# Supplementary material for: Extraction of driving behavior primitives considering driver expectation and vehicle dynamics
Source: PLoS One. 2025 Dec 31;20(12):e0340123. doi: 10.1371/journal.pone.0340123 (PMC12755792; doi:10.1371/journal.pone.0340123)
Supplement: S2 File — The dataset utilized in this study is organized into two main folders, categorizing driving scenarios into straight driving and turning maneuvers. These folders contain the raw, unprocessed behavioral data. For a detailed description of the variables and format within the.xlsx files, please refer to the accompanying readme.txt file. (ZIP) [file pone.0340123.s002.zip › DataSetForPimitiveExaction-2/turning/c110_w_1.xlsx]

## Sheet: Sheet1
498.836	-36331.6	-14503.9	9.57372	-2.22487	0.158801	0.839164
498.853	-36331.5	-14503.7	9.53342	-2.29367	0.166905	1.14474
498.87	-36331.5	-14503.6	9.49682	-2.37381	0.19788	1.43141
498.887	-36331.4	-14503.4	9.45494	-2.47172	0.256065	1.70932
498.904	-36331.3	-14503.3	9.41489	-2.56351	0.31365	1.94272
498.921	-36331.3	-14503.2	9.36914	-2.64154	0.367041	2.14048
498.938	-36331.2	-14503	9.31952	-2.70959	0.420306	2.31445
498.955	-36331.2	-14502.8	9.27269	-2.76995	0.470348	2.44947
498.972	-36331.1	-14502.7	9.22618	-2.82664	0.523435	2.56027
498.989	-36331	-14502.5	9.17667	-2.88333	0.576667	2.66013
499.006	-36331	-14502.4	9.13	-2.93333	0.62	2.74183
499.023	-36330.9	-14502.3	9.08333	-2.98333	0.663333	2.81481
499.04	-36330.9	-14502.1	9.03015	-3.03613	0.716609	2.88154
499.057	-36330.8	-14502	8.97692	-3.07534	0.769483	2.93289
499.074	-36330.7	-14501.9	8.92335	-3.10476	0.808457	2.97155
499.091	-36330.7	-14501.7	8.86715	-3.12579	0.832525	3.00191
499.108	-36330.6	-14501.6	8.8173	-3.14517	0.85199	3.02298
499.125	-36330.6	-14501.5	8.7637	-3.15835	0.868996	3.04119
499.142	-36330.5	-14501.3	8.71048	-3.17168	0.890061	3.05564
499.159	-36330.4	-14501.2	8.65784	-3.17783	0.905926	3.06565
499.176	-36330.4	-14501	8.60704	-3.18406	0.923928	3.07186
499.193	-36330.3	-14500.9	8.55033	-3.18807	0.949223	3.07737
499.21	-36330.3	-14500.8	8.49773	-3.1944	0.971532	3.08169
499.227	-36330.2	-14500.6	8.44342	-3.19756	0.99136	3.08567
499.244	-36330.1	-14500.5	8.38725	-3.20022	1.00637	3.08773
499.261	-36330.1	-14500.4	8.33462	-3.20042	1.01847	3.09009
499.278	-36330	-14500.3	8.28008	-3.20526	1.05335	3.09407
499.295	-36330	-14500.1	8.22408	-3.21237	1.11286	3.10041
499.312	-36329.9	-14500	8.17153	-3.21927	1.18865	3.10653
499.329	-36329.9	-14499.9	8.11673	-3.22452	1.26393	3.11217
499.346	-36329.8	-14499.7	8.06094	-3.22962	1.32525	3.117
499.363	-36329.7	-14499.6	8.00843	-3.23364	1.37163	3.12021
499.38	-36329.7	-14499.5	7.95337	-3.23471	1.39626	3.12252
499.397	-36329.6	-14499.4	7.8978	-3.23659	1.41313	3.12438
499.414	-36329.6	-14499.3	7.84534	-3.23911	1.44069	3.12817
499.431	-36329.5	-14499.1	7.78992	-3.24681	1.50366	3.13384
499.448	-36329.4	-14499	7.73503	-3.25359	1.5934	3.14061
499.465	-36329.4	-14498.9	7.68041	-3.25945	1.69234	3.14359
499.482	-36329.3	-14498.8	7.62302	-3.25727	1.79616	3.13942
499.499	-36329.3	-14498.7	7.56833	-3.24615	1.89998	3.12626
499.516	-36329.2	-14498.6	7.51568	-3.22927	1.99304	3.10686
499.533	-36329.1	-14498.4	7.46004	-3.2048	2.05148	3.0851
499.55	-36329.1	-14498.3	7.40476	-3.18601	2.06251	3.06359
499.567	-36329	-14498.2	7.35491	-3.16499	2.05669	3.04458
499.584	-36329	-14498.1	7.29987	-3.1436	2.08047	3.02
499.601	-36328.9	-14498	7.24752	-3.11503	2.1236	2.99394
499.618	-36328.8	-14497.9	7.19847	-3.09136	2.14412	2.96275
499.635	-36328.8	-14497.8	7.14577	-3.0541	2.13029	2.92301
499.652	-36328.7	-14497.7	7.0947	-3.00458	2.09734	2.85739
499.669	-36328.7	-14497.6	7.04756	-2.89905	2.07172	2.76257
499.686	-36328.6	-14497.5	7.0013	-2.75637	2.04812	2.62585
499.703	-36328.5	-14497.4	6.95756	-2.60761	2.01516	2.48846
499.72	-36328.5	-14497.3	6.91437	-2.47965	1.95324	2.35362
499.737	-36328.4	-14497.2	6.87142	-2.33755	1.87598	2.21167
499.754	-36328.3	-14497.1	6.83407	-2.19292	1.79616	2.07346
499.771	-36328.3	-14497	6.8005	-2.05883	1.71353	1.94078
499.788	-36328.2	-14496.9	6.76851	-1.92758	1.62507	1.79952
499.805	-36328.1	-14496.8	6.73834	-1.78967	1.54446	1.64302
499.822	-36328.1	-14496.7	6.71151	-1.58755	1.47087	1.44703
499.839	-36328	-14496.6	6.68667	-1.32667	1.40333	1.19826
499.856	-36327.9	-14496.5	6.66667	-1.07667	1.35	0.960784
499.873	-36327.9	-14496.4	6.65333	-0.87	1.30333	0.747277
499.89	-36327.8	-14496.3	6.6394	-0.690352	1.26095	0.556318
499.907	-36327.7	-14496.2	6.63296	-0.545729	1.22489	0.404698
499.924	-36327.7	-14496.1	6.6264	-0.426616	1.19841	0.273659
499.941	-36327.6	-14496	6.62268	-0.322896	1.17018	0.159142
499.958	-36327.5	-14496	6.61608	-0.253006	1.14779	0.075245
499.975	-36327.5	-14495.9	6.61292	-0.20119	1.13147	0.0104788
499.992	-36327.4	-14495.8	6.60975	-0.160071	1.11843	-0.0422095
500.009	-36327.4	-14495.7	6.61007	-0.128569	1.11744	-0.0841178
500.026	-36327.3	-14495.6	6.60998	-0.106562	1.1299	-0.119141
500.043	-36327.2	-14495.5	6.61001	-0.0898208	1.15187	-0.147079
500.06	-36327.1	-14495.4	6.61	-0.0773916	1.17032	-0.16506
500.077	-36327.1	-14495.3	6.61	-0.0680256	1.18264	-0.179534
500.094	-36327	-14495.2	6.61	-0.0620927	1.19283	-0.190052
500.111	-36326.9	-14495.1	6.61	-0.0590748	1.20355	-0.196355
500.128	-36326.9	-14495.1	6.61	-0.0557258	1.21774	-0.198616
500.145	-36326.8	-14495	6.61	-0.0521372	1.23617	-0.197487
500.162	-36326.7	-14494.9	6.61	-0.0496872	1.25642	-0.193505
500.179	-36326.7	-14494.8	6.61	-0.0500777	1.27213	-0.188923
500.196	-36326.6	-14494.7	6.61	-0.0499775	1.28361	-0.184861
500.213	-36326.5	-14494.6	6.61	-0.050006	1.28811	-0.181409
500.23	-36326.5	-14494.5	6.61	-0.0499985	1.2915	-0.176453
500.247	-36326.4	-14494.4	6.61	-0.0500004	1.29461	-0.169811
500.264	-36326.3	-14494.3	6.61	-0.0499999	1.29978	-0.161594
500.281	-36326.2	-14494.2	6.61	-0.05	1.30525	-0.152455
500.298	-36326.2	-14494.1	6.61	-0.05	1.30864	-0.143803
500.315	-36326.1	-14494.1	6.61	-0.05	1.31027	-0.137492
500.332	-36326	-14494	6.61	-0.05	1.30994	-0.132424
500.349	-36326	-14493.9	6.61	-0.05	1.31002	-0.129226
500.366	-36325.9	-14493.8	6.61	-0.0499999	1.30998	-0.127691
500.383	-36325.8	-14493.7	6.61	-0.0500004	1.31005	-0.127949
500.4	-36325.7	-14493.6	6.61	-0.0499984	1.30981	-0.129834
500.417	-36325.7	-14493.6	6.61	-0.0500061	1.31163	-0.132759
500.434	-36325.6	-14493.5	6.61	-0.0499795	1.31779	-0.136233
500.451	-36325.5	-14493.4	6.61	-0.0500817	1.32482	-0.139645
500.468	-36325.5	-14493.3	6.61	-0.0496936	1.33113	-0.142168
500.485	-36325.4	-14493.2	6.61	-0.0523931	1.34033	-0.143644
500.502	-36325.3	-14493.1	6.61	-0.0558606	1.35559	-0.143771
500.519	-36325.2	-14493.1	6.61	-0.0594573	1.37535	-0.144489
500.536	-36325.1	-14492.9	6.61	-0.0601019	1.39376	-0.14659
500.553	-36325.1	-14492.9	6.61	-0.0599581	1.40825	-0.149642
500.57	-36325	-14492.8	6.61	-0.0600652	1.41539	-0.153956
500.587	-36324.9	-14492.7	6.61	-0.0598423	1.42533	-0.157541
500.604	-36324.8	-14492.6	6.61	-0.0628975	1.43786	-0.160958
500.621	-36324.8	-14492.6	6.61	-0.0662202	1.46299	-0.162142
500.638	-36324.7	-14492.4	6.61	-0.0699098	1.49488	-0.164376
500.655	-36324.6	-14492.4	6.61	-0.0699111	1.52193	-0.165496
500.672	-36324.5	-14492.3	6.61	-0.0732239	1.54243	-0.167626
500.689	-36324.4	-14492.2	6.61	-0.0733333	1.55333	-0.169935
500.706	-36324.4	-14492.1	6.61	-0.0766667	1.56	-0.174292
500.723	-36324.3	-14492.1	6.61	-0.0766667	1.56667	-0.178649
500.74	-36324.2	-14492	6.61	-0.0801	1.58092	-0.184396
500.757	-36324.1	-14491.9	6.61	-0.0800811	1.59784	-0.188722
500.774	-36324.1	-14491.8	6.61	-0.0835311	1.62152	-0.192974
500.791	-36324	-14491.7	6.61	-0.0873658	1.65053	-0.193908
500.808	-36323.9	-14491.7	6.61	-0.0938509	1.68807	-0.192395
500.825	-36323.8	-14491.6	6.61	-0.0972999	1.73235	-0.186531
500.842	-36323.7	-14491.5	6.61	-0.104533	1.78169	-0.17799
500.859	-36323.7	-14491.4	6.61	-0.111494	1.82334	-0.166804
500.876	-36323.6	-14491.3	6.61001	-0.121943	1.86553	-0.154559
500.893	-36323.5	-14491.3	6.60996	-0.132259	1.92438	-0.140269
500.91	-36323.4	-14491.2	6.61015	-0.142891	1.99609	-0.124927
500.927	-36323.3	-14491.1	6.6094	-0.156502	2.08884	-0.107666
500.944	-36323.2	-14491	6.60564	-0.171707	2.18651	-0.0884946
500.961	-36323.2	-14491	6.6022	-0.186803	2.28274	-0.0727865
500.978	-36323.1	-14490.9	6.59975	-0.196399	2.36359	-0.0579169
500.995	-36323	-14490.8	6.60002	-0.206492	2.43767	-0.0440697
501.012	-36322.9	-14490.7	6.60021	-0.218952	2.51254	-0.0298708
501.029	-36322.8	-14490.7	6.599	-0.234529	2.59979	-0.0156245
501.046	-36322.7	-14490.6	6.59526	-0.243224	2.66789	-0.00278618
501.063	-36322.6	-14490.5	6.59175	-0.247954	2.70474	0.00723934
501.08	-36322.5	-14490.5	6.58976	-0.252774	2.73513	0.017474
501.097	-36322.4	-14490.4	6.59	-0.258843	2.77283	0.0267995
501.114	-36322.4	-14490.3	6.59027	-0.260379	2.79493	0.0334725
501.131	-36322.3	-14490.2	6.58856	-0.258764	2.78942	0.0369165
501.148	-36322.2	-14490.2	6.58489	-0.253391	2.75978	0.0366636
501.165	-36322.1	-14490.1	6.58131	-0.246158	2.72371	0.0347809
501.182	-36322	-14490.1	6.57977	-0.241268	2.68928	0.0330211
501.199	-36321.9	-14490	6.58006	-0.237985	2.65834	0.0322542
501.216	-36321.8	-14489.9	6.57998	-0.235048	2.61622	0.0295386
501.233	-36321.7	-14489.9	6.58	-0.229297	2.55632	0.0227513
501.25	-36321.6	-14489.8	6.58	-0.222508	2.49231	0.013101
501.267	-36321.5	-14489.7	6.58	-0.213901	2.42767	-0.00199265
501.284	-36321.4	-14489.7	6.58	-0.202787	2.35698	-0.0293474
501.301	-36321.3	-14489.6	6.58	-0.195169	2.29309	-0.079841
501.318	-36321.3	-14489.6	6.58	-0.188402	2.24031	-0.152851
501.335	-36321.1	-14489.5	6.58	-0.184086	2.19815	-0.254585
501.352	-36321	-14489.4	6.58	-0.180546	2.16839	-0.355802
501.369	-36321	-14489.4	6.58	-0.179929	2.15206	-0.449723
501.386	-36320.9	-14489.3	6.58	-0.179825	2.14684	-0.543141
501.403	-36320.8	-14489.3	6.58	-0.182643	2.14863	-0.640384
501.42	-36320.7	-14489.2	6.58	-0.18609	2.16072	-0.742295
501.437	-36320.6	-14489.1	6.58	-0.189583	2.17492	-0.8528
501.454	-36320.5	-14489.1	6.58	-0.192951	2.19128	-0.942024
501.471	-36320.4	-14489	6.58	-0.19626	2.2105	-1.01298
501.488	-36320.3	-14489	6.58	-0.199795	2.23833	-1.07686
501.505	-36320.2	-14488.9	6.58	-0.203141	2.26505	-1.14298
501.522	-36320.1	-14488.9	6.58	-0.206465	2.29483	-1.21739
501.539	-36320	-14488.8	6.58	-0.21	2.32667	-1.30174
501.556	-36319.9	-14488.8	6.58	-0.213333	2.36	-1.37146
501.573	-36319.8	-14488.7	6.58	-0.216667	2.39333	-1.43355
501.59	-36319.7	-14488.7	6.57645	-0.223623	2.42859	-1.49859
501.607	-36319.6	-14488.6	6.57312	-0.226963	2.4584	-1.57083
501.624	-36319.5	-14488.6	6.56991	-0.233656	2.48839	-1.64863
501.641	-36319.4	-14488.5	6.57004	-0.23701	2.51662	-1.7316
501.658	-36319.3	-14488.5	6.56999	-0.240416	2.54275	-1.80888
501.675	-36319.2	-14488.4	6.57	-0.24368	2.56191	-1.89551
501.692	-36319.1	-14488.4	6.57	-0.247648	2.57544	-1.99164
501.709	-36319	-14488.3	6.57001	-0.254548	2.58994	-2.08026
501.726	-36318.9	-14488.3	6.56997	-0.261221	2.61514	-2.16108
501.743	-36318.7	-14488.2	6.57013	-0.268293	2.64828	-2.235
501.76	-36318.7	-14488.2	6.56946	-0.27484	2.6794	-2.29366
501.777	-36318.6	-14488.1	6.56581	-0.281763	2.70262	-2.34189
501.794	-36318.4	-14488.1	6.56218	-0.288086	2.72517	-2.3798
501.811	-36318.3	-14488.1	6.55973	-0.29037	2.73605	-2.40625
501.828	-36318.2	-14488	6.56007	-0.289173	2.7398	-2.43278
501.845	-36318.1	-14488	6.55998	-0.285397	2.73449	-2.46142
501.862	-36318	-14487.9	6.56001	-0.282214	2.72703	-2.49001
501.879	-36317.9	-14487.9	6.56	-0.278683	2.71511	-2.51522
501.896	-36317.8	-14487.9	6.56	-0.275559	2.70147	-2.53578
501.913	-36317.7	-14487.8	6.56002	-0.270657	2.68575	-2.55032
501.93	-36317.6	-14487.8	6.55994	-0.264884	2.66468	-2.56234
501.947	-36317.5	-14487.7	6.56025	-0.261836	2.6425	-2.57147
501.964	-36317.4	-14487.7	6.5587	-0.258409	2.61912	-2.57787
501.981	-36317.3	-14487.7	6.555	-0.255091	2.59498	-2.58298
501.998	-36317.1	-14487.6	6.5513	-0.251189	2.57098	-2.58636
502.015	-36317.1	-14487.6	6.54975	-0.250081	2.54666	-2.58789
502.032	-36316.9	-14487.6	6.55006	-0.24831	2.51658	-2.58795
502.049	-36316.8	-14487.6	6.54998	-0.244989	2.48553	-2.58458
502.066	-36316.7	-14487.5	6.55	-0.239295	2.45554	-2.56963
502.083	-36316.6	-14487.5	6.55	-0.234683	2.42676	-2.52916
502.1	-36316.5	-14487.5	6.55	-0.228888	2.39711	-2.46424
502.117	-36316.4	-14487.4	6.55	-0.224654	2.36918	-2.35793
502.134	-36316.3	-14487.4	6.55	-0.21871	2.34335	-2.16355
502.151	-36316.2	-14487.4	6.55	-0.214052	2.3243	-1.86079
502.168	-36316.1	-14487.3	6.55	-0.211057	2.31026	-1.50268
502.185	-36316	-14487.3	6.55	-0.207525	2.29921	-1.12747
502.202	-36315.8	-14487.3	6.55	-0.203929	2.2883	-0.839822
502.219	-36315.8	-14487.3	6.55	-0.202958	2.28619	-0.630423
502.236	-36315.6	-14487.2	6.55	-0.205892	2.2888	-0.461348
502.253	-36315.5	-14487.2	6.55	-0.209774	2.30056	-0.332114
502.27	-36315.4	-14487.2	6.55	-0.211482	2.31677	-0.229338
502.287	-36315.3	-14487.2	6.55001	-0.232984	2.33735	-0.134249
502.304	-36315.2	-14487.2	6.54995	-0.272837	2.36048	-0.0378961
502.321	-36315.1	-14487.1	6.55019	-0.354881	2.38656	0.0687704
502.338	-36315	-14487.1	6.54688	-0.460173	2.41807	0.194301
502.355	-36314.9	-14487.1	6.54361	-0.56768	2.45131	0.306519
502.372	-36314.8	-14487.1	6.53709	-0.654785	2.48772	0.408047
502.389	-36314.6	-14487.1	6.53	-0.75	2.52667	0.508715
502.406	-36314.5	-14487	6.52	-0.846667	2.56	0.611111
502.423	-36314.4	-14487	6.50667	-0.966667	2.59	0.718954
502.44	-36314.3	-14487	6.49242	-1.08308	2.61463	0.831791
502.457	-36314.2	-14487	6.47568	-1.17794	2.63044	0.920853
502.474	-36314.1	-14487	6.45898	-1.24367	2.62973	0.99793
502.491	-36314	-14487	6.44134	-1.30742	2.62193	1.07597
502.508	-36313.9	-14487	6.42459	-1.37581	2.60874	1.16205
502.525	-36313.8	-14486.9	6.4039	-1.46425	2.59833	1.26102
502.542	-36313.6	-14486.9	6.37905	-1.55568	2.58005	1.36847
502.559	-36313.5	-14486.9	6.35595	-1.63085	2.55881	1.45876
502.576	-36313.4	-14486.9	6.33243	-1.68797	2.52733	1.54767
502.593	-36313.3	-14486.9	6.30711	-1.76059	2.49116	1.6449
502.61	-36313.2	-14486.9	6.2806	-1.84102	2.45574	1.75033
502.627	-36313.1	-14486.9	6.25277	-1.93442	2.42654	1.86055
502.644	-36313	-14486.9	6.22103	-2.01701	2.39902	1.97623
502.661	-36312.9	-14486.9	6.19069	-2.09696	2.37075	2.08921
502.678	-36312.8	-14486.9	6.15618	-2.19104	2.33687	2.225
502.695	-36312.7	-14486.9	6.12153	-2.30053	2.30647	2.37592
502.712	-36312.6	-14486.9	6.08751	-2.39568	2.28253	2.51771
502.729	-36312.5	-14486.9	6.04977	-2.48438	2.2628	2.65745
502.746	-36312.3	-14486.9	6.01012	-2.56385	2.24064	2.7922
502.763	-36312.3	-14486.9	5.97072	-2.62939	2.2163	2.91093
502.78	-36312.1	-14486.9	5.92779	-2.6838	2.18724	3.02118
502.797	-36312	-14486.9	5.88382	-2.72435	2.15464	3.12028
502.814	-36312	-14486.9	5.84488	-2.74958	2.11914	3.21214
502.831	-36311.8	-14486.9	5.80347	-2.77268	2.07388	3.3206
502.848	-36311.7	-14486.9	5.76069	-2.80096	2.02364	3.44013
502.865	-36311.7	-14486.9	5.71554	-2.82805	1.97217	3.55269
502.882	-36311.5	-14486.9	5.66869	-2.85019	1.91799	3.65645
502.899	-36311.4	-14486.9	5.62419	-2.86524	1.86868	3.74233
502.916	-36311.4	-14486.9	5.5818	-2.87421	1.82303	3.81477
502.933	-36311.3	-14486.9	5.53439	-2.88102	1.77391	3.89053
502.95	-36311.1	-14486.9	5.48583	-2.88568	1.72786	3.96242
502.967	-36311.1	-14486.9	5.44215	-2.88904	1.6876	4.02163
502.984	-36311	-14486.9	5.39678	-2.8902	1.64592	4.07311
503.001	-36310.9	-14486.9	5.35276	-2.88988	1.60439	4.11909
503.018	-36310.8	-14487	5.30756	-2.89029	1.5695	4.17015
503.035	-36310.7	-14487	5.25828	-2.8877	1.53717	4.23141
503.052	-36310.6	-14487	5.21053	-2.88229	1.50925	4.29088
503.069	-36310.5	-14487	5.16703	-2.86506	1.48502	4.33327
503.086	-36310.4	-14487	5.1214	-2.8132	1.46621	4.35205
503.103	-36310.3	-14487	5.07752	-2.73084	1.44976	4.34516
503.12	-36310.3	-14487	5.03442	-2.64038	1.43239	4.2886
503.137	-36310.2	-14487	4.9913	-2.41454	1.42379	4.13873
503.154	-36310.1	-14487	4.95683	-2.08642	1.42278	3.87729
503.171	-36310	-14487.1	4.9295	-1.65093	1.42967	3.56576
503.188	-36309.9	-14487.1	4.90781	-1.26917	1.42686	3.24627
503.205	-36309.8	-14487.1	4.89076	-0.989778	1.42669	3.02156
503.222	-36309.8	-14487.1	4.88058	-0.803242	1.42639	2.86009
503.239	-36309.7	-14487.1	4.87	-0.64	1.43667	2.73747
503.256	-36309.6	-14487.1	4.86333	-0.52	1.45	2.64815
503.273	-36309.5	-14487.1	4.86	-0.426667	1.47333	2.58388
503.29	-36309.4	-14487.2	4.85647	-0.360084	1.49813	2.53821
503.307	-36309.3	-14487.2	4.85311	-0.314411	1.52113	2.51184
503.324	-36309.3	-14487.2	4.84991	-0.281625	1.53766	2.49488
503.341	-36309.2	-14487.2	4.8501	-0.257922	1.55527	2.48628
503.358	-36309.1	-14487.2	4.84975	-0.245336	1.57238	2.48357
503.375	-36309	-14487.3	4.84623	-0.235976	1.59628	2.48367
503.392	-36308.9	-14487.3	4.84265	-0.232742	1.62095	2.48377
503.409	-36308.8	-14487.3	4.83979	-0.229768	1.64376	2.48497
503.426	-36308.8	-14487.3	4.84005	-0.230047	1.66331	2.48598
503.443	-36308.7	-14487.3	4.83998	-0.230045	1.68026	2.48537
503.46	-36308.6	-14487.4	4.84	-0.229716	1.69243	2.48143
503.477	-36308.5	-14487.4	4.84	-0.224798	1.70265	2.47355
503.494	-36308.4	-14487.4	4.84	-0.21238	1.71184	2.4595
503.511	-36308.4	-14487.4	4.84	-0.193945	1.71311	2.44014
503.528	-36308.3	-14487.4	4.84	-0.17276	1.70618	2.41681
503.545	-36308.2	-14487.5	4.84	-0.152975	1.69107	2.39587
503.562	-36308.1	-14487.5	4.84	-0.132924	1.67312	2.37437
503.579	-36308	-14487.5	4.83998	-0.109376	1.64954	2.35097
503.596	-36308	-14487.5	4.84008	-0.0825734	1.62147	2.32552
503.613	-36307.9	-14487.6	4.83972	-0.0542156	1.58955	2.29867
503.63	-36307.8	-14487.6	4.84129	-0.0261296	1.55767	2.27143
503.647	-36307.7	-14487.6	4.8446	-0.000631949	1.53124	2.24283
503.664	-36307.6	-14487.6	4.85006	0.0354401	1.50142	2.20902
503.681	-36307.5	-14487.7	4.85511	0.0823666	1.45903	2.16712
503.698	-36307.5	-14487.7	4.86018	0.135233	1.39962	2.12428
503.715	-36307.4	-14487.7	4.86524	0.185937	1.32783	2.07936
503.732	-36307.3	-14487.7	4.87038	0.239643	1.25197	2.03648
503.749	-36307.2	-14487.8	4.87698	0.295978	1.18958	1.99446
503.766	-36307.2	-14487.8	4.88605	0.357831	1.14586	1.94883
503.783	-36307.1	-14487.8	4.89658	0.415403	1.11254	1.90294
503.8	-36307	-14487.9	4.90645	0.46807	1.06851	1.85481
503.817	-36306.9	-14487.9	4.91665	0.538378	0.978668	1.78944
503.834	-36306.8	-14487.9	4.92925	0.628314	0.852772	1.7102
503.851	-36306.8	-14487.9	4.94289	0.725241	0.741421	1.6221
503.868	-36306.7	-14488	4.95565	0.817872	0.652698	1.53555
503.885	-36306.6	-14488	4.9725	0.899827	0.604127	1.45267
503.902	-36306.5	-14488	4.98913	0.965315	0.566376	1.38196
503.919	-36306.4	-14488.1	5.0095	1.03113	0.492118	1.31123
503.936	-36306.4	-14488.1	5.02991	1.10081	0.36922	1.24084
503.953	-36306.3	-14488.1	5.04967	1.17155	0.257916	1.17361
503.97	-36306.2	-14488.2	5.07089	1.23106	0.201878	1.11397
503.987	-36306.1	-14488.2	5.09092	1.27197	0.206093	1.06799
504.004	-36306	-14488.2	5.11359	1.31736	0.193105	1.02547
504.021	-36305.9	-14488.2	5.14167	1.37289	0.16511	0.967755
504.038	-36305.9	-14488.3	5.16847	1.44262	0.134928	0.903697
504.055	-36305.8	-14488.3	5.19503	1.50917	0.116881	0.834291
504.072	-36305.7	-14488.3	5.22333	1.58333	0.13	0.762527
504.089	-36305.6	-14488.4	5.25	1.64667	0.176667	0.6939
504.106	-36305.5	-14488.4	5.28	1.71667	0.243333	0.623094
504.123	-36305.4	-14488.4	5.30667	1.78667	0.303333	0.550109
504.14	-36305.4	-14488.4	5.3385	1.85719	0.366915	0.475078
504.157	-36305.3	-14488.5	5.3685	1.91669	0.423233	0.409256
504.174	-36305.2	-14488.5	5.40205	1.97325	0.472237	0.35062
504.191	-36305.1	-14488.5	5.43761	2.02589	0.499376	0.295988
504.208	-36305	-14488.6	5.47427	2.07159	0.522827	0.25346
504.225	-36304.9	-14488.6	5.5112	2.1114	0.550438	0.214507
504.242	-36304.8	-14488.6	5.54991	2.14923	0.581018	0.17945
504.259	-36304.7	-14488.7	5.58676	2.17841	0.5946	0.1496
504.276	-36304.7	-14488.7	5.62551	2.20599	0.596666	0.122564
504.293	-36304.6	-14488.7	5.66198	2.22829	0.597061	0.0993173
504.31	-36304.5	-14488.7	5.69832	2.24756	0.601243	0.0778486
504.327	-36304.4	-14488.8	5.73656	2.26348	0.596149	0.0573022
504.344	-36304.3	-14488.8	5.77767	2.27733	0.567034	0.0383713
504.361	-36304.2	-14488.9	5.81558	2.29035	0.526321	0.0230994
504.378	-36304.1	-14488.9	5.85668	2.29843	0.484092	0.0118053
504.395	-36304	-14488.9	5.89396	2.30098	0.449832	0.0039427
504.412	-36303.9	-14488.9	5.93293	2.30471	0.410361	-0.00141948
504.429	-36303.8	-14489	5.9713	2.30709	0.380332	-0.00138743
504.446	-36303.7	-14489	6.01331	2.30561	0.359122	0.00644646
504.463	-36303.6	-14489	6.05397	2.30154	0.34361	0.0199509
504.48	-36303.5	-14489.1	6.09611	2.29997	0.321112	0.033181
504.497	-36303.4	-14489.1	6.13383	2.29876	0.295642	0.0440472
504.514	-36303.3	-14489.1	6.17197	2.29509	0.270238	0.0531693
504.531	-36303.2	-14489.2	6.21164	2.29145	0.23755	0.0617648
504.548	-36303.1	-14489.2	6.25149	2.28971	0.211876	0.0684741
504.565	-36303	-14489.3	6.28906	2.29008	0.20706	0.0733551
504.582	-36302.9	-14489.3	6.32924	2.28998	0.22616	0.0761792
504.599	-36302.8	-14489.3	6.36845	2.29001	0.24752	0.0753947
504.616	-36302.7	-14489.4	6.40664	2.28998	0.260684	0.0711627
504.633	-36302.6	-14489.4	6.4462	2.29007	0.261812	0.0646373
504.65	-36302.5	-14489.4	6.48624	2.2897	0.258277	0.0572094
504.667	-36302.4	-14489.5	6.52329	2.29202	0.250326	0.0491438
504.684	-36302.3	-14489.5	6.56435	2.29538	0.242074	0.0383561
504.701	-36302.2	-14489.5	6.60263	2.30138	0.233103	0.0266481
504.718	-36302.1	-14489.6	6.64144	2.30744	0.223092	0.011907
504.735	-36302	-14489.6	6.68076	2.31976	0.212034	-0.00794069
504.752	-36301.9	-14489.7	6.7209	2.33361	0.207106	-0.0298582
504.769	-36301.8	-14489.7	6.7577	2.34696	0.204342	-0.0500591
504.786	-36301.7	-14489.7	6.79911	2.35846	0.198443	-0.0679461
504.803	-36301.5	-14489.8	6.83979	2.36553	0.183755	-0.0826928
504.82	-36301.4	-14489.8	6.87936	2.37234	0.158546	-0.0948577
504.837	-36301.3	-14489.8	6.92178	2.37629	0.127271	-0.106602
504.854	-36301.2	-14489.9	6.96188	2.37972	0.0936864	-0.115627
504.871	-36301.1	-14489.9	7.00417	2.38012	0.0677097	-0.122783
504.888	-36301	-14489.9	7.04445	2.37688	0.0569971	-0.126218
504.905	-36300.9	-14490	7.08113	2.37352	0.0506135	-0.128453
504.922	-36300.8	-14490	7.12086	2.37021	0.0317864	-0.129533
504.939	-36300.7	-14490.1	7.16333	2.36667	-0.00666667	-0.131808
504.956	-36300.5	-14490.1	7.20333	2.36333	-0.0466667	-0.133987
504.973	-36300.4	-14490.2	7.24579	2.36	-0.0781812	-0.139823
504.99	-36300.3	-14490.2	7.28562	2.3636	-0.0975143	-0.146356
505.007	-36300.2	-14490.2	7.32583	2.36676	-0.106952	-0.151581
505.024	-36300.1	-14490.3	7.36789	2.36642	-0.10593	-0.151087
505.041	-36299.9	-14490.3	7.40449	2.36283	-0.0951765	-0.146363
505.058	-36299.8	-14490.4	7.44467	2.35992	-0.0816617	-0.139701
505.075	-36299.7	-14490.4	7.48364	2.35965	-0.0676619	-0.132802
505.092	-36299.6	-14490.4	7.52367	2.35612	-0.0540171	-0.126321
505.109	-36299.4	-14490.5	7.56404	2.35232	-0.0367559	-0.119698
505.126	-36299.3	-14490.5	7.60652	2.34496	-0.0198508	-0.112816
505.143	-36299.2	-14490.6	7.64522	2.33856	-0.00698604	-0.106265
505.16	-36299.1	-14490.6	7.68296	2.3314	0.00662946	-0.0999809
505.177	-36299	-14490.6	7.72551	2.32613	0.0208301	-0.0961951
505.194	-36298.8	-14490.7	7.76478	2.3266	0.0332074	-0.0963999
505.211	-36298.7	-14490.7	7.80602	2.32757	0.0428342	-0.100732
505.228	-36298.6	-14490.8	7.84655	2.3304	0.054715	-0.106543
505.245	-36298.5	-14490.8	7.88402	2.32991	0.0671476	-0.112002
505.262	-36298.3	-14490.8	7.92285	2.32997	0.0769681	-0.117066
505.279	-36298.2	-14490.9	7.96158	2.3302	0.0860285	-0.121485
505.296	-36298.1	-14490.9	8.00189	2.32886	0.0930534	-0.125699
505.313	-36297.9	-14491	8.04068	2.32542	0.0976407	-0.128544
505.33	-36297.8	-14491	8.08096	2.32022	0.0939096	-0.130049
505.347	-36297.7	-14491.1	8.11851	2.31477	0.0868693	-0.128237
505.364	-36297.5	-14491.1	8.15833	2.31176	0.0797591	-0.121314
505.381	-36297.4	-14491.2	8.19815	2.30813	0.0746922	-0.110856
505.398	-36297.3	-14491.2	8.23573	2.30514	0.0712748	-0.0999845
505.415	-36297.1	-14491.2	8.2759	2.30073	0.0700978	-0.09314
505.432	-36297	-14491.3	8.31513	2.30303	0.0680024	-0.0944463
505.449	-36296.9	-14491.3	8.35328	2.31208	0.0665795	-0.107153
505.466	-36296.7	-14491.4	8.39297	2.32501	0.0659739	-0.134343
505.483	-36296.6	-14491.4	8.43251	2.33711	0.0724319	-0.173501
505.5	-36296.5	-14491.5	8.47234	2.34428	0.084466	-0.222061
505.517	-36296.3	-14491.5	8.51411	2.35158	0.103733	-0.282799
505.534	-36296.2	-14491.6	8.55554	2.35554	0.122031	-0.362277
505.551	-36296.1	-14491.6	8.5919	2.36145	0.138619	-0.467732
505.568	-36295.9	-14491.7	8.63398	2.36589	0.153229	-0.622698
505.585	-36295.8	-14491.7	8.67122	2.36969	0.170948	-0.796926
505.602	-36295.6	-14491.7	8.73805	2.36767	0.197799	-0.996196
505.619	-36295.5	-14491.8	8.78045	2.36475	0.213748	-1.10469
505.636	-36295.3	-14491.9	8.78897	2.36363	0.219392	-1.13424
505.653	-36295.2	-14491.9	8.81108	2.36091	0.232302	-1.20826
505.67	-36295.1	-14491.9	8.87629	2.35421	0.263189	-1.41325
505.687	-36295	-14492	8.91624	2.34742	0.284727	-1.61751
505.704	-36294.8	-14492	8.95512	2.34081	0.301478	-1.80059
505.721	-36294.6	-14492.1	8.99435	2.33375	0.315859	-1.96533
505.738	-36294.5	-14492.1	9.03444	2.32703	0.329289	-2.08969
505.755	-36294.4	-14492.2	9.071	2.3205	0.339499	-2.18166
505.772	-36294.2	-14492.2	9.11333	2.31	0.346667	-2.24728
505.789	-36294.1	-14492.3	9.15	2.3	0.35	-2.28214
505.806	-36293.9	-14492.4	9.19	2.29333	0.35	-2.2963
505.823	-36293.8	-14492.4	9.22902	2.28625	0.350035	-2.29596
505.84	-36293.6	-14492.4	9.26886	2.27962	0.349883	-2.28566
505.857	-36293.5	-14492.5	9.30572	2.27292	0.346476	-2.26782
505.874	-36293.3	-14492.6	9.34796	2.26585	0.342649	-2.24439
505.891	-36293.2	-14492.6	9.38446	2.25925	0.336078	-2.21918
505.908	-36293	-14492.7	9.42474	2.25243	0.332976	-2.19303
505.925	-36292.9	-14492.7	9.46326	2.24595	0.329363	-2.16772
505.942	-36292.7	-14492.8	9.49972	2.24232	0.326136	-2.14426
505.959	-36292.6	-14492.8	9.53668	2.23587	0.322564	-2.12048
505.976	-36292.4	-14492.9	9.5762	2.23208	0.320038	-2.08928
505.993	-36292.3	-14492.9	9.61544	2.22506	0.325165	-2.05252
506.01	-36292.1	-14493	9.65236	2.21826	0.336457	-2.0036
506.027	-36292	-14493	9.69109	2.21191	0.350909	-1.94598
506.044	-36291.8	-14493.1	9.72723	2.20962	0.36309	-1.89032
506.061	-36291.6	-14493.2	9.76474	2.21088	0.373219	-1.83775
506.078	-36291.5	-14493.2	9.80323	2.21434	0.382705	-1.79337
506.095	-36291.3	-14493.3	9.83937	2.21892	0.38901	-1.7622
506.112	-36291.2	-14493.3	9.87702	2.22486	0.395399	-1.73633
506.129	-36291	-14493.4	9.91548	2.22819	0.405209	-1.71247
506.146	-36290.9	-14493.4	9.95118	2.2303	0.417756	-1.68784
506.163	-36290.7	-14493.5	9.99077	2.22992	0.427831	-1.66058
506.18	-36290.5	-14493.6	10.0313	2.23004	0.4368	-1.63403
506.197	-36290.4	-14493.6	10.0668	2.22992	0.443211	-1.61247
506.214	-36290.2	-14493.7	10.1051	2.23027	0.44884	-1.59353
506.231	-36290.1	-14493.7	10.1427	2.22838	0.450223	-1.57607
506.248	-36289.9	-14493.8	10.1809	2.22526	0.449885	-1.5605
506.265	-36289.7	-14493.9	10.2209	2.21947	0.450222	-1.54539
506.282	-36289.6	-14493.9	10.2584	2.21474	0.448463	-1.5304
506.299	-36289.4	-14494	10.2946	2.20938	0.443248	-1.5138
506.316	-36289.2	-14494	10.333	2.20458	0.433969	-1.49142
506.333	-36289.1	-14494.1	10.3706	2.19924	0.423139	-1.46694
506.35	-36288.9	-14494.2	10.4068	2.19245	0.415578	-1.44352
506.367	-36288.7	-14494.2	10.4453	2.18502	0.40871	-1.42308
506.384	-36288.6	-14494.3	10.4828	2.18252	0.402191	-1.40981
506.401	-36288.4	-14494.3	10.5189	2.18741	0.393127	-1.40386
506.418	-36288.2	-14494.4	10.5576	2.19762	0.382622	-1.40204
506.435	-36288.1	-14494.5	10.5948	2.20549	0.370137	-1.40255
506.452	-36287.9	-14494.5	10.6315	2.20946	0.354128	-1.40603
506.469	-36287.7	-14494.6	10.6675	2.21044	0.336837	-1.41314
506.486	-36287.6	-14494.7	10.7094	2.20539	0.324823	-1.41997
506.503	-36287.4	-14494.7	10.7471	2.18778	0.317688	-1.41786
506.52	-36287.2	-14494.8	10.7835	2.15715	0.311507	-1.40138
506.537	-36287.1	-14494.9	10.8193	2.10964	0.301175	-1.36651
506.554	-36286.9	-14494.9	10.8527	2.05377	0.293885	-1.31975
506.571	-36286.7	-14495	10.8879	1.98218	0.290171	-1.24394
506.588	-36286.5	-14495.1	10.9215	1.86476	0.286928	-1.13905
