# Supplementary material for: Extraction of driving behavior primitives considering driver expectation and vehicle dynamics
Source: PLoS One. 2025 Dec 31;20(12):e0340123. doi: 10.1371/journal.pone.0340123 (PMC12755792; doi:10.1371/journal.pone.0340123)
Supplement: S2 File — The dataset utilized in this study is organized into two main folders, categorizing driving scenarios into straight driving and turning maneuvers. These folders contain the raw, unprocessed behavioral data. For a detailed description of the variables and format within the.xlsx files, please refer to the accompanying readme.txt file. (ZIP) [file pone.0340123.s002.zip › DataSetForPimitiveExaction-2/turning/c110_w_2.xlsx]

## Sheet: Sheet1
574.707	-35983.9	-14601.3	7.94844	-3.97864	0.000477075	6.03384
574.724	-35983.8	-14601.4	7.87842	-4.01771	-0.00413869	6.37911
574.741	-35983.6	-14601.4	7.81064	-4.05457	-0.00965973	6.70398
574.758	-35983.5	-14601.5	7.74276	-4.08901	-0.0153519	6.99958
574.775	-35983.4	-14601.5	7.67407	-4.12147	-0.0198104	7.2662
574.792	-35983.3	-14601.6	7.60435	-4.15227	-0.0219692	7.50584
574.809	-35983.2	-14601.6	7.53333	-4.18	-0.0233333	7.71569
574.826	-35983	-14601.6	7.46111	-4.2035	-0.0254134	7.89235
574.843	-35982.9	-14601.7	7.38914	-4.22455	-0.0266776	8.03586
574.86	-35982.8	-14601.7	7.3187	-4.245	-0.0260885	8.14827
574.877	-35982.7	-14601.8	7.24926	-4.26443	-0.0268185	8.23549
574.894	-35982.6	-14601.8	7.17968	-4.2822	-0.0314073	8.30285
574.911	-35982.5	-14601.9	7.10807	-4.29853	-0.0373137	8.35108
574.928	-35982.4	-14601.9	7.03387	-4.31395	-0.0422684	8.38074
574.945	-35982.3	-14601.9	6.96068	-4.32945	-0.0477694	8.39471
574.962	-35982.2	-14602	6.89	-4.34581	-0.0547051	8.39485
574.979	-35982	-14602	6.81658	-4.36313	-0.0609369	8.37952
574.996	-35981.9	-14602.1	6.73759	-4.38156	-0.0648455	8.34686
575.013	-35981.8	-14602.1	6.65832	-4.40152	-0.0671082	8.29556
575.03	-35981.7	-14602.1	6.58248	-4.42251	-0.06957	8.22486
575.047	-35981.6	-14602.2	6.50815	-4.44216	-0.0757445	8.135
575.064	-35981.5	-14602.2	6.43341	-4.45913	-0.0879073	8.02618
575.081	-35981.4	-14602.2	6.35753	-4.47436	-0.10585	7.89834
575.098	-35981.3	-14602.3	6.28034	-4.4884	-0.129081	7.75263
575.115	-35981.2	-14602.3	6.20251	-4.50084	-0.156999	7.5923
575.132	-35981.1	-14602.4	6.12497	-4.51137	-0.186978	7.42217
575.149	-35981	-14602.4	6.04893	-4.51998	-0.213559	7.24898
575.166	-35980.9	-14602.4	5.97417	-4.52677	-0.236184	7.07602
575.183	-35980.8	-14602.5	5.89874	-4.53194	-0.260637	6.90205
575.2	-35980.7	-14602.5	5.82155	-4.5355	-0.288546	6.72965
575.217	-35980.6	-14602.5	5.74274	-4.5373	-0.315896	6.56644
575.234	-35980.5	-14602.6	5.6635	-4.53867	-0.341399	6.41888
575.251	-35980.4	-14602.6	5.58586	-4.54245	-0.366916	6.29167
575.268	-35980.4	-14602.6	5.50952	-4.54936	-0.390782	6.18858
575.285	-35980.3	-14602.7	5.43204	-4.55815	-0.408236	6.11262
575.302	-35980.2	-14602.7	5.35284	-4.56849	-0.420979	6.06898
575.319	-35980.1	-14602.7	5.27312	-4.5809	-0.436421	6.06456
575.336	-35980	-14602.7	5.19414	-4.59492	-0.456043	6.10097
575.353	-35979.9	-14602.8	5.11695	-4.60933	-0.476691	6.17549
575.37	-35979.9	-14602.8	5.04056	-4.62434	-0.49836	6.28373
575.387	-35979.8	-14602.8	4.96273	-4.64096	-0.523004	6.42002
575.404	-35979.7	-14602.9	4.8834	-4.65836	-0.549206	6.57539
575.421	-35979.6	-14602.9	4.80396	-4.67452	-0.573184	6.73871
575.438	-35979.5	-14602.9	4.72511	-4.68757	-0.590658	6.89941
575.455	-35979.4	-14602.9	4.64698	-4.69594	-0.597851	7.04812
575.472	-35979.4	-14603	4.56863	-4.69969	-0.597306	7.18267
575.489	-35979.3	-14603	4.48873	-4.69973	-0.594082	7.30394
575.506	-35979.2	-14603	4.40767	-4.69726	-0.588176	7.40853
575.523	-35979.2	-14603	4.32658	-4.69338	-0.578188	7.4916
575.54	-35979.1	-14603	4.24608	-4.68754	-0.570344	7.55295
575.557	-35979	-14603.1	4.1666	-4.6788	-0.572626	7.5944
575.574	-35979	-14603.1	4.08897	-4.668	-0.584744	7.6181
575.591	-35978.9	-14603.1	4.01359	-4.6564	-0.602509	7.62655
575.608	-35978.8	-14603.1	3.93788	-4.64409	-0.616234	7.62354
575.625	-35978.8	-14603.1	3.8592	-4.63119	-0.617131	7.61309
575.642	-35978.7	-14603.1	3.78	-4.62	-0.61	7.59804
575.659	-35978.6	-14603.2	3.7031	-4.61246	-0.600309	7.5805
575.676	-35978.6	-14603.2	3.62667	-4.60667	-0.58	7.561
575.693	-35978.5	-14603.2	3.5484	-4.60024	-0.543007	7.53915
575.71	-35978.5	-14603.2	3.46862	-4.59288	-0.504753	7.5124
575.727	-35978.4	-14603.2	3.38865	-4.58414	-0.479165	7.47801
575.744	-35978.4	-14603.2	3.31109	-4.57156	-0.457145	7.43444
575.761	-35978.3	-14603.2	3.23675	-4.55211	-0.428859	7.37991
575.778	-35978.2	-14603.3	3.16079	-4.52256	-0.396021	7.31136
575.795	-35978.2	-14603.3	3.08012	-4.4818	-0.361097	7.2257
575.812	-35978.1	-14603.3	2.99933	-4.43486	-0.322964	7.12041
575.829	-35978.1	-14603.3	2.9226	-4.38364	-0.281534	6.99448
575.846	-35978	-14603.3	2.84988	-4.32014	-0.240666	6.85013
575.863	-35978	-14603.3	2.77988	-4.24051	-0.203986	6.6868
575.88	-35978	-14603.3	2.71016	-4.15223	-0.17346	6.49732
575.897	-35977.9	-14603.3	2.63952	-4.05816	-0.14985	6.27717
575.914	-35977.9	-14603.3	2.56964	-3.94912	-0.131861	6.02881
575.931	-35977.8	-14603.3	2.50207	-3.82064	-0.11687	5.75791
575.948	-35977.8	-14603.4	2.43769	-3.6789	-0.100453	5.4741
575.965	-35977.7	-14603.4	2.37708	-3.52942	-0.0815732	5.18165
575.982	-35977.7	-14603.4	2.3205	-3.37516	-0.0643921	4.87638
575.999	-35977.7	-14603.4	2.26726	-3.21655	-0.0506902	4.5587
576.016	-35977.6	-14603.4	2.21533	-3.05062	-0.0382378	4.23672
576.033	-35977.6	-14603.4	2.16496	-2.8771	-0.0285048	3.91762
576.05	-35977.6	-14603.4	2.11922	-2.6993	-0.0278082	3.60639
576.067	-35977.5	-14603.4	2.07798	-2.51678	-0.0367298	3.30219
576.084	-35977.5	-14603.4	2.03753	-2.32485	-0.0494347	2.9982
576.101	-35977.4	-14603.4	1.9976	-2.11782	-0.063069	2.69292
576.118	-35977.4	-14603.4	1.96168	-1.88962	-0.0782586	2.39097
576.135	-35977.4	-14603.4	1.93116	-1.64208	-0.0939906	2.0975
576.152	-35977.3	-14603.4	1.90535	-1.38404	-0.107712	1.81765
576.169	-35977.3	-14603.4	1.88405	-1.11855	-0.119042	1.55227
576.186	-35977.3	-14603.4	1.86758	-0.844765	-0.129342	1.29949
576.203	-35977.2	-14603.4	1.85614	-0.575854	-0.139601	1.06741
576.22	-35977.2	-14603.4	1.84976	-0.335629	-0.15035	0.871415
576.237	-35977.2	-14603.4	1.84708	-0.140507	-0.160662	0.717248
576.254	-35977.2	-14603.5	1.846	0.000396459	-0.168814	0.603704
576.271	-35977.1	-14603.5	1.84624	0.0989333	-0.175018	0.526481
576.288	-35977.1	-14603.5	1.84845	0.177377	-0.180518	0.479335
576.305	-35977.1	-14603.5	1.8523	0.241013	-0.185575	0.453809
576.322	-35977	-14603.5	1.85691	0.286049	-0.189658	0.440755
576.339	-35977	-14603.5	1.86228	0.315813	-0.190445	0.435883
576.356	-35977	-14603.5	1.86871	0.336724	-0.185236	0.437004
576.373	-35976.9	-14603.5	1.87582	0.351856	-0.174801	0.439872
576.39	-35976.9	-14603.5	1.88293	0.362667	-0.161177	0.439801
576.407	-35976.9	-14603.5	1.88933	0.369468	-0.145319	0.434569
576.424	-35976.8	-14603.5	1.89455	0.372437	-0.127982	0.422946
576.441	-35976.8	-14603.5	1.89967	0.3733	-0.110947	0.404367
576.458	-35976.8	-14603.5	1.90594	0.373829	-0.096086	0.378536
576.475	-35976.7	-14603.5	1.91292	0.373415	-0.0839581	0.345323
576.492	-35976.7	-14603.5	1.91984	0.370987	-0.0745132	0.304596
576.509	-35976.7	-14603.5	1.92667	0.366667	-0.0666667	0.255991
576.526	-35976.6	-14603.5	1.93354	0.362116	-0.059831	0.197995
576.543	-35976.6	-14603.5	1.9404	0.363735	-0.0566415	0.124778
576.56	-35976.6	-14603.5	1.94719	0.379626	-0.0595751	0.0299872
576.577	-35976.5	-14603.5	1.95418	0.419623	-0.0678757	-0.0908698
576.594	-35976.5	-14603.5	1.96185	0.494602	-0.080743	-0.243337
576.611	-35976.5	-14603.5	1.97123	0.617344	-0.0991635	-0.437023
576.628	-35976.4	-14603.5	1.98348	0.798332	-0.123552	-0.678118
576.645	-35976.4	-14603.6	1.99993	1.04059	-0.151828	-0.961153
576.662	-35976.4	-14603.6	2.02121	1.33638	-0.181435	-1.27581
576.679	-35976.3	-14603.6	2.04612	1.65545	-0.209742	-1.6051
576.696	-35976.3	-14603.6	2.0745	1.97604	-0.235243	-1.93505
576.713	-35976.3	-14603.6	2.10871	2.30011	-0.258737	-2.25976
576.73	-35976.2	-14603.6	2.15021	2.62366	-0.281151	-2.57238
576.747	-35976.2	-14603.6	2.19794	2.92496	-0.303115	-2.86217
576.764	-35976.2	-14603.6	2.25058	3.18996	-0.325256	-3.11992
576.781	-35976.1	-14603.6	2.30688	3.42151	-0.348244	-3.33994
576.798	-35976.1	-14603.6	2.3663	3.62254	-0.371832	-3.52171
576.815	-35976	-14603.6	2.42938	3.79367	-0.394431	-3.67175
576.832	-35976	-14603.6	2.49611	3.93475	-0.415182	-3.79372
576.849	-35976	-14603.6	2.56548	4.04494	-0.434431	-3.88637
576.866	-35975.9	-14603.6	2.63609	4.12641	-0.45189	-3.95077
576.883	-35975.9	-14603.6	2.70613	4.18523	-0.466397	-3.99144
576.9	-35975.8	-14603.6	2.77579	4.22553	-0.477957	-4.01353
576.917	-35975.8	-14603.6	2.84741	4.24909	-0.487863	-4.02252
576.934	-35975.7	-14603.6	2.92146	4.25613	-0.496525	-4.02139
576.951	-35975.7	-14603.6	2.99624	4.24547	-0.503363	-4.01038
576.968	-35975.6	-14603.6	3.07016	4.21995	-0.508355	-3.9896
576.985	-35975.6	-14603.7	3.14185	4.1855	-0.511974	-3.95897
577.002	-35975.5	-14603.7	3.21154	4.13714	-0.513596	-3.91631
577.019	-35975.5	-14603.7	3.28063	4.06194	-0.511877	-3.85781
577.036	-35975.4	-14603.7	3.34932	3.95846	-0.507975	-3.78111
577.053	-35975.3	-14603.7	3.41682	3.83437	-0.504885	-3.68523
577.07	-35975.3	-14603.7	3.48169	3.69406	-0.503499	-3.57264
577.087	-35975.2	-14603.7	3.54237	3.53948	-0.503376	-3.4477
577.104	-35975.2	-14603.7	3.59994	3.37174	-0.505411	-3.31079
577.121	-35975.1	-14603.7	3.65667	3.1917	-0.510989	-3.16034
577.138	-35975	-14603.7	3.71119	3.00219	-0.51838	-2.99809
577.155	-35975	-14603.7	3.76055	2.80748	-0.524432	-2.82791
577.172	-35974.9	-14603.7	3.80562	2.61361	-0.529177	-2.65467
577.189	-35974.8	-14603.7	3.84879	2.42694	-0.534038	-2.48315
577.206	-35974.8	-14603.7	3.88977	2.25011	-0.539116	-2.314
577.223	-35974.7	-14603.7	3.92741	2.08445	-0.544066	-2.14697
577.24	-35974.6	-14603.7	3.9626	1.9333	-0.549325	-1.98742
577.257	-35974.6	-14603.7	3.99667	1.80063	-0.55556	-1.8433
577.274	-35974.5	-14603.7	4.02827	1.68918	-0.562872	-1.72391
577.291	-35974.4	-14603.8	4.0559	1.60269	-0.571415	-1.63794
577.308	-35974.4	-14603.8	4.08179	1.55163	-0.58256	-1.58884
577.325	-35974.3	-14603.8	4.10869	1.54668	-0.597706	-1.57878
577.342	-35974.2	-14603.8	4.13667	1.59	-0.616667	-1.61111
577.359	-35974.2	-14603.8	4.16525	1.67886	-0.638522	-1.68664
577.376	-35974.1	-14603.8	4.19515	1.8012	-0.661329	-1.79458
577.393	-35974	-14603.8	4.22724	1.94407	-0.683865	-1.92308
577.41	-35973.9	-14603.8	4.26214	2.09935	-0.708197	-2.06651
577.427	-35973.9	-14603.8	4.30029	2.25988	-0.735692	-2.21945
577.444	-35973.8	-14603.8	4.3417	2.41828	-0.763081	-2.37288
577.461	-35973.7	-14603.8	4.38591	2.56765	-0.788246	-2.51764
577.478	-35973.6	-14603.8	4.43138	2.70252	-0.815065	-2.64658
577.495	-35973.6	-14603.8	4.47735	2.81956	-0.84623	-2.75473
577.512	-35973.5	-14603.8	4.52537	2.9199	-0.879114	-2.84171
577.529	-35973.4	-14603.8	4.57639	3.0035	-0.911584	-2.90708
577.546	-35973.3	-14603.8	4.62916	3.06583	-0.944523	-2.94873
577.563	-35973.3	-14603.8	4.68244	3.10554	-0.97784	-2.96632
577.58	-35973.2	-14603.8	4.73559	3.12893	-1.0086	-2.96355
577.597	-35973.1	-14603.8	4.78868	3.141	-1.03552	-2.94402
577.614	-35973	-14603.8	4.84272	3.14288	-1.06069	-2.91035
577.631	-35972.9	-14603.8	4.89784	3.13656	-1.08517	-2.86548
577.648	-35972.9	-14603.8	4.95244	3.12608	-1.10758	-2.81315
577.665	-35972.8	-14603.8	5.00578	3.1144	-1.1276	-2.75629
577.682	-35972.7	-14603.9	5.05867	3.10246	-1.14677	-2.69655
577.699	-35972.6	-14603.9	5.11181	3.08944	-1.16581	-2.63571
577.716	-35972.5	-14603.8	5.16553	3.07217	-1.18404	-2.57579
577.733	-35972.4	-14603.8	5.21908	3.04856	-1.20243	-2.51869
577.75	-35972.3	-14603.8	5.2705	3.01818	-1.22416	-2.46602
577.767	-35972.2	-14603.8	5.32013	2.9815	-1.25075	-2.41605
577.784	-35972.1	-14603.9	5.37078	2.93976	-1.28183	-2.36356
577.801	-35972	-14603.9	5.42263	2.89068	-1.31774	-2.3053
577.818	-35972	-14603.8	5.473	2.8285	-1.3597	-2.24021
577.835	-35971.9	-14603.8	5.52086	2.75336	-1.40819	-2.16592
577.852	-35971.8	-14603.8	5.56691	2.67053	-1.46296	-2.07884
577.869	-35971.7	-14603.8	5.61176	2.5771	-1.52353	-1.97632
577.886	-35971.6	-14603.8	5.65587	2.46408	-1.58919	-1.85664
577.903	-35971.5	-14603.8	5.69874	2.33077	-1.65843	-1.71928
577.92	-35971.4	-14603.8	5.73913	2.18319	-1.72941	-1.56514
577.937	-35971.3	-14603.8	5.77636	2.02689	-1.80365	-1.40069
577.954	-35971.2	-14603.8	5.81023	1.86669	-1.88469	-1.23536
577.971	-35971.1	-14603.8	5.84127	1.70462	-1.9729	-1.06997
577.988	-35971	-14603.8	5.87032	1.54123	-2.0669	-0.900801
578.005	-35970.9	-14603.8	5.89734	1.3781	-2.16598	-0.72959
578.022	-35970.8	-14603.8	5.92176	1.2178	-2.26796	-0.560873
578.039	-35970.7	-14603.8	5.94321	1.06554	-2.35485	-0.395868
578.056	-35970.6	-14603.8	5.96152	0.926932	-2.4054	-0.234094
578.073	-35970.5	-14603.8	5.97738	0.801135	-2.42993	-0.0747703
578.09	-35970.4	-14603.7	5.99177	0.686066	-2.449	0.0822208
578.107	-35970.3	-14603.7	6.00515	0.589573	-2.46251	0.231634
578.124	-35970.2	-14603.7	6.01769	0.521426	-2.46527	0.366505
578.141	-35970.1	-14603.7	6.02935	0.478563	-2.47231	0.482897
578.158	-35970	-14603.7	6.04003	0.454332	-2.49924	0.578369
578.175	-35969.9	-14603.7	6.05	0.446667	-2.53	0.652505
578.192	-35969.7	-14603.7	6.05972	0.454257	-2.54648	0.706439
578.209	-35969.6	-14603.6	6.07	0.473333	-2.56	0.745098
578.226	-35969.5	-14603.6	6.08151	0.500416	-2.58453	0.773451
578.243	-35969.5	-14603.6	6.0941	0.53565	-2.61513	0.792839
578.26	-35969.3	-14603.6	6.1075	0.578283	-2.64616	0.803801
578.277	-35969.2	-14603.6	6.12172	0.621526	-2.68538	0.807234
578.294	-35969.1	-14603.5	6.13664	0.660289	-2.73722	0.804233
578.311	-35969	-14603.5	6.15177	0.697839	-2.78889	0.796234
578.328	-35968.9	-14603.5	6.16691	0.735981	-2.83141	0.784683
578.345	-35968.8	-14603.5	6.18294	0.768265	-2.87503	0.770879
578.362	-35968.7	-14603.4	6.20019	0.790453	-2.92756	0.756855
578.379	-35968.6	-14603.4	6.21725	0.807008	-2.98285	0.746453
578.396	-35968.5	-14603.4	6.23359	0.819785	-3.03842	0.741745
578.413	-35968.4	-14603.4	6.25094	0.822816	-3.10329	0.740694
578.43	-35968.3	-14603.3	6.26998	0.811955	-3.18234	0.742033
578.447	-35968.2	-14603.3	6.28866	0.788647	-3.26928	0.747036
578.464	-35968.1	-14603.3	6.30586	0.755378	-3.35761	0.756171
578.481	-35968	-14603.2	6.32258	0.715222	-3.44281	0.768034
578.498	-35967.9	-14603.2	6.33935	0.669603	-3.5241	0.78313
578.515	-35967.8	-14603.2	6.35568	0.61743	-3.60584	0.805019
578.532	-35967.7	-14603.1	6.37123	0.558095	-3.69006	0.835601
578.549	-35967.6	-14603.1	6.38597	0.492034	-3.77488	0.87396
578.566	-35967.5	-14603	6.3998	0.421308	-3.86028	0.918723
578.583	-35967.4	-14603	6.41249	0.349845	-3.9489	0.968202
578.6	-35967.3	-14603	6.42413	0.2798	-4.03962	1.02024
578.617	-35967.2	-14602.9	6.43511	0.211372	-4.12711	1.0722
578.634	-35967.1	-14602.9	6.44546	0.147199	-4.20795	1.12134
578.651	-35967	-14602.8	6.45481	0.0924554	-4.28089	1.16487
578.668	-35966.9	-14602.8	6.46308	0.0481185	-4.34421	1.19983
578.685	-35966.8	-14602.7	6.4705	0.0113171	-4.39554	1.22313
578.702	-35966.7	-14602.7	6.47731	-0.0177189	-4.43267	1.23254
578.719	-35966.6	-14602.6	6.4838	-0.0359331	-4.45361	1.22655
578.736	-35966.5	-14602.6	6.49065	-0.0430736	-4.45847	1.20334
578.753	-35966.4	-14602.5	6.49871	-0.0412469	-4.44928	1.16115
578.77	-35966.3	-14602.5	6.50749	-0.0331387	-4.43203	1.10307
578.787	-35966.2	-14602.4	6.51575	-0.0216133	-4.41479	1.03502
578.804	-35966	-14602.3	6.52401	-0.00780802	-4.4004	0.958744
578.821	-35966	-14602.3	6.53363	0.00827565	-4.38824	0.873995
578.838	-35965.9	-14602.2	6.5442	0.0279556	-4.37422	0.785337
578.855	-35965.8	-14602.2	6.55448	0.0527037	-4.35301	0.699681
578.872	-35965.7	-14602.1	6.56477	0.0789878	-4.32529	0.620085
578.889	-35965.6	-14602	6.57597	0.101549	-4.29496	0.547652
578.906	-35965.5	-14602	6.58788	0.120273	-4.26744	0.483243
578.923	-35965.4	-14601.9	6.59989	0.136455	-4.24911	0.427382
578.94	-35965.3	-14601.8	6.61191	0.14622	-4.24847	0.378935
578.957	-35965.2	-14601.8	6.624	0.145053	-4.27248	0.33663
578.974	-35965.1	-14601.7	6.63597	0.137182	-4.31394	0.302355
578.991	-35965	-14601.6	6.64765	0.128086	-4.36356	0.278355
579.008	-35964.9	-14601.5	6.65931	0.114409	-4.42577	0.263197
579.025	-35964.8	-14601.5	6.67124	0.0921344	-4.50544	0.25487
579.042	-35964.8	-14601.4	6.68333	0.0666667	-4.59	0.253813
579.059	-35964.7	-14601.3	6.69537	0.0440874	-4.66601	0.260274
579.076	-35964.6	-14601.2	6.70737	0.021963	-4.73757	0.270807
579.093	-35964.5	-14601.1	6.7193	-0.00276692	-4.81085	0.28185
579.11	-35964.4	-14601.1	6.73064	-0.028121	-4.88427	0.292554
579.127	-35964.3	-14601	6.74108	-0.0515687	-4.95599	0.302406
579.144	-35964.2	-14600.9	6.7512	-0.0722786	-5.02873	0.310117
579.161	-35964.1	-14600.8	6.76151	-0.0895023	-5.10372	0.3142
579.178	-35964.1	-14600.7	6.7718	-0.101717	-5.17546	0.313081
579.195	-35964	-14600.6	6.78186	-0.106796	-5.2374	0.30573
579.212	-35963.9	-14600.5	6.79173	-0.101502	-5.28335	0.292456
579.229	-35963.8	-14600.5	6.80175	-0.0854301	-5.31086	0.273735
579.246	-35963.7	-14600.4	6.81271	-0.0652961	-5.32627	0.249974
579.263	-35963.7	-14600.3	6.8248	-0.0462255	-5.33559	0.222781
579.28	-35963.6	-14600.2	6.83676	-0.0280397	-5.34155	0.196192
579.297	-35963.5	-14600.1	6.84818	-0.0116695	-5.34719	0.173072
579.314	-35963.4	-14600	6.86045	-0.00102516	-5.35682	0.153768
579.331	-35963.4	-14599.9	6.87417	0.00271786	-5.37201	0.138743
579.348	-35963.3	-14599.8	6.88829	0.00356548	-5.38959	0.129064
579.365	-35963.2	-14599.7	6.90207	0.00382404	-5.40695	0.124785
579.382	-35963.1	-14599.6	6.91548	0.00256008	-5.42321	0.124376
579.399	-35963.1	-14599.5	6.92875	-0.000684628	-5.44044	0.126127
579.416	-35963	-14599.4	6.94232	-0.00543057	-5.46418	0.128288
579.433	-35962.9	-14599.3	6.95614	-0.0107563	-5.49296	0.129965
579.45	-35962.9	-14599.2	6.96956	-0.0152935	-5.51649	0.131315
579.467	-35962.8	-14599.1	6.98274	-0.0185808	-5.53113	0.1316
579.484	-35962.8	-14599	6.99676	-0.0210587	-5.54079	0.129091
579.501	-35962.7	-14598.9	7.01183	-0.0202897	-5.54382	0.12312
579.518	-35962.6	-14598.8	7.02726	-0.0108399	-5.5325	0.114189
579.535	-35962.6	-14598.7	7.0427	0.00848575	-5.50867	0.101992
579.552	-35962.5	-14598.5	7.05825	0.0341948	-5.48453	0.0853688
579.569	-35962.5	-14598.4	7.07375	0.0637344	-5.46603	0.0647523
579.586	-35962.4	-14598.3	7.08877	0.0957602	-5.45283	0.0419937
579.603	-35962.4	-14598.2	7.10367	0.130848	-5.44336	0.0174092
579.62	-35962.3	-14598.1	7.11942	0.170952	-5.43532	-0.00989543
579.637	-35962.3	-14598	7.13674	0.216298	-5.42678	-0.0400078
579.654	-35962.2	-14597.9	7.15611	0.265688	-5.41609	-0.0722274
579.671	-35962.2	-14597.7	7.17704	0.317736	-5.40177	-0.104337
579.688	-35962.1	-14597.6	7.19851	0.370697	-5.38313	-0.133199
579.705	-35962.1	-14597.5	7.22022	0.420252	-5.3664	-0.156664
579.722	-35962	-14597.4	7.24229	0.460955	-5.36111	-0.172969
579.739	-35962	-14597.3	7.26469	0.491073	-5.36956	-0.178392
579.756	-35961.9	-14597.1	7.28726	0.51111	-5.38984	-0.168762
579.773	-35961.9	-14597	7.30949	0.522198	-5.42033	-0.145664
579.79	-35961.9	-14596.9	7.33096	0.526071	-5.45879	-0.113271
579.807	-35961.8	-14596.7	7.35268	0.526572	-5.4973	-0.0739761
579.824	-35961.8	-14596.6	7.37602	0.527824	-5.52695	-0.030049
579.841	-35961.8	-14596.5	7.40045	0.529802	-5.54792	0.0119208
579.858	-35961.7	-14596.4	7.42478	0.531493	-5.56321	0.0446819
579.875	-35961.7	-14596.2	7.44862	0.536193	-5.56997	0.0675547
579.892	-35961.6	-14596.1	7.47195	0.547415	-5.56474	0.0819492
579.909	-35961.6	-14596	7.49528	0.56243	-5.55096	0.0881293
579.926	-35961.6	-14595.9	7.51913	0.577544	-5.53304	0.086719
579.943	-35961.6	-14595.8	7.54333	0.593333	-5.51	0.0816993
579.96	-35961.5	-14595.6	7.56752	0.610347	-5.48142	0.0768981
579.977	-35961.5	-14595.5	7.59139	0.623931	-5.45539	0.0715292
579.994	-35961.5	-14595.3	7.61478	0.630873	-5.43664	0.0639871
580.011	-35961.5	-14595.2	7.63804	0.63716	-5.41135	0.0537881
580.028	-35961.5	-14595.1	7.66166	0.649353	-5.36552	0.0397407
580.045	-35961.4	-14595	7.68631	0.669483	-5.29755	0.0174922
580.062	-35961.4	-14594.8	7.71213	0.699233	-5.20656	-0.0163813
580.079	-35961.4	-14594.7	7.73778	0.741979	-5.08636	-0.0608152
580.096	-35961.4	-14594.5	7.76255	0.799623	-4.93281	-0.114268
580.113	-35961.4	-14594.4	7.78793	0.869836	-4.74883	-0.175933
580.13	-35961.4	-14594.3	7.81504	0.947745	-4.53866	-0.243949
580.147	-35961.4	-14594.1	7.84342	1.02392	-4.30723	-0.313686
580.164	-35961.3	-14594	7.87251	1.09222	-4.05847	-0.380763
580.181	-35961.3	-14593.8	7.90206	1.15453	-3.79395	-0.442147
580.198	-35961.3	-14593.7	7.93195	1.21236	-3.51144	-0.497435
580.215	-35961.3	-14593.6	7.96233	1.26483	-3.20249	-0.550451
580.232	-35961.3	-14593.4	7.9932	1.31376	-2.8536	-0.603149
580.249	-35961.3	-14593.3	8.02434	1.36574	-2.44428	-0.653544
580.266	-35961.3	-14593.2	8.05537	1.42064	-1.98798	-0.699718
580.283	-35961.3	-14593	8.08572	1.46783	-1.54821	-0.740432
580.3	-35961.3	-14592.9	8.11556	1.50189	-1.15882	-0.774832
580.317	-35961.3	-14592.7	8.146	1.52507	-0.811651	-0.802492
580.334	-35961.2	-14592.6	8.17708	1.54046	-0.512759	-0.823529
580.351	-35961.2	-14592.5	8.20746	1.55155	-0.287987	-0.838722
580.368	-35961.2	-14592.3	8.2366	1.56015	-0.123284	-0.849211
580.385	-35961.2	-14592.2	8.26494	1.56622	0.0374999	-0.856388
580.402	-35961.2	-14592	8.29317	1.56951	0.203582	-0.859796
580.419	-35961.2	-14591.9	8.32211	1.56953	0.339619	-0.857331
580.436	-35961.2	-14591.8	8.35146	1.56282	0.427723	-0.848444
580.453	-35961.1	-14591.6	8.37989	1.54372	0.467769	-0.834101
580.47	-35961.1	-14591.5	8.40718	1.51448	0.460427	-0.815558
580.487	-35961.1	-14591.3	8.43397	1.48317	0.408707	-0.7944
580.504	-35961.1	-14591.2	8.4606	1.45164	0.343545	-0.774072
580.521	-35961.1	-14591	8.48706	1.41797	0.311263	-0.758949
580.538	-35961.1	-14590.9	8.51081	1.38712	0.313576	-0.749381
580.555	-35961	-14590.8	8.52864	1.36716	0.324561	-0.743415
580.572	-35961	-14590.6	8.54741	1.34926	0.347379	-0.743599
580.589	-35961	-14590.5	8.57647	1.31974	0.395434	-0.753311
580.606	-35961	-14590.3	8.60148	1.29997	0.443558	-0.762861
580.623	-35961	-14590.2	8.6253	1.28354	0.565224	-0.767958
580.64	-35961	-14590.1	8.65234	1.2612	0.683045	-0.750703
580.657	-35960.9	-14589.9	8.67282	1.23295	0.774401	-0.725762
580.674	-35960.9	-14589.7	8.68816	1.19794	0.851995	-0.696913
580.691	-35960.9	-14589.6	8.70519	1.15492	0.921448	-0.65597
580.708	-35960.9	-14589.4	8.72436	1.10064	1.04748	-0.603668
580.725	-35960.8	-14589.3	8.74389	1.03274	1.29384	-0.543636
580.742	-35960.8	-14589.2	8.76231	0.957757	1.59913	-0.477873
580.759	-35960.8	-14589	8.77858	0.88403	1.87736	-0.408495
580.776	-35960.8	-14588.9	8.79333	0.813333	2.13667	-0.340959
580.793	-35960.7	-14588.7	8.80738	0.746283	2.3941	-0.280248
580.81	-35960.7	-14588.6	8.82	0.686667	2.59	-0.22549
580.827	-35960.7	-14588.4	8.83061	0.637334	2.67392	-0.174947
580.844	-35960.6	-14588.3	8.8406	0.594196	2.70902	-0.129279
580.861	-35960.6	-14588.1	8.85115	0.552615	2.76295	-0.0890469
580.878	-35960.6	-14588	8.86108	0.511932	2.82312	-0.052455
580.895	-35960.5	-14587.8	8.86952	0.47202	2.87345	-0.0178576
580.912	-35960.5	-14587.7	8.87766	0.431901	2.93547	0.0145817
580.929	-35960.4	-14587.6	8.88641	0.392126	3.0219	0.0441456
580.946	-35960.4	-14587.4	8.89471	0.357982	3.10203	0.0694505
580.963	-35960.4	-14587.3	8.90176	0.333334	3.15282	0.0894785
580.98	-35960.3	-14587.1	8.90816	0.316674	3.18778	0.104367
580.997	-35960.3	-14586.9	8.91463	0.304994	3.22298	0.115111
581.014	-35960.2	-14586.8	8.92176	0.293866	3.26892	0.124088
581.031	-35960.2	-14586.7	8.92917	0.281303	3.32609	0.132767
581.048	-35960.2	-14586.5	8.9346	0.270558	3.37648	0.140472
581.065	-35960.1	-14586.4	8.93868	0.260554	3.43336	0.148991
581.082	-35960.1	-14586.2	8.94708	0.241963	3.56548	0.164644
581.099	-35960	-14586.1	8.9549	0.220099	3.73021	0.18626
581.116	-35960	-14585.9	8.95873	0.204103	3.85777	0.208756
581.133	-35959.9	-14585.8	8.96628	0.185406	4.00296	0.233633
581.15	-35959.9	-14585.7	8.97258	0.164138	4.15511	0.258577
581.167	-35959.8	-14585.5	8.97989	0.1399	4.32284	0.280842
581.184	-35959.7	-14585.4	8.98488	0.126712	4.44649	0.29538
581.201	-35959.7	-14585.2	8.98978	0.126877	4.50189	0.302216
581.218	-35959.6	-14585.1	8.995	0.125873	4.5432	0.312026
581.235	-35959.6	-14585	9.00023	0.117773	4.59857	0.331848
581.252	-35959.5	-14584.8	9.00509	0.112065	4.65116	0.360049
581.269	-35959.4	-14584.7	9.0102	0.116109	4.66359	0.385596
581.286	-35959.4	-14584.5	9.01703	0.129084	4.62389	0.391524
581.303	-35959.3	-14584.4	9.02587	0.14774	4.55277	0.372826
581.32	-35959.2	-14584.2	9.03441	0.172514	4.45321	0.332106
581.337	-35959.2	-14584.1	9.04101	0.204544	4.30266	0.283153
581.354	-35959.1	-14584	9.04739	0.239856	4.10293	0.233132
581.371	-35959	-14583.8	9.05643	0.28125	3.87935	0.177955
581.388	-35959	-14583.7	9.06949	0.341121	3.57019	0.108751
581.405	-35958.9	-14583.6	9.08128	0.399982	3.27172	0.0538109
581.422	-35958.8	-14583.4	9.09101	0.44878	3.02104	0.0194789
581.439	-35958.7	-14583.3	9.10154	0.497449	2.74416	-0.0142382
581.456	-35958.7	-14583.1	9.11363	0.545872	2.44541	-0.0476733
581.473	-35958.6	-14583	9.12693	0.588921	2.16567	-0.0721717
581.49	-35958.5	-14582.9	9.14086	0.622136	1.92214	-0.0865554
581.507	-35958.4	-14582.7	9.15477	0.642569	1.71815	-0.093343
581.524	-35958.4	-14582.6	9.16842	0.655287	1.54285	-0.0948405
581.541	-35958.3	-14582.4	9.18176	0.667432	1.3809	-0.0932424
581.558	-35958.2	-14582.3	9.19508	0.678835	1.22485	-0.0906808
581.575	-35958.1	-14582.2	9.20869	0.687216	1.07296	-0.0889718
581.592	-35958.1	-14582.1	9.22252	0.69304	0.940111	-0.0882561
581.609	-35958	-14581.9	9.23638	0.697432	0.843508	-0.0881083
581.626	-35957.9	-14581.8	9.25	0.7	0.783333	-0.0882353
581.643	-35957.8	-14581.6	9.26326	0.700365	0.75394	-0.0883758
581.66	-35957.8	-14581.5	9.27667	0.7	0.746667	-0.0882353
581.677	-35957.7	-14581.4	9.29058	0.700231	0.752502	-0.0876644
581.694	-35957.6	-14581.2	9.3041	0.699937	0.764045	-0.0871262
581.711	-35957.5	-14581.1	9.3164	0.698163	0.774295	-0.0870394
581.728	-35957.4	-14580.9	9.32803	0.696557	0.776237	-0.0871584
581.745	-35957.4	-14580.8	9.33963	0.696438	0.7647	-0.0873849
581.762	-35957.3	-14580.6	9.3514	0.69666	0.739731	-0.0884275
581.779	-35957.2	-14580.5	9.36337	0.696388	0.703031	-0.0906364
581.796	-35957.2	-14580.4	9.37547	0.696878	0.65839	-0.0929529
581.813	-35957.1	-14580.2	9.38756	0.698744	0.607836	-0.0946359
581.83	-35957	-14580.1	9.39943	0.700196	0.548336	-0.0962853
581.847	-35956.9	-14579.9	9.41107	0.70021	0.477674	-0.0981346
581.864	-35956.8	-14579.8	9.42278	0.700009	0.396773	-0.0992819
581.881	-35956.8	-14579.7	9.43478	0.700215	0.305533	-0.0990393
581.898	-35956.7	-14579.5	9.4469	0.6997	0.201125	-0.0974249
581.915	-35956.6	-14579.4	9.45897	0.697975	0.0884798	-0.094068
581.932	-35956.5	-14579.2	9.47081	0.696012	-0.0137575	-0.087792
581.949	-35956.5	-14579.1	9.48243	0.694363	-0.0986404	-0.0779265
581.966	-35956.4	-14579	9.49418	0.692747	-0.178308	-0.0646766
581.983	-35956.3	-14578.8	9.5062	0.691016	-0.258418	-0.0489292
582	-35956.2	-14578.7	9.51833	0.689307	-0.332897	-0.03248
582.017	-35956.2	-14578.5	9.53038	0.68762	-0.397217	-0.0174478
582.034	-35956.1	-14578.4	9.54218	0.685768	-0.449866	-0.00622498
582.051	-35956	-14578.2	9.5538	0.683995	-0.486443	-8.48858e-05
582.068	-35955.9	-14578.1	9.56559	0.682958	-0.499609	0.000964623
582.085	-35955.9	-14578	9.57764	0.681591	-0.492665	-0.00207955
582.102	-35955.8	-14577.8	9.58971	0.677037	-0.480474	-0.00718347
582.119	-35955.7	-14577.7	9.60172	0.668142	-0.476513	-0.0118962
582.136	-35955.6	-14577.5	9.61374	0.655366	-0.491809	-0.0135287
582.153	-35955.5	-14577.4	9.62543	0.638415	-0.527541	-0.0109619
582.17	-35955.5	-14577.2	9.6362	0.616526	-0.577098	-0.00436099
582.187	-35955.4	-14577.1	9.64636	0.591862	-0.633304	0.00564266
582.204	-35955.3	-14577	9.65685	0.568702	-0.688936	0.0180268
582.221	-35955.3	-14576.8	9.66719	0.548664	-0.73968	0.0311539
582.238	-35955.2	-14576.6	9.67614	0.531525	-0.78386	0.0431359
582.255	-35955.1	-14576.5	9.68422	0.517088	-0.826477	0.0537062
582.272	-35955	-14576.4	9.69285	0.505175	-0.875518	0.0634656
582.289	-35955	-14576.2	9.70148	0.495386	-0.930254	0.0722276
582.306	-35954.9	-14576.1	9.70873	0.487258	-0.985214	0.079424
582.323	-35954.8	-14575.9	9.7154	0.480906	-1.03774	0.0851621
582.34	-35954.7	-14575.8	9.72315	0.476604	-1.08653	0.0898113
582.357	-35954.7	-14575.6	9.73179	0.473757	-1.12977	0.0932323
582.374	-35954.6	-14575.5	9.74046	0.471544	-1.16562	0.0951508
582.391	-35954.5	-14575.3	9.749	0.470096	-1.19383	0.0958376
582.408	-35954.5	-14575.2	9.75752	0.469774	-1.21482	0.0957236
582.425	-35954.4	-14575	9.76615	0.46999	-1.22933	0.0948485
582.442	-35954.3	-14574.8	9.77488	0.470008	-1.23829	0.0932462
582.459	-35954.2	-14574.7	9.7829	0.469993	-1.24314	0.0915845
582.476	-35954.2	-14574.6	9.78966	0.470198	-1.2462	0.0905956
582.493	-35954.1	-14574.4	9.79667	0.47	-1.25333	0.0904139
582.51	-35954	-14574.3	9.80531	0.468721	-1.27035	0.0909004
582.527	-35954	-14574.1	9.81378	0.466518	-1.29865	0.0915335
582.544	-35953.9	-14573.9	9.82046	0.463611	-1.33848	0.0916292
582.561	-35953.8	-14573.8	9.8271	0.459739	-1.39003	0.0902772
582.578	-35953.8	-14573.7	9.83537	0.454773	-1.453	0.0865471
582.595	-35953.7	-14573.5	9.84439	0.449368	-1.52565	0.0795997
582.612	-35953.6	-14573.3	9.8531	0.444141	-1.60534	0.0693676
582.629	-35953.6	-14573.2	9.86145	0.439128	-1.68792	0.0579072
582.646	-35953.5	-14573	9.86967	0.434199	-1.76867	0.047122
582.663	-35953.4	-14572.9	9.87822	0.429067	-1.84222	0.0376649
582.68	-35953.4	-14572.7	9.88711	0.423738	-1.90655	0.0303548
582.697	-35953.3	-14572.6	9.89504	0.418975	-1.96785	0.0268326
582.714	-35953.2	-14572.4	9.9017	0.415316	-2.02764	0.0275443
582.731	-35953.2	-14572.3	9.909	0.412634	-2.07555	0.0302791
582.748	-35953.1	-14572.1	9.91757	0.410794	-2.10786	0.0328689
582.765	-35953.1	-14571.9	9.92546	0.409793	-2.13452	0.0337633
582.782	-35953	-14571.8	9.93205	0.409641	-2.1564	0.030737
582.799	-35952.9	-14571.6	9.93955	0.410348	-2.15649	0.0203268
582.816	-35952.9	-14571.5	9.94844	0.411948	-2.12949	0.000572209
582.833	-35952.8	-14571.3	9.9563	0.414502	-2.08963	-0.0281024
582.85	-35952.8	-14571.1	9.96269	0.417846	-2.04527	-0.065432
582.867	-35952.7	-14571	9.96984	0.421525	-1.99536	-0.111538
582.884	-35952.6	-14570.8	9.97854	0.425045	-1.94027	-0.164545
582.901	-35952.6	-14570.7	9.98751	0.427889	-1.88293	-0.220053
582.918	-35952.5	-14570.5	9.99608	0.42964	-1.82601	-0.274264
582.935	-35952.5	-14570.3	10.0043	0.430046	-1.77156	-0.324255
582.952	-35952.4	-14570.2	10.0126	0.429841	-1.71869	-0.368271
582.969	-35952.4	-14570	10.0214	0.4306	-1.66402	-0.405617
582.986	-35952.3	-14569.9	10.0301	0.432493	-1.60855	-0.43606
583.003	-35952.3	-14569.7	10.0375	0.434412	-1.55729	-0.459785
583.02	-35952.2	-14569.5	10.0442	0.436069	-1.51342	-0.477524
583.037	-35952.1	-14569.4	10.0517	0.43794	-1.47835	-0.490501
583.054	-35952.1	-14569.2	10.0602	0.44138	-1.45135	-0.500834
583.071	-35952	-14569.1	10.0689	0.448247	-1.43017	-0.511122
583.088	-35952	-14568.9	10.0775	0.459291	-1.41194	-0.522541
583.105	-35951.9	-14568.7	10.0861	0.474391	-1.39363	-0.535194
583.122	-35951.9	-14568.6	10.0947	0.492267	-1.37453	-0.548227
583.139	-35951.8	-14568.4	10.1031	0.510846	-1.35482	-0.560261
583.156	-35951.8	-14568.2	10.1114	0.526965	-1.33043	-0.570047
583.173	-35951.7	-14568.1	10.1196	0.537188	-1.2965	-0.576507
583.19	-35951.7	-14567.9	10.1283	0.540227	-1.25934	-0.579377
583.207	-35951.6	-14567.8	10.1382	0.536218	-1.22896	-0.578865
583.224	-35951.6	-14567.6	10.1488	0.527781	-1.20309	-0.575673
583.241	-35951.5	-14567.4	10.1592	0.518127	-1.17432	-0.570715
583.258	-35951.5	-14567.2	10.1689	0.507916	-1.13554	-0.564955
583.275	-35951.4	-14567.1	10.1778	0.497145	-1.08091	-0.559244
583.292	-35951.4	-14566.9	10.1862	0.487187	-1.01117	-0.553701
583.309	-35951.3	-14566.8	10.1947	0.479469	-0.929933	-0.548302
583.326	-35951.3	-14566.6	10.2033	0.473333	-0.843333	-0.543573
583.343	-35951.2	-14566.4	10.2117	0.46783	-0.758481	-0.54011
583.36	-35951.2	-14566.2	10.22	0.463333	-0.683333	-0.538126
583.377	-35951.1	-14566.1	10.2284	0.460531	-0.622078	-0.537779
583.394	-35951.1	-14565.9	10.2372	0.460046	-0.562968	-0.539369
583.411	-35951	-14565.8	10.2462	0.462342	-0.493144	-0.543268
583.428	-35951	-14565.6	10.2542	0.467402	-0.409386	-0.54997
583.445	-35950.9	-14565.4	10.2607	0.47557	-0.312862	-0.559786
583.462	-35950.9	-14565.2	10.2676	0.488494	-0.211441	-0.572427
583.479	-35950.8	-14565.1	10.276	0.506693	-0.113489	-0.58747
583.496	-35950.8	-14564.9	10.2849	0.526863	-0.0254484	-0.60441
583.513	-35950.7	-14564.8	10.2933	0.546113	0.0486994	-0.622226
583.53	-35950.6	-14564.6	10.3022	0.564128	0.110059	-0.638714
583.547	-35950.6	-14564.4	10.3121	0.580251	0.162148	-0.652408
583.564	-35950.5	-14564.2	10.3224	0.592381	0.211835	-0.663686
583.581	-35950.5	-14564.1	10.3327	0.599758	0.260857	-0.672768
583.598	-35950.4	-14563.9	10.343	0.604671	0.299796	-0.679106
583.615	-35950.4	-14563.8	10.3534	0.608494	0.321727	-0.682707
583.632	-35950.3	-14563.6	10.3636	0.610395	0.326354	-0.684678
583.649	-35950.3	-14563.4	10.3736	0.610358	0.314874	-0.68584
583.666	-35950.2	-14563.2	10.3835	0.609872	0.289771	-0.686427
583.683	-35950.2	-14563.1	10.3935	0.609847	0.256393	-0.686508
583.7	-35950.1	-14562.9	10.4049	0.610145	0.223971	-0.685974
583.717	-35950.1	-14562.7	10.4171	0.610278	0.195402	-0.684853
583.734	-35950	-14562.6	10.4284	0.609449	0.165392	-0.683348
583.751	-35950	-14562.4	10.4382	0.607676	0.133119	-0.681274
583.768	-35949.9	-14562.2	10.448	0.605852	0.103074	-0.678053
583.785	-35949.9	-14562.1	10.4584	0.604202	0.0774092	-0.673974
583.802	-35949.8	-14561.9	10.4689	0.602231	0.0555437	-0.670239
583.819	-35949.7	-14561.7	10.4792	0.600397	0.0384242	-0.666984
583.836	-35949.7	-14561.5	10.4892	0.599948	0.0283255	-0.663378
583.853	-35949.6	-14561.4	10.4991	0.600207	0.0241829	-0.659469
583.87	-35949.6	-14561.2	10.5095	0.599105	0.0226161	-0.656007
583.887	-35949.5	-14561.1	10.5199	0.597113	0.0261655	-0.653295
583.904	-35949.5	-14560.9	10.5291	0.596644	0.0413903	-0.651338
583.921	-35949.4	-14560.7	10.5375	0.598823	0.0657256	-0.650998
583.938	-35949.4	-14560.5	10.5465	0.603939	0.0912873	-0.653643
583.955	-35949.3	-14560.3	10.5567	0.613024	0.119906	-0.659815
583.972	-35949.3	-14560.2	10.5682	0.627305	0.158153	-0.669445
583.989	-35949.2	-14560	10.5804	0.645465	0.202842	-0.681228
584.006	-35949.1	-14559.9	10.5926	0.664612	0.246133	-0.69316
584.023	-35949.1	-14559.7	10.6046	0.68103	0.288815	-0.703324
584.04	-35949	-14559.5	10.6163	0.691007	0.334992	-0.70992
584.057	-35949	-14559.4	10.6279	0.693619	0.382024	-0.711622
584.074	-35948.9	-14559.2	10.6398	0.689164	0.425226	-0.707544
584.091	-35948.9	-14559	10.6519	0.678323	0.465343	-0.69849
584.108	-35948.8	-14558.8	10.664	0.662299	0.50467	-0.68601
584.125	-35948.8	-14558.6	10.676	0.644362	0.541332	-0.671868
584.142	-35948.7	-14558.5	10.6878	0.627982	0.572584	-0.657742
584.159	-35948.6	-14558.3	10.6993	0.614071	0.598609	-0.644526
584.176	-35948.6	-14558.1	10.7101	0.602677	0.619795	-0.632839
584.193	-35948.5	-14558	10.72	0.593333	0.633333	-0.623094
584.21	-35948.5	-14557.8	10.7288	0.585595	0.636784	-0.615501
584.227	-35948.4	-14557.6	10.7372	0.579713	0.632983	-0.609724
584.244	-35948.3	-14557.5	10.7455	0.575838	0.625026	-0.605357
584.261	-35948.3	-14557.3	10.7538	0.573195	0.612443	-0.602246
584.278	-35948.2	-14557.1	10.7621	0.571114	0.594245	-0.600237
584.295	-35948.2	-14556.9	10.7711	0.569923	0.570199	-0.599014
584.312	-35948.1	-14556.8	10.7813	0.569815	0.5413	-0.598299
584.329	-35948	-14556.6	10.7918	0.570018	0.511552	-0.59802
584.346	-35948	-14556.4	10.8018	0.569975	0.484143	-0.598044
584.363	-35947.9	-14556.2	10.8118	0.57004	0.459056	-0.598013
584.38	-35947.9	-14556.1	10.822	0.570278	0.436773	-0.597607
584.397	-35947.8	-14555.9	10.8324	0.569754	0.420058	-0.596678
584.414	-35947.7	-14555.7	10.8428	0.568059	0.410344	-0.59514
584.431	-35947.7	-14555.5	10.853	0.566141	0.405693	-0.592985
584.448	-35947.6	-14555.3	10.8629	0.564531	0.404795	-0.590307
584.465	-35947.6	-14555.2	10.873	0.562771	0.408117	-0.587354
584.482	-35947.5	-14555	10.8832	0.560863	0.415966	-0.584449
584.499	-35947.4	-14554.8	10.8938	0.559763	0.42806	-0.581996
584.516	-35947.4	-14554.7	10.9043	0.559778	0.44346	-0.579879
584.533	-35947.3	-14554.5	10.9137	0.560107	0.460353	-0.577199
584.55	-35947.2	-14554.3	10.9219	0.559043	0.477207	-0.573093
584.567	-35947.2	-14554.1	10.9301	0.553896	0.492952	-0.566828
584.584	-35947.1	-14554	10.9387	0.543693	0.506847	-0.557597
584.601	-35947.1	-14553.8	10.9474	0.529672	0.518526	-0.544551
584.618	-35947	-14553.6	10.956	0.512514	0.527249	-0.528522
584.635	-35946.9	-14553.4	10.9644	0.492273	0.531937	-0.512106
584.652	-35946.9	-14553.3	10.9726	0.471671	0.533244	-0.496842
584.669	-35946.8	-14553.1	10.9814	0.455749	0.533315	-0.483246
584.686	-35946.8	-14552.9	10.9901	0.445994	0.53176	-0.472578
584.703	-35946.7	-14552.7	10.9975	0.440612	0.526003	-0.466677
584.72	-35946.6	-14552.6	11.0041	0.439305	0.516777	-0.465094
584.737	-35946.6	-14552.4	11.012	0.44279	0.507256	-0.46558
584.754	-35946.5	-14552.2	11.0206	0.448423	0.497356	-0.46625
584.771	-35946.4	-14552	11.0278	0.451406	0.484959	-0.465419
584.788	-35946.4	-14551.9	11.0344	0.448763	0.470785	-0.46033
584.805	-35946.3	-14551.7	11.0428	0.438767	0.457365	-0.447726
584.822	-35946.2	-14551.5	11.0516	0.419458	0.445772	-0.426636
584.839	-35946.2	-14551.3	11.0577	0.388999	0.436355	-0.397369
584.856	-35946.1	-14551.1	11.0622	0.347772	0.430599	-0.359772
584.873	-35946	-14551	11.0675	0.297381	0.43032	-0.313789
584.89	-35946	-14550.8	11.0727	0.240479	0.435324	-0.262124
584.907	-35945.9	-14550.6	11.0753	0.180527	0.444324	-0.208773
584.924	-35945.8	-14550.4	11.0765	0.122985	0.455343	-0.157213
584.941	-35945.8	-14550.2	11.0782	0.0732126	0.466252	-0.110414
584.958	-35945.7	-14550.1	11.0799	0.0311902	0.475701	-0.0697121
584.975	-35945.6	-14549.9	11.0803	-0.00446205	0.482993	-0.0357963
584.992	-35945.6	-14549.7	11.08	-0.0320242	0.489587	-0.00897801
585.009	-35945.5	-14549.6	11.0798	-0.0496346	0.497371	0.0107149
585.026	-35945.4	-14549.4	11.08	-0.06	0.506667	0.0239651
585.043	-35945.4	-14549.2	11.0803	-0.0665304	0.517424	0.0318212
585.06	-35945.3	-14549	11.08	-0.07	0.53	0.0359477
585.077	-35945.2	-14548.8	11.0785	-0.0707388	0.544215	0.0378891
585.094	-35945.2	-14548.7	11.0766	-0.0699351	0.557349	0.0380934
585.111	-35945.1	-14548.5	11.0748	-0.0685867	0.567017	0.0368127
585.128	-35945	-14548.3	11.0731	-0.0663342	0.574079	0.0345617
585.145	-35945	-14548.2	11.0712	-0.0629892	0.57966	0.0318614
585.162	-35944.9	-14548	11.0699	-0.0596504	0.583725	0.0290945
585.179	-35944.9	-14547.8	11.0697	-0.0574028	0.586074	0.0266197
585.196	-35944.8	-14547.6	11.0701	-0.0566572	0.586633	0.0247955
585.213	-35944.7	-14547.4	11.0703	-0.057728	0.585401	0.0239152
585.23	-35944.6	-14547.3	11.0698	-0.0609766	0.582512	0.0241134
585.247	-35944.6	-14547.1	11.0681	-0.0660399	0.577999	0.0252019
585.264	-35944.5	-14547	11.0662	-0.0710803	0.571675	0.0263865
585.281	-35944.4	-14546.8	11.0646	-0.0747904	0.564317	0.0270735
585.298	-35944.4	-14546.6	11.0627	-0.0772978	0.558696	0.027222
585.315	-35944.3	-14546.4	11.0608	-0.0790185	0.556508	0.0267947
585.332	-35944.2	-14546.2	11.0599	-0.0805603	0.557186	0.0256525
585.349	-35944.2	-14546.1	11.0601	-0.082239	0.560203	0.0239634
585.366	-35944.1	-14545.9	11.0597	-0.0839151	0.56541	0.0223578
585.383	-35944	-14545.7	11.0579	-0.0855857	0.572287	0.0211998
585.4	-35943.9	-14545.5	11.0559	-0.0874894	0.579725	0.0204076
585.417	-35943.9	-14545.3	11.0542	-0.0893514	0.586732	0.0198531
585.434	-35943.8	-14545.2	11.0526	-0.0902592	0.592562	0.0193951
585.451	-35943.7	-14545	11.0509	-0.0901556	0.597415	0.0188766
585.468	-35943.7	-14544.9	11.0492	-0.0899325	0.602461	0.0181259
585.485	-35943.6	-14544.7	11.0475	-0.0899634	0.607757	0.017013
585.502	-35943.5	-14544.5	11.0458	-0.0900191	0.612161	0.0154688
585.519	-35943.4	-14544.3	11.0441	-0.0900086	0.615463	0.0137272
585.536	-35943.4	-14544.1	11.0421	-0.0899943	0.618377	0.0122769
585.553	-35943.3	-14544	11.0404	-0.0899974	0.621677	0.0112404
585.57	-35943.2	-14543.8	11.0399	-0.0900023	0.626094	0.0104526
585.587	-35943.2	-14543.6	11.0401	-0.0900017	0.631417	0.00991123
585.604	-35943.1	-14543.4	11.0392	-0.0899958	0.636742	0.00973084
585.621	-35943	-14543.3	11.0373	-0.0899961	0.641841	0.00978546
585.638	-35942.9	-14543.1	11.0355	-0.0900157	0.646931	0.00980912
585.655	-35942.9	-14542.9	11.0339	-0.0900147	0.651923	0.00979452
585.672	-35942.8	-14542.7	11.0319	-0.089942	0.656643	0.00985941
585.689	-35942.7	-14542.6	11.0302	-0.0899546	0.66188	0.00985046
585.706	-35942.7	-14542.4	11.0299	-0.0902316	0.668887	0.00949506
585.723	-35942.6	-14542.2	11.0301	-0.0901345	0.678131	0.0088442
585.74	-35942.5	-14542.1	11.029	-0.0888336	0.689475	0.00804757
585.757	-35942.5	-14541.9	11.027	-0.0869622	0.701347	0.00682904
585.774	-35942.4	-14541.7	11.0252	-0.0855058	0.711952	0.00483923
585.791	-35942.3	-14541.5	11.0236	-0.0836506	0.722085	0.00245377
585.808	-35942.2	-14541.4	11.0215	-0.0802763	0.73305	0.000223666
585.825	-35942.1	-14541.2	11.02	-0.0768222	0.74286	-0.00203535
585.842	-35942.1	-14541	11.02	-0.074997	0.749127	-0.00465916
585.859	-35942	-14540.9	11.02	-0.0734626	0.753119	-0.00746211
585.876	-35941.9	-14540.7	11.0187	-0.0704721	0.756389	-0.0101978
585.893	-35941.8	-14540.5	11.0167	-0.0666667	0.756667	-0.0130719
585.91	-35941.8	-14540.3	11.0149	-0.063122	0.751562	-0.0163273
585.927	-35941.7	-14540.2	11.0132	-0.0598057	0.742762	-0.019815
585.944	-35941.6	-14540	11.0113	-0.0564469	0.732054	-0.0232884
585.961	-35941.6	-14539.8	11.0099	-0.0529033	0.718132	-0.0265001
585.978	-35941.5	-14539.7	11.0097	-0.0492929	0.69968	-0.0293113
585.995	-35941.4	-14539.5	11.01	-0.0463905	0.677166	-0.0318885
586.012	-35941.3	-14539.3	11.0101	-0.0446087	0.651077	-0.0343071
586.029	-35941.2	-14539.1	11.01	-0.043016	0.621065	-0.0362349
586.046	-35941.2	-14539	11.0099	-0.0410873	0.587295	-0.037472
586.063	-35941.1	-14538.8	11.0101	-0.0398246	0.551506	-0.0383038
586.08	-35941	-14538.6	11.0102	-0.0397631	0.516568	-0.0389338
586.097	-35940.9	-14538.5	11.0098	-0.0400446	0.48714	-0.0392573
586.114	-35940.8	-14538.3	11.0083	-0.0400518	0.462958	-0.039264
586.131	-35940.8	-14538.1	11.0058	-0.0399928	0.433549	-0.0392089
586.148	-35940.7	-14538	11.0021	-0.0400018	0.401931	-0.0392174
586.165	-35940.6	-14537.8	10.9997	-0.0399995	0.37827	-0.0392153
586.182	-35940.5	-14537.6	11.0001	-0.0399999	0.356352	-0.0392155
586.199	-35940.5	-14537.5	11	-0.040001	0.343272	-0.0392168
586.216	-35940.4	-14537.3	11	-0.0399962	0.339449	-0.0392114
586.233	-35940.3	-14537.1	11	-0.0400167	0.341205	-0.0392342
586.25	-35940.2	-14536.9	11	-0.039937	0.344677	-0.0391462
586.267	-35940.1	-14536.7	11	-0.0402279	0.348329	-0.0395582
586.284	-35940.1	-14536.6	11	-0.0386875	0.35032	-0.0411725
586.301	-35940	-14536.4	11	-0.0351122	0.349862	-0.0440048
586.318	-35939.9	-14536.2	11	-0.0314415	0.350221	-0.046996
586.335	-35939.8	-14536.1	11	-0.0297131	0.348665	-0.0486672
586.352	-35939.8	-14535.9	11	-0.0300763	0.343684	-0.0490831
586.369	-35939.7	-14535.7	11	-0.029982	0.334489	-0.0490046
586.386	-35939.6	-14535.6	11	-0.030005	0.324249	-0.0490238
586.403	-35939.6	-14535.4	11	-0.0299987	0.312578	-0.0490185
586.42	-35939.5	-14535.2	10.9999	-0.0300003	0.298006	-0.0490199
