# Supplementary material for: Extraction of driving behavior primitives considering driver expectation and vehicle dynamics
Source: PLoS One. 2025 Dec 31;20(12):e0340123. doi: 10.1371/journal.pone.0340123 (PMC12755792; doi:10.1371/journal.pone.0340123)
Supplement: S2 File — The dataset utilized in this study is organized into two main folders, categorizing driving scenarios into straight driving and turning maneuvers. These folders contain the raw, unprocessed behavioral data. For a detailed description of the variables and format within the.xlsx files, please refer to the accompanying readme.txt file. (ZIP) [file pone.0340123.s002.zip › DataSetForPimitiveExaction-2/turning/c110_w_3.xlsx]

## Sheet: Sheet1
596.705	-35891.5	-14419	13.1139	-0.17	-0.399884	-0.515482
596.722	-35891.4	-14418.8	13.1109	-0.17	-0.372531	-0.49541
596.739	-35891.4	-14418.7	13.1073	-0.17	-0.344015	-0.474446
596.756	-35891.3	-14418.4	13.1053	-0.17	-0.310584	-0.453618
596.773	-35891.2	-14418.2	13.1038	-0.17	-0.273362	-0.433668
596.79	-35891.1	-14418	13.1006	-0.17	-0.23553	-0.415238
596.807	-35891	-14417.8	13.097	-0.17	-0.197785	-0.399271
596.824	-35890.9	-14417.6	13.095	-0.17	-0.16007	-0.386514
596.841	-35890.9	-14417.4	13.0936	-0.17	-0.124026	-0.375912
596.858	-35890.8	-14417.2	13.0907	-0.17	-0.0917758	-0.36601
596.875	-35890.7	-14417	13.0869	-0.17	-0.0647366	-0.356727
596.892	-35890.6	-14416.7	13.0833	-0.17	-0.0435879	-0.348393
596.909	-35890.6	-14416.5	13.08	-0.17	-0.0266667	-0.340959
596.926	-35890.5	-14416.3	13.0769	-0.17	-0.0121755	-0.334271
596.943	-35890.4	-14416.2	13.0735	-0.17	-0.00057092	-0.328225
596.96	-35890.3	-14416	13.0698	-0.17	0.00789829	-0.322769
596.977	-35890.2	-14415.7	13.0667	-0.17	0.0166667	-0.318083
596.994	-35890.2	-14415.5	13.065	-0.17	0.0282333	-0.314336
597.011	-35890.1	-14415.3	13.0632	-0.17	0.0369649	-0.311392
597.028	-35890	-14415.1	13.0598	-0.17	0.0381016	-0.309041
597.045	-35889.9	-14414.9	13.0565	-0.17	0.0366338	-0.307082
597.062	-35889.9	-14414.7	13.0549	-0.169999	0.0371894	-0.30534
597.079	-35889.8	-14414.5	13.053	-0.17	0.0363266	-0.303738
597.096	-35889.7	-14414.3	13.0494	-0.170003	0.0312743	-0.302153
597.113	-35889.6	-14414.1	13.0462	-0.169998	0.0259207	-0.300292
597.13	-35889.5	-14413.9	13.0447	-0.169988	0.0242501	-0.298287
597.147	-35889.5	-14413.7	13.0429	-0.170007	0.0276852	-0.29736
597.164	-35889.4	-14413.5	13.0396	-0.170044	0.0351952	-0.298467
597.181	-35889.3	-14413.2	13.0358	-0.169963	0.0408236	-0.301547
597.198	-35889.2	-14413	13.0324	-0.169835	0.0428787	-0.306869
597.215	-35889.1	-14412.8	13.0289	-0.170177	0.049663	-0.31564
597.232	-35889.1	-14412.6	13.0253	-0.170642	0.0629391	-0.327378
597.249	-35889	-14412.4	13.0228	-0.169333	0.0712417	-0.338516
597.266	-35888.9	-14412.2	13.0213	-0.167714	0.0723601	-0.348032
597.283	-35888.8	-14412	13.019	-0.173251	0.0819247	-0.359554
597.3	-35888.8	-14411.8	13.0154	-0.191069	0.0983504	-0.364351
597.317	-35888.7	-14411.6	13.0119	-0.218862	0.11452	-0.355201
597.334	-35888.6	-14411.4	13.0089	-0.248727	0.133679	-0.343651
597.351	-35888.5	-14411.2	13.004	-0.280732	0.141673	-0.33532
597.368	-35888.4	-14410.9	12.9967	-0.317627	0.147032	-0.335361
597.385	-35888.4	-14410.8	12.9903	-0.363799	0.159708	-0.344187
597.402	-35888.3	-14410.6	12.9832	-0.420086	0.171987	-0.358976
597.419	-35888.2	-14410.3	12.9768	-0.475818	0.181713	-0.373484
597.436	-35888.1	-14410.2	12.968	-0.524716	0.193346	-0.383675
597.453	-35888.1	-14409.9	12.9596	-0.573849	0.207713	-0.389326
597.47	-35888	-14409.7	12.951	-0.631132	0.220639	-0.387751
597.487	-35887.9	-14409.6	12.941	-0.695244	0.238767	-0.378573
597.504	-35887.8	-14409.3	12.9289	-0.763715	0.26904	-0.366231
597.521	-35887.7	-14409.1	12.9122	-0.82339	0.295867	-0.360176
597.538	-35887.7	-14408.9	12.8983	-0.864651	0.316806	-0.363852
597.555	-35887.6	-14408.7	12.8817	-0.898228	0.332815	-0.375243
597.572	-35887.5	-14408.5	12.8673	-0.921505	0.346159	-0.38698
597.589	-35887.4	-14408.3	12.8515	-0.938978	0.358993	-0.397055
597.606	-35887.3	-14408.1	12.8367	-0.950962	0.375857	-0.406021
597.623	-35887.3	-14407.9	12.8207	-0.961536	0.390855	-0.419008
597.64	-35887.2	-14407.7	12.804	-0.965787	0.398863	-0.435429
597.657	-35887.1	-14407.5	12.7864	-0.972163	0.402787	-0.457776
597.674	-35887	-14407.3	12.7695	-0.976175	0.406009	-0.479682
597.691	-35887	-14407.1	12.753	-0.979588	0.409647	-0.505423
597.708	-35886.9	-14406.8	12.7354	-0.980068	0.410018	-0.540115
597.725	-35886.8	-14406.7	12.7186	-0.979981	0.410151	-0.580166
597.742	-35886.7	-14406.5	12.702	-0.980008	0.40709	-0.620583
597.759	-35886.6	-14406.2	12.6844	-0.979994	0.403623	-0.659118
597.776	-35886.6	-14406.1	12.6676	-0.980022	0.397058	-0.692071
597.793	-35886.5	-14405.9	12.651	-0.979919	0.390496	-0.725371
597.81	-35886.4	-14405.6	12.6333	-0.98	0.38	-0.771242
597.827	-35886.3	-14405.5	12.6167	-0.966667	0.37	-0.826797
597.844	-35886.2	-14405.3	12.6033	-0.943333	0.36	-0.891068
597.861	-35886.1	-14405	12.5858	-0.911659	0.349388	-0.95682
597.878	-35886.1	-14404.9	12.5725	-0.888782	0.33943	-1.01407
597.895	-35886	-14404.7	12.5557	-0.868934	0.329364	-1.07006
597.912	-35885.9	-14404.4	12.5418	-0.851029	0.318952	-1.13647
597.929	-35885.8	-14404.3	12.5284	-0.826628	0.312847	-1.20428
597.946	-35885.8	-14404.1	12.515	-0.792052	0.309595	-1.27661
597.963	-35885.7	-14403.9	12.5008	-0.754192	0.306172	-1.34737
597.98	-35885.6	-14403.7	12.4881	-0.724362	0.302277	-1.40903
597.997	-35885.5	-14403.5	12.4782	-0.685761	0.295817	-1.46853
598.014	-35885.4	-14403.3	12.4676	-0.638312	0.292483	-1.52978
598.031	-35885.4	-14403.1	12.4577	-0.594935	0.289735	-1.57958
598.048	-35885.3	-14402.9	12.4475	-0.56712	0.290067	-1.6212
598.065	-35885.2	-14402.7	12.437	-0.544457	0.28998	-1.65571
598.082	-35885.1	-14402.5	12.4272	-0.528526	0.290002	-1.68827
598.099	-35885.1	-14402.3	12.4167	-0.512093	0.290012	-1.72312
598.116	-35885	-14402.1	12.4073	-0.499363	0.28994	-1.75733
598.133	-35884.9	-14401.9	12.4011	-0.490589	0.290226	-1.78225
598.15	-35884.8	-14401.7	12.3943	-0.485207	0.288999	-1.79969
598.167	-35884.7	-14401.5	12.3862	-0.482018	0.285263	-1.81426
598.184	-35884.7	-14401.3	12.3756	-0.478545	0.281734	-1.83104
598.201	-35884.6	-14401.1	12.3669	-0.475541	0.279797	-1.85539
598.218	-35884.5	-14400.9	12.3601	-0.470352	0.279821	-1.87848
598.235	-35884.4	-14400.8	12.3538	-0.475747	0.28128	-1.88984
598.252	-35884.3	-14400.6	12.3452	-0.497559	0.28499	-1.88834
598.269	-35884.2	-14400.3	12.3346	-0.526326	0.288765	-1.88208
598.286	-35884.2	-14400.2	12.3248	-0.551505	0.290019	-1.88115
598.303	-35884.1	-14400	12.3144	-0.569774	0.291355	-1.88551
598.32	-35884	-14399.8	12.304	-0.58438	0.297048	-1.88863
598.337	-35884	-14399.6	12.2942	-0.600816	0.304212	-1.88481
598.354	-35883.9	-14399.4	12.2838	-0.625206	0.308988	-1.86825
598.371	-35883.8	-14399.2	12.2734	-0.664481	0.311932	-1.83563
598.388	-35883.7	-14399	12.2639	-0.724283	0.317116	-1.78615
598.405	-35883.6	-14398.8	12.2509	-0.801041	0.326712	-1.7221
598.422	-35883.5	-14398.6	12.2374	-0.869416	0.33736	-1.65869
598.439	-35883.5	-14398.4	12.2219	-0.926818	0.345015	-1.60252
598.456	-35883.4	-14398.2	12.2041	-0.983166	0.349574	-1.54497
598.473	-35883.3	-14398	12.1872	-1.04058	0.349855	-1.49123
598.49	-35883.2	-14397.9	12.1706	-1.09155	0.352448	-1.4403
598.507	-35883.1	-14397.6	12.1532	-1.14394	0.355836	-1.38813
598.524	-35883.1	-14397.5	12.1338	-1.19489	0.362225	-1.33854
598.541	-35883	-14397.3	12.111	-1.24169	0.36636	-1.29065
598.558	-35882.9	-14397.1	12.0862	-1.28838	0.366859	-1.24354
598.575	-35882.8	-14396.9	12.0625	-1.32344	0.363774	-1.2073
598.592	-35882.8	-14396.7	12.0424	-1.34744	0.360391	-1.17861
598.609	-35882.7	-14396.5	12.0212	-1.36883	0.356874	-1.15
598.626	-35882.6	-14396.3	12.0012	-1.38867	0.353522	-1.11453
598.643	-35882.5	-14396.2	11.9782	-1.41499	0.350212	-1.07231
598.66	-35882.4	-14395.9	11.95	-1.44333	0.346667	-1.02397
598.677	-35882.4	-14395.8	11.9233	-1.47	0.343333	-0.948802
598.694	-35882.3	-14395.6	11.8967	-1.49667	0.336667	-0.812636
598.711	-35882.2	-14395.4	11.872	-1.53584	0.333045	-0.57559
598.728	-35882.1	-14395.2	11.8485	-1.57924	0.326281	-0.284842
598.745	-35882	-14395	11.8217	-1.62248	0.319477	0.0425117
598.762	-35882	-14394.8	11.7931	-1.66056	0.308754	0.398004
598.779	-35881.9	-14394.7	11.7635	-1.69017	0.298787	0.699798
598.796	-35881.8	-14394.5	11.7365	-1.72458	0.289043	0.962692
598.813	-35881.7	-14394.3	11.7045	-1.76806	0.282049	1.18436
598.83	-35881.6	-14394.1	11.6748	-1.81509	0.276003	1.35534
598.847	-35881.6	-14393.9	11.6444	-1.86095	0.27225	1.496
598.864	-35881.5	-14393.7	11.6129	-1.89742	0.265537	1.61129
598.881	-35881.4	-14393.6	11.5826	-1.92768	0.262518	1.69902
598.898	-35881.3	-14393.4	11.5483	-1.96674	0.25973	1.7795
598.915	-35881.3	-14393.2	11.5135	-2.01504	0.260131	1.85678
598.932	-35881.2	-14393	11.4797	-2.06258	0.25979	1.92106
598.949	-35881.1	-14392.9	11.4419	-2.10169	0.2608	1.97781
598.966	-35881	-14392.6	11.4032	-2.1384	0.264551	2.02502
598.983	-35881	-14392.5	11.3684	-2.16554	0.268025	2.06031
599	-35880.9	-14392.3	11.3333	-2.18681	0.27026	2.08719
599.017	-35880.8	-14392.1	11.2945	-2.20267	0.269953	2.10831
599.034	-35880.7	-14392	11.2586	-2.2143	0.269907	2.12909
599.051	-35880.6	-14391.8	11.2206	-2.22419	0.270406	2.16476
599.068	-35880.6	-14391.6	11.1828	-2.23569	0.267567	2.2254
599.085	-35880.5	-14391.5	11.1447	-2.25181	0.259159	2.30896
599.102	-35880.4	-14391.3	11.105	-2.27502	0.246642	2.41209
599.119	-35880.3	-14391.1	11.0652	-2.29809	0.234281	2.51248
599.136	-35880.3	-14390.9	11.0276	-2.31465	0.224892	2.59203
599.153	-35880.2	-14390.7	10.9875	-2.32403	0.214298	2.65794
599.17	-35880.1	-14390.6	10.9481	-2.33151	0.204254	2.71222
599.187	-35880.1	-14390.4	10.9104	-2.34744	0.192758	2.76051
599.204	-35880	-14390.2	10.8682	-2.37099	0.176521	2.81092
599.221	-35879.9	-14390.1	10.8272	-2.39617	0.157583	2.85505
599.238	-35879.8	-14389.9	10.7878	-2.41215	0.133589	2.89048
599.255	-35879.8	-14389.7	10.7458	-2.42775	0.102827	2.9223
599.272	-35879.7	-14389.5	10.7049	-2.44688	0.0716645	2.95297
599.289	-35879.6	-14389.4	10.6653	-2.47185	0.0458459	2.98323
599.306	-35879.5	-14389.2	10.6235	-2.49808	0.029563	3.01474
599.323	-35879.5	-14389.1	10.5801	-2.5169	0.0183292	3.04208
599.34	-35879.4	-14388.9	10.5371	-2.5277	0.0142767	3.06705
599.357	-35879.3	-14388.7	10.4914	-2.53832	0.0077407	3.09244
599.374	-35879.2	-14388.6	10.4475	-2.54556	0.00417655	3.11771
599.391	-35879.2	-14388.4	10.4046	-2.55234	-0.00462106	3.1422
599.408	-35879.1	-14388.2	10.3585	-2.55628	-0.0154729	3.17349
599.425	-35879	-14388.1	10.3181	-2.55975	-0.0254964	3.20986
599.442	-35879	-14388	10.2751	-2.56006	-0.0354815	3.25449
599.459	-35878.9	-14387.8	10.2325	-2.55999	-0.0459904	3.30632
599.476	-35878.8	-14387.6	10.1891	-2.56	-0.0563245	3.35566
599.493	-35878.8	-14387.5	10.1492	-2.56001	-0.056845	3.40044
599.51	-35878.7	-14387.3	10.1033	-2.56	-0.0533333	3.44336
599.527	-35878.6	-14387.1	10.06	-2.56	-0.05	3.47712
599.544	-35878.6	-14387	10.0167	-2.55667	-0.0466667	3.50545
599.561	-35878.5	-14386.8	9.97069	-2.55309	-0.0395804	3.52964
599.578	-35878.4	-14386.7	9.92751	-2.54997	-0.0408277	3.55013
599.595	-35878.4	-14386.5	9.884	-2.54982	-0.064797	3.56737
599.612	-35878.3	-14386.3	9.83807	-2.54213	-0.0856078	3.57931
599.629	-35878.2	-14386.2	9.79494	-2.52775	-0.101194	3.58012
599.646	-35878.2	-14386.1	9.75158	-2.50352	-0.107453	3.57327
599.663	-35878.1	-14385.9	9.70943	-2.48559	-0.114116	3.55855
599.68	-35878	-14385.8	9.66978	-2.45869	-0.117607	3.50713
599.697	-35878	-14385.6	9.62909	-2.32515	-0.135304	3.38878
599.714	-35877.9	-14385.4	9.58783	-2.10281	-0.177452	3.17827
599.731	-35877.8	-14385.3	9.55672	-1.83204	-0.224562	2.92286
599.748	-35877.8	-14385.2	9.53065	-1.52111	-0.270078	2.62692
599.765	-35877.7	-14385	9.50677	-1.19345	-0.305857	2.3139
599.782	-35877.6	-14384.9	9.48883	-0.905553	-0.328866	2.05264
599.799	-35877.6	-14384.7	9.4768	-0.694673	-0.344606	1.83195
599.816	-35877.5	-14384.5	9.46622	-0.522442	-0.365075	1.6624
599.833	-35877.5	-14384.4	9.45746	-0.401821	-0.394325	1.53986
599.85	-35877.4	-14384.3	9.4507	-0.309285	-0.430264	1.44059
599.867	-35877.3	-14384.1	9.445	-0.235993	-0.46824	1.36225
599.884	-35877.3	-14384	9.44184	-0.184141	-0.497542	1.30702
599.901	-35877.2	-14383.8	9.43966	-0.144354	-0.526748	1.26548
599.918	-35877.1	-14383.7	9.44033	-0.114305	-0.566059	1.23558
599.935	-35877.1	-14383.5	9.43868	-0.0950654	-0.613293	1.2137
599.952	-35877	-14383.4	9.43501	-0.0796369	-0.662497	1.19518
599.969	-35877	-14383.2	9.43129	-0.0675324	-0.704382	1.17991
599.986	-35876.9	-14383.1	9.42975	-0.0594051	-0.733467	1.16878
600.003	-35876.8	-14382.9	9.43006	-0.0544925	-0.753598	1.16019
600.02	-35876.8	-14382.8	9.42998	-0.0518768	-0.765884	1.15151
600.037	-35876.7	-14382.6	9.43001	-0.044221	-0.778967	1.13867
600.054	-35876.7	-14382.5	9.42998	-0.0188077	-0.798515	1.11
600.071	-35876.6	-14382.3	9.43009	0.0348464	-0.824006	1.06099
600.088	-35876.5	-14382.2	9.42967	0.111985	-0.848332	0.993134
600.105	-35876.5	-14382	9.4322	0.203868	-0.873415	0.910921
600.122	-35876.4	-14381.9	9.43547	0.283689	-0.890162	0.833689
600.139	-35876.4	-14381.8	9.44122	0.346796	-0.900943	0.769946
600.156	-35876.3	-14381.6	9.44817	0.399142	-0.906053	0.713292
600.173	-35876.2	-14381.4	9.45746	0.441639	-0.909343	0.669687
600.19	-35876.2	-14381.3	9.4679	0.473229	-0.910371	0.635778
600.207	-35876.1	-14381.1	9.4755	0.502108	-0.907503	0.606941
600.224	-35876.1	-14381	9.48222	0.52357	-0.901443	0.583257
600.241	-35876	-14380.8	9.48856	0.540528	-0.891904	0.563228
600.258	-35876	-14380.7	9.4987	0.55519	-0.881187	0.545414
600.275	-35875.9	-14380.5	9.50886	0.565713	-0.871294	0.531873
600.292	-35875.9	-14380.4	9.51878	0.572601	-0.858406	0.520833
600.309	-35875.8	-14380.2	9.52938	0.579513	-0.841285	0.510441
600.326	-35875.7	-14380.1	9.53943	0.589335	-0.815034	0.498597
600.343	-35875.7	-14379.9	9.54938	0.602395	-0.78521	0.483605
600.36	-35875.6	-14379.8	9.56	0.62	-0.753333	0.464052
600.377	-35875.6	-14379.6	9.57	0.636667	-0.726667	0.443355
600.394	-35875.5	-14379.5	9.58333	0.656667	-0.69	0.420479
600.411	-35875.4	-14379.3	9.59751	0.681803	-0.643829	0.389013
600.428	-35875.4	-14379.2	9.61063	0.719124	-0.597511	0.350447
600.445	-35875.4	-14379	9.62072	0.76651	-0.557566	0.303046
600.462	-35875.3	-14378.8	9.63493	0.823022	-0.515279	0.24996
600.479	-35875.2	-14378.7	9.6485	0.872259	-0.474714	0.202806
600.496	-35875.2	-14378.5	9.66511	0.918587	-0.423694	0.159421
600.513	-35875.1	-14378.4	9.67943	0.960301	-0.371026	0.118611
600.53	-35875.1	-14378.2	9.69616	0.995651	-0.326462	0.0847254
600.547	-35875	-14378.1	9.71359	1.02513	-0.289877	0.0533564
600.564	-35874.9	-14377.9	9.73437	1.05269	-0.251758	0.0239538
600.581	-35874.9	-14377.8	9.75045	1.07476	-0.218461	-0.00123998
600.598	-35874.8	-14377.6	9.76736	1.09504	-0.181112	-0.0236558
600.615	-35874.8	-14377.4	9.78572	1.1154	-0.140727	-0.0434728
600.632	-35874.7	-14377.3	9.80585	1.13108	-0.0980338	-0.0583305
600.649	-35874.7	-14377.1	9.82619	1.14249	-0.0576602	-0.0695423
600.666	-35874.6	-14377	9.84724	1.14914	-0.015571	-0.0771432
600.683	-35874.6	-14376.8	9.86685	1.15475	0.0240001	-0.0806438
600.7	-35874.5	-14376.7	9.88775	1.15803	0.0642214	-0.0812299
600.717	-35874.4	-14376.5	9.907	1.16033	0.100677	-0.0783314
600.734	-35874.4	-14376.4	9.92471	1.15991	0.13426	-0.0741208
600.751	-35874.3	-14376.2	9.94407	1.16002	0.163761	-0.0688574
600.768	-35874.3	-14376	9.9625	1.15999	0.178495	-0.0639353
600.785	-35874.2	-14375.9	9.98272	1.16001	0.177457	-0.0586
600.802	-35874.2	-14375.7	10.0032	1.15995	0.171205	-0.0520169
600.819	-35874.1	-14375.5	10.0244	1.1602	0.168417	-0.0430257
600.836	-35874	-14375.4	10.042	1.15877	0.164085	-0.0316482
600.853	-35874	-14375.2	10.061	1.15321	0.152618	-0.016993
600.87	-35873.9	-14375.1	10.082	1.14543	0.140401	-0.00335403
600.887	-35873.9	-14374.9	10.1016	1.14292	0.130762	0.00646348
600.904	-35873.8	-14374.7	10.1225	1.14336	0.121889	0.0144504
