# Supplementary material for: Extraction of driving behavior primitives considering driver expectation and vehicle dynamics
Source: PLoS One. 2025 Dec 31;20(12):e0340123. doi: 10.1371/journal.pone.0340123 (PMC12755792; doi:10.1371/journal.pone.0340123)
Supplement: S2 File — The dataset utilized in this study is organized into two main folders, categorizing driving scenarios into straight driving and turning maneuvers. These folders contain the raw, unprocessed behavioral data. For a detailed description of the variables and format within the.xlsx files, please refer to the accompanying readme.txt file. (ZIP) [file pone.0340123.s002.zip › DataSetForPimitiveExaction-2/turning/c111_w_1.xlsx]

## Sheet: Sheet1
613.91	-36330.3	-14500.3	3.04188	-0.508556	0.00999987	0.462643
613.927	-36330.3	-14500.3	3.03107	-0.428627	0.01	0.382637
613.944	-36330.2	-14500.2	3.02408	-0.357965	0.00999999	0.312674
613.961	-36330.2	-14500.2	3.01732	-0.291229	0.01	0.248186
613.978	-36330.2	-14500.1	3.01351	-0.226597	0.01	0.188296
613.995	-36330.2	-14500.1	3.0102	-0.182158	0.01	0.143754
614.012	-36330.2	-14500	3.00686	-0.148406	0.01	0.11264
614.029	-36330.1	-14500	3.00333	-0.123333	0.01	0.0904139
614.046	-36330.1	-14499.9	3	-0.106667	0.01	0.0751634
614.063	-36330.1	-14499.9	3	-0.0933333	0.01	0.0620915
614.08	-36330.1	-14499.8	3	-0.0794017	0.00999984	0.0505905
614.097	-36330.1	-14499.8	2.99999	-0.072971	0.0100006	0.0420911
614.114	-36330	-14499.7	3.00003	-0.0663618	0.00999768	0.0367495
614.131	-36330	-14499.7	2.99976	-0.0629779	0.0100181	0.0322328
614.148	-36330	-14499.6	2.99625	-0.0595986	0.00993103	0.0290356
614.165	-36330	-14499.6	2.99287	-0.0562746	0.0102635	0.02579
614.182	-36330	-14499.5	2.98976	-0.0526323	0.0139708	0.0237816
614.199	-36330	-14499.5	2.99006	-0.0497942	0.0173273	0.0242052
614.216	-36329.9	-14499.4	2.98998	-0.0500527	0.0202309	0.0267191
614.233	-36329.9	-14499.4	2.99001	-0.0499826	0.0198039	0.0301703
614.25	-36329.9	-14499.3	2.99	-0.0500047	0.0205458	0.0336174
614.267	-36329.9	-14499.3	2.99001	-0.0499988	0.0242122	0.0380813
614.284	-36329.9	-14499.2	2.98995	-0.0500004	0.0276804	0.0430056
614.301	-36329.9	-14499.2	2.99019	-0.0499999	0.0308683	0.0481359
614.318	-36329.8	-14499.1	2.98921	-0.05	0.0348297	0.052838
614.335	-36329.8	-14499.1	2.98545	-0.05	0.0442196	0.0583352
614.352	-36329.8	-14499.1	2.98198	-0.05	0.0582644	0.062543
614.369	-36329.8	-14499	2.97973	-0.05	0.0708326	0.0666932
614.386	-36329.8	-14499	2.98008	-0.05	0.0796917	0.0698969
614.403	-36329.8	-14498.9	2.97998	-0.05	0.086045	0.0735848
614.42	-36329.7	-14498.9	2.98	-0.05	0.0926371	0.0781429
614.437	-36329.7	-14498.8	2.98	-0.05	0.101437	0.0828332
614.454	-36329.7	-14498.8	2.97999	-0.05	0.109942	0.0862201
614.471	-36329.7	-14498.7	2.98002	-0.05	0.117142	0.087808
614.488	-36329.7	-14498.7	2.97992	-0.05	0.120295	0.088318
614.505	-36329.6	-14498.6	2.98031	-0.05	0.121434	0.0882087
614.522	-36329.6	-14498.6	2.97833	-0.05	0.124954	0.0882577
614.539	-36329.6	-14498.5	2.9747	-0.05	0.130737	0.0881634
614.556	-36329.6	-14498.5	2.9711	-0.05	0.135165	0.0887219
614.573	-36329.6	-14498.4	2.9698	-0.05	0.140879	0.0905397
614.59	-36329.6	-14498.4	2.97005	-0.05	0.145638	0.0936437
614.607	-36329.5	-14498.3	2.96999	-0.05	0.14935	0.0963408
614.624	-36329.5	-14498.3	2.97	-0.05	0.14803	0.0977507
614.641	-36329.5	-14498.3	2.97	-0.05	0.144286	0.0987493
614.658	-36329.5	-14498.2	2.97	-0.05	0.140709	0.100482
614.675	-36329.5	-14498.2	2.97	-0.05	0.139931	0.103795
614.692	-36329.4	-14498.1	2.97002	-0.0500001	0.139772	0.106363
614.709	-36329.4	-14498.1	2.96993	-0.0499997	0.142475	0.107696
614.726	-36329.4	-14498	2.97021	-0.050001	0.145815	0.107868
614.743	-36329.4	-14498	2.96733	-0.049996	0.152292	0.10784
614.76	-36329.4	-14497.9	2.96397	-0.0500151	0.156115	0.10783
614.777	-36329.3	-14497.9	2.96026	-0.0499594	0.159749	0.107884
614.794	-36329.3	-14497.8	2.95993	-0.0501576	0.159961	0.106934
614.811	-36329.3	-14497.8	2.96002	-0.0471205	0.162691	0.104922
614.828	-36329.3	-14497.7	2.96	-0.0435533	0.169536	0.101495
614.845	-36329.3	-14497.7	2.96	-0.0401076	0.176423	0.0992149
614.862	-36329.3	-14497.6	2.96	-0.039972	0.17686	0.0980943
614.879	-36329.2	-14497.6	2.96	-0.04	0.173333	0.0969499
614.896	-36329.2	-14497.6	2.96	-0.04	0.176667	0.0947712
614.913	-36329.2	-14497.5	2.96	-0.04	0.183333	0.0915033
614.93	-36329.2	-14497.5	2.96	-0.0399996	0.190271	0.0880375
614.947	-36329.2	-14497.4	2.95999	-0.040002	0.193609	0.0847768
614.964	-36329.1	-14497.4	2.96003	-0.0399923	0.200426	0.0815056
614.981	-36329.1	-14497.3	2.95976	-0.04006	0.207569	0.077975
614.998	-36329.1	-14497.3	2.95625	-0.0397664	0.213695	0.07349
615.015	-36329.1	-14497.2	2.95287	-0.0362313	0.213066	0.067916
615.032	-36329	-14497.2	2.94976	-0.0326484	0.208928	0.0623773
615.049	-36329	-14497.1	2.95006	-0.0297899	0.20239	0.059624
615.066	-36329	-14497.1	2.94998	-0.0300538	0.199863	0.0586666
615.083	-36329	-14497	2.95001	-0.029982	0.200055	0.0573409
615.1	-36329	-14497	2.95	-0.0300054	0.19995	0.0548195
615.117	-36328.9	-14496.9	2.95	-0.0299963	0.200145	0.0516263
615.134	-36328.9	-14496.9	2.95	-0.0300123	0.199245	0.0496444
615.151	-36328.9	-14496.9	2.95	-0.029955	0.19581	0.0490012
615.168	-36328.9	-14496.8	2.95	-0.030165	0.191535	0.0488214
615.185	-36328.9	-14496.8	2.95	-0.0291109	0.184178	0.0472783
615.202	-36328.9	-14496.7	2.95	-0.0254231	0.177716	0.0446955
615.219	-36328.8	-14496.7	2.95	-0.0221284	0.170824	0.0412257
615.236	-36328.8	-14496.6	2.95	-0.0185042	0.163916	0.0379287
615.253	-36328.8	-14496.6	2.95	-0.0156588	0.157127	0.0342462
615.27	-36328.8	-14496.5	2.95	-0.0103728	0.151337	0.0297644
615.287	-36328.7	-14496.5	2.95	-0.00504176	0.150019	0.0246188
615.304	-36328.7	-14496.4	2.95	-0.000245026	0.148783	0.0197715
615.321	-36328.7	-14496.4	2.95	0.00502449	0.14492	0.0147276
615.338	-36328.7	-14496.4	2.95	0.0101365	0.14157	0.00954425
615.355	-36328.7	-14496.3	2.95	0.0154254	0.138236	0.00529421
615.372	-36328.6	-14496.3	2.95	0.018436	0.134863	0.00132437
615.389	-36328.6	-14496.2	2.95	0.0221127	0.131053	-0.00183086
615.406	-36328.6	-14496.2	2.95	0.0248667	0.129853	-0.00573989
615.423	-36328.6	-14496.1	2.95	0.0309279	0.129788	-0.0103292
615.44	-36328.6	-14496.1	2.95001	0.035704	0.131948	-0.0149857
615.457	-36328.5	-14496	2.94998	0.0390363	0.135508	-0.0179376
615.474	-36328.5	-14496	2.95007	0.040182	0.139011	-0.0193779
615.491	-36328.5	-14496	2.94973	0.039949	0.142131	-0.0196614
615.508	-36328.5	-14495.9	2.95218	0.040019	0.147751	-0.0195937
615.525	-36328.4	-14495.9	2.95581	0.0399783	0.155288	-0.0196108
615.542	-36328.4	-14495.8	2.95946	0.0400754	0.159345	-0.0196071
615.559	-36328.4	-14495.8	2.96013	0.03972	0.162576	-0.0196077
615.576	-36328.4	-14495.7	2.95997	0.0426332	0.165796	-0.0196088
615.593	-36328.4	-14495.7	2.96001	0.0460581	0.172294	-0.019604
615.61	-36328.3	-14495.6	2.96	0.0496046	0.176124	-0.0196221
615.627	-36328.3	-14495.6	2.96	0.0501032	0.17972	-0.0195695
615.644	-36328.3	-14495.5	2.95999	0.0498256	0.180073	-0.0205048
615.661	-36328.3	-14495.5	2.96004	0.052884	0.179981	-0.0225754
615.678	-36328.3	-14495.4	2.95991	0.0564461	0.180002	-0.0249658
615.695	-36328.2	-14495.4	2.96312	0.0598926	0.179999	-0.0251225
615.712	-36328.2	-14495.4	2.96645	0.060028	0.18	-0.0230542
615.729	-36328.2	-14495.3	2.97	0.06	0.18	-0.0196078
615.746	-36328.2	-14495.3	2.97	0.06	0.18	-0.0163399
615.763	-36328.1	-14495.2	2.97	0.06	0.18	-0.0130719
615.78	-36328.1	-14495.2	2.97	0.0599998	0.18	-0.0107653
615.797	-36328.1	-14495.1	2.97001	0.0600002	0.18	-0.00859722
615.814	-36328.1	-14495.1	2.96997	0.0599994	0.18	-0.00636419
615.831	-36328	-14495	2.97024	0.0600043	0.180001	-0.00284982
615.848	-36328	-14495	2.97375	0.0599835	0.179995	0.000350053
615.865	-36328	-14494.9	2.97713	0.0600614	0.180018	0.00375863
615.882	-36328	-14494.9	2.98024	0.0596266	0.179898	0.00842776
615.899	-36328	-14494.9	2.97994	0.0560282	0.180405	0.0127656
615.916	-36327.9	-14494.8	2.98002	0.0527302	0.183874	0.0170139
615.933	-36327.9	-14494.8	2.97999	0.0491881	0.188164	0.0203768
615.95	-36327.9	-14494.7	2.98	0.0458988	0.19424	0.0236345
615.967	-36327.9	-14494.7	2.98	0.0425081	0.198138	0.0269563
615.984	-36327.9	-14494.6	2.98	0.0389825	0.204727	0.0303846
616.001	-36327.8	-14494.6	2.97999	0.0357511	0.207563	0.0336727
616.018	-36327.8	-14494.5	2.98004	0.0321282	0.210911	0.0367451
616.035	-36327.8	-14494.5	2.9798	0.029702	0.21536	0.0386755
616.052	-36327.8	-14494.5	2.98089	0.0300284	0.222618	0.0392281
616.069	-36327.7	-14494.4	2.9846	0.0301797	0.228149	0.0394637
616.086	-36327.7	-14494.4	2.98827	0.028902	0.231351	0.0411139
616.103	-36327.7	-14494.3	2.99028	0.0252954	0.234622	0.0435112
616.12	-36327.7	-14494.3	2.98993	0.0216741	0.238403	0.0449678
616.137	-36327.6	-14494.2	2.99002	0.0196928	0.240046	0.0437883
616.154	-36327.6	-14494.2	2.98999	0.0200818	0.241233	0.0413657
616.171	-36327.6	-14494.1	2.99	0.0199803	0.244954	0.0396102
616.188	-36327.6	-14494.1	2.99	0.0200055	0.248969	0.0391434
616.205	-36327.5	-14494.1	2.99	0.0199985	0.248744	0.0392349
616.222	-36327.5	-14494	2.99	0.0200003	0.244739	0.0392111
616.239	-36327.5	-14494	2.99	0.0199999	0.241106	0.0392169
616.256	-36327.5	-14493.9	2.99	0.02	0.239769	0.0392154
616.273	-36327.4	-14493.9	2.99	0.02	0.240048	0.0392157
616.29	-36327.4	-14493.8	2.99	0.02	0.240006	0.0392161
616.307	-36327.4	-14493.8	2.99	0.02	0.239926	0.0392141
616.324	-36327.4	-14493.7	2.99	0.02	0.240259	0.0392212
616.341	-36327.3	-14493.7	2.99001	0.02	0.237794	0.0391939
616.358	-36327.3	-14493.6	2.98998	0.02	0.234363	0.0392975
616.375	-36327.3	-14493.6	2.99006	0.02	0.230601	0.0384928
616.392	-36327.3	-14493.6	2.98975	0.02	0.229856	0.0365802
616.409	-36327.2	-14493.5	2.99242	0.02	0.230022	0.0334474
616.426	-36327.2	-14493.5	2.99602	0.02	0.230046	0.0307642
616.443	-36327.2	-14493.4	2.99962	0.02	0.229792	0.0303314
616.46	-36327.2	-14493.4	3.00009	0.0199999	0.232647	0.0321465
616.477	-36327.1	-14493.3	2.99998	0.0200002	0.236234	0.0355729
616.494	-36327.1	-14493.3	3	0.0199991	0.239755	0.0379353
616.511	-36327.1	-14493.2	3	0.0200034	0.240103	0.0391556
616.528	-36327.1	-14493.2	3	0.0199931	0.239907	0.0392177
616.545	-36327.1	-14493.2	3	0.0200266	0.243111	0.0392358
616.562	-36327	-14493.1	3	0.0199003	0.246473	0.0382251
616.579	-36327	-14493.1	3	0.0233333	0.25	0.0359477
616.596	-36327	-14493	3	0.0266667	0.253333	0.0326797
616.613	-36326.9	-14493	3	0.03	0.256667	0.0305011
616.63	-36326.9	-14492.9	3	0.0299737	0.263659	0.0293805
616.647	-36326.9	-14492.9	3	0.0300142	0.266826	0.0294361
616.664	-36326.9	-14492.8	3.00001	0.0299695	0.270216	0.0293452
616.681	-36326.8	-14492.8	2.99994	0.0302316	0.273718	0.0268332
616.698	-36326.8	-14492.8	3.00023	0.0337642	0.277117	0.0221826
616.715	-36326.8	-14492.7	3.00377	0.0370647	0.280163	0.0155825
616.732	-36326.8	-14492.7	3.00735	0.0406201	0.279879	0.010021
616.749	-36326.7	-14492.6	3.01021	0.0438756	0.280277	0.00591027
616.766	-36326.7	-14492.6	3.00995	0.0474072	0.284426	0.0027006
616.783	-36326.7	-14492.5	3.01002	0.0501472	0.291624	-0.000940502
616.8	-36326.7	-14492.5	3.01	0.0504526	0.298343	-0.00550817
616.817	-36326.6	-14492.4	3.00999	0.0542416	0.304376	-0.0113665
616.834	-36326.6	-14492.4	3.01005	0.0576442	0.307711	-0.0183177
616.851	-36326.6	-14492.4	3.00981	0.0609798	0.310472	-0.0248053
616.868	-36326.5	-14492.3	3.01079	0.0643251	0.30914	-0.0312301
616.885	-36326.5	-14492.3	3.01455	0.0680647	0.305437	-0.0365715
616.902	-36326.5	-14492.2	3.01802	0.0702752	0.302087	-0.0404171
616.919	-36326.5	-14492.2	3.02027	0.0699317	0.299313	-0.0436883
616.936	-36326.4	-14492.1	3.01991	0.0700198	0.302377	-0.0471289
616.953	-36326.4	-14492.1	3.02008	0.0699947	0.30904	-0.0503405
616.97	-36326.4	-14492.1	3.01977	0.0700013	0.318185	-0.0537146
616.987	-36326.4	-14492	3.02131	0.0699996	0.323876	-0.0571247
617.004	-36326.3	-14492	3.02489	0.0700002	0.325089	-0.0603176
617.021	-36326.3	-14491.9	3.02856	0.0699996	0.324979	-0.0637911
617.038	-36326.3	-14491.9	3.03029	0.0700016	0.325004	-0.0666809
617.055	-36326.2	-14491.8	3.0299	0.0699941	0.3253	-0.0682658
617.072	-36326.2	-14491.8	3.03009	0.0700208	0.323009	-0.0686699
617.089	-36326.2	-14491.8	3.02971	0.0699152	0.323186	-0.0686815
617.106	-36326.2	-14491.7	3.03173	0.0703182	0.324939	-0.0681452
617.123	-36326.1	-14491.7	3.0354	0.0680889	0.329073	-0.0663232
617.14	-36326.1	-14491.6	3.03911	0.0645173	0.330207	-0.0632142
617.157	-36326.1	-14491.6	3.0402	0.0609049	0.329939	-0.0605409
617.174	-36326	-14491.5	3.03996	0.0598315	0.330033	-0.0590481
617.191	-36326	-14491.5	3.03999	0.0600459	0.329915	-0.058751
617.208	-36326	-14491.5	3.04007	0.0599879	0.330307	-0.0589191
617.225	-36326	-14491.4	3.03976	0.0600026	0.327607	-0.0580965
617.242	-36325.9	-14491.4	3.04244	0.0599993	0.324139	-0.0561937
617.259	-36325.9	-14491.3	3.04583	0.0600002	0.320543	-0.0530369
617.276	-36325.9	-14491.3	3.04958	0.06	0.319898	-0.050427
617.293	-36325.8	-14491.2	3.05011	0.0599997	0.320042	-0.0491162
617.31	-36325.8	-14491.2	3.04997	0.0600011	0.319934	-0.0489946
617.327	-36325.8	-14491.2	3.05001	0.059997	0.32016	-0.049027
617.344	-36325.8	-14491.1	3.04999	0.0600115	0.317095	-0.0490058
617.361	-36325.7	-14491.1	3.05004	0.0599568	0.313807	-0.0490676
617.378	-36325.7	-14491	3.04991	0.060087	0.310035	-0.0480259
617.395	-36325.7	-14491	3.05312	0.0568857	0.313079	-0.0459189
617.412	-36325.6	-14490.9	3.05645	0.0535461	0.316473	-0.042669
617.429	-36325.6	-14490.9	3.06	0.05	0.32	-0.040305
617.446	-36325.6	-14490.9	3.06	0.05	0.323333	-0.040305
617.463	-36325.5	-14490.8	3.06	0.0533333	0.33	-0.043573
617.48	-36325.5	-14490.8	3.06001	0.0568936	0.337098	-0.0493692
617.497	-36325.5	-14490.7	3.05997	0.0600875	0.343604	-0.0547529
617.514	-36325.4	-14490.7	3.06012	0.0599773	0.346884	-0.0590461
617.531	-36325.4	-14490.6	3.06376	0.0600113	0.350141	-0.0624789
617.548	-36325.4	-14490.6	3.06711	0.059997	0.35013	-0.0657386
617.565	-36325.4	-14490.6	3.07016	0.0600008	0.35399	-0.0690306
617.582	-36325.3	-14490.5	3.06994	0.0599996	0.361653	-0.0724885
617.599	-36325.3	-14490.5	3.07004	0.0600006	0.371672	-0.0757369
617.616	-36325.3	-14490.4	3.0699	0.0599981	0.382268	-0.0790058
617.633	-36325.2	-14490.4	3.07054	0.0600096	0.396593	-0.0826697
617.65	-36325.2	-14490.3	3.07414	0.0599638	0.409869	-0.0870643
617.667	-36325.2	-14490.3	3.07761	0.0601338	0.42272	-0.0915672
617.684	-36325.1	-14490.3	3.08031	0.059283	0.432954	-0.0956648
617.701	-36325.1	-14490.2	3.07992	0.055671	0.442858	-0.097354
617.718	-36325.1	-14490.2	3.08002	0.0521484	0.453273	-0.0981295
617.735	-36325	-14490.1	3.07998	0.0496957	0.46271	-0.0979471
617.752	-36325	-14490.1	3.08006	0.050031	0.468932	-0.0983562
617.769	-36325	-14490.1	3.0798	0.0501755	0.4757	-0.0994703
617.786	-36324.9	-14490	3.0811	0.0489189	0.483664	-0.101121
617.803	-36324.9	-14490	3.0847	0.045232	0.49518	-0.102868
617.82	-36324.9	-14489.9	3.08833	0.0419031	0.509288	-0.104341
617.837	-36324.8	-14489.9	3.09031	0.0383755	0.522339	-0.106668
617.854	-36324.8	-14489.9	3.08992	0.0352119	0.527929	-0.109224
617.871	-36324.8	-14489.8	3.09002	0.0313579	0.523718	-0.112899
617.888	-36324.7	-14489.8	3.08999	0.0299837	0.516044	-0.115263
617.905	-36324.7	-14489.7	3.09001	0.0285845	0.51145	-0.115212
617.922	-36324.7	-14489.7	3.08998	0.0247137	0.5079	-0.112658
617.939	-36324.6	-14489.7	3.09008	0.0213693	0.506471	-0.109132
617.956	-36324.6	-14489.6	3.08968	0.0180613	0.506464	-0.105957
617.973	-36324.6	-14489.6	3.09191	0.0145796	0.508411	-0.102524
617.99	-36324.5	-14489.5	3.09548	0.0111595	0.513664	-0.0991835
618.007	-36324.5	-14489.5	3.0991	0.00785002	0.524766	-0.0959063
618.024	-36324.5	-14489.5	3.10017	0.00443651	0.539519	-0.0930222
618.041	-36324.4	-14489.4	3.09995	0.000696316	0.549441	-0.0929783
618.058	-36324.4	-14489.4	3.10001	-0.00016199	0.546073	-0.0964711
618.075	-36324.3	-14489.3	3.1	3.42977e-05	0.536241	-0.102247
618.092	-36324.3	-14489.3	3.1	-9.2846e-06	0.522522	-0.106188
618.109	-36324.3	-14489.3	3.1	2.47842e-06	0.516932	-0.108389
618.126	-36324.2	-14489.2	3.1	-5.58512e-07	0.51619	-0.111382
618.143	-36324.2	-14489.2	3.1	4.27066e-07	0.522205	-0.117431
618.16	-36324.2	-14489.1	3.1	-1.14677e-06	0.526105	-0.125018
618.177	-36324.1	-14489.1	3.1	2.99408e-06	0.529838	-0.132181
618.194	-36324.1	-14489.1	3.1	-1.15955e-05	0.527309	-0.13691
618.211	-36324.1	-14489	3.1	4.33871e-05	0.520976	-0.13913
618.228	-36324	-14489	3.09999	-8.74284e-05	0.510706	-0.142506
618.245	-36324	-14488.9	3.10003	0.00311603	0.49754	-0.145714
618.262	-36324	-14488.9	3.0999	0.00644752	0.481059	-0.151116
618.279	-36323.9	-14488.9	3.10333	0.01	0.463333	-0.154684
618.296	-36323.9	-14488.8	3.10667	0.01	0.45	-0.155773
618.313	-36323.8	-14488.8	3.11	0.01	0.44	-0.154684
618.33	-36323.8	-14488.7	3.10998	0.00999808	0.433024	-0.15363
618.347	-36323.8	-14488.7	3.11001	0.0100005	0.429935	-0.155945
618.364	-36323.7	-14488.7	3.11	0.00999982	0.430017	-0.159291
618.381	-36323.7	-14488.6	3.11	0.0100004	0.429992	-0.163873
618.398	-36323.7	-14488.6	3.11	0.00999868	0.430002	-0.167004
618.415	-36323.6	-14488.6	3.11	0.0100049	0.43	-0.170421
618.432	-36323.6	-14488.5	3.11	0.00997192	0.429995	-0.17514
618.449	-36323.5	-14488.5	3.11	0.0101064	0.430019	-0.179241
618.466	-36323.5	-14488.4	3.10999	0.00958284	0.429929	-0.180861
618.483	-36323.5	-14488.4	3.11004	0.00579303	0.430406	-0.179033
618.5	-36323.4	-14488.4	3.10985	0.00258261	0.434695	-0.175847
618.517	-36323.4	-14488.3	3.1106	-0.000831994	0.441722	-0.173813
618.534	-36323.3	-14488.3	3.11436	-0.00433732	0.448549	-0.171262
618.551	-36323.3	-14488.3	3.11779	-0.00762872	0.455781	-0.167682
618.568	-36323.3	-14488.2	3.12026	-0.0110354	0.467253	-0.163006
618.585	-36323.2	-14488.2	3.11992	-0.0145417	0.481705	-0.159159
618.602	-36323.2	-14488.2	3.12002	-0.0178016	0.493817	-0.157199
618.619	-36323.2	-14488.1	3.11999	-0.0213181	0.503336	-0.155134
618.636	-36323.1	-14488.1	3.12	-0.0244212	0.516155	-0.151636
618.653	-36323.1	-14488	3.12	-0.029422	0.534699	-0.145716
618.67	-36323	-14488	3.12	-0.0348289	0.55523	-0.137833
618.687	-36323	-14488	3.12	-0.0397282	0.577441	-0.129491
618.704	-36323	-14487.9	3.12	-0.0451833	0.601205	-0.123641
618.721	-36322.9	-14487.9	3.12	-0.0484677	0.622988	-0.119105
618.738	-36322.9	-14487.9	3.12	-0.0503937	0.633305	-0.116025
618.755	-36322.8	-14487.8	3.11999	-0.0495908	0.63236	-0.112165
618.772	-36322.8	-14487.8	3.12002	-0.0517653	0.639074	-0.107595
618.789	-36322.8	-14487.8	3.11992	-0.0549963	0.661148	-0.102899
618.806	-36322.7	-14487.7	3.12032	-0.0606846	0.692719	-0.0998795
618.823	-36322.7	-14487.7	3.11809	-0.0654064	0.72577	-0.0978561
618.84	-36322.6	-14487.7	3.11452	-0.0707485	0.755931	-0.0949888
618.857	-36322.6	-14487.6	3.1109	-0.0776147	0.787791	-0.0908626
618.874	-36322.6	-14487.6	3.10983	-0.0847646	0.821928	-0.0872933
618.891	-36322.5	-14487.5	3.11005	-0.0894934	0.841237	-0.0895659
618.908	-36322.5	-14487.5	3.10999	-0.0901118	0.84443	-0.0978618
618.925	-36322.4	-14487.5	3.11	-0.0899763	0.838246	-0.111095
618.942	-36322.4	-14487.4	3.11	-0.0900067	0.833964	-0.123768
618.959	-36322.3	-14487.4	3.11	-0.0899973	0.830649	-0.134087
618.976	-36322.3	-14487.4	3.11	-0.0900032	0.829693	-0.141689
618.993	-36322.3	-14487.4	3.11	-0.0899885	0.832674	-0.1464
619.01	-36322.2	-14487.3	3.11	-0.0900427	0.836101	-0.149827
619.027	-36322.2	-14487.3	3.11	-0.0898853	0.839529	-0.15152
619.044	-36322.1	-14487.3	3.11001	-0.0927347	0.845456	-0.147847
619.061	-36322.1	-14487.2	3.10996	-0.0991183	0.858525	-0.139519
619.078	-36322	-14487.2	3.11009	-0.106319	0.86653	-0.130034
619.095	-36322	-14487.2	3.10688	-0.109947	0.86381	-0.126444
619.112	-36322	-14487.1	3.10355	-0.109938	0.853845	-0.125331
619.129	-36321.9	-14487.1	3.1	-0.113333	0.85	-0.123094
619.146	-36321.9	-14487.1	3.1	-0.12	0.856667	-0.115468
619.163	-36321.8	-14487	3.1	-0.13	0.87	-0.105664
619.18	-36321.8	-14487	3.1	-0.136928	0.887508	-0.0953484
619.197	-36321.7	-14487	3.1	-0.140216	0.897115	-0.0890429
619.214	-36321.7	-14486.9	3.1	-0.143385	0.903606	-0.0847061
619.231	-36321.6	-14486.9	3.09998	-0.143599	0.907118	-0.0800844
619.248	-36321.6	-14486.9	3.10007	-0.146802	0.910071	-0.0757173
619.265	-36321.5	-14486.9	3.09974	-0.14691	0.910315	-0.0714905
619.282	-36321.5	-14486.8	3.09603	-0.150436	0.913409	-0.0695774
619.299	-36321.5	-14486.8	3.09267	-0.149425	0.908702	-0.0698445
619.316	-36321.4	-14486.8	3.08979	-0.146491	0.89745	-0.0711069
619.333	-36321.4	-14486.7	3.09007	-0.14645	0.884578	-0.0716601
619.35	-36321.3	-14486.7	3.08998	-0.147843	0.88449	-0.0690322
619.367	-36321.3	-14486.7	3.09002	-0.154527	0.891302	-0.0653936
619.384	-36321.2	-14486.7	3.08995	-0.157545	0.893605	-0.0610103
619.401	-36321.2	-14486.6	3.09019	-0.161045	0.89297	-0.0577873
619.418	-36321.1	-14486.6	3.08921	-0.164167	0.894699	-0.0526422
619.435	-36321.1	-14486.6	3.08545	-0.168897	0.903647	-0.0451593
619.452	-36321	-14486.6	3.08198	-0.175073	0.9126	-0.0380454
619.469	-36321	-14486.5	3.07973	-0.176821	0.919185	-0.0336874
619.486	-36320.9	-14486.5	3.08007	-0.176695	0.9257	-0.0326229
619.503	-36320.9	-14486.5	3.08	-0.176385	0.934871	-0.0323148
619.52	-36320.9	-14486.5	3.07995	-0.178008	0.949173	-0.0313639
619.537	-36320.8	-14486.4	3.08025	-0.180704	0.963527	-0.0323201
619.554	-36320.8	-14486.4	3.0787	-0.178317	0.973542	-0.0356087
619.571	-36320.7	-14486.4	3.075	-0.176467	0.980169	-0.0405053
619.588	-36320.7	-14486.4	3.0713	-0.176396	0.985216	-0.0437909
619.605	-36320.6	-14486.4	3.06975	-0.178457	0.989169	-0.0458957
619.622	-36320.6	-14486.3	3.07006	-0.180218	0.987128	-0.0473774
619.639	-36320.5	-14486.3	3.06998	-0.1802	0.977713	-0.0496562
619.656	-36320.5	-14486.3	3.07001	-0.178293	0.965818	-0.0534808
619.673	-36320.4	-14486.3	3.06999	-0.174587	0.951563	-0.0595873
619.69	-36320.4	-14486.2	3.07002	-0.170915	0.938132	-0.0658491
619.707	-36320.3	-14486.2	3.06992	-0.169724	0.924183	-0.0703533
619.724	-36320.3	-14486.2	3.07026	-0.170303	0.915079	-0.0749059
619.741	-36320.2	-14486.2	3.06779	-0.167787	0.908668	-0.0792916
619.758	-36320.2	-14486.1	3.06436	-0.164347	0.902027	-0.0838919
619.775	-36320.1	-14486.1	3.0606	-0.160665	0.894864	-0.0860931
619.792	-36320.1	-14486.1	3.05985	-0.159603	0.890204	-0.0846967
619.809	-36320	-14486.1	3.06004	-0.16246	0.892055	-0.0799575
619.826	-36320	-14486.1	3.05999	-0.165998	0.89865	-0.0730566
619.843	-36319.9	-14486	3.06	-0.169681	0.905755	-0.0673485
619.86	-36319.9	-14486	3.06	-0.169887	0.909405	-0.0620175
619.877	-36319.8	-14486	3.06	-0.172772	0.915345	-0.0554604
619.894	-36319.8	-14486	3.06001	-0.178874	0.933383	-0.0450295
619.911	-36319.7	-14486	3.05996	-0.191612	0.968478	-0.0312974
619.928	-36319.7	-14486	3.06009	-0.205842	1.01084	-0.0140703
619.945	-36319.6	-14485.9	3.05688	-0.219295	1.05114	0.00134051
619.962	-36319.6	-14485.9	3.05355	-0.229492	1.08492	0.0145808
619.979	-36319.5	-14485.9	3.05	-0.236667	1.11	0.0239651
619.996	-36319.5	-14485.9	3.05	-0.24	1.12333	0.0305011
620.013	-36319.4	-14485.9	3.05	-0.243333	1.13333	0.0359477
620.03	-36319.3	-14485.9	3.04989	-0.246825	1.14723	0.0416125
620.047	-36319.3	-14485.8	3.04646	-0.246403	1.14994	0.0424258
620.064	-36319.3	-14485.8	3.04311	-0.239652	1.14627	0.0400928
620.081	-36319.2	-14485.8	3.03982	-0.236475	1.13953	0.0368416
620.098	-36319.1	-14485.8	3.04005	-0.236999	1.14045	0.0371488
620.115	-36319.1	-14485.8	3.03997	-0.240168	1.1433	0.0383025
620.132	-36319	-14485.8	3.0401	-0.240026	1.1389	0.0391648
620.149	-36319	-14485.8	3.03962	-0.23964	1.1267	0.0379162
620.166	-36318.9	-14485.7	3.03602	-0.236023	1.10215	0.0367753
620.183	-36318.9	-14485.7	3.03242	-0.232379	1.07774	0.0360641
620.2	-36318.8	-14485.7	3.02975	-0.229901	1.05463	0.0371873
620.217	-36318.8	-14485.7	3.03006	-0.22946	1.0308	0.0369055
620.234	-36318.7	-14485.7	3.02998	-0.225618	1.00676	0.0351038
620.251	-36318.7	-14485.7	3.03002	-0.222212	0.988701	0.0318703
620.268	-36318.6	-14485.7	3.02995	-0.219739	0.977408	0.030059
620.285	-36318.6	-14485.7	3.0302	-0.220078	0.971742	0.0293243
620.302	-36318.5	-14485.7	3.02911	-0.219979	0.969777	0.029435
620.319	-36318.5	-14485.6	3.0254	-0.220005	0.970055	0.0294063
620.336	-36318.4	-14485.6	3.02173	-0.22	0.969985	0.029412
620.353	-36318.4	-14485.6	3.01972	-0.219995	0.97	0.0294169
620.37	-36318.3	-14485.6	3.02007	-0.220018	0.970016	0.0293917
620.387	-36318.2	-14485.6	3.01998	-0.219924	0.969929	0.029497
620.404	-36318.2	-14485.6	3.02001	-0.220287	0.970269	0.0289775
620.421	-36318.1	-14485.6	3.01999	-0.218558	0.968624	0.0278166
620.438	-36318.1	-14485.6	3.02002	-0.214888	0.964618	0.026406
620.455	-36318	-14485.6	3.01993	-0.211311	0.962822	0.0269899
620.472	-36318	-14485.6	3.02026	-0.209777	0.964972	0.029961
620.489	-36317.9	-14485.6	3.01825	-0.210043	0.968979	0.0347441
620.506	-36317.9	-14485.6	3.01474	-0.210059	0.97019	0.0399684
620.523	-36317.8	-14485.6	3.011	-0.209742	0.970025	0.0476164
620.54	-36317.8	-14485.5	3.00977	-0.211955	0.969717	0.0580266
620.557	-36317.7	-14485.5	3.01006	-0.215524	0.97201	0.0704259
620.574	-36317.7	-14485.5	3.00999	-0.218944	0.975413	0.0835576
620.591	-36317.6	-14485.5	3.01001	-0.2224	0.981237	0.0950255
620.608	-36317.6	-14485.5	3.00999	-0.225568	0.987954	0.104921
620.625	-36317.5	-14485.5	3.01002	-0.22947	0.995283	0.115227
620.642	-36317.4	-14485.5	3.00993	-0.229904	0.999195	0.125105
620.659	-36317.4	-14485.5	3.01028	-0.23236	1.00467	0.135698
620.676	-36317.3	-14485.5	3.00737	-0.236081	1.01456	0.147125
620.693	-36317.3	-14485.5	3.00395	-0.239411	1.02756	0.159238
620.71	-36317.2	-14485.5	3.00038	-0.242745	1.04112	0.169949
620.727	-36317.2	-14485.5	2.99994	-0.246212	1.05228	0.184436
620.744	-36317.1	-14485.5	3.00001	-0.249782	1.05939	0.200407
620.761	-36317.1	-14485.5	3.00001	-0.250016	1.06317	0.222578
620.778	-36317	-14485.5	2.99998	-0.250078	1.06331	0.247904
620.795	-36317	-14485.5	3.00009	-0.246892	1.0635	0.274169
620.812	-36316.9	-14485.5	2.99689	-0.243528	1.05711	0.296156
620.829	-36316.8	-14485.5	2.99333	-0.24	1.05	0.315904
620.846	-36316.8	-14485.5	2.99	-0.236667	1.04	0.328976
620.863	-36316.8	-14485.5	2.99	-0.233333	1.02667	0.340959
620.88	-36316.7	-14485.5	2.98999	-0.229796	1.01252	0.354864
620.897	-36316.6	-14485.5	2.99	-0.226475	0.999229	0.36904
620.914	-36316.6	-14485.5	2.99	-0.223129	0.985854	0.383123
620.931	-36316.5	-14485.5	2.99	-0.219589	0.971647	0.394392
620.948	-36316.5	-14485.5	2.99	-0.216304	0.958707	0.401377
620.965	-36316.4	-14485.5	2.99	-0.212844	0.948755	0.40312
620.982	-36316.4	-14485.5	2.99001	-0.209861	0.938472	0.402876
620.999	-36316.3	-14485.5	2.98997	-0.209686	0.932513	0.4019
621.016	-36316.3	-14485.5	2.9901	-0.206004	0.929828	0.401891
621.033	-36316.2	-14485.5	2.98946	-0.202422	0.930087	0.400323
621.05	-36316.2	-14485.5	2.98586	-0.199752	0.929863	0.396435
621.067	-36316.1	-14485.5	2.98239	-0.200063	0.930509	0.390923
621.084	-36316	-14485.5	2.97969	-0.199981	0.934904	0.389309
621.101	-36316	-14485.5	2.98008	-0.200002	0.942866	0.398298
621.118	-36316	-14485.5	2.97998	-0.200012	0.952376	0.42112
621.135	-36315.9	-14485.5	2.98001	-0.19994	0.958996	0.454478
621.152	-36315.9	-14485.5	2.98	-0.200226	0.965614	0.489497
621.169	-36315.8	-14485.6	2.98	-0.199	0.97268	0.526848
621.186	-36315.7	-14485.6	2.98	-0.195259	0.978393	0.565633
621.203	-36315.7	-14485.6	2.98	-0.191751	0.981218	0.602323
621.22	-36315.6	-14485.6	2.98	-0.189737	0.984979	0.639362
621.237	-36315.6	-14485.6	2.98	-0.190075	0.987193	0.672984
621.254	-36315.5	-14485.6	2.98	-0.18998	0.985373	0.7015
621.271	-36315.5	-14485.6	2.98	-0.190005	0.981397	0.731943
621.288	-36315.4	-14485.6	2.98	-0.189999	0.979651	0.767879
621.305	-36315.4	-14485.6	2.98	-0.19	0.980373	0.809309
621.322	-36315.3	-14485.6	2.98	-0.19	0.97833	0.856964
621.339	-36315.3	-14485.6	2.98	-0.19	0.974624	0.903781
621.356	-36315.2	-14485.6	2.98	-0.190002	0.971416	0.946265
621.373	-36315.2	-14485.6	2.98	-0.189994	0.967906	0.991134
621.39	-36315.1	-14485.7	2.98	-0.190022	0.964504	1.03685
621.407	-36315	-14485.7	2.98	-0.189916	0.961147	1.07994
621.424	-36315	-14485.7	2.98	-0.190281	0.957891	1.12103
621.441	-36314.9	-14485.7	2.98	-0.187708	0.952374	1.15304
621.458	-36314.9	-14485.7	2.98	-0.184684	0.943125	1.1735
621.475	-36314.8	-14485.7	2.98	-0.178162	0.932473	1.18346
621.492	-36314.8	-14485.7	2.98	-0.174178	0.922255	1.1821
621.509	-36314.7	-14485.7	2.98	-0.168389	0.912632	1.1761
621.526	-36314.7	-14485.7	2.98	-0.161409	0.899424	1.16721
621.543	-36314.6	-14485.7	2.98	-0.151829	0.883026	1.15853
621.56	-36314.6	-14485.8	2.98	-0.141849	0.866104	1.14725
621.577	-36314.5	-14485.8	2.98	-0.131083	0.851613	1.13264
621.594	-36314.5	-14485.8	2.98	-0.124048	0.838121	1.11536
621.611	-36314.4	-14485.8	2.98	-0.117439	0.825314	1.09719
621.628	-36314.4	-14485.8	2.98	-0.110525	0.8046	1.07437
621.645	-36314.3	-14485.8	2.97999	-0.100487	0.784553	1.05147
621.662	-36314.3	-14485.8	2.98002	-0.0938358	0.761466	1.02756
621.679	-36314.2	-14485.9	2.98	-0.0833333	0.736667	1.00436
621.696	-36314.2	-14485.9	2.98333	-0.0766667	0.713333	0.98366
621.713	-36314.1	-14485.9	2.98667	-0.0666667	0.686667	0.965142
621.73	-36314.1	-14485.9	2.99011	-0.0593069	0.661754	0.944306
621.747	-36314	-14485.9	2.98994	-0.0422877	0.635392	0.922283
621.764	-36314	-14485.9	2.99013	-0.021702	0.615174	0.893601
621.781	-36313.9	-14485.9	2.99378	0.0101081	0.587257	0.860901
621.798	-36313.9	-14486	2.99704	0.0367452	0.567227	0.827509
621.815	-36313.8	-14486	3.00041	0.0663628	0.545109	0.798224
621.832	-36313.8	-14486	3.00394	0.086521	0.54407	0.770299
621.849	-36313.7	-14486	3.00723	0.102427	0.551807	0.750343
621.866	-36313.7	-14486	3.01065	0.116052	0.561095	0.729283
621.883	-36313.6	-14486	3.01396	0.134795	0.557237	0.707193
621.9	-36313.5	-14486	3.01816	0.154069	0.538731	0.685808
621.917	-36313.5	-14486.1	3.02428	0.170978	0.5181	0.66669
621.934	-36313.5	-14486.1	3.02851	0.187041	0.498901	0.65034
621.951	-36313.4	-14486.1	3.03442	0.195713	0.49295	0.63866
621.968	-36313.3	-14486.1	3.0386	0.200527	0.500149	0.633384
621.985	-36313.3	-14486.1	3.04475	0.199668	0.515452	0.637729
622.002	-36313.2	-14486.1	3.0486	0.20089	0.525687	0.652422
622.019	-36313.2	-14486.1	3.05587	0.20474	0.525846	0.677913
622.036	-36313.1	-14486.2	3.063	0.207376	0.521418	0.711978
622.053	-36313.1	-14486.2	3.06828	0.204564	0.520723	0.750069
622.07	-36313	-14486.2	3.07145	0.196527	0.525284	0.790291
622.087	-36313	-14486.2	3.0747	0.193101	0.525982	0.824825
622.104	-36312.9	-14486.2	3.07948	0.203776	0.519997	0.843301
622.121	-36312.9	-14486.2	3.08674	0.232361	0.515443	0.845177
622.138	-36312.8	-14486.3	3.09354	0.269672	0.521231	0.833722
622.155	-36312.8	-14486.3	3.10025	0.305591	0.53247	0.815241
622.172	-36312.7	-14486.3	3.10674	0.345315	0.539646	0.788245
622.189	-36312.7	-14486.3	3.11607	0.389174	0.536984	0.753703
622.206	-36312.6	-14486.3	3.12382	0.430326	0.526803	0.716337
622.223	-36312.6	-14486.3	3.13275	0.470205	0.505941	0.677621
622.24	-36312.5	-14486.4	3.14291	0.503655	0.481178	0.642298
622.257	-36312.5	-14486.4	3.15529	0.530346	0.45881	0.608913
622.274	-36312.4	-14486.4	3.16708	0.559825	0.431657	0.568782
622.291	-36312.4	-14486.4	3.17714	0.597548	0.405991	0.522363
622.308	-36312.3	-14486.4	3.1867	0.641952	0.389199	0.469282
622.325	-36312.3	-14486.4	3.19989	0.694638	0.385785	0.408754
622.342	-36312.2	-14486.5	3.21361	0.740312	0.391525	0.34967
622.359	-36312.2	-14486.5	3.22683	0.782813	0.395815	0.295188
622.376	-36312.1	-14486.5	3.24066	0.82848	0.370598	0.237829
622.393	-36312.1	-14486.5	3.25701	0.874977	0.323661	0.182527
622.41	-36312	-14486.5	3.27367	0.922205	0.258284	0.130184
622.427	-36311.9	-14486.5	3.29125	0.962392	0.199454	0.0785331
622.444	-36311.9	-14486.6	3.30814	0.996487	0.151413	0.0377399
622.461	-36311.8	-14486.6	3.3244	1.02125	0.126169	0.00980236
622.478	-36311.8	-14486.6	3.34552	1.03304	0.154144	0.000918861
622.495	-36311.7	-14486.6	3.3623	1.03352	0.197321	0.0129631
622.512	-36311.7	-14486.6	3.38217	1.03011	0.235721	0.0384849
622.529	-36311.6	-14486.6	3.4	1.03	0.223333	0.0718954
622.546	-36311.6	-14486.7	3.41667	1.03	0.173333	0.104575
622.563	-36311.5	-14486.7	3.43333	1.03	0.113333	0.138344
622.58	-36311.4	-14486.7	3.45115	1.0228	0.0754472	0.17535
622.597	-36311.4	-14486.7	3.47107	1.01263	0.0662439	0.210022
622.614	-36311.3	-14486.7	3.48766	0.999187	0.0600068	0.242646
622.631	-36311.3	-14486.8	3.50538	0.98484	0.0727278	0.275048
622.648	-36311.2	-14486.8	3.52192	0.967959	0.108714	0.307876
622.665	-36311.2	-14486.8	3.53872	0.951565	0.154485	0.346132
622.682	-36311.1	-14486.8	3.55638	0.937525	0.179992	0.394083
622.699	-36311	-14486.8	3.57285	0.924743	0.190804	0.442476
622.716	-36311	-14486.8	3.58989	0.914772	0.189303	0.498692
622.733	-36310.9	-14486.9	3.60666	0.904747	0.179937	0.563726
622.75	-36310.9	-14486.9	3.62039	0.89859	0.163085	0.633266
622.767	-36310.8	-14486.9	3.63678	0.891479	0.150427	0.707585
622.784	-36310.8	-14486.9	3.65152	0.885594	0.14203	0.782591
622.801	-36310.7	-14486.9	3.6673	0.881508	0.145479	0.846486
622.818	-36310.6	-14487	3.68173	0.875514	0.157325	0.901267
622.835	-36310.6	-14487	3.69829	0.871072	0.1717	0.946321
622.852	-36310.5	-14487	3.71235	0.865407	0.183757	0.977599
622.869	-36310.4	-14487	3.72841	0.860982	0.193399	1.00246
622.886	-36310.4	-14487	3.74356	0.854935	0.195389	1.01836
622.903	-36310.3	-14487	3.7588	0.85178	0.185278	1.02401
622.92	-36310.3	-14487.1	3.77382	0.849936	0.168918	1.02028
622.937	-36310.2	-14487.1	3.79012	0.848797	0.155836	1.00964
622.954	-36310.1	-14487.1	3.80271	0.844983	0.150548	0.994323
622.971	-36310.1	-14487.1	3.81678	0.842249	0.143112	0.968182
622.988	-36310	-14487.1	3.83012	0.848959	0.137592	0.924647
623.005	-36309.9	-14487.2	3.84552	0.86716	0.137313	0.86137
623.022	-36309.9	-14487.2	3.86075	0.899881	0.145509	0.774989
623.039	-36309.8	-14487.2	3.87673	0.938634	0.154453	0.679477
623.056	-36309.8	-14487.2	3.89065	0.974866	0.159266	0.589086
623.073	-36309.7	-14487.2	3.90908	1.01105	0.158584	0.49901
623.09	-36309.6	-14487.2	3.92753	1.04519	0.152245	0.417818
623.107	-36309.6	-14487.3	3.94622	1.07661	0.147311	0.346476
623.124	-36309.5	-14487.3	3.96479	1.10325	0.146618	0.280897
623.141	-36309.4	-14487.3	3.98398	1.12448	0.145262	0.22745
623.158	-36309.4	-14487.3	4.00406	1.14225	0.134614	0.188336
623.175	-36309.3	-14487.3	4.02494	1.15482	0.119358	0.157444
623.192	-36309.2	-14487.4	4.04573	1.15972	0.112985	0.135907
623.209	-36309.2	-14487.4	4.06239	1.16001	0.118022	0.119045
623.226	-36309.1	-14487.4	4.08311	1.16015	0.125756	0.106077
623.243	-36309	-14487.4	4.10031	1.1575	0.127373	0.101937
623.26	-36309	-14487.4	4.11985	1.15151	0.119127	0.109608
623.277	-36308.9	-14487.4	4.13787	1.1413	0.102287	0.12812
623.294	-36308.8	-14487.5	4.1576	1.13109	0.0823758	0.150901
623.311	-36308.8	-14487.5	4.1776	1.1214	0.0623236	0.173704
623.328	-36308.7	-14487.5	4.19874	1.10751	0.0441812	0.197927
623.345	-36308.6	-14487.5	4.21894	1.09412	0.0337716	0.220942
623.362	-36308.6	-14487.5	4.23567	1.08072	0.0270424	0.241747
623.379	-36308.5	-14487.6	4.25333	1.07	0.02	0.260349
623.396	-36308.4	-14487.6	4.27	1.06	0.01	0.27451
623.413	-36308.3	-14487.6	4.29	1.05	-0.00333333	0.287582
623.43	-36308.3	-14487.6	4.31111	1.03938	-0.0211664	0.301407
623.447	-36308.2	-14487.7	4.3276	1.02946	-0.0410853	0.312066
623.464	-36308.1	-14487.7	4.34437	1.02321	-0.0575951	0.316989
623.481	-36308.1	-14487.7	4.36202	1.02797	-0.0711932	0.310097
623.498	-36308	-14487.7	4.3786	1.04596	-0.0771159	0.291324
623.515	-36307.9	-14487.7	4.39533	1.07389	-0.0804066	0.261824
623.532	-36307.9	-14487.7	4.41341	1.10946	-0.083873	0.225556
623.549	-36307.8	-14487.8	4.43352	1.1425	-0.0875214	0.189919
623.566	-36307.7	-14487.8	4.4537	1.17583	-0.0895125	0.15494
623.583	-36307.6	-14487.8	4.47485	1.20689	-0.0806976	0.121246
623.6	-36307.6	-14487.8	4.49461	1.23179	-0.0658289	0.0942677
623.617	-36307.5	-14487.8	4.51495	1.25115	-0.0447563	0.071147
623.634	-36307.4	-14487.9	4.53608	1.26719	-0.025016	0.0507287
623.651	-36307.3	-14487.9	4.55558	1.28231	-0.0147065	0.0292215
623.668	-36307.3	-14487.9	4.577	1.3085	-0.0139693	-0.000261027
623.685	-36307.2	-14487.9	4.60182	1.34379	-0.0182098	-0.0389731
623.702	-36307.1	-14487.9	4.62478	1.38333	-0.0199433	-0.0807835
623.719	-36307	-14488	4.64853	1.42834	-0.0126661	-0.13151
623.736	-36307	-14488	4.67422	1.4889	0.00435345	-0.19291
623.753	-36306.9	-14488	4.70086	1.55448	0.0261502	-0.260301
623.77	-36306.8	-14488	4.72833	1.62775	0.049216	-0.334458
623.787	-36306.7	-14488	4.75595	1.69773	0.068376	-0.407547
623.804	-36306.6	-14488.1	4.78327	1.75783	0.0832945	-0.468858
623.821	-36306.6	-14488.1	4.81674	1.80846	0.0953078	-0.521563
623.838	-36306.5	-14488.1	4.84976	1.84363	0.104353	-0.561805
623.855	-36306.4	-14488.1	4.87895	1.86999	0.107047	-0.590793
623.872	-36306.3	-14488.2	4.91001	1.88844	0.106756	-0.613785
623.889	-36306.2	-14488.2	4.94284	1.89835	0.105913	-0.627855
623.906	-36306.2	-14488.2	4.97639	1.89912	0.111629	-0.632408
623.923	-36306.1	-14488.2	5.00894	1.89117	0.124451	-0.628393
623.94	-36306	-14488.2	5.03966	1.87621	0.14264	-0.61811
623.957	-36305.9	-14488.3	5.06879	1.85809	0.162897	-0.602279
623.974	-36305.8	-14488.3	5.10307	1.83034	0.183751	-0.577743
623.991	-36305.7	-14488.3	5.13483	1.79286	0.204255	-0.543419
624.008	-36305.7	-14488.3	5.16452	1.74388	0.223906	-0.499794
624.025	-36305.6	-14488.4	5.19353	1.68174	0.245228	-0.44485
624.042	-36305.5	-14488.4	5.22047	1.62036	0.263139	-0.39009
624.059	-36305.4	-14488.4	5.24691	1.56308	0.277136	-0.339623
624.076	-36305.3	-14488.4	5.27499	1.50904	0.288222	-0.290288
624.093	-36305.2	-14488.5	5.30227	1.46087	0.298247	-0.247689
624.11	-36305.2	-14488.5	5.32584	1.42067	0.308196	-0.209095
624.127	-36305.1	-14488.5	5.35045	1.37769	0.318733	-0.174659
624.144	-36305	-14488.5	5.37395	1.34946	0.328971	-0.147444
624.161	-36304.9	-14488.5	5.39728	1.32562	0.336034	-0.1293
624.178	-36304.8	-14488.6	5.4189	1.31081	0.339926	-0.114089
624.195	-36304.7	-14488.6	5.43567	1.29437	0.339932	-0.101996
624.212	-36304.6	-14488.6	5.45532	1.27761	0.343124	-0.0899992
624.229	-36304.5	-14488.6	5.48	1.26333	0.346667	-0.08061
624.246	-36304.4	-14488.7	5.50333	1.25667	0.353333	-0.0784314
624.263	-36304.4	-14488.7	5.52333	1.26	0.356667	-0.0849673
624.28	-36304.3	-14488.7	5.54466	1.2742	0.356439	-0.098985
624.297	-36304.2	-14488.8	5.56807	1.28745	0.349568	-0.1153
624.314	-36304.1	-14488.8	5.59131	1.30071	0.342936	-0.130565
624.331	-36304	-14488.8	5.61241	1.31116	0.335844	-0.146672
624.348	-36303.9	-14488.8	5.63225	1.32121	0.329252	-0.160638
624.365	-36303.8	-14488.9	5.65273	1.33103	0.322442	-0.173499
624.382	-36303.7	-14488.9	5.67764	1.33745	0.315861	-0.183438
624.399	-36303.6	-14488.9	5.70068	1.34054	0.312687	-0.190705
624.416	-36303.5	-14489	5.72434	1.34394	0.30988	-0.19731
624.433	-36303.4	-14489	5.74898	1.34761	0.309532	-0.204045
624.45	-36303.3	-14489	5.77204	1.35021	0.305838	-0.209207
624.467	-36303.3	-14489	5.7958	1.35007	0.302409	-0.213131
624.484	-36303.2	-14489.1	5.82032	1.34931	0.299641	-0.215033
624.501	-36303	-14489.1	5.84358	1.34562	0.300274	-0.215758
624.518	-36303	-14489.1	5.86646	1.34232	0.299171	-0.215668
624.535	-36302.9	-14489.2	5.8872	1.33879	0.295511	-0.215692
624.552	-36302.8	-14489.2	5.90673	1.33551	0.291754	-0.215685
624.569	-36302.7	-14489.2	5.92846	1.33209	0.290717	-0.215687
624.586	-36302.6	-14489.2	5.95321	1.3286	0.294892	-0.215685
624.603	-36302.5	-14489.3	5.97608	1.32531	0.297952	-0.215692
624.62	-36302.4	-14489.3	6.00022	1.3219	0.301548	-0.215667
624.637	-36302.3	-14489.3	6.02442	1.31831	0.304579	-0.215769
624.654	-36302.2	-14489.4	6.04775	1.31547	0.309863	-0.215263
624.671	-36302.1	-14489.4	6.07022	1.31	0.314974	-0.21405
624.688	-36302	-14489.4	6.09076	1.30452	0.320252	-0.212849
624.705	-36301.9	-14489.5	6.11014	1.30172	0.325015	-0.212308
624.722	-36301.8	-14489.5	6.13293	1.29801	0.330467	-0.212537
624.739	-36301.7	-14489.5	6.15721	1.29507	0.335274	-0.211785
624.756	-36301.6	-14489.6	6.1805	1.28928	0.340628	-0.210909
624.773	-36301.5	-14489.6	6.2027	1.28466	0.345359	-0.208228
624.79	-36301.4	-14489.6	6.22312	1.27899	0.351004	-0.205491
624.807	-36301.3	-14489.7	6.24241	1.27426	0.355738	-0.203232
624.824	-36301.2	-14489.7	6.26617	1.27112	0.358898	-0.202476
624.841	-36301.1	-14489.7	6.28778	1.26751	0.362408	-0.20274
624.858	-36301	-14489.8	6.30731	1.26472	0.365584	-0.201868
624.875	-36300.9	-14489.8	6.32816	1.25822	0.369409	-0.200795
624.892	-36300.8	-14489.8	6.35106	1.25392	0.370144	-0.198724
624.909	-36300.7	-14489.9	6.37467	1.25085	0.369967	-0.197402
624.926	-36300.6	-14489.9	6.39637	1.24728	0.369991	-0.196213
624.943	-36300.5	-14489.9	6.41652	1.24391	0.370063	-0.196088
624.96	-36300.4	-14490	6.43636	1.24061	0.369758	-0.195301
624.977	-36300.3	-14490	6.45753	1.23708	0.372885	-0.1931
624.994	-36300.2	-14490	6.4777	1.23371	0.376205	-0.190852
625.011	-36300.1	-14490.1	6.49757	1.23042	0.379944	-0.189571
625.028	-36300	-14490.1	6.51876	1.22684	0.376921	-0.189593
625.045	-36299.8	-14490.1	6.53888	1.22364	0.373543	-0.187507
625.062	-36299.7	-14490.2	6.55866	1.217	0.370084	-0.185329
625.079	-36299.7	-14490.2	6.58333	1.21333	0.37	-0.183007
625.096	-36299.5	-14490.2	6.60333	1.21	0.366667	-0.183007
625.113	-36299.4	-14490.3	6.62333	1.20667	0.363333	-0.181917
625.13	-36299.3	-14490.3	6.64455	1.20313	0.356242	-0.179601
625.147	-36299.2	-14490.4	6.66449	1.19981	0.349591	-0.177436
625.164	-36299.1	-14490.4	6.68456	1.19646	0.343043	-0.176538
625.181	-36299	-14490.4	6.70577	1.19293	0.33962	-0.180423
625.198	-36298.9	-14490.5	6.72564	1.18962	0.336338	-0.190078
625.215	-36298.8	-14490.5	6.74581	1.18626	0.332667	-0.209804
625.232	-36298.7	-14490.5	6.76694	1.18273	0.325385	-0.237041
625.249	-36298.6	-14490.6	6.78692	1.17942	0.318899	-0.26523
625.266	-36298.5	-14490.6	6.80653	1.17605	0.31196	-0.292353
625.283	-36298.3	-14490.7	6.8245	1.17254	0.305765	-0.318577
625.3	-36298.2	-14490.7	6.8447	1.16919	0.301918	-0.341749
625.317	-36298.1	-14490.7	6.86494	1.166	0.2957	-0.361746
625.334	-36298	-14490.8	6.88604	1.16146	0.29151	-0.377717
625.351	-36297.9	-14490.8	6.90577	1.15536	0.285518	-0.388346
625.368	-36297.8	-14490.8	6.92622	1.15238	0.281611	-0.396837
625.385	-36297.7	-14490.9	6.94721	1.14877	0.274142	-0.404197
625.402	-36297.6	-14490.9	6.96694	1.14552	0.267773	-0.408854
625.419	-36297.5	-14491	6.98743	1.14209	0.260635	-0.411016
625.436	-36297.3	-14491	7.00863	1.1386	0.254966	-0.409954
625.453	-36297.2	-14491.1	7.027	1.13532	0.252034	-0.407297
625.47	-36297.1	-14491.1	7.04394	1.13188	0.248647	-0.403445
625.487	-36297	-14491.1	7.06108	1.1284	0.244207	-0.398443
625.504	-36296.9	-14491.2	7.07901	1.12512	0.234542	-0.39239
625.521	-36296.8	-14491.2	7.09998	1.12167	0.218532	-0.386011
625.538	-36296.7	-14491.3	7.1211	1.11821	0.200752	-0.38095
625.555	-36296.5	-14491.3	7.13854	1.11493	0.186113	-0.377318
625.572	-36296.4	-14491.3	7.158	1.11146	0.17266	-0.37399
625.589	-36296.3	-14491.4	7.17654	1.10801	0.158254	-0.370607
625.606	-36296.2	-14491.4	7.19504	1.10473	0.148676	-0.367133
625.623	-36296.1	-14491.5	7.21368	1.10125	0.144608	-0.360063
625.64	-36296	-14491.5	7.23316	1.09782	0.13978	-0.347246
625.657	-36295.9	-14491.5	7.25051	1.09454	0.127543	-0.326367
625.674	-36295.8	-14491.6	7.27057	1.09104	0.101764	-0.297922
