# Supplementary material for: Extraction of driving behavior primitives considering driver expectation and vehicle dynamics
Source: PLoS One. 2025 Dec 31;20(12):e0340123. doi: 10.1371/journal.pone.0340123 (PMC12755792; doi:10.1371/journal.pone.0340123)
Supplement: S2 File — The dataset utilized in this study is organized into two main folders, categorizing driving scenarios into straight driving and turning maneuvers. These folders contain the raw, unprocessed behavioral data. For a detailed description of the variables and format within the.xlsx files, please refer to the accompanying readme.txt file. (ZIP) [file pone.0340123.s002.zip › DataSetForPimitiveExaction-2/turning/c111_w_2.xlsx]

## Sheet: Sheet1
652.517	-35983.4	-14601.8	4.93065	-4.59444	-0.0244617	4.59649
652.534	-35983.3	-14601.8	4.85322	-4.55178	-0.0231768	4.55207
652.551	-35983.3	-14601.8	4.77819	-4.50062	-0.022886	4.50688
652.568	-35983.2	-14601.9	4.70337	-4.44749	-0.0235014	4.45683
652.585	-35983.1	-14601.9	4.62751	-4.39522	-0.0249463	4.39756
652.602	-35983	-14601.9	4.55257	-4.33429	-0.0273116	4.32621
652.619	-35983	-14601.9	4.48001	-4.25556	-0.0305944	4.23952
652.636	-35982.9	-14602	4.4094	-4.15429	-0.0345548	4.13303
652.653	-35982.8	-14602	4.34054	-4.02516	-0.0392484	4.00433
652.67	-35982.8	-14602	4.27407	-3.86112	-0.0452781	3.85484
652.687	-35982.7	-14602	4.2102	-3.66777	-0.0523743	3.68462
652.704	-35982.6	-14602.1	4.1484	-3.47248	-0.0586984	3.49091
652.721	-35982.5	-14602.1	4.08926	-3.28039	-0.0637057	3.27745
652.738	-35982.5	-14602.1	4.03512	-3.06145	-0.0689391	3.05757
652.755	-35982.4	-14602.1	3.9866	-2.80945	-0.0743351	2.83031
652.772	-35982.4	-14602.1	3.942	-2.55096	-0.07766	2.57616
652.789	-35982.3	-14602.2	3.90052	-2.28565	-0.0790068	2.29294
652.806	-35982.2	-14602.2	3.86271	-1.9785	-0.0814642	2.0014
652.823	-35982.2	-14602.2	3.82986	-1.64108	-0.0852698	1.71394
652.84	-35982.1	-14602.2	3.80381	-1.33521	-0.0875434	1.43257
652.857	-35982	-14602.3	3.78427	-1.07393	-0.0887501	1.16372
652.874	-35982	-14602.3	3.76898	-0.824409	-0.0924025	0.918165
652.891	-35981.9	-14602.3	3.75711	-0.586835	-0.098062	0.70204
652.908	-35981.9	-14602.3	3.74911	-0.392107	-0.101751	0.517064
652.925	-35981.8	-14602.3	3.74444	-0.24778	-0.103013	0.365369
652.942	-35981.7	-14602.4	3.74178	-0.142105	-0.104165	0.248966
652.959	-35981.7	-14602.4	3.74032	-0.0651748	-0.105953	0.162532
652.976	-35981.6	-14602.4	3.73963	-0.00885849	-0.10811	0.096126
652.993	-35981.6	-14602.4	3.73976	0.03304	-0.11171	0.0443579
653.01	-35981.5	-14602.4	3.74098	0.065122	-0.1185	0.00495979
653.027	-35981.4	-14602.5	3.74288	0.0889473	-0.127719	-0.0246523
653.044	-35981.4	-14602.5	3.74468	0.104622	-0.137191	-0.0471563
653.061	-35981.3	-14602.5	3.74629	0.1147	-0.145171	-0.0641988
653.078	-35981.3	-14602.5	3.74793	0.122623	-0.150337	-0.0769373
653.095	-35981.2	-14602.5	3.74968	0.129068	-0.153028	-0.0867107
653.112	-35981.1	-14602.6	3.75152	0.133492	-0.154216	-0.0948192
653.129	-35981.1	-14602.6	3.75317	0.136384	-0.15357	-0.101671
653.146	-35981	-14602.6	3.75446	0.138531	-0.150601	-0.107396
653.163	-35981	-14602.6	3.75634	0.139904	-0.147014	-0.112661
653.18	-35980.9	-14602.6	3.75975	0.140287	-0.144832	-0.118182
653.197	-35980.8	-14602.7	3.76318	0.140024	-0.143425	-0.123853
653.214	-35980.8	-14602.7	3.76496	0.13969	-0.141605	-0.129395
653.231	-35980.7	-14602.7	3.76667	0.14	-0.14	-0.135076
653.248	-35980.7	-14602.7	3.77001	0.141428	-0.139518	-0.141276
653.265	-35980.6	-14602.7	3.77333	0.143333	-0.14	-0.148148
653.282	-35980.5	-14602.8	3.77501	0.14503	-0.141191	-0.155591
653.299	-35980.5	-14602.8	3.77682	0.14678	-0.143512	-0.162698
653.316	-35980.4	-14602.8	3.78035	0.148763	-0.147063	-0.168498
653.333	-35980.3	-14602.8	3.78362	0.150085	-0.150305	-0.172473
653.35	-35980.3	-14602.8	3.78514	0.150177	-0.152115	-0.174336
653.367	-35980.2	-14602.9	3.78699	0.150006	-0.153524	-0.174173
653.384	-35980.2	-14602.9	3.79056	0.150225	-0.155365	-0.172284
653.401	-35980.1	-14602.9	3.79375	0.14983	-0.156861	-0.169384
653.418	-35980	-14602.9	3.7953	0.148187	-0.157965	-0.166081
653.435	-35980	-14602.9	3.79732	0.146241	-0.161032	-0.162556
653.452	-35979.9	-14603	3.80088	0.144625	-0.166559	-0.15909
653.469	-35979.9	-14603	3.80386	0.142884	-0.170584	-0.156302
653.486	-35979.8	-14603	3.80533	0.140952	-0.170854	-0.154772
653.503	-35979.7	-14603	3.80753	0.139803	-0.169649	-0.15493
653.52	-35979.7	-14603	3.81124	0.139803	-0.168266	-0.157236
653.537	-35979.6	-14603.1	3.81409	0.140061	-0.165412	-0.162232
653.554	-35979.6	-14603.1	3.81545	0.140055	-0.161516	-0.170075
653.571	-35979.6	-14603.1	3.81771	0.139982	-0.159881	-0.180341
653.588	-35979.6	-14603.1	3.82144	0.13998	-0.161648	-0.192549
653.605	-35979.5	-14603.1	3.82421	0.140016	-0.164483	-0.2062
653.622	-35979.3	-14603.1	3.82563	0.140027	-0.167647	-0.220804
653.639	-35979.2	-14603.2	3.82807	0.139952	-0.172698	-0.23589
653.656	-35979.2	-14603.2	3.83171	0.139905	-0.179592	-0.251152
653.673	-35979.1	-14603.2	3.83429	0.140176	-0.18646	-0.266477
653.69	-35979	-14603.2	3.83571	0.140324	-0.193118	-0.282115
653.707	-35979	-14603.2	3.83829	0.139192	-0.201186	-0.298643
653.724	-35978.9	-14603.3	3.842	0.137244	-0.210071	-0.315632
653.741	-35978.9	-14603.3	3.84471	0.136354	-0.217171	-0.331773
653.758	-35978.8	-14603.3	3.84614	0.136581	-0.221865	-0.346866
653.775	-35978.7	-14603.3	3.84755	0.136588	-0.225097	-0.361531
653.792	-35978.7	-14603.3	3.84933	0.136488	-0.226695	-0.374983
653.809	-35978.6	-14603.4	3.85122	0.137465	-0.225757	-0.385438
653.826	-35978.5	-14603.4	3.85291	0.139399	-0.223708	-0.392686
653.843	-35978.5	-14603.4	3.85423	0.141323	-0.223374	-0.39761
653.86	-35978.4	-14603.4	3.85591	0.142917	-0.225583	-0.401088
653.877	-35978.4	-14603.4	3.85906	0.144299	-0.229925	-0.403952
653.894	-35978.3	-14603.4	3.86266	0.146088	-0.235373	-0.406729
653.911	-35978.2	-14603.5	3.86481	0.149046	-0.240688	-0.409754
653.928	-35978.2	-14603.5	3.86631	0.152698	-0.245762	-0.413261
653.945	-35978.1	-14603.5	3.86902	0.156111	-0.250944	-0.417379
653.962	-35978	-14603.5	3.87268	0.159393	-0.255873	-0.42186
653.979	-35978	-14603.5	3.87626	0.162962	-0.259955	-0.426431
653.996	-35977.9	-14603.5	3.87961	0.166325	-0.263035	-0.431741
654.013	-35977.8	-14603.6	3.88294	0.168713	-0.265173	-0.438664
654.03	-35977.8	-14603.6	3.88645	0.169961	-0.266599	-0.44717
654.047	-35977.7	-14603.6	3.89015	0.170207	-0.267756	-0.456934
654.064	-35977.7	-14603.6	3.8932	0.170011	-0.26982	-0.467745
654.081	-35977.6	-14603.6	3.89493	0.169939	-0.274311	-0.479369
654.098	-35977.5	-14603.6	3.89667	0.17	-0.283333	-0.491285
654.115	-35977.5	-14603.7	3.89979	0.170049	-0.297939	-0.502899
654.132	-35977.4	-14603.7	3.90355	0.169992	-0.314248	-0.513673
654.149	-35977.3	-14603.7	3.90698	0.169855	-0.328395	-0.523286
654.166	-35977.3	-14603.7	3.91019	0.170027	-0.340694	-0.532095
654.183	-35977.2	-14603.7	3.91349	0.170514	-0.351846	-0.540371
654.2	-35977.1	-14603.8	3.91712	0.169793	-0.360919	-0.547619
654.217	-35977.1	-14603.8	3.9209	0.166784	-0.367665	-0.5533
654.234	-35977	-14603.8	3.9237	0.162563	-0.374744	-0.557196
654.251	-35977	-14603.8	3.92513	0.157943	-0.3842	-0.559294
654.268	-35976.9	-14603.8	3.92717	0.152198	-0.395386	-0.559937
654.285	-35976.8	-14603.8	3.9308	0.145171	-0.406638	-0.5593
654.302	-35976.7	-14603.8	3.93388	0.138595	-0.414804	-0.557033
654.319	-35976.7	-14603.9	3.9354	0.133426	-0.417698	-0.552922
654.336	-35976.6	-14603.9	3.93747	0.128497	-0.415541	-0.547173
654.353	-35976.6	-14603.9	3.94099	0.12329	-0.409288	-0.539898
654.37	-35976.5	-14603.9	3.94408	0.11883	-0.400665	-0.530964
654.387	-35976.4	-14603.9	3.94579	0.115455	-0.392614	-0.520778
654.404	-35976.4	-14603.9	3.9472	0.112068	-0.389955	-0.510712
654.421	-35976.3	-14604	3.94894	0.108432	-0.393605	-0.501984
654.438	-35976.2	-14604	3.95071	0.10575	-0.398548	-0.495436
654.455	-35976.2	-14604	3.95236	0.104207	-0.403044	-0.491436
654.472	-35976.1	-14604	3.95403	0.102584	-0.40999	-0.489777
654.489	-35976	-14604	3.95575	0.100694	-0.419142	-0.48984
654.506	-35976	-14604	3.95747	0.0997268	-0.426135	-0.490521
654.523	-35975.9	-14604	3.95918	0.0998523	-0.432115	-0.490659
654.54	-35975.8	-14604	3.96094	0.100076	-0.444034	-0.489069
654.557	-35975.8	-14604.1	3.96263	0.100035	-0.460292	-0.484727
654.574	-35975.7	-14604.1	3.96403	0.0999908	-0.471536	-0.476776
654.591	-35975.6	-14604.1	3.96566	0.100008	-0.477327	-0.464758
654.608	-35975.6	-14604.1	3.96859	0.0999585	-0.485214	-0.448627
654.625	-35975.5	-14604.1	3.97224	0.0999433	-0.494474	-0.429062
654.642	-35975.4	-14604.1	3.97478	0.100194	-0.4983	-0.40728
654.659	-35975.4	-14604.1	3.9762	0.100224	-0.498941	-0.384169
654.676	-35975.3	-14604.2	3.97767	0.09915	-0.504266	-0.360356
654.693	-35975.2	-14604.2	3.97946	0.0972364	-0.513894	-0.336153
654.71	-35975.2	-14604.2	3.98125	0.0954419	-0.522245	-0.311658
654.727	-35975.1	-14604.2	3.98294	0.0937695	-0.528575	-0.286907
654.744	-35975	-14604.2	3.9846	0.0917929	-0.534846	-0.261734
654.761	-35975	-14604.2	3.98627	0.0901901	-0.54166	-0.234586
654.778	-35974.9	-14604.2	3.98797	0.0899495	-0.548853	-0.203491
654.795	-35974.8	-14604.2	3.98969	0.0900849	-0.555606	-0.168722
654.812	-35974.8	-14604.2	3.99142	0.0889341	-0.56104	-0.131671
654.829	-35974.7	-14604.3	3.99313	0.0869041	-0.566033	-0.0937717
654.846	-35974.6	-14604.3	3.99481	0.0850868	-0.57199	-0.0562076
654.863	-35974.6	-14604.3	3.99647	0.0835175	-0.579099	-0.0186254
654.88	-35974.5	-14604.3	3.99817	0.0818916	-0.587148	0.0198211
654.897	-35974.4	-14604.3	3.9999	0.0801102	-0.59611	0.059692
654.914	-35974.4	-14604.3	4.00163	0.0782259	-0.606375	0.10137
654.931	-35974.3	-14604.3	4.00333	0.0766667	-0.62	0.14488
654.948	-35974.2	-14604.3	4.005	0.0755537	-0.639012	0.190326
654.965	-35974.2	-14604.3	4.00667	0.0733333	-0.663333	0.238562
654.982	-35974.1	-14604.4	4.00837	0.0686987	-0.6928	0.290205
654.999	-35974	-14604.4	4.0101	0.0630052	-0.729021	0.34417
655.016	-35974	-14604.4	4.01186	0.0577584	-0.771442	0.398929
655.033	-35973.9	-14604.4	4.01352	0.0527351	-0.810777	0.452875
655.05	-35973.8	-14604.4	4.0151	0.0476114	-0.840997	0.504823
655.067	-35973.8	-14604.4	4.0169	0.0428014	-0.870438	0.554806
655.084	-35973.7	-14604.4	4.01893	0.0388573	-0.904041	0.603056
655.101	-35973.6	-14604.4	4.02009	0.0363527	-0.930092	0.649744
655.118	-35973.5	-14604.4	4.01995	0.0350082	-0.94364	0.694779
655.135	-35973.5	-14604.4	4.02019	0.0325095	-0.962752	0.737465
655.152	-35973.4	-14604.4	4.02179	0.0276485	-0.998257	0.77811
655.169	-35973.3	-14604.4	4.02377	0.0220506	-1.03956	0.819222
655.186	-35973.3	-14604.4	4.02544	0.0169017	-1.07708	0.861726
655.203	-35973.2	-14604.4	4.02724	0.0118098	-1.10856	0.902831
655.22	-35973.1	-14604.4	4.02915	0.00657775	-1.13351	0.940792
655.237	-35973.1	-14604.5	4.03023	0.00165996	-1.153	0.97644
655.254	-35973	-14604.4	4.0302	-0.0031103	-1.16832	1.0111
655.271	-35972.9	-14604.5	4.02993	-0.00889004	-1.18091	1.04642
655.288	-35972.9	-14604.5	4.02993	-0.0158699	-1.19479	1.0844
655.305	-35972.8	-14604.5	4.03005	-0.0227043	-1.21742	1.12734
655.322	-35972.7	-14604.5	4.03008	-0.0280974	-1.24548	1.17522
655.339	-35972.7	-14604.5	4.02986	-0.0309957	-1.26208	1.225
655.356	-35972.6	-14604.5	4.02972	-0.0310272	-1.2615	1.27466
655.373	-35972.5	-14604.5	4.03057	-0.0285722	-1.25088	1.32342
655.39	-35972.4	-14604.5	4.03241	-0.0248839	-1.23521	1.36928
655.407	-35972.4	-14604.5	4.03428	-0.0220369	-1.21651	1.40896
655.424	-35972.3	-14604.5	4.03594	-0.0204983	-1.19731	1.44152
655.441	-35972.2	-14604.5	4.03779	-0.0192318	-1.18048	1.46829
655.458	-35972.2	-14604.5	4.03953	-0.0175573	-1.16434	1.49117
655.475	-35972.1	-14604.5	4.04031	-0.0152161	-1.14411	1.51242
655.492	-35972	-14604.5	4.04015	-0.0134067	-1.12275	1.53367
655.509	-35972	-14604.4	4.03974	-0.0143291	-1.10901	1.55603
655.526	-35971.9	-14604.5	4.0398	-0.0183544	-1.10578	1.57987
655.543	-35971.8	-14604.4	4.04092	-0.0246873	-1.11196	1.60511
655.56	-35971.8	-14604.4	4.04277	-0.0334966	-1.12715	1.63214
655.577	-35971.7	-14604.4	4.04457	-0.0453995	-1.15168	1.6615
655.594	-35971.6	-14604.4	4.04625	-0.0597504	-1.18887	1.69286
655.611	-35971.5	-14604.4	4.04812	-0.0751999	-1.24265	1.72535
655.628	-35971.5	-14604.4	4.04979	-0.0906714	-1.30798	1.75794
655.645	-35971.4	-14604.4	4.05054	-0.105466	-1.37695	1.78965
655.662	-35971.3	-14604.4	4.05018	-0.120526	-1.4522	1.82037
655.679	-35971.3	-14604.4	4.04877	-0.137173	-1.53896	1.85036
655.696	-35971.2	-14604.4	4.04688	-0.154635	-1.62967	1.87997
655.713	-35971.1	-14604.4	4.04517	-0.171627	-1.71356	1.90936
655.73	-35971.1	-14604.4	4.04345	-0.188939	-1.79209	1.93742
655.747	-35971	-14604.4	4.04144	-0.207534	-1.86952	1.96297
655.764	-35970.9	-14604.4	4.04004	-0.225669	-1.94262	1.98666
655.781	-35970.8	-14604.3	4.04001	-0.241132	-2.00587	2.00912
655.798	-35970.8	-14604.3	4.04	-0.253333	-2.05333	2.02832
655.815	-35970.7	-14604.3	4.03858	-0.262078	-2.08019	2.04219
655.832	-35970.6	-14604.3	4.03656	-0.266824	-2.08649	2.05167
655.849	-35970.6	-14604.3	4.03491	-0.267596	-2.07429	2.0582
655.866	-35970.5	-14604.3	4.03322	-0.266608	-2.04817	2.06227
655.883	-35970.4	-14604.3	4.0312	-0.266095	-2.01393	2.06435
655.9	-35970.4	-14604.2	4.02993	-0.266833	-1.97956	2.06548
655.917	-35970.3	-14604.2	4.03003	-0.268732	-1.95016	2.06656
655.934	-35970.2	-14604.2	4.02987	-0.270126	-1.92137	2.06776
655.951	-35970.2	-14604.2	4.02833	-0.270083	-1.89041	2.06921
655.968	-35970.1	-14604.2	4.02634	-0.270082	-1.86213	2.07122
655.985	-35970	-14604.1	4.02465	-0.271412	-1.84022	2.0744
656.002	-35969.9	-14604.1	4.02288	-0.274071	-1.82288	2.08006
656.019	-35969.9	-14604.1	4.02097	-0.278429	-1.81096	2.08896
656.036	-35969.8	-14604.1	4.01978	-0.28597	-1.8122	2.10064
656.053	-35969.8	-14604.1	4.01971	-0.297219	-1.82923	2.11449
656.07	-35969.7	-14604	4.02013	-0.310817	-1.85445	2.12996
656.087	-35969.6	-14604	4.02034	-0.324955	-1.88282	2.14631
656.104	-35969.5	-14604	4.01959	-0.33741	-1.9154	2.16249
656.121	-35969.5	-14604	4.01783	-0.347615	-1.9517	2.17777
656.138	-35969.4	-14603.9	4.01592	-0.357465	-1.98813	2.19202
656.155	-35969.3	-14603.9	4.01427	-0.367638	-2.02305	2.20591
656.172	-35969.3	-14603.9	4.01265	-0.377053	-2.05754	2.2211
656.189	-35969.2	-14603.9	4.01093	-0.385527	-2.09076	2.23802
656.206	-35969.1	-14603.8	4.00918	-0.394111	-2.11934	2.25549
656.223	-35969.1	-14603.8	4.00746	-0.402837	-2.14161	2.27243
656.24	-35969	-14603.8	4.00578	-0.410596	-2.15794	2.28792
656.257	-35969	-14603.8	4.00412	-0.417153	-2.1693	2.30102
656.274	-35968.9	-14603.7	4.00244	-0.423099	-2.17709	2.31087
656.291	-35968.8	-14603.7	4.00072	-0.428285	-2.18207	2.31786
656.308	-35968.8	-14603.7	3.99897	-0.431872	-2.18436	2.32348
656.325	-35968.7	-14603.6	3.99725	-0.433354	-2.18405	2.32846
656.342	-35968.6	-14603.6	3.99563	-0.432493	-2.18109	2.33289
656.359	-35968.6	-14603.6	3.99398	-0.428785	-2.17397	2.33775
656.376	-35968.5	-14603.5	3.99206	-0.421692	-2.16062	2.34453
656.393	-35968.4	-14603.5	3.99033	-0.412637	-2.14433	2.35335
656.41	-35968.4	-14603.4	3.98966	-0.404244	-2.13163	2.36346
656.427	-35968.3	-14603.4	3.98989	-0.39783	-2.12435	2.375
656.444	-35968.3	-14603.4	3.99031	-0.39393	-2.1218	2.38853
656.461	-35968.2	-14603.3	3.99019	-0.393049	-2.12492	2.40369
656.478	-35968.1	-14603.3	3.98892	-0.395438	-2.13488	2.41979
656.495	-35968.1	-14603.3	3.98699	-0.399355	-2.14787	2.43692
656.512	-35968	-14603.2	3.9853	-0.402301	-2.15806	2.45536
656.529	-35968	-14603.2	3.98357	-0.403347	-2.16312	2.47393
656.546	-35967.9	-14603.1	3.98137	-0.402106	-2.16247	2.49108
656.563	-35967.8	-14603.1	3.98002	-0.397493	-2.15745	2.50691
656.58	-35967.8	-14603	3.98098	-0.388329	-2.14957	2.52155
656.597	-35967.7	-14603	3.9832	-0.374309	-2.13755	2.53225
656.614	-35967.7	-14603	3.98509	-0.355623	-2.12002	2.53606
656.631	-35967.6	-14602.9	3.98667	-0.333333	-2.1	2.53377
656.648	-35967.6	-14602.9	3.98835	-0.308774	-2.08059	2.52703
656.665	-35967.5	-14602.8	3.99	-0.283333	-2.06	2.51634
656.682	-35967.4	-14602.8	3.99151	-0.258411	-2.03629	2.50229
656.699	-35967.4	-14602.7	3.99348	-0.23539	-2.01195	2.48714
656.716	-35967.3	-14602.7	3.99648	-0.214775	-1.98997	2.47269
656.733	-35967.3	-14602.7	4.00052	-0.194139	-1.97133	2.45788
656.75	-35967.2	-14602.6	4.00539	-0.170806	-1.95649	2.44115
656.767	-35967.2	-14602.6	4.01062	-0.14314	-1.94559	2.42119
656.784	-35967.1	-14602.5	4.01583	-0.110303	-1.93945	2.397
656.801	-35967	-14602.5	4.02088	-0.073196	-1.94096	2.36821
656.818	-35967	-14602.4	4.02588	-0.0335432	-1.95215	2.33521
656.835	-35966.9	-14602.4	4.03137	0.00570534	-1.97207	2.29986
656.852	-35966.9	-14602.3	4.03778	0.0427202	-1.99991	2.26334
656.869	-35966.8	-14602.3	4.04516	0.0783047	-2.03587	2.22496
656.886	-35966.8	-14602.2	4.05352	0.113859	-2.07938	2.18407
656.903	-35966.7	-14602.1	4.06284	0.151337	-2.12802	2.1405
656.92	-35966.7	-14602.1	4.07304	0.192003	-2.17943	2.09463
656.937	-35966.6	-14602.1	4.08389	0.235802	-2.23183	2.04761
656.954	-35966.6	-14602	4.09538	0.282266	-2.28377	1.99958
656.971	-35966.5	-14601.9	4.10788	0.330512	-2.33425	1.94918
656.988	-35966.5	-14601.9	4.12152	0.380101	-2.38153	1.89633
657.005	-35966.4	-14601.8	4.1361	0.431262	-2.42269	1.84308
657.022	-35966.4	-14601.8	4.15151	0.483096	-2.45585	1.79079
657.039	-35966.3	-14601.7	4.16774	0.533288	-2.48057	1.73979
657.056	-35966.3	-14601.7	4.18449	0.581426	-2.49729	1.69019
657.073	-35966.2	-14601.6	4.20111	0.629162	-2.5073	1.64195
657.09	-35966.2	-14601.5	4.21808	0.675901	-2.51223	1.59485
657.107	-35966.1	-14601.5	4.23702	0.718674	-2.51396	1.54859
657.124	-35966.1	-14601.4	4.25789	0.757649	-2.51379	1.50365
657.141	-35966	-14601.4	4.27914	0.795878	-2.51252	1.4612
657.158	-35966	-14601.3	4.30073	0.834307	-2.51233	1.42018
657.175	-35965.9	-14601.2	4.32379	0.872189	-2.51629	1.37798
657.192	-35965.9	-14601.2	4.34806	0.90986	-2.52382	1.33505
657.209	-35965.9	-14601.1	4.37228	0.948219	-2.53168	1.2941
657.226	-35965.8	-14601	4.39625	0.984109	-2.54025	1.2559
657.243	-35965.8	-14601	4.42053	1.0124	-2.55208	1.21979
657.26	-35965.7	-14600.9	4.44569	1.03611	-2.56599	1.18464
657.277	-35965.7	-14600.8	4.47221	1.06256	-2.5791	1.14904
657.294	-35965.6	-14600.8	4.49999	1.09483	-2.59289	1.11091
657.311	-35965.6	-14600.7	4.52863	1.13362	-2.61091	1.06803
657.328	-35965.5	-14600.6	4.55805	1.18067	-2.63264	1.01991
657.345	-35965.5	-14600.6	4.58799	1.23689	-2.6555	0.967554
657.362	-35965.5	-14600.5	4.61564	1.29406	-2.67666	0.916726
657.379	-35965.4	-14600.4	4.63876	1.34313	-2.69427	0.872112
657.396	-35965.4	-14600.3	4.66593	1.39592	-2.71384	0.817588
657.413	-35965.3	-14600.3	4.70531	1.46296	-2.74034	0.738193
657.43	-35965.3	-14600.2	4.74138	1.51087	-2.76219	0.667051
657.447	-35965.2	-14600.1	4.77464	1.55417	-2.78209	0.609874
657.464	-35965.2	-14600	4.81107	1.59436	-2.80239	0.558513
657.481	-35965.2	-14600	4.85	1.63333	-2.81333	0.509804
657.498	-35965.1	-14599.9	4.88667	1.67	-2.81667	0.46732
657.515	-35965.1	-14599.8	4.92333	1.70667	-2.80667	0.424837
657.532	-35965	-14599.7	4.96225	1.74186	-2.79603	0.382236
657.549	-35965	-14599.6	4.99875	1.76793	-2.78629	0.347789
657.566	-35965	-14599.6	5.03571	1.78793	-2.77925	0.317514
657.583	-35964.9	-14599.5	5.07822	1.8086	-2.7612	0.291097
657.6	-35964.9	-14599.4	5.11802	1.82165	-2.74465	0.2678
657.617	-35964.8	-14599.3	5.15793	1.83421	-2.73311	0.25081
657.634	-35964.8	-14599.2	5.19712	1.83718	-2.74254	0.236581
657.651	-35964.8	-14599.1	5.23648	1.84028	-2.76015	0.228591
657.668	-35964.7	-14599.1	5.27394	1.83986	-2.77987	0.22066
657.685	-35964.7	-14599	5.31578	1.84046	-2.79143	0.20924
657.702	-35964.7	-14598.9	5.35221	1.84456	-2.79414	0.191011
657.719	-35964.6	-14598.8	5.39336	1.85226	-2.79667	0.16384
657.736	-35964.6	-14598.7	5.43531	1.86321	-2.79813	0.133069
657.753	-35964.5	-14598.6	5.47512	1.87227	-2.81229	0.109372
657.77	-35964.5	-14598.5	5.51477	1.8783	-2.8386	0.0923467
657.787	-35964.5	-14598.4	5.5543	1.8879	-2.85524	0.0777155
657.804	-35964.4	-14598.3	5.59286	1.90832	-2.83659	0.063888
657.821	-35964.4	-14598.3	5.63127	1.92963	-2.80068	0.0540482
657.838	-35964.4	-14598.2	5.67357	1.93934	-2.77559	0.0528884
657.855	-35964.3	-14598.1	5.7128	1.93871	-2.7681	0.0546424
657.872	-35964.3	-14598	5.75423	1.94663	-2.74568	0.04831
657.889	-35964.3	-14597.9	5.79549	1.97334	-2.69449	0.0307504
657.906	-35964.2	-14597.8	5.83674	2.0068	-2.62142	0.00738182
657.923	-35964.2	-14597.7	5.88029	2.04383	-2.53099	-0.0171776
657.94	-35964.2	-14597.6	5.92148	2.07669	-2.44589	-0.0393677
657.957	-35964.1	-14597.5	5.96057	2.10413	-2.37126	-0.0612985
657.974	-35964.1	-14597.4	6.00417	2.14501	-2.23994	-0.0908942
657.991	-35964.1	-14597.3	6.0492	2.19611	-2.03733	-0.128419
658.008	-35964	-14597.2	6.09179	2.2464	-1.8302	-0.162766
658.025	-35964	-14597.1	6.13713	2.27752	-1.67364	-0.18856
658.042	-35964	-14597	6.18166	2.29451	-1.56658	-0.201932
658.059	-35964	-14596.9	6.22436	2.30801	-1.43263	-0.211456
658.076	-35963.9	-14596.8	6.26986	2.32716	-1.22029	-0.223846
658.093	-35963.9	-14596.7	6.31416	2.34363	-0.993268	-0.236562
658.11	-35963.8	-14596.6	6.35695	2.35227	-0.825773	-0.24435
658.127	-35963.8	-14596.5	6.40251	2.35166	-0.704712	-0.24405
658.144	-35963.8	-14596.4	6.44692	2.34248	-0.634042	-0.23734
658.161	-35963.7	-14596.3	6.48709	2.33244	-0.567659	-0.228561
658.178	-35963.7	-14596.2	6.52928	2.32165	-0.518452	-0.221026
658.195	-35963.7	-14596	6.56949	2.31446	-0.458598	-0.217142
658.212	-35963.6	-14595.9	6.61227	2.30761	-0.3904	-0.215756
658.229	-35963.6	-14595.8	6.65509	2.30384	-0.305866	-0.215713
658.246	-35963.6	-14595.7	6.69557	2.29747	-0.247516	-0.214784
658.263	-35963.5	-14595.6	6.73209	2.29098	-0.224666	-0.212753
658.28	-35963.5	-14595.5	6.77417	2.28063	-0.216957	-0.20936
658.297	-35963.4	-14595.4	6.81438	2.27065	-0.21897	-0.206065
658.314	-35963.4	-14595.3	6.85419	2.25752	-0.25378	-0.202827
658.331	-35963.4	-14595.2	6.89667	2.24333	-0.286667	-0.199346
658.348	-35963.3	-14595	6.93333	2.23333	-0.21	-0.198257
658.365	-35963.3	-14595	6.97333	2.23	-0.04	-0.199346
658.382	-35963.2	-14594.9	7.01221	2.22639	0.116243	-0.201587
658.399	-35963.2	-14594.7	7.04879	2.21941	0.156239	-0.200238
658.416	-35963.2	-14594.6	7.08559	2.20569	0.128254	-0.19452
658.433	-35963.1	-14594.5	7.12447	2.18792	0.112907	-0.185139
658.45	-35963.1	-14594.4	7.1609	2.17151	0.136155	-0.176734
658.467	-35963	-14594.3	7.19784	2.15891	0.227153	-0.17169
658.484	-35963	-14594.2	7.2368	2.15219	0.34445	-0.169832
658.501	-35962.9	-14594	7.27253	2.14558	0.41726	-0.169926
658.518	-35962.9	-14593.9	7.30656	2.13839	0.462621	-0.168289
658.535	-35962.8	-14593.8	7.34559	2.12733	0.503083	-0.162916
658.552	-35962.8	-14593.7	7.38191	2.11843	0.573095	-0.152709
658.569	-35962.8	-14593.6	7.41851	2.11097	0.638508	-0.136394
658.586	-35962.7	-14593.5	7.45332	2.10114	0.686027	-0.117059
658.603	-35962.6	-14593.3	7.48628	2.09396	0.698936	-0.0966453
658.62	-35962.6	-14593.2	7.52052	2.08427	0.67582	-0.0764605
658.637	-35962.6	-14593.1	7.56322	2.07759	0.621299	-0.0547494
658.654	-35962.5	-14593	7.60704	2.07152	0.612339	-0.0391725
658.671	-35962.5	-14592.9	7.63716	2.06811	0.645866	-0.0315067
658.688	-35962.4	-14592.8	7.66578	2.06563	0.708531	-0.0258675
658.705	-35962.4	-14592.6	7.69936	2.06252	0.793091	-0.0191852
658.722	-35962.3	-14592.5	7.73431	2.05782	0.900105	-0.0126708
658.739	-35962.2	-14592.4	7.76857	2.05106	1.02337	-0.00664525
658.756	-35962.2	-14592.3	7.80285	2.04231	1.14788	-2.1427e-06
658.773	-35962.1	-14592.2	7.83728	2.03193	1.26754	0.00741212
658.79	-35962.1	-14592	7.87118	2.02058	1.38646	0.0146451
658.807	-35962	-14591.9	7.90444	2.00884	1.50797	0.0211673
658.824	-35962	-14591.8	7.93756	1.99726	1.63414	0.0268545
658.841	-35961.9	-14591.7	7.97179	1.98689	1.76509	0.0308257
658.858	-35961.8	-14591.5	8.00869	1.9792	1.89849	0.0316282
658.875	-35961.8	-14591.4	8.04343	1.97444	2.02229	0.0300525
658.892	-35961.7	-14591.3	8.06771	1.97189	2.11991	0.0282393
658.909	-35961.7	-14591.2	8.09291	1.97047	2.21455	0.0227186
658.926	-35961.6	-14591.1	8.1393	1.96949	2.34423	0.00713386
658.943	-35961.5	-14590.9	8.17768	1.97416	2.41269	-0.0139939
658.96	-35961.5	-14590.8	8.21192	1.98344	2.41579	-0.038134
658.977	-35961.4	-14590.7	8.25084	1.99465	2.38333	-0.0639574
658.994	-35961.3	-14590.6	8.28876	1.9996	2.3466	-0.0866859
659.011	-35961.3	-14590.4	8.32083	2.00213	2.31439	-0.107513
659.028	-35961.2	-14590.3	8.36622	2.00881	2.23098	-0.134247
659.045	-35961.1	-14590.2	8.39193	2.01378	2.17917	-0.150167
659.062	-35961.1	-14590.1	8.41048	2.01862	2.13278	-0.162886
659.079	-35961	-14590	8.45762	2.02869	2.00896	-0.191297
659.096	-35960.9	-14589.8	8.4961	2.03886	1.89341	-0.219238
659.113	-35960.8	-14589.7	8.53208	2.04879	1.76596	-0.245108
659.13	-35960.8	-14589.6	8.57117	2.05936	1.63678	-0.273941
659.147	-35960.7	-14589.4	8.6048	2.06951	1.5382	-0.300254
659.164	-35960.6	-14589.3	8.63786	2.07629	1.46123	-0.325365
659.181	-35960.5	-14589.2	8.67667	2.08333	1.37667	-0.348584
659.198	-35960.4	-14589	8.71333	2.09	1.27667	-0.369281
659.215	-35960.4	-14588.9	8.75	2.09667	1.16333	-0.38671
659.232	-35960.3	-14588.8	8.7889	2.10007	1.06847	-0.401622
659.249	-35960.2	-14588.7	8.82548	2.09998	1.00011	-0.412346
659.266	-35960.1	-14588.5	8.86211	2.10001	0.942188	-0.422133
659.283	-35960.1	-14588.4	8.89759	2.09998	0.848853	-0.431313
659.3	-35960	-14588.3	8.93426	2.10007	0.75483	-0.438554
659.317	-35959.9	-14588.2	8.97124	2.09972	0.647375	-0.442752
659.334	-35959.8	-14588	9.00964	2.09613	0.540853	-0.445705
659.351	-35959.7	-14587.9	9.04239	2.09226	0.441624	-0.445679
659.368	-35959.7	-14587.8	9.07611	2.08592	0.360848	-0.446532
659.385	-35959.6	-14587.6	9.11194	2.08191	0.25201	-0.445499
659.402	-35959.5	-14587.5	9.14849	2.07571	0.11456	-0.445115
659.419	-35959.4	-14587.4	9.18588	2.07197	-0.0431376	-0.441136
659.436	-35959.3	-14587.2	9.22369	2.06471	-0.172201	-0.434386
659.453	-35959.3	-14587.1	9.2562	2.05745	-0.269705	-0.423414
659.47	-35959.2	-14587	9.29039	2.04665	-0.379628	-0.409812
659.487	-35959.1	-14586.8	9.32536	2.0373	-0.485293	-0.39633
659.504	-35959	-14586.7	9.35821	2.0311	-0.562781	-0.385336
659.521	-35959	-14586.5	9.39246	2.02415	-0.60529	-0.375462
659.538	-35958.9	-14586.4	9.42733	2.01721	-0.616882	-0.365135
659.555	-35958.8	-14586.3	9.46015	2.01064	-0.593595	-0.355583
659.572	-35958.7	-14586.1	9.49456	2.00375	-0.562516	-0.345051
659.589	-35958.6	-14586	9.52929	1.99681	-0.548352	-0.3332
659.606	-35958.5	-14585.8	9.56209	1.99025	-0.536904	-0.320814
659.623	-35958.5	-14585.7	9.59667	1.98334	-0.51598	-0.307175
659.64	-35958.4	-14585.6	9.63124	1.97639	-0.516619	-0.293631
659.657	-35958.3	-14585.4	9.66404	1.96998	-0.574319	-0.280946
659.674	-35958.2	-14585.3	9.69877	1.96248	-0.653844	-0.270728
659.691	-35958.1	-14585.1	9.73318	1.95913	-0.707161	-0.26586
659.708	-35958.1	-14585	9.766	1.96284	-0.735131	-0.267741
659.725	-35958	-14584.9	9.80087	1.97502	-0.802546	-0.274567
659.742	-35957.9	-14584.7	9.83512	1.98657	-0.9328	-0.284672
659.759	-35957.8	-14584.5	9.86797	1.99825	-1.09125	-0.29583
659.776	-35957.7	-14584.4	9.90297	2.01255	-1.27474	-0.305854
659.793	-35957.7	-14584.2	9.93705	2.02625	-1.42856	-0.312556
659.81	-35957.6	-14584.1	9.96994	2.03772	-1.53574	-0.315413
659.827	-35957.5	-14584	10.0051	2.04284	-1.6283	-0.3169
659.844	-35957.4	-14583.8	10.039	2.04392	-1.72584	-0.316224
659.861	-35957.3	-14583.6	10.072	2.03846	-1.85898	-0.315137
659.878	-35957.3	-14583.5	10.1069	2.03136	-2.00001	-0.3131
659.895	-35957.2	-14583.3	10.1436	2.02199	-2.12397	-0.310124
659.912	-35957.1	-14583.2	10.18	2.00939	-2.22392	-0.304241
659.929	-35957	-14583	10.219	1.99211	-2.30875	-0.295269
659.946	-35957	-14582.9	10.2528	1.97524	-2.35654	-0.285457
659.963	-35956.9	-14582.7	10.2861	1.9587	-2.37382	-0.275704
659.98	-35956.8	-14582.6	10.3182	1.94102	-2.35209	-0.265301
659.997	-35956.7	-14582.4	10.3483	1.9243	-2.31257	-0.255499
660.014	-35956.7	-14582.2	10.3781	1.90766	-2.26618	-0.24376
660.031	-35956.6	-14582.1	10.4133	1.89	-2.22	-0.22658
660.048	-35956.5	-14581.9	10.4467	1.87	-2.18667	-0.203704
660.065	-35956.4	-14581.8	10.48	1.85	-2.15667	-0.175381
660.082	-35956.4	-14581.6	10.5153	1.82888	-2.12475	-0.142991
660.099	-35956.3	-14581.4	10.545	1.81239	-2.09128	-0.11269
660.116	-35956.2	-14581.3	10.5752	1.79567	-2.05441	-0.0843433
660.133	-35956.2	-14581.1	10.607	1.77768	-2.01542	-0.0557034
660.15	-35956.1	-14580.9	10.6368	1.7579	-1.97959	-0.032286
660.167	-35956	-14580.8	10.667	1.74126	-1.94961	-0.0119435
660.184	-35955.9	-14580.6	10.6988	1.72401	-1.91842	0.0049119
660.201	-35955.9	-14580.4	10.7287	1.71099	-1.89133	0.0184967
660.218	-35955.8	-14580.3	10.7584	1.69793	-1.86269	0.0288264
660.235	-35955.7	-14580.1	10.7871	1.68764	-1.8463	0.0343738
660.252	-35955.6	-14579.9	10.8163	1.67771	-1.82918	0.0330659
660.269	-35955.6	-14579.8	10.844	1.66738	-1.80078	0.027844
660.286	-35955.5	-14579.6	10.8749	1.65775	-1.75204	0.0211372
660.303	-35955.4	-14579.4	10.9019	1.65124	-1.7085	0.0157604
660.32	-35955.4	-14579.2	10.9317	1.64558	-1.67282	0.0108347
660.337	-35955.3	-14579.1	10.9607	1.64105	-1.63836	0.00739034
660.354	-35955.2	-14578.9	10.9893	1.63541	-1.60355	0.005187
660.371	-35955.2	-14578.7	11.0177	1.63099	-1.56924	0.00542856
660.388	-35955.1	-14578.5	11.0483	1.6249	-1.54211	0.00588727
660.405	-35955	-14578.4	11.074	1.62191	-1.51684	0.00645931
660.422	-35955	-14578.2	11.1018	1.61947	-1.48328	0.00418791
660.439	-35954.9	-14578	11.1291	1.62147	-1.42998	0.000244551
660.456	-35954.8	-14577.8	11.1573	1.62458	-1.36419	-0.00465067
660.473	-35954.8	-14577.7	11.1867	1.62999	-1.29485	-0.0102919
660.49	-35954.7	-14577.5	11.216	1.63548	-1.24116	-0.0164591
660.507	-35954.6	-14577.3	11.2443	1.63831	-1.2065	-0.0231432
660.524	-35954.6	-14577.1	11.2716	1.6419	-1.16552	-0.0292639
660.541	-35954.5	-14576.9	11.2993	1.64529	-1.1093	-0.0348716
660.558	-35954.4	-14576.8	11.325	1.64868	-1.04205	-0.0399901
660.575	-35954.4	-14576.6	11.3556	1.65182	-0.960388	-0.0471528
660.592	-35954.3	-14576.4	11.384	1.65747	-0.876669	-0.0550294
660.609	-35954.2	-14576.2	11.4127	1.66432	-0.80617	-0.063265
660.626	-35954.1	-14576.1	11.4416	1.67126	-0.740211	-0.0723538
660.643	-35954.1	-14575.8	11.4715	1.67802	-0.669378	-0.0822042
660.66	-35954	-14575.7	11.4984	1.68486	-0.585672	-0.0905803
660.677	-35953.9	-14575.5	11.5294	1.6896	-0.480803	-0.0968491
660.694	-35953.9	-14575.3	11.557	1.68989	-0.387833	-0.101324
660.711	-35953.8	-14575.1	11.5864	1.69231	-0.292149	-0.106551
660.728	-35953.7	-14575	11.6144	1.69627	-0.201519	-0.111475
660.745	-35953.7	-14574.7	11.6505	1.69679	-0.083529	-0.115019
660.762	-35953.6	-14574.6	11.6792	1.69639	0.00835454	-0.116896
660.779	-35953.5	-14574.4	11.7006	1.69661	0.0695331	-0.118468
660.796	-35953.5	-14574.2	11.7266	1.69734	0.134832	-0.121573
660.813	-35953.4	-14574	11.7565	1.69957	0.197206	-0.125838
660.83	-35953.3	-14573.8	11.786	1.70425	0.238508	-0.130266
660.847	-35953.2	-14573.6	11.815	1.70971	0.262245	-0.1348
660.864	-35953.2	-14573.4	11.8442	1.71384	0.2775	-0.139543
660.881	-35953.1	-14573.3	11.8733	1.71667	0.283333	-0.143791
660.898	-35953	-14573.1	11.9017	1.71872	0.280272	-0.146878
660.915	-35952.9	-14572.9	11.93	1.72	0.286667	-0.149237
660.932	-35952.9	-14572.7	11.959	1.72041	0.317356	-0.15132
660.949	-35952.8	-14572.5	11.9884	1.71995	0.355322	-0.152538
660.966	-35952.7	-14572.3	12.0179	1.71863	0.384424	-0.152353
660.983	-35952.7	-14572.1	12.0467	1.71634	0.41818	-0.151264
661	-35952.6	-14571.9	12.0747	1.71314	0.46699	-0.149793
661.017	-35952.5	-14571.7	12.1035	1.70958	0.514936	-0.147899
661.034	-35952.4	-14571.5	12.1341	1.70613	0.551109	-0.145613
661.051	-35952.3	-14571.3	12.1656	1.70273	0.591729	-0.143441
661.068	-35952.3	-14571.2	12.1968	1.69928	0.648534	-0.141715
661.085	-35952.2	-14571	12.2269	1.69587	0.711272	-0.14015
661.102	-35952.1	-14570.8	12.2555	1.69255	0.771453	-0.138517
661.119	-35952	-14570.6	12.2832	1.6892	0.83065	-0.136871
661.136	-35951.9	-14570.4	12.3107	1.68578	0.890638	-0.135226
661.153	-35951.9	-14570.2	12.338	1.68232	0.951145	-0.133435
661.17	-35951.8	-14570	12.3654	1.67887	1.01052	-0.131303
661.187	-35951.7	-14569.8	12.3932	1.67547	1.06525	-0.128589
661.204	-35951.6	-14569.6	12.4214	1.67213	1.11499	-0.124989
661.221	-35951.6	-14569.4	12.4502	1.66885	1.16426	-0.12012
661.238	-35951.5	-14569.2	12.4794	1.6655	1.21241	-0.113988
661.255	-35951.4	-14569	12.5088	1.6617	1.25072	-0.107175
661.272	-35951.3	-14568.8	12.5381	1.658	1.27637	-0.10034
661.289	-35951.2	-14568.7	12.5667	1.65608	1.29472	-0.0941717
661.306	-35951.1	-14568.5	12.5949	1.65621	1.30835	-0.089189
661.323	-35951.1	-14568.2	12.6236	1.65712	1.31636	-0.0857239
661.34	-35951	-14568	12.6528	1.65868	1.31948	-0.0840221
661.357	-35950.9	-14567.8	12.6823	1.6621	1.32021	-0.084226
661.374	-35950.8	-14567.7	12.7115	1.66745	1.31857	-0.0860647
661.391	-35950.7	-14567.5	12.74	1.6738	1.31237	-0.0889268
661.408	-35950.6	-14567.3	12.7683	1.68053	1.30179	-0.092787
661.425	-35950.5	-14567	12.797	1.68733	1.28895	-0.0980502
661.442	-35950.4	-14566.8	12.8263	1.69419	1.27506	-0.104411
661.459	-35950.4	-14566.6	12.8557	1.70128	1.26053	-0.111043
661.476	-35950.3	-14566.5	12.8849	1.70815	1.24493	-0.117781
661.493	-35950.2	-14566.3	12.9134	1.714	1.22746	-0.124864
661.51	-35950.1	-14566.1	12.9416	1.71876	1.20882	-0.13198
661.527	-35950	-14565.8	12.9704	1.72275	1.19035	-0.138551
661.544	-35949.9	-14565.6	12.9997	1.72602	1.1714	-0.144588
661.561	-35949.8	-14565.4	13.0292	1.72843	1.15014	-0.150403
661.578	-35949.7	-14565.3	13.0583	1.72986	1.12496	-0.155935
661.595	-35949.6	-14565.1	13.0864	1.73024	1.09463	-0.160995
661.612	-35949.5	-14564.8	13.1148	1.73004	1.05983	-0.165812
661.629	-35949.4	-14564.6	13.145	1.72991	1.02169	-0.170745
661.646	-35949.4	-14564.4	13.1763	1.72998	0.978806	-0.17586
661.663	-35949.3	-14564.2	13.2075	1.73015	0.929468	-0.181056
661.68	-35949.2	-14564	13.2382	1.73003	0.876471	-0.186
661.697	-35949.1	-14563.8	13.2685	1.7291	0.823383	-0.190308
661.714	-35949	-14563.6	13.2983	1.72685	0.769861	-0.19373
661.731	-35948.9	-14563.4	13.3275	1.72281	0.714531	-0.196071
661.748	-35948.8	-14563.2	13.3567	1.71667	0.656667	-0.197168
661.765	-35948.7	-14563	13.386	1.70848	0.595947	-0.196994
661.782	-35948.6	-14562.8	13.415	1.69947	0.532908	-0.196008
661.799	-35948.5	-14562.6	13.4433	1.69087	0.467796	-0.194783
661.816	-35948.4	-14562.4	13.4717	1.68288	0.399167	-0.193864
661.833	-35948.3	-14562.2	13.501	1.6756	0.326175	-0.193634
661.85	-35948.2	-14561.9	13.53	1.66933	0.25117	-0.193959
661.867	-35948.1	-14561.8	13.5578	1.6641	0.177973	-0.194764
661.884	-35948	-14561.6	13.5847	1.65909	0.112658	-0.196465
661.901	-35947.9	-14561.4	13.6114	1.65386	0.058651	-0.199381
661.918	-35947.8	-14561.1	13.6381	1.64929	0.0121218	-0.203395
661.935	-35947.7	-14560.9	13.6652	1.64583	-0.0295979	-0.208528
661.952	-35947.6	-14560.7	13.6934	1.6425	-0.0639062	-0.215263
661.969	-35947.5	-14560.5	13.7227	1.63885	-0.0902143	-0.223599
661.986	-35947.4	-14560.3	13.7518	1.63597	-0.113546	-0.232425
662.003	-35947.3	-14560.1	13.78	1.63431	-0.137996	-0.241082
662.02	-35947.2	-14559.9	13.8085	1.63287	-0.164868	-0.249914
662.037	-35947.1	-14559.6	13.8368	1.63109	-0.193123	-0.258668
662.054	-35947	-14559.4	13.8614	1.62948	-0.218284	-0.265932
662.071	-35946.9	-14559.2	13.884	1.62796	-0.242088	-0.272162
662.088	-35946.8	-14559	13.9134	1.62545	-0.275319	-0.280605
662.105	-35946.7	-14558.8	13.9462	1.62171	-0.308009	-0.290231
662.122	-35946.6	-14558.6	13.9751	1.61969	-0.327192	-0.298686
662.139	-35946.5	-14558.4	14.0027	1.62032	-0.346483	-0.305809
662.156	-35946.4	-14558.1	14.029	1.61868	-0.37463	-0.309711
662.173	-35946.3	-14557.9	14.0567	1.61502	-0.41078	-0.310463
662.19	-35946.2	-14557.7	14.0843	1.61121	-0.440926	-0.311017
662.207	-35946.1	-14557.5	14.1106	1.61006	-0.470785	-0.311622
662.224	-35946	-14557.3	14.1383	1.60838	-0.515387	-0.311656
662.241	-35945.9	-14557	14.1659	1.60471	-0.567006	-0.310779
662.258	-35945.8	-14556.8	14.1921	1.60103	-0.611076	-0.311032
662.275	-35945.7	-14556.6	14.22	1.60007	-0.648184	-0.311612
662.292	-35945.6	-14556.4	14.2474	1.59807	-0.678242	-0.31167
662.309	-35945.5	-14556.2	14.2737	1.59456	-0.701084	-0.31069
662.326	-35945.4	-14556	14.3017	1.59073	-0.730194	-0.311178
662.343	-35945.3	-14555.7	14.329	1.59008	-0.763112	-0.3116
662.36	-35945.2	-14555.5	14.3553	1.58786	-0.800924	-0.311675
662.377	-35945.1	-14555.3	14.3834	1.5842	-0.843608	-0.3106
662.394	-35945	-14555	14.4105	1.58046	-0.88205	-0.311276
662.411	-35944.9	-14554.8	14.4369	1.58015	-0.91337	-0.311583
662.428	-35944.8	-14554.6	14.465	1.57739	-0.941358	-0.311638
662.445	-35944.7	-14554.4	14.4923	1.57395	-0.974034	-0.310533
662.462	-35944.6	-14554.2	14.5156	1.57032	-1.00724	-0.31134
662.479	-35944.6	-14553.9	14.5433	1.57009	-1.04276	-0.311617
662.496	-35944.4	-14553.7	14.5702	1.56712	-1.07301	-0.310644
662.513	-35944.3	-14553.5	14.597	1.56377	-1.10859	-0.309319
662.53	-35944.3	-14553.3	14.6218	1.5601	-1.15078	-0.312297
662.547	-35944.1	-14553	14.6484	1.56005	-1.19411	-0.319749
662.564	-35944.1	-14552.8	14.675	1.55691	-1.23747	-0.328495
662.581	-35944	-14552.6	14.7033	1.55333	-1.28	-0.335512
662.598	-35943.8	-14552.3	14.7267	1.55	-1.32	-0.339869
662.615	-35943.8	-14552.1	14.7533	1.54667	-1.35333	-0.342048
662.632	-35943.7	-14551.9	14.7816	1.54319	-1.38501	-0.344428
662.649	-35943.6	-14551.6	14.8082	1.54354	-1.41165	-0.35016
662.666	-35943.5	-14551.4	14.835	1.55056	-1.44177	-0.362652
662.683	-35943.4	-14551.2	14.8633	1.56131	-1.46973	-0.382593
662.7	-35943.3	-14550.9	14.8894	1.5709	-1.49225	-0.40195
662.717	-35943.2	-14550.7	14.9131	1.57752	-1.50845	-0.419104
662.734	-35943.1	-14550.5	14.9416	1.58413	-1.52203	-0.433783
662.751	-35943	-14550.2	14.9679	1.5874	-1.53165	-0.446696
662.768	-35942.9	-14550	14.995	1.58977	-1.54195	-0.459946
662.785	-35942.8	-14549.8	15.0231	1.58586	-1.55196	-0.473753
662.802	-35942.7	-14549.5	15.0497	1.58204	-1.55778	-0.486668
662.819	-35942.6	-14549.3	15.0759	1.57507	-1.56007	-0.500002
662.836	-35942.5	-14549.1	15.1009	1.56732	-1.56061	-0.51363
662.853	-35942.4	-14548.8	15.128	1.55698	-1.56453	-0.527169
662.87	-35942.3	-14548.6	15.154	1.54708	-1.56705	-0.545082
662.887	-35942.3	-14548.4	15.1793	1.53549	-1.56575	-0.569113
662.904	-35942.2	-14548.1	15.2059	1.52197	-1.56195	-0.597133
662.921	-35942.1	-14547.8	15.2335	1.50837	-1.55955	-0.625416
662.938	-35942	-14547.6	15.2601	1.4944	-1.56118	-0.648979
662.955	-35941.9	-14547.4	15.2828	1.48126	-1.56468	-0.662363
662.972	-35941.8	-14547.1	15.3063	1.46754	-1.56835	-0.668567
662.989	-35941.7	-14546.9	15.3342	1.45346	-1.57024	-0.666431
663.006	-35941.6	-14546.7	15.3615	1.44136	-1.57029	-0.658967
663.023	-35941.5	-14546.4	15.3808	1.43139	-1.57225	-0.652614
663.04	-35941.4	-14546.1	15.402	1.42093	-1.57436	-0.644709
663.057	-35941.3	-14545.9	15.4277	1.40912	-1.57594	-0.635095
663.074	-35941.2	-14545.6	15.4532	1.39681	-1.57749	-0.626325
663.091	-35941.1	-14545.4	15.477	1.38476	-1.57769	-0.619718
663.108	-35941.1	-14545.1	15.5008	1.37351	-1.57353	-0.615449
663.125	-35941	-14544.9	15.5249	1.36333	-1.56254	-0.61517
663.142	-35940.9	-14544.7	15.5485	1.35424	-1.54281	-0.62179
663.159	-35940.8	-14544.4	15.5718	1.34606	-1.51305	-0.638874
663.176	-35940.7	-14544.1	15.5953	1.33853	-1.47259	-0.670388
663.193	-35940.6	-14543.9	15.6194	1.33178	-1.42273	-0.720013
663.21	-35940.5	-14543.6	15.6442	1.32614	-1.36625	-0.790643
663.227	-35940.4	-14543.4	15.6681	1.32117	-1.30713	-0.879216
663.244	-35940.4	-14543.2	15.689	1.31607	-1.24931	-0.979226
663.261	-35940.3	-14542.9	15.7085	1.31108	-1.19098	-1.0842
663.278	-35940.2	-14542.7	15.7299	1.30689	-1.12765	-1.18763
663.295	-35940.1	-14542.4	15.7527	1.30377	-1.05675	-1.2822
663.312	-35940	-14542.2	15.775	1.30171	-0.977351	-1.36094
663.329	-35939.9	-14541.9	15.7973	1.30018	-0.893264	-1.42206
663.346	-35939.8	-14541.6	15.8205	1.29856	-0.80921	-1.46643
663.363	-35939.7	-14541.4	15.844	1.29686	-0.723668	-1.49799
663.38	-35939.6	-14541.1	15.8665	1.29523	-0.634441	-1.52128
663.397	-35939.5	-14540.8	15.8887	1.29345	-0.548114	-1.53838
663.414	-35939.5	-14540.6	15.9111	1.29139	-0.471767	-1.55035
663.431	-35939.4	-14540.4	15.9333	1.29	-0.4	-1.55773
663.448	-35939.3	-14540.1	15.9549	1.29001	-0.326559	-1.56099
663.465	-35939.2	-14539.8	15.9767	1.29	-0.256667	-1.561
663.482	-35939.1	-14539.6	15.9992	1.28859	-0.195936	-1.5586
663.499	-35939	-14539.3	16.0213	1.28655	-0.14006	-1.55415
663.516	-35938.9	-14539.1	16.042	1.28485	-0.0853503	-1.54812
663.533	-35938.9	-14538.8	16.0625	1.28311	-0.038519	-1.54177
663.55	-35938.8	-14538.6	16.0839	1.28112	-0.00504284	-1.53612
663.567	-35938.7	-14538.3	16.1059	1.27994	0.0192355	-1.531
663.584	-35938.6	-14538	16.1282	1.28006	0.0397154	-1.52623
663.601	-35938.5	-14537.7	16.1506	1.27985	0.0605323	-1.52226
663.618	-35938.4	-14537.5	16.173	1.27822	0.0833749	-1.51932
663.635	-35938.3	-14537.3	16.1952	1.27624	0.104649	-1.51686
663.652	-35938.2	-14537	16.2171	1.27463	0.123471	-1.51452
663.669	-35938.1	-14536.7	16.2382	1.27287	0.145973	-1.51272
663.686	-35938	-14536.4	16.2585	1.27088	0.174201	-1.51158
663.703	-35937.9	-14536.2	16.2798	1.26988	0.200282	-1.51058
663.72	-35937.9	-14536	16.3025	1.27008	0.220598	-1.50943
663.737	-35937.8	-14535.7	16.3239	1.26968	0.240867	-1.50836
663.754	-35937.7	-14535.4	16.3436	1.26797	0.264209	-1.50735
663.771	-35937.6	-14535.2	16.3642	1.26603	0.28859	-1.50599
663.788	-35937.5	-14534.9	16.3868	1.26438	0.31372	-1.50423
663.805	-35937.4	-14534.6	16.4089	1.2625	0.342385	-1.5027
663.822	-35937.3	-14534.4	16.4295	1.26059	0.373929	-1.50161
663.839	-35937.2	-14534.1	16.4492	1.25987	0.40317	-1.5006
663.856	-35937.1	-14533.9	16.469	1.26012	0.42805	-1.4995
663.873	-35937	-14533.6	16.4902	1.2595	0.450127	-1.4984
663.89	-35937	-14533.4	16.5126	1.25763	0.469275	-1.49729
663.907	-35936.9	-14533.1	16.5353	1.2557	0.483477	-1.49604
663.924	-35936.8	-14532.8	16.5576	1.25405	0.493248	-1.49437
663.941	-35936.7	-14532.5	16.5796	1.25222	0.501369	-1.49199
663.958	-35936.6	-14532.3	16.6013	1.25049	0.508078	-1.4907
663.975	-35936.5	-14532	16.6222	1.24965	0.511587	-1.49377
663.992	-35936.4	-14531.7	16.6427	1.2498	0.511111	-1.50176
664.009	-35936.3	-14531.4	16.6634	1.2504	0.506755	-1.5135
664.026	-35936.2	-14531.2	16.6841	1.25035	0.499284	-1.53368
664.043	-35936.1	-14530.9	16.704	1.24835	0.489883	-1.57046
664.06	-35936	-14530.7	16.7239	1.24461	0.479669	-1.62678
664.077	-35935.9	-14530.4	16.7453	1.2401	0.469424	-1.70291
664.094	-35935.8	-14530.2	16.7679	1.23478	0.456993	-1.80257
664.111	-35935.7	-14529.9	16.7908	1.22814	0.439306	-1.92994
664.128	-35935.6	-14529.6	16.8129	1.22115	0.419797	-2.07589
664.145	-35935.5	-14529.3	16.8334	1.21526	0.40398	-2.22617
