# Supplementary material for: Extraction of driving behavior primitives considering driver expectation and vehicle dynamics
Source: PLoS One. 2025 Dec 31;20(12):e0340123. doi: 10.1371/journal.pone.0340123 (PMC12755792; doi:10.1371/journal.pone.0340123)
Supplement: S2 File — The dataset utilized in this study is organized into two main folders, categorizing driving scenarios into straight driving and turning maneuvers. These folders contain the raw, unprocessed behavioral data. For a detailed description of the variables and format within the.xlsx files, please refer to the accompanying readme.txt file. (ZIP) [file pone.0340123.s002.zip › DataSetForPimitiveExaction-2/turning/c111_w_3.xlsx]

## Sheet: Sheet1
669.738	-35904.7	-14446.4	14.4122	0.390692	-0.417008	-0.910507
669.755	-35904.6	-14446.2	14.4192	0.388817	-0.43189	-0.940827
669.772	-35904.5	-14446	14.4262	0.382341	-0.447068	-0.970333
669.789	-35904.4	-14445.7	14.4323	0.371976	-0.463833	-1.00078
669.806	-35904.3	-14445.5	14.4372	0.357593	-0.482277	-1.03328
669.823	-35904.2	-14445.3	14.442	0.337751	-0.500953	-1.06786
669.84	-35904.2	-14445	14.4472	0.312144	-0.518396	-1.1039
669.857	-35904.1	-14444.8	14.4526	0.281969	-0.533282	-1.13995
669.874	-35904	-14444.6	14.4578	0.247683	-0.545225	-1.17348
669.891	-35903.9	-14444.3	14.4622	0.20879	-0.554852	-1.20105
669.908	-35903.8	-14444.1	14.4654	0.163866	-0.563026	-1.22234
669.925	-35903.8	-14443.9	14.4679	0.110928	-0.570726	-1.24004
669.942	-35903.7	-14443.6	14.4695	0.05324	-0.577683	-1.25763
669.959	-35903.6	-14443.4	14.4704	-0.00129851	-0.582574	-1.27913
669.976	-35903.5	-14443.2	14.4703	-0.0485702	-0.585691	-1.30731
669.993	-35903.4	-14442.9	14.4691	-0.087637	-0.588461	-1.34382
670.01	-35903.3	-14442.7	14.4673	-0.118041	-0.590111	-1.38926
670.027	-35903.3	-14442.5	14.4657	-0.13981	-0.588334	-1.44333
670.044	-35903.2	-14442.3	14.464	-0.155745	-0.58052	-1.50351
670.061	-35903.1	-14442	14.4612	-0.170159	-0.564023	-1.56586
670.078	-35903	-14441.8	14.4575	-0.183745	-0.537669	-1.62747
670.095	-35903	-14441.5	14.454	-0.195231	-0.501238	-1.68653
670.112	-35902.9	-14441.3	14.4508	-0.204667	-0.455379	-1.74511
670.129	-35902.8	-14441.1	14.4474	-0.212671	-0.401069	-1.80686
670.146	-35902.7	-14440.9	14.444	-0.219077	-0.338558	-1.87257
670.163	-35902.7	-14440.6	14.4404	-0.22347	-0.268602	-1.94146
670.18	-35902.6	-14440.4	14.437	-0.226379	-0.197933	-2.01143
670.197	-35902.5	-14440.1	14.434	-0.228571	-0.134259	-2.07995
670.214	-35902.4	-14439.9	14.4305	-0.229918	-0.0765811	-2.14513
670.231	-35902.3	-14439.7	14.4255	-0.230148	-0.0218162	-2.2052
670.248	-35902.3	-14439.5	14.4203	-0.229997	0.0273798	-2.25757
670.265	-35902.2	-14439.2	14.4165	-0.230225	0.0681814	-2.30001
670.282	-35902.1	-14439	14.4133	-0.23	0.106667	-2.33333
670.299	-35902	-14438.7	14.4099	-0.228479	0.148866	-2.35907
670.316	-35901.9	-14438.5	14.4067	-0.226667	0.19	-2.378
670.333	-35901.9	-14438.3	14.4041	-0.225417	0.227772	-2.39177
670.35	-35901.8	-14438.1	14.3996	-0.223131	0.280612	-2.40622
670.367	-35901.7	-14437.8	14.393	-0.219909	0.354024	-2.42484
670.384	-35901.6	-14437.6	14.3896	-0.220045	0.403861	-2.44352
670.401	-35901.6	-14437.4	14.3863	-0.219988	0.421188	-2.46881
670.418	-35901.5	-14437.1	14.3829	-0.220003	0.431595	-2.51027
670.435	-35901.4	-14436.9	14.3794	-0.219999	0.456139	-2.56879
670.452	-35901.3	-14436.7	14.3762	-0.22	0.496928	-2.63172
670.469	-35901.2	-14436.4	14.3722	-0.22	0.527632	-2.68961
670.486	-35901.1	-14436.2	14.3655	-0.22	0.541644	-2.73888
670.503	-35901.1	-14436	14.3627	-0.22	0.543845	-2.7748
670.52	-35901	-14435.7	14.3592	-0.22	0.547682	-2.80686
670.537	-35900.9	-14435.5	14.3557	-0.22	0.55028	-2.83379
670.554	-35900.8	-14435.3	14.3524	-0.22	0.549937	-2.85219
670.571	-35900.7	-14435	14.3489	-0.22	0.549972	-2.86502
670.588	-35900.7	-14434.8	14.3457	-0.22	0.550204	-2.87446
670.605	-35900.6	-14434.6	14.3411	-0.22	0.549065	-2.88116
670.622	-35900.5	-14434.3	14.3351	-0.22	0.54556	-2.88633
670.639	-35900.4	-14434.2	14.332	-0.22	0.540816	-2.89004
670.656	-35900.3	-14433.9	14.3286	-0.22	0.53407	-2.89163
670.673	-35900.2	-14433.7	14.3252	-0.22	0.526149	-2.89223
670.69	-35900.2	-14433.5	14.3218	-0.22	0.513773	-2.89214
670.707	-35900.1	-14433.2	14.3184	-0.22	0.500685	-2.89216
670.724	-35900	-14433	14.3153	-0.22	0.485377	-2.89215
670.741	-35899.9	-14432.8	14.3098	-0.22	0.466655	-2.89216
670.758	-35899.8	-14432.5	14.3046	-0.22	0.44323	-2.89214
670.775	-35899.8	-14432.3	14.3015	-0.22	0.414791	-2.89223
670.792	-35899.7	-14432.1	14.298	-0.22	0.387848	-2.89165
670.809	-35899.6	-14431.9	14.2947	-0.220001	0.358461	-2.88998
670.826	-35899.5	-14431.6	14.2912	-0.219995	0.318352	-2.8868
670.843	-35899.4	-14431.4	14.2878	-0.220019	0.278934	-2.88414
670.86	-35899.3	-14431.2	14.2845	-0.219928	0.24471	-2.88195
670.877	-35899.3	-14430.9	14.2811	-0.220242	0.213285	-2.88018
670.894	-35899.2	-14430.7	14.2775	-0.219035	0.175473	-2.87355
670.911	-35899.1	-14430.5	14.2747	-0.228305	0.135205	-2.86077
670.928	-35899	-14430.2	14.2681	-0.24746	0.09482	-2.8368
670.945	-35898.9	-14430	14.2643	-0.276316	0.0677964	-2.80902
670.962	-35898.9	-14429.8	14.2581	-0.302057	0.0501219	-2.78206
670.979	-35898.8	-14429.6	14.254	-0.321766	0.0381149	-2.74304
670.996	-35898.7	-14429.4	14.248	-0.360969	0.0312325	-2.68342
671.013	-35898.6	-14429.1	14.2411	-0.417906	0.0221749	-2.59377
671.03	-35898.5	-14428.9	14.2343	-0.491762	0.00832405	-2.48067
671.047	-35898.4	-14428.7	14.2245	-0.553002	-0.00273109	-2.3478
671.064	-35898.4	-14428.4	14.2147	-0.620723	-0.00346468	-2.16494
671.081	-35898.3	-14428.2	14.2009	-0.713232	-0.00336288	-1.86291
671.098	-35898.2	-14428	14.1874	-0.845175	-0.00036896	-1.48337
671.115	-35898.1	-14427.7	14.1742	-0.981796	0.00922096	-1.06857
671.132	-35898	-14427.5	14.1567	-1.12333	0.0233333	-0.652505
671.149	-35898	-14427.3	14.1367	-1.25333	0.0333333	-0.28976
671.166	-35897.9	-14427	14.1133	-1.39	0.0466667	0.0751634
671.183	-35897.8	-14426.8	14.0885	-1.56344	0.0716217	0.485527
671.2	-35897.7	-14426.6	14.0617	-1.72225	0.0981085	0.858325
671.217	-35897.6	-14426.4	14.0313	-1.87215	0.125359	1.19083
671.234	-35897.5	-14426.2	13.9962	-2.01563	0.169106	1.48447
671.251	-35897.5	-14426	13.9617	-2.15115	0.228363	1.73017
671.268	-35897.4	-14425.7	13.9149	-2.30167	0.305282	1.94881
671.285	-35897.3	-14425.5	13.88	-2.39001	0.371613	2.06671
671.302	-35897.2	-14425.3	13.8468	-2.44674	0.4445	2.13956
671.319	-35897.1	-14425.1	13.8046	-2.50723	0.541644	2.22178
671.336	-35897.1	-14424.8	13.7596	-2.56128	0.659063	2.29837
671.353	-35897	-14424.6	13.7165	-2.59915	0.787168	2.3549
671.37	-35896.9	-14424.4	13.6728	-2.62549	0.911479	2.39848
671.387	-35896.8	-14424.2	13.6266	-2.64531	1.02493	2.43549
671.404	-35896.7	-14424	13.5795	-2.66094	1.13657	2.46559
671.421	-35896.7	-14423.8	13.5329	-2.67354	1.24899	2.48879
671.438	-35896.6	-14423.5	13.4874	-2.68294	1.35055	2.50716
671.455	-35896.5	-14423.3	13.4425	-2.68964	1.43932	2.52259
671.472	-35896.4	-14423.1	13.3972	-2.69534	1.52956	2.53632
671.489	-35896.3	-14422.9	13.3508	-2.7018	1.62562	2.54961
671.506	-35896.2	-14422.7	13.3041	-2.71075	1.71547	2.56373
671.523	-35896.2	-14422.5	13.2576	-2.72273	1.79299	2.57977
671.54	-35896.1	-14422.3	13.212	-2.73693	1.86112	2.59855
671.557	-35896	-14422	13.1671	-2.75464	1.92394	2.62071
671.574	-35895.9	-14421.8	13.1221	-2.77933	1.9859	2.64674
671.591	-35895.8	-14421.7	13.0759	-2.81077	2.04391	2.67656
671.608	-35895.7	-14421.5	13.0271	-2.84471	2.0873	2.70947
671.625	-35895.6	-14421.2	12.9768	-2.87906	2.11636	2.74349
671.642	-35895.6	-14421	12.9288	-2.91379	2.14147	2.77561
671.659	-35895.5	-14420.8	12.8811	-2.94727	2.16662	2.80522
671.676	-35895.4	-14420.6	12.8278	-2.97661	2.19047	2.83348
671.693	-35895.3	-14420.5	12.7754	-3.00001	2.21256	2.85863
671.71	-35895.2	-14420.3	12.7372	-3.01715	2.23379	2.87745
671.727	-35895.1	-14420	12.6974	-3.03571	2.26193	2.89717
671.744	-35895.1	-14419.9	12.6273	-3.06647	2.30513	2.92957
671.761	-35895	-14419.6	12.5703	-3.09872	2.33433	2.96232
671.778	-35894.9	-14419.4	12.5193	-3.12245	2.35509	2.98845
671.795	-35894.8	-14419.3	12.4684	-3.13729	2.37329	3.00583
671.812	-35894.7	-14419.1	12.4164	-3.14795	2.38666	3.01642
671.829	-35894.6	-14418.9	12.3599	-3.15545	2.40142	3.02488
671.846	-35894.5	-14418.7	12.306	-3.16238	2.40653	3.03076
671.863	-35894.4	-14418.5	12.2528	-3.1661	2.40701	3.03524
671.88	-35894.3	-14418.3	12.1995	-3.16972	2.40352	3.03883
671.897	-35894.3	-14418.1	12.1491	-3.17007	2.40604	3.04209
671.914	-35894.1	-14417.9	12.0996	-3.16998	2.40999	3.0454
671.931	-35894.1	-14417.7	12.0433	-3.17	2.40692	3.04783
671.948	-35894	-14417.6	11.9897	-3.17	2.40352	3.04899
671.965	-35893.9	-14417.4	11.9366	-3.17	2.40017	3.04903
671.982	-35893.8	-14417.2	11.88	-3.17	2.39667	3.04902
671.999	-35893.7	-14417	11.8267	-3.17	2.38667	3.04902
672.016	-35893.6	-14416.8	11.7767	-3.17	2.37	3.04902
672.033	-35893.5	-14416.7	11.7236	-3.16989	2.34867	3.04902
672.05	-35893.4	-14416.5	11.6737	-3.16646	2.32525	3.04902
672.067	-35893.3	-14416.3	11.62	-3.1631	2.29815	3.04903
672.084	-35893.2	-14416.2	11.5635	-3.15989	2.26213	3.04895
672.101	-35893.1	-14416	11.5105	-3.1598	2.22173	3.04776
672.118	-35893	-14415.8	11.457	-3.15628	2.17805	3.0453
672.135	-35892.9	-14415.6	11.4043	-3.15228	2.13155	3.04058
672.152	-35892.9	-14415.5	11.3548	-3.14581	2.08051	3.03626
672.169	-35892.7	-14415.3	11.3036	-3.1428	2.02263	3.03201
672.186	-35892.7	-14415.1	11.2471	-3.13909	1.95704	3.02863
672.203	-35892.6	-14415	11.1942	-3.13615	1.88749	3.02334
672.22	-35892.5	-14414.8	11.1407	-3.12513	1.81399	3.00987
672.237	-35892.4	-14414.6	11.0883	-3.09264	1.73028	2.98308
672.254	-35892.3	-14414.5	11.0389	-3.04913	1.6595	2.94604
672.271	-35892.2	-14414.3	10.9877	-2.9989	1.58923	2.8948
672.288	-35892.1	-14414.2	10.936	-2.92888	1.50926	2.80685
672.305	-35892	-14414	10.8913	-2.786	1.41014	2.66161
672.322	-35891.9	-14413.8	10.848	-2.53983	1.29233	2.42932
672.339	-35891.8	-14413.7	10.8075	-2.21959	1.18708	2.13803
672.356	-35891.7	-14413.5	10.7728	-1.91995	1.11978	1.86287
672.373	-35891.6	-14413.3	10.7396	-1.67476	1.0602	1.60718
672.39	-35891.5	-14413.2	10.7114	-1.44946	0.987323	1.37436
672.407	-35891.4	-14413	10.6904	-1.21624	0.890565	1.15289
672.424	-35891.3	-14412.9	10.6713	-0.954464	0.774177	0.919629
672.441	-35891.3	-14412.7	10.6554	-0.726475	0.650384	0.712955
672.458	-35891.2	-14412.6	10.6462	-0.571784	0.534759	0.557804
672.475	-35891.1	-14412.4	10.6393	-0.438855	0.420444	0.440494
672.492	-35891	-14412.3	10.6348	-0.34258	0.303016	0.358904
672.509	-35890.9	-14412.1	10.6294	-0.274745	0.199569	0.308847
672.526	-35890.8	-14411.9	10.6244	-0.218986	0.097064	0.27828
672.543	-35890.7	-14411.8	10.6209	-0.180472	-0.00103304	0.269239
672.56	-35890.6	-14411.6	10.6201	-0.152256	-0.116851	0.280534
672.577	-35890.5	-14411.5	10.6179	-0.128806	-0.261712	0.30868
672.594	-35890.4	-14411.3	10.6143	-0.113373	-0.390507	0.345803
672.611	-35890.3	-14411.2	10.6107	-0.102611	-0.472067	0.385537
672.628	-35890.2	-14411	10.6099	-0.0949409	-0.505804	0.426606
672.645	-35890.2	-14410.9	10.6101	-0.0879738	-0.493077	0.462113
672.662	-35890.1	-14410.7	10.6099	-0.0840725	-0.466587	0.492713
672.679	-35890	-14410.5	10.6102	-0.0804399	-0.435789	0.524777
672.696	-35889.9	-14410.4	10.6073	-0.0799019	-0.40476	0.556516
672.713	-35889.8	-14410.2	10.604	-0.0799721	-0.382529	0.588865
672.73	-35889.7	-14410.1	10.6003	-0.0801503	-0.373712	0.622511
672.747	-35889.6	-14409.9	10.5999	-0.0771084	-0.370731	0.653458
672.764	-35889.5	-14409.8	10.6	-0.0737637	-0.361145	0.6818
672.781	-35889.4	-14409.6	10.6	-0.0701217	-0.353738	0.710802
672.798	-35889.4	-14409.5	10.6	-0.0699675	-0.346911	0.736055
672.815	-35889.3	-14409.3	10.6001	-0.0700089	-0.346528	0.760064
672.832	-35889.2	-14409.1	10.5967	-0.07	-0.356667	0.782135
672.849	-35889.1	-14409	10.5933	-0.07	-0.4	0.800654
672.866	-35889	-14408.8	10.59	-0.07	-0.456667	0.815904
672.883	-35888.9	-14408.7	10.59	-0.069892	-0.51272	0.832076
672.9	-35888.8	-14408.5	10.59	-0.0664563	-0.548575	0.847343
672.917	-35888.7	-14408.3	10.59	-0.0631062	-0.585925	0.864951
672.934	-35888.7	-14408.2	10.59	-0.0598215	-0.640978	0.884694
672.951	-35888.6	-14408.1	10.5901	-0.060048	-0.716238	0.904218
672.968	-35888.5	-14407.9	10.5897	-0.0599865	-0.799754	0.924042
672.985	-35888.4	-14407.7	10.586	-0.0600115	-0.875284	0.946234
673.002	-35888.3	-14407.6	10.5827	-0.0599725	-0.932398	0.969389
673.019	-35888.2	-14407.4	10.5798	-0.0600977	-0.982474	0.994806
673.036	-35888.1	-14407.3	10.5801	-0.0594612	-1.02916	1.01954
673.053	-35888	-14407.1	10.58	-0.0558503	-1.0606	1.03901
673.07	-35888	-14406.9	10.58	-0.0524315	-1.08923	1.05466
673.087	-35887.9	-14406.8	10.58	-0.0497614	-1.11246	1.06853
673.104	-35887.8	-14406.6	10.58	-0.0500739	-1.13632	1.08051
673.121	-35887.7	-14406.4	10.58	-0.0499812	-1.15593	1.08968
673.138	-35887.6	-14406.3	10.58	-0.0500067	-1.17815	1.09719
673.155	-35887.5	-14406.1	10.58	-0.0499942	-1.20149	1.1036
673.172	-35887.5	-14406	10.5799	-0.0500162	-1.22538	1.11005
673.189	-35887.4	-14405.8	10.5802	-0.049931	-1.24979	1.11504
673.206	-35887.3	-14405.7	10.5789	-0.0502593	-1.27282	1.11685
673.223	-35887.2	-14405.5	10.5752	-0.0487837	-1.29669	1.11616
673.24	-35887.1	-14405.3	10.5715	-0.0450725	-1.32223	1.11471
673.257	-35887	-14405.2	10.5697	-0.0415291	-1.35031	1.11507
673.274	-35887	-14405	10.5701	-0.0397493	-1.3819	1.11808
673.291	-35886.9	-14404.9	10.57	-0.0400762	-1.41151	1.12216
673.308	-35886.8	-14404.7	10.57	-0.0399571	-1.43573	1.12602
673.325	-35886.7	-14404.5	10.57	-0.0400901	-1.45956	1.12916
673.342	-35886.7	-14404.4	10.57	-0.0396487	-1.4854	1.13333
673.359	-35886.6	-14404.2	10.57	-0.0419927	-1.51377	1.13707
673.376	-35886.5	-14404	10.57	-0.043685	-1.54597	1.1401
673.393	-35886.4	-14403.9	10.57	-0.0419448	-1.5725	1.13934
673.41	-35886.3	-14403.7	10.57	-0.0336357	-1.59333	1.13702
673.427	-35886.3	-14403.6	10.57	-0.0251942	-1.61111	1.13384
673.444	-35886.2	-14403.4	10.57	-0.0185348	-1.63292	1.13151
673.461	-35886.1	-14403.2	10.57	-0.0124457	-1.65617	1.12677
673.478	-35886	-14403.1	10.57	-0.000722625	-1.68161	1.1157
673.495	-35886	-14402.9	10.57	0.0185374	-1.69566	1.09909
673.512	-35885.9	-14402.7	10.5701	0.0384172	-1.69695	1.08012
673.529	-35885.8	-14402.6	10.5698	0.0617989	-1.69645	1.0569
673.546	-35885.8	-14402.4	10.5727	0.0932506	-1.69923	1.02861
673.563	-35885.7	-14402.2	10.5761	0.1374	-1.70313	0.992146
673.58	-35885.6	-14402.1	10.5796	0.193364	-1.70076	0.94768
673.597	-35885.5	-14401.9	10.5828	0.247133	-1.69157	0.902689
673.614	-35885.5	-14401.7	10.5891	0.300453	-1.67545	0.860208
673.631	-35885.4	-14401.6	10.5963	0.350647	-1.65494	0.81713
673.648	-35885.3	-14401.4	10.603	0.391251	-1.62198	0.782868
673.665	-35885.2	-14401.2	10.6095	0.424672	-1.5889	0.752317
673.682	-35885.2	-14401.1	10.62	0.46	-1.54333	0.722222
673.699	-35885.1	-14400.9	10.63	0.493333	-1.49	0.691721
673.716	-35885	-14400.7	10.64	0.526667	-1.43333	0.66122
673.733	-35885	-14400.6	10.6472	0.56203	-1.38064	0.628918
673.75	-35884.9	-14400.4	10.6572	0.595279	-1.34111	0.600801
673.767	-35884.8	-14400.2	10.6674	0.628619	-1.30082	0.573552
673.784	-35884.8	-14400.1	10.6814	0.660115	-1.25404	0.547213
673.801	-35884.7	-14399.9	10.6911	0.686105	-1.2002	0.524707
673.818	-35884.6	-14399.7	10.7012	0.709647	-1.13821	0.504249
673.835	-35884.6	-14399.6	10.7122	0.733471	-1.05959	0.486023
673.852	-35884.5	-14399.4	10.7257	0.74958	-0.982666	0.470267
673.869	-35884.4	-14399.2	10.7391	0.765842	-0.903212	0.455714
673.886	-35884.4	-14399.1	10.7533	0.780928	-0.828873	0.438367
673.903	-35884.3	-14398.9	10.7662	0.801263	-0.758451	0.421728
673.92	-35884.2	-14398.7	10.7807	0.822314	-0.6922	0.403174
673.937	-35884.2	-14398.6	10.7975	0.846411	-0.616971	0.386105
673.954	-35884.1	-14398.4	10.8114	0.865699	-0.552792	0.370387
673.971	-35884	-14398.2	10.8276	0.886121	-0.471569	0.354071
673.988	-35883.9	-14398.1	10.8425	0.907919	-0.379678	0.333749
674.005	-35883.9	-14397.9	10.8581	0.932337	-0.282738	0.31244
674.022	-35883.8	-14397.7	10.8725	0.960175	-0.18492	0.289017
674.039	-35883.7	-14397.5	10.8904	0.986933	-0.108498	0.267073
674.056	-35883.7	-14397.4	10.9067	1.00849	-0.0767472	0.248797
674.073	-35883.6	-14397.2	10.924	1.02767	-0.0498994	0.234325
674.09	-35883.5	-14397	10.941	1.04346	0.0235766	0.224952
674.107	-35883.5	-14396.8	10.9594	1.05511	0.14872	0.2213
674.124	-35883.4	-14396.6	10.9783	1.06353	0.279241	0.221034
674.141	-35883.3	-14396.5	10.9974	1.07021	0.344738	0.221728
674.158	-35883.3	-14396.3	11.0153	1.07677	0.34133	0.222263
674.175	-35883.2	-14396.1	11.0346	1.08395	0.323169	0.222619
674.192	-35883.1	-14396	11.0532	1.08916	0.311142	0.224914
674.209	-35883	-14395.8	11.0716	1.09024	0.294796	0.229724
674.226	-35883	-14395.6	11.0907	1.08968	0.266287	0.23487
674.243	-35882.9	-14395.5	11.1076	1.09207	0.261804	0.238805
674.26	-35882.8	-14395.3	11.1237	1.09513	0.274678	0.240248
674.277	-35882.8	-14395.1	11.1436	1.10134	0.273702	0.242892
674.294	-35882.7	-14394.9	11.1642	1.10594	0.258058	0.246238
674.311	-35882.6	-14394.7	11.1843	1.10893	0.244391	0.250429
674.328	-35882.5	-14394.6	11.2026	1.11254	0.223802	0.253449
674.345	-35882.5	-14394.4	11.2195	1.1158	0.190589	0.254667
674.362	-35882.4	-14394.2	11.2357	1.11954	0.166744	0.25574
674.379	-35882.3	-14394	11.2562	1.11987	0.155052	0.256826
674.396	-35882.3	-14393.9	11.2765	1.1227	0.144979	0.258188
674.413	-35882.2	-14393.7	11.2967	1.1258	0.137486	0.256461
