# Supplementary material for: Extraction of driving behavior primitives considering driver expectation and vehicle dynamics
Source: PLoS One. 2025 Dec 31;20(12):e0340123. doi: 10.1371/journal.pone.0340123 (PMC12755792; doi:10.1371/journal.pone.0340123)
Supplement: S2 File — The dataset utilized in this study is organized into two main folders, categorizing driving scenarios into straight driving and turning maneuvers. These folders contain the raw, unprocessed behavioral data. For a detailed description of the variables and format within the.xlsx files, please refer to the accompanying readme.txt file. (ZIP) [file pone.0340123.s002.zip › DataSetForPimitiveExaction-2/turning/c112_w_1.xlsx]

## Sheet: Sheet1
1258.01	-36412.4	-14711.8	5.47518	0.925334	0.55364	0.0903125
1258.02	-36412.3	-14711.7	5.49082	0.922459	0.520319	0.0915592
1258.04	-36412.3	-14711.6	5.50391	0.918942	0.486208	0.0917337
1258.06	-36412.3	-14711.5	5.51908	0.915469	0.451968	0.0929993
1258.08	-36412.3	-14711.4	5.53578	0.912182	0.424139	0.094126
1258.09	-36412.3	-14711.3	5.55315	0.908735	0.404278	0.0948472
1258.11	-36412.3	-14711.2	5.56894	0.905351	0.391786	0.0947972
1258.13	-36412.2	-14711.1	5.58339	0.901669	0.385471	0.0945083
1258.14	-36412.2	-14711.1	5.5992	0.899966	0.388874	0.0927979
1258.16	-36412.2	-14711	5.61459	0.898779	0.398937	0.0904122
1258.18	-36412.2	-14710.9	5.6295	0.895024	0.414325	0.0885508
1258.19	-36412.2	-14710.8	5.645	0.891691	0.431433	0.0886528
1258.21	-36412.1	-14710.7	5.6605	0.888203	0.450539	0.0898955
1258.23	-36412.1	-14710.6	5.67541	0.884931	0.470182	0.0911722
1258.24	-36412.1	-14710.5	5.6908	0.881456	0.492966	0.0910249
1258.26	-36412.1	-14710.4	5.70663	0.878016	0.517013	0.0897796
1258.28	-36412.1	-14710.3	5.72099	0.874731	0.541923	0.0884956
1258.3	-36412	-14710.2	5.7371	0.871253	0.569986	0.0888
1258.31	-36412	-14710.1	5.75232	0.867796	0.597815	0.0900175
1258.33	-36412	-14710	5.76519	0.864633	0.620406	0.0913072
1258.35	-36412	-14709.9	5.77894	0.860714	0.636296	0.0908551
1258.36	-36412	-14709.8	5.79502	0.860085	0.647455	0.0896399
1258.38	-36411.9	-14709.7	5.81162	0.857865	0.654954	0.0884552
1258.4	-36411.9	-14709.6	5.82942	0.854173	0.659704	0.0882501
1258.41	-36411.9	-14709.5	5.84374	0.850556	0.657868	0.0875263
1258.43	-36411.9	-14709.4	5.85673	0.849801	0.651946	0.0855575
1258.45	-36411.9	-14709.3	5.87086	0.850232	0.641943	0.0830766
1258.47	-36411.8	-14709.2	5.88437	0.847327	0.631703	0.082641
1258.48	-36411.8	-14709.1	5.89755	0.843972	0.621838	0.0837127
1258.5	-36411.8	-14709.1	5.91174	0.840261	0.611204	0.0839833
1258.52	-36411.8	-14708.9	5.92491	0.839943	0.601265	0.0820529
1258.53	-36411.8	-14708.8	5.94148	0.839975	0.588505	0.0787871
1258.55	-36411.7	-14708.8	5.95577	0.840085	0.571087	0.0763647
1258.57	-36411.7	-14708.6	5.97245	0.836885	0.554134	0.0751549
1258.59	-36411.7	-14708.6	5.98577	0.83355	0.543819	0.0761973
1258.6	-36411.7	-14708.5	6.00333	0.83	0.536667	0.0762527
1258.62	-36411.6	-14708.4	6.01667	0.83	0.533333	0.0751634
1258.64	-36411.6	-14708.3	6.03	0.83	0.53	0.0729847
1258.65	-36411.6	-14708.2	6.04415	0.826441	0.530041	0.0730691
1258.67	-36411.6	-14708	6.05743	0.823148	0.529935	0.0753093
1258.69	-36411.5	-14708	6.07083	0.81979	0.530221	0.0774429
1258.7	-36411.5	-14707.9	6.08488	0.816291	0.537717	0.0784796
1258.72	-36411.5	-14707.7	6.0985	0.812836	0.54814	0.0784049
1258.74	-36411.5	-14707.7	6.11517	0.810022	0.56142	0.0769637
1258.75	-36411.4	-14707.6	6.12905	0.814577	0.571757	0.0701856
1258.77	-36411.4	-14707.4	6.14222	0.826058	0.581728	0.0556084
1258.79	-36411.4	-14707.4	6.1562	0.847999	0.591923	0.0323538
1258.81	-36411.4	-14707.3	6.17422	0.876631	0.602019	0.0044409
1258.82	-36411.3	-14707.1	6.19	0.902418	0.607598	-0.0209629
1258.84	-36411.3	-14707	6.20312	0.925119	0.610805	-0.0449551
1258.86	-36411.3	-14706.9	6.21808	0.946099	0.614254	-0.0688546
1258.87	-36411.2	-14706.8	6.23488	0.965239	0.617995	-0.0896568
1258.89	-36411.2	-14706.7	6.25183	0.981116	0.619472	-0.107225
1258.91	-36411.2	-14706.6	6.26936	0.994076	0.615319	-0.120766
1258.92	-36411.2	-14706.5	6.28576	1.00246	0.61219	-0.130921
1258.94	-36411.1	-14706.4	6.30295	1.00932	0.608852	-0.140696
1258.96	-36411.1	-14706.3	6.32013	1.01501	0.604566	-0.149
1258.98	-36411.1	-14706.2	6.33775	1.01812	0.595311	-0.154556
1258.99	-36411.1	-14706.1	6.35903	1.02051	0.579585	-0.157985
1259.01	-36411	-14706	6.37826	1.0186	0.561739	-0.159786
1259.03	-36411	-14705.9	6.3943	1.01515	0.546889	-0.159778
1259.04	-36411	-14705.8	6.41168	1.01137	0.533464	-0.158478
1259.06	-36410.9	-14705.7	6.42895	1.00998	0.519199	-0.157296
1259.08	-36410.9	-14705.6	6.44536	1.00859	0.507962	-0.15676
1259.1	-36410.9	-14705.5	6.46272	1.00471	0.497462	-0.156949
1259.11	-36410.8	-14705.4	6.47993	1.0014	0.489257	-0.156364
1259.13	-36410.8	-14705.3	6.49633	0.997963	0.482258	-0.154405
1259.15	-36410.8	-14705.2	6.51377	0.994918	0.479554	-0.147717
1259.16	-36410.8	-14705.1	6.53089	0.988896	0.480259	-0.134734
1259.18	-36410.7	-14704.9	6.54732	0.984381	0.478517	-0.114547
1259.2	-36410.7	-14704.9	6.56482	0.980765	0.470548	-0.087841
1259.21	-36410.7	-14704.7	6.58186	0.98009	0.455223	-0.0600898
1259.23	-36410.6	-14704.6	6.59831	0.977793	0.437809	-0.0339782
1259.25	-36410.6	-14704.5	6.61586	0.974418	0.425161	-0.00646721
1259.26	-36410.6	-14704.4	6.63282	0.968097	0.420296	0.0194907
1259.28	-36410.5	-14704.3	6.64932	0.964055	0.41995	0.0419639
1259.3	-36410.5	-14704.2	6.66686	0.960398	0.419959	0.0613626
1259.32	-36410.5	-14704.1	6.68398	0.960091	0.42021	0.0753438
1259.33	-36410.4	-14704	6.69772	0.957397	0.417338	0.0856177
1259.35	-36410.4	-14703.9	6.71152	0.953724	0.413808	0.0930147
1259.37	-36410.4	-14703.8	6.72802	0.95039	0.41008	0.0976052
1259.38	-36410.3	-14703.7	6.74465	0.947071	0.412805	0.100971
1259.4	-36410.3	-14703.5	6.7623	0.943538	0.416484	0.103372
1259.42	-36410.3	-14703.4	6.77905	0.940194	0.419776	0.10458
1259.43	-36410.3	-14703.3	6.79562	0.936862	0.423235	0.103558
1259.45	-36410.2	-14703.2	6.81333	0.933333	0.423333	0.102397
1259.47	-36410.2	-14703.1	6.82667	0.93	0.423333	0.100218
1259.49	-36410.1	-14703	6.84333	0.93	0.42	0.0991285
1259.5	-36410.1	-14702.9	6.86104	0.926433	0.416363	0.0979663
1259.52	-36410.1	-14702.8	6.87753	0.92315	0.40959	0.0969019
1259.54	-36410	-14702.7	6.89077	0.91979	0.402923	0.0957409
1259.55	-36410	-14702.5	6.9052	0.916284	0.395911	0.0935097
1259.57	-36410	-14702.4	6.92195	0.912865	0.389	0.0923647
1259.59	-36409.9	-14702.3	6.93878	0.90991	0.37874	0.0903044
1259.61	-36409.9	-14702.2	6.95599	0.909677	0.368106	0.0904112
1259.62	-36409.9	-14702.1	6.96893	0.906037	0.358618	0.0905846
1259.64	-36409.8	-14702	6.98239	0.902646	0.352223	0.0914833
1259.66	-36409.8	-14701.9	6.9971	0.899679	0.344617	0.0899325
1259.67	-36409.8	-14701.7	7.01388	0.900225	0.333819	0.0876981
1259.69	-36409.7	-14701.6	7.03092	0.899376	0.319785	0.0856254
1259.71	-36409.7	-14701.5	7.04765	0.895655	0.307081	0.0851263
1259.72	-36409.6	-14701.4	7.06048	0.892159	0.302945	0.0864027
1259.74	-36409.6	-14701.3	7.074	0.889909	0.303483	0.0875261
1259.76	-36409.6	-14701.2	7.08904	0.889174	0.302909	0.0883458
1259.77	-36409.5	-14701.1	7.1058	0.885458	0.296613	0.0881888
1259.79	-36409.5	-14701	7.12307	0.881932	0.287946	0.0883093
1259.81	-36409.5	-14700.8	7.13926	0.879611	0.286407	0.087866
1259.83	-36409.4	-14700.7	7.15195	0.880344	0.287204	0.0867235
1259.84	-36409.4	-14700.6	7.16593	0.878764	0.284279	0.0854255
1259.86	-36409.4	-14700.5	7.17936	0.875074	0.276589	0.0853563
1259.88	-36409.3	-14700.4	7.19449	0.871545	0.27057	0.0862509
1259.89	-36409.3	-14700.3	7.20998	0.869686	0.261893	0.0856913
1259.91	-36409.3	-14700.1	7.22562	0.870341	0.251265	0.0836556
1259.93	-36409.2	-14700	7.24026	0.868466	0.241335	0.0831066
1259.94	-36409.2	-14699.9	7.256	0.864824	0.231512	0.0891044
1259.96	-36409.1	-14699.8	7.27162	0.861004	0.217395	0.101986
1259.98	-36409.1	-14699.7	7.28428	0.860091	0.199657	0.12041
1260	-36409.1	-14699.6	7.29846	0.858143	0.186418	0.144373
1260.01	-36409	-14699.4	7.31166	0.854498	0.178978	0.170106
1260.03	-36409	-14699.3	7.32754	0.850929	0.17107	0.193144
1260.05	-36409	-14699.2	7.34238	0.849763	0.155658	0.212741
1260.06	-36408.9	-14699.1	7.35865	0.850315	0.136116	0.22896
1260.08	-36408.9	-14698.9	7.3725	0.847807	0.113934	0.242348
1260.1	-36408.8	-14698.8	7.38925	0.844178	0.088789	0.255479
1260.12	-36408.8	-14698.7	7.40379	0.840584	0.0695843	0.264413
1260.13	-36408.8	-14698.6	7.41672	0.839687	0.060981	0.268858
1260.15	-36408.7	-14698.5	7.43087	0.842367	0.0574013	0.266198
1260.17	-36408.7	-14698.3	7.44434	0.850913	0.0514663	0.253672
1260.18	-36408.6	-14698.2	7.45763	0.869013	0.0419134	0.232456
1260.2	-36408.6	-14698.1	7.47153	0.896581	0.0311427	0.202007
1260.22	-36408.6	-14698	7.48801	0.923785	0.0237594	0.171348
1260.23	-36408.5	-14697.9	7.50465	0.947161	0.0231119	0.139918
1260.25	-36408.5	-14697.8	7.52231	0.971991	0.0263359	0.108543
1260.27	-36408.5	-14697.6	7.53904	0.99216	0.0330141	0.0799472
1260.28	-36408.4	-14697.5	7.55565	1.01231	0.0364763	0.055886
1260.3	-36408.4	-14697.4	7.57333	1.02667	0.04	0.0315904
1260.32	-36408.3	-14697.2	7.59	1.04	0.04	0.0119826
1260.34	-36408.3	-14697.1	7.60667	1.04667	0.04	-0.00544662
1260.35	-36408.3	-14697	7.62433	1.05009	0.0434318	-0.0180388
1260.37	-36408.2	-14696.9	7.64106	1.04997	0.0433817	-0.0265612
1260.39	-36408.2	-14696.8	7.66128	1.05004	0.04304	-0.0330695
1260.4	-36408.1	-14696.6	7.68219	1.04974	0.0362687	-0.0400317
1260.42	-36408.1	-14696.5	7.69854	1.04632	0.0366265	-0.0464453
1260.44	-36408.1	-14696.4	7.7154	1.04261	0.0372368	-0.0517918
1260.45	-36408	-14696.3	7.73302	1.03576	0.0441774	-0.0562226
1260.47	-36408	-14696.1	7.74958	1.03285	0.0476255	-0.0593357
1260.49	-36407.9	-14696	7.76631	1.02933	0.0542239	-0.0628434
1260.51	-36407.9	-14695.9	7.78469	1.02604	0.0574193	-0.0675015
1260.52	-36407.9	-14695.7	7.80416	1.02185	0.0606488	-0.0718901
1260.54	-36407.8	-14695.6	7.82072	1.01571	0.0647406	-0.0758991
1260.56	-36407.8	-14695.5	7.83839	1.01154	0.0721142	-0.077736
1260.57	-36407.7	-14695.4	7.8548	1.00539	0.0784629	-0.0786743
1260.59	-36407.7	-14695.3	7.87185	1.00218	0.0859044	-0.0801086
1260.61	-36407.7	-14695.1	7.88935	0.999854	0.0986104	-0.082553
1260.62	-36407.6	-14695	7.90577	0.999212	0.116775	-0.0844144
1260.64	-36407.6	-14694.9	7.9229	0.995329	0.137598	-0.0850211
1260.66	-36407.5	-14694.7	7.94033	0.991964	0.157772	-0.0849963
1260.68	-36407.5	-14694.6	7.95674	0.98863	0.171091	-0.0847165
1260.69	-36407.5	-14694.5	7.97394	0.985266	0.181244	-0.0829444
1260.71	-36407.4	-14694.3	7.99133	0.981508	0.189771	-0.0809336
1260.73	-36407.4	-14694.2	8.00763	0.979665	0.198259	-0.0808468
1260.74	-36407.3	-14694.1	8.02531	0.980314	0.205256	-0.0828607
1260.76	-36407.3	-14693.9	8.04051	0.978448	0.21011	-0.0842499
1260.78	-36407.2	-14693.8	8.05503	0.974952	0.215288	-0.0828443
1260.8	-36407.2	-14693.7	8.07279	0.971146	0.218978	-0.0804724
1260.81	-36407.2	-14693.6	8.08991	0.970023	0.218526	-0.0781259
1260.83	-36407.1	-14693.4	8.10633	0.968332	0.214674	-0.0766906
1260.85	-36407.1	-14693.3	8.12379	0.964603	0.210995	-0.0753973
1260.86	-36407	-14693.2	8.14078	0.96081	0.20986	-0.0758047
1260.88	-36407	-14693	8.15773	0.960129	0.20972	-0.0763975
1260.9	-36406.9	-14692.9	8.17234	0.95786	0.212213	-0.0757363
1260.91	-36406.9	-14692.8	8.18864	0.954448	0.215376	-0.0728052
1260.93	-36406.9	-14692.6	8.20257	0.950232	0.221572	-0.0712773
1260.95	-36406.8	-14692.5	8.21902	0.954249	0.225608	-0.0760761
1260.96	-36406.8	-14692.4	8.2362	0.966326	0.23225	-0.0894478
1260.98	-36406.7	-14692.2	8.25263	0.984692	0.233038	-0.109241
1261	-36406.7	-14692.1	8.27022	1.0089	0.238665	-0.130689
1261.02	-36406.6	-14692	8.2872	1.03281	0.244974	-0.145417
1261.03	-36406.6	-14691.8	8.30332	1.05328	0.259965	-0.151245
1261.05	-36406.5	-14691.7	8.32434	1.0715	0.278094	-0.149665
1261.07	-36406.5	-14691.6	8.34128	1.08509	0.292056	-0.145513
1261.08	-36406.5	-14691.4	8.36103	1.09872	0.299685	-0.139141
1261.1	-36406.4	-14691.3	8.37893	1.1063	0.299957	-0.132272
1261.12	-36406.4	-14691.2	8.39881	1.113	0.303104	-0.12358
1261.13	-36406.3	-14691	8.41876	1.11658	0.306451	-0.115952
1261.15	-36406.3	-14690.9	8.44	1.11667	0.31	-0.106754
1261.17	-36406.2	-14690.8	8.45667	1.11333	0.31	-0.0980392
1261.19	-36406.2	-14690.6	8.47333	1.10667	0.31	-0.0893246
1261.2	-36406.1	-14690.5	8.49112	1.10304	0.309911	-0.0812586
1261.22	-36406.1	-14690.3	8.51117	1.09629	0.306375	-0.0735668
1261.24	-36406	-14690.2	8.53125	1.08945	0.299455	-0.0636418
1261.25	-36406	-14690.1	8.5522	1.07897	0.288748	-0.0533684
1261.27	-36405.9	-14689.9	8.56856	1.07261	0.278856	-0.0462308
1261.29	-36405.9	-14689.8	8.58533	1.06589	0.268768	-0.041921
1261.3	-36405.9	-14689.7	8.6035	1.05841	0.258149	-0.0358395
1261.32	-36405.8	-14689.5	8.62315	1.04823	0.248387	-0.0277885
1261.34	-36405.8	-14689.4	8.63969	1.03806	0.237693	-0.0178827
1261.36	-36405.7	-14689.3	8.65739	1.02812	0.223541	-0.00890324
1261.37	-36405.6	-14689.1	8.67384	1.02183	0.209595	-0.00187563
1261.39	-36405.6	-14689	8.69081	1.01513	0.193092	0.00351714
1261.41	-36405.6	-14688.8	8.70836	1.00728	0.179231	0.00917257
1261.42	-36405.5	-14688.7	8.72481	0.99708	0.166871	0.0150986
1261.44	-36405.5	-14688.6	8.74185	0.986742	0.156797	0.023099
1261.46	-36405.4	-14688.4	8.75937	0.977288	0.147263	0.0311236
1261.47	-36405.4	-14688.3	8.7757	0.97106	0.1411	0.0383102
1261.49	-36405.3	-14688.1	8.79315	0.964333	0.1342	0.0448858
1261.51	-36405.3	-14688	8.80902	0.956192	0.126996	0.0518512
1261.53	-36405.2	-14687.8	8.82307	0.945594	0.121663	0.0578199
1261.54	-36405.2	-14687.7	8.84065	0.936931	0.118777	0.0634575
1261.56	-36405.1	-14687.6	8.85818	0.929869	0.114003	0.0685373
1261.58	-36405.1	-14687.4	8.87318	0.925191	0.105567	0.0732915
1261.59	-36405	-14687.3	8.88635	0.920069	0.0949344	0.0785848
1261.61	-36405	-14687.1	8.90205	0.914506	0.0847229	0.0825681
1261.63	-36404.9	-14687	8.91866	0.911699	0.0744752	0.0847135
1261.64	-36404.9	-14686.9	8.93639	0.908081	0.0660478	0.0849219
1261.66	-36404.8	-14686.7	8.95115	0.904766	0.0593252	0.0855219
1261.68	-36404.8	-14686.5	8.96646	0.901106	0.0531575	0.0867144
1261.7	-36404.7	-14686.4	8.98159	0.899734	0.0437252	0.087819
1261.71	-36404.7	-14686.3	8.99765	0.900334	0.0351742	0.0889622
1261.73	-36404.6	-14686.1	9.01174	0.89803	0.030768	0.0899703
1261.75	-36404.6	-14686	9.02818	0.894396	0.0298668	0.0913323
1261.76	-36404.5	-14685.8	9.04305	0.890709	0.0300166	0.0908444
1261.78	-36404.5	-14685.7	9.05599	0.889829	0.0300689	0.0896386
1261.8	-36404.4	-14685.6	9.0698	0.890054	0.0297481	0.0884564
1261.82	-36404.4	-14685.4	9.08603	0.889916	0.0324914	0.0881034
1261.83	-36404.3	-14685.2	9.10261	0.890283	0.035624	0.0890438
1261.85	-36404.3	-14685.1	9.12043	0.887365	0.0419908	0.0901826
1261.87	-36404.2	-14684.9	9.13447	0.883946	0.0488789	0.0914491
1261.88	-36404.2	-14684.8	9.14753	0.88038	0.0554334	0.0906701
1261.9	-36404.1	-14684.7	9.16172	0.879938	0.0625435	0.0894572
1261.92	-36404.1	-14684.5	9.17502	0.880015	0.0691079	0.0883299
1261.93	-36404	-14684.4	9.19108	0.880003	0.0786082	0.0881524
1261.95	-36404	-14684.2	9.20931	0.879986	0.0896238	0.0892622
1261.97	-36403.9	-14684.1	9.21567	0.879664	0.0919282	0.0901687
1261.98	-36403.9	-14683.9	9.23823	0.873749	0.102446	0.0925145
1262	-36403.8	-14683.8	9.25333	0.873333	0.11	0.0882353
1262.02	-36403.8	-14683.6	9.26667	0.883333	0.116667	0.0762527
1262.04	-36403.7	-14683.5	9.28333	0.9	0.12	0.0588235
1262.05	-36403.6	-14683.3	9.2976	0.921267	0.123535	0.0380377
1262.07	-36403.6	-14683.2	9.31419	0.941033	0.126896	0.0196649
1262.09	-36403.5	-14683	9.32758	0.957704	0.130057	0.00224234
1262.1	-36403.5	-14682.9	9.34542	0.975106	0.130192	-0.0150766
1262.12	-36403.4	-14682.7	9.3619	0.988293	0.133759	-0.0311939
1262.14	-36403.4	-14682.6	9.37873	1.00112	0.137125	-0.0451134
1262.15	-36403.3	-14682.4	9.39637	1.00786	0.140239	-0.0559588
1262.17	-36403.3	-14682.3	9.41288	1.01411	0.139937	-0.0618887
1262.19	-36403.2	-14682.1	9.42976	1.01734	0.140014	-0.0658848
1262.21	-36403.2	-14682	9.44737	1.02017	0.140004	-0.0679991
1262.22	-36403.1	-14681.8	9.46383	1.02042	0.139965	-0.0703501
1262.24	-36403.1	-14681.7	9.48084	1.02434	0.140133	-0.0740195
1262.26	-36403	-14681.5	9.49821	1.02709	0.139283	-0.0785881
