# Supplementary material for: Extraction of driving behavior primitives considering driver expectation and vehicle dynamics
Source: PLoS One. 2025 Dec 31;20(12):e0340123. doi: 10.1371/journal.pone.0340123 (PMC12755792; doi:10.1371/journal.pone.0340123)
Supplement: S2 File — The dataset utilized in this study is organized into two main folders, categorizing driving scenarios into straight driving and turning maneuvers. These folders contain the raw, unprocessed behavioral data. For a detailed description of the variables and format within the.xlsx files, please refer to the accompanying readme.txt file. (ZIP) [file pone.0340123.s002.zip › DataSetForPimitiveExaction-2/turning/c112_w_2.xlsx]

## Sheet: Sheet1
1281.13	-36336.3	-14513	5.3	-0.0399999	-0.0299999	-2.12101
1281.14	-36336.2	-14512.9	5.3	-0.0400002	-0.0300004	-2.14151
1281.16	-36336.2	-14512.8	5.3	-0.0399992	-0.0299985	-2.16203
1281.18	-36336.2	-14512.7	5.30002	-0.0400032	-0.0300058	-2.1843
1281.19	-36336.1	-14512.6	5.29994	-0.0404053	-0.0299794	-2.21152
1281.21	-36336.1	-14512.5	5.30027	-0.05238	-0.0300854	-2.23207
1281.23	-36336.1	-14512.5	5.2985	-0.0902336	-0.0296793	-2.23367
1281.25	-36336	-14512.4	5.29475	-0.150311	-0.0317216	-2.21583
1281.26	-36336	-14512.3	5.2913	-0.213168	-0.0351016	-2.17696
1281.28	-36335.9	-14512.2	5.28832	-0.301352	-0.0403078	-2.11052
1281.3	-36335.9	-14512.1	5.28288	-0.442133	-0.0475148	-1.99907
1281.31	-36335.9	-14512	5.27393	-0.605967	-0.0545344	-1.8677
1281.33	-36335.8	-14512	5.26155	-0.747284	-0.0593077	-1.7466
1281.35	-36335.8	-14511.9	5.24772	-0.862671	-0.0601216	-1.63924
1281.37	-36335.8	-14511.8	5.23158	-0.960848	-0.0599654	-1.55022
1281.38	-36335.7	-14511.7	5.2153	-1.04646	-0.0600146	-1.46713
1281.4	-36335.7	-14511.6	5.19504	-1.1458	-0.0599793	-1.37518
1281.42	-36335.6	-14511.5	5.17482	-1.24205	-0.0600749	-1.28315
1281.43	-36335.6	-14511.5	5.15245	-1.33261	-0.0597211	-1.19751
1281.45	-36335.6	-14511.4	5.12766	-1.41642	-0.0626299	-1.11309
1281.47	-36335.5	-14511.3	5.10397	-1.48847	-0.0660708	-1.04096
1281.48	-36335.5	-14511.2	5.08117	-1.54994	-0.069557	-0.977097
1281.5	-36335.5	-14511.2	5.0533	-1.60419	-0.0702311	-0.918107
1281.52	-36335.4	-14511.1	5.0266	-1.64876	-0.0670395	-0.868289
1281.53	-36335.4	-14511	4.99683	-1.68786	-0.0639583	-0.819075
1281.55	-36335.4	-14510.9	4.96836	-1.74313	-0.056992	-0.758724
1281.57	-36335.3	-14510.8	4.93841	-1.80303	-0.0535995	-0.692407
1281.59	-36335.3	-14510.8	4.90859	-1.86636	-0.047008	-0.62491
1281.6	-36335.3	-14510.7	4.87333	-1.92333	-0.0433333	-0.558824
1281.62	-36335.2	-14510.6	4.84	-1.97	-0.04	-0.502179
1281.64	-36335.2	-14510.5	4.80667	-2.01333	-0.04	-0.445534
1281.65	-36335.2	-14510.5	4.77132	-2.05562	-0.0399932	-0.37948
1281.67	-36335.1	-14510.4	4.73797	-2.08827	-0.0400017	-0.313116
1281.69	-36335.1	-14510.3	4.70106	-2.11119	-0.0400001	-0.246563
1281.7	-36335.1	-14510.2	4.66216	-2.12822	-0.0399958	-0.181383
1281.72	-36335.1	-14510.2	4.62599	-2.13758	-0.0400168	-0.128153
1281.74	-36335	-14510.1	4.59265	-2.14386	-0.0399371	-0.0805888
1281.76	-36335	-14510	4.55687	-2.14732	-0.0403822	-0.0360765
1281.77	-36335	-14510	4.5203	-2.15019	-0.0439387	0.00516427
1281.79	-36334.9	-14509.9	4.48308	-2.15004	-0.0473928	0.0515164
1281.81	-36334.9	-14509.8	4.44512	-2.14947	-0.050143	0.106912
1281.82	-36334.9	-14509.7	4.41185	-2.14587	-0.0504873	0.161974
1281.84	-36334.8	-14509.7	4.3742	-2.14236	-0.0541081	0.214946
1281.86	-36334.8	-14509.6	4.33542	-2.13987	-0.0583608	0.261825
1281.88	-36334.8	-14509.5	4.3003	-2.13933	-0.0653097	0.297473
1281.89	-36334.8	-14509.5	4.26557	-2.13575	-0.0721736	0.32949
1281.91	-36334.7	-14509.4	4.22672	-2.13107	-0.0783829	0.360793
1281.93	-36334.7	-14509.4	4.19045	-2.12515	-0.0801914	0.39236
1281.94	-36334.7	-14509.3	4.15388	-2.12217	-0.0799489	0.424223
1281.96	-36334.6	-14509.2	4.11964	-2.1186	-0.0800305	0.453397
1281.98	-36334.6	-14509.2	4.08541	-2.11523	-0.079933	0.479631
1281.99	-36334.6	-14509.1	4.0473	-2.11251	-0.0802299	0.51583
1282.01	-36334.6	-14509	4.0089	-2.11682	-0.0786824	0.566804
1282.03	-36334.5	-14509	3.97424	-2.13064	-0.0751305	0.624141
1282.05	-36334.5	-14508.9	3.94031	-2.14876	-0.0713765	0.685277
1282.06	-36334.5	-14508.8	3.9039	-2.16314	-0.0699829	0.745984
1282.08	-36334.5	-14508.8	3.86748	-2.16863	-0.0685682	0.810198
1282.1	-36334.4	-14508.7	3.82937	-2.17282	-0.064776	0.892682
1282.11	-36334.4	-14508.7	3.7915	-2.18531	-0.0611136	0.988245
1282.13	-36334.4	-14508.6	3.75539	-2.20679	-0.0596998	1.08614
1282.15	-36334.4	-14508.5	3.71706	-2.22986	-0.0602983	1.19946
1282.16	-36334.3	-14508.5	3.67928	-2.24711	-0.0580933	1.3354
1282.18	-36334.3	-14508.4	3.64355	-2.2689	-0.0542385	1.50365
1282.2	-36334.3	-14508.4	3.60261	-2.3046	-0.0529468	1.71633
1282.21	-36334.3	-14508.3	3.56148	-2.34524	-0.0554765	1.93282
1282.23	-36334.2	-14508.3	3.5221	-2.38271	-0.0593526	2.13773
1282.25	-36334.2	-14508.2	3.47985	-2.41863	-0.0600605	2.3427
1282.27	-36334.2	-14508.1	3.43954	-2.45023	-0.0602138	2.51573
1282.28	-36334.2	-14508.1	3.397	-2.47505	-0.0575925	2.6493
1282.3	-36334.1	-14508	3.35399	-2.49394	-0.0539782	2.75464
1282.32	-36334.1	-14508	3.31355	-2.50769	-0.0503773	2.83016
1282.33	-36334.1	-14507.9	3.27418	-2.52115	-0.049905	2.88562
1282.35	-36334.1	-14507.9	3.22875	-2.53208	-0.0500171	2.93125
1282.37	-36334.1	-14507.8	3.18497	-2.54248	-0.0499926	2.96225
1282.38	-36334	-14507.8	3.14195	-2.54634	-0.0500123	2.98383
1282.4	-36334	-14507.7	3.096	-2.54986	-0.0499774	2.99724
1282.42	-36334	-14507.7	3.05249	-2.55004	-0.0500864	3.00512
1282.44	-36334	-14507.6	3.00934	-2.54996	-0.0468978	3.00863
1282.45	-36334	-14507.6	2.96333	-2.55	-0.0433333	3.00871
1282.47	-36333.9	-14507.5	2.92333	-2.54667	-0.04	3.00654
1282.49	-36333.9	-14507.5	2.88333	-2.54333	-0.0366667	3.00218
1282.5	-36333.9	-14507.4	2.84078	-2.53637	-0.0331295	2.99749
1282.52	-36333.9	-14507.4	2.79748	-2.53306	-0.0298081	2.99089
1282.54	-36333.9	-14507.4	2.754	-2.52626	-0.0264614	2.98308
1282.56	-36333.8	-14507.3	2.70807	-2.51897	-0.0229285	2.97135
1282.57	-36333.8	-14507.3	2.66494	-2.50882	-0.0196117	2.9593
1282.59	-36333.8	-14507.2	2.62158	-2.4987	-0.0162715	2.94618
1282.61	-36333.8	-14507.2	2.5794	-2.48867	-0.0126317	2.93351
1282.62	-36333.8	-14507.2	2.53987	-2.48174	-0.00980074	2.92013
1282.64	-36333.8	-14507.1	2.49872	-2.46646	-0.0100272	2.90097
1282.66	-36333.7	-14507.1	2.45336	-2.43912	-0.0101126	2.86973
1282.67	-36333.7	-14507	2.41401	-2.3997	-0.00946929	2.82989
1282.69	-36333.7	-14507	2.37414	-2.3517	-0.00581081	2.78182
1282.71	-36333.7	-14507	2.33482	-2.30229	-0.00218539	2.72925
1282.72	-36333.7	-14506.9	2.29572	-2.25798	0.000270457	2.68254
1282.74	-36333.7	-14506.9	2.25869	-2.21747	-6.86694e-05	2.63716
1282.76	-36333.7	-14506.9	2.22006	-2.17667	2.37687e-05	2.59398
1282.78	-36333.6	-14506.8	2.18403	-2.13947	-1.86943e-05	2.55074
1282.79	-36333.6	-14506.8	2.14608	-2.09129	4.98489e-05	2.49825
1282.81	-36333.6	-14506.8	2.10909	-2.03076	-0.000211274	2.43611
1282.83	-36333.6	-14506.7	2.07635	-1.96798	0.00102667	2.37483
1282.84	-36333.6	-14506.7	2.04328	-1.91027	0.0050265	2.316
1282.86	-36333.6	-14506.7	2.01239	-1.86299	0.00717804	2.26572
1282.88	-36333.6	-14506.6	1.98274	-1.82753	0.00538237	2.22597
1282.89	-36333.6	-14506.6	1.95176	-1.79357	0.00137643	2.18749
1282.91	-36333.5	-14506.6	1.92018	-1.75761	-0.000268691	2.14803
1282.93	-36333.5	-14506.5	1.89289	-1.71887	7.14559e-05	2.1089
1282.95	-36333.5	-14506.5	1.86313	-1.68023	-1.68703e-05	2.06977
1282.96	-36333.5	-14506.5	1.83379	-1.65039	4.66775e-06	2.03436
1282.98	-36333.5	-14506.5	1.80796	-1.62405	-1.23997e-06	2.00004
1283	-36333.5	-14506.4	1.77993	-1.58401	2.85215e-07	1.95656
1283.01	-36333.5	-14506.4	1.75266	-1.53463	-7.81508e-08	1.90633
1283.03	-36333.5	-14506.4	1.72598	-1.48316	2.06002e-08	1.85801
1283.05	-36333.5	-14506.3	1.7004	-1.44154	-4.12771e-09	1.80815
1283.07	-36333.4	-14506.3	1.67686	-1.39626	-6.64159e-10	1.75631
1283.08	-36333.4	-14506.3	1.65337	-1.33553	6.85872e-09	1.69329
1283.1	-36333.4	-14506.3	1.63156	-1.25118	-2.3092e-08	1.61179
1283.12	-36333.4	-14506.2	1.61107	-1.16592	9.12886e-08	1.52825
1283.13	-36333.4	-14506.2	1.59388	-1.08287	-3.42033e-07	1.45135
1283.15	-36333.4	-14506.2	1.57649	-0.997496	1.03322e-06	1.36381
1283.17	-36333.4	-14506.2	1.55939	-0.878944	-4.03867e-06	1.2561
1283.18	-36333.4	-14506.1	1.54548	-0.716433	1.51208e-05	1.11747
1283.2	-36333.4	-14506.1	1.53442	-0.519514	-4.06147e-05	0.949176
1283.22	-36333.4	-14506.1	1.5272	-0.339721	0.000157583	0.78725
1283.23	-36333.3	-14506.1	1.52378	-0.170922	-0.00287955	0.63374
1283.25	-36333.3	-14506	1.52003	0.0100748	-0.00644667	0.480983
1283.27	-36333.3	-14506	1.52311	0.153111	-0.00989245	0.361056
1283.29	-36333.3	-14506	1.52635	0.254712	-0.010028	0.274286
1283.3	-36333.3	-14506	1.53333	0.336667	-0.01	0.220044
1283.32	-36333.3	-14505.9	1.53667	0.393333	-0.01	0.200436
1283.34	-36333.3	-14505.9	1.54333	0.433333	-0.01	0.208061
1283.35	-36333.3	-14505.9	1.55051	0.464981	-0.0100084	0.237327
1283.37	-36333.3	-14505.9	1.5606	0.48768	-0.00996769	0.274685
1283.39	-36333.2	-14505.8	1.57064	0.500668	-0.0101216	0.317454
1283.4	-36333.2	-14505.8	1.58099	0.511014	-0.0137641	0.362452
1283.42	-36333.2	-14505.8	1.5874	0.51723	-0.017107	0.403188
1283.44	-36333.2	-14505.8	1.59411	0.520124	-0.0201555	0.440101
1283.46	-36333.2	-14505.7	1.60158	0.519952	-0.0199422	0.474988
1283.47	-36333.2	-14505.7	1.61179	0.520019	-0.0200153	0.500883
1283.49	-36333.2	-14505.7	1.62185	0.519972	-0.0199965	0.521875
1283.51	-36333.2	-14505.7	1.63239	0.520128	-0.0199988	0.538443
1283.52	-36333.2	-14505.6	1.64245	0.519476	-0.0200091	0.551976
1283.54	-36333.2	-14505.6	1.6519	0.515769	-0.0199652	0.56369
1283.56	-36333.1	-14505.6	1.65856	0.512394	-0.0201671	0.572998
1283.58	-36333.1	-14505.6	1.6647	0.509244	-0.0194581	0.578643
1283.59	-36333.1	-14505.5	1.67226	0.505836	-0.0158137	0.585993
1283.61	-36333.1	-14505.5	1.68304	0.502329	-0.0121844	0.599841
1283.63	-36333.1	-14505.5	1.69305	0.499039	-0.00972999	0.623322
1283.64	-36333.1	-14505.5	1.70232	0.495626	-0.0100678	0.657246
1283.66	-36333.1	-14505.4	1.70905	0.492148	-0.00997978	0.701705
1283.68	-36333.1	-14505.4	1.71546	0.488778	-0.0100054	0.753363
1283.69	-36333.1	-14505.4	1.72342	0.485668	-0.00999866	0.817975
1283.71	-36333	-14505.3	1.73451	0.480624	-0.0100004	0.894641
1283.73	-36333	-14505.3	1.74293	0.474954	-0.0099999	0.975288
1283.74	-36333	-14505.3	1.74959	0.471987	-0.01	1.06928
1283.76	-36333	-14505.3	1.75622	0.468286	-0.00999999	1.16856
1283.78	-36333	-14505.2	1.76465	0.465481	-0.01	1.26156
1283.8	-36333	-14505.2	1.77362	0.459998	-0.01	1.35297
1283.81	-36333	-14505.2	1.78026	0.454527	-0.01	1.43444
1283.83	-36333	-14505.2	1.78646	0.451689	-0.01	1.50062
1283.85	-36333	-14505.1	1.79567	0.448101	-0.01	1.55835
1283.86	-36333	-14505.1	1.80426	0.444688	-0.01	1.60466
1283.88	-36332.9	-14505.1	1.81055	0.441398	-0.01	1.63984
1283.9	-36332.9	-14505	1.81719	0.437915	-0.01	1.66824
1283.91	-36332.9	-14505	1.82659	0.434481	-0.01	1.68937
1283.93	-36332.9	-14505	1.83449	0.431229	-0.01	1.70263
1283.95	-36332.9	-14505	1.84129	0.427617	-0.01	1.71089
1283.97	-36332.9	-14504.9	1.84775	0.42464	-0.01	1.71363
1283.98	-36332.9	-14504.9	1.85712	0.418539	-0.01	1.71243
1284	-36332.9	-14504.9	1.86518	0.413995	-0.01	1.70669
1284.02	-36332.8	-14504.8	1.87175	0.410813	-0.01	1.69826
1284.03	-36332.8	-14504.8	1.8784	0.407463	-0.01	1.68803
1284.05	-36332.8	-14504.8	1.88543	0.403952	-0.01	1.6747
1284.07	-36332.8	-14504.7	1.89218	0.400586	-0.01	1.65964
1284.09	-36332.8	-14504.7	1.89879	0.397233	-0.01	1.64346
1284.1	-36332.8	-14504.7	1.90584	0.393855	-0.01	1.62635
1284.12	-36332.8	-14504.7	1.91257	0.389956	-0.01	1.60612
1284.14	-36332.8	-14504.6	1.91919	0.395544	-0.01	1.58093
1284.15	-36332.8	-14504.6	1.92626	0.405962	-0.01	1.54675
1284.17	-36332.7	-14504.6	1.93295	0.419194	-0.01	1.51284
1284.19	-36332.7	-14504.5	1.93959	0.432559	-0.01	1.47918
1284.2	-36332.7	-14504.5	1.94667	0.446667	-0.01	1.44336
1284.22	-36332.7	-14504.5	1.95333	0.463333	-0.01	1.4085
1284.24	-36332.7	-14504.5	1.96	0.476667	-0.01	1.37146
1284.25	-36332.7	-14504.4	1.97064	0.494225	-0.00999996	1.3321
1284.27	-36332.7	-14504.4	1.98056	0.507601	-0.0100002	1.29291
1284.29	-36332.7	-14504.4	1.99065	0.527989	-0.00999943	1.25109
1284.31	-36332.6	-14504.3	2.00092	0.553516	-0.0100044	1.19943
1284.32	-36332.6	-14504.3	2.00763	0.59211	-0.00998313	1.14083
1284.34	-36332.6	-14504.3	2.01789	0.647157	-0.0100629	1.07021
1284.36	-36332.6	-14504.2	2.02883	0.711562	-0.00961791	0.986528
1284.37	-36332.6	-14504.2	2.04241	0.77351	-0.00606092	0.906162
1284.39	-36332.6	-14504.2	2.05566	0.830691	-0.0026086	0.821025
1284.41	-36332.6	-14504.1	2.0706	0.88884	0.000150032	0.730027
1284.42	-36332.5	-14504.1	2.08656	0.933765	0.000460714	0.638849
1284.44	-36332.5	-14504.1	2.10053	0.975681	0.00420651	0.544034
1284.46	-36332.5	-14504	2.11825	1.00958	0.0078113	0.442416
1284.48	-36332.5	-14504	2.13567	1.03669	0.0102636	0.34447
1284.49	-36332.5	-14504	2.15549	1.05538	0.0099616	0.23662
1284.51	-36332.5	-14503.9	2.17266	1.07192	0.009886	0.1157
1284.53	-36332.5	-14503.9	2.18884	1.08385	0.0106475	-0.0161331
1284.54	-36332.5	-14503.9	2.20748	1.09283	0.0156506	-0.178808
1284.56	-36332.4	-14503.8	2.22708	1.09864	0.0227832	-0.365269
1284.58	-36332.4	-14503.8	2.24472	1.09983	0.02962	-0.550691
1284.6	-36332.4	-14503.8	2.264	1.10188	0.0349895	-0.747901
1284.61	-36332.4	-14503.7	2.28283	1.11305	0.0384491	-0.941764
1284.63	-36332.4	-14503.7	2.30112	1.13585	0.0402333	-1.11183
1284.65	-36332.4	-14503.6	2.31973	1.17118	0.0401154	-1.27154
1284.66	-36332.4	-14503.6	2.34057	1.21161	0.0387607	-1.41893
1284.68	-36332.3	-14503.6	2.3619	1.26298	0.0334129	-1.55623
1284.7	-36332.3	-14503.5	2.38651	1.33041	0.0260158	-1.70232
1284.71	-36332.3	-14503.5	2.41063	1.40222	0.0208317	-1.84591
1284.73	-36332.3	-14503.5	2.43321	1.48244	0.0198348	-1.97847
1284.75	-36332.3	-14503.4	2.45991	1.57743	0.020059	-2.1146
1284.76	-36332.3	-14503.4	2.48719	1.6794	0.0198993	-2.23813
1284.78	-36332.2	-14503.3	2.51571	1.76964	0.0203429	-2.34407
1284.8	-36332.2	-14503.3	2.54713	1.85828	0.017775	-2.43923
1284.82	-36332.2	-14503.3	2.58019	1.93439	0.0146201	-2.51552
1284.83	-36332.2	-14503.2	2.61334	1.99665	0.00845713	-2.57123
1284.85	-36332.2	-14503.2	2.64836	2.04911	0.00429456	-2.61417
1284.87	-36332.2	-14503.1	2.68239	2.09189	-0.00186651	-2.63979
1284.88	-36332.1	-14503.1	2.71499	2.12075	-0.00596556	-2.65402
1284.9	-36332.1	-14503	2.75309	2.14628	-0.00956516	-2.65629
1284.92	-36332.1	-14503	2.79036	2.16135	-0.0100479	-2.65182
1284.93	-36332.1	-14503	2.82664	2.17227	-0.0102238	-2.63988
1284.95	-36332.1	-14502.9	2.86549	2.17339	-0.00708896	-2.62414
1284.97	-36332.1	-14502.9	2.90238	2.17376	-0.00391626	-2.6038
1284.99	-36332	-14502.8	2.93909	2.1647	0.00269074	-2.58234
1285	-36332	-14502.8	2.97456	2.15402	0.00638175	-2.55603
1285.02	-36332	-14502.7	3.01119	2.14079	0.0130272	-2.53087
1285.04	-36332	-14502.7	3.04775	2.12755	0.0163781	-2.50491
1285.05	-36331.9	-14502.6	3.08667	2.11	0.0233333	-2.47603
1285.07	-36331.9	-14502.6	3.12	2.09	0.0266667	-2.4488
1285.09	-36331.9	-14502.5	3.15333	2.07	0.03	-2.42157
1285.11	-36331.9	-14502.5	3.1887	2.0488	0.0299461	-2.39503
1285.12	-36331.9	-14502.4	3.22192	2.02874	0.0301132	-2.37118
1285.14	-36331.9	-14502.4	3.25538	2.00522	0.0335568	-2.34707
1285.16	-36331.8	-14502.3	3.29073	1.98044	0.0370803	-2.32044
1285.17	-36331.8	-14502.3	3.32384	1.95754	0.0403189	-2.2957
1285.19	-36331.8	-14502.2	3.35743	1.93756	0.0440033	-2.27297
1285.21	-36331.8	-14502.2	3.39283	1.91644	0.05127	-2.25118
1285.22	-36331.7	-14502.1	3.42538	1.89618	0.0578079	-2.23054
1285.24	-36331.7	-14502.1	3.45555	1.87228	0.0645598	-2.20821
1285.26	-36331.7	-14502	3.48711	1.84769	0.0716912	-2.18403
1285.28	-36331.7	-14502	3.5176	1.82465	0.0778624	-2.16122
1285.29	-36331.7	-14501.9	3.55103	1.80074	0.0800322	-2.13675
1285.31	-36331.6	-14501.8	3.58252	1.77701	0.0806996	-2.11141
1285.33	-36331.6	-14501.8	3.61107	1.75759	0.0842052	-2.08832
1285.34	-36331.6	-14501.7	3.63923	1.73729	0.0884578	-2.06622
1285.36	-36331.6	-14501.7	3.66976	1.71508	0.0958381	-2.04348
1285.38	-36331.5	-14501.6	3.69696	1.69239	0.102229	-2.02107
1285.39	-36331.5	-14501.6	3.72674	1.6654	0.109377	-1.99173
1285.41	-36331.5	-14501.5	3.75575	1.62669	0.114976	-1.9518
1285.43	-36331.5	-14501.5	3.78446	1.57813	0.118187	-1.90228
1285.44	-36331.4	-14501.4	3.81172	1.51755	0.120278	-1.84149
1285.46	-36331.4	-14501.3	3.83841	1.45186	0.119923	-1.77182
1285.48	-36331.4	-14501.3	3.85943	1.37467	0.120015	-1.69639
1285.5	-36331.4	-14501.2	3.87997	1.28096	0.120017	-1.60379
1285.51	-36331.3	-14501.1	3.90071	1.17761	0.119909	-1.49371
1285.53	-36331.3	-14501.1	3.92059	1.0531	0.120345	-1.36602
1285.55	-36331.3	-14501	3.94008	0.885125	0.11819	-1.20159
1285.56	-36331.3	-14501	3.95325	0.694686	0.115258	-1.01626
1285.58	-36331.2	-14500.9	3.96097	0.504383	0.107665	-0.830034
1285.6	-36331.2	-14500.8	3.96552	0.303568	0.0989219	-0.633771
1285.62	-36331.2	-14500.8	3.96909	0.116168	0.0921276	-0.456257
1285.63	-36331.2	-14500.7	3.97015	-0.0290938	0.0876131	-0.309451
1285.65	-36331.1	-14500.6	3.97014	-0.151018	0.0845529	-0.183148
1285.67	-36331.1	-14500.6	3.96809	-0.25081	0.0804114	-0.0800251
1285.68	-36331.1	-14500.5	3.96211	-0.33808	0.0820327	0.00748492
1285.7	-36331	-14500.5	3.95498	-0.421793	0.0858254	0.0933133
1285.72	-36331	-14500.4	3.94814	-0.492613	0.089535	0.165312
1285.73	-36331	-14500.3	3.94189	-0.545989	0.0898348	0.222453
1285.75	-36331	-14500.3	3.93195	-0.587475	0.0926611	0.26711
1285.77	-36330.9	-14500.2	3.9217	-0.613504	0.0958542	0.296697
1285.78	-36330.9	-14500.2	3.91184	-0.628131	0.102254	0.315633
1285.8	-36330.9	-14500.1	3.9012	-0.636185	0.106327	0.326076
1285.82	-36330.9	-14500	3.89129	-0.636987	0.109622	0.329099
1285.84	-36330.8	-14500	3.8784	-0.631274	0.11283	0.325345
1285.85	-36330.8	-14499.9	3.86405	-0.617487	0.119415	0.317612
1285.87	-36330.8	-14499.9	3.85391	-0.60427	0.132408	0.30475
1285.89	-36330.8	-14499.8	3.84382	-0.584583	0.149027	0.289715
1285.9	-36330.7	-14499.7	3.83667	-0.563333	0.163333	0.270153
1285.92	-36330.7	-14499.7	3.82667	-0.54	0.17	0.252723
1285.94	-36330.7	-14499.6	3.82	-0.52	0.173333	0.234205
1285.95	-36330.6	-14499.6	3.80936	-0.498884	0.180433	0.215737
1285.97	-36330.6	-14499.5	3.7994	-0.482371	0.187049	0.199574
1285.99	-36330.6	-14499.4	3.7895	-0.465751	0.193724	0.186693
1286.01	-36330.6	-14499.4	3.78257	-0.451775	0.200982	0.17643
1286.02	-36330.5	-14499.3	3.77589	-0.43838	0.211433	0.168014
1286.04	-36330.5	-14499.3	3.76918	-0.4253	0.224991	0.161468
1286.06	-36330.5	-14499.2	3.76212	-0.414804	0.239178	0.154931
1286.07	-36330.5	-14499.2	3.75551	-0.40531	0.251933	0.152044
1286.09	-36330.4	-14499.1	3.74876	-0.398755	0.261818	0.150247
1286.11	-36330.4	-14499	3.74172	-0.392066	0.272364	0.152221
1286.12	-36330.4	-14499	3.73513	-0.389985	0.282582	0.157033
1286.14	-36330.4	-14498.9	3.72834	-0.389439	0.29134	0.164538
1286.16	-36330.3	-14498.9	3.72133	-0.385624	0.294003	0.175163
1286.18	-36330.3	-14498.8	3.71473	-0.38221	0.29855	0.187029
1286.19	-36330.3	-14498.7	3.70798	-0.379739	0.312077	0.20326
1286.21	-36330.2	-14498.7	3.70067	-0.380079	0.334979	0.2209
1286.23	-36330.2	-14498.6	3.69546	-0.379975	0.357921	0.237562
1286.24	-36330.2	-14498.6	3.69118	-0.380021	0.374195	0.252701
1286.26	-36330.2	-14498.5	3.68375	-0.37993	0.375072	0.266809
1286.28	-36330.1	-14498.5	3.67741	-0.38026	0.366152	0.277442
1286.3	-36330.1	-14498.4	3.67013	-0.378784	0.364829	0.284516
1286.31	-36330.1	-14498.3	3.66502	-0.375072	0.376066	0.287336
1286.33	-36330.1	-14498.3	3.66059	-0.37153	0.389203	0.28751
1286.35	-36330	-14498.2	3.65325	-0.369746	0.393821	0.288072
1286.36	-36330	-14498.2	3.64644	-0.37009	0.394314	0.289144
1286.38	-36330	-14498.1	3.63986	-0.369907	0.400821	0.290996
1286.4	-36329.9	-14498.1	3.63289	-0.370267	0.41599	0.292141
1286.41	-36329.9	-14498	3.62613	-0.36825	0.430784	0.291527
1286.43	-36329.9	-14498	3.61908	-0.364736	0.433605	0.289017
1286.45	-36329.9	-14497.9	3.61464	-0.361021	0.434847	0.286024
1286.46	-36329.8	-14497.9	3.60926	-0.359691	0.441783	0.284695
1286.48	-36329.8	-14497.8	3.60231	-0.360372	0.459845	0.283147
1286.5	-36329.8	-14497.7	3.59552	-0.357856	0.474338	0.279407
1286.52	-36329.7	-14497.7	3.58821	-0.354251	0.480569	0.273158
1286.53	-36329.7	-14497.6	3.58458	-0.351024	0.471444	0.267279
1286.55	-36329.7	-14497.6	3.57817	-0.347469	0.456482	0.262436
1286.57	-36329.7	-14497.5	3.57425	-0.344194	0.444612	0.258806
1286.58	-36329.6	-14497.5	3.56812	-0.340463	0.445206	0.256477
1286.6	-36329.6	-14497.4	3.56403	-0.340111	0.451778	0.254256
1286.62	-36329.6	-14497.4	3.55795	-0.337356	0.461947	0.251275
1286.63	-36329.5	-14497.3	3.55123	-0.333978	0.466137	0.246152
1286.65	-36329.5	-14497.3	3.54402	-0.330221	0.469916	0.240287
1286.67	-36329.5	-14497.2	3.54027	-0.3301	0.464675	0.235691
1286.69	-36329.5	-14497.2	3.53727	-0.327096	0.449205	0.233287
1286.7	-36329.4	-14497.1	3.53043	-0.323637	0.424735	0.232992
1286.72	-36329.4	-14497.1	3.52374	-0.316999	0.404405	0.23808
1286.74	-36329.4	-14497	3.51698	-0.3135	0.387484	0.249587
1286.75	-36329.3	-14497	3.51333	-0.31	0.376667	0.271242
1286.77	-36329.3	-14496.9	3.51	-0.306667	0.37	0.3061
1286.79	-36329.3	-14496.9	3.50667	-0.303333	0.37	0.363834
1286.81	-36329.2	-14496.8	3.50298	-0.299931	0.370038	0.458474
1286.82	-36329.2	-14496.7	3.4964	-0.299918	0.369812	0.578367
1286.84	-36329.2	-14496.7	3.493	-0.296442	0.3628	0.718073
1286.86	-36329.1	-14496.6	3.48611	-0.292865	0.351761	0.875619
1286.87	-36329.1	-14496.6	3.48269	-0.28991	0.338827	1.02631
1286.89	-36329.1	-14496.6	3.47613	-0.289777	0.33281	1.18135
1286.91	-36329	-14496.5	3.4723	-0.286014	0.32972	1.34168
1286.92	-36329	-14496.4	3.46593	-0.282677	0.330339	1.48111
1286.94	-36329	-14496.4	3.46228	-0.279766	0.334336	1.61062
1286.96	-36329	-14496.3	3.45549	-0.280209	0.342077	1.72619
1286.97	-36328.9	-14496.3	3.45267	-0.279407	0.352873	1.8136
1286.99	-36328.9	-14496.2	3.4491	-0.275961	0.366756	1.88014
1287.01	-36328.9	-14496.2	3.44588	-0.271415	0.380277	1.9278
1287.03	-36328.8	-14496.1	3.44149	-0.265597	0.388143	1.95525
1287.04	-36328.8	-14496.1	3.43531	-0.261395	0.390699	1.96912
1287.06	-36328.8	-14496	3.43223	-0.255239	0.395868	1.97067
1287.08	-36328.7	-14496	3.42882	-0.251426	0.409216	1.96055
1287.09	-36328.7	-14495.9	3.42543	-0.244019	0.4327	1.94026
1287.11	-36328.7	-14495.9	3.42193	-0.237486	0.462605	1.91146
1287.13	-36328.7	-14495.9	3.41865	-0.229426	0.490913	1.87987
1287.14	-36328.6	-14495.8	3.41521	-0.219368	0.509121	1.8409
1287.16	-36328.6	-14495.7	3.41174	-0.205882	0.514557	1.79606
1287.18	-36328.5	-14495.7	3.40844	-0.189144	0.510319	1.75026
1287.2	-36328.5	-14495.7	3.40506	-0.17002	0.504684	1.7009
1287.21	-36328.5	-14495.6	3.4013	-0.15077	0.501576	1.65221
1287.23	-36328.4	-14495.6	3.39968	-0.134425	0.498459	1.6076
1287.25	-36328.4	-14495.5	3.40032	-0.118965	0.493422	1.56378
1287.26	-36328.4	-14495.5	3.39823	-0.105247	0.484145	1.52676
1287.28	-36328.4	-14495.4	3.39475	-0.0937296	0.474488	1.50195
1287.3	-36328.3	-14495.4	3.391	-0.0853956	0.461765	1.49194
1287.32	-36328.3	-14495.3	3.38977	-0.0810824	0.448278	1.49739
1287.33	-36328.3	-14495.3	3.39006	-0.0775025	0.432487	1.51407
1287.35	-36328.2	-14495.2	3.38999	-0.076837	0.417578	1.53724
1287.37	-36328.2	-14495.2	3.39001	-0.0741629	0.401496	1.56264
1287.38	-36328.2	-14495.1	3.38999	-0.0734832	0.386962	1.58514
1287.4	-36328.1	-14495.1	3.39002	-0.070771	0.375301	1.60731
1287.42	-36328.1	-14495	3.38993	-0.0698042	0.370343	1.6257
1287.43	-36328.1	-14495	3.39028	-0.0700568	0.369619	1.643
1287.45	-36328	-14494.9	3.38737	-0.0699736	0.37278	1.6589
1287.47	-36328	-14494.9	3.38395	-0.0700663	0.375524	1.66966
1287.48	-36328	-14494.8	3.38038	-0.0697612	0.387178	1.67578
1287.5	-36327.9	-14494.8	3.37994	-0.0728726	0.404264	1.67849
1287.52	-36327.9	-14494.8	3.38002	-0.0762523	0.427289	1.67883
1287.54	-36327.8	-14494.7	3.38	-0.079765	0.447828	1.6751
1287.55	-36327.8	-14494.7	3.38	-0.0800289	0.465667	1.66618
1287.57	-36327.8	-14494.6	3.38	-0.0799938	0.482333	1.65631
1287.59	-36327.7	-14494.6	3.38001	-0.0799958	0.501898	1.64941
1287.6	-36327.7	-14494.5	3.38	-0.08	0.53	1.65142
1287.62	-36327.7	-14494.5	3.38	-0.08	0.556667	1.6634
1287.64	-36327.6	-14494.4	3.37667	-0.0833333	0.576667	1.6841
1287.65	-36327.6	-14494.4	3.37311	-0.0868866	0.590703	1.70702
1287.67	-36327.6	-14494.3	3.36991	-0.0901074	0.600443	1.71931
1287.69	-36327.5	-14494.3	3.37002	-0.0899041	0.607098	1.71726
1287.71	-36327.5	-14494.2	3.36999	-0.0858566	0.613835	1.69872
1287.72	-36327.5	-14494.2	3.37	-0.0750806	0.612679	1.66915
1287.74	-36327.4	-14494.2	3.36999	-0.0574632	0.601507	1.62719
1287.76	-36327.4	-14494.1	3.37003	-0.031712	0.583434	1.57085
1287.77	-36327.4	-14494.1	3.36989	0.00465776	0.567612	1.50039
1287.79	-36327.3	-14494	3.37045	0.0717236	0.55384	1.40386
1287.81	-36327.3	-14494	3.37406	0.176765	0.535787	1.27165
1287.83	-36327.2	-14493.9	3.37801	0.307048	0.519921	1.1199
1287.84	-36327.2	-14493.9	3.38483	0.465054	0.507232	0.948076
1287.86	-36327.2	-14493.8	3.39324	0.626671	0.497624	0.758777
1287.88	-36327.1	-14493.8	3.40804	0.782633	0.492014	0.573111
1287.89	-36327.1	-14493.8	3.42522	0.946568	0.489695	0.369723
1287.91	-36327	-14493.7	3.4426	1.11363	0.490658	0.15986
1287.93	-36327	-14493.7	3.45954	1.25826	0.495957	-0.0254937
1287.94	-36327	-14493.6	3.48285	1.38998	0.508846	-0.200543
1287.96	-36326.9	-14493.6	3.51131	1.50712	0.528955	-0.35887
1287.98	-36326.9	-14493.5	3.53748	1.59242	0.554637	-0.491601
1287.99	-36326.9	-14493.5	3.56477	1.65843	0.588606	-0.61425
1288.01	-36326.8	-14493.4	3.59406	1.70797	0.629779	-0.720596
1288.03	-36326.8	-14493.4	3.62397	1.73798	0.676014	-0.801618
1288.05	-36326.7	-14493.3	3.65497	1.75259	0.728639	-0.866024
1288.06	-36326.7	-14493.3	3.68615	1.75831	0.778805	-0.910854
1288.08	-36326.7	-14493.2	3.71554	1.75106	0.823209	-0.936681
1288.1	-36326.6	-14493.2	3.74724	1.73254	0.864961	-0.950742
1288.11	-36326.6	-14493.1	3.77575	1.70984	0.897334	-0.957786
1288.13	-36326.5	-14493.1	3.80419	1.68492	0.916913	-0.96202
1288.15	-36326.5	-14493.1	3.8333	1.65504	0.933374	-0.963026
1288.16	-36326.4	-14493	3.86292	1.62145	0.952955	-0.963944
1288.18	-36326.4	-14493	3.89065	1.59059	0.971655	-0.969002
1288.2	-36326.3	-14492.9	3.91831	1.55936	0.982302	-0.983415
1288.22	-36326.3	-14492.9	3.94568	1.52871	0.982049	-1.00293
1288.23	-36326.2	-14492.8	3.97188	1.49877	0.971594	-1.02261
1288.25	-36326.2	-14492.8	4.00026	1.46977	0.95203	-1.042
1288.27	-36326.1	-14492.7	4.02484	1.44453	0.928892	-1.0651
1288.28	-36326.1	-14492.7	4.04737	1.43108	0.905314	-1.10001
1288.3	-36326	-14492.6	4.07498	1.43171	0.883725	-1.15537
1288.32	-36326	-14492.6	4.102	1.44642	0.863083	-1.22114
1288.34	-36326	-14492.5	4.12876	1.46875	0.848849	-1.29089
1288.35	-36325.9	-14492.5	4.1537	1.49669	0.837391	-1.36695
1288.37	-36325.8	-14492.4	4.18018	1.52351	0.836567	-1.43863
1288.39	-36325.8	-14492.4	4.20678	1.55044	0.836361	-1.5053
1288.4	-36325.7	-14492.3	4.23501	1.57214	0.842874	-1.56954
1288.42	-36325.7	-14492.3	4.26183	1.59226	0.849576	-1.62143
1288.44	-36325.6	-14492.2	4.28824	1.60898	0.859248	-1.66634
1288.45	-36325.6	-14492.2	4.32	1.62667	0.873333	-1.70588
1288.47	-36325.5	-14492.1	4.34667	1.63667	0.886667	-1.73529
1288.49	-36325.5	-14492.1	4.37667	1.64	0.906667	-1.7549
1288.5	-36325.4	-14492	4.40508	1.6399	0.931506	-1.76739
1288.52	-36325.4	-14492	4.43495	1.63637	0.958365	-1.77254
1288.54	-36325.3	-14491.9	4.46177	1.6295	0.988402	-1.77448
1288.56	-36325.2	-14491.8	4.4934	1.61842	1.01659	-1.77197
1288.57	-36325.2	-14491.8	4.51999	1.60547	1.04284	-1.76858
1288.59	-36325.1	-14491.8	4.55009	1.59957	1.06622	-1.7658
1288.61	-36325.1	-14491.7	4.57859	1.60141	1.09063	-1.77041
1288.62	-36325	-14491.6	4.60818	1.61651	1.10977	-1.7828
1288.64	-36325	-14491.6	4.63508	1.63745	1.12609	-1.80198
1288.66	-36324.9	-14491.5	4.6651	1.66019	1.14353	-1.81968
1288.67	-36324.8	-14491.5	4.69364	1.67073	1.16482	-1.82902
1288.69	-36324.8	-14491.4	4.72338	1.66403	1.18494	-1.82611
1288.71	-36324.7	-14491.4	4.75222	1.64784	1.20593	-1.8141
1288.73	-36324.7	-14491.3	4.78116	1.62711	1.22632	-1.79713
1288.74	-36324.6	-14491.3	4.80915	1.60115	1.25127	-1.77352
1288.76	-36324.5	-14491.2	4.84004	1.56901	1.28057	-1.74626
1288.78	-36324.5	-14491.2	4.86579	1.53971	1.31046	-1.71957
1288.79	-36324.4	-14491.1	4.89335	1.50856	1.34119	-1.69289
1288.81	-36324.3	-14491.1	4.92112	1.47858	1.37265	-1.66542
1288.83	-36324.3	-14491	4.94771	1.45231	1.40173	-1.64005
1288.85	-36324.2	-14491	4.97379	1.42644	1.425	-1.61454
1288.86	-36324.1	-14490.9	4.99776	1.4005	1.43928	-1.58694
1288.88	-36324.1	-14490.8	5.02082	1.36469	1.45585	-1.55473
1288.9	-36324	-14490.8	5.04499	1.3154	1.48595	-1.51231
1288.91	-36323.9	-14490.7	5.06922	1.26255	1.52216	-1.46696
1288.93	-36323.9	-14490.7	5.09208	1.21689	1.54913	-1.42692
1288.95	-36323.8	-14490.6	5.11676	1.17255	1.5615	-1.38722
1288.96	-36323.7	-14490.6	5.13872	1.12614	1.5641	-1.3459
1288.98	-36323.7	-14490.5	5.15861	1.07679	1.5609	-1.3
1289	-36323.6	-14490.5	5.17698	1.01591	1.5617	-1.24686
1289.01	-36323.5	-14490.4	5.19642	0.955572	1.56548	-1.19448
1289.03	-36323.4	-14490.4	5.21418	0.903905	1.56934	-1.14834
1289.05	-36323.4	-14490.3	5.23167	0.85613	1.56822	-1.10526
1289.07	-36323.3	-14490.3	5.24639	0.816573	1.56231	-1.06979
1289.08	-36323.2	-14490.2	5.25912	0.78487	1.55306	-1.0414
1289.1	-36323.1	-14490.2	5.27479	0.75823	1.54303	-1.01617
1289.12	-36323.1	-14490.1	5.29273	0.727539	1.53228	-0.98992
1289.13	-36323	-14490.1	5.3073	0.697144	1.52462	-0.963808
1289.15	-36322.9	-14490	5.318	0.665469	1.52019	-0.935578
1289.17	-36322.8	-14490	5.33092	0.635702	1.52242	-0.904553
1289.18	-36322.8	-14489.9	5.34422	0.597912	1.5285	-0.868151
1289.2	-36322.7	-14489.9	5.3585	0.549491	1.53875	-0.820688
1289.22	-36322.6	-14489.8	5.36893	0.496194	1.54872	-0.772379
1289.24	-36322.5	-14489.8	5.37872	0.445665	1.5616	-0.726435
1289.25	-36322.4	-14489.7	5.38947	0.399257	1.57596	-0.682253
1289.27	-36322.4	-14489.7	5.39631	0.355956	1.58605	-0.639828
1289.29	-36322.3	-14489.6	5.40292	0.306656	1.59908	-0.592416
1289.3	-36322.2	-14489.6	5.41	0.246667	1.61667	-0.537037
1289.32	-36322.1	-14489.5	5.41667	0.193333	1.63667	-0.484749
1289.34	-36322.1	-14489.5	5.42	0.143333	1.65333	-0.43573
1289.36	-36322	-14489.4	5.42354	0.0938215	1.67127	-0.386076
1289.37	-36321.9	-14489.4	5.42689	0.0473603	1.69462	-0.34049
1289.39	-36321.8	-14489.3	5.4301	0.00422285	1.71454	-0.295932
1289.41	-36321.7	-14489.3	5.42995	-0.0355894	1.73427	-0.254745
1289.42	-36321.7	-14489.2	5.43025	-0.0701941	1.74871	-0.218454
1289.44	-36321.6	-14489.2	5.43375	-0.0963181	1.76892	-0.190889
1289.46	-36321.5	-14489.2	5.43745	-0.120558	1.78655	-0.167177
1289.47	-36321.4	-14489.1	5.43983	-0.139918	1.80181	-0.148479
1289.49	-36321.3	-14489.1	5.43597	-0.155522	1.80769	-0.133703
1289.51	-36321.2	-14489	5.43243	-0.165807	1.81529	-0.121862
1289.53	-36321.2	-14489	5.42975	-0.17497	1.82669	-0.113475
1289.54	-36321.1	-14488.9	5.43006	-0.182285	1.84448	-0.104754
1289.56	-36321	-14488.9	5.42998	-0.192519	1.86038	-0.0969567
1289.58	-36320.9	-14488.9	5.43001	-0.197973	1.86881	-0.0913025
1289.59	-36320.8	-14488.8	5.43	-0.200215	1.87489	-0.0888261
1289.61	-36320.7	-14488.8	5.43	-0.199935	1.87619	-0.0881638
1289.63	-36320.6	-14488.7	5.43	-0.200021	1.87125	-0.0882577
1289.64	-36320.6	-14488.7	5.43	-0.19998	1.86379	-0.0882173
1289.66	-36320.5	-14488.7	5.43002	-0.20007	1.85919	-0.0882944
1289.68	-36320.4	-14488.6	5.42994	-0.199739	1.86114	-0.0879416
1289.69	-36320.3	-14488.6	5.43023	-0.201221	1.86546	-0.0863493
1289.71	-36320.2	-14488.6	5.42869	-0.204909	1.87632	-0.0833998
1289.73	-36320.1	-14488.5	5.42511	-0.208541	1.88717	-0.0805948
1289.75	-36320.1	-14488.5	5.42144	-0.21	1.89248	-0.0784152
1289.76	-36320	-14488.4	5.41971	-0.211459	1.89058	-0.0763396
1289.78	-36319.9	-14488.4	5.42008	-0.21509	1.88294	-0.0730481
1289.8	-36319.8	-14488.4	5.41998	-0.218784	1.87642	-0.06834
1289.81	-36319.7	-14488.4	5.42	-0.22024	1.86886	-0.0637584
1289.83	-36319.6	-14488.3	5.42	-0.220007	1.86598	-0.0601821
1289.85	-36319.5	-14488.3	5.42	-0.219753	1.86842	-0.0563151
1289.87	-36319.4	-14488.2	5.42002	-0.221958	1.87405	-0.0504499
1289.88	-36319.4	-14488.2	5.41992	-0.225504	1.88139	-0.0426309
1289.9	-36319.2	-14488.2	5.42026	-0.229015	1.88544	-0.0318945
1289.92	-36319.2	-14488.2	5.4178	-0.232118	1.89154	-0.0193933
1289.93	-36319.1	-14488.1	5.41434	-0.237797	1.89555	-0.0039139
1289.95	-36319	-14488.1	5.41071	-0.245014	1.90148	0.0132161
1289.97	-36318.9	-14488.1	5.40987	-0.249278	1.90578	0.0317801
1289.98	-36318.8	-14488	5.41003	-0.252592	1.91161	0.0482411
1290	-36318.7	-14488	5.41001	-0.255797	1.91861	0.0679408
1290.02	-36318.6	-14488	5.40994	-0.26228	1.92808	0.0913489
1290.03	-36318.5	-14488	5.41024	-0.266181	1.93851	0.118904
1290.05	-36318.4	-14487.9	5.40713	-0.269568	1.94573	0.149102
1290.07	-36318.4	-14487.9	5.40375	-0.272955	1.9555	0.175766
1290.09	-36318.3	-14487.9	5.40023	-0.27626	1.9652	0.19977
1290.1	-36318.2	-14487.9	5.39998	-0.279793	1.97933	0.224109
1290.12	-36318.1	-14487.9	5.39998	-0.283148	1.98631	0.246058
1290.14	-36318	-14487.8	5.4001	-0.286439	1.99309	0.265812
1290.15	-36317.9	-14487.8	5.39667	-0.29	1.99333	0.282135
1290.17	-36317.8	-14487.8	5.39333	-0.29	1.99	0.294118
1290.19	-36317.7	-14487.8	5.39	-0.29	1.98333	0.302832
1290.2	-36317.6	-14487.7	5.39002	-0.28997	1.98345	0.310878
1290.22	-36317.5	-14487.7	5.39003	-0.290108	1.98701	0.317393
1290.24	-36317.5	-14487.7	5.38988	-0.293553	1.99362	0.325111
1290.26	-36317.3	-14487.7	5.38624	-0.297121	1.9972	0.333061
1290.27	-36317.3	-14487.7	5.38289	-0.300157	1.99969	0.338118
1290.29	-36317.2	-14487.7	5.37985	-0.29996	1.99245	0.339901
1290.31	-36317.1	-14487.6	5.38003	-0.300013	1.98513	0.340069
1290.32	-36317	-14487.6	5.38009	-0.300003	1.97486	0.34255
1290.34	-36316.9	-14487.6	5.37958	-0.299975	1.96485	0.346095
1290.36	-36316.8	-14487.6	5.37583	-0.30013	1.95412	0.350577
1290.38	-36316.7	-14487.6	5.37244	-0.299465	1.94488	0.353653
1290.39	-36316.6	-14487.6	5.36976	-0.295812	1.93845	0.357072
1290.41	-36316.5	-14487.5	5.37009	-0.292185	1.93109	0.360225
1290.43	-36316.4	-14487.5	5.36993	-0.28973	1.92563	0.362277
1290.44	-36316.3	-14487.5	5.37017	-0.290068	1.92158	0.36445
1290.46	-36316.2	-14487.5	5.36909	-0.28998	1.91415	0.367154
1290.48	-36316.2	-14487.5	5.36548	-0.290005	1.90777	0.370147
1290.49	-36316.1	-14487.5	5.36191	-0.289999	1.90062	0.37227
1290.51	-36316	-14487.5	5.3597	-0.29	1.89502	0.374453
1290.53	-36315.9	-14487.5	5.36002	-0.29	1.89182	0.37718
1290.55	-36315.8	-14487.5	5.36021	-0.29	1.8897	0.37987
1290.56	-36315.7	-14487.5	5.35869	-0.29	1.89016	0.379914
1290.58	-36315.6	-14487.5	5.35511	-0.29	1.88969	0.377985
1290.6	-36315.5	-14487.4	5.35144	-0.29	1.89145	0.376579
1290.61	-36315.4	-14487.4	5.34971	-0.29	1.89511	0.377926
1290.63	-36315.3	-14487.4	5.3501	-0.29	1.89869	0.380311
1290.65	-36315.2	-14487.4	5.34991	-0.29	1.90023	0.382096
1290.66	-36315.1	-14487.4	5.35029	-0.29	1.89994	0.38191
1290.68	-36315.1	-14487.4	5.34827	-0.29	1.90002	0.380156
1290.7	-36314.9	-14487.4	5.3446	-0.29	1.9	0.377026
1290.71	-36314.9	-14487.4	5.34089	-0.290002	1.9	0.374241
1290.73	-36314.8	-14487.4	5.33982	-0.289994	1.90002	0.372805
1290.75	-36314.7	-14487.4	5.33998	-0.29002	1.89993	0.372487
1290.77	-36314.6	-14487.4	5.34026	-0.28992	1.90029	0.372628
1290.78	-36314.5	-14487.4	5.33782	-0.2903	1.89773	0.371914
1290.8	-36314.4	-14487.4	5.33419	-0.287627	1.89445	0.369925
1290.82	-36314.3	-14487.4	5.33054	-0.284061	1.88802	0.366832
1290.83	-36314.2	-14487.4	5.32987	-0.280835	1.88433	0.363429
1290.85	-36314.1	-14487.4	5.33002	-0.277227	1.87778	0.360964
1290.87	-36314	-14487.4	5.33001	-0.274132	1.87399	0.358685
1290.88	-36314	-14487.4	5.32994	-0.267912	1.86795	0.35754
1290.9	-36313.9	-14487.4	5.33016	-0.260972	1.86095	0.356147
1290.92	-36313.8	-14487.4	5.32711	-0.251177	1.85124	0.359769
1290.94	-36313.7	-14487.4	5.32376	-0.241375	1.84116	0.368851
1290.95	-36313.6	-14487.4	5.32012	-0.227516	1.83069	0.384589
1290.97	-36313.5	-14487.4	5.31997	-0.214102	1.81752	0.402031
1290.99	-36313.4	-14487.4	5.32	-0.200783	1.80115	0.419435
1291	-36313.3	-14487.5	5.32	-0.186667	1.78	0.43573
1291.02	-36313.2	-14487.5	5.32	-0.166667	1.76	0.442266
1291.04	-36313.1	-14487.5	5.32333	-0.14	1.73333	0.438998
1291.06	-36313	-14487.5	5.32667	-0.113333	1.71	0.431373
1291.07	-36312.9	-14487.5	5.33011	-0.0887158	1.68551	0.428203
1291.09	-36312.9	-14487.5	5.32994	-0.0688091	1.66882	0.43527
1291.11	-36312.7	-14487.5	5.33025	-0.0475014	1.64355	0.448348
1291.12	-36312.7	-14487.5	5.33374	-0.0278803	1.61664	0.46367
1291.14	-36312.6	-14487.5	5.33714	-0.0115068	1.58642	0.480504
1291.16	-36312.5	-14487.5	5.34014	0.00198171	1.55911	0.503183
1291.17	-36312.4	-14487.5	5.34031	0.0117929	1.53525	0.53038
1291.19	-36312.3	-14487.6	5.34402	0.0214189	1.5044	0.565677
1291.21	-36312.2	-14487.6	5.34745	0.0283822	1.47235	0.606567
1291.22	-36312.1	-14487.6	5.35077	0.0341915	1.4448	0.64454
1291.24	-36312	-14487.6	5.35416	0.0381153	1.42462	0.677473
1291.26	-36311.9	-14487.6	5.35767	0.044902	1.39965	0.708003
1291.28	-36311.8	-14487.6	5.36098	0.0468004	1.38345	0.737942
1291.29	-36311.7	-14487.6	5.3643	0.0467241	1.37955	0.774124
1291.31	-36311.6	-14487.6	5.36771	0.0463094	1.37325	0.81892
1291.33	-36311.6	-14487.7	5.37118	0.0486125	1.3496	0.86846
1291.34	-36311.5	-14487.7	5.37457	0.0550367	1.31329	0.921113
1291.36	-36311.4	-14487.7	5.37807	0.0577162	1.28279	0.974582
1291.38	-36311.3	-14487.7	5.38135	0.0624903	1.25031	1.022
1291.39	-36311.2	-14487.7	5.38479	0.0695043	1.20587	1.06288
1291.41	-36311.1	-14487.7	5.38826	0.077079	1.17311	1.09656
1291.43	-36311	-14487.7	5.39154	0.0802463	1.15957	1.12228
1291.45	-36310.9	-14487.8	5.395	0.0813176	1.14007	1.14449
1291.46	-36310.8	-14487.8	5.39845	0.0851279	1.10644	1.16536
1291.48	-36310.7	-14487.8	5.40177	0.0887546	1.07999	1.18858
1291.5	-36310.6	-14487.8	5.40508	0.0899475	1.06066	1.2167
1291.51	-36310.5	-14487.8	5.40855	0.0916347	1.0313	1.24777
1291.53	-36310.5	-14487.9	5.41196	0.0952219	0.986644	1.27638
1291.55	-36310.4	-14487.9	5.41541	0.0992376	0.952766	1.30547
1291.57	-36310.3	-14487.9	5.41885	0.0983359	0.943972	1.33904
1291.58	-36310.2	-14487.9	5.42213	0.0941741	0.956082	1.37731
1291.6	-36310.1	-14487.9	5.42563	0.0929611	0.959363	1.42018
1291.62	-36310	-14487.9	5.42904	0.0954726	0.947605	1.45919
1291.63	-36309.9	-14488	5.43233	0.0993536	0.934652	1.49378
1291.65	-36309.8	-14488	5.43584	0.10006	0.937586	1.53187
1291.67	-36309.7	-14488	5.43923	0.100214	0.94739	1.57277
1291.68	-36309.6	-14488	5.44255	0.0975924	0.960272	1.61732
1291.7	-36309.5	-14488	5.44598	0.0939783	0.971528	1.66588
1291.72	-36309.5	-14488	5.44969	0.0903772	0.981846	1.7107
1291.73	-36309.4	-14488.1	5.44986	0.0899053	0.988635	1.74932
1291.75	-36309.3	-14488.1	5.45285	0.0900163	0.998737	1.78682
1291.77	-36309.2	-14488.1	5.4563	0.0899959	1.00867	1.81703
1291.79	-36309.1	-14488.1	5.4596	0.0900002	1.0218	1.84361
1291.8	-36309	-14488.1	5.46295	0.0900033	1.03244	1.86475
1291.82	-36308.9	-14488.2	5.46643	0.0899927	1.03673	1.88458
1291.84	-36308.8	-14488.2	5.46992	0.0900281	1.0306	1.89909
1291.85	-36308.7	-14488.2	5.46993	0.0898948	1.01766	1.90914
1291.87	-36308.6	-14488.2	5.47333	0.0933333	0.996667	1.91394
1291.89	-36308.6	-14488.2	5.47667	0.0966667	0.966667	1.91285
1291.9	-36308.4	-14488.3	5.48007	0.10378	0.924012	1.90567
1291.92	-36308.4	-14488.3	5.48009	0.114284	0.877045	1.88991
1291.94	-36308.3	-14488.3	5.48353	0.138436	0.827386	1.86538
1291.96	-36308.2	-14488.4	5.48737	0.170284	0.793788	1.83261
1291.97	-36308.1	-14488.4	5.49383	0.200417	0.76967	1.79887
1291.99	-36308	-14488.4	5.49736	0.233863	0.723165	1.76354
1292.01	-36307.9	-14488.4	5.50416	0.265601	0.652932	1.72571
1292.02	-36307.8	-14488.4	5.50753	0.294352	0.583912	1.69425
1292.04	-36307.7	-14488.5	5.51464	0.31255	0.553221	1.66758
1292.06	-36307.6	-14488.5	5.52159	0.327415	0.547812	1.64212
1292.08	-36307.5	-14488.5	5.5282	0.348691	0.559123	1.6135
1292.09	-36307.5	-14488.5	5.53503	0.378609	0.563531	1.57669
1292.11	-36307.3	-14488.6	5.54179	0.417209	0.563897	1.53647
1292.13	-36307.3	-14488.6	5.54952	0.449511	0.567978	1.5009
1292.14	-36307.2	-14488.6	5.55888	0.483625	0.577316	1.46678
1292.16	-36307.1	-14488.6	5.56659	0.519317	0.590094	1.43054
1292.18	-36307	-14488.6	5.5767	0.557398	0.602842	1.39218
1292.19	-36306.9	-14488.7	5.58799	0.605086	0.623494	1.34692
1292.21	-36306.8	-14488.7	5.60253	0.656973	0.639759	1.29868
1292.23	-36306.7	-14488.7	5.61444	0.700582	0.658861	1.25468
1292.24	-36306.6	-14488.7	5.62371	0.7377	0.684035	1.21551
1292.26	-36306.5	-14488.8	5.63569	0.769521	0.711116	1.1782
1292.28	-36306.4	-14488.8	5.64932	0.803306	0.718497	1.1404
1292.3	-36306.3	-14488.8	5.66503	0.84215	0.700767	1.0958
1292.31	-36306.2	-14488.9	5.68057	0.891076	0.675634	1.04232
1292.33	-36306.2	-14488.9	5.69511	0.944112	0.651908	0.985545
1292.35	-36306.1	-14488.9	5.71245	1.00342	0.621214	0.921959
1292.36	-36306	-14488.9	5.732	1.06458	0.591818	0.860031
1292.38	-36305.9	-14489	5.74963	1.11643	0.570658	0.804155
1292.4	-36305.8	-14489	5.76901	1.1648	0.55707	0.752038
1292.41	-36305.7	-14489	5.78946	1.20274	0.542757	0.708074
1292.43	-36305.6	-14489	5.81165	1.23127	0.527845	0.673444
1292.45	-36305.5	-14489.1	5.83407	1.25394	0.514044	0.64195
1292.47	-36305.4	-14489.1	5.85386	1.27581	0.502387	0.611655
1292.48	-36305.3	-14489.1	5.87634	1.30403	0.495332	0.57812
1292.5	-36305.2	-14489.1	5.89969	1.33647	0.488134	0.54173
1292.52	-36305.1	-14489.2	5.92422	1.37202	0.486277	0.5025
1292.53	-36305	-14489.2	5.94785	1.40304	0.488713	0.466072
1292.55	-36304.9	-14489.2	5.97211	1.43426	0.495789	0.427566
1292.57	-36304.8	-14489.3	5.99862	1.46714	0.496739	0.387454
1292.59	-36304.7	-14489.3	6.02517	1.50561	0.499077	0.343899
1292.6	-36304.6	-14489.3	6.05337	1.5514	0.505614	0.29447
1292.62	-36304.5	-14489.3	6.08026	1.59227	0.513331	0.247993
1292.64	-36304.4	-14489.4	6.10676	1.629	0.502618	0.205619
1292.65	-36304.3	-14489.4	6.13502	1.66756	0.475161	0.159556
1292.67	-36304.2	-14489.4	6.16183	1.71082	0.444957	0.114901
1292.69	-36304.1	-14489.5	6.18827	1.75389	0.421157	0.0661717
1292.7	-36304	-14489.5	6.22	1.80333	0.406667	0.0152505
1292.72	-36303.9	-14489.5	6.25	1.84333	0.406667	-0.0326797
1292.74	-36303.8	-14489.5	6.28333	1.88333	0.413333	-0.0762527
1292.75	-36303.7	-14489.6	6.31873	1.91874	0.416437	-0.118849
1292.77	-36303.6	-14489.6	6.35178	1.9516	0.405916	-0.15332
1292.79	-36303.5	-14489.6	6.38194	1.97476	0.388454	-0.18479
1292.81	-36303.4	-14489.7	6.41745	1.99905	0.351629	-0.213442
1292.82	-36303.3	-14489.7	6.45048	2.01527	0.303916	-0.237829
1292.84	-36303.2	-14489.7	6.48415	2.03161	0.250492	-0.257104
1292.86	-36303.1	-14489.8	6.51925	2.0414	0.2076	-0.2736
1292.87	-36303	-14489.8	6.55304	2.0475	0.187387	-0.283814
1292.89	-36302.9	-14489.8	6.58927	2.05027	0.179782	-0.29194
1292.91	-36302.8	-14489.9	6.62335	2.04954	0.184481	-0.295686
1292.92	-36302.7	-14489.9	6.66146	2.04582	0.191972	-0.295677
1292.94	-36302.6	-14489.9	6.69551	2.04254	0.196738	-0.288612
1292.96	-36302.4	-14490	6.73381	2.03894	0.19097	-0.275522
1292.98	-36302.3	-14490	6.76617	2.03589	0.179254	-0.258411
1292.99	-36302.2	-14490	6.80039	2.03152	0.16747	-0.23903
1293.01	-36302.1	-14490.1	6.83536	2.02418	0.160672	-0.218608
1293.03	-36302	-14490.1	6.86821	2.01773	0.156187	-0.200972
1293.04	-36301.9	-14490.1	6.90246	2.01077	0.156397	-0.185432
1293.06	-36301.8	-14490.2	6.93733	2.00415	0.158905	-0.172687
1293.08	-36301.7	-14490.2	6.97015	1.99602	0.165808	-0.163121
1293.1	-36301.6	-14490.2	7.00456	1.9866	0.174594	-0.156961
1293.11	-36301.4	-14490.3	7.03929	1.98128	0.181949	-0.156547
1293.13	-36301.3	-14490.3	7.07209	1.97979	0.186299	-0.162197
1293.15	-36301.2	-14490.3	7.10667	1.98005	0.191852	-0.171386
1293.16	-36301.1	-14490.4	7.14124	1.97998	0.195719	-0.182234
1293.18	-36301	-14490.4	7.17404	1.98002	0.19434	-0.193321
1293.2	-36300.9	-14490.4	7.20877	1.97993	0.184132	-0.207289
1293.21	-36300.7	-14490.5	7.24318	1.98028	0.175852	-0.221347
1293.23	-36300.6	-14490.5	7.27602	1.97828	0.169205	-0.234373
1293.25	-36300.5	-14490.5	7.3108	1.97455	0.164436	-0.246473
1293.26	-36300.4	-14490.6	7.3454	1.97108	0.160932	-0.258465
1293.28	-36300.3	-14490.6	7.37601	1.96819	0.15981	-0.268883
1293.3	-36300.1	-14490.6	7.40736	1.96221	0.159979	-0.279272
1293.32	-36300	-14490.7	7.43776	1.95532	0.160258	-0.287475
1293.33	-36299.9	-14490.7	7.46978	1.94829	0.157817	-0.296628
1293.35	-36299.8	-14490.7	7.50509	1.94434	0.154192	-0.305984
1293.37	-36299.6	-14490.8	7.53897	1.93807	0.150516	-0.316745
1293.38	-36299.5	-14490.8	7.57193	1.93424	0.149942	-0.325737
1293.4	-36299.4	-14490.9	7.60716	1.92804	0.149807	-0.336012
1293.42	-36299.3	-14490.9	7.64084	1.92112	0.15271	-0.343225
1293.43	-36299.2	-14490.9	7.67417	1.91456	0.155842	-0.348897
1293.45	-36299	-14491	7.70635	1.90749	0.162481	-0.351676
1293.47	-36298.9	-14491	7.73657	1.90075	0.169107	-0.352888
1293.49	-36298.8	-14491	7.76619	1.8942	0.178676	-0.352899
1293.5	-36298.7	-14491.1	7.80123	1.88697	0.189479	-0.353956
1293.52	-36298.5	-14491.1	7.83484	1.88358	0.196312	-0.355042
1293.54	-36298.4	-14491.2	7.86485	1.87711	0.20292	-0.356209
1293.55	-36298.3	-14491.2	7.89667	1.87	0.21	-0.35512
1293.57	-36298.1	-14491.2	7.92667	1.86333	0.216667	-0.354031
1293.59	-36298	-14491.3	7.96	1.85667	0.223333	-0.351852
1293.61	-36297.9	-14491.3	7.99181	1.8496	0.234093	-0.350659
1293.62	-36297.7	-14491.4	8.0217	1.84291	0.24738	-0.348495
1293.64	-36297.6	-14491.4	8.05199	1.83641	0.257135	-0.347387
1293.66	-36297.5	-14491.4	8.08721	1.83266	0.264117	-0.345128
1293.67	-36297.3	-14491.5	8.11673	1.82614	0.270772	-0.344042
1293.69	-36297.2	-14491.5	8.14705	1.82272	0.277502	-0.341779
1293.71	-36297.1	-14491.6	8.17879	1.81537	0.284463	-0.339367
1293.72	-36296.9	-14491.6	8.20852	1.8089	0.291494	-0.335978
1293.74	-36296.8	-14491.6	8.2389	1.80197	0.302016	-0.332873
1293.76	-36296.7	-14491.7	8.2706	1.79571	0.311822	-0.330623
1293.78	-36296.5	-14491.7	8.30025	1.79212	0.31832	-0.328562
1293.79	-36296.4	-14491.8	8.33079	1.78492	0.324272	-0.325879
1293.81	-36296.3	-14491.8	8.36232	1.77808	0.328348	-0.321039
1293.83	-36296.1	-14491.9	8.39222	1.77116	0.335169	-0.317011
1293.84	-36296	-14491.9	8.42172	1.7656	0.34284	-0.314055
1293.86	-36295.9	-14491.9	8.45043	1.76105	0.353647	-0.311946
1293.88	-36295.7	-14492	8.48051	1.75541	0.363613	-0.30936
1293.89	-36295.6	-14492	8.51112	1.75101	0.372942	-0.306187
1293.91	-36295.5	-14492.1	8.5429	1.74482	0.378365	-0.304632
1293.93	-36295.3	-14492.1	8.57081	1.74245	0.381046	-0.306134
1293.94	-36295.2	-14492.2	8.59945	1.74682	0.385949	-0.312984
1293.96	-36295	-14492.2	8.63112	1.7593	0.393491	-0.325901
1293.98	-36294.9	-14492.2	8.66053	1.77443	0.39852	-0.342478
1294	-36294.8	-14492.3	8.69167	1.79025	0.401379	-0.360244
1294.01	-36294.6	-14492.3	8.72279	1.80395	0.406584	-0.376099
1294.03	-36294.5	-14492.4	8.75228	1.81573	0.413793	-0.388834
1294.05	-36294.4	-14492.4	8.78365	1.82412	0.41894	-0.400262
1294.06	-36294.2	-14492.5	8.81417	1.82907	0.420477	-0.40788
1294.08	-36294.1	-14492.5	8.84609	1.83042	0.418218	-0.411262
1294.1	-36293.9	-14492.6	8.87903	1.82827	0.414608	-0.411359
1294.12	-36293.8	-14492.6	8.90954	1.82276	0.410892	-0.408863
1294.13	-36293.6	-14492.7	8.93919	1.81378	0.409797	-0.403572
1294.15	-36293.5	-14492.7	8.97067	1.803	0.410064	-0.395029
1294.17	-36293.3	-14492.8	9.00134	1.79318	0.409908	-0.385194
1294.18	-36293.2	-14492.8	9.03098	1.78075	0.410305	-0.375599
1294.2	-36293.1	-14492.8	9.06247	1.76693	0.407621	-0.364387
1294.22	-36292.9	-14492.9	9.09342	1.75032	0.40408	-0.353333
1294.23	-36292.7	-14493	9.11997	1.73676	0.400765	-0.342243
1294.25	-36292.6	-14493	9.15125	1.71962	0.397437	-0.333554
1294.27	-36292.4	-14493.1	9.17858	1.70579	0.39145	-0.326615
1294.28	-36292.3	-14493.1	9.20805	1.68952	0.381943	-0.322989
1294.3	-36292.2	-14493.1	9.2366	1.6751	0.371068	-0.319478
1294.32	-36292	-14493.2	9.26661	1.65846	0.364048	-0.318211
1294.34	-36291.9	-14493.3	9.2935	1.64511	0.357453	-0.316947
1294.35	-36291.7	-14493.3	9.32168	1.62761	0.350494	-0.319946
1294.37	-36291.5	-14493.4	9.34847	1.61418	0.340608	-0.327274
1294.39	-36291.4	-14493.4	9.37504	1.59759	0.330604	-0.340127
1294.4	-36291.3	-14493.5	9.40333	1.58333	0.32	-0.354031
1294.42	-36291.1	-14493.5	9.43	1.56667	0.31	-0.367102
1294.44	-36291	-14493.6	9.45667	1.55667	0.3	-0.377996
1294.45	-36290.8	-14493.6	9.48483	1.54615	0.292969	-0.389534
1294.47	-36290.6	-14493.7	9.50809	1.53965	0.286201	-0.400503
1294.49	-36290.5	-14493.7	9.535	1.53292	0.275919	-0.416162
1294.51	-36290.4	-14493.8	9.56329	1.52585	0.261616	-0.438573
1294.52	-36290.2	-14493.8	9.58953	1.51925	0.24871	-0.462325
1294.54	-36290	-14493.9	9.61278	1.51243	0.238774	-0.482656
1294.56	-36289.9	-14493.9	9.63798	1.50596	0.228354	-0.499076
1294.57	-36289.7	-14494	9.66464	1.50231	0.222984	-0.509277
1294.59	-36289.6	-14494	9.6917	1.4959	0.223434	-0.517563
1294.61	-36289.4	-14494.1	9.71926	1.49196	0.223199	-0.522897
1294.62	-36289.2	-14494.1	9.74196	1.48556	0.217422	-0.527021
1294.64	-36289.1	-14494.2	9.76586	1.48259	0.203852	-0.529996
1294.66	-36288.9	-14494.2	9.79014	1.47897	0.19344	-0.532304
1294.68	-36288.8	-14494.3	9.81434	1.47571	0.185187	-0.534094
1294.69	-36288.6	-14494.4	9.84069	1.47229	0.182274	-0.535504
1294.71	-36288.5	-14494.4	9.86615	1.4688	0.179642	-0.537475
1294.73	-36288.3	-14494.5	9.89152	1.46551	0.180106	-0.538853
