# Supplementary material for: Extraction of driving behavior primitives considering driver expectation and vehicle dynamics
Source: PLoS One. 2025 Dec 31;20(12):e0340123. doi: 10.1371/journal.pone.0340123 (PMC12755792; doi:10.1371/journal.pone.0340123)
Supplement: S2 File — The dataset utilized in this study is organized into two main folders, categorizing driving scenarios into straight driving and turning maneuvers. These folders contain the raw, unprocessed behavioral data. For a detailed description of the variables and format within the.xlsx files, please refer to the accompanying readme.txt file. (ZIP) [file pone.0340123.s002.zip › DataSetForPimitiveExaction-2/turning/c112_w_3.xlsx]

## Sheet: Sheet1
1325.11	-35992.9	-14598	5.82333	-0.1	0.04	0.00980392
1325.12	-35992.9	-14598	5.82	-0.1	0.0433333	0.00980392
1325.14	-35992.8	-14598.1	5.82	-0.1	0.0466667	0.00980392
1325.16	-35992.7	-14598.1	5.82002	-0.1	0.0500976	0.00980406
1325.17	-35992.6	-14598.1	5.81989	-0.1	0.0499812	0.0098034
1325.19	-35992.5	-14598.2	5.81645	-0.1	0.0499775	0.00980586
1325.21	-35992.4	-14598.2	5.81288	-0.1	0.0502318	0.00978877
1325.22	-35992.3	-14598.2	5.80985	-0.1	0.0537485	0.00986328
1325.24	-35992.2	-14598.3	5.81002	-0.1	0.0571273	0.011101
1325.26	-35992.1	-14598.3	5.81008	-0.1	0.0602381	0.0136296
1325.28	-35992	-14598.3	5.80963	-0.1	0.0599364	0.0168198
1325.29	-35991.9	-14598.4	5.80602	-0.1	0.0600162	0.0188228
1325.31	-35991.8	-14598.4	5.80241	-0.1	0.0599948	0.0195357
1325.33	-35991.7	-14598.4	5.79976	-0.1	0.0600008	0.0181086
1325.34	-35991.6	-14598.4	5.80003	-0.1	0.060002	0.0155616
1325.36	-35991.5	-14598.5	5.80015	-0.1	0.0599892	0.0122584
1325.38	-35991.4	-14598.5	5.7993	-0.0999998	0.0600413	0.0104641
1325.39	-35991.3	-14598.5	5.79561	-0.100001	0.0598481	0.00973353
1325.41	-35991.3	-14598.6	5.79195	-0.0999962	0.0608303	0.00982855
1325.43	-35991.2	-14598.6	5.78973	-0.100014	0.0647983	0.00978369
1325.45	-35991.1	-14598.6	5.79002	-0.0999476	0.0668884	0.00985894
1325.46	-35991	-14598.7	5.79021	-0.100228	0.0666808	0.00949426
1325.48	-35990.9	-14598.7	5.78892	-0.0989104	0.066369	0.0079971
1325.5	-35990.8	-14598.7	5.7852	-0.0952013	0.0680843	0.00511238
1325.51	-35990.7	-14598.8	5.78151	-0.0915095	0.0703759	0.00207112
1325.53	-35990.6	-14598.8	5.77972	-0.0897298	0.0698999	0.000361067
1325.55	-35990.5	-14598.8	5.78008	-0.0900651	0.0700241	0.00034434
1325.57	-35990.4	-14598.9	5.7799	-0.0899818	0.0699933	0.00210058
1325.58	-35990.3	-14598.9	5.78031	-0.0900048	0.0700018	0.00498511
1325.6	-35990.2	-14598.9	5.77832	-0.0899989	0.0699996	0.00791387
1325.62	-35990.2	-14598.9	5.7747	-0.0900003	0.0700001	0.00951165
1325.63	-35990	-14599	5.7711	-0.0899999	0.07	0.00986136
1325.65	-35989.9	-14599	5.76982	-0.09	0.07	0.00979071
1325.67	-35989.9	-14599	5.76997	-0.09	0.07	0.00980754
1325.68	-35989.8	-14599.1	5.7703	-0.09	0.07	0.00980296
1325.7	-35989.7	-14599.1	5.76785	-0.09	0.07	0.00980414
1325.72	-35989.6	-14599.1	5.76433	-0.09	0.07	0.00980386
1325.73	-35989.5	-14599.2	5.76072	-0.09	0.0699999	0.00980394
1325.75	-35989.4	-14599.2	5.75986	-0.09	0.0700003	0.00980392
1325.77	-35989.3	-14599.2	5.76005	-0.09	0.0699987	0.00980392
1325.79	-35989.2	-14599.3	5.75992	-0.09	0.070005	0.00980392
1325.8	-35989.1	-14599.3	5.76021	-0.09	0.0699848	0.00980392
1325.82	-35989	-14599.3	5.75733	-0.09	0.0700595	0.00980392
1325.84	-35988.9	-14599.4	5.75397	-0.09	0.0697771	0.00980392
1325.85	-35988.8	-14599.4	5.75026	-0.09	0.0728319	0.00980392
1325.87	-35988.8	-14599.4	5.74994	-0.09	0.07641	0.00980392
1325.89	-35988.7	-14599.5	5.74997	-0.09	0.0768852	0.00980392
1325.9	-35988.6	-14599.5	5.75009	-0.09	0.0735827	0.00980392
1325.92	-35988.5	-14599.5	5.74688	-0.09	0.0700999	0.00980392
1325.94	-35988.4	-14599.6	5.74355	-0.09	0.0699735	0.00980392
1325.96	-35988.3	-14599.6	5.74	-0.09	0.07	0.00980392
1325.97	-35988.2	-14599.6	5.74	-0.09	0.07	0.00980392
1325.99	-35988.1	-14599.7	5.74	-0.09	0.07	0.00980392
1326.01	-35988	-14599.7	5.74003	-0.09	0.0701361	0.00980397
1326.02	-35987.9	-14599.7	5.73989	-0.09	0.0734361	0.00980374
1326.04	-35987.8	-14599.8	5.73645	-0.09	0.0733405	0.00980461
1326.06	-35987.7	-14599.8	5.73288	-0.09	0.073058	0.00979854
1326.08	-35987.6	-14599.8	5.72984	-0.09	0.0697947	0.0098226
1326.09	-35987.5	-14599.8	5.73004	-0.09	0.0700529	0.00820545
1326.11	-35987.5	-14599.9	5.72996	-0.09	0.0699804	-0.0013233
1326.13	-35987.4	-14599.9	5.7301	-0.09	0.0700048	-0.025606
1326.14	-35987.3	-14599.9	5.72962	-0.0899999	0.0700005	-0.0747179
1326.16	-35987.2	-14600	5.72602	-0.0900005	0.0699934	-0.150856
1326.18	-35987.1	-14600	5.72241	-0.0899975	0.0700354	-0.248428
1326.19	-35987	-14600	5.71976	-0.0900094	0.0698671	-0.348072
1326.21	-35986.9	-14600.1	5.72009	-0.0899557	0.0707134	-0.457038
1326.23	-35986.8	-14600.1	5.71993	-0.0901673	0.0743425	-0.570436
1326.24	-35986.7	-14600.1	5.72019	-0.0892903	0.0777991	-0.691453
1326.26	-35986.6	-14600.2	5.7192	-0.0856111	0.0802582	-0.812008
1326.28	-35986.5	-14600.2	5.71546	-0.0819363	0.0799236	-0.921443
1326.3	-35986.4	-14600.2	5.71192	-0.0797922	0.080018	-1.01594
1326.31	-35986.4	-14600.3	5.70968	-0.0798478	0.0799989	-1.10708
1326.33	-35986.3	-14600.3	5.7101	-0.0810695	0.079985	-1.18811
1326.35	-35986.2	-14600.3	5.70992	-0.0848036	0.0800592	-1.26107
1326.36	-35986.1	-14600.4	5.71026	-0.0884891	0.079748	-1.32179
1326.38	-35986	-14600.4	5.7087	-0.0902705	0.0812954	-1.37532
1326.4	-35985.9	-14600.4	5.705	-0.0899348	0.0850004	-1.44381
1326.41	-35985.8	-14600.5	5.7013	-0.0900183	0.0887029	-1.5271
1326.43	-35985.7	-14600.5	5.69974	-0.0899951	0.090258	-1.60977
1326.45	-35985.6	-14600.5	5.70008	-0.0900012	0.0899197	-1.68701
1326.47	-35985.5	-14600.6	5.6999	-0.0899993	0.0901013	-1.75235
1326.48	-35985.4	-14600.6	5.70032	-0.0900016	0.0896774	-1.81259
1326.5	-35985.3	-14600.6	5.69809	-0.0899949	0.0919121	-1.88253
1326.52	-35985.3	-14600.6	5.69452	-0.0900207	0.0954824	-1.95332
1326.53	-35985.2	-14600.7	5.69091	-0.0899226	0.0990952	-2.01481
1326.55	-35985.1	-14600.7	5.68983	-0.0902597	0.100168	-2.07005
1326.57	-35985	-14600.8	5.69007	-0.0877936	0.0999545	-2.11765
1326.59	-35984.9	-14600.8	5.68991	-0.0843629	0.100011	-2.16234
1326.6	-35984.8	-14600.8	5.69024	-0.0806024	0.100002	-2.20484
1326.62	-35984.7	-14600.8	5.68756	-0.0798511	0.099984	-2.23625
1326.64	-35984.6	-14600.9	5.68417	-0.0800394	0.100062	-2.25662
1326.65	-35984.5	-14600.9	5.68042	-0.0799923	0.0998113	-2.27044
1326.67	-35984.4	-14600.9	5.67989	-0.0800021	0.1026	-2.27898
1326.69	-35984.3	-14601	5.68002	-0.0799994	0.10628	-2.28286
1326.7	-35984.3	-14601	5.68001	-0.0800001	0.106835	-2.28426
1326.72	-35984.2	-14601	5.67995	-0.08	0.103927	-2.28432
1326.74	-35984.1	-14601.1	5.68018	-0.08	0.0975151	-2.28436
1326.76	-35984	-14601.1	5.67689	-0.08	0.0904219	-2.28332
1326.77	-35983.9	-14601.1	5.67354	-0.08	0.0836515	-2.28121
1326.79	-35983.8	-14601.2	5.67011	-0.08	0.080104	-2.27798
1326.81	-35983.7	-14601.2	5.67	-0.08	0.08	-2.27451
1326.82	-35983.6	-14601.2	5.67	-0.08	0.0833333	-2.27124
1326.84	-35983.5	-14601.3	5.67	-0.08	0.0866667	-2.26797
1326.86	-35983.4	-14601.3	5.66989	-0.08	0.0936814	-2.26451
1326.87	-35983.4	-14601.3	5.66646	-0.08	0.0967437	-2.26122
1326.89	-35983.3	-14601.4	5.66311	-0.08	0.096564	-2.25809
1326.91	-35983.2	-14601.4	5.65982	-0.08	0.0926473	-2.25969
1326.92	-35983.1	-14601.4	5.66005	-0.08	0.0859125	-2.26712
1326.94	-35983	-14601.5	5.65997	-0.08	0.0789902	-2.28336
1326.96	-35982.9	-14601.5	5.6601	-0.08	0.0677378	-2.30603
1326.98	-35982.8	-14601.5	5.65962	-0.08	0.054344	-2.33131
1326.99	-35982.7	-14601.6	5.65602	-0.08	0.0407648	-2.35604
1327.01	-35982.6	-14601.6	5.65242	-0.08	0.0273426	-2.37692
1327.03	-35982.5	-14601.6	5.64975	-0.08	0.0176106	-2.392
1327.04	-35982.4	-14601.7	5.65006	-0.0800001	0.00813539	-2.40545
1327.06	-35982.4	-14601.7	5.64999	-0.0799993	0.00119065	-2.42243
1327.08	-35982.3	-14601.7	5.64996	-0.0800025	-0.004397	-2.44168
1327.1	-35982.2	-14601.8	5.65016	-0.0800926	-0.00840862	-2.46001
1327.11	-35982.1	-14601.8	5.64911	-0.0884463	-0.0158574	-2.46645
1327.13	-35982	-14601.8	5.64544	-0.11387	-0.0222061	-2.45158
1327.15	-35981.9	-14601.9	5.64207	-0.16806	-0.0294472	-2.40782
1327.16	-35981.8	-14601.9	5.63875	-0.260531	-0.034675	-2.33968
1327.18	-35981.7	-14601.9	5.6345	-0.360915	-0.0395522	-2.26291
1327.2	-35981.6	-14602	5.62583	-0.463303	-0.0438005	-2.17882
1327.21	-35981.6	-14602	5.6151	-0.570188	-0.0437375	-2.0864
1327.23	-35981.5	-14602	5.6056	-0.689206	-0.0405199	-1.98727
1327.25	-35981.4	-14602.1	5.59382	-0.823071	-0.0346965	-1.87621
1327.26	-35981.3	-14602.1	5.57794	-0.94494	-0.031319	-1.77107
1327.28	-35981.2	-14602.1	5.5612	-1.0414	-0.0299717	-1.68288
1327.3	-35981.1	-14602.2	5.54415	-1.13407	-0.0286008	-1.59774
1327.32	-35981	-14602.2	5.52528	-1.22488	-0.0231518	-1.51501
1327.33	-35980.9	-14602.2	5.50328	-1.31167	-0.0143548	-1.4384
1327.35	-35980.8	-14602.3	5.47871	-1.39095	-0.00377252	-1.3671
1327.37	-35980.8	-14602.3	5.45467	-1.44664	0.00682409	-1.3075
1327.38	-35980.7	-14602.3	5.43209	-1.49746	0.0143691	-1.25195
1327.4	-35980.6	-14602.4	5.40505	-1.57066	0.0215137	-1.17844
1327.42	-35980.5	-14602.4	5.37793	-1.6625	0.0257328	-1.09292
1327.43	-35980.4	-14602.4	5.34915	-1.75259	0.0295775	-1.0072
1327.45	-35980.3	-14602.4	5.31765	-1.82824	0.0276584	-0.926018
1327.47	-35980.2	-14602.5	5.28451	-1.88691	0.0244588	-0.856395
1327.49	-35980.1	-14602.5	5.25136	-1.9469	0.0162311	-0.788676
1327.5	-35980.1	-14602.5	5.2162	-2.02269	0.00273663	-0.710228
1327.52	-35980	-14602.6	5.18242	-2.0979	-0.013756	-0.633636
1327.54	-35979.9	-14602.6	5.14941	-2.16059	-0.0282183	-0.564586
1327.55	-35979.8	-14602.6	5.11335	-2.20871	-0.0355115	-0.5047
1327.57	-35979.7	-14602.6	5.07467	-2.2547	-0.0427639	-0.447558
1327.59	-35979.7	-14602.7	5.03465	-2.29817	-0.0435664	-0.396039
1327.61	-35979.6	-14602.7	4.99565	-2.34117	-0.0403819	-0.342952
1327.62	-35979.5	-14602.7	4.95568	-2.36883	-0.030658	-0.290855
1327.64	-35979.4	-14602.8	4.91577	-2.38575	-0.0205142	-0.225768
1327.66	-35979.3	-14602.8	4.87333	-2.4	-0.0133333	-0.135076
1327.67	-35979.3	-14602.8	4.83333	-2.40667	-0.01	-0.0326797
1327.69	-35979.2	-14602.9	4.79333	-2.41	-0.01	0.0708061
1327.71	-35979.1	-14602.9	4.75089	-2.40998	-0.010181	0.177162
1327.72	-35979	-14602.9	4.71103	-2.41	-0.0172042	0.280773
1327.74	-35978.9	-14602.9	4.67087	-2.41003	-0.0273106	0.397551
1327.76	-35978.9	-14603	4.62846	-2.40977	-0.0377177	0.53179
1327.78	-35978.8	-14603	4.58873	-2.40624	-0.0437909	0.652823
1327.79	-35978.7	-14603	4.5484	-2.40293	-0.0471818	0.760683
1327.81	-35978.7	-14603	4.50605	-2.39939	-0.049819	0.868649
1327.83	-35978.6	-14603.1	4.46642	-2.39609	-0.0461769	1.00326
1327.84	-35978.5	-14603.1	4.42591	-2.39272	-0.0473754	1.20684
1327.86	-35978.4	-14603.1	4.38365	-2.38916	-0.0562117	1.48662
1327.88	-35978.4	-14603.1	4.34411	-2.38604	-0.0694549	1.76256
1327.89	-35978.3	-14603.2	4.3034	-2.38199	-0.0786084	2.01343
1327.91	-35978.2	-14603.2	4.26127	-2.38179	-0.0921718	2.21588
1327.93	-35978.2	-14603.2	4.22179	-2.39339	-0.118568	2.36175
1327.94	-35978.1	-14603.2	4.18091	-2.40965	-0.148795	2.48279
1327.96	-35978	-14603.3	4.13884	-2.4362	-0.175185	2.58357
1327.98	-35978	-14603.3	4.0997	-2.46265	-0.198636	2.6601
1328	-35977.9	-14603.3	4.05739	-2.48958	-0.22787	2.7219
1328.01	-35977.8	-14603.3	4.01173	-2.50977	-0.258134	2.76877
1328.03	-35977.8	-14603.3	3.96916	-2.52193	-0.274358	2.80021
1328.05	-35977.7	-14603.4	3.9244	-2.5355	-0.277041	2.82459
1328.06	-35977.7	-14603.4	3.87926	-2.552	-0.275961	2.84653
1328.08	-35977.6	-14603.4	3.83661	-2.5742	-0.280142	2.86698
1328.1	-35977.5	-14603.4	3.79167	-2.59734	-0.293609	2.88768
1328.12	-35977.5	-14603.5	3.74672	-2.61465	-0.304809	2.90469
1328.13	-35977.4	-14603.5	3.70408	-2.62508	-0.306067	2.91655
1328.15	-35977.3	-14603.5	3.65893	-2.63709	-0.298195	2.92752
1328.17	-35977.3	-14603.5	3.61422	-2.65271	-0.286541	2.94001
1328.18	-35977.2	-14603.5	3.57145	-2.67176	-0.282412	2.95366
1328.2	-35977.2	-14603.5	3.52647	-2.6906	-0.285242	2.96875
1328.22	-35977.1	-14603.6	3.4797	-2.70779	-0.289386	2.9818
1328.23	-35977.1	-14603.6	3.43352	-2.72198	-0.288341	2.99357
1328.25	-35977	-14603.6	3.38429	-2.73608	-0.283997	3.00535
1328.27	-35977	-14603.6	3.33889	-2.74723	-0.2833	3.01659
1328.28	-35976.9	-14603.6	3.29676	-2.75725	-0.282894	3.02594
1328.3	-35976.8	-14603.6	3.24835	-2.76509	-0.286284	3.03349
1328.32	-35976.8	-14603.7	3.20082	-2.77202	-0.28398	3.03763
1328.34	-35976.7	-14603.7	3.1543	-2.77593	-0.283902	3.03909
1328.35	-35976.7	-14603.7	3.10815	-2.77955	-0.275645	3.03924
1328.37	-35976.6	-14603.7	3.06153	-2.78013	-0.262627	3.03919
1328.39	-35976.6	-14603.7	3.01513	-2.77991	-0.246087	3.0393
1328.4	-35976.5	-14603.7	2.96577	-2.78017	-0.234167	3.03827
1328.42	-35976.5	-14603.7	2.91871	-2.77707	-0.230122	3.0372
1328.44	-35976.4	-14603.8	2.87235	-2.7739	-0.23	3.03593
1328.45	-35976.4	-14603.8	2.82287	-2.76711	-0.229937	3.03792
1328.47	-35976.4	-14603.8	2.77601	-2.76037	-0.233038	3.04218
1328.49	-35976.3	-14603.8	2.72954	-2.75375	-0.239515	3.04945
1328.51	-35976.3	-14603.8	2.68	-2.74667	-0.25	3.06645
1328.52	-35976.2	-14603.8	2.63667	-2.74	-0.263333	3.10022
1328.54	-35976.2	-14603.8	2.59333	-2.73	-0.27	3.16231
1328.56	-35976.1	-14603.9	2.5438	-2.7194	-0.280467	3.26263
1328.57	-35976.1	-14603.9	2.49729	-2.7094	-0.283348	3.38456
1328.59	-35976	-14603.9	2.45058	-2.69948	-0.279406	3.52265
1328.61	-35976	-14603.9	2.40477	-2.68804	-0.269693	3.66365
1328.62	-35976	-14603.9	2.36166	-2.66305	-0.278367	3.77609
1328.64	-35975.9	-14603.9	2.318	-2.61534	-0.30013	3.85236
1328.66	-35975.9	-14603.9	2.27204	-2.52577	-0.32593	3.88875
1328.68	-35975.9	-14603.9	2.22947	-2.42117	-0.325666	3.88696
1328.69	-35975.8	-14603.9	2.18961	-2.31477	-0.31331	3.86663
1328.71	-35975.8	-14603.9	2.1517	-2.21356	-0.292528	3.82991
1328.73	-35975.7	-14603.9	2.11908	-2.11083	-0.281223	3.77631
1328.74	-35975.7	-14603.9	2.0849	-1.98448	-0.269799	3.69582
1328.76	-35975.7	-14604	2.05071	-1.84138	-0.243209	3.59256
1328.78	-35975.6	-14604	2.02122	-1.71099	-0.199844	3.49343
1328.8	-35975.6	-14604	1.99152	-1.60322	-0.152738	3.39943
1328.81	-35975.6	-14604	1.96337	-1.50604	-0.10884	3.29675
1328.83	-35975.5	-14604	1.93927	-1.37301	-0.0774052	3.15603
1328.85	-35975.5	-14604	1.91896	-1.13763	-0.0560088	2.933
1328.86	-35975.5	-14604	1.9003	-0.822596	-0.0441901	2.64621
1328.88	-35975.4	-14604	1.88875	-0.519054	-0.0419597	2.37357
1328.9	-35975.4	-14604	1.88114	-0.267744	-0.0399609	2.14053
1328.91	-35975.4	-14604	1.87992	-0.079468	-0.0384993	1.9766
1328.93	-35975.4	-14604	1.87974	0.0443422	-0.0364989	1.8765
1328.95	-35975.3	-14604	1.8815	0.144906	-0.0360316	1.80891
1328.96	-35975.3	-14604	1.88482	0.216726	-0.0411316	1.76521
1328.98	-35975.2	-14604	1.89028	0.26232	-0.0527466	1.73967
1329	-35975.2	-14604	1.89515	0.298054	-0.0722987	1.7224
1329.02	-35975.2	-14604	1.90066	0.322961	-0.0987972	1.71046
1329.03	-35975.2	-14604	1.90527	0.338487	-0.127465	1.70284
1329.05	-35975.1	-14604.1	1.91057	0.348359	-0.157092	1.69758
1329.07	-35975.1	-14604.1	1.91776	0.350355	-0.182514	1.6934
1329.08	-35975.1	-14604.1	1.92424	0.3499	-0.201409	1.68781
1329.1	-35975	-14604.1	1.93126	0.350041	-0.21453	1.67944
1329.12	-35975	-14604.1	1.9381	0.349914	-0.217331	1.66876
1329.13	-35975	-14604.1	1.94456	0.350302	-0.214698	1.65815
1329.15	-35974.9	-14604.1	1.952	0.347625	-0.208365	1.6449
1329.17	-35974.9	-14604.1	1.9557	0.344065	-0.20182	1.63171
1329.19	-35974.9	-14604.1	1.96192	0.340821	-0.192278	1.617
1329.2	-35974.8	-14604.1	1.96591	0.337268	-0.184459	1.60164
1329.22	-35974.8	-14604.1	1.97231	0.333972	-0.177809	1.58891
1329.24	-35974.8	-14604.1	1.97596	0.330374	-0.171366	1.58257
1329.25	-35974.7	-14604.1	1.98242	0.329936	-0.161493	1.5914
1329.27	-35974.7	-14604.1	1.98927	0.330028	-0.148088	1.61879
1329.29	-35974.7	-14604.1	1.99579	0.329952	-0.137854	1.66249
1329.3	-35974.6	-14604.1	2.00304	0.330088	-0.127208	1.72374
1329.32	-35974.6	-14604.1	2.00639	0.326884	-0.120341	1.79305
1329.34	-35974.6	-14604.1	2.01302	0.323553	-0.113783	1.87375
1329.36	-35974.5	-14604.1	2.01667	0.32	-0.106667	1.97168
1329.37	-35974.5	-14604.2	2.02333	0.32	-0.103333	2.07407
1329.39	-35974.5	-14604.2	2.02667	0.32	-0.0966667	2.18627
1329.41	-35974.4	-14604.2	2.03378	0.319979	-0.0968014	2.30759
1329.42	-35974.4	-14604.2	2.04037	0.320089	-0.100306	2.41667
1329.44	-35974.4	-14604.2	2.04712	0.323623	-0.107106	2.51182
1329.46	-35974.3	-14604.2	2.05385	0.3313	-0.114059	2.59204
1329.47	-35974.3	-14604.2	2.05723	0.344975	-0.121067	2.64842
1329.49	-35974.2	-14604.2	2.06421	0.358222	-0.131015	2.68771
1329.51	-35974.2	-14604.2	2.07118	0.378459	-0.137807	2.70298
1329.53	-35974.2	-14604.2	2.07788	0.423061	-0.144513	2.68329
1329.54	-35974.1	-14604.2	2.08437	0.500414	-0.151201	2.62004
1329.56	-35974.1	-14604.2	2.09272	0.621312	-0.158448	2.50881
1329.58	-35974.1	-14604.2	2.10639	0.764683	-0.164199	2.36745
1329.59	-35974	-14604.2	2.1206	0.922554	-0.168021	2.19809
1329.61	-35974	-14604.2	2.13811	1.08477	-0.175453	2.0132
1329.63	-35974	-14604.2	2.15624	1.223	-0.181837	1.84177
1329.64	-35973.9	-14604.2	2.18051	1.35475	-0.188972	1.6727
1329.66	-35973.9	-14604.2	2.20618	1.47144	-0.194575	1.50759
1329.68	-35973.9	-14604.3	2.23162	1.5639	-0.198912	1.36084
1329.7	-35973.8	-14604.3	2.25609	1.64449	-0.204665	1.22033
1329.71	-35973.8	-14604.3	2.28573	1.71091	-0.209349	1.09888
1329.73	-35973.7	-14604.3	2.3155	1.75861	-0.214791	1.00821
1329.75	-35973.7	-14604.3	2.3465	1.79912	-0.219304	0.935177
1329.76	-35973.7	-14604.3	2.37737	1.82901	-0.226301	0.877602
1329.78	-35973.6	-14604.3	2.40878	1.8482	-0.234623	0.834144
1329.8	-35973.6	-14604.3	2.44196	1.86396	-0.243628	0.79044
1329.82	-35973.5	-14604.3	2.47278	1.87419	-0.250242	0.740912
1329.83	-35973.5	-14604.3	2.50202	1.87917	-0.256525	0.686375
1329.85	-35973.4	-14604.3	2.53523	1.87835	-0.265423	0.62663
1329.87	-35973.4	-14604.3	2.56983	1.87602	-0.275929	0.566241
1329.88	-35973.4	-14604.3	2.60297	1.87914	-0.286118	0.50311
1329.9	-35973.3	-14604.3	2.63563	1.89445	-0.2943	0.423367
1329.92	-35973.3	-14604.3	2.66631	1.92212	-0.301271	0.33557
1329.93	-35973.2	-14604.3	2.69552	1.95484	-0.305575	0.248875
1329.95	-35973.2	-14604.3	2.72953	1.98765	-0.309244	0.160851
1329.97	-35973.1	-14604.3	2.7635	2.01626	-0.309912	0.0826408
1329.98	-35973.1	-14604.4	2.79878	2.03776	-0.312192	0.0148617
1330	-35973	-14604.4	2.83754	2.05635	-0.315631	-0.04927
1330.02	-35973	-14604.4	2.87511	2.06817	-0.321711	-0.103681
1330.04	-35972.9	-14604.4	2.90873	2.07526	-0.328154	-0.154376
1330.05	-35972.9	-14604.4	2.94377	2.07983	-0.338038	-0.208005
1330.07	-35972.9	-14604.4	2.97764	2.07757	-0.348304	-0.264645
1330.09	-35972.8	-14604.4	3.01036	2.07151	-0.358157	-0.3199
1330.1	-35972.7	-14604.4	3.04876	2.06124	-0.368807	-0.379084
1330.12	-35972.7	-14604.4	3.08575	2.05132	-0.378693	-0.428242
1330.14	-35972.6	-14604.4	3.12237	2.03825	-0.391653	-0.472409
1330.15	-35972.6	-14604.4	3.15798	2.02435	-0.405849	-0.507017
1330.17	-35972.5	-14604.4	3.19141	2.00443	-0.419248	-0.530627
1330.19	-35972.5	-14604.4	3.22463	1.98776	-0.432452	-0.54195
1330.21	-35972.4	-14604.4	3.26	1.96667	-0.45	-0.552288
1330.22	-35972.4	-14604.4	3.29333	1.95	-0.47	-0.566449
1330.24	-35972.3	-14604.4	3.32667	1.94	-0.486667	-0.593682
1330.26	-35972.3	-14604.5	3.36204	1.9479	-0.5043	-0.643974
1330.27	-35972.2	-14604.5	3.39525	1.98259	-0.521185	-0.710211
1330.29	-35972.1	-14604.5	3.42873	2.03328	-0.544754	-0.792937
1330.31	-35972.1	-14604.5	3.464	2.0944	-0.569972	-0.889597
1330.33	-35972	-14604.5	3.49742	2.16547	-0.600127	-0.988985
1330.34	-35972	-14604.5	3.5345	2.2471	-0.626047	-1.09783
1330.36	-35971.9	-14604.5	3.57373	2.34498	-0.646859	-1.22395
1330.38	-35971.8	-14604.5	3.61356	2.4524	-0.666934	-1.35218
1330.39	-35971.8	-14604.5	3.65442	2.56924	-0.692019	-1.49204
1330.41	-35971.7	-14604.5	3.70096	2.69867	-0.723302	-1.63763
1330.43	-35971.7	-14604.5	3.74801	2.8082	-0.750266	-1.76814
1330.44	-35971.6	-14604.5	3.79912	2.90979	-0.785799	-1.89
1330.46	-35971.5	-14604.5	3.85178	2.99613	-0.831335	-2.00053
1330.48	-35971.5	-14604.5	3.9009	3.06097	-0.879665	-2.08851
1330.49	-35971.4	-14604.5	3.953	3.11504	-0.924285	-2.16626
1330.51	-35971.3	-14604.5	4.00931	3.15471	-0.972532	-2.2371
1330.53	-35971.3	-14604.5	4.06186	3.1768	-1.01587	-2.29685
1330.55	-35971.2	-14604.5	4.11636	3.19025	-1.06369	-2.35094
1330.56	-35971.1	-14604.5	4.17373	3.19341	-1.10564	-2.39496
1330.58	-35971	-14604.5	4.22852	3.18475	-1.14289	-2.42293
1330.6	-35971	-14604.5	4.2835	3.16285	-1.19245	-2.43793
1330.61	-35970.9	-14604.5	4.33734	3.1301	-1.26226	-2.4392
1330.63	-35970.8	-14604.5	4.38768	3.09159	-1.33682	-2.43085
1330.65	-35970.7	-14604.5	4.44337	3.04943	-1.40717	-2.41239
1330.66	-35970.7	-14604.5	4.49881	2.99773	-1.47328	-2.38351
1330.68	-35970.6	-14604.5	4.54996	2.93752	-1.54209	-2.3464
1330.7	-35970.5	-14604.5	4.59975	2.8698	-1.62335	-2.30467
1330.72	-35970.4	-14604.5	4.64785	2.81372	-1.68565	-2.26931
1330.73	-35970.3	-14604.5	4.69335	2.77407	-1.72515	-2.24517
1330.75	-35970.3	-14604.5	4.74473	2.74297	-1.74708	-2.22787
1330.77	-35970.2	-14604.5	4.79401	2.71532	-1.77013	-2.2178
1330.78	-35970.1	-14604.5	4.84014	2.69409	-1.79631	-2.21211
1330.8	-35970	-14604.5	4.88645	2.6676	-1.83149	-2.20634
1330.82	-35969.9	-14604.5	4.93299	2.62525	-1.86914	-2.19417
1330.84	-35969.9	-14604.5	4.97926	2.56866	-1.90835	-2.17825
1330.85	-35969.8	-14604.5	5.02858	2.50444	-1.94531	-2.16007
1330.87	-35969.7	-14604.5	5.07373	2.44677	-1.9791	-2.14263
1330.89	-35969.6	-14604.5	5.11374	2.38559	-2.01121	-2.12214
1330.9	-35969.5	-14604.5	5.15588	2.31846	-2.05654	-2.09777
1330.92	-35969.4	-14604.5	5.19644	2.25393	-2.11885	-2.07781
1330.94	-35969.3	-14604.5	5.23599	2.19661	-2.17919	-2.06648
1330.95	-35969.2	-14604.5	5.27855	2.13976	-2.24055	-2.06315
1330.97	-35969.2	-14604.5	5.31585	2.08893	-2.28203	-2.06501
1330.99	-35969.1	-14604.4	5.35218	2.04211	-2.32763	-2.06742
1331.01	-35969	-14604.4	5.39109	1.99603	-2.37678	-2.06661
1331.02	-35968.9	-14604.4	5.42786	1.95231	-2.43652	-2.0615
1331.04	-35968.8	-14604.4	5.46452	1.91281	-2.49317	-2.04896
1331.06	-35968.7	-14604.4	5.5	1.85667	-2.55333	-2.02614
1331.07	-35968.6	-14604.4	5.53333	1.8	-2.59667	-1.99129
1331.09	-35968.5	-14604.4	5.56667	1.73	-2.63667	-1.9488
1331.11	-35968.4	-14604.3	5.59848	1.66278	-2.66438	-1.89678
1331.12	-35968.3	-14604.3	5.6284	1.60002	-2.67364	-1.84782
1331.14	-35968.2	-14604.3	5.6585	1.54666	-2.67667	-1.79533
1331.16	-35968.1	-14604.3	5.69038	1.49121	-2.67712	-1.7437
1331.17	-35968	-14604.3	5.71989	1.45632	-2.68411	-1.70023
1331.19	-35967.9	-14604.2	5.74658	1.42692	-2.69116	-1.66476
1331.21	-35967.8	-14604.2	5.77488	1.40197	-2.70683	-1.63017
1331.23	-35967.7	-14604.2	5.80124	1.37055	-2.73158	-1.5963
1331.24	-35967.6	-14604.2	5.82841	1.33328	-2.76784	-1.55795
1331.26	-35967.5	-14604.1	5.85579	1.29364	-2.819	-1.51567
1331.28	-35967.4	-14604.1	5.87918	1.2553	-2.87342	-1.47791
1331.29	-35967.3	-14604.1	5.90667	1.221	-2.93509	-1.43632
1331.31	-35967.2	-14604.1	5.93485	1.18361	-3.00507	-1.388
1331.33	-35967.1	-14604	5.96034	1.15469	-3.07598	-1.33304
1331.35	-35967	-14604	5.98385	1.12472	-3.13924	-1.26953
1331.36	-35966.9	-14604	6.00846	1.09719	-3.19874	-1.1962
1331.38	-35966.8	-14603.9	6.03136	1.07051	-3.2568	-1.12124
1331.4	-35966.7	-14603.9	6.05559	1.04437	-3.33512	-1.04027
1331.41	-35966.6	-14603.9	6.07869	1.02019	-3.4177	-0.958721
1331.43	-35966.5	-14603.8	6.09807	0.997523	-3.50035	-0.882606
1331.45	-35966.4	-14603.8	6.11853	0.971729	-3.58738	-0.799854
1331.46	-35966.3	-14603.8	6.14088	0.94509	-3.67901	-0.711685
1331.48	-35966.2	-14603.7	6.16415	0.922752	-3.75914	-0.623089
1331.5	-35966.1	-14603.7	6.18856	0.897472	-3.82845	-0.522599
1331.51	-35966	-14603.6	6.21103	0.865033	-3.88183	-0.415109
1331.53	-35965.9	-14603.6	6.23034	0.824047	-3.91824	-0.312088
1331.55	-35965.8	-14603.5	6.2513	0.78057	-3.94926	-0.212141
1331.57	-35965.7	-14603.5	6.27182	0.739386	-3.97213	-0.127902
1331.58	-35965.6	-14603.4	6.29192	0.701568	-3.99289	-0.0601919
1331.6	-35965.5	-14603.4	6.31061	0.665447	-4.01991	0.00302781
1331.62	-35965.5	-14603.3	6.32758	0.633329	-4.04747	0.0592544
1331.63	-35965.3	-14603.3	6.34371	0.605908	-4.07277	0.110027
1331.65	-35965.2	-14603.2	6.36355	0.580207	-4.08943	0.164878
1331.67	-35965.2	-14603.2	6.38454	0.558931	-4.10472	0.223102
1331.68	-35965	-14603.1	6.40179	0.539486	-4.12351	0.285325
1331.7	-35964.9	-14603.1	6.41916	0.518032	-4.14767	0.354628
1331.72	-35964.9	-14603	6.43617	0.500453	-4.16885	0.425698
1331.74	-35964.8	-14603	6.45263	0.483746	-4.18863	0.497681
1331.75	-35964.7	-14602.9	6.47023	0.469193	-4.20907	0.583318
1331.77	-35964.6	-14602.8	6.48714	0.453204	-4.23763	0.670887
1331.79	-35964.5	-14602.8	6.50355	0.433762	-4.27241	0.760941
1331.8	-35964.4	-14602.7	6.52148	0.410059	-4.32327	0.858197
1331.82	-35964.3	-14602.6	6.53498	0.377352	-4.38015	0.946489
1331.84	-35964.2	-14602.6	6.55146	0.341757	-4.43383	1.03213
1331.86	-35964.1	-14602.5	6.56577	0.292775	-4.48405	1.12209
1331.87	-35964	-14602.4	6.58242	0.252255	-4.52429	1.21353
1331.89	-35963.9	-14602.4	6.59587	0.212324	-4.57023	1.30977
1331.91	-35963.8	-14602.3	6.61	0.173333	-4.62667	1.41939
1331.92	-35963.7	-14602.2	6.62	0.13	-4.68	1.52397
1331.94	-35963.6	-14602.1	6.63	0.0833333	-4.72667	1.62418
1331.96	-35963.5	-14602.1	6.64074	0.0266815	-4.76869	1.71858
1331.97	-35963.5	-14602	6.65401	-0.0263387	-4.79463	1.79498
1331.99	-35963.4	-14601.9	6.66396	-0.0761937	-4.8143	1.86226
1332.01	-35963.3	-14601.8	6.67428	-0.121533	-4.82828	1.92521
1332.03	-35963.2	-14601.8	6.68093	-0.156995	-4.84131	1.97722
1332.04	-35963.1	-14601.7	6.69135	-0.187086	-4.85126	2.01845
1332.06	-35963	-14601.6	6.70142	-0.218148	-4.86699	2.04771
1332.08	-35963	-14601.5	6.70779	-0.240263	-4.89075	2.06439
1332.09	-35962.9	-14601.4	6.71446	-0.2601	-4.91473	2.0763
1332.11	-35962.8	-14601.3	6.72227	-0.276431	-4.93654	2.08864
1332.13	-35962.7	-14601.3	6.73185	-0.284712	-4.94028	2.09802
1332.14	-35962.6	-14601.1	6.73824	-0.286354	-4.93294	2.10621
1332.16	-35962.6	-14601.1	6.74537	-0.281493	-4.90951	2.11126
1332.18	-35962.5	-14601	6.7519	-0.274741	-4.88702	2.11362
1332.19	-35962.4	-14600.9	6.75879	-0.267772	-4.86844	2.11277
1332.21	-35962.3	-14600.8	6.76554	-0.26182	-4.85697	2.11003
1332.23	-35962.2	-14600.7	6.7732	-0.258906	-4.85181	2.10652
1332.25	-35962.2	-14600.6	6.78375	-0.255485	-4.84977	2.1013
1332.26	-35962.1	-14600.5	6.79441	-0.251568	-4.85009	2.09357
1332.28	-35962	-14600.4	6.80296	-0.250281	-4.84988	2.08397
1332.3	-35961.9	-14600.3	6.80957	-0.247215	-4.85037	2.06912
1332.31	-35961.9	-14600.2	6.8163	-0.230435	-4.84777	2.04558
1332.33	-35961.8	-14600.1	6.82436	-0.20217	-4.83805	2.01255
1332.35	-35961.7	-14600	6.83507	-0.164305	-4.82057	1.96713
1332.37	-35961.7	-14599.9	6.84533	-0.117722	-4.79842	1.91369
1332.38	-35961.6	-14599.8	6.8553	-0.0641856	-4.7838	1.85782
1332.4	-35961.6	-14599.7	6.86535	-0.00434924	-4.77609	1.79758
1332.42	-35961.5	-14599.6	6.87778	0.0516613	-4.7691	1.73773
1332.43	-35961.4	-14599.5	6.8908	0.106139	-4.74796	1.6824
1332.45	-35961.4	-14599.4	6.90698	0.164783	-4.70921	1.62316
1332.47	-35961.3	-14599.3	6.9239	0.229466	-4.66191	1.56223
1332.48	-35961.3	-14599.2	6.94297	0.297368	-4.60599	1.49688
1332.5	-35961.2	-14599.1	6.96142	0.376037	-4.53672	1.42453
1332.52	-35961.1	-14599	6.98076	0.452649	-4.45389	1.36144
1332.53	-35961.1	-14598.8	7.00032	0.521411	-4.37924	1.3165
1332.55	-35961	-14598.7	7.0243	0.578945	-4.31941	1.28482
1332.57	-35961	-14598.6	7.04556	0.619377	-4.29748	1.26268
1332.59	-35960.9	-14598.5	7.06518	0.647091	-4.29448	1.2428
1332.6	-35960.9	-14598.4	7.08609	0.675174	-4.28601	1.21745
1332.62	-35960.8	-14598.3	7.10919	0.699507	-4.26512	1.18759
1332.64	-35960.8	-14598.2	7.13245	0.722065	-4.23069	1.15414
1332.65	-35960.7	-14598.1	7.15711	0.752453	-4.18336	1.12203
1332.67	-35960.7	-14598	7.18065	0.791637	-4.11853	1.09819
1332.69	-35960.6	-14597.8	7.20381	0.837358	-4.0427	1.07876
1332.7	-35960.6	-14597.7	7.22859	0.890325	-3.96148	1.05306
1332.72	-35960.5	-14597.6	7.25189	0.94012	-3.88123	1.01564
1332.74	-35960.5	-14597.5	7.27837	1.00266	-3.79904	0.964454
1332.76	-35960.4	-14597.4	7.30667	1.07333	-3.68667	0.893246
1332.77	-35960.4	-14597.2	7.33667	1.15	-3.56667	0.814815
1332.79	-35960.3	-14597.1	7.36333	1.22333	-3.45	0.72658
1332.81	-35960.3	-14597	7.3952	1.29742	-3.36208	0.630727
1332.82	-35960.3	-14596.9	7.42505	1.3562	-3.29718	0.545381
1332.84	-35960.2	-14596.7	7.45519	1.3992	-3.26522	0.465784
1332.86	-35960.2	-14596.6	7.48693	1.44566	-3.23542	0.38093
1332.88	-35960.1	-14596.5	7.51701	1.49632	-3.16405	0.291892
1332.89	-35960.1	-14596.4	7.55084	1.55832	-2.9842	0.191022
1332.91	-35960.1	-14596.3	7.58596	1.63268	-2.69048	0.0832019
1332.93	-35960	-14596.1	7.61948	1.6974	-2.41434	-0.00849653
1332.94	-35960	-14596	7.65684	1.75206	-2.18259	-0.0855967
1332.96	-35959.9	-14595.9	7.69565	1.79037	-2.01604	-0.146406
1332.98	-35959.9	-14595.8	7.73127	1.81051	-1.91831	-0.19049
1332.99	-35959.8	-14595.6	7.76487	1.82819	-1.8121	-0.230585
1333.01	-35959.8	-14595.5	7.80012	1.84854	-1.6723	-0.271251
1333.03	-35959.8	-14595.4	7.83275	1.86548	-1.51318	-0.308532
1333.05	-35959.7	-14595.2	7.86783	1.87852	-1.38871	-0.33837
1333.06	-35959.7	-14595.1	7.90658	1.87337	-1.34628	-0.360188
1333.08	-35959.6	-14595	7.9429	1.86411	-1.34993	-0.37174
1333.1	-35959.6	-14594.8	7.9794	1.85699	-1.35902	-0.381609
1333.11	-35959.6	-14594.7	8.01392	1.8539	-1.33794	-0.392072
1333.13	-35959.5	-14594.6	8.04684	1.85778	-1.28408	-0.404147
1333.15	-35959.5	-14594.4	8.08122	1.86375	-1.21277	-0.419207
1333.16	-35959.4	-14594.3	8.11598	1.87514	-1.11912	-0.433102
1333.18	-35959.4	-14594.2	8.14869	1.88352	-1.038	-0.443512
1333.2	-35959.3	-14594.1	8.18358	1.88879	-0.964226	-0.450649
1333.21	-35959.3	-14593.9	8.21638	1.89016	-0.89691	-0.455766
1333.23	-35959.3	-14593.8	8.24564	1.89019	-0.826123	-0.458439
1333.25	-35959.2	-14593.7	8.27665	1.88853	-0.756176	-0.458343
1333.27	-35959.2	-14593.5	8.30959	1.88325	-0.701956	-0.455117
1333.28	-35959.1	-14593.4	8.34276	1.87405	-0.645581	-0.450682
1333.3	-35959.1	-14593.3	8.37745	1.86561	-0.549879	-0.445443
1333.32	-35959	-14593.1	8.41207	1.85894	-0.428053	-0.439879
1333.33	-35959	-14593	8.44268	1.85276	-0.316184	-0.433744
1333.35	-35958.9	-14592.8	8.47402	1.84309	-0.236755	-0.427398
1333.37	-35958.9	-14592.7	8.50445	1.83476	-0.184835	-0.423443
1333.38	-35958.8	-14592.6	8.53638	1.83092	-0.126748	-0.420995
1333.4	-35958.8	-14592.4	8.57199	1.82748	-0.033967	-0.419678
1333.42	-35958.8	-14592.3	8.60324	1.82424	0.0588074	-0.418345
1333.44	-35958.7	-14592.2	8.63263	1.82027	0.127289	-0.419745
1333.45	-35958.7	-14592	8.66465	1.82247	0.199113	-0.423102
1333.47	-35958.6	-14591.9	8.69397	1.82633	0.245824	-0.426579
1333.49	-35958.6	-14591.7	8.73328	1.82682	0.297142	-0.427996
1333.5	-35958.5	-14591.6	8.76395	1.82586	0.344395	-0.428845
1333.52	-35958.5	-14591.5	8.78696	1.82638	0.382257	-0.430983
1333.54	-35958.4	-14591.3	8.81716	1.83078	0.420591	-0.435364
1333.55	-35958.4	-14591.2	8.8514	1.83937	0.454971	-0.441832
1333.57	-35958.3	-14591	8.88217	1.85156	0.476287	-0.44987
1333.59	-35958.3	-14590.9	8.91154	1.8658	0.477374	-0.45912
1333.61	-35958.2	-14590.8	8.94342	1.8803	0.455916	-0.469065
1333.62	-35958.2	-14590.6	8.97667	1.89333	0.43	-0.478214
1333.64	-35958.1	-14590.5	9.00932	1.90348	0.418652	-0.48522
1333.66	-35958	-14590.3	9.04194	1.91031	0.420341	-0.490471
1333.67	-35958	-14590.2	9.07527	1.91412	0.42951	-0.494493
1333.69	-35957.9	-14590	9.10861	1.91684	0.444344	-0.496809
1333.71	-35957.9	-14589.9	9.1413	1.91958	0.463703	-0.496978
1333.72	-35957.8	-14589.8	9.17384	1.91978	0.486069	-0.495381
1333.74	-35957.8	-14589.6	9.20662	1.9155	0.509969	-0.49245
1333.76	-35957.7	-14589.4	9.23898	1.90875	0.534275	-0.488285
1333.78	-35957.7	-14589.3	9.27059	1.90177	0.559372	-0.483482
1333.79	-35957.6	-14589.1	9.30232	1.89571	0.589101	-0.479955
1333.81	-35957.5	-14589	9.33482	1.89224	0.624972	-0.479411
1333.83	-35957.5	-14588.9	9.36777	1.89458	0.661753	-0.482597
1333.84	-35957.4	-14588.7	9.40061	1.90402	0.696055	-0.489705
1333.86	-35957.4	-14588.5	9.43262	1.91752	0.730197	-0.500072
1333.88	-35957.3	-14588.4	9.46398	1.93246	0.766311	-0.512587
1333.89	-35957.3	-14588.2	9.49643	1.94786	0.804992	-0.52554
1333.91	-35957.2	-14588.1	9.53074	1.9623	0.845097	-0.537604
1333.93	-35957.1	-14588	9.56562	1.97339	0.882785	-0.548208
1333.95	-35957.1	-14587.8	9.60007	1.98038	0.915839	-0.556914
1333.96	-35957	-14587.6	9.63378	1.98515	0.94479	-0.563374
1333.98	-35956.9	-14587.5	9.66699	1.98866	0.968975	-0.567767
1334	-35956.9	-14587.3	9.70062	1.99056	0.985967	-0.570899
1334.01	-35956.8	-14587.2	9.73499	1.99064	0.993622	-0.572806
1334.03	-35956.8	-14587.1	9.76965	1.98905	0.990367	-0.57252
1334.05	-35956.7	-14586.9	9.80407	1.98567	0.976384	-0.56967
1334.07	-35956.6	-14586.7	9.83767	1.98004	0.953728	-0.564592
1334.08	-35956.6	-14586.6	9.87084	1.97168	0.924899	-0.557454
1334.1	-35956.5	-14586.4	9.90479	1.96017	0.892577	-0.548258
1334.12	-35956.4	-14586.3	9.93932	1.94613	0.856566	-0.537427
1334.13	-35956.4	-14586.1	9.97293	1.93113	0.814254	-0.525761
1334.15	-35956.3	-14586	10.0054	1.91565	0.767001	-0.513923
1334.17	-35956.2	-14585.8	10.0373	1.89936	0.71897	-0.502397
1334.18	-35956.2	-14585.6	10.069	1.88257	0.669001	-0.49102
1334.2	-35956.1	-14585.5	10.1001	1.86594	0.612846	-0.479218
1334.22	-35956	-14585.3	10.1309	1.84874	0.553543	-0.466755
1334.23	-35956	-14585.2	10.1619	1.82949	0.49861	-0.453644
1334.25	-35955.9	-14585	10.1928	1.80842	0.450426	-0.440057
1334.27	-35955.8	-14584.9	10.2229	1.78672	0.407753	-0.426211
1334.29	-35955.8	-14584.7	10.2528	1.76505	0.364507	-0.41195
1334.3	-35955.7	-14584.6	10.2836	1.74381	0.313391	-0.397007
1334.32	-35955.6	-14584.4	10.3146	1.72346	0.256714	-0.381756
1334.34	-35955.6	-14584.2	10.3445	1.70457	0.199987	-0.366825
1334.35	-35955.5	-14584	10.3733	1.68833	0.138071	-0.352421
1334.37	-35955.4	-14583.9	10.4019	1.67569	0.0642508	-0.338552
1334.39	-35955.4	-14583.8	10.4301	1.66467	-0.0116595	-0.325094
1334.4	-35955.3	-14583.6	10.4577	1.65277	-0.076386	-0.311924
1334.42	-35955.2	-14583.4	10.485	1.64068	-0.130378	-0.299204
1334.44	-35955.1	-14583.2	10.5126	1.62982	-0.176584	-0.287129
1334.46	-35955.1	-14583.1	10.54	1.62	-0.206667	-0.275599
1334.47	-35955	-14582.9	10.5667	1.61046	-0.214133	-0.264473
1334.49	-35954.9	-14582.8	10.5933	1.6	-0.213333	-0.253813
1334.51	-35954.9	-14582.6	10.6205	1.58792	-0.219062	-0.243638
1334.52	-35954.8	-14582.4	10.6483	1.57601	-0.227036	-0.233611
1334.54	-35954.7	-14582.2	10.6762	1.56574	-0.232041	-0.223636
1334.56	-35954.6	-14582.1	10.7031	1.55536	-0.24171	-0.214735
1334.58	-35954.6	-14581.9	10.7282	1.54357	-0.260198	-0.207506
1334.59	-35954.5	-14581.8	10.753	1.53207	-0.274228	-0.200694
1334.61	-35954.4	-14581.6	10.7785	1.52199	-0.274814	-0.193328
1334.63	-35954.4	-14581.4	10.8046	1.51129	-0.273668	-0.186159
1334.64	-35954.3	-14581.2	10.8305	1.49892	-0.280006	-0.179835
1334.66	-35954.2	-14581.1	10.8559	1.48759	-0.288477	-0.174045
1334.68	-35954.2	-14580.9	10.8807	1.47898	-0.296464	-0.168761
1334.69	-35954.1	-14580.8	10.9061	1.47162	-0.311145	-0.164818
1334.71	-35954	-14580.6	10.9321	1.46451	-0.336104	-0.162759
1334.73	-35953.9	-14580.4	10.9572	1.45832	-0.365277	-0.162334
1334.74	-35953.9	-14580.2	10.981	1.45321	-0.394329	-0.163259
1334.76	-35953.8	-14580	11.0055	1.44816	-0.423845	-0.165341
1334.78	-35953.7	-14579.9	11.03	1.44293	-0.452006	-0.168136
1334.8	-35953.7	-14579.7	11.0492	1.43868	-0.472901	-0.17084
1334.81	-35953.6	-14579.5	11.0657	1.43544	-0.48933	-0.17415
1334.83	-35953.5	-14579.4	11.0936	1.43165	-0.516734	-0.180901
1334.85	-35953.4	-14579.2	11.1242	1.42998	-0.547946	-0.189837
1334.86	-35953.4	-14579	11.1492	1.42875	-0.570071	-0.196912
1334.88	-35953.3	-14578.8	11.1742	1.42511	-0.586777	-0.200549
1334.9	-35953.2	-14578.6	11.2	1.42138	-0.599577	-0.202648
1334.91	-35953.2	-14578.4	11.2259	1.41998	-0.615593	-0.204371
1334.93	-35953.1	-14578.3	11.2505	1.41857	-0.630771	-0.205424
1334.95	-35953	-14578.1	11.2768	1.41478	-0.642895	-0.205985
1334.97	-35952.9	-14577.9	11.3005	1.41112	-0.649394	-0.205767
1334.98	-35952.9	-14577.8	11.3236	1.40969	-0.650101	-0.206462
1335	-35952.8	-14577.6	11.3479	1.41032	-0.649972	-0.207618
1335.02	-35952.7	-14577.4	11.3719	1.408	-0.650029	-0.208974
1335.03	-35952.7	-14577.2	11.395	1.40458	-0.649915	-0.208486
1335.05	-35952.6	-14577	11.4191	1.40073	-0.650281	-0.207958
1335.07	-35952.5	-14576.8	11.4457	1.40008	-0.647711	-0.208546
1335.09	-35952.5	-14576.6	11.4697	1.39787	-0.644671	-0.212014
1335.1	-35952.4	-14576.5	11.4945	1.39418	-0.638205	-0.217372
1335.12	-35952.3	-14576.3	11.5153	1.39054	-0.634009	-0.225471
1335.14	-35952.3	-14576.1	11.5375	1.38985	-0.630513	-0.235468
1335.15	-35952.2	-14575.9	11.5624	1.39008	-0.6301	-0.251606
1335.17	-35952.1	-14575.7	11.586	1.38977	-0.627363	-0.271334
1335.19	-35952	-14575.6	11.6091	1.39271	-0.62396	-0.306316
1335.2	-35952	-14575.4	11.6338	1.39608	-0.620268	-0.394628
1335.22	-35951.9	-14575.2	11.6573	1.40266	-0.619919	-0.553771
1335.24	-35951.8	-14575	11.6805	1.4063	-0.620061	-0.783931
1335.26	-35951.7	-14574.8	11.7052	1.40987	-0.619912	-1.05251
1335.27	-35951.7	-14574.6	11.7287	1.41003	-0.62311	-1.27457
1335.29	-35951.6	-14574.5	11.7519	1.40999	-0.626471	-1.42661
1335.31	-35951.5	-14574.2	11.7767	1.41	-0.63	-1.51743
1335.32	-35951.5	-14574.1	11.8	1.41	-0.633333	-1.55991
1335.34	-35951.4	-14573.9	11.8233	1.41	-0.636667	-1.58061
1335.36	-35951.3	-14573.7	11.8481	1.40999	-0.640204	-1.59189
1335.37	-35951.3	-14573.5	11.8713	1.41003	-0.643525	-1.5936
1335.39	-35951.2	-14573.3	11.8948	1.40988	-0.646872	-1.59012
1335.41	-35951.1	-14573.1	11.9195	1.40624	-0.650406	-1.58419
1335.42	-35951.1	-14573	11.9427	1.40288	-0.653718	-1.57774
1335.44	-35951	-14572.8	11.9661	1.39989	-0.657077	-1.57235
1335.46	-35950.9	-14572.5	11.9914	1.39975	-0.660614	-1.56641
1335.48	-35950.8	-14572.4	12.0177	1.39574	-0.663885	-1.55811
1335.49	-35950.8	-14572.1	12.0407	1.38833	-0.667378	-1.54371
1335.51	-35950.7	-14572	12.067	1.37744	-0.670293	-1.51921
1335.53	-35950.6	-14571.8	12.0959	1.36805	-0.669852	-1.4894
1335.54	-35950.6	-14571.6	12.1149	1.36109	-0.669711	-1.46861
1335.56	-35950.5	-14571.4	12.1322	1.35475	-0.670188	-1.44916
1335.58	-35950.4	-14571.2	12.1538	1.34799	-0.670585	-1.42536
1335.6	-35950.4	-14571	12.1766	1.34151	-0.669401	-1.39998
1335.61	-35950.3	-14570.8	12.1987	1.33607	-0.666074	-1.37523
1335.63	-35950.2	-14570.6	12.2216	1.33216	-0.661786	-1.35094
1335.65	-35950.1	-14570.4	12.2458	1.33017	-0.656907	-1.32789
1335.66	-35950.1	-14570.2	12.2697	1.33033	-0.650385	-1.30854
1335.68	-35950	-14570	12.2929	1.3321	-0.642029	-1.29407
1335.7	-35949.9	-14569.8	12.3165	1.3341	-0.632838	-1.28386
1335.71	-35949.9	-14569.6	12.3407	1.33574	-0.622798	-1.27828
1335.73	-35949.8	-14569.4	12.3642	1.33759	-0.610578	-1.27896
1335.75	-35949.7	-14569.2	12.3864	1.33944	-0.596561	-1.28547
1335.76	-35949.7	-14569	12.4081	1.34024	-0.582963	-1.29506
1335.78	-35949.6	-14568.8	12.4297	1.34008	-0.569873	-1.30605
1335.8	-35949.5	-14568.6	12.4517	1.34006	-0.555427	-1.31784
1335.82	-35949.5	-14568.4	12.4741	1.34017	-0.539714	-1.3292
1335.83	-35949.4	-14568.2	12.4964	1.33938	-0.524546	-1.33839
1335.85	-35949.3	-14568	12.5186	1.3375	-0.509258	-1.34477
1335.87	-35949.2	-14567.8	12.5417	1.33495	-0.491366	-1.34865
1335.88	-35949.2	-14567.7	12.5652	1.33153	-0.470869	-1.35049
1335.9	-35949.1	-14567.5	12.588	1.32673	-0.449365	-1.35086
1335.92	-35949	-14567.2	12.6101	1.32141	-0.426923	-1.35009
1335.93	-35949	-14567	12.6324	1.31717	-0.402631	-1.34837
