# Supplementary material for: Extraction of driving behavior primitives considering driver expectation and vehicle dynamics
Source: PLoS One. 2025 Dec 31;20(12):e0340123. doi: 10.1371/journal.pone.0340123 (PMC12755792; doi:10.1371/journal.pone.0340123)
Supplement: S2 File — The dataset utilized in this study is organized into two main folders, categorizing driving scenarios into straight driving and turning maneuvers. These folders contain the raw, unprocessed behavioral data. For a detailed description of the variables and format within the.xlsx files, please refer to the accompanying readme.txt file. (ZIP) [file pone.0340123.s002.zip › DataSetForPimitiveExaction-2/turning/c113_w_1.xlsx]

## Sheet: Sheet1
1565.96	-36327.5	-14491.4	2.44456	-1.13859	0.0169902	1.4466
1565.98	-36327.5	-14491.4	2.4242	-1.18608	0.0204316	1.49382
1566	-36327.5	-14491.3	2.40267	-1.2444	0.0239063	1.54506
1566.01	-36327.4	-14491.3	2.37923	-1.30725	0.0273518	1.59604
1566.03	-36327.4	-14491.3	2.35568	-1.36281	0.0301976	1.64429
1566.05	-36327.4	-14491.2	2.33101	-1.40917	0.029953	1.68304
1566.06	-36327.4	-14491.2	2.30796	-1.4401	0.0299434	1.7076
1566.08	-36327.4	-14491.1	2.2842	-1.46499	0.0303226	1.72442
1566.1	-36327.4	-14491.1	2.25964	-1.48037	0.0358339	1.73431
1566.12	-36327.4	-14491.1	2.23656	-1.48819	0.0463168	1.73769
1566.13	-36327.3	-14491	2.21291	-1.49033	0.0565591	1.73546
1566.15	-36327.3	-14491	2.18734	-1.489	0.0661261	1.73175
1566.17	-36327.3	-14491	2.16073	-1.48567	0.0719838	1.72948
1566.18	-36327.3	-14490.9	2.13319	-1.48109	0.0802291	1.73033
1566.2	-36327.3	-14490.9	2.10655	-1.47392	0.0906585	1.73061
1566.22	-36327.3	-14490.9	2.08397	-1.46587	0.102202	1.71951
1566.23	-36327.3	-14490.8	2.05983	-1.42736	0.123618	1.68251
1566.25	-36327.3	-14490.8	2.03531	-1.35483	0.145275	1.61094
1566.27	-36327.2	-14490.8	2.0136	-1.24971	0.160808	1.50882
1566.29	-36327.2	-14490.7	1.99458	-1.0997	0.167264	1.37369
1566.3	-36327.2	-14490.7	1.97925	-0.937449	0.168395	1.22861
1566.32	-36327.2	-14490.7	1.96652	-0.79804	0.169556	1.10365
1566.34	-36327.2	-14490.6	1.9522	-0.684158	0.174632	0.993689
1566.35	-36327.2	-14490.6	1.94055	-0.580414	0.187803	0.900821
1566.37	-36327.2	-14490.6	1.9306	-0.482622	0.202109	0.821243
1566.39	-36327.2	-14490.6	1.92235	-0.389892	0.224457	0.745466
1566.4	-36327.1	-14490.5	1.91542	-0.310566	0.247003	0.68391
1566.42	-36327.1	-14490.5	1.911	-0.248337	0.262269	0.638891
1566.44	-36327.1	-14490.5	1.90773	-0.200808	0.255669	0.609127
1566.46	-36327.1	-14490.4	1.90436	-0.170352	0.235989	0.59458
1566.47	-36327.1	-14490.4	1.90073	-0.146429	0.215503	0.591136
1566.49	-36327.1	-14490.4	1.8998	-0.127199	0.199416	0.594161
1566.51	-36327.1	-14490.3	1.90028	-0.112117	0.190654	0.605033
1566.52	-36327	-14490.3	1.89757	-0.110669	0.191954	0.625344
1566.54	-36327	-14490.3	1.894	-0.128854	0.198651	0.657109
1566.56	-36327	-14490.2	1.89031	-0.155285	0.205832	0.692299
1566.57	-36327	-14490.2	1.89014	-0.17994	0.207236	0.72573
1566.59	-36327	-14490.2	1.88716	-0.1951	0.201132	0.765049
1566.61	-36327	-14490.2	1.88369	-0.208745	0.190941	0.811844
1566.62	-36327	-14490.1	1.88043	-0.215925	0.186738	0.871979
1566.64	-36327	-14490.1	1.87684	-0.223025	0.189463	0.947413
1566.66	-36326.9	-14490.1	1.87364	-0.226384	0.202612	1.02596
1566.68	-36326.9	-14490.1	1.867	-0.233039	0.212607	1.10316
1566.69	-36326.9	-14490	1.86333	-0.236667	0.226667	1.18083
1566.71	-36326.9	-14490	1.86	-0.24	0.23	1.23312
1566.73	-36326.9	-14490	1.85667	-0.203333	0.236667	1.24946
1566.74	-36326.9	-14489.9	1.85307	-0.113729	0.269365	1.21831
1566.76	-36326.8	-14489.9	1.85002	-0.00381079	0.327283	1.1621
1566.78	-36326.8	-14489.9	1.85358	0.0880137	0.393364	1.10456
1566.8	-36326.8	-14489.8	1.85704	0.157522	0.437712	1.05505
1566.81	-36326.8	-14489.8	1.86041	0.211711	0.470044	1.02287
1566.83	-36326.8	-14489.8	1.86366	0.243121	0.496346	0.998622
1566.85	-36326.8	-14489.8	1.86778	0.267236	0.515037	0.980756
1566.86	-36326.8	-14489.7	1.87404	0.286349	0.516866	0.964335
1566.88	-36326.7	-14489.7	1.87776	0.303137	0.515598	0.948545
1566.9	-36326.7	-14489.7	1.88438	0.313785	0.50963	0.93591
1566.91	-36326.7	-14489.7	1.88786	0.315476	0.508844	0.923259
1566.93	-36326.7	-14489.6	1.89509	0.329016	0.496302	0.91011
1566.95	-36326.7	-14489.6	1.90192	0.335541	0.477204	0.893204
1566.97	-36326.7	-14489.6	1.90884	0.340068	0.458979	0.881135
1566.98	-36326.6	-14489.5	1.9144	0.33469	0.453003	0.871059
1567	-36326.6	-14489.5	1.91894	0.327323	0.452218	0.863219
1567.02	-36326.6	-14489.5	1.92465	0.322152	0.441961	0.856292
1567.03	-36326.6	-14489.5	1.9288	0.317749	0.430177	0.853962
1567.05	-36326.6	-14489.4	1.93626	0.310819	0.424519	0.863207
1567.07	-36326.6	-14489.4	1.94258	0.302328	0.424792	0.886638
1567.08	-36326.5	-14489.4	1.94989	0.294929	0.425437	0.920633
1567.1	-36326.5	-14489.3	1.95488	0.290254	0.424007	0.958095
1567.12	-36326.5	-14489.3	1.95978	0.285147	0.429628	0.991891
1567.13	-36326.5	-14489.3	1.96499	0.279871	0.448633	1.02557
1567.15	-36326.5	-14489.3	1.97025	0.27592	0.479396	1.05462
1567.17	-36326.4	-14489.2	1.97502	0.27767	0.509311	1.07561
1567.19	-36326.4	-14489.2	1.98047	0.28541	0.538409	1.09326
1567.2	-36326.4	-14489.2	1.98527	0.294541	0.566495	1.11494
1567.22	-36326.4	-14489.1	1.99063	0.299015	0.588251	1.14592
1567.24	-36326.4	-14489.1	1.99534	0.300242	0.612364	1.18929
1567.25	-36326.3	-14489.1	2.00109	0.299657	0.644715	1.23408
1567.27	-36326.3	-14489.1	2.00543	0.302028	0.677521	1.27297
1567.29	-36326.3	-14489	2.01103	0.305401	0.696059	1.30581
1567.31	-36326.3	-14489	2.01816	0.311273	0.690239	1.32826
1567.32	-36326.3	-14489	2.02455	0.317821	0.680089	1.33587
1567.34	-36326.2	-14489	2.03198	0.327116	0.664347	1.32304
1567.36	-36326.2	-14488.9	2.03578	0.340248	0.647491	1.29081
1567.37	-36326.2	-14488.9	2.04164	0.353107	0.627739	1.24465
1567.39	-36326.2	-14488.9	2.04854	0.370395	0.61236	1.18724
1567.41	-36326.1	-14488.8	2.05837	0.384274	0.596758	1.12617
1567.42	-36326.1	-14488.8	2.06556	0.400231	0.57452	1.06485
1567.44	-36326.1	-14488.8	2.07253	0.417801	0.549176	0.99702
1567.46	-36326.1	-14488.8	2.07908	0.437667	0.534244	0.933219
1567.48	-36326.1	-14488.7	2.08872	0.457418	0.527857	0.869517
1567.49	-36326	-14488.7	2.09939	0.481848	0.511284	0.801325
1567.51	-36326	-14488.7	2.10942	0.505403	0.488081	0.737769
1567.53	-36326	-14488.7	2.11939	0.525524	0.464628	0.67876
1567.54	-36325.9	-14488.6	2.13	0.543333	0.446667	0.624183
1567.56	-36325.9	-14488.6	2.14	0.553333	0.44	0.579521
1567.58	-36325.9	-14488.6	2.15	0.563333	0.436667	0.537037
1567.59	-36325.9	-14488.5	2.16062	0.585017	0.451064	0.485812
1567.61	-36325.8	-14488.5	2.17054	0.622745	0.471481	0.424156
1567.63	-36325.8	-14488.5	2.18074	0.680682	0.501939	0.347852
1567.64	-36325.8	-14488.5	2.19494	0.755744	0.533377	0.25477
1567.66	-36325.8	-14488.4	2.20844	0.832334	0.55976	0.163692
1567.68	-36325.7	-14488.4	2.22535	0.909035	0.586405	0.0731417
1567.7	-36325.7	-14488.4	2.24352	0.982003	0.61067	-0.0145349
1567.71	-36325.7	-14488.3	2.26304	1.04373	0.629328	-0.0884349
1567.73	-36325.7	-14488.3	2.28014	1.09932	0.642416	-0.154093
1567.75	-36325.6	-14488.3	2.30143	1.14705	0.656423	-0.212773
1567.76	-36325.6	-14488.3	2.32193	1.18444	0.670415	-0.256872
1567.78	-36325.6	-14488.2	2.34526	1.21302	0.686905	-0.293218
1567.8	-36325.5	-14488.2	2.36599	1.23561	0.700771	-0.320972
1567.82	-36325.5	-14488.2	2.38561	1.25098	0.713125	-0.340513
1567.83	-36325.5	-14488.1	2.40699	1.26269	0.723216	-0.354563
1567.85	-36325.5	-14488.1	2.43183	1.26817	0.732678	-0.364506
1567.87	-36325.4	-14488.1	2.45472	1.27047	0.739121	-0.36965
1567.88	-36325.4	-14488.1	2.47875	1.2689	0.744816	-0.371987
1567.9	-36325.4	-14488	2.50306	1.26544	0.74819	-0.373072
1567.92	-36325.3	-14488	2.52636	1.26088	0.750364	-0.377054
1567.93	-36325.3	-14488	2.54898	1.25385	0.749685	-0.390801
1567.95	-36325.3	-14487.9	2.56958	1.24578	0.751393	-0.415619
1567.97	-36325.2	-14487.9	2.58899	1.23402	0.754657	-0.446728
1567.99	-36325.2	-14487.9	2.61144	1.21991	0.75978	-0.482077
1568	-36325.2	-14487.8	2.63586	1.20637	0.76681	-0.517098
1568.02	-36325.1	-14487.8	2.65912	1.19235	0.774618	-0.550043
1568.04	-36325.1	-14487.8	2.68147	1.18338	0.787442	-0.587103
1568.05	-36325.1	-14487.7	2.70193	1.18727	0.800932	-0.63126
1568.07	-36325	-14487.7	2.72131	1.2072	0.816515	-0.682861
1568.09	-36325	-14487.7	2.74441	1.24097	0.831575	-0.743864
1568.1	-36324.9	-14487.6	2.76864	1.27312	0.847655	-0.802752
1568.12	-36324.9	-14487.6	2.79154	1.30279	0.861716	-0.853514
1568.14	-36324.9	-14487.6	2.81615	1.33174	0.878251	-0.900209
1568.15	-36324.8	-14487.5	2.83966	1.35952	0.892783	-0.94024
1568.17	-36324.8	-14487.5	2.86515	1.38075	0.908152	-0.977634
1568.19	-36324.8	-14487.5	2.89333	1.40376	0.925676	-1.02588
1568.21	-36324.7	-14487.4	2.92083	1.43194	0.945229	-1.08654
1568.22	-36324.7	-14487.4	2.94418	1.47215	0.965203	-1.15866
1568.24	-36324.6	-14487.4	2.97167	1.52125	0.986274	-1.24232
1568.26	-36324.6	-14487.3	2.99847	1.56891	1.00656	-1.32137
1568.27	-36324.6	-14487.3	3.02806	1.60995	1.0263	-1.39375
1568.29	-36324.5	-14487.3	3.05663	1.64619	1.04768	-1.46315
1568.31	-36324.5	-14487.2	3.08646	1.67405	1.06481	-1.51771
1568.33	-36324.4	-14487.2	3.11637	1.68962	1.08129	-1.55286
1568.34	-36324.4	-14487.2	3.14815	1.68116	1.09898	-1.56534
1568.36	-36324.3	-14487.1	3.17827	1.65519	1.1157	-1.55747
1568.38	-36324.3	-14487.1	3.20817	1.61914	1.13232	-1.54135
1568.39	-36324.3	-14487.1	3.24	1.57333	1.15	-1.52397
1568.41	-36324.2	-14487	3.27	1.52667	1.16667	-1.51089
1568.43	-36324.2	-14487	3.29667	1.47667	1.18	-1.50109
1568.44	-36324.1	-14487	3.32486	1.42715	1.19426	-1.49306
1568.46	-36324.1	-14486.9	3.34798	1.38074	1.21098	-1.48651
1568.48	-36324	-14486.9	3.37144	1.33736	1.22771	-1.47757
1568.5	-36324	-14486.9	3.39617	1.29133	1.24515	-1.46453
1568.51	-36323.9	-14486.8	3.41935	1.24852	1.25808	-1.4491
1568.53	-36323.9	-14486.8	3.44289	1.20864	1.27194	-1.43268
1568.55	-36323.8	-14486.8	3.46755	1.17033	1.28963	-1.41678
1568.56	-36323.8	-14486.7	3.49081	1.13791	1.3067	-1.40449
1568.58	-36323.7	-14486.7	3.51392	1.10811	1.32659	-1.3964
1568.6	-36323.7	-14486.7	3.53477	1.08084	1.34448	-1.39115
1568.61	-36323.6	-14486.6	3.55463	1.05786	1.36473	-1.38642
1568.63	-36323.6	-14486.6	3.57496	1.03482	1.38487	-1.3777
1568.65	-36323.5	-14486.6	3.59603	1.01387	1.40646	-1.36564
1568.66	-36323.4	-14486.5	3.61578	0.994956	1.43138	-1.35418
1568.68	-36323.4	-14486.5	3.63618	0.978043	1.46343	-1.34496
1568.7	-36323.3	-14486.5	3.65742	0.961583	1.49931	-1.33741
1568.72	-36323.3	-14486.4	3.67603	0.948567	1.52896	-1.33126
1568.73	-36323.2	-14486.4	3.69288	0.936032	1.55144	-1.3264
1568.75	-36323.2	-14486.4	3.71012	0.925643	1.56856	-1.32395
1568.77	-36323.1	-14486.3	3.72783	0.917068	1.5765	-1.32341
1568.78	-36323.1	-14486.3	3.74875	0.91027	1.58076	-1.32388
1568.8	-36323	-14486.3	3.76981	0.904749	1.57846	-1.3255
1568.82	-36322.9	-14486.2	3.78797	0.901876	1.57547	-1.32825
1568.84	-36322.9	-14486.2	3.805	0.898315	1.56988	-1.3317
1568.85	-36322.8	-14486.2	3.82203	0.894871	1.56508	-1.33516
1568.87	-36322.8	-14486.1	3.84019	0.891635	1.55862	-1.33785
1568.89	-36322.7	-14486.1	3.86125	0.887979	1.54789	-1.3397
1568.9	-36322.6	-14486.1	3.88217	0.885271	1.53539	-1.33858
1568.92	-36322.6	-14486.1	3.8999	0.877151	1.52397	-1.33181
1568.94	-36322.5	-14486	3.91704	0.855203	1.51357	-1.31154
1568.95	-36322.5	-14486	3.93426	0.816114	1.5053	-1.27767
1568.97	-36322.4	-14486	3.95057	0.770523	1.5004	-1.23537
1568.99	-36322.3	-14485.9	3.96841	0.718769	1.50214	-1.18807
1569.01	-36322.3	-14485.9	3.98301	0.670037	1.50521	-1.14308
1569.02	-36322.2	-14485.9	3.99592	0.623596	1.51348	-1.10166
1569.04	-36322.1	-14485.9	4.01005	0.579464	1.5237	-1.05886
1569.06	-36322.1	-14485.8	4.02351	0.541538	1.53952	-1.01953
1569.07	-36322	-14485.8	4.03705	0.507719	1.55328	-0.983241
1569.09	-36322	-14485.8	4.04822	0.475394	1.57038	-0.94965
1569.11	-36321.9	-14485.7	4.05832	0.447469	1.58421	-0.924129
1569.12	-36321.8	-14485.7	4.0679	0.426718	1.60049	-0.905782
1569.14	-36321.8	-14485.7	4.08178	0.408319	1.61487	-0.891533
1569.16	-36321.7	-14485.7	4.09227	0.397953	1.63166	-0.878435
1569.17	-36321.6	-14485.6	4.10209	0.38236	1.64216	-0.863897
1569.19	-36321.6	-14485.6	4.11273	0.358486	1.6529	-0.840353
1569.21	-36321.5	-14485.6	4.12272	0.322222	1.65643	-0.812265
1569.23	-36321.4	-14485.6	4.13285	0.285567	1.66298	-0.778785
1569.24	-36321.3	-14485.5	4.14	0.246667	1.66667	-0.742919
1569.26	-36321.3	-14485.5	4.15	0.213333	1.67	-0.70915
1569.28	-36321.2	-14485.5	4.15667	0.18	1.67	-0.676471
1569.29	-36321.1	-14485.5	4.1636	0.144697	1.66645	-0.641837
1569.31	-36321.1	-14485.4	4.16698	0.115121	1.66315	-0.611644
1569.33	-36321	-14485.4	4.17361	0.092144	1.65978	-0.585732
1569.35	-36320.9	-14485.4	4.17733	0.0749456	1.65634	-0.564187
1569.36	-36320.9	-14485.4	4.18385	0.0617763	1.65263	-0.545611
1569.38	-36320.8	-14485.3	4.18734	0.0438753	1.64615	-0.521794
1569.4	-36320.7	-14485.3	4.19425	0.0144307	1.6423	-0.489414
1569.41	-36320.6	-14485.3	4.19716	-0.0199216	1.63594	-0.451795
1569.43	-36320.6	-14485.3	4.20065	-0.0608342	1.63227	-0.410513
1569.45	-36320.5	-14485.3	4.20409	-0.103045	1.62553	-0.365557
1569.46	-36320.4	-14485.2	4.20758	-0.142301	1.62252	-0.325401
1569.48	-36320.4	-14485.2	4.21023	-0.177962	1.61974	-0.289082
1569.5	-36320.3	-14485.2	4.20993	-0.20833	1.62008	-0.257176
1569.52	-36320.2	-14485.2	4.21002	-0.233804	1.61998	-0.231254
1569.53	-36320.1	-14485.2	4.21001	-0.256403	1.62001	-0.205695
1569.55	-36320.1	-14485.2	4.20994	-0.277232	1.62	-0.179604
1569.57	-36320	-14485.1	4.21023	-0.296669	1.62	-0.153775
1569.58	-36319.9	-14485.1	4.209	-0.318651	1.62	-0.121934
1569.6	-36319.9	-14485.1	4.20528	-0.34214	1.62	-0.0841896
1569.62	-36319.8	-14485.1	4.20169	-0.361016	1.62002	-0.0450118
1569.63	-36319.7	-14485.1	4.19997	-0.373622	1.61994	-0.00481277
1569.65	-36319.6	-14485.1	4.19876	-0.379744	1.62025	0.03302
1569.67	-36319.6	-14485.1	4.19511	-0.386122	1.61872	0.0647796
1569.68	-36319.5	-14485	4.19138	-0.394993	1.61496	0.0937289
1569.7	-36319.4	-14485	4.18998	-0.40391	1.61148	0.117581
1569.72	-36319.3	-14485	4.18859	-0.41014	1.60857	0.138619
1569.74	-36319.3	-14485	4.18471	-0.416784	1.60312	0.162406
1569.75	-36319.2	-14485	4.18137	-0.425969	1.59606	0.188732
1569.77	-36319.1	-14485	4.17806	-0.43416	1.58915	0.213986
1569.79	-36319.1	-14485	4.17457	-0.440773	1.58445	0.240067
1569.8	-36319	-14485	4.17118	-0.447711	1.58093	0.265824
1569.82	-36318.9	-14485	4.16777	-0.45425	1.57979	0.290574
1569.84	-36318.8	-14485	4.16469	-0.461281	1.58005	0.31629
1569.86	-36318.8	-14484.9	4.15851	-0.467996	1.57997	0.339171
1569.87	-36318.7	-14484.9	4.15412	-0.474958	1.58008	0.359998
1569.89	-36318.6	-14484.9	4.1509	-0.4793	1.57976	0.379993
1569.91	-36318.5	-14484.9	4.14733	-0.482546	1.58244	0.398846
1569.92	-36318.5	-14484.9	4.14448	-0.485808	1.58582	0.416276
1569.94	-36318.4	-14484.9	4.1378	-0.489565	1.58961	0.434758
1569.96	-36318.3	-14484.9	4.13377	-0.49017	1.58997	0.451344
1569.97	-36318.2	-14484.9	4.13066	-0.489735	1.59237	0.46926
1569.99	-36318.2	-14484.9	4.12702	-0.492874	1.59915	0.489914
1570.01	-36318.1	-14484.9	4.12394	-0.496263	1.60586	0.50985
1570.03	-36318	-14484.9	4.1173	-0.499721	1.6127	0.526493
1570.04	-36318	-14484.9	4.11362	-0.500118	1.61648	0.541646
1570.06	-36317.9	-14484.9	4.10697	-0.49687	1.61985	0.554831
1570.08	-36317.8	-14484.9	4.10362	-0.493579	1.62016	0.567749
1570.09	-36317.7	-14484.9	4.09667	-0.49	1.61667	0.584967
1570.11	-36317.7	-14484.9	4.09333	-0.493333	1.61667	0.605664
1570.13	-36317.6	-14484.9	4.09	-0.496667	1.61667	0.633987
1570.14	-36317.5	-14484.9	4.0865	-0.50011	1.62365	0.667618
1570.16	-36317.4	-14484.9	4.08299	-0.499941	1.62697	0.702484
1570.18	-36317.4	-14484.9	4.07639	-0.500129	1.63362	0.738657
1570.2	-36317.3	-14484.9	4.07269	-0.50376	1.63731	0.779324
1570.21	-36317.2	-14484.9	4.06607	-0.507108	1.64392	0.817985
1570.23	-36317.2	-14484.9	4.06298	-0.510154	1.64709	0.851174
1570.25	-36317.1	-14484.9	4.05934	-0.509949	1.65022	0.877258
1570.26	-36317	-14484.9	4.05624	-0.50999	1.65005	0.892395
1570.28	-36317	-14484.9	4.05217	-0.510092	1.64957	0.905032
1570.3	-36316.9	-14484.9	4.04568	-0.50947	1.64592	0.915307
1570.31	-36316.8	-14484.9	4.04198	-0.505821	1.64203	0.926465
1570.33	-36316.7	-14484.9	4.03552	-0.502537	1.63505	0.942921
1570.35	-36316.7	-14484.9	4.03244	-0.498928	1.62742	0.970911
1570.37	-36316.6	-14485	4.02896	-0.495937	1.61652	1.00516
1570.38	-36316.5	-14485	4.02584	-0.491349	1.60169	1.0451
1570.4	-36316.4	-14485	4.02104	-0.485074	1.58393	1.08762
1570.42	-36316.4	-14485	4.01515	-0.482286	1.56756	1.12692
1570.43	-36316.3	-14485	4.0122	-0.478713	1.55048	1.16441
1570.45	-36316.2	-14485	4.00849	-0.475337	1.53278	1.19549
1570.47	-36316.2	-14485	4.00564	-0.471746	1.51767	1.21779
1570.48	-36316.1	-14485	4.00045	-0.469679	1.50424	1.23869
1570.5	-36316	-14485	3.9947	-0.470341	1.49028	1.26552
1570.52	-36315.9	-14485	3.99189	-0.468626	1.47711	1.3042
1570.54	-36315.9	-14485	3.98831	-0.465217	1.46353	1.35956
1570.55	-36315.8	-14485.1	3.98488	-0.45992	1.44818	1.42382
1570.57	-36315.7	-14485.1	3.9816	-0.453601	1.43005	1.48535
1570.59	-36315.7	-14485.1	3.9781	-0.443357	1.40702	1.54265
1570.6	-36315.6	-14485.1	3.97476	-0.425611	1.38283	1.58703
1570.62	-36315.5	-14485.1	3.97111	-0.401827	1.35941	1.615
1570.64	-36315.5	-14485.1	3.96973	-0.371434	1.33759	1.63216
1570.65	-36315.4	-14485.1	3.97033	-0.339959	1.31481	1.64094
1570.67	-36315.3	-14485.2	3.96803	-0.314145	1.29341	1.64524
1570.69	-36315.3	-14485.2	3.9644	-0.294729	1.27472	1.64561
1570.71	-36315.2	-14485.2	3.96071	-0.280207	1.26075	1.64171
1570.72	-36315.1	-14485.2	3.95984	-0.268087	1.24356	1.63095
1570.74	-36315.1	-14485.2	3.96004	-0.248234	1.21714	1.61311
1570.76	-36315	-14485.2	3.95999	-0.230626	1.18663	1.58807
1570.77	-36314.9	-14485.3	3.96001	-0.211356	1.16164	1.56114
1570.79	-36314.9	-14485.3	3.95998	-0.193147	1.14069	1.53195
1570.81	-36314.8	-14485.3	3.96006	-0.173667	1.11505	1.51032
1570.82	-36314.7	-14485.3	3.95976	-0.15335	1.08544	1.49882
1570.84	-36314.7	-14485.3	3.96287	-0.135392	1.05609	1.49739
1570.86	-36314.6	-14485.3	3.96625	-0.118384	1.03844	1.50348
1570.88	-36314.5	-14485.4	3.96977	-0.105128	1.01965	1.51099
1570.89	-36314.5	-14485.4	3.97002	-0.0876123	0.988764	1.52018
1570.91	-36314.4	-14485.4	3.97002	-0.0741789	0.952127	1.52787
1570.93	-36314.3	-14485.4	3.9699	-0.0575997	0.915666	1.53556
1570.94	-36314.3	-14485.4	3.97333	-0.0433333	0.873333	1.54031
1570.96	-36314.2	-14485.5	3.97667	-0.0266667	0.83	1.54139
1570.98	-36314.1	-14485.5	3.98	-0.01	0.766667	1.53595
1570.99	-36314.1	-14485.5	3.98008	0.011168	0.681299	1.52424
1571.01	-36314	-14485.5	3.98356	0.0274952	0.595686	1.50884
1571.03	-36313.9	-14485.5	3.98686	0.0407784	0.529101	1.49124
1571.05	-36313.9	-14485.6	3.99041	0.0551908	0.451169	1.47015
1571.06	-36313.8	-14485.6	3.99372	0.0719808	0.372589	1.44713
1571.08	-36313.7	-14485.6	3.99707	0.0886525	0.257878	1.4215
1571.1	-36313.7	-14485.6	4.00064	0.106739	0.113422	1.39112
1571.11	-36313.6	-14485.6	4.00377	0.126895	-0.0408724	1.3587
1571.13	-36313.5	-14485.7	4.00783	0.152313	-0.192156	1.31778
1571.15	-36313.5	-14485.7	4.01431	0.188131	-0.314492	1.26936
1571.16	-36313.4	-14485.7	4.01806	0.221485	-0.391612	1.219
1571.18	-36313.3	-14485.7	4.02434	0.259214	-0.451933	1.16538
1571.2	-36313.3	-14485.7	4.02834	0.297524	-0.518692	1.10711
1571.22	-36313.2	-14485.7	4.03513	0.334593	-0.576052	1.05181
1571.23	-36313.1	-14485.8	4.04299	0.368501	-0.584117	1.00024
1571.25	-36313.1	-14485.8	4.0528	0.390138	-0.502995	0.955196
1571.27	-36313	-14485.8	4.05887	0.403634	-0.383147	0.920957
1571.28	-36312.9	-14485.8	4.06586	0.414875	-0.238863	0.890503
1571.3	-36312.8	-14485.8	4.07278	0.427648	-0.102574	0.865089
1571.32	-36312.8	-14485.8	4.07943	0.438886	0.0182961	0.841636
1571.33	-36312.7	-14485.8	4.08602	0.460187	0.135574	0.807363
1571.35	-36312.6	-14485.9	4.09448	0.494608	0.246019	0.759857
1571.37	-36312.6	-14485.9	4.10471	0.536458	0.338456	0.706118
1571.38	-36312.5	-14485.9	4.11496	0.583056	0.409687	0.646596
1571.4	-36312.4	-14485.9	4.12546	0.631934	0.439406	0.586388
1571.42	-36312.4	-14485.9	4.13491	0.676664	0.423466	0.531358
1571.44	-36312.3	-14485.9	4.14728	0.718027	0.386869	0.479153
1571.45	-36312.2	-14486	4.16134	0.752394	0.360208	0.436533
1571.47	-36312.2	-14486	4.17436	0.775608	0.358864	0.404396
1571.49	-36312.1	-14486	4.18842	0.795348	0.353017	0.374433
1571.5	-36312	-14486	4.20177	0.820673	0.314817	0.337482
1571.52	-36311.9	-14486	4.21712	0.865143	0.242201	0.286525
1571.54	-36311.9	-14486	4.23487	0.931636	0.129196	0.214258
1571.56	-36311.8	-14486	4.25183	1.00549	0.0161136	0.135659
1571.57	-36311.7	-14486.1	4.26839	1.07589	-0.0792225	0.0600898
1571.59	-36311.7	-14486.1	4.28561	1.1475	-0.149082	-0.0132611
1571.61	-36311.6	-14486.1	4.30532	1.20762	-0.180602	-0.0770355
1571.62	-36311.5	-14486.1	4.32492	1.25884	-0.18464	-0.131408
1571.64	-36311.5	-14486.1	4.3489	1.30291	-0.175692	-0.183379
1571.66	-36311.4	-14486.1	4.37266	1.34084	-0.161866	-0.224718
1571.67	-36311.3	-14486.2	4.39574	1.36928	-0.152809	-0.257523
1571.69	-36311.2	-14486.2	4.42045	1.38852	-0.129377	-0.282008
1571.71	-36311.1	-14486.2	4.44398	1.39613	-0.112217	-0.298171
1571.73	-36311.1	-14486.2	4.46716	1.39994	-0.0843741	-0.307426
1571.74	-36311	-14486.2	4.4919	1.39696	-0.0427023	-0.313516
1571.76	-36310.9	-14486.2	4.51532	1.39059	0.00400655	-0.314801
1571.78	-36310.9	-14486.2	4.53857	1.37746	0.0446484	-0.314875
1571.79	-36310.8	-14486.3	4.56333	1.36667	0.0733333	-0.313725
1571.81	-36310.7	-14486.3	4.58667	1.36333	0.0966667	-0.318083
1571.83	-36310.6	-14486.3	4.61	1.37333	0.126667	-0.330065
1571.84	-36310.6	-14486.3	4.63476	1.39471	0.165792	-0.352208
1571.86	-36310.5	-14486.3	4.65801	1.41802	0.209314	-0.377315
1571.88	-36310.4	-14486.3	4.68144	1.44143	0.256204	-0.403568
1571.89	-36310.3	-14486.4	4.70612	1.46616	0.305777	-0.431315
1571.91	-36310.2	-14486.4	4.72959	1.48941	0.351657	-0.457155
1571.93	-36310.2	-14486.4	4.75665	1.51267	0.391243	-0.480973
1571.95	-36310.1	-14486.4	4.78493	1.53326	0.424549	-0.502137
1571.96	-36310	-14486.4	4.81094	1.5493	0.442997	-0.516248
1571.98	-36309.9	-14486.4	4.83418	1.56178	0.459235	-0.525148
1572	-36309.8	-14486.4	4.85953	1.56718	0.473786	-0.528686
1572.01	-36309.8	-14486.5	4.88622	1.56618	0.490197	-0.527856
1572.03	-36309.7	-14486.5	4.91327	1.56184	0.502722	-0.523699
1572.05	-36309.6	-14486.5	4.9414	1.55477	0.512463	-0.516063
1572.07	-36309.5	-14486.5	4.96763	1.54735	0.517606	-0.507094
1572.08	-36309.4	-14486.5	4.99517	1.537	0.514494	-0.496656
1572.1	-36309.4	-14486.6	5.02187	1.52546	0.50127	-0.485275
1572.12	-36309.3	-14486.6	5.04556	1.51218	0.48326	-0.473896
1572.13	-36309.2	-14486.6	5.07334	1.4974	0.462381	-0.460062
1572.15	-36309.1	-14486.6	5.1014	1.47951	0.442285	-0.444031
1572.17	-36309	-14486.6	5.12639	1.46356	0.428699	-0.426065
1572.18	-36308.9	-14486.7	5.15013	1.44477	0.419791	-0.406962
1572.2	-36308.8	-14486.7	5.17452	1.424	0.416274	-0.387552
1572.22	-36308.8	-14486.7	5.19745	1.40257	0.41618	-0.369909
1572.24	-36308.7	-14486.7	5.22169	1.37957	0.419738	-0.351499
1572.25	-36308.6	-14486.7	5.24579	1.35984	0.425476	-0.331532
1572.27	-36308.5	-14486.8	5.26914	1.33719	0.428577	-0.312536
1572.29	-36308.4	-14486.8	5.29146	1.3183	0.430302	-0.294634
1572.3	-36308.3	-14486.8	5.31193	1.30681	0.429719	-0.283031
1572.32	-36308.2	-14486.8	5.3313	1.30017	0.431491	-0.275042
1572.34	-36308.2	-14486.8	5.35443	1.28694	0.437102	-0.265416
1572.35	-36308	-14486.9	5.37856	1.26865	0.446332	-0.253026
1572.37	-36308	-14486.9	5.40188	1.25467	0.456526	-0.240534
1572.39	-36307.9	-14486.9	5.42395	1.24082	0.466585	-0.228693
1572.4	-36307.8	-14486.9	5.44419	1.22726	0.479464	-0.219137
1572.42	-36307.7	-14487	5.46398	1.2137	0.492101	-0.211249
1572.44	-36307.6	-14487	5.48503	1.20241	0.511399	-0.204917
1572.46	-36307.5	-14487	5.50539	1.19209	0.532247	-0.200251
1572.47	-36307.4	-14487	5.52516	1.18483	0.549875	-0.196816
1572.49	-36307.3	-14487	5.54629	1.17788	0.561895	-0.193479
1572.51	-36307.2	-14487.1	5.56654	1.17135	0.568727	-0.189283
1572.52	-36307.1	-14487.1	5.58636	1.16191	0.579839	-0.184108
1572.54	-36307.1	-14487.1	5.60753	1.15125	0.606312	-0.177262
1572.56	-36307	-14487.1	5.62769	1.14105	0.63895	-0.171554
1572.58	-36306.9	-14487.2	5.64758	1.13392	0.678948	-0.168008
1572.59	-36306.8	-14487.2	5.66875	1.13016	0.711469	-0.166719
1572.61	-36306.7	-14487.2	5.68894	1.12695	0.744809	-0.165643
1572.63	-36306.6	-14487.2	5.70567	1.12043	0.774751	-0.163648
1572.64	-36306.5	-14487.3	5.72333	1.11333	0.81	-0.156863
1572.66	-36306.4	-14487.3	5.74	1.10667	0.84	-0.145969
1572.68	-36306.3	-14487.3	5.76	1.10333	0.873333	-0.127451
1572.69	-36306.2	-14487.4	5.77781	1.09623	0.916149	-0.101875
1572.71	-36306.1	-14487.4	5.79766	1.08962	0.966224	-0.0734352
1572.73	-36306	-14487.4	5.81464	1.08295	1.01661	-0.0427831
1572.75	-36305.9	-14487.4	5.83904	1.07562	1.07247	-0.0104086
1572.76	-36305.8	-14487.5	5.85554	1.0655	1.11505	0.0196913
1572.78	-36305.7	-14487.5	5.87521	1.05532	1.15792	0.0466558
1572.8	-36305.7	-14487.5	5.88983	1.04559	1.19268	0.0699487
1572.81	-36305.6	-14487.6	5.90979	1.04288	1.2253	0.0849989
1572.83	-36305.5	-14487.6	5.92684	1.03935	1.25058	0.0952642
1572.85	-36305.4	-14487.6	5.94779	1.03587	1.26533	0.102954
1572.86	-36305.3	-14487.6	5.96355	1.03256	1.26615	0.109245
1572.88	-36305.2	-14487.7	5.98161	1.02916	1.26236	0.114302
1572.9	-36305.1	-14487.7	6.00177	1.02571	1.2594	0.117141
1572.91	-36305	-14487.8	6.01921	1.02218	1.25398	0.117484
1572.93	-36304.9	-14487.8	6.03769	1.01979	1.23732	0.116084
1572.95	-36304.8	-14487.8	6.05335	1.0199	1.20779	0.112741
1572.97	-36304.7	-14487.9	6.07266	1.0208	1.17042	0.106784
1572.98	-36304.6	-14487.9	6.0906	1.02485	1.12418	0.0995166
1573	-36304.5	-14487.9	6.11085	1.02694	1.06866	0.0921812
1573.02	-36304.4	-14488	6.12629	1.02667	1.01845	0.08754
1573.03	-36304.3	-14488	6.14548	1.02641	0.955184	0.0830454
1573.05	-36304.2	-14488	6.16467	1.0282	0.88228	0.078629
1573.07	-36304.1	-14488.1	6.18259	1.03037	0.808211	0.0737218
1573.09	-36304	-14488.1	6.20169	1.02983	0.739261	0.0685458
1573.1	-36303.9	-14488.2	6.22063	1.03037	0.69122	0.0640563
1573.12	-36303.8	-14488.2	6.23904	1.02818	0.663878	0.0602748
1573.14	-36303.7	-14488.2	6.25597	1.02647	0.639141	0.0570912
1573.15	-36303.6	-14488.3	6.27329	1.02641	0.590609	0.0530273
1573.17	-36303.5	-14488.3	6.28964	1.02859	0.522623	0.0486911
1573.19	-36303.4	-14488.3	6.30719	1.03052	0.452652	0.0439766
1573.2	-36303.3	-14488.4	6.32387	1.02795	0.413386	0.0407924
1573.22	-36303.2	-14488.4	6.3429	1.02457	0.394635	0.0402908
1573.24	-36303.1	-14488.5	6.3617	1.02079	0.385188	0.0465298
1573.26	-36303	-14488.5	6.37844	1.01981	0.351693	0.0615571
1573.27	-36302.9	-14488.5	6.39509	1.02007	0.298988	0.0846102
1573.29	-36302.8	-14488.6	6.41221	1.01993	0.223264	0.112911
1573.31	-36302.7	-14488.6	6.43224	1.02025	0.143587	0.142255
1573.32	-36302.6	-14488.7	6.44912	1.01758	0.0736571	0.173441
1573.34	-36302.5	-14488.7	6.46969	1.014	-0.00104482	0.213456
1573.36	-36302.4	-14488.7	6.48726	1.01031	-0.0627264	0.256931
1573.37	-36302.3	-14488.8	6.50359	1.01016	-0.126303	0.302148
1573.39	-36302.2	-14488.8	6.52128	1.0071	-0.172956	0.349681
1573.41	-36302.1	-14488.8	6.53808	1.00391	-0.19522	0.392946
1573.42	-36302	-14488.9	6.55464	0.997314	-0.205137	0.430417
1573.44	-36301.9	-14488.9	6.57231	0.99361	-0.225113	0.464495
1573.46	-36301.7	-14489	6.58904	0.987006	-0.25474	0.488974
1573.48	-36301.6	-14489	6.60565	0.983499	-0.285342	0.507786
1573.49	-36301.6	-14489	6.62333	0.98	-0.296667	0.520697
1573.51	-36301.4	-14489.1	6.64	0.976667	-0.29	0.529412
1573.53	-36301.3	-14489.1	6.65667	0.973333	-0.273333	0.534858
1573.54	-36301.2	-14489.2	6.67421	0.969797	-0.262785	0.539423
1573.56	-36301.1	-14489.2	6.68755	0.966474	-0.25273	0.541452
1573.58	-36301	-14489.2	6.70424	0.96313	-0.238807	0.541318
1573.6	-36300.9	-14489.3	6.71846	0.959583	-0.213675	0.538834
1573.61	-36300.8	-14489.3	6.73532	0.956326	-0.190802	0.535632
1573.63	-36300.7	-14489.3	6.75202	0.952761	-0.171293	0.532009
1573.65	-36300.6	-14489.4	6.76983	0.950376	-0.152824	0.523161
1573.66	-36300.5	-14489.4	6.78573	0.958562	-0.124121	0.508915
1573.68	-36300.4	-14489.5	6.79953	0.97326	-0.0862704	0.486869
1573.7	-36300.3	-14489.5	6.81733	0.995546	-0.0486584	0.459701
1573.71	-36300.2	-14489.5	6.83431	1.01853	-0.0208541	0.430877
1573.73	-36300	-14489.6	6.85517	1.04332	0.00200479	0.400215
1573.75	-36299.9	-14489.6	6.8753	1.06994	0.0214159	0.37054
1573.77	-36299.8	-14489.6	6.89144	1.08931	0.032964	0.34526
1573.78	-36299.7	-14489.7	6.90839	1.10796	0.043216	0.325397
1573.8	-36299.6	-14489.7	6.92682	1.12164	0.0528616	0.311575
1573.82	-36299.5	-14489.8	6.94731	1.13312	0.0582381	0.309256
1573.83	-36299.4	-14489.8	6.96618	1.13804	0.0601947	0.314655
1573.85	-36299.3	-14489.8	6.98508	1.14132	0.0600243	0.325914
1573.87	-36299.2	-14489.9	7.00313	1.14488	0.0594583	0.336926
1573.88	-36299	-14489.9	7.02345	1.14715	0.0527188	0.349808
1573.9	-36298.9	-14490	7.04508	1.14529	0.0418499	0.363986
1573.92	-36298.8	-14490	7.06246	1.14175	0.0317101	0.377958
1573.93	-36298.7	-14490	7.08181	1.13826	0.0233687	0.38928
1573.95	-36298.6	-14490.1	7.10026	1.13524	0.0147997	0.397116
1573.97	-36298.5	-14490.1	7.12093	1.12971	0.00586583	0.401713
1573.99	-36298.3	-14490.2	7.13923	1.12483	0.00137091	0.404605
1574	-36298.2	-14490.2	7.15865	1.11942	-0.00218035	0.404385
1574.02	-36298.1	-14490.2	7.17623	1.11441	-0.00371712	0.400777
1574.04	-36298	-14490.3	7.19592	1.11135	-0.00194874	0.394746
1574.05	-36297.9	-14490.3	7.21424	1.10769	0.00627726	0.387733
1574.07	-36297.8	-14490.4	7.23253	1.10496	0.015953	0.382201
1574.09	-36297.7	-14490.4	7.25377	1.09856	0.0308603	0.375692
1574.11	-36297.5	-14490.4	7.27449	1.09441	0.0508653	0.369148
1574.12	-36297.4	-14490.5	7.29179	1.0886	0.0704496	0.361107
1574.14	-36297.3	-14490.5	7.30922	1.08398	0.0937721	0.351879
1574.16	-36297.2	-14490.6	7.32594	1.08084	0.122152	0.342226
1574.17	-36297.1	-14490.6	7.34496	1.07738	0.159809	0.332266
1574.19	-36297	-14490.6	7.36652	1.0742	0.205007	0.323732
1574.21	-36296.8	-14490.7	7.38387	1.06777	0.252006	0.317007
1574.22	-36296.7	-14490.7	7.40032	1.06361	0.295699	0.309376
1574.24	-36296.6	-14490.8	7.41781	1.06545	0.338693	0.291539
1574.26	-36296.5	-14490.8	7.43757	1.0838	0.37314	0.263158
1574.28	-36296.4	-14490.9	7.45781	1.10983	0.400624	0.226893
1574.29	-36296.2	-14490.9	7.47555	1.14156	0.419194	0.186411
1574.31	-36296.1	-14490.9	7.49559	1.16846	0.429574	0.149185
1574.33	-36296	-14491	7.51225	1.19797	0.436201	0.111367
1574.34	-36295.9	-14491	7.53333	1.23667	0.443333	0.0664488
1574.36	-36295.8	-14491.1	7.55333	1.28	0.44	0.0185185
1574.38	-36295.6	-14491.1	7.57667	1.32667	0.436667	-0.0315904
1574.39	-36295.5	-14491.2	7.60142	1.37256	0.42977	-0.0834968
1574.41	-36295.4	-14491.2	7.62468	1.41212	0.43008	-0.127662
1574.43	-36295.3	-14491.3	7.64811	1.44515	0.429908	-0.165496
1574.45	-36295.2	-14491.3	7.67278	1.47283	0.425879	-0.197057
1574.46	-36295	-14491.3	7.69626	1.4918	0.414984	-0.219126
1574.48	-36294.9	-14491.4	7.72331	1.50479	0.39784	-0.237162
1574.5	-36294.8	-14491.4	7.75163	1.51434	0.380595	-0.250445
1574.51	-36294.7	-14491.5	7.77747	1.51724	0.368143	-0.259239
1574.53	-36294.5	-14491.5	7.80136	1.52021	0.358103	-0.263183
1574.55	-36294.4	-14491.6	7.82988	1.52001	0.34801	-0.266262
1574.56	-36294.3	-14491.6	7.85609	1.51964	0.342253	-0.266997
1574.58	-36294.2	-14491.7	7.88343	1.51518	0.339807	-0.266539
1574.6	-36294	-14491.7	7.91066	1.50795	0.34006	-0.263744
1574.62	-36293.9	-14491.8	7.93336	1.50137	0.339985	-0.26059
1574.63	-36293.8	-14491.8	7.95712	1.4948	0.340001	-0.256693
1574.65	-36293.7	-14491.9	7.98258	1.48651	0.340013	-0.250448
1574.67	-36293.5	-14491.9	8.00954	1.47733	0.339946	-0.243787
1574.68	-36293.4	-14492	8.03563	1.47094	0.340198	-0.237773
1574.7	-36293.3	-14492	8.05973	1.46382	0.338908	-0.233945
1574.72	-36293.2	-14492.1	8.08279	1.4574	0.335253	-0.230355
1574.73	-36293	-14492.1	8.10686	1.4501	0.331833	-0.225786
1574.75	-36292.9	-14492.1	8.13118	1.44516	0.328672	-0.221037
1574.77	-36292.8	-14492.2	8.15411	1.44004	0.32375	-0.218013
1574.79	-36292.6	-14492.3	8.1784	1.43605	0.316953	-0.218416
1574.8	-36292.5	-14492.3	8.20226	1.43752	0.307821	-0.22357
1574.82	-36292.4	-14492.4	8.22701	1.44633	0.300188	-0.232835
1574.84	-36292.2	-14492.4	8.25501	1.46068	0.289491	-0.246837
1574.85	-36292.1	-14492.5	8.28281	1.47656	0.276031	-0.263399
1574.87	-36292	-14492.5	8.30708	1.49139	0.25733	-0.280354
1574.89	-36291.8	-14492.6	8.33129	1.50489	0.230543	-0.29742
1574.9	-36291.7	-14492.6	8.35498	1.51897	0.198586	-0.311587
1574.92	-36291.6	-14492.7	8.3802	1.53007	0.166381	-0.323243
1574.94	-36291.4	-14492.7	8.40833	1.53858	0.142012	-0.332286
1574.96	-36291.3	-14492.8	8.43598	1.54027	0.125504	-0.338666
1574.97	-36291.2	-14492.8	8.45949	1.54016	0.100818	-0.34105
1574.99	-36291	-14492.9	8.48657	1.53782	0.0581287	-0.339619
1575.01	-36290.9	-14492.9	8.51382	1.53188	0.0104645	-0.334793
1575.02	-36290.8	-14493	8.54048	1.52252	-0.0326272	-0.32837
1575.04	-36290.6	-14493	8.56575	1.51183	-0.0814566	-0.321532
1575.06	-36290.5	-14493.1	8.58934	1.50175	-0.123948	-0.314016
1575.07	-36290.4	-14493.1	8.61219	1.49176	-0.151039	-0.305684
1575.09	-36290.2	-14493.2	8.63999	1.48139	-0.153908	-0.294405
1575.11	-36290.1	-14493.2	8.6669	1.46827	-0.147826	-0.283398
1575.12	-36290	-14493.3	8.69359	1.45494	-0.1349	-0.272504
1575.14	-36289.8	-14493.3	8.71859	1.44082	-0.123885	-0.262051
1575.16	-36289.7	-14493.4	8.74198	1.42743	-0.116781	-0.251218
1575.18	-36289.5	-14493.5	8.76524	1.41417	-0.119681	-0.239281
1575.19	-36289.4	-14493.5	8.79	1.4	-0.123333	-0.227669
1575.21	-36289.3	-14493.5	8.81333	1.39	-0.12	-0.218954
1575.23	-36289.1	-14493.6	8.83667	1.38	-0.11	-0.211329
1575.24	-36289	-14493.7	8.86143	1.36584	-0.0920598	-0.200844
1575.26	-36288.9	-14493.7	8.88467	1.35254	-0.0686334	-0.188825
1575.28	-36288.7	-14493.8	8.90813	1.3393	-0.0491289	-0.17688
1575.3	-36288.6	-14493.8	8.93261	1.32877	-0.0391467	-0.166777
1575.31	-36288.4	-14493.9	8.95227	1.31907	-0.0324965	-0.160652
1575.33	-36288.3	-14493.9	8.97242	1.31255	-0.026173	-0.156354
1575.35	-36288.1	-14494	8.99402	1.30544	-0.0279027	-0.151622
1575.36	-36288	-14494	9.0174	1.29885	-0.0385494	-0.145947
1575.38	-36287.8	-14494.1	9.04108	1.29209	-0.0484912	-0.139418
1575.4	-36287.7	-14494.1	9.06512	1.28509	-0.0590624	-0.133872
1575.41	-36287.6	-14494.2	9.08454	1.27831	-0.0691121	-0.130082
1575.43	-36287.4	-14494.3	9.10499	1.27228	-0.0785683	-0.12801
1575.45	-36287.3	-14494.3	9.12602	1.26901	-0.0852217	-0.125815
1575.47	-36287.1	-14494.4	9.14581	1.26592	-0.0921282	-0.123044
1575.48	-36287	-14494.4	9.16607	1.26134	-0.09795	-0.118674
1575.5	-36286.8	-14494.5	9.18805	1.25515	-0.101143	-0.115499
1575.52	-36286.7	-14494.5	9.21173	1.25201	-0.104454	-0.114569
1575.53	-36286.5	-14494.6	9.23437	1.24991	-0.108104	-0.115643
1575.55	-36286.4	-14494.6	9.25508	1.249	-0.110318	-0.115236
1575.57	-36286.3	-14494.7	9.27446	1.24521	-0.109899	-0.113144
1575.58	-36286.1	-14494.8	9.29682	1.24191	-0.110082	-0.110014
1575.6	-36286	-14494.8	9.31995	1.23838	-0.109733	-0.108128
1575.62	-36285.8	-14494.9	9.33916	1.23519	-0.111331	-0.108637
1575.63	-36285.7	-14494.9	9.36002	1.23144	-0.11488	-0.115032
1575.65	-36285.5	-14495	9.38074	1.22964	-0.119697	-0.129999
1575.67	-36285.4	-14495	9.40043	1.23038	-0.128328	-0.15064
1575.69	-36285.2	-14495.1	9.42126	1.22831	-0.139182	-0.173767
1575.7	-36285.1	-14495.1	9.44191	1.2247	-0.14787	-0.194245
1575.72	-36284.9	-14495.2	9.4616	1.22112	-0.15191	-0.212329
1575.74	-36284.7	-14495.3	9.48253	1.21973	-0.156826	-0.230949
1575.75	-36284.6	-14495.3	9.50305	1.22034	-0.168034	-0.249485
1575.77	-36284.5	-14495.4	9.52288	1.21803	-0.18399	-0.268138
