# Supplementary material for: Extraction of driving behavior primitives considering driver expectation and vehicle dynamics
Source: PLoS One. 2025 Dec 31;20(12):e0340123. doi: 10.1371/journal.pone.0340123 (PMC12755792; doi:10.1371/journal.pone.0340123)
Supplement: S2 File — The dataset utilized in this study is organized into two main folders, categorizing driving scenarios into straight driving and turning maneuvers. These folders contain the raw, unprocessed behavioral data. For a detailed description of the variables and format within the.xlsx files, please refer to the accompanying readme.txt file. (ZIP) [file pone.0340123.s002.zip › DataSetForPimitiveExaction-2/turning/c113_w_2.xlsx]

## Sheet: Sheet1
1614.65	-35982.8	-14600.8	7.19	-0.02	-0.0341657	-0.107919
1614.67	-35982.7	-14600.8	7.19	-0.02	-0.0378991	-0.107822
1614.68	-35982.6	-14600.8	7.19	-0.02	-0.0451445	-0.107854
1614.7	-35982.5	-14600.9	7.19	-0.02	-0.0515032	-0.107815
1614.72	-35982.3	-14600.9	7.19	-0.02	-0.0533078	-0.107973
1614.74	-35982.3	-14601	7.19001	-0.02	-0.054182	-0.109721
1614.75	-35982.1	-14601	7.18994	-0.02	-0.0572966	-0.11389
1614.77	-35982	-14601	7.19023	-0.02	-0.0554099	-0.120107
1614.79	-35981.9	-14601.1	7.189	-0.02	-0.0448237	-0.128374
1614.8	-35981.8	-14601.1	7.18526	-0.02	-0.0342731	-0.138269
1614.82	-35981.7	-14601.2	7.18175	-0.02	-0.0320303	-0.149878
1614.84	-35981.6	-14601.2	7.17974	-0.02	-0.0296073	-0.164457
1614.85	-35981.4	-14601.2	7.18007	-0.02	-0.0307198	-0.180633
1614.87	-35981.3	-14601.3	7.17998	-0.02	-0.0384831	-0.19493
1614.89	-35981.2	-14601.3	7.18	-0.02	-0.0549329	-0.206668
1614.9	-35981.1	-14601.4	7.18	-0.02	-0.0723088	-0.216209
1614.92	-35981	-14601.4	7.18	-0.02	-0.0886702	-0.223642
1614.94	-35980.9	-14601.4	7.18	-0.02	-0.1061	-0.229893
1614.96	-35980.7	-14601.5	7.18	-0.02	-0.123064	-0.233963
1614.97	-35980.6	-14601.5	7.18	-0.02	-0.141074	-0.238435
1614.99	-35980.5	-14601.6	7.18	-0.02	-0.164436	-0.248657
1615.01	-35980.4	-14601.6	7.18	-0.02	-0.188738	-0.264861
1615.02	-35980.3	-14601.7	7.18	-0.0199999	-0.211142	-0.282658
1615.04	-35980.2	-14601.7	7.18	-0.0200004	-0.239674	-0.298929
1615.06	-35980	-14601.7	7.18	-0.0199984	-0.277616	-0.309537
1615.08	-35979.9	-14601.8	7.18	-0.0200059	-0.320662	-0.31513
1615.09	-35979.8	-14601.8	7.18	-0.0199809	-0.361692	-0.31603
1615.11	-35979.7	-14601.9	7.18	-0.0200751	-0.393094	-0.315929
1615.13	-35979.6	-14601.9	7.18	-0.0197185	-0.42495	-0.31568
1615.14	-35979.5	-14601.9	7.18	-0.0226381	-0.462692	-0.318364
1615.16	-35979.4	-14602	7.18002	-0.0260386	-0.505787	-0.324137
1615.18	-35979.2	-14602	7.17994	-0.0296776	-0.548304	-0.336085
1615.19	-35979.1	-14602	7.18016	-0.0299071	-0.600513	-0.352136
1615.21	-35979	-14602.1	7.17711	-0.0328762	-0.648066	-0.367525
1615.23	-35978.9	-14602.1	7.17376	-0.0362405	-0.694271	-0.383432
1615.25	-35978.8	-14602.2	7.17012	-0.0398775	-0.743834	-0.404908
1615.26	-35978.7	-14602.2	7.16997	-0.0400336	-0.790508	-0.428947
1615.28	-35978.6	-14602.2	7.17001	-0.0399872	-0.840442	-0.450728
1615.3	-35978.4	-14602.3	7.17	-0.04	-0.886667	-0.474946
1615.31	-35978.3	-14602.3	7.17	-0.04	-0.926667	-0.497821
1615.33	-35978.2	-14602.4	7.17	-0.0433333	-0.963333	-0.519608
1615.35	-35978.1	-14602.4	7.17	-0.0504141	-1.03108	-0.533249
1615.36	-35978	-14602.4	7.17	-0.0570874	-1.11204	-0.540704
1615.38	-35977.9	-14602.5	7.17	-0.0635885	-1.20877	-0.548456
1615.4	-35977.7	-14602.5	7.16998	-0.0673242	-1.29289	-0.557629
1615.41	-35977.6	-14602.5	7.17007	-0.0739117	-1.36766	-0.563655
1615.43	-35977.5	-14602.6	7.16974	-0.0770923	-1.4134	-0.566903
1615.45	-35977.4	-14602.6	7.16603	-0.0802097	-1.42842	-0.573483
1615.47	-35977.2	-14602.6	7.16267	-0.0801183	-1.43882	-0.586795
1615.48	-35977.2	-14602.7	7.15979	-0.0847491	-1.47963	-0.605862
1615.5	-35977	-14602.7	7.16007	-0.0964552	-1.58849	-0.62348
1615.52	-35976.9	-14602.7	7.15998	-0.109518	-1.71213	-0.633019
1615.53	-35976.8	-14602.7	7.16002	-0.118013	-1.81153	-0.636063
1615.55	-35976.7	-14602.8	7.15995	-0.120227	-1.84703	-0.64523
1615.57	-35976.6	-14602.8	7.16019	-0.119764	-1.84094	-0.665186
1615.59	-35976.4	-14602.8	7.15921	-0.120807	-1.85002	-0.693573
1615.6	-35976.3	-14602.9	7.15545	-0.12455	-1.88778	-0.714764
1615.62	-35976.2	-14602.9	7.15198	-0.128024	-1.92544	-0.720808
1615.64	-35976.1	-14602.9	7.14973	-0.130267	-1.94197	-0.716403
1615.65	-35976	-14602.9	7.15008	-0.129922	-1.92827	-0.708206
1615.67	-35975.8	-14603	7.14997	-0.130024	-1.90285	-0.699747
1615.69	-35975.7	-14603	7.15002	-0.129982	-1.87369	-0.687151
1615.7	-35975.6	-14603	7.14992	-0.130057	-1.85501	-0.669781
1615.72	-35975.5	-14603	7.15029	-0.129792	-1.85136	-0.649335
1615.74	-35975.4	-14603	7.14856	-0.131158	-1.86315	-0.624658
1615.76	-35975.2	-14603.1	7.14489	-0.136785	-1.89127	-0.595797
1615.77	-35975.1	-14603.1	7.14131	-0.143217	-1.93064	-0.56472
1615.79	-35975	-14603.1	7.13977	-0.152109	-1.98916	-0.531434
1615.81	-35974.9	-14603.1	7.14008	-0.162491	-2.05848	-0.501972
1615.82	-35974.8	-14603.2	7.13991	-0.173864	-2.12307	-0.476484
1615.84	-35974.7	-14603.2	7.14027	-0.190239	-2.19606	-0.451701
1615.86	-35974.5	-14603.2	7.13802	-0.207822	-2.28472	-0.429428
1615.87	-35974.4	-14603.2	7.13458	-0.222237	-2.37489	-0.411704
1615.89	-35974.3	-14603.2	7.13072	-0.234063	-2.46357	-0.39714
1615.91	-35974.1	-14603.2	7.13012	-0.241056	-2.53468	-0.384594
1615.93	-35974	-14603.2	7.12765	-0.251166	-2.6215	-0.373822
1615.94	-35973.9	-14603.3	7.12412	-0.25618	-2.70228	-0.363951
1615.96	-35973.8	-14603.3	7.12057	-0.259315	-2.75218	-0.35367
1615.98	-35973.7	-14603.3	7.1198	-0.261853	-2.78294	-0.338386
1615.99	-35973.6	-14603.3	7.12023	-0.273523	-2.84767	-0.312593
1616.01	-35973.4	-14603.3	7.11734	-0.292959	-2.94444	-0.280521
1616.03	-35973.3	-14603.3	7.11391	-0.313497	-3.05069	-0.245129
1616.04	-35973.2	-14603.3	7.11042	-0.328551	-3.12301	-0.207853
1616.06	-35973.1	-14603.3	7.10703	-0.339165	-3.17856	-0.176349
1616.08	-35972.9	-14603.3	7.1038	-0.343143	-3.19988	-0.153495
1616.1	-35972.8	-14603.3	7.10009	-0.343485	-3.18829	-0.139956
1616.11	-35972.7	-14603.3	7.10007	-0.340023	-3.15498	-0.133266
1616.13	-35972.6	-14603.3	7.09667	-0.343333	-3.14	-0.125272
1616.15	-35972.5	-14603.3	7.09333	-0.346667	-3.14333	-0.1122
1616.16	-35972.4	-14603.3	7.09	-0.356667	-3.17	-0.0904139
1616.18	-35972.2	-14603.3	7.09	-0.373333	-3.23	-0.0610022
1616.2	-35972.1	-14603.3	7.08644	-0.394473	-3.31486	-0.0240047
1616.21	-35972	-14603.3	7.08314	-0.410899	-3.38318	0.0120858
1616.23	-35971.8	-14603.3	7.07959	-0.429405	-3.43333	0.0555844
1616.25	-35971.7	-14603.3	7.07628	-0.456556	-3.50205	0.106813
1616.27	-35971.6	-14603.3	7.07293	-0.483189	-3.5841	0.169023
1616.28	-35971.5	-14603.3	7.06936	-0.5064	-3.67409	0.235874
1616.3	-35971.4	-14603.3	7.06623	-0.524324	-3.7578	0.29506
1616.32	-35971.3	-14603.3	7.06217	-0.555505	-3.87874	0.348566
1616.33	-35971.1	-14603.3	7.0557	-0.582323	-3.99592	0.400943
1616.35	-35971	-14603.2	7.05194	-0.599482	-4.08283	0.442177
1616.37	-35970.9	-14603.2	7.0457	-0.609451	-4.14112	0.485118
1616.38	-35970.8	-14603.2	7.04151	-0.624854	-4.2041	0.530005
1616.4	-35970.7	-14603.2	7.03553	-0.641416	-4.26	0.5765
1616.42	-35970.5	-14603.2	7.03158	-0.651583	-4.30832	0.618741
1616.43	-35970.4	-14603.2	7.0253	-0.654717	-4.3384	0.659073
1616.45	-35970.3	-14603.1	7.02217	-0.66395	-4.36636	0.701623
1616.47	-35970.2	-14603.1	7.01905	-0.679914	-4.40118	0.750527
1616.49	-35970	-14603.1	7.01442	-0.709034	-4.46973	0.808925
1616.5	-35969.9	-14603	7.00721	-0.74123	-4.55589	0.8673
1616.52	-35969.8	-14603	7.00032	-0.760584	-4.61373	0.914131
1616.54	-35969.7	-14603	6.99525	-0.76644	-4.6302	0.95883
1616.55	-35969.6	-14603	6.99017	-0.773272	-4.63016	1.01336
1616.57	-35969.5	-14602.9	6.98514	-0.801262	-4.66256	1.07775
1616.59	-35969.3	-14602.9	6.97998	-0.837936	-4.72781	1.14815
1616.61	-35969.2	-14602.9	6.97493	-0.863481	-4.78323	1.20464
1616.62	-35969.1	-14602.8	6.96955	-0.865654	-4.79623	1.24341
1616.64	-35969	-14602.8	6.96472	-0.859837	-4.78304	1.27087
1616.66	-35968.9	-14602.7	6.95937	-0.850546	-4.75889	1.29227
1616.67	-35968.8	-14602.7	6.95464	-0.842993	-4.73993	1.31238
1616.69	-35968.6	-14602.7	6.949	-0.83	-4.71686	1.33082
1616.71	-35968.5	-14602.6	6.94426	-0.810979	-4.68691	1.34634
1616.72	-35968.4	-14602.6	6.9411	-0.787037	-4.64141	1.36274
1616.74	-35968.3	-14602.5	6.93759	-0.766055	-4.59483	1.37403
1616.76	-35968.2	-14602.5	6.93441	-0.741811	-4.53466	1.37778
1616.78	-35968.1	-14602.4	6.93061	-0.713048	-4.46093	1.37008
1616.79	-35968	-14602.4	6.92979	-0.688278	-4.38679	1.3578
1616.81	-35967.9	-14602.3	6.93029	-0.669828	-4.31843	1.3473
1616.83	-35967.7	-14602.3	6.92757	-0.659008	-4.25518	1.34071
1616.84	-35967.6	-14602.2	6.92398	-0.648162	-4.19034	1.33879
1616.86	-35967.5	-14602.1	6.92038	-0.643685	-4.1407	1.33951
1616.88	-35967.4	-14602.1	6.91991	-0.640667	-4.1001	1.34247
1616.89	-35967.3	-14602	6.92002	-0.637067	-4.06392	1.34606
1616.91	-35967.2	-14602	6.91999	-0.633725	-4.03316	1.34835
1616.93	-35967.1	-14601.9	6.92001	-0.630386	-4.00921	1.34974
1616.95	-35967	-14601.9	6.91998	-0.626911	-3.98791	1.34673
1616.96	-35966.9	-14601.8	6.92009	-0.620596	-3.96771	1.33933
1616.98	-35966.8	-14601.7	6.91689	-0.607501	-3.95109	1.32949
1617	-35966.7	-14601.7	6.91333	-0.593333	-3.93	1.32353
1617.01	-35966.6	-14601.6	6.91	-0.576667	-3.90667	1.32353
1617.03	-35966.5	-14601.5	6.91	-0.56	-3.87	1.32462
1617.05	-35966.4	-14601.5	6.90999	-0.535188	-3.82392	1.32101
1617.06	-35966.3	-14601.4	6.91001	-0.512018	-3.77718	1.31444
1617.08	-35966.2	-14601.3	6.90997	-0.492463	-3.73089	1.31038
1617.1	-35966.1	-14601.3	6.91024	-0.482368	-3.69651	1.31348
1617.12	-35966	-14601.2	6.91375	-0.476288	-3.67052	1.32377
1617.13	-35965.9	-14601.1	6.91713	-0.472407	-3.64255	1.33605
1617.15	-35965.8	-14601.1	6.92024	-0.461578	-3.59775	1.34951
1617.17	-35965.7	-14601	6.91994	-0.450873	-3.53812	1.35896
1617.18	-35965.6	-14600.9	6.92002	-0.433553	-3.4628	1.36701
1617.2	-35965.5	-14600.8	6.92	-0.415474	-3.38592	1.36962
1617.22	-35965.4	-14600.8	6.91999	-0.395296	-3.31831	1.36847
1617.23	-35965.3	-14600.7	6.92003	-0.375036	-3.25418	1.35992
1617.25	-35965.2	-14600.6	6.91984	-0.346424	-3.16569	1.34027
1617.27	-35965.1	-14600.5	6.9207	-0.303074	-3.03555	1.30944
1617.29	-35965	-14600.5	6.92444	-0.256695	-2.88389	1.27317
1617.3	-35964.9	-14600.4	6.92785	-0.217596	-2.74967	1.2411
1617.32	-35964.8	-14600.3	6.93116	-0.193275	-2.66797	1.22109
1617.34	-35964.8	-14600.2	6.93458	-0.169151	-2.58867	1.20814
1617.35	-35964.7	-14600.2	6.93804	-0.140078	-2.49766	1.20258
1617.37	-35964.6	-14600.1	6.94143	-0.113859	-2.41694	1.2005
1617.39	-35964.5	-14600	6.94448	-0.0801908	-2.34766	1.20186
1617.4	-35964.4	-14599.9	6.9499	-0.0463779	-2.28698	1.20463
1617.42	-35964.3	-14599.8	6.95485	-0.0104224	-2.22554	1.21154
1617.44	-35964.2	-14599.8	6.95998	0.0215446	-2.16121	1.21933
1617.46	-35964.1	-14599.7	6.96523	0.0542967	-2.1018	1.22371
1617.47	-35964	-14599.6	6.96979	0.0873038	-2.06993	1.22103
1617.49	-35963.9	-14599.5	6.97717	0.122639	-2.07499	1.21367
1617.51	-35963.9	-14599.4	6.98393	0.152896	-2.12177	1.2053
1617.52	-35963.8	-14599.4	6.99061	0.179965	-2.17958	1.19486
1617.54	-35963.7	-14599.3	6.99727	0.215242	-2.22487	1.17585
1617.56	-35963.6	-14599.2	7.00623	0.259731	-2.25236	1.1476
1617.57	-35963.5	-14599.1	7.01693	0.307124	-2.27595	1.11421
1617.59	-35963.4	-14599	7.02708	0.346957	-2.29978	1.08398
1617.61	-35963.3	-14598.9	7.03707	0.377754	-2.32253	1.05904
1617.62	-35963.2	-14598.8	7.04699	0.410088	-2.3265	1.03637
1617.64	-35963.2	-14598.8	7.05752	0.44263	-2.3088	1.01146
1617.66	-35963.1	-14598.7	7.06768	0.473407	-2.25583	0.986451
1617.68	-35963	-14598.6	7.07765	0.499874	-2.18767	0.958516
1617.69	-35962.9	-14598.5	7.08794	0.533374	-2.10544	0.923879
1617.71	-35962.8	-14598.4	7.10092	0.570338	-2.02073	0.88503
1617.73	-35962.7	-14598.3	7.11427	0.606458	-1.94361	0.844871
1617.74	-35962.6	-14598.2	7.12833	0.646038	-1.86996	0.804957
1617.76	-35962.6	-14598.2	7.14186	0.671086	-1.8352	0.773206
1617.78	-35962.5	-14598.1	7.15481	0.688542	-1.8265	0.750665
1617.8	-35962.4	-14598	7.1724	0.696337	-1.83294	0.732891
1617.81	-35962.3	-14597.9	7.18582	0.702928	-1.83368	0.72069
1617.83	-35962.2	-14597.8	7.2024	0.709598	-1.82121	0.70975
1617.85	-35962.1	-14597.7	7.21667	0.716667	-1.79667	0.700436
1617.86	-35962.1	-14597.6	7.23333	0.723333	-1.77667	0.691721
1617.88	-35962	-14597.5	7.24667	0.73	-1.76667	0.683007
1617.9	-35961.9	-14597.4	7.26083	0.737106	-1.76692	0.671468
1617.91	-35961.8	-14597.4	7.27406	0.743595	-1.77382	0.661753
1617.93	-35961.7	-14597.3	7.28765	0.746912	-1.78809	0.653211
1617.95	-35961.6	-14597.2	7.30509	0.749915	-1.82553	0.648821
1617.97	-35961.6	-14597.1	7.31846	0.746347	-1.8803	0.645648
1617.98	-35961.5	-14597	7.33511	0.747001	-1.9402	0.640565
1618	-35961.4	-14596.9	7.34949	0.756144	-1.99095	0.626727
1618.02	-35961.3	-14596.8	7.36592	0.776964	-2.02541	0.607281
1618.03	-35961.2	-14596.7	7.37909	0.797183	-2.05545	0.584167
1618.05	-35961.1	-14596.6	7.39312	0.817123	-2.0811	0.562852
1618.07	-35961.1	-14596.5	7.40693	0.829615	-2.08571	0.545126
1618.08	-35961	-14596.4	7.4242	0.843254	-2.06649	0.528656
1618.1	-35960.9	-14596.3	7.44167	0.857874	-2.02766	0.511401
1618.12	-35960.8	-14596.2	7.45815	0.875633	-1.98333	0.495291
1618.13	-35960.7	-14596.1	7.47516	0.896093	-1.93541	0.478573
1618.15	-35960.7	-14596	7.49276	0.918127	-1.88686	0.461445
1618.17	-35960.6	-14595.9	7.50881	0.941385	-1.84767	0.445238
1618.19	-35960.5	-14595.8	7.52749	0.965796	-1.82328	0.42889
1618.2	-35960.4	-14595.7	7.54705	0.987484	-1.81526	0.412847
1618.22	-35960.4	-14595.6	7.5648	1.00379	-1.81913	0.39873
1618.24	-35960.3	-14595.5	7.58371	1.01812	-1.82608	0.385169
1618.25	-35960.2	-14595.4	7.60439	1.02856	-1.83451	0.373053
1618.27	-35960.1	-14595.3	7.62473	1.03507	-1.84452	0.363515
1618.29	-35960	-14595.2	7.64322	1.03996	-1.85607	0.354529
1618.31	-35959.9	-14595.1	7.66242	1.04509	-1.87293	0.345838
1618.32	-35959.9	-14595	7.68007	1.05088	-1.89784	0.334895
1618.34	-35959.8	-14594.9	7.70135	1.06503	-1.9334	0.317117
1618.36	-35959.7	-14594.8	7.72187	1.08831	-1.97374	0.291708
1618.37	-35959.6	-14594.7	7.74168	1.11718	-2.01223	0.261575
1618.39	-35959.5	-14594.6	7.76226	1.15024	-2.04473	0.224628
1618.41	-35959.5	-14594.5	7.78503	1.18876	-2.06365	0.183116
1618.42	-35959.4	-14594.3	7.80829	1.23112	-2.06817	0.138083
1618.44	-35959.3	-14594.2	7.83278	1.27485	-2.05913	0.0883037
1618.46	-35959.2	-14594.1	7.85641	1.31098	-2.0334	0.0434753
1618.48	-35959.1	-14594	7.88085	1.34037	-1.99795	0.00408137
1618.49	-35959.1	-14593.9	7.90461	1.365	-1.96711	-0.0282727
1618.51	-35959	-14593.8	7.92775	1.38511	-1.93304	-0.0550305
1618.53	-35958.9	-14593.7	7.95213	1.40671	-1.88642	-0.079788
1618.54	-35958.8	-14593.6	7.97863	1.4211	-1.82721	-0.101225
1618.56	-35958.8	-14593.5	8.00512	1.43473	-1.77192	-0.119004
1618.58	-35958.7	-14593.3	8.03351	1.44244	-1.72784	-0.135552
1618.59	-35958.6	-14593.2	8.05743	1.45229	-1.68892	-0.147903
1618.61	-35958.5	-14593.1	8.0803	1.45907	-1.62871	-0.159796
1618.63	-35958.5	-14593	8.10833	1.46941	-1.55108	-0.171466
1618.64	-35958.4	-14592.9	8.13514	1.47639	-1.49198	-0.181424
1618.66	-35958.3	-14592.8	8.1617	1.47988	-1.4827	-0.188157
1618.68	-35958.2	-14592.6	8.19	1.48	-1.50333	-0.191721
1618.7	-35958.2	-14592.5	8.21667	1.47667	-1.54	-0.191721
1618.71	-35958.1	-14592.4	8.24333	1.47333	-1.58333	-0.188453
1618.73	-35958	-14592.3	8.26804	1.46637	-1.62935	-0.183768
1618.75	-35957.9	-14592.2	8.29146	1.46307	-1.67234	-0.177124
1618.76	-35957.9	-14592.1	8.31832	1.45622	-1.70867	-0.1682
1618.78	-35957.8	-14591.9	8.34661	1.44922	-1.74003	-0.155216
1618.8	-35957.7	-14591.8	8.37291	1.44248	-1.76635	-0.14105
1618.82	-35957.6	-14591.7	8.39594	1.43614	-1.7934	-0.126797
1618.83	-35957.6	-14591.6	8.41981	1.43288	-1.8235	-0.111492
1618.85	-35957.5	-14591.4	8.44822	1.42985	-1.85685	-0.0965158
1618.87	-35957.4	-14591.3	8.4747	1.42966	-1.90148	-0.0827385
1618.88	-35957.3	-14591.2	8.50121	1.4261	-1.95399	-0.0708662
1618.9	-35957.3	-14591.1	8.52558	1.42189	-2.01761	-0.0598265
1618.92	-35957.2	-14591	8.54872	1.41558	-2.07247	-0.0513598
1618.93	-35957.1	-14590.8	8.57249	1.41259	-2.11992	-0.0427009
1618.95	-35957.1	-14590.7	8.59687	1.40897	-2.14998	-0.0346706
1618.97	-35957	-14590.6	8.62077	1.40571	-2.16253	-0.0276146
1618.99	-35956.9	-14590.4	8.64832	1.40229	-2.16805	-0.022518
1619	-35956.8	-14590.3	8.67647	1.3988	-2.17006	-0.0183382
1619.02	-35956.8	-14590.2	8.7017	1.39551	-2.17087	-0.0152296
1619.04	-35956.7	-14590	8.72532	1.39209	-2.17442	-0.0118533
1619.05	-35956.6	-14589.9	8.74982	1.38859	-2.17934	-0.00839307
1619.07	-35956.6	-14589.8	8.77275	1.38536	-2.18511	-0.00544113
1619.09	-35956.5	-14589.6	8.79692	1.38172	-2.18753	-0.00405549
1619.1	-35956.4	-14589.5	8.82092	1.37943	-2.18228	-0.00528447
1619.12	-35956.3	-14589.4	8.84543	1.38143	-2.16233	-0.00732305
1619.14	-35956.3	-14589.2	8.87333	1.3848	-2.13023	-0.00731315
1619.15	-35956.2	-14589.1	8.90124	1.38997	-2.09616	-0.00532312
1619.17	-35956.1	-14589	8.92576	1.39683	-2.07187	-0.00389943
1619.19	-35956.1	-14588.8	8.94972	1.40392	-2.05478	-0.00597033
1619.21	-35956	-14588.7	8.97402	1.40921	-2.04723	-0.0100447
1619.22	-35955.9	-14588.6	8.99645	1.41008	-2.04597	-0.0152714
1619.24	-35955.9	-14588.4	9.02352	1.41023	-2.05055	-0.0196554
1619.26	-35955.8	-14588.3	9.04848	1.40805	-2.05742	-0.0223504
1619.27	-35955.7	-14588.1	9.07385	1.40448	-2.06654	-0.022934
1619.29	-35955.7	-14588	9.09931	1.40105	-2.07461	-0.0234051
1619.31	-35955.6	-14587.9	9.12566	1.39762	-2.08331	-0.0260897
1619.33	-35955.5	-14587.7	9.14986	1.39434	-2.09691	-0.0303064
1619.34	-35955.5	-14587.6	9.17413	1.39083	-2.1252	-0.0342286
1619.36	-35955.4	-14587.5	9.19806	1.38743	-2.15888	-0.0358618
1619.38	-35955.3	-14587.3	9.22065	1.38415	-2.19223	-0.0359539
1619.39	-35955.3	-14587.2	9.24856	1.38058	-2.22447	-0.0359855
1619.41	-35955.2	-14587	9.27248	1.37739	-2.25499	-0.0351774
1619.43	-35955.2	-14586.9	9.29865	1.37155	-2.28192	-0.0323857
1619.44	-35955.1	-14586.7	9.32368	1.36127	-2.30999	-0.0261275
1619.46	-35955	-14586.6	9.35033	1.35119	-2.33705	-0.0146825
1619.48	-35955	-14586.4	9.37391	1.34103	-2.36068	0.000969599
1619.5	-35954.9	-14586.3	9.39855	1.33374	-2.38221	0.0227165
1619.51	-35954.9	-14586.1	9.42199	1.32695	-2.39905	0.0414465
1619.53	-35954.8	-14586	9.44524	1.32361	-2.41571	0.0589546
1619.55	-35954.7	-14585.8	9.47	1.31667	-2.43	0.0740741
1619.56	-35954.7	-14585.7	9.49333	1.31	-2.44	0.0893246
1619.58	-35954.6	-14585.5	9.51667	1.30333	-2.45	0.103486
1619.6	-35954.5	-14585.4	9.54129	1.29982	-2.45694	0.117268
1619.61	-35954.5	-14585.2	9.56123	1.29647	-2.46018	0.126826
1619.63	-35954.4	-14585.1	9.58479	1.29313	-2.46353	0.133181
1619.65	-35954.4	-14584.9	9.60955	1.28959	-2.46717	0.136414
1619.66	-35954.3	-14584.8	9.63248	1.2863	-2.46999	0.137221
1619.68	-35954.3	-14584.6	9.65237	1.28286	-2.46592	0.135962
1619.7	-35954.2	-14584.5	9.67403	1.27976	-2.45872	0.133359
1619.72	-35954.2	-14584.3	9.69742	1.28008	-2.45236	0.128736
1619.73	-35954.1	-14584.1	9.72098	1.27992	-2.45018	0.121304
1619.75	-35954.1	-14584	9.74565	1.2804	-2.44165	0.107374
1619.77	-35954	-14583.8	9.76871	1.28474	-2.40253	0.0890243
1619.78	-35953.9	-14583.7	9.79246	1.29156	-2.3501	0.0679391
1619.8	-35953.9	-14583.5	9.81704	1.29942	-2.29431	0.0478581
1619.82	-35953.8	-14583.4	9.84006	1.30946	-2.23927	0.0313975
1619.84	-35953.8	-14583.2	9.86392	1.3205	-2.15807	0.0160997
1619.85	-35953.7	-14583	9.88842	1.33504	-2.02954	0.00222687
1619.87	-35953.7	-14582.9	9.91142	1.34722	-1.88436	-0.00763284
1619.89	-35953.6	-14582.7	9.93539	1.3562	-1.75509	-0.0156256
1619.9	-35953.6	-14582.6	9.9598	1.36174	-1.65751	-0.0225419
1619.92	-35953.5	-14582.4	9.98278	1.36429	-1.59092	-0.0309742
1619.94	-35953.5	-14582.2	10.0068	1.36958	-1.49648	-0.0417477
1619.95	-35953.4	-14582.1	10.0313	1.37522	-1.36177	-0.0531556
1619.97	-35953.4	-14581.9	10.0538	1.37839	-1.21909	-0.0638735
1619.99	-35953.3	-14581.7	10.08	1.38027	-1.0889	-0.0751203
1620.01	-35953.3	-14581.6	10.1062	1.37993	-0.996622	-0.086644
1620.02	-35953.2	-14581.4	10.1287	1.38001	-0.926589	-0.0961736
1620.04	-35953.2	-14581.2	10.1532	1.38001	-0.854159	-0.105208
1620.06	-35953.1	-14581.1	10.1772	1.37992	-0.782997	-0.113193
1620.07	-35953.1	-14580.9	10.2001	1.3803	-0.71735	-0.117605
1620.09	-35953	-14580.7	10.2249	1.37817	-0.657647	-0.114927
1620.11	-35953	-14580.6	10.2475	1.37421	-0.620249	-0.106454
1620.12	-35952.9	-14580.4	10.2784	1.37296	-0.582454	-0.0993725
1620.14	-35952.9	-14580.2	10.3054	1.37478	-0.543987	-0.0973703
1620.16	-35952.8	-14580.1	10.3216	1.3786	-0.515957	-0.0993298
1620.18	-35952.8	-14579.9	10.3419	1.38369	-0.479125	-0.10241
1620.19	-35952.7	-14579.7	10.3673	1.38891	-0.431738	-0.105845
1620.21	-35952.7	-14579.5	10.3917	1.39299	-0.380933	-0.109999
1620.23	-35952.6	-14579.4	10.4146	1.39602	-0.320398	-0.114461
1620.24	-35952.6	-14579.2	10.4381	1.39862	-0.239014	-0.118531
1620.26	-35952.5	-14579.1	10.4624	1.4	-0.141335	-0.122389
1620.28	-35952.5	-14578.9	10.4867	1.39901	-0.0386773	-0.126503
1620.29	-35952.4	-14578.7	10.5106	1.39689	0.0645533	-0.130332
1620.31	-35952.4	-14578.5	10.5339	1.39537	0.164439	-0.133078
1620.33	-35952.3	-14578.4	10.5572	1.39363	0.243181	-0.1349
1620.35	-35952.3	-14578.2	10.581	1.39037	0.284765	-0.136238
1620.36	-35952.2	-14578	10.6052	1.38684	0.311461	-0.137209
1620.38	-35952.2	-14577.9	10.6298	1.3847	0.34996	-0.137848
1620.4	-35952.1	-14577.7	10.6533	1.38333	0.383333	-0.138344
1620.41	-35952	-14577.5	10.675	1.38171	0.393524	-0.138881
1620.43	-35952	-14577.3	10.6967	1.38	0.41	-0.139434
1620.45	-35951.9	-14577.2	10.7202	1.37846	0.461124	-0.139813
1620.46	-35951.9	-14577	10.7448	1.37653	0.523311	-0.139371
1620.48	-35951.8	-14576.8	10.7691	1.37358	0.571022	-0.137582
1620.5	-35951.8	-14576.6	10.7927	1.36945	0.615721	-0.134693
1620.52	-35951.7	-14576.5	10.8159	1.36439	0.668651	-0.13107
1620.53	-35951.7	-14576.3	10.8395	1.35947	0.718556	-0.126947
1620.55	-35951.6	-14576.1	10.8638	1.35563	0.753682	-0.122514
1620.57	-35951.5	-14576	10.8873	1.35294	0.772009	-0.11792
1620.58	-35951.5	-14575.8	10.9094	1.35116	0.777107	-0.113342
1620.6	-35951.4	-14575.6	10.9322	1.34962	0.78177	-0.109053
1620.62	-35951.4	-14575.4	10.9566	1.34791	0.791915	-0.105129
1620.63	-35951.3	-14575.2	10.9799	1.34616	0.796894	-0.101233
1620.65	-35951.2	-14575.1	11.0012	1.34451	0.790925	-0.0973003
1620.67	-35951.2	-14574.9	11.0235	1.34283	0.780005	-0.0938277
1620.68	-35951.1	-14574.7	11.0479	1.3411	0.767372	-0.0910045
1620.7	-35951.1	-14574.5	11.0712	1.33941	0.749546	-0.0884022
1620.72	-35951	-14574.3	11.0925	1.33777	0.725015	-0.0857044
1620.74	-35950.9	-14574.2	11.1148	1.33604	0.696146	-0.0828535
1620.75	-35950.9	-14574	11.1391	1.33427	0.66519	-0.0799804
1620.77	-35950.8	-14573.8	11.1629	1.33278	0.633793	-0.0774634
1620.79	-35950.7	-14573.6	11.1852	1.33246	0.604087	-0.0756837
1620.8	-35950.7	-14573.4	11.2068	1.33491	0.57885	-0.0750082
1620.82	-35950.6	-14573.3	11.2285	1.34009	0.560152	-0.0759535
1620.84	-35950.6	-14573.1	11.2503	1.34626	0.549207	-0.0791654
1620.86	-35950.5	-14572.9	11.2725	1.35299	0.545944	-0.084369
1620.87	-35950.4	-14572.8	11.2959	1.36131	0.548927	-0.0903242
1620.89	-35950.4	-14572.6	11.3201	1.3702	0.556253	-0.0964919
1620.91	-35950.3	-14572.4	11.3438	1.37686	0.56561	-0.103003
1620.92	-35950.2	-14572.2	11.367	1.38145	0.57415	-0.109597
1620.94	-35950.2	-14572	11.3906	1.38638	0.578821	-0.115747
1620.96	-35950.1	-14571.8	11.4148	1.39171	0.579916	-0.121838
1620.97	-35950	-14571.7	11.439	1.39573	0.579841	-0.128909
1620.99	-35950	-14571.5	11.463	1.39893	0.574104	-0.136973
1621.01	-35949.9	-14571.3	11.4865	1.40311	0.554671	-0.145399
1621.03	-35949.8	-14571.1	11.5097	1.40837	0.525504	-0.154168
1621.04	-35949.8	-14570.9	11.5335	1.41387	0.496237	-0.16356
1621.06	-35949.7	-14570.7	11.5577	1.41893	0.463001	-0.173174
1621.08	-35949.7	-14570.6	11.5817	1.42308	0.415854	-0.182251
1621.09	-35949.6	-14570.4	11.6057	1.42621	0.359858	-0.190396
1621.11	-35949.5	-14570.2	11.6303	1.42843	0.305836	-0.197461
1621.13	-35949.4	-14570	11.6555	1.42983	0.252972	-0.203733
1621.14	-35949.4	-14569.8	11.681	1.43047	0.196393	-0.20962
1621.16	-35949.3	-14569.6	11.7069	1.43012	0.137014	-0.215082
1621.18	-35949.2	-14569.4	11.7331	1.42861	0.0787913	-0.219928
1621.2	-35949.2	-14569.2	11.7586	1.42676	0.0291362	-0.224168
1621.21	-35949.1	-14569	11.7823	1.42539	-0.00616518	-0.227845
