# Supplementary material for: Extraction of driving behavior primitives considering driver expectation and vehicle dynamics
Source: PLoS One. 2025 Dec 31;20(12):e0340123. doi: 10.1371/journal.pone.0340123 (PMC12755792; doi:10.1371/journal.pone.0340123)
Supplement: S2 File — The dataset utilized in this study is organized into two main folders, categorizing driving scenarios into straight driving and turning maneuvers. These folders contain the raw, unprocessed behavioral data. For a detailed description of the variables and format within the.xlsx files, please refer to the accompanying readme.txt file. (ZIP) [file pone.0340123.s002.zip › DataSetForPimitiveExaction-2/turning/c114_w_2.xlsx]

## Sheet: Sheet1
1179.42	-36329.6	-14498.4	3.07809	-0.0697995	0.00547168	0.0630588
1179.44	-36329.6	-14498.4	3.07452	-0.0700552	0.00883147	0.0743292
1179.46	-36329.6	-14498.3	3.07091	-0.0699845	0.0121334	0.0818455
1179.47	-36329.6	-14498.3	3.06983	-0.0700064	0.015631	0.0870416
1179.49	-36329.5	-14498.2	3.07005	-0.0699866	0.0190318	0.0905892
1179.51	-36329.5	-14498.2	3.06998	-0.070047	0.0223541	0.0938181
1179.53	-36329.5	-14498.1	3.07002	-0.0698492	0.0257544	0.0966315
1179.54	-36329.5	-14498.1	3.06993	-0.0705942	0.0295657	0.0974278
1179.56	-36329.5	-14498	3.07028	-0.0677741	0.0297837	0.104235
1179.58	-36329.4	-14498	3.06738	-0.0928151	0.0328018	0.126769
1179.59	-36329.4	-14497.9	3.0639	-0.137284	0.0334458	0.169596
1179.61	-36329.4	-14497.9	3.06056	-0.198034	0.0333963	0.224491
1179.63	-36329.4	-14497.8	3.05723	-0.265709	0.033072	0.288784
1179.64	-36329.4	-14497.8	3.05084	-0.326566	0.0389498	0.34776
1179.66	-36329.3	-14497.7	3.04413	-0.381082	0.0487235	0.397608
1179.68	-36329.3	-14497.7	3.03708	-0.421347	0.0594595	0.440161
1179.7	-36329.3	-14497.6	3.03038	-0.45176	0.066367	0.469195
1179.71	-36329.3	-14497.6	3.02375	-0.475465	0.0699397	0.490233
1179.73	-36329.3	-14497.6	3.01667	-0.493333	0.07	0.505447
1179.75	-36329.2	-14497.5	3.01	-0.506667	0.0733333	0.51634
1179.76	-36329.2	-14497.5	3	-0.516667	0.0766667	0.525054
1179.78	-36329.2	-14497.4	2.98939	-0.523599	0.083623	0.531937
1179.8	-36329.2	-14497.4	2.97943	-0.526901	0.0869706	0.536073
1179.82	-36329.2	-14497.3	2.96936	-0.529972	0.0936262	0.535825
1179.83	-36329.1	-14497.3	2.95902	-0.526173	0.0972477	0.53209
1179.85	-36329.1	-14497.2	2.9526	-0.522973	0.104156	0.52663
1179.87	-36329.1	-14497.2	2.94589	-0.519583	0.110836	0.522461
1179.88	-36329.1	-14497.1	2.93842	-0.51606	0.117702	0.518902
1179.9	-36329.1	-14497.1	2.9282	-0.512765	0.119759	0.514474
1179.92	-36329	-14497	2.91818	-0.509348	0.116007	0.510091
1179.93	-36329	-14497	2.90744	-0.506026	0.11231	0.505476
1179.95	-36329	-14496.9	2.89823	-0.501893	0.110242	0.501186
1179.97	-36329	-14496.9	2.89171	-0.495542	0.11441	0.496697
1179.98	-36329	-14496.9	2.88479	-0.49242	0.116963	0.49238
1180	-36328.9	-14496.8	2.87743	-0.489014	0.116465	0.48928
1180.02	-36328.9	-14496.8	2.86665	-0.485636	0.11727	0.485905
1180.04	-36328.9	-14496.7	2.85732	-0.482128	0.1223	0.482483
1180.05	-36328.9	-14496.7	2.85103	-0.478846	0.128382	0.47926
1180.07	-36328.9	-14496.6	2.8444	-0.47542	0.130181	0.475902
1180.09	-36328.9	-14496.6	2.83589	-0.471934	0.129935	0.472484
1180.1	-36328.8	-14496.6	2.82696	-0.468651	0.130066	0.469267
1180.12	-36328.8	-14496.5	2.82045	-0.465212	0.129809	0.46589
1180.14	-36328.8	-14496.5	2.81368	-0.461728	0.131144	0.462499
1180.15	-36328.8	-14496.4	2.80571	-0.458492	0.135871	0.459232
1180.17	-36328.8	-14496.4	2.79469	-0.454875	0.14509	0.456027
1180.19	-36328.7	-14496.3	2.78615	-0.452063	0.153732	0.451409
1180.21	-36328.7	-14496.3	2.77994	-0.444823	0.160754	0.441612
1180.22	-36328.7	-14496.3	2.77287	-0.422981	0.163453	0.420937
1180.24	-36328.7	-14496.2	2.76615	-0.390072	0.165307	0.392894
1180.26	-36328.7	-14496.2	2.75905	-0.360061	0.166624	0.365043
1180.27	-36328.6	-14496.1	2.75474	-0.337151	0.168673	0.338583
1180.29	-36328.6	-14496.1	2.74887	-0.316321	0.170581	0.309489
1180.31	-36328.6	-14496	2.74466	-0.281471	0.16795	0.271206
1180.33	-36328.6	-14496	2.73869	-0.223092	0.164462	0.216113
1180.34	-36328.6	-14496	2.73413	-0.157256	0.160499	0.158148
1180.36	-36328.5	-14495.9	2.73077	-0.105509	0.161775	0.108685
1180.38	-36328.5	-14495.9	2.72985	-0.067541	0.168045	0.068731
1180.39	-36328.5	-14495.8	2.73004	-0.0389322	0.177574	0.0402922
1180.41	-36328.5	-14495.8	2.72999	-0.0174759	0.187578	0.0187412
1180.43	-36328.5	-14495.7	2.73	-0.00215875	0.198243	0.000560188
1180.44	-36328.4	-14495.7	2.73	0.00848053	0.205995	-0.0124655
1180.46	-36328.4	-14495.7	2.73	0.0157628	0.206973	-0.019906
1180.48	-36328.4	-14495.6	2.73	0.0196339	0.204005	-0.0227417
1180.49	-36328.4	-14495.6	2.73	0.0229478	0.197207	-0.0237457
1180.51	-36328.4	-14495.5	2.73	0.0262215	0.196448	-0.026792
1180.53	-36328.3	-14495.5	2.72999	0.0298802	0.199603	-0.030311
1180.55	-36328.3	-14495.4	2.73003	0.0300318	0.209396	-0.0326485
1180.56	-36328.3	-14495.4	2.7299	0.0299917	0.219286	-0.0316795
1180.58	-36328.3	-14495.4	2.73333	0.03	0.233333	-0.0305011
1180.6	-36328.2	-14495.3	2.73667	0.03	0.243333	-0.0294118
1180.61	-36328.2	-14495.3	2.74	0.03	0.25	-0.0294118
1180.63	-36328.2	-14495.2	2.73998	0.0299995	0.249868	-0.0294171
1180.65	-36328.2	-14495.2	2.74001	0.030002	0.246393	-0.0293836
1180.66	-36328.2	-14495.2	2.74	0.0299923	0.239426	-0.0282262
1180.68	-36328.2	-14495.1	2.74	0.03006	0.228954	-0.02573
1180.7	-36328.1	-14495.1	2.74	0.0297664	0.222725	-0.0212069
1180.72	-36328.1	-14495	2.74	0.0262312	0.220096	-0.015566
1180.73	-36328.1	-14495	2.74	0.0226489	0.224274	-0.00866676
1180.75	-36328.1	-14494.9	2.74	0.019788	0.23177	-0.00365205
1180.77	-36328	-14494.9	2.74	0.0200609	0.246532	-0.00063083
1180.78	-36328	-14494.9	2.74	0.0199461	0.269421	0.00152243
1180.8	-36328	-14494.8	2.74	0.0201413	0.295919	0.00411099
1180.82	-36328	-14494.8	2.74	0.0194419	0.318277	0.00877035
1180.84	-36328	-14494.7	2.74	0.0154224	0.332553	0.0131432
1180.85	-36327.9	-14494.7	2.74	0.013103	0.332006	0.0157792
1180.87	-36327.9	-14494.7	2.74	0.0133388	0.324138	0.0163717
1180.89	-36327.9	-14494.6	2.74	0.0135681	0.319549	0.0163878
1180.9	-36327.9	-14494.6	2.74	0.0122373	0.328156	0.0160637
1180.92	-36327.8	-14494.5	2.73998	0.00966866	0.346769	0.0147927
1180.94	-36327.8	-14494.5	2.74007	0.0100961	0.361731	0.0139055
1180.95	-36327.8	-14494.5	2.73974	0.0099744	0.368956	0.0149428
1180.97	-36327.8	-14494.4	2.74122	0.0100063	0.368844	0.017041
1180.99	-36327.8	-14494.4	2.74493	0.00999822	0.365449	0.0172518
1181	-36327.7	-14494.3	2.74847	0.0100005	0.35926	0.014882
1181.02	-36327.7	-14494.3	2.75025	0.00999989	0.348222	0.0118123
1181.04	-36327.7	-14494.3	2.74993	0.01	0.337898	0.0101606
1181.06	-36327.7	-14494.2	2.75002	0.00999999	0.328987	0.00973926
1181.07	-36327.6	-14494.2	2.75	0.01	0.32632	0.00981919
1181.09	-36327.6	-14494.1	2.75	0.01	0.326613	0.00979971
1181.11	-36327.6	-14494.1	2.75	0.01	0.327243	0.00980502
1181.12	-36327.6	-14494.1	2.75	0.01	0.322961	0.00980376
1181.14	-36327.5	-14494	2.75	0.00999997	0.315256	0.00980361
1181.16	-36327.5	-14494	2.75	0.0100001	0.311043	0.00980535
1181.17	-36327.5	-14493.9	2.75	0.00999961	0.307723	0.00979908
1181.19	-36327.5	-14493.9	2.75	0.0100016	0.304354	0.00982323
1181.21	-36327.4	-14493.8	2.75	0.00999411	0.300748	0.00973155
1181.23	-36327.4	-14493.8	2.75	0.010019	0.299738	0.010037
1181.24	-36327.4	-14493.8	2.75	0.00992521	0.302041	0.00693648
1181.26	-36327.4	-14493.7	2.75	0.0102801	0.310418	-0.00193156
1181.28	-36327.3	-14493.7	2.75	0.00736582	0.32412	-0.0210807
1181.29	-36327.3	-14493.6	2.75	0.00394595	0.337784	-0.0430186
1181.31	-36327.3	-14493.6	2.75	0.000380351	0.348759	-0.0660464
1181.33	-36327.3	-14493.6	2.75	-6.27864e-05	0.352964	-0.0978394
1181.35	-36327.2	-14493.5	2.75	1.76486e-05	0.356505	-0.142903
1181.36	-36327.2	-14493.5	2.75	-7.63128e-06	0.356372	-0.204157
1181.38	-36327.2	-14493.5	2.75	7.04075e-06	0.362878	-0.277828
1181.4	-36327.2	-14493.4	2.75	-2.51149e-05	0.369551	-0.345983
1181.41	-36327.1	-14493.4	2.75	9.3418e-05	0.379344	-0.404266
1181.43	-36327.1	-14493.3	2.75	-0.00333333	0.39	-0.45207
1181.45	-36327.1	-14493.3	2.75	-0.00666667	0.396667	-0.484749
1181.46	-36327.1	-14493.3	2.75	-0.00666667	0.396667	-0.507625
1181.48	-36327	-14493.2	2.75001	-0.00309467	0.393054	-0.524727
1181.5	-36327	-14493.2	2.74997	0.000121774	0.39005	-0.531688
1181.51	-36327	-14493.1	2.75012	-0.000172147	0.393479	-0.526535
1181.53	-36327	-14493.1	2.75376	-0.00351832	0.393138	-0.508267
1181.55	-36326.9	-14493.1	2.75711	-0.00336223	0.389196	-0.484042
1181.57	-36326.9	-14493	2.76016	-0.00302713	0.378435	-0.458694
1181.58	-36326.9	-14493	2.75994	0.000295122	0.364207	-0.429156
1181.6	-36326.8	-14492.9	2.76002	-7.69247e-05	0.351043	-0.392134
1181.62	-36326.8	-14492.9	2.76	1.26104e-05	0.337501	-0.335787
1181.63	-36326.8	-14492.9	2.76	3.19166e-05	0.323548	-0.260422
1181.65	-36326.8	-14492.8	2.76	-0.000144212	0.309807	-0.184423
1181.67	-36326.7	-14492.8	2.76	0.000591315	0.292141	-0.118209
1181.68	-36326.7	-14492.8	2.76	0.00441322	0.269159	-0.0667265
1181.7	-36326.7	-14492.7	2.76	0.00760405	0.242205	-0.0339961
1181.72	-36326.7	-14492.7	2.76	0.0110578	0.214921	-0.0100872
1181.74	-36326.6	-14492.6	2.76	0.0144616	0.187878	0.00556956
1181.75	-36326.6	-14492.6	2.76	0.0180983	0.165501	0.0151865
1181.77	-36326.6	-14492.6	2.76	0.0200612	0.140483	0.0233636
1181.79	-36326.5	-14492.5	2.76	0.0210282	0.110907	0.0294928
1181.8	-36326.5	-14492.5	2.76	0.0247229	0.0816313	0.0319853
1181.82	-36326.5	-14492.4	2.75998	0.0283224	0.0580177	0.03114
1181.84	-36326.5	-14492.4	2.76008	0.030304	0.0461273	0.0298974
1181.86	-36326.4	-14492.4	2.75971	0.0299347	0.0403372	0.029324
1181.87	-36326.4	-14492.3	2.76144	0.0299596	0.0336421	0.0294382
1181.89	-36326.4	-14492.3	2.76511	0.0302444	0.0244668	0.0293823
1181.91	-36326.3	-14492.3	2.76869	0.0285681	0.0174086	0.029502
1181.92	-36326.3	-14492.2	2.77023	0.0245306	0.0165058	0.0289053
1181.94	-36326.3	-14492.2	2.76994	0.0228611	0.0169875	0.0272922
1181.96	-36326.3	-14492.1	2.77002	0.0249535	0.0148692	0.0236538
1181.97	-36326.2	-14492.1	2.77	0.029319	0.0122886	0.0196108
1181.99	-36326.2	-14492.1	2.77	0.0282343	0.0202271	0.0168469
1182.01	-36326.2	-14492	2.77	0.0244975	0.0427749	0.0163039
1182.03	-36326.2	-14492	2.77	0.0208073	0.0730839	0.0157476
1182.04	-36326.1	-14492	2.77	0.019808	0.0869221	0.0137572
1182.06	-36326.1	-14491.9	2.77	0.0200509	0.0810456	0.0114722
1182.08	-36326.1	-14491.9	2.77	0.0199892	0.0635272	0.00993586
1182.09	-36326	-14491.8	2.77	0.0200029	0.0546088	0.00984923
1182.11	-36326	-14491.8	2.77001	0.0199993	0.0475921	0.00901923
1182.13	-36326	-14491.8	2.76998	0.0200001	0.0490384	0.00784902
1182.14	-36326	-14491.7	2.77006	0.0200002	0.0548184	0.00660356
1182.16	-36325.9	-14491.7	2.76976	0.0199991	0.0702334	0.00732303
1182.18	-36325.9	-14491.6	2.77287	0.0200025	0.0851988	0.00943468
1182.19	-36325.9	-14491.6	2.77625	0.0199903	0.0958746	0.0135832
1182.21	-36325.9	-14491.6	2.77976	0.0200364	0.0973674	0.0188759
1182.23	-36325.8	-14491.5	2.78003	0.0199266	0.0873293	0.0266371
1182.25	-36325.8	-14491.5	2.77999	0.0202829	0.0772939	0.0402935
1182.26	-36325.8	-14491.4	2.78001	0.00782562	0.0670245	0.0664564
1182.28	-36325.8	-14491.4	2.78	-0.0166667	0.0666667	0.1122
1182.3	-36325.7	-14491.4	2.78	-0.0466667	0.0733333	0.166667
1182.31	-36325.7	-14491.3	2.77667	-0.07	0.0866667	0.232026
1182.33	-36325.7	-14491.3	2.7731	-0.0989669	0.10072	0.323078
1182.35	-36325.6	-14491.3	2.76994	-0.15014	0.110471	0.440085
1182.37	-36325.6	-14491.2	2.76993	-0.2179	0.116971	0.587012
1182.38	-36325.6	-14491.2	2.76597	-0.299113	0.120136	0.75968
1182.4	-36325.6	-14491.1	2.7592	-0.367386	0.119979	0.92171
1182.42	-36325.5	-14491.1	2.7525	-0.426813	0.119948	1.07953
1182.43	-36325.5	-14491.1	2.74554	-0.477305	0.12037	1.23145
1182.45	-36325.5	-14491	2.73848	-0.50799	0.123973	1.3658
1182.47	-36325.5	-14491	2.72808	-0.529802	0.127268	1.49544
1182.48	-36325.4	-14491	2.71764	-0.542248	0.130822	1.63133
1182.5	-36325.4	-14490.9	2.70754	-0.547003	0.134065	1.75642
1182.52	-36325.4	-14490.9	2.69812	-0.540369	0.137626	1.87461
1182.53	-36325.4	-14490.8	2.69135	-0.519297	0.140301	1.97467
1182.55	-36325.3	-14490.8	2.6849	-0.492075	0.139919	2.0447
1182.57	-36325.3	-14490.8	2.6772	-0.465297	0.140024	2.10043
1182.59	-36325.3	-14490.7	2.6661	-0.435778	0.139978	2.14427
1182.6	-36325.2	-14490.7	2.65749	-0.398892	0.140061	2.17078
1182.62	-36325.2	-14490.6	2.65069	-0.336861	0.139782	2.17696
1182.64	-36325.2	-14490.6	2.645	-0.251747	0.141177	2.16156
1182.65	-36325.2	-14490.6	2.64182	-0.170175	0.144427	2.13658
1182.67	-36325.1	-14490.5	2.63972	-0.100937	0.149601	2.11235
1182.69	-36325.1	-14490.5	2.64008	-0.0529043	0.154986	2.09318
1182.7	-36325.1	-14490.5	2.63998	-0.0181225	0.159672	2.07748
1182.72	-36325.1	-14490.4	2.64	0.0076767	0.165317	2.06047
1182.74	-36325	-14490.4	2.64	0.0245085	0.168431	2.04324
1182.76	-36325	-14490.4	2.63998	0.0352947	0.171511	2.02444
1182.77	-36325	-14490.3	2.64007	0.0458081	0.176684	2.00152
1182.79	-36324.9	-14490.3	2.63972	0.0544255	0.185422	1.97684
1182.81	-36324.9	-14490.2	2.64173	0.0590653	0.197814	1.95449
1182.82	-36324.9	-14490.2	2.6454	0.0601627	0.210036	1.92647
1182.84	-36324.9	-14490.2	2.64911	0.0599503	0.218076	1.888
1182.86	-36324.8	-14490.1	2.6502	0.0600321	0.222459	1.83537
1182.88	-36324.8	-14490.1	2.64996	0.0599291	0.225006	1.76665
1182.89	-36324.8	-14490.1	2.65001	0.0602724	0.23374	1.69468
1182.91	-36324.8	-14490	2.65	0.0578091	0.242553	1.62613
1182.93	-36324.7	-14490	2.64998	0.0542066	0.263632	1.55489
1182.94	-36324.7	-14490	2.65007	0.050462	0.28822	1.48611
1182.96	-36324.7	-14489.9	2.64972	0.0501447	0.309042	1.42058
1182.98	-36324.6	-14489.9	2.65263	0.0474077	0.324634	1.35669
1182.99	-36324.6	-14489.8	2.65605	0.0438755	0.334738	1.30449
1183.01	-36324.6	-14489.8	2.65962	0.0406202	0.349527	1.2593
1183.03	-36324.6	-14489.8	2.66006	0.0370643	0.376208	1.21789
1183.05	-36324.5	-14489.7	2.65998	0.0337656	0.409577	1.18515
1183.06	-36324.5	-14489.7	2.66	0.0302266	0.437386	1.16055
1183.08	-36324.5	-14489.7	2.66	0.0299798	0.455779	1.13949
1183.1	-36324.5	-14489.7	2.66	0.0299747	0.472087	1.12181
1183.11	-36324.4	-14489.6	2.66	0.0301215	0.501107	1.10761
1183.13	-36324.4	-14489.6	2.66	0.0266667	0.543333	1.09259
1183.15	-36324.4	-14489.5	2.66	0.0266667	0.583333	1.08061
1183.16	-36324.3	-14489.5	2.66	0.0266667	0.616667	1.06754
1183.18	-36324.3	-14489.5	2.66011	0.0302004	0.637784	1.05596
1183.2	-36324.3	-14489.4	2.66354	0.0336311	0.653963	1.04398
1183.21	-36324.2	-14489.4	2.66689	0.0404073	0.66038	1.03188
1183.23	-36324.2	-14489.4	2.67017	0.0476843	0.667227	1.01667
1183.25	-36324.2	-14489.3	2.66997	0.0579242	0.675201	1.00006
1183.27	-36324.2	-14489.3	2.66995	0.0723395	0.699898	0.978539
1183.28	-36324.1	-14489.3	2.67037	0.0984186	0.728806	0.949991
1183.3	-36324.1	-14489.2	2.67397	0.128906	0.752045	0.916005
1183.32	-36324.1	-14489.2	2.6773	0.168616	0.742572	0.869621
1183.33	-36324	-14489.2	2.68067	0.228612	0.707226	0.806218
1183.35	-36324	-14489.1	2.68467	0.302229	0.674638	0.731012
1183.37	-36324	-14489.1	2.69157	0.392445	0.672447	0.642974
1183.38	-36323.9	-14489.1	2.69942	0.494117	0.701307	0.542983
1183.4	-36323.9	-14489	2.70944	0.594848	0.739491	0.446037
1183.42	-36323.9	-14489	2.72058	0.695062	0.76296	0.342041
1183.44	-36323.8	-14489	2.73468	0.80271	0.784354	0.232955
1183.45	-36323.8	-14488.9	2.74887	0.903756	0.809885	0.125282
1183.47	-36323.8	-14488.9	2.76608	1.01838	0.841166	0.00967937
1183.49	-36323.7	-14488.9	2.78487	1.14129	0.852772	-0.109752
1183.5	-36323.7	-14488.8	2.80431	1.27117	0.83517	-0.218042
1183.52	-36323.6	-14488.8	2.82786	1.40433	0.815841	-0.319921
1183.54	-36323.6	-14488.8	2.85591	1.52193	0.822849	-0.404561
1183.56	-36323.6	-14488.7	2.88393	1.61397	0.865663	-0.465571
1183.57	-36323.5	-14488.7	2.91339	1.69392	0.918939	-0.518244
1183.59	-36323.5	-14488.7	2.9425	1.7681	0.967827	-0.568372
1183.61	-36323.5	-14488.6	2.97208	1.83469	1.0188	-0.619205
1183.62	-36323.4	-14488.6	3.00526	1.9051	1.07796	-0.673968
1183.64	-36323.4	-14488.6	3.03964	1.96649	1.12479	-0.726121
1183.66	-36323.3	-14488.5	3.07439	2.01459	1.14682	-0.774128
1183.67	-36323.3	-14488.5	3.11292	2.05774	1.16705	-0.823835
1183.69	-36323.3	-14488.5	3.15097	2.0866	1.19496	-0.868354
1183.71	-36323.2	-14488.4	3.18453	2.10305	1.23344	-0.901907
1183.72	-36323.2	-14488.4	3.2217	2.10979	1.28181	-0.927524
1183.74	-36323.1	-14488.4	3.25959	2.10825	1.3324	-0.945001
1183.76	-36323.1	-14488.3	3.2952	2.10056	1.38038	-0.956247
1183.78	-36323	-14488.3	3.33689	2.08427	1.44251	-0.962329
1183.79	-36323	-14488.3	3.37488	2.0674	1.49098	-0.963242
1183.81	-36322.9	-14488.2	3.41176	2.04817	1.52913	-0.960471
1183.83	-36322.9	-14488.2	3.44422	2.02567	1.55542	-0.947129
1183.84	-36322.8	-14488.2	3.48009	1.9827	1.58721	-0.9202
1183.86	-36322.8	-14488.1	3.51661	1.92538	1.6205	-0.878281
1183.88	-36322.7	-14488.1	3.55577	1.84925	1.65865	-0.822786
1183.89	-36322.7	-14488.1	3.58668	1.77512	1.69609	-0.764926
1183.91	-36322.6	-14488	3.61632	1.70206	1.72653	-0.706535
1183.93	-36322.6	-14488	3.64814	1.62771	1.75525	-0.644101
1183.95	-36322.5	-14488	3.67836	1.55421	1.77542	-0.58706
1183.96	-36322.5	-14487.9	3.70507	1.4841	1.79878	-0.534552
1183.98	-36322.4	-14487.9	3.73333	1.41667	1.81333	-0.488017
1184	-36322.4	-14487.9	3.76	1.36333	1.82	-0.453159
1184.01	-36322.3	-14487.8	3.78667	1.31667	1.82333	-0.424837
1184.03	-36322.2	-14487.8	3.81486	1.26752	1.82676	-0.3995
1184.05	-36322.2	-14487.7	3.83798	1.23501	1.8227	-0.379132
1184.07	-36322.1	-14487.7	3.86145	1.20858	1.80543	-0.364177
1184.08	-36322.1	-14487.7	3.88615	1.1879	1.78436	-0.354264
1184.1	-36322	-14487.6	3.90944	1.17135	1.7685	-0.350685
1184.12	-36321.9	-14487.6	3.93256	1.15496	1.75916	-0.352084
1184.13	-36321.9	-14487.6	3.95397	1.1404	1.75172	-0.354644
1184.15	-36321.8	-14487.6	3.97742	1.12447	1.74175	-0.357508
1184.17	-36321.8	-14487.5	4.00108	1.11484	1.73066	-0.357289
1184.18	-36321.7	-14487.5	4.02511	1.10474	1.71248	-0.357062
1184.2	-36321.6	-14487.5	4.04457	1.09855	1.69626	-0.356266
1184.22	-36321.6	-14487.4	4.06485	1.09165	1.67894	-0.35764
1184.23	-36321.5	-14487.4	4.08674	1.08471	1.66299	-0.358561
1184.25	-36321.4	-14487.4	4.1101	1.07789	1.65426	-0.357973
1184.27	-36321.4	-14487.3	4.13407	1.07206	1.64956	-0.35523
1184.29	-36321.3	-14487.3	4.15752	1.0688	1.64996	-0.351786
1184.3	-36321.2	-14487.3	4.1769	1.06577	1.65081	-0.3484
1184.32	-36321.2	-14487.2	4.1973	1.0609	1.65477	-0.345882
1184.34	-36321.1	-14487.2	4.2195	1.05494	1.65732	-0.348093
1184.35	-36321	-14487.2	4.24279	1.05185	1.65475	-0.35837
1184.37	-36321	-14487.1	4.26707	1.04965	1.64558	-0.379086
1184.39	-36320.9	-14487.1	4.28986	1.05035	1.63634	-0.406195
1184.4	-36320.8	-14487.1	4.30924	1.04863	1.63116	-0.432575
1184.42	-36320.8	-14487.1	4.32977	1.04518	1.63083	-0.45646
1184.44	-36320.7	-14487	4.35227	1.04007	1.63784	-0.475337
1184.46	-36320.6	-14487	4.3755	1.03303	1.65125	-0.490881
1184.47	-36320.5	-14487	4.40005	1.02715	1.67206	-0.509169
1184.49	-36320.5	-14487	4.42215	1.0306	1.7023	-0.5344
1184.51	-36320.4	-14486.9	4.44161	1.04943	1.73767	-0.566168
1184.52	-36320.3	-14486.9	4.46228	1.07604	1.77786	-0.60731
1184.54	-36320.3	-14486.9	4.48503	1.10838	1.82266	-0.650175
1184.56	-36320.2	-14486.9	4.50831	1.13919	1.87556	-0.69086
1184.58	-36320.1	-14486.8	4.53273	1.17157	1.9375	-0.728151
1184.59	-36320	-14486.8	4.55661	1.19281	2.00353	-0.756067
1184.61	-36319.9	-14486.8	4.57961	1.20621	2.072	-0.775981
1184.63	-36319.9	-14486.7	4.60427	1.21775	2.14646	-0.792149
1184.64	-36319.8	-14486.7	4.62771	1.22579	2.21228	-0.801826
1184.66	-36319.7	-14486.7	4.65344	1.22517	2.27636	-0.802294
1184.68	-36319.6	-14486.7	4.68169	1.21315	2.35494	-0.790544
1184.69	-36319.6	-14486.7	4.70892	1.19342	2.43945	-0.772559
1184.71	-36319.5	-14486.6	4.73251	1.17618	2.51159	-0.751356
1184.73	-36319.4	-14486.6	4.7571	1.1589	2.57409	-0.727307
1184.74	-36319.3	-14486.6	4.78065	1.13902	2.61283	-0.702377
1184.76	-36319.2	-14486.6	4.80382	1.11913	2.64636	-0.675452
1184.78	-36319.2	-14486.6	4.82856	1.09781	2.67212	-0.646564
1184.8	-36319.1	-14486.5	4.85199	1.08095	2.68923	-0.619173
1184.81	-36319	-14486.5	4.87524	1.06426	2.69951	-0.593149
1184.83	-36318.9	-14486.5	4.9	1.05	2.70667	-0.563181
1184.85	-36318.8	-14486.5	4.92333	1.03667	2.71	-0.53268
1184.86	-36318.7	-14486.5	4.94667	1.02333	2.71	-0.497821
1184.88	-36318.6	-14486.4	4.97487	1.00574	2.70625	-0.462028
1184.9	-36318.5	-14486.4	4.99801	0.992561	2.69597	-0.43083
1184.91	-36318.5	-14486.4	5.02133	0.979311	2.68238	-0.403443
1184.93	-36318.4	-14486.4	5.04238	0.968661	2.66461	-0.366459
1184.95	-36318.3	-14486.4	5.06233	0.954825	2.64804	-0.315569
1184.97	-36318.2	-14486.4	5.0824	0.937981	2.63148	-0.247007
1184.98	-36318.1	-14486.4	5.10402	0.919922	2.61795	-0.168539
1185	-36318	-14486.4	5.1274	0.899857	2.60852	-0.0997036
1185.02	-36317.9	-14486.3	5.15108	0.879467	2.6028	-0.0384613
1185.03	-36317.8	-14486.3	5.17512	0.859431	2.60438	0.0179692
1185.05	-36317.7	-14486.3	5.19454	0.84757	2.61221	0.0685169
1185.07	-36317.7	-14486.3	5.21498	0.837651	2.62241	0.122193
1185.09	-36317.6	-14486.3	5.23602	0.826374	2.6336	0.178099
1185.1	-36317.5	-14486.3	5.25578	0.812272	2.64778	0.227597
1185.12	-36317.4	-14486.3	5.27618	0.79384	2.66598	0.273577
1185.14	-36317.3	-14486.3	5.29742	0.773535	2.68743	0.313536
1185.15	-36317.2	-14486.3	5.31603	0.758091	2.70618	0.342086
1185.17	-36317.1	-14486.3	5.33288	0.747046	2.7221	0.358136
1185.19	-36317	-14486.3	5.35013	0.740592	2.73422	0.362119
1185.2	-36316.9	-14486.3	5.3678	0.734238	2.74508	0.358378
1185.22	-36316.8	-14486.3	5.38883	0.725715	2.75915	0.353561
1185.24	-36316.7	-14486.3	5.40948	0.71626	2.77342	0.349865
1185.25	-36316.6	-14486.3	5.42955	0.711341	2.78399	0.345666
1185.27	-36316.5	-14486.3	5.44856	0.709808	2.78774	0.339735
1185.29	-36316.5	-14486.3	5.46563	0.710004	2.78214	0.330356
1185.31	-36316.3	-14486.3	5.48176	0.710187	2.77087	0.320742
1185.32	-36316.2	-14486.3	5.50097	0.7087	2.76363	0.31418
1185.34	-36316.2	-14486.3	5.52225	0.701833	2.76661	0.316458
1185.36	-36316.1	-14486.3	5.53987	0.686178	2.7742	0.327675
1185.37	-36316	-14486.3	5.55705	0.660455	2.77945	0.346295
1185.39	-36315.9	-14486.3	5.57424	0.630714	2.77815	0.368151
1185.41	-36315.8	-14486.3	5.59064	0.600135	2.77471	0.389916
1185.42	-36315.7	-14486.3	5.60817	0.573698	2.76903	0.411383
1185.44	-36315.6	-14486.3	5.62511	0.549765	2.76145	0.429709
1185.46	-36315.5	-14486.3	5.64195	0.529634	2.75927	0.446777
1185.48	-36315.4	-14486.3	5.6568	0.505472	2.76422	0.465211
1185.49	-36315.3	-14486.4	5.67031	0.486914	2.77718	0.48229
1185.51	-36315.2	-14486.4	5.68311	0.470504	2.78534	0.496104
1185.53	-36315.1	-14486.4	5.70034	0.455731	2.79214	0.507041
1185.54	-36315	-14486.4	5.71449	0.442197	2.79845	0.515294
1185.56	-36314.9	-14486.4	5.72754	0.431466	2.81073	0.519906
1185.58	-36314.8	-14486.4	5.74169	0.424166	2.82501	0.525436
1185.6	-36314.7	-14486.4	5.75513	0.417237	2.83862	0.532477
1185.61	-36314.6	-14486.4	5.76838	0.413883	2.84881	0.548628
1185.63	-36314.5	-14486.5	5.78251	0.407052	2.85945	0.573533
1185.65	-36314.4	-14486.5	5.7959	0.40339	2.86638	0.601852
1185.66	-36314.3	-14486.5	5.80918	0.403342	2.86989	0.62816
1185.68	-36314.2	-14486.5	5.82333	0.403333	2.87	0.651416
1185.7	-36314.1	-14486.5	5.83667	0.406667	2.86667	0.668845
1185.71	-36314	-14486.6	5.85	0.41	2.86	0.684096
1185.73	-36313.9	-14486.6	5.8607	0.417108	2.84575	0.702764
1185.75	-36313.8	-14486.6	5.87409	0.423679	2.82886	0.725822
1185.76	-36313.7	-14486.6	5.88763	0.43053	2.80501	0.751014
1185.78	-36313.6	-14486.7	5.90518	0.441268	2.77248	0.777465
1185.8	-36313.5	-14486.7	5.91814	0.451108	2.73573	0.801294
1185.82	-36313.4	-14486.7	5.93168	0.461367	2.6987	0.826644
1185.83	-36313.3	-14486.7	5.94563	0.476604	2.64961	0.853105
1185.85	-36313.2	-14486.8	5.95948	0.496748	2.58042	0.876326
1185.87	-36313.1	-14486.8	5.97593	0.517605	2.49644	0.896975
1185.88	-36313	-14486.8	5.99052	0.541449	2.39869	0.917219
1185.9	-36312.9	-14486.8	6.00655	0.556502	2.32449	0.934329
1185.92	-36312.8	-14486.9	6.02065	0.569941	2.26767	0.947544
1185.93	-36312.7	-14486.9	6.03758	0.591824	2.21205	0.944879
1185.95	-36312.6	-14486.9	6.05116	0.634732	2.12626	0.920782
1185.97	-36312.5	-14487	6.0684	0.696544	1.97925	0.876527
1185.99	-36312.4	-14487	6.08708	0.760653	1.79992	0.825633
1186	-36312.3	-14487	6.10612	0.809598	1.66579	0.781958
1186.02	-36312.2	-14487.1	6.12286	0.849662	1.58071	0.743328
1186.04	-36312.1	-14487.1	6.14011	0.884541	1.49757	0.703732
1186.05	-36312	-14487.1	6.15789	0.923441	1.35649	0.661843
1186.07	-36311.8	-14487.2	6.17852	0.970534	1.15569	0.612838
1186.09	-36311.8	-14487.2	6.2011	1.01708	0.939871	0.564869
1186.11	-36311.7	-14487.2	6.22292	1.05163	0.732688	0.525995
1186.12	-36311.5	-14487.2	6.24331	1.07907	0.515095	0.492693
1186.14	-36311.5	-14487.3	6.26386	1.0998	0.298373	0.46629
1186.16	-36311.3	-14487.3	6.28516	1.11283	0.126903	0.447202
1186.17	-36311.2	-14487.3	6.31015	1.11841	0.0136371	0.437247
1186.19	-36311.2	-14487.4	6.33204	1.10907	-0.0294405	0.435043
1186.21	-36311	-14487.4	6.35195	1.09796	-0.0571835	0.438272
1186.22	-36310.9	-14487.4	6.37029	1.08252	-0.106904	0.44152
1186.24	-36310.8	-14487.5	6.38985	1.07188	-0.164986	0.444382
1186.26	-36310.7	-14487.5	6.40717	1.06366	-0.207899	0.446976
1186.28	-36310.6	-14487.5	6.42723	1.0553	-0.242207	0.4497
1186.29	-36310.5	-14487.5	6.44509	1.04688	-0.232414	0.454844
1186.31	-36310.4	-14487.6	6.46404	1.03358	-0.185579	0.459545
1186.33	-36310.3	-14487.6	6.48271	1.02449	-0.133317	0.463599
1186.34	-36310.2	-14487.6	6.49944	1.02062	-0.103405	0.463303
1186.36	-36310.1	-14487.7	6.51598	1.01777	-0.0908201	0.462931
1186.38	-36310	-14487.7	6.53357	1.01131	-0.0654998	0.462806
1186.39	-36309.9	-14487.7	6.55045	1.00454	-0.0335685	0.464858
1186.41	-36309.8	-14487.7	6.56696	0.997581	0.0138184	0.465099
1186.43	-36309.6	-14487.8	6.58461	0.993878	0.0649304	0.466189
1186.44	-36309.6	-14487.8	6.60141	0.98735	0.097653	0.465218
1186.46	-36309.4	-14487.8	6.61797	0.983713	0.10722	0.465301
1186.48	-36309.3	-14487.8	6.63564	0.980105	0.0888276	0.462065
1186.5	-36309.2	-14487.9	6.65237	0.980061	0.0398956	0.459857
1186.51	-36309.1	-14487.9	6.66898	0.976874	-0.013548	0.456539
1186.53	-36309	-14487.9	6.68667	0.973333	-0.0566667	0.456427
1186.55	-36308.9	-14488	6.70333	0.966667	-0.0533333	0.456427
1186.56	-36308.8	-14488	6.72	0.963333	-0.0333333	0.458606
1186.58	-36308.7	-14488	6.73769	0.956521	-0.00173173	0.45736
1186.6	-36308.6	-14488	6.75429	0.96037	0.0136754	0.452727
1186.62	-36308.4	-14488.1	6.77103	0.971088	0.00917644	0.442683
1186.63	-36308.3	-14488.1	6.78869	0.99655	-0.00850658	0.431121
1186.65	-36308.2	-14488.1	6.80528	1.02313	-0.0170969	0.420377
1186.67	-36308.1	-14488.1	6.82197	1.04974	-0.0162308	0.410612
1186.68	-36308	-14488.2	6.8402	1.07396	-0.0132388	0.401723
1186.7	-36307.9	-14488.2	6.85968	1.09286	-0.0127281	0.395407
1186.72	-36307.7	-14488.2	6.8769	1.11042	0.000405951	0.387015
1186.73	-36307.6	-14488.2	6.89759	1.13657	0.0256214	0.371152
1186.75	-36307.5	-14488.3	6.91431	1.16822	0.0432301	0.346788
1186.77	-36307.4	-14488.3	6.93492	1.2053	0.0510206	0.316838
1186.78	-36307.3	-14488.3	6.95673	1.23983	0.0549197	0.28156
1186.8	-36307.2	-14488.4	6.98009	1.27353	0.0621231	0.244461
1186.82	-36307.1	-14488.4	7.00411	1.31209	0.0682669	0.199059
1186.84	-36307	-14488.4	7.02733	1.35533	0.0693321	0.147342
1186.85	-36306.8	-14488.4	7.04779	1.39861	0.0654461	0.0964871
1186.87	-36306.7	-14488.5	7.0719	1.44197	0.0618229	0.0445334
1186.89	-36306.6	-14488.5	7.09773	1.48273	0.0603635	-0.00544434
1186.9	-36306.5	-14488.5	7.1232	1.51603	0.0668266	-0.0493024
1186.92	-36306.4	-14488.6	7.14655	1.54577	0.0786936	-0.0909478
1186.94	-36306.3	-14488.6	7.17249	1.56894	0.0947175	-0.126701
1186.95	-36306.1	-14488.6	7.19908	1.58345	0.109536	-0.152909
1186.97	-36306	-14488.6	7.22665	1.59377	0.124743	-0.17457
1186.99	-36305.9	-14488.7	7.25433	1.60031	0.142097	-0.193634
1187.01	-36305.8	-14488.7	7.28057	1.60561	0.160213	-0.210311
1187.02	-36305.6	-14488.7	7.30835	1.60699	0.181121	-0.225678
1187.04	-36305.5	-14488.7	7.33588	1.60528	0.203406	-0.237004
1187.06	-36305.4	-14488.8	7.36213	1.59922	0.228434	-0.246015
1187.07	-36305.3	-14488.8	7.39003	1.5947	0.258291	-0.253696
1187.09	-36305.2	-14488.8	7.41743	1.5889	0.291886	-0.259832
1187.11	-36305	-14488.9	7.44371	1.58458	0.322747	-0.263114
1187.12	-36304.9	-14488.9	7.4717	1.57897	0.353951	-0.264377
1187.14	-36304.8	-14488.9	7.499	1.57186	0.384693	-0.265495
1187.16	-36304.7	-14489	7.5252	1.56538	0.414292	-0.266489
1187.18	-36304.5	-14489	7.55368	1.55826	0.447256	-0.267921
1187.19	-36304.4	-14489	7.57785	1.55176	0.493766	-0.266492
1187.21	-36304.3	-14489	7.6034	1.54262	0.551757	-0.263427
1187.23	-36304.2	-14489.1	7.63169	1.53161	0.614342	-0.258963
1187.24	-36304.1	-14489.1	7.65893	1.52447	0.649814	-0.25535
1187.26	-36303.9	-14489.1	7.6825	1.5176	0.665162	-0.253126
1187.28	-36303.8	-14489.2	7.70714	1.51389	0.669801	-0.250749
1187.3	-36303.7	-14489.2	7.73049	1.5073	0.672636	-0.249628
1187.31	-36303.5	-14489.2	7.7567	1.50389	0.681883	-0.247494
1187.33	-36303.4	-14489.3	7.78501	1.497	0.695729	-0.246274
1187.35	-36303.3	-14489.3	7.81188	1.4936	0.712409	-0.244133
1187.36	-36303.1	-14489.3	7.83526	1.48698	0.725974	-0.242015
1187.38	-36303	-14489.4	7.86	1.48333	0.736667	-0.237473
1187.4	-36302.9	-14489.4	7.88333	1.47667	0.743333	-0.230937
1187.41	-36302.8	-14489.5	7.91	1.47333	0.743333	-0.218954
1187.43	-36302.6	-14489.5	7.93832	1.46637	0.74322	-0.199088
1187.45	-36302.5	-14489.5	7.96476	1.46303	0.739851	-0.175079
1187.46	-36302.4	-14489.6	7.98808	1.45638	0.740157	-0.153548
1187.48	-36302.2	-14489.6	8.01285	1.45267	0.743707	-0.139623
1187.5	-36302.1	-14489.6	8.03602	1.44615	0.747276	-0.138594
1187.52	-36302	-14489.7	8.05954	1.44266	0.754186	-0.14364
1187.53	-36301.8	-14489.7	8.08429	1.43575	0.76127	-0.152932
1187.55	-36301.7	-14489.7	8.10722	1.43284	0.767534	-0.160352
1187.57	-36301.6	-14489.8	8.13155	1.42937	0.770244	-0.167976
1187.58	-36301.5	-14489.8	8.15914	1.42584	0.769419	-0.174656
1187.6	-36301.3	-14489.9	8.18267	1.42272	0.765837	-0.181686
1187.62	-36301.2	-14489.9	8.20928	1.42492	0.762524	-0.192373
1187.63	-36301	-14489.9	8.23448	1.43791	0.758978	-0.205401
1187.65	-36300.9	-14490	8.26042	1.4551	0.755751	-0.215914
1187.67	-36300.8	-14490	8.28387	1.47105	0.752131	-0.219131
1187.69	-36300.7	-14490.1	8.30825	1.4847	0.749686	-0.216569
1187.7	-36300.5	-14490.1	8.33231	1.49815	0.750088	-0.211592
1187.72	-36300.4	-14490.1	8.35997	1.5108	0.749962	-0.206318
1187.74	-36300.2	-14490.2	8.38814	1.51996	0.75008	-0.202061
1187.75	-36300.1	-14490.2	8.41279	1.52478	0.74972	-0.200174
1187.77	-36300	-14490.3	8.43801	1.52848	0.751284	-0.203853
1187.79	-36299.8	-14490.3	8.46611	1.52919	0.75464	-0.212428
1187.81	-36299.7	-14490.4	8.4926	1.52396	0.759898	-0.223044
1187.82	-36299.5	-14490.4	8.51856	1.51522	0.76478	-0.233331
1187.84	-36299.4	-14490.4	8.54255	1.50456	0.771569	-0.24175
1187.86	-36299.3	-14490.5	8.56521	1.49482	0.781372	-0.248228
1187.87	-36299.1	-14490.5	8.59147	1.4843	0.795837	-0.252694
1187.89	-36299	-14490.6	8.61919	1.47433	0.811596	-0.254255
1187.91	-36298.9	-14490.6	8.64576	1.46247	0.824547	-0.252251
1187.92	-36298.7	-14490.7	8.67148	1.44833	0.836697	-0.247332
1187.94	-36298.6	-14490.7	8.6952	1.43438	0.844705	-0.240792
1187.96	-36298.4	-14490.8	8.71826	1.42334	0.849282	-0.234677
1187.97	-36298.3	-14490.8	8.74274	1.41341	0.85006	-0.225088
1187.99	-36298.2	-14490.8	8.7666	1.40069	0.850249	-0.209634
1188.01	-36298	-14490.9	8.78963	1.38731	0.847771	-0.186136
1188.03	-36297.9	-14490.9	8.8142	1.37332	0.844359	-0.154878
1188.04	-36297.7	-14491	8.83797	1.35973	0.838362	-0.122004
1188.06	-36297.6	-14491	8.86096	1.34661	0.831565	-0.0899972
1188.08	-36297.4	-14491.1	8.88585	1.33233	0.824601	-0.0617234
1188.09	-36297.3	-14491.1	8.90671	1.32141	0.817734	-0.0450452
1188.11	-36297.1	-14491.2	8.92609	1.3145	0.811524	-0.0418984
1188.13	-36297	-14491.2	8.95041	1.30745	0.798859	-0.0480267
1188.14	-36296.9	-14491.3	8.97394	1.30097	0.776322	-0.0566917
1188.16	-36296.7	-14491.3	8.99737	1.29109	0.750017	-0.0654633
1188.18	-36296.6	-14491.4	9.01872	1.28374	0.721461	-0.0735864
1188.2	-36296.4	-14491.4	9.04192	1.27694	0.701115	-0.0813627
1188.21	-36296.3	-14491.5	9.06535	1.27363	0.68114	-0.0839268
1188.23	-36296.1	-14491.5	9.08667	1.26667	0.663333	-0.0795207
1188.25	-36296	-14491.6	9.10667	1.26333	0.646667	-0.0664488
1188.26	-36295.8	-14491.6	9.12667	1.26	0.63	-0.0490196
1188.28	-36295.7	-14491.7	9.15134	1.25647	0.612494	-0.0282257
1188.3	-36295.6	-14491.7	9.17113	1.25314	0.602932	-0.00988048
1188.32	-36295.4	-14491.8	9.1912	1.24979	0.596202	0.0063383
1188.33	-36295.3	-14491.9	9.21272	1.24628	0.584952	0.0199551
1188.35	-36295.1	-14491.9	9.23584	1.24287	0.567952	0.0305229
1188.37	-36294.9	-14492	9.25577	1.23987	0.55148	0.0390758
1188.38	-36294.8	-14492	9.27691	1.23991	0.538079	0.0454321
1188.4	-36294.7	-14492.1	9.29713	1.24059	0.527983	0.0467455
1188.42	-36294.5	-14492.1	9.32115	1.24855	0.514006	0.0420828
1188.43	-36294.4	-14492.2	9.34509	1.26496	0.500778	0.0291386
1188.45	-36294.2	-14492.2	9.36458	1.28871	0.490603	0.012113
1188.47	-36294.1	-14492.3	9.38485	1.30683	0.476435	-0.0045641
1188.48	-36293.9	-14492.3	9.40674	1.31383	0.456042	-0.0134095
1188.5	-36293.8	-14492.4	9.4301	1.30667	0.429213	-0.011619
1188.52	-36293.6	-14492.5	9.45407	1.29243	0.407253	-0.0018949
1188.54	-36293.5	-14492.5	9.47754	1.27837	0.393505	0.0107218
1188.55	-36293.3	-14492.6	9.49684	1.26623	0.38751	0.0207246
1188.57	-36293.1	-14492.6	9.5175	1.25639	0.373863	0.02874
1188.59	-36293	-14492.7	9.53837	1.24551	0.347761	0.0353188
1188.6	-36292.9	-14492.7	9.55817	1.2372	0.319585	0.042118
1188.62	-36292.7	-14492.8	9.57845	1.2299	0.297762	0.0473439
1188.64	-36292.6	-14492.8	9.60112	1.22697	0.277504	0.0469006
1188.65	-36292.4	-14492.9	9.62292	1.23387	0.255245	0.0384094
1188.67	-36292.2	-14493	9.64331	1.2476	0.22471	0.0221239
1188.69	-36292.1	-14493	9.66384	1.26754	0.196534	0.00269923
1188.71	-36291.9	-14493.1	9.68524	1.28553	0.176911	-0.0168991
