# Supplementary material for: Extraction of driving behavior primitives considering driver expectation and vehicle dynamics
Source: PLoS One. 2025 Dec 31;20(12):e0340123. doi: 10.1371/journal.pone.0340123 (PMC12755792; doi:10.1371/journal.pone.0340123)
Supplement: S2 File — The dataset utilized in this study is organized into two main folders, categorizing driving scenarios into straight driving and turning maneuvers. These folders contain the raw, unprocessed behavioral data. For a detailed description of the variables and format within the.xlsx files, please refer to the accompanying readme.txt file. (ZIP) [file pone.0340123.s002.zip › DataSetForPimitiveExaction-2/turning/c114_w_3.xlsx]

## Sheet: Sheet1
1235.07	-35986.2	-14600.7	4.37947	-1.016	-0.0200054	0.988413
1235.08	-35986.1	-14600.7	4.36333	-0.85	-0.02	0.834423
1235.1	-35986.1	-14600.7	4.35016	-0.688311	-0.0199792	0.688841
1235.12	-35986	-14600.7	4.33942	-0.545762	-0.0200041	0.556983
1235.13	-35985.9	-14600.8	4.3304	-0.43281	-0.0200822	0.442301
1235.15	-35985.9	-14600.8	4.32294	-0.341706	-0.0199844	0.343131
1235.17	-35985.8	-14600.8	4.31704	-0.263227	-0.0197008	0.257012
1235.18	-35985.7	-14600.8	4.31296	-0.196021	-0.0201204	0.182409
1235.2	-35985.7	-14600.9	4.31075	-0.139723	-0.0217692	0.118242
1235.22	-35985.6	-14600.9	4.30993	-0.0921214	-0.0236184	0.0641645
1235.23	-35985.5	-14600.9	4.30987	-0.0514767	-0.0250597	0.0196148
1235.25	-35985.5	-14600.9	4.31002	-0.0179543	-0.0271337	-0.016792
1235.27	-35985.4	-14601	4.31001	0.00819311	-0.0304753	-0.0462268
1235.29	-35985.3	-14601	4.31001	0.0271716	-0.0341801	-0.0690658
1235.3	-35985.2	-14601	4.31007	0.0399877	-0.0375969	-0.0858806
1235.32	-35985.2	-14601	4.30992	0.0491208	-0.0410366	-0.0978743
1235.34	-35985.1	-14601.1	4.3097	0.0562284	-0.044527	-0.106394
1235.35	-35985	-14601.1	4.31032	0.0612522	-0.0474114	-0.112897
1235.37	-35985	-14601.1	4.31206	0.0646271	-0.0492781	-0.118216
1235.39	-35984.9	-14601.1	4.31397	0.0679071	-0.0502516	-0.12211
1235.4	-35984.8	-14601.1	4.31562	0.0715481	-0.0503787	-0.124838
1235.42	-35984.8	-14601.2	4.31749	0.0742573	-0.0495213	-0.127534
1235.44	-35984.7	-14601.2	4.31937	0.0757984	-0.0478326	-0.130422
1235.46	-35984.6	-14601.2	4.32011	0.0774144	-0.0458499	-0.132515
1235.47	-35984.5	-14601.2	4.31988	0.0793046	-0.0440632	-0.133574
1235.49	-35984.5	-14601.3	4.32051	0.0802742	-0.0428761	-0.134376
1235.51	-35984.4	-14601.3	4.32238	0.080149	-0.0428019	-0.135022
1235.52	-35984.4	-14601.3	4.32426	0.0799213	-0.0444508	-0.134865
1235.54	-35984.3	-14601.3	4.32584	0.0799615	-0.0478886	-0.134172
1235.56	-35984.2	-14601.4	4.32774	0.0800175	-0.0526545	-0.13405
1235.58	-35984.1	-14601.4	4.32957	0.0800045	-0.0579362	-0.134718
1235.59	-35984.1	-14601.4	4.33012	0.0800072	-0.0626335	-0.135585
1235.61	-35984	-14601.4	4.32989	0.0800141	-0.0659387	-0.136697
1235.63	-35983.9	-14601.5	4.33073	0.0799479	-0.0673427	-0.138599
1235.64	-35983.9	-14601.5	4.33263	0.0799387	-0.0670485	-0.14147
1235.66	-35983.8	-14601.5	4.33447	0.0801994	-0.0657268	-0.14524
1235.68	-35983.7	-14601.5	4.33612	0.0801999	-0.0639036	-0.149883
1235.69	-35983.6	-14601.6	4.33812	0.0790336	-0.0619924	-0.155355
1235.71	-35983.6	-14601.6	4.33979	0.0771048	-0.0603256	-0.161042
1235.73	-35983.5	-14601.6	4.34007	0.075434	-0.0592487	-0.166072
1235.74	-35983.4	-14601.6	4.3399	0.0738021	-0.0595952	-0.170185
1235.76	-35983.4	-14601.7	4.34097	0.0715956	-0.0622093	-0.173444
1235.78	-35983.3	-14601.7	4.34298	0.0700445	-0.0660213	-0.176056
1235.8	-35983.2	-14601.7	4.34477	0.0708866	-0.0693528	-0.178307
1235.81	-35983.2	-14601.7	4.34645	0.0730872	-0.0728385	-0.180548
1235.83	-35983.1	-14601.8	4.34843	0.0748242	-0.0776842	-0.183094
1235.85	-35983	-14601.8	4.34992	0.0764344	-0.0828017	-0.185928
1235.86	-35982.9	-14601.8	4.35001	0.0786404	-0.0866562	-0.188881
1235.88	-35982.9	-14601.8	4.34996	0.0799943	-0.0898086	-0.19158
1235.9	-35982.8	-14601.8	4.35131	0.0788934	-0.0932713	-0.193643
1235.91	-35982.8	-14601.9	4.35333	0.0766667	-0.0966667	-0.194989
1235.93	-35982.7	-14601.9	4.355	0.0749779	-0.0991918	-0.195692
1235.95	-35982.6	-14601.9	4.35667	0.0733333	-0.1	-0.196078
1235.97	-35982.5	-14601.9	4.35869	0.0711932	-0.0986734	-0.196507
1235.98	-35982.5	-14602	4.36004	0.0699895	-0.0965516	-0.197221
1236	-35982.4	-14602	4.36	0.0710491	-0.0948763	-0.19849
1236.02	-35982.3	-14602	4.36008	0.0736904	-0.093087	-0.200773
1236.03	-35982.3	-14602	4.36154	0.0769709	-0.0909215	-0.204497
1236.05	-35982.2	-14602.1	4.36356	0.0803974	-0.0900237	-0.209875
1236.07	-35982.1	-14602.1	4.36532	0.0837469	-0.0914566	-0.217062
1236.09	-35982	-14602.1	4.36696	0.0873338	-0.0937037	-0.226144
1236.1	-35982	-14602.1	4.36868	0.0910896	-0.0954676	-0.237013
1236.12	-35981.9	-14602.2	4.3704	0.0938143	-0.0970499	-0.249112
1236.14	-35981.8	-14602.2	4.37206	0.095243	-0.0987448	-0.261747
1236.15	-35981.8	-14602.2	4.37373	0.0973276	-0.100361	-0.274068
1236.17	-35981.7	-14602.2	4.37545	0.100918	-0.101931	-0.285498
1236.19	-35981.6	-14602.3	4.37717	0.104104	-0.104053	-0.296037
1236.2	-35981.5	-14602.3	4.37888	0.105844	-0.107244	-0.305413
1236.22	-35981.5	-14602.3	4.38062	0.10715	-0.111763	-0.312781
1236.24	-35981.4	-14602.3	4.38234	0.108766	-0.118028	-0.318199
1236.26	-35981.3	-14602.3	4.38381	0.110727	-0.126701	-0.323123
1236.27	-35981.3	-14602.4	4.38533	0.112629	-0.137225	-0.328258
1236.29	-35981.2	-14602.4	4.38793	0.113531	-0.147263	-0.333049
1236.31	-35981.1	-14602.4	4.39148	0.113408	-0.155648	-0.337357
1236.32	-35981	-14602.4	4.39432	0.113422	-0.162844	-0.341685
1236.34	-35981	-14602.5	4.39594	0.113629	-0.168367	-0.346208
1236.36	-35980.9	-14602.5	4.39739	0.112658	-0.170502	-0.350634
1236.37	-35980.8	-14602.5	4.39915	0.110702	-0.170066	-0.354608
1236.39	-35980.8	-14602.5	4.40094	0.109659	-0.170616	-0.357748
1236.41	-35980.7	-14602.6	4.40264	0.109847	-0.174193	-0.359925
1236.42	-35980.6	-14602.6	4.40432	0.110097	-0.181263	-0.36124
1236.44	-35980.6	-14602.6	4.40598	0.110041	-0.191614	-0.361715
1236.46	-35980.5	-14602.6	4.40765	0.109975	-0.2045	-0.36131
1236.48	-35980.4	-14602.6	4.40937	0.109992	-0.218495	-0.360082
1236.49	-35980.3	-14602.7	4.41118	0.110004	-0.231735	-0.358174
1236.51	-35980.3	-14602.7	4.4129	0.109999	-0.243488	-0.35584
1236.53	-35980.2	-14602.7	4.41425	0.110009	-0.253863	-0.353364
1236.54	-35980.1	-14602.7	4.41593	0.11001	-0.263696	-0.350599
1236.56	-35980	-14602.8	4.41901	0.109959	-0.274231	-0.347181
1236.58	-35980	-14602.8	4.42262	0.109967	-0.286669	-0.343089
1236.6	-35979.9	-14602.8	4.42502	0.110167	-0.301821	-0.338474
1236.61	-35979.8	-14602.8	4.42643	0.110097	-0.317467	-0.333246
1236.63	-35979.8	-14602.8	4.42794	0.109093	-0.33045	-0.327226
1236.65	-35979.7	-14602.9	4.42968	0.107104	-0.341432	-0.320441
1236.66	-35979.6	-14602.9	4.43145	0.104295	-0.3523	-0.312826
1236.68	-35979.5	-14602.9	4.43314	0.100521	-0.3623	-0.303107
1236.7	-35979.5	-14602.9	4.43477	0.0956405	-0.3703	-0.289725
1236.71	-35979.4	-14602.9	4.43655	0.0903079	-0.379339	-0.272382
1236.73	-35979.3	-14603	4.43857	0.0852595	-0.393539	-0.250843
1236.75	-35979.3	-14603	4.43996	0.0802992	-0.415131	-0.223021
1236.76	-35979.2	-14603	4.44	0.0750953	-0.444586	-0.187067
1236.78	-35979.1	-14603	4.44	0.07	-0.476667	-0.14488
1236.8	-35979	-14603.1	4.44134	0.0652742	-0.506816	-0.0984647
1236.82	-35978.9	-14603.1	4.44333	0.06	-0.54	-0.0457516
1236.83	-35978.9	-14603.1	4.44506	0.0533774	-0.580289	0.0155911
1236.85	-35978.8	-14603.1	4.44678	0.0462565	-0.61865	0.0848801
1236.87	-35978.7	-14603.1	4.44874	0.0394782	-0.648331	0.161065
1236.88	-35978.7	-14603.2	4.45009	0.0324691	-0.681207	0.244395
1236.9	-35978.6	-14603.2	4.45024	0.0250751	-0.725223	0.334083
1236.92	-35978.5	-14603.2	4.44996	0.019158	-0.766246	0.425662
1236.93	-35978.5	-14603.2	4.44993	0.0157	-0.79416	0.515531
1236.95	-35978.4	-14603.2	4.45001	0.0127462	-0.817656	0.60369
1236.97	-35978.3	-14603.2	4.45002	0.00906198	-0.845219	0.690028
1236.99	-35978.2	-14603.3	4.44999	0.00614359	-0.878295	0.772906
1237	-35978.2	-14603.3	4.44998	0.00461506	-0.915957	0.850986
1237.02	-35978.1	-14603.3	4.45002	0.00254561	-0.954549	0.923999
1237.04	-35978	-14603.3	4.45008	-0.000905208	-0.990658	0.993112
1237.05	-35977.9	-14603.3	4.44992	-0.00417384	-1.02183	1.06172
1237.07	-35977.8	-14603.3	4.44971	-0.00611984	-1.04296	1.13149
1237.09	-35977.8	-14603.4	4.4504	-0.00675047	-1.0444	1.20071
1237.11	-35977.7	-14603.4	4.45218	-0.00662043	-1.02764	1.26751
1237.12	-35977.6	-14603.4	4.45406	-0.00691221	-1.01101	1.33028
1237.14	-35977.6	-14603.4	4.45565	-0.0084287	-1.00635	1.38871
1237.16	-35977.5	-14603.4	4.45747	-0.0114359	-1.01552	1.44407
1237.17	-35977.4	-14603.4	4.45934	-0.0163707	-1.03885	1.49701
1237.19	-35977.3	-14603.4	4.46026	-0.0238625	-1.07532	1.54726
1237.21	-35977.3	-14603.5	4.46014	-0.032805	-1.11807	1.5949
1237.22	-35977.2	-14603.5	4.45992	-0.040291	-1.15443	1.64044
1237.24	-35977.1	-14603.5	4.45996	-0.0451472	-1.17888	1.68445
1237.26	-35977	-14603.5	4.46002	-0.0479073	-1.19305	1.72744
1237.28	-35977	-14603.5	4.46001	-0.0494514	-1.20229	1.769
1237.29	-35976.9	-14603.5	4.45999	-0.0508794	-1.21472	1.80786
1237.31	-35976.8	-14603.5	4.46	-0.0526432	-1.23099	1.84283
1237.33	-35976.7	-14603.5	4.46	-0.0546373	-1.24612	1.87292
1237.34	-35976.6	-14603.5	4.46	-0.0563106	-1.25901	1.89888
1237.36	-35976.6	-14603.5	4.46	-0.0569039	-1.27087	1.92249
1237.38	-35976.5	-14603.5	4.46	-0.0567198	-1.27713	1.94404
1237.39	-35976.4	-14603.6	4.46	-0.0566853	-1.27034	1.9629
1237.41	-35976.4	-14603.6	4.46	-0.0567207	-1.25411	1.9791
1237.43	-35976.3	-14603.6	4.46	-0.0563248	-1.23764	1.99301
1237.44	-35976.2	-14603.6	4.46	-0.0564048	-1.22322	2.00432
1237.46	-35976.1	-14603.6	4.46	-0.0582034	-1.20947	2.01248
1237.48	-35976	-14603.6	4.46	-0.0599447	-1.19337	2.01781
1237.5	-35976	-14603.6	4.46	-0.058973	-1.17233	2.02108
1237.51	-35975.9	-14603.6	4.46	-0.05684	-1.15194	2.02276
1237.53	-35975.8	-14603.6	4.46	-0.0562759	-1.13962	2.02333
1237.55	-35975.7	-14603.6	4.46	-0.0566465	-1.13381	2.02385
1237.56	-35975.7	-14603.6	4.46	-0.0565087	-1.13079	2.02542
1237.58	-35975.6	-14603.6	4.46	-0.0566196	-1.13295	2.02813
1237.6	-35975.5	-14603.6	4.46	-0.05809	-1.1432	2.03186
1237.62	-35975.4	-14603.6	4.46	-0.06	-1.15667	2.03704
1237.63	-35975.4	-14603.6	4.46	-0.0613609	-1.16809	2.04404
1237.65	-35975.3	-14603.6	4.46	-0.0633333	-1.18	2.05229
1237.67	-35975.2	-14603.6	4.46	-0.0673496	-1.1967	2.06109
1237.68	-35975.1	-14603.6	4.46	-0.0737803	-1.22177	2.07027
1237.7	-35975	-14603.6	4.46	-0.0822758	-1.25641	2.07938
1237.72	-35975	-14603.6	4.46	-0.0909606	-1.29439	2.08678
1237.73	-35974.9	-14603.6	4.46	-0.0981996	-1.32949	2.09132
1237.75	-35974.8	-14603.6	4.46	-0.103937	-1.35998	2.09393
1237.77	-35974.7	-14603.6	4.46	-0.108155	-1.3848	2.09573
1237.78	-35974.7	-14603.6	4.46	-0.110159	-1.40256	2.0972
1237.8	-35974.6	-14603.6	4.46	-0.110063	-1.41355	2.09899
1237.82	-35974.5	-14603.6	4.46	-0.110181	-1.42202	2.10229
1237.84	-35974.4	-14603.6	4.46	-0.111838	-1.43151	2.10782
1237.85	-35974.3	-14603.6	4.46	-0.113711	-1.44286	2.11515
1237.87	-35974.3	-14603.6	4.46	-0.11516	-1.4554	2.12356
1237.89	-35974.2	-14603.6	4.46	-0.117556	-1.46609	2.13209
1237.9	-35974.1	-14603.6	4.46	-0.121206	-1.47232	2.13974
1237.92	-35974.1	-14603.6	4.46	-0.124188	-1.47278	2.1456
1237.94	-35974	-14603.6	4.46	-0.125769	-1.46794	2.14918
1237.95	-35973.9	-14603.6	4.46	-0.127272	-1.46068	2.15058
1237.97	-35973.8	-14603.6	4.46	-0.129147	-1.4535	2.14977
1237.99	-35973.7	-14603.6	4.46	-0.130342	-1.44806	2.14648
1238.01	-35973.7	-14603.6	4.46	-0.130355	-1.4447	2.14129
1238.02	-35973.6	-14603.5	4.46	-0.129569	-1.44227	2.13585
1238.04	-35973.5	-14603.5	4.46	-0.129247	-1.44299	2.13096
1238.06	-35973.4	-14603.5	4.46	-0.13149	-1.45267	2.12647
1238.07	-35973.3	-14603.5	4.46	-0.136798	-1.47351	2.12294
1238.09	-35973.3	-14603.5	4.46	-0.143949	-1.50363	2.12168
1238.11	-35973.2	-14603.5	4.46	-0.152572	-1.54036	2.12252
1238.12	-35973.1	-14603.5	4.46001	-0.163106	-1.58061	2.12388
1238.14	-35973.1	-14603.5	4.46002	-0.175011	-1.6225	2.12496
1238.16	-35973	-14603.5	4.45996	-0.186929	-1.66475	2.12556
1238.18	-35972.9	-14603.5	4.45994	-0.197159	-1.70078	2.12549
1238.19	-35972.8	-14603.4	4.46018	-0.203978	-1.72111	2.12457
1238.21	-35972.8	-14603.4	4.46018	-0.208596	-1.73245	2.12272
1238.23	-35972.7	-14603.4	4.4591	-0.213856	-1.75083	2.12003
1238.24	-35972.6	-14603.4	4.45723	-0.218957	-1.77409	2.11723
1238.26	-35972.5	-14603.4	4.45544	-0.221372	-1.79093	2.11539
1238.28	-35972.4	-14603.4	4.45376	-0.222729	-1.80549	2.11451
1238.3	-35972.4	-14603.3	4.45184	-0.226582	-1.82891	2.11409
1238.31	-35972.3	-14603.3	4.45019	-0.232325	-1.85589	2.11426
1238.33	-35972.2	-14603.3	4.44964	-0.237621	-1.87464	2.11528
1238.35	-35972.1	-14603.3	4.44992	-0.242456	-1.88525	2.11643
1238.36	-35972.1	-14603.3	4.45032	-0.247623	-1.89228	2.11668
1238.38	-35972	-14603.2	4.4501	-0.252768	-1.89641	2.11567
1238.4	-35971.9	-14603.2	4.44871	-0.25708	-1.89687	2.11341
1238.41	-35971.8	-14603.2	4.44678	-0.259894	-1.89363	2.11023
1238.43	-35971.8	-14603.2	4.4451	-0.260769	-1.88735	2.10655
1238.45	-35971.7	-14603.2	4.44344	-0.260076	-1.88037	2.10263
1238.46	-35971.6	-14603.1	4.44148	-0.258457	-1.87528	2.09867
1238.48	-35971.5	-14603.1	4.44	-0.256667	-1.87333	2.09477
1238.5	-35971.5	-14603.1	4.43973	-0.255178	-1.87515	2.09095
1238.52	-35971.4	-14603.1	4.44001	-0.253182	-1.88039	2.08689
1238.53	-35971.3	-14603	4.44007	-0.25	-1.88827	2.08227
1238.55	-35971.2	-14603	4.44	-0.24647	-1.89719	2.07702
1238.57	-35971.2	-14603	4.43998	-0.243269	-1.90528	2.07112
1238.58	-35971.1	-14603	4.44	-0.239484	-1.91037	2.06455
1238.6	-35971	-14602.9	4.44001	-0.234443	-1.91124	2.05737
1238.62	-35971	-14602.9	4.44	-0.229084	-1.90964	2.04987
1238.63	-35970.9	-14602.9	4.43998	-0.224125	-1.90759	2.04228
1238.65	-35970.8	-14602.8	4.44001	-0.219073	-1.90664	2.03457
1238.67	-35970.7	-14602.8	4.44006	-0.213726	-1.90778	2.02623
1238.69	-35970.7	-14602.8	4.43995	-0.208986	-1.91089	2.01579
1238.7	-35970.6	-14602.8	4.43979	-0.203713	-1.91571	2.00205
1238.72	-35970.5	-14602.7	4.44024	-0.192357	-1.92198	1.9847
1238.74	-35970.5	-14602.7	4.44174	-0.171939	-1.92894	1.9628
1238.75	-35970.4	-14602.7	4.44411	-0.144818	-1.93487	1.93406
1238.77	-35970.3	-14602.6	4.44733	-0.111991	-1.93866	1.89752
1238.79	-35970.2	-14602.6	4.45167	-0.0712561	-1.94036	1.85459
1238.8	-35970.2	-14602.6	4.4569	-0.0231237	-1.93931	1.80635
1238.82	-35970.1	-14602.5	4.46206	0.0275888	-1.93371	1.75303
1238.84	-35970	-14602.5	4.46693	0.0810947	-1.92365	1.69393
1238.86	-35970	-14602.4	4.47236	0.144262	-1.91166	1.62735
1238.87	-35969.9	-14602.4	4.47907	0.219637	-1.89955	1.55255
1238.89	-35969.8	-14602.4	4.48759	0.303796	-1.88802	1.47014
1238.91	-35969.8	-14602.3	4.49795	0.39341	-1.87765	1.38263
1238.92	-35969.7	-14602.3	4.50971	0.485663	-1.86899	1.29439
1238.94	-35969.6	-14602.3	4.52301	0.577655	-1.86237	1.20734
1238.96	-35969.5	-14602.2	4.5385	0.666447	-1.85794	1.12112
1238.97	-35969.5	-14602.2	4.55589	0.750342	-1.85629	1.03683
1238.99	-35969.4	-14602.1	4.57409	0.828829	-1.85849	0.956884
1239.01	-35969.3	-14602.1	4.59301	0.902006	-1.86587	0.882332
1239.03	-35969.3	-14602.1	4.61336	0.97054	-1.87978	0.812965
1239.04	-35969.2	-14602	4.63527	1.03664	-1.89909	0.746638
1239.06	-35969.1	-14602	4.6585	1.10344	-1.92103	0.680148
1239.08	-35969.1	-14601.9	4.68274	1.17251	-1.94351	0.613208
1239.09	-35969	-14601.9	4.70766	1.24399	-1.96492	0.547523
1239.11	-35968.9	-14601.8	4.73365	1.31427	-1.98312	0.484757
1239.13	-35968.9	-14601.8	4.7613	1.37805	-1.99605	0.426377
1239.14	-35968.8	-14601.7	4.78993	1.43437	-2.00488	0.372596
1239.16	-35968.7	-14601.7	4.81845	1.48439	-2.01219	0.323049
1239.18	-35968.6	-14601.6	4.84789	1.52921	-2.01888	0.277707
1239.2	-35968.6	-14601.6	4.87986	1.57005	-2.02494	0.236619
1239.21	-35968.5	-14601.5	4.91285	1.60881	-2.0296	0.199192
1239.23	-35968.4	-14601.5	4.94461	1.64765	-2.03175	0.164691
1239.25	-35968.4	-14601.4	4.97619	1.68835	-2.03043	0.133135
1239.26	-35968.3	-14601.4	5.00948	1.73175	-2.02568	0.104891
1239.28	-35968.2	-14601.3	5.04456	1.7743	-2.02324	0.0807883
1239.3	-35968.1	-14601.3	5.08074	1.81165	-2.02898	0.0617012
1239.32	-35968.1	-14601.2	5.11667	1.84333	-2.04	0.0479303
1239.33	-35968	-14601.2	5.15142	1.87013	-2.0513	0.0390832
1239.35	-35967.9	-14601.1	5.18667	1.89333	-2.06	0.0326797
1239.37	-35967.9	-14601.1	5.22401	1.91435	-2.06321	0.0260668
1239.38	-35967.8	-14601	5.26224	1.93452	-2.05584	0.0179863
1239.4	-35967.7	-14601	5.3	1.95438	-2.03493	0.00788911
1239.42	-35967.7	-14600.9	5.33781	1.97184	-2.00653	-0.0035677
1239.43	-35967.6	-14600.8	5.37618	1.98503	-1.97786	-0.0157535
1239.45	-35967.5	-14600.8	5.41448	1.99423	-1.95433	-0.0288266
1239.47	-35967.4	-14600.7	5.45224	2.00019	-1.93884	-0.042806
1239.48	-35967.3	-14600.7	5.49004	2.00386	-1.92832	-0.056931
1239.5	-35967.3	-14600.6	5.52807	2.00598	-1.91882	-0.0707976
1239.52	-35967.2	-14600.5	5.56529	2.00673	-1.90676	-0.0851775
1239.54	-35967.1	-14600.5	5.60156	2.00659	-1.89053	-0.100688
1239.55	-35967.1	-14600.4	5.63905	2.00682	-1.87235	-0.117288
1239.57	-35967	-14600.3	5.67864	2.00829	-1.85461	-0.13495
1239.59	-35966.9	-14600.3	5.71812	2.01085	-1.8391	-0.153841
1239.6	-35966.8	-14600.2	5.75604	2.01422	-1.82669	-0.173926
1239.62	-35966.8	-14600.2	5.79296	2.01806	-1.81672	-0.194787
1239.64	-35966.7	-14600.1	5.82956	2.02267	-1.80934	-0.216034
1239.65	-35966.6	-14600	5.8664	2.0293	-1.8061	-0.237366
1239.67	-35966.5	-14600	5.90401	2.03689	-1.80859	-0.258309
1239.69	-35966.4	-14599.9	5.9428	2.04102	-1.81832	-0.278123
1239.71	-35966.4	-14599.8	5.98245	2.0407	-1.83779	-0.295829
1239.72	-35966.3	-14599.7	6.02166	2.03959	-1.87058	-0.310225
1239.74	-35966.2	-14599.7	6.05995	2.03835	-1.91474	-0.321505
1239.76	-35966.1	-14599.6	6.09777	2.03425	-1.96233	-0.331363
1239.77	-35966.1	-14599.5	6.13551	2.02844	-2.00738	-0.34087
1239.79	-35966	-14599.5	6.17345	2.02618	-2.04641	-0.35036
1239.81	-35965.9	-14599.4	6.21129	2.02847	-2.07849	-0.360418
1239.83	-35965.8	-14599.3	6.24832	2.0323	-2.10493	-0.371842
1239.84	-35965.8	-14599.2	6.28484	2.03725	-2.12617	-0.384552
1239.86	-35965.7	-14599.2	6.32195	2.04483	-2.14208	-0.397767
1239.88	-35965.6	-14599.1	6.35986	2.05381	-2.15519	-0.41069
1239.89	-35965.5	-14599	6.39804	2.06094	-2.16973	-0.422517
1239.91	-35965.5	-14598.9	6.43577	2.06559	-2.18556	-0.432303
1239.93	-35965.4	-14598.9	6.47241	2.06884	-2.19994	-0.43909
1239.94	-35965.3	-14598.8	6.50897	2.07018	-2.21483	-0.442792
1239.96	-35965.2	-14598.7	6.54728	2.06839	-2.23445	-0.443787
1239.98	-35965.1	-14598.6	6.58718	2.06437	-2.25776	-0.442024
1239.99	-35965.1	-14598.5	6.6274	2.05996	-2.28096	-0.437326
1240.01	-35965	-14598.4	6.66661	2.05453	-2.30291	-0.430516
1240.03	-35964.9	-14598.4	6.70384	2.04671	-2.32351	-0.422781
1240.05	-35964.8	-14598.3	6.74019	2.03807	-2.34082	-0.414406
1240.06	-35964.7	-14598.2	6.77743	2.03091	-2.35256	-0.405394
1240.08	-35964.7	-14598.1	6.8155	2.02421	-2.35942	-0.396431
1240.1	-35964.6	-14598	6.85363	2.01601	-2.36368	-0.38829
1240.11	-35964.5	-14597.9	6.89116	2.00717	-2.36951	-0.380626
1240.13	-35964.4	-14597.8	6.92778	1.99904	-2.381	-0.372878
1240.15	-35964.4	-14597.7	6.96448	1.99055	-2.39877	-0.365348
1240.16	-35964.3	-14597.6	7.00222	1.98045	-2.42261	-0.358444
1240.18	-35964.2	-14597.5	7.04	1.97	-2.45333	-0.351852
1240.2	-35964.1	-14597.5	7.07658	1.96082	-2.48977	-0.345304
1240.22	-35964	-14597.4	7.11207	1.9529	-2.52151	-0.339573
1240.23	-35964	-14597.3	7.14698	1.94589	-2.53951	-0.335337
1240.25	-35963.9	-14597.2	7.18209	1.93965	-2.54691	-0.332064
1240.27	-35963.8	-14597.1	7.21795	1.93412	-2.54692	-0.329317
1240.28	-35963.7	-14597	7.25428	1.92951	-2.5343	-0.327803
1240.3	-35963.7	-14596.9	7.29056	1.92589	-2.50667	-0.328024
1240.32	-35963.6	-14596.8	7.32622	1.9228	-2.47457	-0.329213
1240.34	-35963.5	-14596.7	7.36114	1.91967	-2.44746	-0.330708
1240.35	-35963.4	-14596.6	7.39626	1.91594	-2.42686	-0.332622
1240.37	-35963.3	-14596.5	7.43222	1.91115	-2.41441	-0.334935
1240.39	-35963.3	-14596.4	7.46855	1.90513	-2.41486	-0.337045
1240.4	-35963.2	-14596.3	7.50473	1.89818	-2.42996	-0.338686
1240.42	-35963.1	-14596.2	7.54044	1.89145	-2.45452	-0.340431
1240.44	-35963	-14596.1	7.57554	1.88602	-2.4831	-0.3426
1240.45	-35963	-14596	7.61013	1.88254	-2.51137	-0.344894
1240.47	-35962.9	-14595.9	7.64443	1.88085	-2.53625	-0.347124
1240.49	-35962.8	-14595.8	7.67885	1.87944	-2.55663	-0.349399
1240.51	-35962.7	-14595.7	7.71332	1.87764	-2.57243	-0.35169
1240.52	-35962.7	-14595.6	7.74714	1.87611	-2.58474	-0.353748
1240.54	-35962.6	-14595.4	7.78035	1.87468	-2.59586	-0.355784
1240.56	-35962.5	-14595.3	7.81394	1.87202	-2.60942	-0.358602
1240.57	-35962.4	-14595.2	7.84832	1.86832	-2.62666	-0.36252
1240.59	-35962.4	-14595.1	7.88298	1.86566	-2.64575	-0.367192
1240.61	-35962.3	-14595	7.91738	1.8642	-2.66483	-0.372275
1240.62	-35962.2	-14594.9	7.95104	1.86193	-2.68221	-0.377478
1240.64	-35962.1	-14594.8	7.98425	1.85843	-2.69572	-0.382423
1240.66	-35962.1	-14594.6	8.01796	1.85478	-2.7029	-0.386666
1240.67	-35962	-14594.5	8.05239	1.85139	-2.704	-0.38998
1240.69	-35961.9	-14594.4	8.08705	1.84799	-2.70175	-0.392348
1240.71	-35961.9	-14594.3	8.12139	1.84454	-2.69807	-0.39392
1240.73	-35961.8	-14594.2	8.15496	1.84117	-2.69418	-0.394946
1240.74	-35961.7	-14594	8.18817	1.83785	-2.6909	-0.395421
1240.76	-35961.6	-14593.9	8.22198	1.83445	-2.68861	-0.395201
1240.78	-35961.6	-14593.8	8.25647	1.831	-2.68514	-0.394538
1240.79	-35961.5	-14593.7	8.29111	1.82763	-2.67693	-0.393916
1240.81	-35961.4	-14593.6	8.32538	1.82419	-2.66367	-0.393382
1240.83	-35961.4	-14593.4	8.35886	1.82048	-2.64678	-0.392766
1240.85	-35961.3	-14593.3	8.3921	1.81724	-2.62572	-0.392234
1240.86	-35961.2	-14593.2	8.42603	1.81538	-2.59971	-0.392067
1240.88	-35961.2	-14593	8.46056	1.81376	-2.57392	-0.392142
1240.9	-35961.1	-14592.9	8.49511	1.81062	-2.55492	-0.392179
1240.91	-35961	-14592.8	8.52934	1.80702	-2.53877	-0.392159
1240.93	-35961	-14592.7	8.56302	1.8048	-2.5183	-0.392158
1240.95	-35960.9	-14592.5	8.59614	1.80349	-2.49317	-0.392159
1240.96	-35960.8	-14592.4	8.62879	1.80197	-2.46524	-0.392129
1240.98	-35960.7	-14592.3	8.6614	1.80012	-2.43517	-0.392151
1241	-35960.7	-14592.1	8.69429	1.79817	-2.40282	-0.392395
1241.01	-35960.6	-14592	8.72667	1.79667	-2.36667	-0.393246
1241.03	-35960.6	-14591.9	8.758	1.79612	-2.32534	-0.395036
1241.05	-35960.5	-14591.8	8.79	1.79667	-2.28	-0.397603
1241.07	-35960.4	-14591.6	8.82412	1.79821	-2.23098	-0.400719
1241.08	-35960.3	-14591.5	8.85867	1.80011	-2.17287	-0.40437
1241.1	-35960.3	-14591.3	8.89176	1.8018	-2.10129	-0.408423
1241.12	-35960.2	-14591.2	8.92373	1.80356	-2.02014	-0.412161
1241.13	-35960.2	-14591.1	8.95529	1.8055	-1.93428	-0.415061
1241.15	-35960.1	-14590.9	8.98711	1.80674	-1.84627	-0.41749
1241.17	-35960	-14590.8	9.01961	1.80679	-1.75815	-0.420015
1241.18	-35959.9	-14590.6	9.05248	1.8067	-1.67158	-0.423332
1241.2	-35959.9	-14590.5	9.08528	1.80774	-1.58945	-0.427969
1241.22	-35959.8	-14590.4	9.1175	1.81104	-1.51772	-0.434014
1241.24	-35959.8	-14590.2	9.14908	1.81714	-1.45983	-0.441887
1241.25	-35959.7	-14590.1	9.18089	1.82546	-1.41319	-0.452798
1241.27	-35959.6	-14589.9	9.21345	1.83628	-1.37362	-0.46733
1241.29	-35959.6	-14589.8	9.24635	1.85189	-1.33509	-0.484607
1241.3	-35959.5	-14589.7	9.2791	1.87247	-1.2931	-0.503599
1241.32	-35959.4	-14589.5	9.31126	1.89423	-1.24615	-0.523322
1241.34	-35959.4	-14589.4	9.34287	1.91451	-1.1966	-0.542696
1241.36	-35959.3	-14589.2	9.37458	1.93295	-1.15192	-0.560482
1241.37	-35959.2	-14589.1	9.40703	1.94892	-1.11661	-0.575203
1241.39	-35959.2	-14588.9	9.4407	1.96119	-1.09012	-0.585079
1241.41	-35959.1	-14588.8	9.47522	1.96853	-1.07354	-0.589679
1241.42	-35959.1	-14588.6	9.50915	1.9698	-1.07005	-0.590277
1241.44	-35959	-14588.5	9.54233	1.96612	-1.07127	-0.587639
1241.46	-35958.9	-14588.3	9.57594	1.96083	-1.05685	-0.581888
1241.47	-35958.8	-14588.2	9.61037	1.95432	-1.02529	-0.573842
1241.49	-35958.8	-14588	9.64497	1.94379	-0.995444	-0.565056
1241.51	-35958.7	-14587.9	9.67932	1.92953	-0.974153	-0.556106
1241.53	-35958.7	-14587.7	9.71318	1.91465	-0.956352	-0.546649
1241.54	-35958.6	-14587.6	9.74646	1.89978	-0.939756	-0.536768
1241.56	-35958.5	-14587.4	9.77919	1.88361	-0.924351	-0.526901
1241.58	-35958.4	-14587.3	9.81176	1.86621	-0.905607	-0.517387
1241.59	-35958.4	-14587.1	9.84471	1.84875	-0.876123	-0.508466
1241.61	-35958.3	-14587	9.87736	1.83164	-0.838159	-0.500163
1241.63	-35958.3	-14586.8	9.90828	1.81479	-0.800135	-0.492349
1241.64	-35958.2	-14586.7	9.93795	1.79817	-0.765871	-0.484789
1241.66	-35958.1	-14586.5	9.96779	1.78177	-0.736268	-0.477211
1241.68	-35958	-14586.3	9.99787	1.76508	-0.710467	-0.469568
1241.69	-35958	-14586.2	10.0276	1.74751	-0.686596	-0.461969
1241.71	-35957.9	-14586.1	10.0566	1.73038	-0.662576	-0.454751
1241.73	-35957.9	-14585.9	10.085	1.71574	-0.63638	-0.448376
1241.75	-35957.8	-14585.7	10.1133	1.70295	-0.607279	-0.443249
1241.76	-35957.7	-14585.6	10.1421	1.69032	-0.575381	-0.439665
1241.78	-35957.6	-14585.4	10.1715	1.67852	-0.542408	-0.437197
1241.8	-35957.6	-14585.2	10.2009	1.66905	-0.510588	-0.435177
1241.81	-35957.5	-14585.1	10.23	1.66095	-0.480178	-0.433676
1241.83	-35957.5	-14584.9	10.2583	1.65259	-0.451077	-0.432949
1241.85	-35957.4	-14584.8	10.2866	1.64426	-0.425877	-0.432526
1241.87	-35957.3	-14584.6	10.3158	1.63683	-0.407057	-0.431853
1241.88	-35957.2	-14584.4	10.345	1.63035	-0.390984	-0.431377
1241.9	-35957.2	-14584.3	10.373	1.62471	-0.372937	-0.431699
1241.92	-35957.1	-14584.1	10.4	1.62	-0.353333	-0.432462
1241.93	-35957	-14584	10.4266	1.61632	-0.333634	-0.43326
1241.95	-35957	-14583.8	10.4533	1.61333	-0.313333	-0.434641
1241.97	-35956.9	-14583.6	10.4806	1.61089	-0.292101	-0.437138
1241.98	-35956.8	-14583.5	10.5083	1.61002	-0.272258	-0.440276
1242	-35956.8	-14583.3	10.5359	1.61139	-0.256387	-0.443531
1242.02	-35956.7	-14583.2	10.5632	1.61357	-0.245709	-0.447063
1242.03	-35956.6	-14583	10.5899	1.61526	-0.239481	-0.450953
1242.05	-35956.6	-14582.8	10.6165	1.61688	-0.232223	-0.454652
1242.07	-35956.5	-14582.6	10.6435	1.61875	-0.220359	-0.457684
