# Supplementary material for: Extraction of driving behavior primitives considering driver expectation and vehicle dynamics
Source: PLoS One. 2025 Dec 31;20(12):e0340123. doi: 10.1371/journal.pone.0340123 (PMC12755792; doi:10.1371/journal.pone.0340123)
Supplement: S2 File — The dataset utilized in this study is organized into two main folders, categorizing driving scenarios into straight driving and turning maneuvers. These folders contain the raw, unprocessed behavioral data. For a detailed description of the variables and format within the.xlsx files, please refer to the accompanying readme.txt file. (ZIP) [file pone.0340123.s002.zip › DataSetForPimitiveExaction-2/turning/c115_w_1.xlsx]

## Sheet: Sheet1
1194.19	-36327.8	-14494.1	1.12362	-0.239702	-2.3389e-09	0.753958
1194.21	-36327.8	-14494	1.11667	-0.183333	0	0.691721
1194.23	-36327.8	-14494	1.11333	-0.116667	0	0.62854
1194.25	-36327.8	-14494	1.11	-0.0533333	3.07203e-17	0.562092
1194.26	-36327.8	-14494	1.11013	0.0134147	5.38592e-07	0.498761
1194.28	-36327.8	-14494	1.11353	0.0589849	-2.05437e-06	0.448412
1194.3	-36327.8	-14494	1.1169	0.0952496	7.6731e-06	0.407037
1194.31	-36327.7	-14493.9	1.12011	0.132211	-6.00411e-05	0.358905
1194.33	-36327.7	-14493.9	1.1202	0.190611	0.000233632	0.30189
1194.35	-36327.7	-14493.9	1.12373	0.259289	0.00376866	0.232319
1194.37	-36327.7	-14493.9	1.12765	0.333705	0.00735162	0.164087
1194.38	-36327.7	-14493.9	1.13446	0.377922	0.0102101	0.107381
1194.4	-36327.7	-14493.9	1.14161	0.429425	0.00994625	0.0557591
1194.42	-36327.7	-14493.8	1.15266	0.482283	0.0100178	0.000671288
1194.43	-36327.7	-14493.8	1.16161	0.530497	0.00999525	-0.0462604
1194.45	-36327.7	-14493.8	1.16887	0.567574	0.0100012	-0.0862539
1194.47	-36327.7	-14493.8	1.17972	0.593355	0.00999963	-0.118073
1194.48	-36327.7	-14493.8	1.18975	0.61108	0.0100001	-0.139872
1194.5	-36327.7	-14493.7	1.19888	0.623435	0.00999997	-0.157003
1194.52	-36327.7	-14493.7	1.20637	0.632612	0.01	-0.169726
1194.53	-36327.7	-14493.7	1.21773	0.639141	0.01	-0.179682
1194.55	-36327.6	-14493.7	1.23189	0.644804	0.01	-0.188204
1194.57	-36327.6	-14493.7	1.2445	0.648226	0.01	-0.195322
1194.59	-36327.6	-14493.6	1.25397	0.650233	0.01	-0.200206
1194.6	-36327.6	-14493.6	1.26439	0.650156	0.01	-0.203793
1194.62	-36327.6	-14493.6	1.27478	0.648703	0.01	-0.205391
1194.64	-36327.6	-14493.6	1.28463	0.645125	0.01	-0.206284
1194.65	-36327.6	-14493.6	1.29501	0.641377	0.01	-0.207972
1194.67	-36327.6	-14493.5	1.30535	0.639984	0.01	-0.210396
1194.69	-36327.6	-14493.5	1.31531	0.638561	0.01	-0.212095
1194.7	-36327.6	-14493.5	1.32528	0.634801	0.01	-0.212388
1194.72	-36327.6	-14493.5	1.33807	0.631011	0.01	-0.212974
1194.74	-36327.6	-14493.5	1.34901	0.630083	0.01	-0.214146
1194.76	-36327.6	-14493.4	1.36177	0.628162	0.01	-0.21534
1194.77	-36327.5	-14493.4	1.37314	0.62442	0.01	-0.215836
1194.79	-36327.5	-14493.4	1.38523	0.621221	0.01	-0.215384
1194.81	-36327.5	-14493.4	1.39712	0.617699	0.01	-0.218055
1194.82	-36327.5	-14493.3	1.40705	0.614296	0.01	-0.227564
1194.84	-36327.5	-14493.3	1.417	0.611005	0.01	-0.245959
1194.86	-36327.5	-14493.3	1.42751	0.607496	0.01	-0.270358
1194.88	-36327.5	-14493.3	1.4377	0.604096	0.01	-0.298847
1194.89	-36327.5	-14493.3	1.44757	0.60083	0.01	-0.334257
1194.91	-36327.5	-14493.2	1.45816	0.597217	0.01	-0.401216
1194.93	-36327.5	-14493.2	1.46819	0.594178	0.01	-0.49261
1194.94	-36327.5	-14493.2	1.47849	0.587741	0.01	-0.604427
1194.96	-36327.5	-14493.2	1.4857	0.583664	0.01	-0.719488
1194.98	-36327.4	-14493.2	1.49565	0.580419	0.01	-0.815767
1194.99	-36327.4	-14493.1	1.50237	0.577014	0.01	-0.893558
1195.01	-36327.4	-14493.1	1.51279	0.573647	0.01	-0.960547
1195.03	-36327.4	-14493.1	1.51957	0.566996	0.01	-1.01259
1195.04	-36327.4	-14493.1	1.52935	0.563501	0.01	-1.05525
1195.06	-36327.4	-14493	1.54	0.56	0.01	-1.09804
1195.08	-36327.4	-14493	1.55	0.556667	0.01	-1.13725
1195.1	-36327.4	-14493	1.56	0.553333	0.01	-1.17538
1195.11	-36327.4	-14493	1.57061	0.549786	0.01	-1.2122
1195.13	-36327.3	-14492.9	1.58058	0.546514	0.01	-1.23993
1195.15	-36327.3	-14492.9	1.59061	0.54298	0.00999999	-1.2591
1195.16	-36327.3	-14492.9	1.60128	0.536043	0.0100001	-1.2712
1195.18	-36327.3	-14492.8	1.61092	0.533008	0.00999968	-1.27722
1195.2	-36327.3	-14492.8	1.61747	0.529573	0.0100012	-1.2801
1195.21	-36327.3	-14492.8	1.62447	0.526065	0.00999304	-1.27983
1195.23	-36327.3	-14492.8	1.63152	0.522756	0.0100264	-1.27852
1195.25	-36327.3	-14492.7	1.64192	0.519382	0.00990207	-1.27637
1195.27	-36327.3	-14492.7	1.65236	0.515857	0.0105413	-1.27345
1195.28	-36327.3	-14492.7	1.66246	0.512577	0.0141398	-1.26779
1195.3	-36327.2	-14492.7	1.67188	0.509128	0.0176068	-1.26208
1195.32	-36327.2	-14492.6	1.67865	0.505872	0.0203064	-1.25514
1195.33	-36327.2	-14492.6	1.68509	0.501491	0.0199182	-1.24841
1195.35	-36327.2	-14492.6	1.69286	0.495309	0.0200208	-1.24067
1195.37	-36327.2	-14492.6	1.70363	0.492226	0.0199927	-1.23463
1195.38	-36327.2	-14492.5	1.71367	0.488821	0.020006	-1.23059
1195.4	-36327.2	-14492.5	1.72274	0.485422	0.0199837	-1.22587
1195.42	-36327.2	-14492.5	1.72945	0.481952	0.020069	-1.21904
1195.44	-36327.2	-14492.5	1.73581	0.478574	0.0197407	-1.21224
1195.45	-36327.1	-14492.4	1.74405	0.475492	0.0212163	-1.20655
1195.47	-36327.1	-14492.4	1.75512	0.470196	0.0249273	-1.2025
1195.49	-36327.1	-14492.4	1.76331	0.464779	0.0284713	-1.19581
1195.5	-36327.1	-14492.3	1.77002	0.46175	0.0302492	-1.17743
1195.52	-36327.1	-14492.3	1.77659	0.458186	0.0299302	-1.15063
1195.54	-36327.1	-14492.3	1.78526	0.454935	0.0300186	-1.12345
1195.55	-36327.1	-14492.3	1.79404	0.451454	0.0299956	-1.10031
1195.57	-36327.1	-14492.2	1.80056	0.448017	0.0300012	-1.07935
1195.59	-36327.1	-14492.2	1.80723	0.444726	0.0299996	-1.05793
1195.61	-36327	-14492.2	1.81414	0.441272	0.0300005	-1.03189
1195.62	-36327	-14492.2	1.82113	0.437718	0.0299983	-1.00339
1195.64	-36327	-14492.1	1.8272	0.434925	0.0300062	-0.975561
1195.66	-36327	-14492.1	1.83699	0.42865	0.0299791	-0.950628
1195.67	-36327	-14492.1	1.84495	0.424065	0.0300834	-0.932285
1195.69	-36327	-14492	1.85135	0.421066	0.0296876	-0.919023
1195.71	-36327	-14492	1.85806	0.417482	0.0324126	-0.903383
1195.72	-36327	-14492	1.86779	0.414104	0.035784	-0.880271
1195.74	-36327	-14491.9	1.87522	0.41081	0.0397442	-0.848247
1195.76	-36326.9	-14491.9	1.88206	0.407273	0.0374475	-0.80283
1195.78	-36326.9	-14491.9	1.88886	0.40396	0.0339832	-0.753932
1195.79	-36326.9	-14491.9	1.89545	0.400418	0.0301492	-0.700883
1195.81	-36326.9	-14491.8	1.90252	0.397587	0.0328087	-0.640137
1195.83	-36326.9	-14491.8	1.90918	0.382584	0.0362695	-0.57927
1195.84	-36326.9	-14491.8	1.91603	0.356953	0.0397602	-0.509733
1195.86	-36326.9	-14491.7	1.91982	0.325012	0.04003	-0.412047
1195.88	-36326.9	-14491.7	1.92316	0.298541	0.039992	-0.281861
1195.89	-36326.8	-14491.7	1.92635	0.256343	0.0400022	-0.12484
1195.91	-36326.8	-14491.6	1.93333	0.19	0.04	0.0653595
1195.93	-36326.8	-14491.6	1.93667	0.0733333	0.04	0.247277
1195.95	-36326.8	-14491.6	1.93667	-0.05	0.04	0.427015
1195.96	-36326.8	-14491.6	1.93297	-0.180026	0.039972	0.592689
1195.98	-36326.8	-14491.5	1.9264	-0.271439	0.0401076	0.722422
1196	-36326.8	-14491.5	1.92303	-0.351335	0.0435533	0.82594
1196.01	-36326.7	-14491.5	1.91588	-0.424024	0.0471204	0.913136
1196.03	-36326.7	-14491.4	1.90893	-0.475548	0.0501576	0.97734
1196.05	-36326.7	-14491.4	1.89905	-0.522145	0.0499593	1.03124
1196.06	-36326.7	-14491.4	1.89178	-0.567826	0.0500155	1.08124
1196.08	-36326.7	-14491.3	1.88165	-0.610907	0.0499944	1.12365
1196.1	-36326.7	-14491.3	1.87099	-0.654422	0.0500068	1.16257
1196.12	-36326.7	-14491.3	1.85719	-0.695541	0.0499705	1.19836
1196.13	-36326.7	-14491.3	1.84794	-0.726207	0.0501104	1.22575
1196.15	-36326.6	-14491.2	1.83689	-0.748025	0.0495921	1.24619
1196.17	-36326.6	-14491.2	1.82264	-0.763648	0.0521811	1.26034
1196.18	-36326.6	-14491.2	1.80928	-0.772178	0.0628736	1.2675
1196.2	-36326.6	-14491.1	1.7968	-0.778149	0.0740741	1.27047
1196.22	-36326.6	-14491.1	1.78558	-0.779983	0.087	1.26986
1196.23	-36326.6	-14491.1	1.77194	-0.781073	0.098298	1.26834
1196.25	-36326.6	-14491.1	1.75837	-0.783542	0.116939	1.26625
1196.27	-36326.6	-14491	1.74439	-0.783831	0.130555	1.26271
1196.29	-36326.6	-14491	1.73128	-0.780641	0.134809	1.25706
1196.3	-36326.5	-14491	1.71751	-0.776237	0.137792	1.25104
1196.32	-36326.5	-14491	1.70362	-0.775542	0.143655	1.24421
1196.34	-36326.5	-14490.9	1.69049	-0.771723	0.157481	1.23726
1196.35	-36326.5	-14490.9	1.67667	-0.768142	0.174595	1.22959
1196.37	-36326.5	-14490.9	1.66282	-0.766286	0.194807	1.22405
1196.39	-36326.5	-14490.9	1.64978	-0.767084	0.20797	1.22014
1196.4	-36326.5	-14490.8	1.63559	-0.764859	0.212592	1.21451
1196.42	-36326.5	-14490.8	1.62371	-0.761848	0.210932	1.20619
1196.44	-36326.4	-14490.8	1.61459	-0.755313	0.214145	1.19805
1196.46	-36326.4	-14490.7	1.60181	-0.755194	0.231095	1.19061
1196.47	-36326.4	-14490.7	1.58801	-0.756433	0.260202	1.18547
1196.49	-36326.4	-14490.7	1.57444	-0.758931	0.28045	1.1745
1196.51	-36326.4	-14490.7	1.5632	-0.740074	0.286316	1.15211
1196.52	-36326.4	-14490.7	1.55072	-0.707752	0.284877	1.12209
1196.54	-36326.4	-14490.6	1.53737	-0.685309	0.279877	1.09449
1196.56	-36326.4	-14490.6	1.52309	-0.667386	0.285105	1.06975
1196.57	-36326.4	-14490.6	1.51215	-0.650703	0.288554	1.04769
1196.59	-36326.3	-14490.6	1.50247	-0.631854	0.298908	1.02373
1196.61	-36326.3	-14490.5	1.49183	-0.6079	0.292495	0.995526
1196.63	-36326.3	-14490.5	1.48179	-0.581519	0.279701	0.964913
1196.64	-36326.3	-14490.5	1.47158	-0.554248	0.259077	0.937102
1196.66	-36326.3	-14490.5	1.46411	-0.534901	0.256352	0.912076
1196.68	-36326.3	-14490.5	1.4574	-0.524417	0.256431	0.894915
1196.69	-36326.3	-14490.4	1.45099	-0.514501	0.260216	0.880785
1196.71	-36326.3	-14490.4	1.44064	-0.504093	0.247977	0.864934
1196.73	-36326.2	-14490.4	1.4306	-0.485007	0.221655	0.842522
1196.74	-36326.2	-14490.4	1.42051	-0.449041	0.194812	0.810629
1196.76	-36326.2	-14490.3	1.41333	-0.406667	0.173333	0.764706
1196.78	-36326.2	-14490.3	1.40667	-0.356667	0.163333	0.715686
1196.8	-36326.2	-14490.3	1.40333	-0.306667	0.153333	0.66122
1196.81	-36326.2	-14490.3	1.39979	-0.246674	0.135628	0.604722
1196.83	-36326.2	-14490.3	1.39648	-0.201228	0.118968	0.556083
1196.85	-36326.1	-14490.2	1.3931	-0.163804	0.102621	0.503994
1196.86	-36326.1	-14490.2	1.38984	-0.0927962	0.0963224	0.425996
1196.88	-36326.1	-14490.2	1.39	0.0182291	0.0972052	0.319838
1196.9	-36326.1	-14490.2	1.39019	0.152293	0.104143	0.198849
1196.91	-36326.1	-14490.2	1.39438	0.266963	0.111658	0.0832812
1196.93	-36326.1	-14490.1	1.40119	0.341423	0.12142	1.56091e-05
1196.95	-36326.1	-14490.1	1.40793	0.399643	0.127861	-0.0665638
1196.97	-36326.1	-14490.1	1.41477	0.445783	0.134835	-0.121614
1196.98	-36326	-14490.1	1.42226	0.476773	0.142085	-0.161931
1197	-36326	-14490.1	1.43177	0.501672	0.152441	-0.191359
1197.02	-36326	-14490	1.43952	0.516934	0.163573	-0.212046
1197.03	-36326	-14490	1.44872	0.525336	0.177835	-0.226307
1197.05	-36326	-14490	1.4563	0.53232	0.195792	-0.240659
1197.07	-36326	-14490	1.46596	0.537503	0.218409	-0.253464
1197.09	-36326	-14490	1.47308	0.535598	0.240442	-0.26167
1197.1	-36326	-14489.9	1.48384	0.532132	0.261313	-0.26563
1197.12	-36325.9	-14489.9	1.49417	0.528296	0.278509	-0.268154
1197.14	-36325.9	-14489.9	1.50407	0.526722	0.286833	-0.271317
1197.15	-36325.9	-14489.9	1.51431	0.525254	0.289236	-0.275741
1197.17	-36325.9	-14489.9	1.52504	0.523187	0.285175	-0.280794
1197.19	-36325.9	-14489.8	1.53333	0.522161	0.28029	-0.282923
1197.2	-36325.9	-14489.8	1.54	0.518244	0.274678	-0.28284
1197.22	-36325.9	-14489.8	1.54667	0.514901	0.271632	-0.281404
1197.24	-36325.8	-14489.8	1.55496	0.511589	0.26824	-0.281056
1197.25	-36325.8	-14489.7	1.56571	0.508126	0.264789	-0.280583
1197.27	-36325.8	-14489.7	1.57585	0.504674	0.261373	-0.278814
1197.29	-36325.8	-14489.7	1.58612	0.501426	0.257969	-0.275914
1197.31	-36325.8	-14489.7	1.59435	0.497824	0.254916	-0.272539
1197.32	-36325.8	-14489.6	1.60106	0.494846	0.248895	-0.268457
1197.34	-36325.7	-14489.6	1.60729	0.488957	0.244385	-0.264128
1197.36	-36325.7	-14489.6	1.61674	0.484155	0.240753	-0.259367
1197.37	-36325.7	-14489.6	1.62708	0.481044	0.240139	-0.256481
1197.39	-36325.7	-14489.6	1.63728	0.477559	0.237608	-0.254564
1197.41	-36325.7	-14489.5	1.64513	0.474479	0.236421	-0.251509
1197.42	-36325.7	-14489.5	1.65183	0.468034	0.238476	-0.246585
1197.44	-36325.6	-14489.5	1.65814	0.464247	0.249487	-0.239428
1197.46	-36325.6	-14489.5	1.66799	0.458039	0.266839	-0.230519
1197.48	-36325.6	-14489.4	1.67851	0.451097	0.283948	-0.219847
1197.49	-36325.6	-14489.4	1.68552	0.444634	0.297854	-0.208199
1197.51	-36325.6	-14489.4	1.69255	0.43728	0.308926	-0.193593
1197.53	-36325.6	-14489.4	1.69903	0.433867	0.316101	-0.177353
1197.54	-36325.5	-14489.4	1.7089	0.427322	0.31967	-0.15932
1197.56	-36325.5	-14489.3	1.71629	0.423617	0.32306	-0.136441
1197.58	-36325.5	-14489.3	1.72294	0.416971	0.329498	-0.114539
1197.6	-36325.5	-14489.3	1.7296	0.413629	0.339376	-0.0946467
1197.61	-36325.5	-14489.3	1.73667	0.406667	0.35	-0.0827887
1197.63	-36325.4	-14489.2	1.74333	0.403333	0.36	-0.0784314
1197.65	-36325.4	-14489.2	1.75	0.396667	0.366667	-0.0784314
1197.66	-36325.4	-14489.2	1.76053	0.393027	0.373546	-0.0784322
1197.68	-36325.4	-14489.2	1.76702	0.386361	0.373238	-0.0784081
1197.7	-36325.4	-14489.1	1.77375	0.383133	0.369545	-0.0772307
1197.71	-36325.3	-14489.1	1.78081	0.379791	0.35872	-0.074869
1197.73	-36325.3	-14489.1	1.78744	0.380119	0.348798	-0.0728119
1197.75	-36325.3	-14489.1	1.79416	0.379728	0.339035	-0.0732961
1197.76	-36325.3	-14489	1.80121	0.376008	0.332086	-0.0785222
1197.78	-36325.3	-14489	1.80782	0.372771	0.325866	-0.0865027
1197.8	-36325.2	-14489	1.81457	0.369378	0.322783	-0.0950961
1197.82	-36325.2	-14489	1.82161	0.365858	0.319116	-0.101408
1197.83	-36325.2	-14489	1.8282	0.362577	0.316126	-0.105538
1197.85	-36325.2	-14488.9	1.835	0.359125	0.31163	-0.110046
1197.87	-36325.2	-14488.9	1.84195	0.355885	0.306085	-0.114467
1197.88	-36325.1	-14488.9	1.84882	0.351442	0.306496	-0.117058
1197.9	-36325.1	-14488.9	1.85446	0.345486	0.308111	-0.117776
1197.92	-36325.1	-14488.8	1.85868	0.341279	0.316383	-0.117166
1197.93	-36325.1	-14488.8	1.86576	0.33446	0.328683	-0.114087
1197.95	-36325	-14488.8	1.8724	0.326586	0.346038	-0.106658
1197.97	-36325	-14488.8	1.87976	0.315558	0.365256	-0.0959542
1197.99	-36325	-14488.7	1.8847	0.306808	0.382353	-0.0868602
1198	-36325	-14488.7	1.88925	0.301639	0.397211	-0.0809876
1198.02	-36325	-14488.7	1.89664	0.298638	0.412956	-0.0784717
1198.04	-36324.9	-14488.7	1.90297	0.294094	0.428682	-0.0761954
1198.05	-36324.9	-14488.6	1.91034	0.285254	0.449912	-0.0710258
1198.07	-36324.9	-14488.6	1.91503	0.274287	0.472201	-0.0639586
1198.09	-36324.9	-14488.6	1.92021	0.266384	0.495615	-0.0578006
1198.11	-36324.8	-14488.6	1.92519	0.259309	0.519081	-0.0541324
1198.12	-36324.8	-14488.5	1.93057	0.25469	0.531929	-0.0521051
1198.14	-36324.8	-14488.5	1.93559	0.249749	0.535027	-0.0500353
1198.16	-36324.8	-14488.5	1.93865	0.242467	0.540293	-0.0469939
1198.17	-36324.7	-14488.5	1.94231	0.23549	0.550089	-0.0440826
1198.19	-36324.7	-14488.4	1.94504	0.230614	0.556504	-0.0433726
1198.21	-36324.7	-14488.4	1.95144	0.230139	0.554667	-0.0442768
1198.22	-36324.7	-14488.4	1.95556	0.227827	0.550649	-0.0455079
1198.24	-36324.6	-14488.4	1.9615	0.224354	0.549792	-0.0462779
1198.26	-36324.6	-14488.3	1.9657	0.220604	0.550233	-0.049787
1198.27	-36324.6	-14488.3	1.97194	0.219851	0.547704	-0.0568408
1198.29	-36324.6	-14488.3	1.9757	0.220039	0.542122	-0.0655538
1198.31	-36324.5	-14488.3	1.98216	0.219994	0.531506	-0.0730515
1198.33	-36324.5	-14488.3	1.98624	0.219997	0.527107	-0.0777539
1198.34	-36324.5	-14488.2	1.98933	0.220019	0.523635	-0.0818927
1198.36	-36324.5	-14488.2	1.99298	0.219947	0.52362	-0.0875787
1198.38	-36324.4	-14488.2	1.99606	0.220204	0.517382	-0.0921808
1198.39	-36324.4	-14488.2	2.0027	0.216946	0.513836	-0.0946789
1198.41	-36324.4	-14488.1	2.00638	0.216652	0.507076	-0.0947314
1198.43	-36324.4	-14488.1	2.01303	0.216592	0.500536	-0.0967944
1198.44	-36324.3	-14488.1	2.01637	0.219759	0.487573	-0.0990217
1198.46	-36324.3	-14488.1	2.02333	0.223333	0.47	-0.0991285
1198.48	-36324.3	-14488	2.02667	0.226667	0.443333	-0.0925926
1198.5	-36324.2	-14488	2.03333	0.233333	0.41	-0.0849673
1198.51	-36324.2	-14488	2.03698	0.240619	0.363767	-0.0793708
1198.53	-36324.2	-14488	2.04361	0.254132	0.309701	-0.0795766
1198.55	-36324.2	-14488	2.04696	0.267562	0.238824	-0.082034
1198.56	-36324.1	-14487.9	2.05421	0.285661	0.156227	-0.0918627
1198.58	-36324.1	-14487.9	2.06073	0.305601	0.0666804	-0.106535
1198.6	-36324.1	-14487.9	2.06758	0.321394	-0.00787263	-0.122467
1198.62	-36324	-14487.9	2.07404	0.326737	-0.0601151	-0.130381
1198.63	-36324	-14487.8	2.07768	0.322103	-0.0827068	-0.13198
1198.65	-36324	-14487.8	2.08413	0.315946	-0.101183	-0.134882
1198.67	-36324	-14487.8	2.08791	0.311967	-0.12879	-0.142604
1198.68	-36323.9	-14487.8	2.09498	0.305457	-0.148399	-0.150976
1198.7	-36323.9	-14487.7	2.10158	0.303033	-0.178403	-0.157159
1198.72	-36323.9	-14487.7	2.10891	0.304172	-0.218686	-0.162835
1198.73	-36323.9	-14487.7	2.11431	0.307282	-0.25019	-0.168282
1198.75	-36323.8	-14487.7	2.11864	0.30534	-0.247632	-0.171165
1198.77	-36323.8	-14487.7	2.12467	0.295732	-0.196949	-0.165996
1198.78	-36323.8	-14487.6	2.12889	0.281742	-0.118314	-0.152125
1198.8	-36323.7	-14487.6	2.13467	0.269189	-0.0388552	-0.131781
1198.82	-36323.7	-14487.6	2.13936	0.260202	0.0273985	-0.109913
1198.84	-36323.7	-14487.6	2.14473	0.254359	0.0764479	-0.0902538
1198.85	-36323.7	-14487.5	2.14953	0.245625	0.13011	-0.0720872
1198.87	-36323.6	-14487.5	2.15501	0.236542	0.183302	-0.0564499
1198.89	-36323.6	-14487.5	2.15966	0.229959	0.226289	-0.045273
1198.9	-36323.6	-14487.5	2.16534	0.22511	0.262623	-0.0361067
1198.92	-36323.5	-14487.4	2.16834	0.219554	0.290333	-0.03039
1198.94	-36323.5	-14487.4	2.17185	0.216171	0.30776	-0.029188
1198.95	-36323.5	-14487.4	2.17488	0.216476	0.319505	-0.0342947
1198.97	-36323.5	-14487.4	2.18066	0.218654	0.326	-0.0436938
1198.99	-36323.4	-14487.3	2.18556	0.220223	0.32707	-0.0548669
1199.01	-36323.4	-14487.3	2.18869	0.220199	0.324764	-0.0667794
1199.02	-36323.4	-14487.3	2.1922	0.218036	0.32107	-0.0780933
1199.04	-36323.4	-14487.3	2.19547	0.214568	0.318021	-0.0873541
1199.06	-36323.3	-14487.2	2.19894	0.210729	0.312821	-0.0965509
1199.07	-36323.3	-14487.2	2.20247	0.210076	0.300537	-0.103926
1199.09	-36323.3	-14487.2	2.20529	0.207884	0.289569	-0.109747
1199.11	-36323.2	-14487.2	2.21178	0.204116	0.278768	-0.112984
1199.12	-36323.2	-14487.1	2.21608	0.200781	0.273649	-0.113521
1199.14	-36323.2	-14487.1	2.21915	0.19747	0.272927	-0.111175
1199.16	-36323.1	-14487.1	2.22272	0.193953	0.278006	-0.10482
1199.18	-36323.1	-14487.1	2.22609	0.190577	0.29339	-0.0972663
1199.19	-36323.1	-14487	2.22939	0.18727	0.312702	-0.0887395
1199.21	-36323.1	-14487	2.23292	0.183754	0.337243	-0.0795557
1199.23	-36323	-14487	2.23628	0.180348	0.357667	-0.0697678
1199.24	-36323	-14487	2.23959	0.177208	0.380254	-0.0600574
1199.26	-36323	-14486.9	2.24313	0.17052	0.41105	-0.0486336
1199.28	-36322.9	-14486.9	2.24648	0.16062	0.457017	-0.0366653
1199.29	-36322.9	-14486.9	2.24979	0.150529	0.507195	-0.0246206
1199.31	-36322.9	-14486.9	2.25333	0.143333	0.546667	-0.0152505
1199.33	-36322.8	-14486.8	2.25667	0.14	0.56	-0.00980392
1199.35	-36322.8	-14486.8	2.26	0.136667	0.57	-0.00544662
1199.36	-36322.8	-14486.8	2.26008	0.12955	0.598501	-0.000864558
1199.38	-36322.8	-14486.8	2.26356	0.123032	0.628444	0.00109327
1199.4	-36322.7	-14486.7	2.26686	0.119924	0.654354	-0.00137493
1199.41	-36322.7	-14486.7	2.27042	0.120123	0.66911	-0.00715088
1199.43	-36322.7	-14486.7	2.27369	0.119642	0.701081	-0.0113812
1199.45	-36322.6	-14486.7	2.27716	0.116677	0.741661	-0.0157623
1199.46	-36322.6	-14486.7	2.28013	0.121109	0.772715	-0.0224166
1199.48	-36322.6	-14486.6	2.28034	0.133285	0.767402	-0.0349541
1199.5	-36322.5	-14486.6	2.2839	0.152462	0.756227	-0.0482981
1199.52	-36322.5	-14486.6	2.28811	0.162909	0.767605	-0.0612645
1199.53	-36322.5	-14486.6	2.29443	0.175741	0.787625	-0.0695711
1199.55	-36322.4	-14486.5	2.2974	0.186805	0.797664	-0.0779434
1199.57	-36322.4	-14486.5	2.30109	0.198118	0.810462	-0.0827868
1199.58	-36322.4	-14486.5	2.30406	0.195685	0.848813	-0.083527
1199.6	-36322.3	-14486.5	2.30865	0.192088	0.894227	-0.0809919
1199.62	-36322.3	-14486.5	2.31493	0.189972	0.926282	-0.0785161
1199.63	-36322.3	-14486.4	2.3177	0.188696	0.933088	-0.0747993
1199.65	-36322.2	-14486.4	2.32134	0.178983	0.951197	-0.0674594
1199.67	-36322.2	-14486.4	2.32443	0.162892	0.988518	-0.0567386
1199.69	-36322.2	-14486.4	2.32934	0.148189	1.03293	-0.0475503
1199.7	-36322.1	-14486.4	2.33511	0.141458	1.05801	-0.0388974
1199.72	-36322.1	-14486.3	2.33817	0.138726	1.0637	-0.0282702
1199.74	-36322	-14486.3	2.34157	0.133931	1.06569	-0.0125878
1199.75	-36322	-14486.3	2.345	0.126209	1.073	0.00776632
1199.77	-36322	-14486.3	2.34843	0.12242	1.06879	0.0268903
1199.79	-36321.9	-14486.3	2.35184	0.125845	1.04474	0.0397142
1199.8	-36321.9	-14486.2	2.35486	0.137185	1.00181	0.0465402
1199.82	-36321.9	-14486.2	2.36077	0.151202	0.94676	0.0487832
1199.84	-36321.8	-14486.2	2.36514	0.165019	0.890628	0.049496
1199.86	-36321.8	-14486.2	2.37093	0.174501	0.8293	0.0517092
1199.87	-36321.7	-14486.2	2.37542	0.181206	0.76752	0.0583418
1199.89	-36321.7	-14486.2	2.38107	0.185626	0.707834	0.0713188
1199.91	-36321.7	-14486.1	2.38551	0.189117	0.649185	0.0961861
1199.92	-36321.6	-14486.1	2.39154	0.190404	0.59941	0.130417
1199.94	-36321.6	-14486.1	2.39549	0.188003	0.55813	0.17087
1199.96	-36321.5	-14486.1	2.40181	0.182017	0.520595	0.217607
1199.97	-36321.5	-14486.1	2.40578	0.172348	0.49687	0.263233
1199.99	-36321.5	-14486.1	2.41182	0.16267	0.484836	0.305922
1200.01	-36321.4	-14486	2.41618	0.149228	0.482639	0.348064
1200.03	-36321.4	-14486	2.41939	0.135677	0.49076	0.38513
1200.04	-36321.3	-14486	2.42274	0.122186	0.509377	0.417292
1200.06	-36321.3	-14486	2.42625	0.111214	0.533411	0.445911
1200.08	-36321.3	-14486	2.42962	0.101005	0.563256	0.466436
1200.09	-36321.2	-14486	2.43293	0.0941157	0.590107	0.481205
1200.11	-36321.2	-14485.9	2.43646	0.0870171	0.61849	0.489879
1200.13	-36321.1	-14485.9	2.43981	0.0834226	0.639026	0.492428
1200.14	-36321.1	-14485.9	2.44313	0.0832488	0.652789	0.488437
1200.16	-36321.1	-14485.9	2.44667	0.0866667	0.656667	0.479303
1200.18	-36321	-14485.9	2.45	0.0933333	0.65	0.46732
1200.2	-36321	-14485.9	2.45333	0.0966667	0.636667	0.45207
1200.21	-36320.9	-14485.9	2.457	0.103764	0.618832	0.43345
1200.23	-36320.9	-14485.8	2.46364	0.110407	0.598933	0.412768
1200.25	-36320.8	-14485.8	2.46684	0.116959	0.582332	0.393124
1200.26	-36320.8	-14485.8	2.47042	0.120367	0.564652	0.372481
1200.28	-36320.8	-14485.8	2.47372	0.123713	0.547975	0.355339
1200.3	-36320.7	-14485.8	2.47707	0.127136	0.531695	0.342226
1200.32	-36320.7	-14485.8	2.48064	0.13024	0.522226	0.34518
1200.33	-36320.6	-14485.8	2.48378	0.129918	0.520111	0.369782
1200.35	-36320.6	-14485.7	2.4878	0.130086	0.524624	0.417737
1200.37	-36320.6	-14485.7	2.49448	0.129593	0.537231	0.486815
1200.38	-36320.5	-14485.7	2.49734	0.12529	0.559076	0.564623
1200.4	-36320.5	-14485.7	2.50085	0.118339	0.587163	0.651141
1200.42	-36320.4	-14485.7	2.50433	0.111162	0.619764	0.742971
1200.43	-36320.4	-14485.7	2.50763	0.105481	0.653164	0.829648
1200.45	-36320.3	-14485.7	2.51104	0.102202	0.686361	0.922839
1200.47	-36320.3	-14485.6	2.51454	0.0996528	0.716705	1.01849
1200.48	-36320.3	-14485.6	2.51782	0.100144	0.741711	1.10499
1200.5	-36320.2	-14485.6	2.52125	0.0997776	0.764854	1.18574
1200.52	-36320.2	-14485.6	2.52474	0.10111	0.782134	1.25536
1200.54	-36320.1	-14485.6	2.52799	0.104701	0.788536	1.30936
1200.55	-36320.1	-14485.6	2.53153	0.108326	0.790359	1.35474
1200.57	-36320	-14485.6	2.53461	0.110308	0.788844	1.39121
1200.59	-36320	-14485.6	2.53977	0.109913	0.783996	1.41548
1200.6	-36319.9	-14485.6	2.54531	0.11004	0.77543	1.43126
1200.62	-36319.9	-14485.5	2.54837	0.109912	0.76311	1.43831
1200.64	-36319.9	-14485.5	2.55176	0.110312	0.74948	1.43855
1200.65	-36319.8	-14485.5	2.55521	0.108315	0.737049	1.43308
1200.67	-36319.8	-14485.5	2.55863	0.10475	0.730606	1.42263
1200.69	-36319.7	-14485.5	2.56203	0.10093	0.729959	1.40787
1200.71	-36319.7	-14485.5	2.56509	0.101214	0.72981	1.38558
1200.72	-36319.6	-14485.5	2.57108	0.109343	0.731759	1.35605
1200.74	-36319.6	-14485.5	2.57572	0.121438	0.737147	1.32043
1200.76	-36319.6	-14485.5	2.57889	0.138003	0.746756	1.27769
1200.77	-36319.5	-14485.5	2.58247	0.155253	0.757149	1.23518
1200.79	-36319.5	-14485.4	2.58536	0.171549	0.766989	1.19494
1200.81	-36319.4	-14485.4	2.59154	0.189455	0.777471	1.15423
1200.82	-36319.4	-14485.4	2.59852	0.203653	0.787885	1.11622
1200.84	-36319.3	-14485.4	2.60496	0.217053	0.795371	1.08126
1200.86	-36319.3	-14485.4	2.61236	0.228114	0.799708	1.04545
1200.88	-36319.2	-14485.4	2.61597	0.240624	0.799877	1.01138
1200.89	-36319.2	-14485.4	2.62207	0.259012	0.802626	0.975641
1200.91	-36319.1	-14485.4	2.629	0.289011	0.806234	0.930483
1200.93	-36319.1	-14485.4	2.63893	0.328575	0.809769	0.88263
1200.94	-36319	-14485.4	2.64592	0.368466	0.810048	0.832767
1200.96	-36319	-14485.4	2.65294	0.410942	0.810017	0.782777
1200.98	-36319	-14485.4	2.65953	0.447961	0.809908	0.737757
1200.99	-36318.9	-14485.4	2.66938	0.481492	0.813129	0.697357
1201.01	-36318.9	-14485.3	2.68	0.51	0.816667	0.657952
1201.03	-36318.8	-14485.3	2.69333	0.533333	0.823333	0.626362
1201.05	-36318.8	-14485.3	2.70667	0.553333	0.83	0.599129
1201.06	-36318.7	-14485.3	2.72071	0.570811	0.84416	0.576159
1201.08	-36318.7	-14485.3	2.73056	0.580439	0.857566	0.559025
1201.1	-36318.6	-14485.3	2.74059	0.587007	0.874237	0.546237
1201.11	-36318.6	-14485.3	2.75145	0.589888	0.888465	0.538487
1201.13	-36318.5	-14485.3	2.7649	0.58627	0.905319	0.534716
1201.15	-36318.5	-14485.3	2.77836	0.582674	0.922025	0.53479
1201.16	-36318.4	-14485.3	2.79205	0.57545	0.939802	0.533703
1201.18	-36318.4	-14485.3	2.80169	0.568611	0.955835	0.533622
1201.2	-36318.3	-14485.3	2.81178	0.557634	0.969116	0.532675
1201.22	-36318.3	-14485.3	2.82296	0.543569	0.983114	0.534371
1201.23	-36318.2	-14485.3	2.83645	0.529559	0.996942	0.538086
1201.25	-36318.2	-14485.3	2.85009	0.513208	1.01415	0.544205
1201.27	-36318.1	-14485.3	2.86332	0.498607	1.03189	0.552707
1201.28	-36318.1	-14485.3	2.8728	0.482188	1.04724	0.561158
1201.3	-36318	-14485.3	2.88313	0.47055	1.06161	0.563705
1201.32	-36318	-14485.3	2.89359	0.475007	1.07905	0.548716
1201.34	-36317.9	-14485.3	2.90351	0.507257	1.09753	0.512288
1201.35	-36317.9	-14485.3	2.91359	0.562033	1.1221	0.45848
1201.37	-36317.8	-14485.3	2.92506	0.634036	1.14686	0.399181
1201.39	-36317.8	-14485.3	2.93989	0.713724	1.16735	0.347675
1201.4	-36317.7	-14485.3	2.95732	0.798419	1.18365	0.299477
1201.42	-36317.7	-14485.3	2.97469	0.882718	1.2024	0.25678
1201.44	-36317.6	-14485.3	2.99084	0.966102	1.22394	0.220917
1201.45	-36317.5	-14485.3	3.00949	1.05937	1.24838	0.186729
1201.47	-36317.5	-14485.3	3.03241	1.15766	1.27254	0.158237
1201.49	-36317.4	-14485.3	3.05523	1.24441	1.29543	0.139223
1201.5	-36317.4	-14485.3	3.08154	1.32798	1.32006	0.131599
1201.52	-36317.3	-14485.3	3.10889	1.39729	1.34217	0.134286
1201.54	-36317.3	-14485.3	3.13757	1.45174	1.36153	0.142783
1201.56	-36317.2	-14485.3	3.1666	1.50192	1.38256	0.153145
1201.57	-36317.2	-14485.3	3.19634	1.53762	1.40299	0.164231
1201.59	-36317.1	-14485.3	3.22367	1.56065	1.42309	0.179172
1201.61	-36317	-14485.3	3.25377	1.57437	1.44166	0.202266
1201.62	-36317	-14485.3	3.28477	1.5797	1.45846	0.229543
1201.64	-36316.9	-14485.3	3.31418	1.5784	1.47508	0.256009
1201.66	-36316.9	-14485.3	3.34619	1.56976	1.49221	0.281701
1201.67	-36316.8	-14485.3	3.37376	1.55433	1.51224	0.306005
1201.69	-36316.7	-14485.3	3.40257	1.53486	1.52913	0.330195
1201.71	-36316.7	-14485.3	3.43448	1.51385	1.54969	0.36027
1201.73	-36316.6	-14485.3	3.46474	1.49102	1.56728	0.392833
1201.74	-36316.6	-14485.3	3.49477	1.46491	1.58353	0.426571
1201.76	-36316.5	-14485.3	3.52344	1.43665	1.60145	0.456961
1201.78	-36316.4	-14485.3	3.55025	1.40959	1.61515	0.472815
1201.79	-36316.4	-14485.3	3.57676	1.38611	1.62853	0.477412
1201.81	-36316.3	-14485.3	3.60503	1.36144	1.63942	0.47008
1201.83	-36316.3	-14485.4	3.6318	1.338	1.64939	0.459433
1201.85	-36316.2	-14485.4	3.65838	1.31478	1.6595	0.441308
1201.86	-36316.1	-14485.4	3.68667	1.29	1.66667	0.41939
1201.88	-36316.1	-14485.4	3.71333	1.27	1.67333	0.393246
1201.9	-36316	-14485.4	3.73667	1.25333	1.67333	0.364924
1201.91	-36315.9	-14485.4	3.7614	1.23917	1.67309	0.336185
1201.93	-36315.9	-14485.4	3.78478	1.22601	1.66639	0.317367
1201.95	-36315.8	-14485.4	3.81166	1.21604	1.66294	0.311436
1201.96	-36315.7	-14485.5	3.83996	1.20573	1.65187	0.311717
1201.98	-36315.7	-14485.5	3.86618	1.19905	1.63812	0.31258
1202	-36315.6	-14485.5	3.88951	1.18873	1.62162	0.309994
1202.01	-36315.5	-14485.5	3.91426	1.17811	1.61247	0.305193
1202.03	-36315.5	-14485.5	3.93736	1.16864	1.60919	0.299574
1202.05	-36315.4	-14485.5	3.961	1.16215	1.60181	0.2929
1202.07	-36315.3	-14485.5	3.98565	1.15502	1.58972	0.285955
1202.08	-36315.3	-14485.5	4.00871	1.14852	1.57306	0.279739
1202.1	-36315.2	-14485.6	4.03246	1.1415	1.56073	0.274157
1202.12	-36315.1	-14485.6	4.05704	1.1356	1.55028	0.269081
1202.13	-36315	-14485.6	4.08006	1.13148	1.54074	0.265525
1202.15	-36315	-14485.6	4.10392	1.12564	1.529	0.262166
1202.17	-36314.9	-14485.6	4.12842	1.12038	1.51753	0.262654
1202.18	-36314.8	-14485.7	4.15142	1.10996	1.51702	0.265217
1202.2	-36314.7	-14485.7	4.17539	1.09844	1.52355	0.270855
1202.22	-36314.7	-14485.7	4.19982	1.08547	1.53293	0.275254
1202.24	-36314.6	-14485.7	4.22271	1.07579	1.54068	0.279272
1202.25	-36314.5	-14485.7	4.24709	1.06688	1.54956	0.282108
1202.27	-36314.5	-14485.7	4.26985	1.05989	1.55836	0.28392
1202.29	-36314.4	-14485.8	4.28926	1.05515	1.56498	0.284334
1202.3	-36314.3	-14485.8	4.30971	1.05019	1.57093	0.284594
1202.32	-36314.3	-14485.8	4.33252	1.04351	1.5831	0.287041
1202.34	-36314.2	-14485.8	4.35406	1.03415	1.60031	0.289944
1202.36	-36314.1	-14485.9	4.37459	1.02989	1.61955	0.28701
1202.37	-36314	-14485.9	4.39499	1.04319	1.63785	0.270233
1202.39	-36314	-14485.9	4.41664	1.07183	1.66045	0.240859
1202.41	-36313.9	-14485.9	4.44133	1.10922	1.68171	0.199605
1202.42	-36313.8	-14486	4.46521	1.15053	1.6904	0.15242
1202.44	-36313.7	-14486	4.48833	1.19979	1.68627	0.10047
1202.46	-36313.6	-14486	4.51247	1.26065	1.67814	0.0372942
1202.47	-36313.6	-14486	4.53887	1.32696	1.67634	-0.0299914
1202.49	-36313.5	-14486.1	4.56504	1.39512	1.6755	-0.10076
1202.51	-36313.4	-14486.1	4.59574	1.47183	1.66223	-0.178839
1202.52	-36313.4	-14486.1	4.62646	1.54437	1.634	-0.252954
1202.54	-36313.3	-14486.1	4.65604	1.60879	1.60397	-0.318726
1202.56	-36313.2	-14486.2	4.68782	1.66776	1.57177	-0.378296
1202.58	-36313.1	-14486.2	4.71794	1.71032	1.54562	-0.42704
1202.59	-36313	-14486.2	4.7505	1.74663	1.50284	-0.468686
1202.61	-36313	-14486.3	4.7859	1.78554	1.44002	-0.510613
1202.63	-36312.9	-14486.3	4.81948	1.81991	1.33412	-0.545498
1202.64	-36312.8	-14486.3	4.85265	1.84442	1.21191	-0.572425
1202.66	-36312.7	-14486.3	4.88786	1.85942	1.08323	-0.592718
1202.68	-36312.7	-14486.4	4.92453	1.86631	0.991646	-0.606103
1202.69	-36312.6	-14486.4	4.96108	1.87297	0.888064	-0.616962
1202.71	-36312.5	-14486.4	5	1.88	0.71	-0.62963
1202.73	-36312.4	-14486.5	5.03333	1.89333	0.46	-0.642702
1202.75	-36312.3	-14486.5	5.06667	1.90333	0.19	-0.655773
1202.76	-36312.2	-14486.5	5.10204	1.90656	-0.071113	-0.661184
1202.78	-36312.2	-14486.6	5.13525	1.89543	-0.295599	-0.653976
1202.8	-36312.1	-14486.6	5.16875	1.8684	-0.49484	-0.63578
1202.81	-36312	-14486.6	5.20383	1.83907	-0.656095	-0.606596
1202.83	-36311.9	-14486.6	5.23341	1.79906	-0.701789	-0.576671
1202.85	-36311.8	-14486.7	5.26372	1.76106	-0.688449	-0.538995
1202.87	-36311.7	-14486.7	5.29543	1.70812	-0.624171	-0.499311
1202.88	-36311.7	-14486.7	5.3253	1.66575	-0.54347	-0.458
1202.9	-36311.6	-14486.8	5.35512	1.61761	-0.421299	-0.41747
1202.92	-36311.5	-14486.8	5.38322	1.57039	-0.281655	-0.378629
1202.93	-36311.4	-14486.8	5.40882	1.5413	-0.210554	-0.353945
1202.95	-36311.3	-14486.8	5.43299	1.52853	-0.218465	-0.342369
1202.97	-36311.2	-14486.9	5.46142	1.52551	-0.25783	-0.337784
1202.98	-36311.1	-14486.9	5.48784	1.51649	-0.248273	-0.334305
1203	-36311	-14486.9	5.51423	1.50263	-0.179359	-0.327592
1203.02	-36311	-14486.9	5.53815	1.48746	-0.0561309	-0.317938
1203.03	-36310.9	-14487	5.56233	1.47169	0.08944	-0.307776
1203.05	-36310.8	-14487	5.58998	1.45842	0.237809	-0.296897
1203.07	-36310.7	-14487	5.61807	1.44445	0.344172	-0.286701
1203.09	-36310.6	-14487	5.64305	1.431	0.374644	-0.277383
1203.1	-36310.5	-14487.1	5.66679	1.41879	0.353588	-0.268781
1203.12	-36310.4	-14487.1	5.69119	1.40826	0.304401	-0.26197
1203.14	-36310.3	-14487.1	5.71413	1.4004	0.245008	-0.256595
1203.15	-36310.2	-14487.2	5.73833	1.39143	0.162847	-0.252034
1203.17	-36310.1	-14487.2	5.76255	1.38449	0.0716111	-0.248726
1203.19	-36310	-14487.2	5.78543	1.38029	0.015008	-0.246139
1203.2	-36309.9	-14487.2	5.81004	1.37279	0.00152147	-0.243377
1203.22	-36309.8	-14487.3	5.83225	1.36617	0.00298357	-0.239759
1203.24	-36309.7	-14487.3	5.85121	1.35904	-0.00810564	-0.237266
1203.26	-36309.6	-14487.3	5.87445	1.35474	-0.0327111	-0.23492
1203.27	-36309.6	-14487.3	5.89853	1.34887	-0.0626715	-0.233535
1203.29	-36309.4	-14487.4	5.92195	1.34466	-0.0931597	-0.231699
1203.31	-36309.3	-14487.4	5.94369	1.33871	-0.118646	-0.230134
1203.32	-36309.3	-14487.4	5.96637	1.33404	-0.127422	-0.229013
1203.34	-36309.2	-14487.5	5.98968	1.3311	-0.120629	-0.228674
1203.36	-36309.1	-14487.5	6.01421	1.32739	-0.104608	-0.228855
1203.38	-36309	-14487.5	6.03788	1.32444	-0.0844538	-0.227934
1203.39	-36308.8	-14487.5	6.0613	1.31805	-0.0672706	-0.226945
1203.41	-36308.8	-14487.6	6.08303	1.31409	-0.0496188	-0.224768
1203.43	-36308.7	-14487.6	6.10324	1.30775	-0.0354117	-0.223475
1203.44	-36308.6	-14487.6	6.12281	1.30381	-0.0247376	-0.222361
1203.46	-36308.4	-14487.6	6.14702	1.30045	-0.0199963	-0.222186
1203.48	-36308.4	-14487.7	6.17082	1.29699	-0.0228369	-0.222283
1203.49	-36308.2	-14487.7	6.19094	1.29396	-0.0263148	-0.221266
1203.51	-36308.1	-14487.7	6.21212	1.28702	-0.0269915	-0.220144
1203.53	-36308.1	-14487.7	6.2321	1.28348	-0.014389	-0.217973
1203.54	-36307.9	-14487.8	6.25519	1.28022	0.00540249	-0.216832
1203.56	-36307.8	-14487.8	6.28	1.27667	0.0266667	-0.215686
1203.58	-36307.8	-14487.8	6.3	1.27333	0.0433333	-0.214597
1203.6	-36307.6	-14487.9	6.32	1.26667	0.0566667	-0.212418
1203.61	-36307.5	-14487.9	6.34132	1.26316	0.0670518	-0.210129
1203.63	-36307.4	-14487.9	6.36474	1.25979	0.0701248	-0.209151
1203.65	-36307.3	-14487.9	6.38797	1.2565	0.0736264	-0.209076
1203.66	-36307.2	-14488	6.40909	1.25264	0.0812004	-0.206689
1203.68	-36307.1	-14488	6.4289	1.24608	0.0953815	-0.204502
1203.7	-36307	-14488	6.44945	1.24298	0.115979	-0.202528
1203.71	-36306.9	-14488.1	6.47393	1.23934	0.141801	-0.202558
1203.73	-36306.8	-14488.1	6.49338	1.23623	0.171559	-0.201193
1203.75	-36306.7	-14488.1	6.51373	1.2322	0.198345	-0.198903
1203.77	-36306.6	-14488.1	6.53483	1.22552	0.225672	-0.196809
1203.78	-36306.5	-14488.2	6.55461	1.22267	0.243409	-0.195883
1203.8	-36306.4	-14488.2	6.57496	1.2191	0.256546	-0.194574
1203.82	-36306.3	-14488.2	6.59603	1.21589	0.270862	-0.191847
1203.83	-36306.2	-14488.3	6.61577	1.21143	0.290658	-0.188812
1203.85	-36306	-14488.3	6.63622	1.20552	0.324368	-0.186695
1203.87	-36305.9	-14488.3	6.65722	1.20114	0.363793	-0.18447
1203.88	-36305.8	-14488.3	6.67693	1.19513	0.397096	-0.181906
1203.9	-36305.7	-14488.4	6.69748	1.19218	0.421338	-0.178772
1203.92	-36305.6	-14488.4	6.7184	1.18857	0.440522	-0.17694
1203.94	-36305.5	-14488.4	6.73809	1.18534	0.456793	-0.176469
1203.95	-36305.4	-14488.5	6.75874	1.18182	0.473566	-0.176144
1203.97	-36305.3	-14488.5	6.77958	1.17863	0.493682	-0.174513
1203.99	-36305.2	-14488.5	6.79925	1.17391	0.518778	-0.171666
1204	-36305	-14488.6	6.82003	1.16636	0.547142	-0.16875
1204.02	-36305	-14488.6	6.84064	1.16128	0.571461	-0.166608
1204.04	-36304.8	-14488.6	6.86083	1.15833	0.589179	-0.16445
1204.05	-36304.7	-14488.7	6.87926	1.15477	0.603464	-0.162118
1204.07	-36304.6	-14488.7	6.89864	1.15135	0.607435	-0.16037
1204.09	-36304.5	-14488.7	6.91623	1.14807	0.605359	-0.160184
1204.11	-36304.4	-14488.8	6.93592	1.14458	0.597626	-0.159517
1204.12	-36304.3	-14488.8	6.95425	1.14115	0.585094	-0.158341
1204.14	-36304.1	-14488.8	6.97251	1.13787	0.5692	-0.157141
1204.16	-36304	-14488.9	6.99384	1.13437	0.553944	-0.15687
1204.17	-36303.9	-14488.9	7.01421	1.13096	0.540569	-0.156245
1204.19	-36303.8	-14488.9	7.03399	1.12767	0.527333	-0.154301
1204.21	-36303.7	-14489	7.05497	1.12416	0.513338	-0.151898
1204.22	-36303.6	-14489	7.07564	1.12077	0.499643	-0.150435
1204.24	-36303.5	-14489	7.09274	1.11747	0.486926	-0.150366
1204.26	-36303.3	-14489.1	7.11027	1.11395	0.469586	-0.149542
1204.28	-36303.3	-14489.1	7.12692	1.11058	0.455781	-0.147465
1204.29	-36303.1	-14489.2	7.14626	1.10727	0.439571	-0.145254
1204.31	-36303	-14489.2	7.16756	1.10374	0.424963	-0.143016
1204.33	-36302.9	-14489.2	7.18764	1.10038	0.411297	-0.139103
1204.34	-36302.8	-14489.3	7.20774	1.09707	0.403841	-0.129218
1204.36	-36302.6	-14489.3	7.22566	1.09354	0.400202	-0.110254
1204.38	-36302.5	-14489.3	7.24239	1.09019	0.396822	-0.086427
1204.39	-36302.4	-14489.4	7.25889	1.08687	0.393686	-0.0613914
1204.41	-36302.3	-14489.4	7.28	1.08333	0.386667	-0.037037
1204.43	-36302.2	-14489.5	7.3	1.08	0.386667	-0.0163399
1204.45	-36302.1	-14489.5	7.31667	1.07667	0.386667	0.00217865
1204.46	-36301.9	-14489.5	7.33432	1.07313	0.39365	0.0194156
1204.48	-36301.8	-14489.6	7.35111	1.06981	0.39696	0.0322637
1204.5	-36301.7	-14489.6	7.37109	1.06647	0.403642	0.0430999
1204.51	-36301.6	-14489.7	7.38895	1.06285	0.407133	0.0519725
1204.53	-36301.5	-14489.7	7.40872	1.05991	0.409938	0.0558526
1204.55	-36301.3	-14489.7	7.42566	1.05977	0.406184	0.0564691
1204.57	-36301.2	-14489.8	7.44668	1.05602	0.402686	0.0542111
1204.58	-36301.1	-14489.8	7.46279	1.05264	0.399706	0.0529594
1204.6	-36301	-14489.9	7.47982	1.04989	0.400374	0.0495343
1204.62	-36300.9	-14489.9	7.49719	1.04952	0.404731	0.0456538
1204.63	-36300.8	-14489.9	7.51452	1.04585	0.411559	0.0403381
1204.65	-36300.6	-14490	7.53444	1.04236	0.41845	0.0356781
1204.67	-36300.5	-14490	7.55159	1.03986	0.424583	0.0305493
1204.68	-36300.4	-14490.1	7.56823	1.03937	0.427777	0.029162
1204.7	-36300.3	-14490.1	7.58495	1.0356	0.43011	0.0325557
1204.72	-36300.1	-14490.1	7.60384	1.0319	0.430808	0.0431865
1204.73	-36300	-14490.2	7.62252	1.02994	0.434594	0.0563177
1204.75	-36299.9	-14490.2	7.64066	1.02907	0.437884	0.0719019
1204.77	-36299.8	-14490.3	7.66075	1.02523	0.441419	0.0863726
1204.79	-36299.7	-14490.3	7.67663	1.02177	0.444634	0.0978487
1204.8	-36299.5	-14490.4	7.69398	1.01968	0.448288	0.104676
1204.82	-36299.4	-14490.4	7.7113	1.02033	0.450551	0.10802
1204.84	-36299.3	-14490.4	7.72772	1.01869	0.448633	0.109426
1204.85	-36299.1	-14490.5	7.745	1.015	0.444989	0.110782
1204.87	-36299	-14490.5	7.76229	1.01131	0.441418	0.110268
1204.89	-36298.9	-14490.6	7.77869	1.00967	0.438774	0.107382
1204.9	-36298.8	-14490.6	7.79605	1.01032	0.431791	0.103114
1204.92	-36298.7	-14490.7	7.81326	1.00823	0.418656	0.0998248
1204.94	-36298.5	-14490.7	7.82967	1.00477	0.406997	0.0979102
1204.96	-36298.4	-14490.8	7.8471	1.00093	0.398902	0.0955884
1204.97	-36298.3	-14490.8	7.86423	1.00005	0.392831	0.0932943
1204.99	-36298.2	-14490.8	7.88065	0.998106	0.382107	0.0917046
1205.01	-36298	-14490.9	7.89815	0.994375	0.365476	0.0915484
1205.02	-36297.9	-14490.9	7.91519	0.990732	0.346103	0.090793
1205.04	-36297.8	-14491	7.93164	0.989759	0.325344	0.0896582
1205.06	-36297.6	-14491	7.9492	0.990276	0.309867	0.0884328
1205.07	-36297.5	-14491.1	7.96616	0.987549	0.295908	0.0881865
1205.09	-36297.4	-14491.1	7.98263	0.984189	0.28832	0.0882482
1205.11	-36297.3	-14491.2	8.00024	0.980371	0.278558	0.0882329
1205.13	-36297.1	-14491.2	8.01712	0.980101	0.268805	0.0882356
1205.14	-36297	-14491.3	8.03363	0.977381	0.25309	0.0882366
1205.16	-36296.9	-14491.3	8.05128	0.973761	0.235736	0.0882312
1205.18	-36296.8	-14491.3	8.06808	0.970246	0.212547	0.0882512
1205.19	-36296.6	-14491.4	8.08463	0.969897	0.192828	0.0881757
1205.21	-36296.5	-14491.4	8.10233	0.970093	0.164766	0.0892529
1205.23	-36296.4	-14491.5	8.11897	0.966891	0.147595	0.0903356
