# Supplementary material for: Extraction of driving behavior primitives considering driver expectation and vehicle dynamics
Source: PLoS One. 2025 Dec 31;20(12):e0340123. doi: 10.1371/journal.pone.0340123 (PMC12755792; doi:10.1371/journal.pone.0340123)
Supplement: S2 File — The dataset utilized in this study is organized into two main folders, categorizing driving scenarios into straight driving and turning maneuvers. These folders contain the raw, unprocessed behavioral data. For a detailed description of the variables and format within the.xlsx files, please refer to the accompanying readme.txt file. (ZIP) [file pone.0340123.s002.zip › DataSetForPimitiveExaction-2/turning/c115_w_2.xlsx]

## Sheet: Sheet1
1240.74	-35982.9	-14601.4	4.57046	-3.39222	-0.0353817	3.26738
1240.76	-35982.8	-14601.4	4.51142	-3.38409	-0.0385237	3.26267
1240.77	-35982.7	-14601.4	4.45292	-3.38227	-0.0417725	3.26519
1240.79	-35982.7	-14601.4	4.39713	-3.38913	-0.0468176	3.27173
1240.81	-35982.6	-14601.5	4.33785	-3.39589	-0.0547569	3.27892
1240.83	-35982.5	-14601.5	4.27963	-3.39899	-0.0570688	3.2828
1240.84	-35982.5	-14601.5	4.22379	-3.40015	-0.0566537	3.2841
1240.86	-35982.4	-14601.5	4.16429	-3.40022	-0.0563537	3.28372
1240.88	-35982.3	-14601.6	4.10634	-3.39776	-0.0591788	3.28185
1240.89	-35982.3	-14601.6	4.05043	-3.39454	-0.0599614	3.27822
1240.91	-35982.2	-14601.6	3.99074	-3.3886	-0.062171	3.27162
1240.93	-35982.1	-14601.6	3.93305	-3.37799	-0.0680615	3.2561
1240.94	-35982.1	-14601.6	3.8771	-3.34776	-0.0777048	3.22595
1240.96	-35982	-14601.7	3.81704	-3.2917	-0.0856899	3.17327
1240.98	-35982	-14601.7	3.76225	-3.22257	-0.0897206	3.10954
1241	-35981.9	-14601.7	3.71232	-3.15207	-0.0900151	3.04481
1241.01	-35981.8	-14601.7	3.65966	-3.0892	-0.0901428	2.98563
1241.03	-35981.8	-14601.7	3.60625	-3.0482	-0.0871104	2.93503
1241.05	-35981.7	-14601.7	3.553	-2.99483	-0.0837629	2.8803
1241.06	-35981.7	-14601.8	3.49965	-2.91517	-0.0801222	2.80356
1241.08	-35981.6	-14601.8	3.45258	-2.82258	-0.0799658	2.71168
1241.1	-35981.6	-14601.8	3.40929	-2.7108	-0.0800153	2.60133
1241.12	-35981.5	-14601.8	3.36333	-2.56667	-0.08	2.45316
1241.13	-35981.4	-14601.9	3.32	-2.38667	-0.08	2.2854
1241.15	-35981.4	-14601.9	3.28	-2.19	-0.0766667	2.10131
1241.17	-35981.3	-14601.9	3.2413	-1.99323	-0.0730006	1.91547
1241.18	-35981.3	-14601.9	3.21173	-1.84079	-0.0663677	1.7475
1241.2	-35981.2	-14601.9	3.18516	-1.6618	-0.0631313	1.57094
1241.22	-35981.2	-14601.9	3.16048	-1.44091	-0.0597924	1.34639
1241.23	-35981.1	-14602	3.13749	-1.17997	-0.0601185	1.11378
1241.25	-35981.1	-14602	3.11773	-0.934285	-0.059728	0.875297
1241.27	-35981	-14602	3.10099	-0.704273	-0.0560073	0.661617
1241.28	-35981	-14602	3.09209	-0.546767	-0.0527727	0.508147
1241.3	-35980.9	-14602	3.08544	-0.435037	-0.0493712	0.39649
1241.32	-35980.9	-14602	3.07842	-0.345106	-0.0458926	0.314533
1241.34	-35980.8	-14602	3.07164	-0.283831	-0.0424451	0.258856
1241.35	-35980.8	-14602.1	3.06565	-0.236584	-0.0396658	0.21943
1241.37	-35980.7	-14602.1	3.06219	-0.200554	-0.0406247	0.193583
1241.39	-35980.7	-14602.1	3.0599	-0.179005	-0.0450185	0.183367
1241.4	-35980.6	-14602.1	3.05929	-0.171809	-0.0522465	0.184729
1241.42	-35980.6	-14602.1	3.05537	-0.170354	-0.0583625	0.196858
1241.44	-35980.5	-14602.1	3.0522	-0.176025	-0.060192	0.215018
1241.45	-35980.5	-14602.2	3.04875	-0.188875	-0.0599661	0.239313
1241.47	-35980.4	-14602.2	3.04526	-0.20851	-0.0599496	0.267242
1241.49	-35980.4	-14602.2	3.04201	-0.226542	-0.0602391	0.291576
1241.51	-35980.3	-14602.2	3.03847	-0.236193	-0.0588441	0.308546
1241.52	-35980.3	-14602.2	3.0354	-0.233404	-0.0548203	0.312938
1241.54	-35980.2	-14602.2	3.03021	-0.219203	-0.0528238	0.306652
1241.56	-35980.2	-14602.3	3.02478	-0.201629	-0.0547522	0.29384
1241.57	-35980.1	-14602.3	3.02128	-0.184296	-0.0587687	0.278504
1241.59	-35980.1	-14602.3	3.02004	-0.168355	-0.0602545	0.262299
1241.61	-35980	-14602.3	3.01839	-0.148682	-0.0598712	0.244003
1241.62	-35980	-14602.3	3.01468	-0.129853	-0.060316	0.22585
1241.64	-35979.9	-14602.3	3.01111	-0.113396	-0.0581886	0.209904
1241.66	-35979.9	-14602.3	3.00979	-0.0982444	-0.0548643	0.194648
1241.68	-35979.8	-14602.4	3.01008	-0.0841066	-0.0489162	0.181528
1241.69	-35979.8	-14602.4	3.00991	-0.075411	-0.0443541	0.170406
1241.71	-35979.7	-14602.4	3.01026	-0.0685753	-0.0408438	0.160429
1241.73	-35979.7	-14602.4	3.00779	-0.0640836	-0.0397795	0.153068
1241.74	-35979.7	-14602.4	3.00436	-0.0610668	-0.0401276	0.148169
1241.76	-35979.6	-14602.4	3.0006	-0.0574638	-0.0397488	0.144656
1241.78	-35979.5	-14602.4	2.99985	-0.0541785	-0.0424395	0.140482
1241.79	-35979.5	-14602.5	3.00004	-0.0505311	-0.0458311	0.136156
1241.81	-35979.5	-14602.5	2.99999	-0.0499041	-0.0495746	0.131411
1241.83	-35979.4	-14602.5	3	-0.0500258	-0.0501114	0.128799
1241.85	-35979.4	-14602.5	2.99999	-0.0499932	-0.04996	0.127565
1241.86	-35979.3	-14602.5	3.00001	-0.0500012	-0.0500354	0.127423
1241.88	-35979.3	-14602.5	2.99995	-0.0499997	-0.0498804	0.127496
1241.9	-35979.2	-14602.5	3.00018	-0.0500001	-0.0527327	0.126553
1241.91	-35979.2	-14602.6	2.99689	-0.05	-0.0594899	0.124358
1241.93	-35979.1	-14602.6	2.99354	-0.05	-0.0693704	0.12109
1241.95	-35979.1	-14602.6	2.99011	-0.05	-0.0794997	0.118835
1241.96	-35979	-14602.6	2.99	-0.05	-0.0866667	0.117647
1241.98	-35979	-14602.6	2.99	-0.05	-0.0933333	0.117647
1242	-35978.9	-14602.6	2.99	-0.05	-0.0966667	0.117647
1242.02	-35978.9	-14602.7	2.99	-0.05	-0.100222	0.118822
1242.03	-35978.8	-14602.7	2.99	-0.05	-0.103481	0.12114
1242.05	-35978.8	-14602.7	2.99	-0.05	-0.107033	0.126758
1242.07	-35978.7	-14602.7	2.98998	-0.05	-0.113861	0.136784
1242.08	-35978.7	-14602.7	2.99007	-0.05	-0.117363	0.157638
1242.1	-35978.6	-14602.7	2.98974	-0.05	-0.123673	0.191328
1242.12	-35978.6	-14602.8	2.98603	-0.05	-0.123316	0.242717
1242.13	-35978.5	-14602.8	2.98267	-0.05	-0.122907	0.30067
1242.15	-35978.5	-14602.8	2.97979	-0.05	-0.119684	0.370834
1242.17	-35978.4	-14602.8	2.98007	-0.0499999	-0.120398	0.453459
1242.19	-35978.4	-14602.8	2.97998	-0.0500005	-0.125075	0.538549
1242.2	-35978.3	-14602.8	2.98	-0.0499981	-0.136457	0.627526
1242.22	-35978.3	-14602.8	2.98	-0.0500088	-0.151018	0.717849
1242.24	-35978.2	-14602.8	2.98	-0.0499668	-0.16257	0.795868
1242.25	-35978.2	-14602.9	2.98	-0.0501219	-0.168039	0.869742
1242.27	-35978.1	-14602.9	2.98001	-0.0493049	-0.170067	0.933512
1242.29	-35978.1	-14602.9	2.97994	-0.0445454	-0.17086	0.981678
1242.3	-35978	-14602.9	2.9802	-0.0374749	-0.174467	1.01856
1242.32	-35978	-14602.9	2.97889	-0.0304813	-0.179141	1.04581
1242.34	-35977.9	-14602.9	2.9753	-0.0242158	-0.186075	1.06213
1242.36	-35977.9	-14602.9	2.97166	-0.0159074	-0.193052	1.06992
1242.37	-35977.8	-14603	2.96977	-0.00506336	-0.198832	1.06912
1242.39	-35977.8	-14603	2.96979	0.00432165	-0.200127	1.06113
1242.41	-35977.8	-14603	2.97142	0.0164458	-0.200155	1.04602
1242.42	-35977.7	-14603	2.97512	0.0304845	-0.19869	1.02373
1242.44	-35977.7	-14603	2.97869	0.0438948	-0.193653	0.997499
1242.46	-35977.6	-14603	2.98023	0.0558803	-0.184583	0.967502
1242.47	-35977.6	-14603	2.97994	0.0658031	-0.173873	0.939558
1242.49	-35977.5	-14603	2.98	0.0761509	-0.165347	0.914516
1242.51	-35977.5	-14603.1	2.98007	0.0842934	-0.162822	0.889114
1242.53	-35977.4	-14603.1	2.97972	0.0912669	-0.165001	0.864383
1242.54	-35977.4	-14603.1	2.98196	0.095596	-0.171173	0.842016
1242.56	-35977.3	-14603.1	2.98561	0.0991719	-0.175517	0.820614
1242.58	-35977.3	-14603.1	2.9893	0.100198	-0.181406	0.802908
1242.59	-35977.2	-14603.1	2.99015	0.0999473	-0.185998	0.788322
1242.61	-35977.2	-14603.1	2.99003	0.100012	-0.188767	0.775243
1242.63	-35977.1	-14603.1	2.98976	0.0999922	-0.196971	0.763091
1242.64	-35977.1	-14603.2	2.99241	0.100019	-0.212299	0.75141
1242.66	-35977	-14603.2	2.99602	0.0999461	-0.230734	0.737576
1242.68	-35977	-14603.2	2.99963	0.10021	-0.241589	0.727602
1242.7	-35976.9	-14603.2	3.00008	0.0973513	-0.254142	0.725614
1242.71	-35976.9	-14603.2	3.00002	0.0937694	-0.268244	0.737418
1242.73	-35976.8	-14603.2	2.99985	0.0902306	-0.282314	0.760362
1242.75	-35976.8	-14603.2	3.00288	0.0899513	-0.286215	0.791172
1242.76	-35976.7	-14603.2	3.00645	0.0899848	-0.29297	0.826855
1242.78	-35976.7	-14603.3	3.00989	0.090086	-0.296472	0.86185
1242.8	-35976.6	-14603.3	3.01003	0.0868922	-0.299967	0.895541
1242.82	-35976.6	-14603.3	3.01	0.0833333	-0.296667	0.931373
1242.83	-35976.5	-14603.3	3.01	0.08	-0.29	0.964052
1242.85	-35976.5	-14603.3	3.01	0.08	-0.276667	0.998911
1242.87	-35976.4	-14603.3	3.01355	0.0799852	-0.259009	1.04066
1242.88	-35976.4	-14603.3	3.01688	0.080034	-0.246183	1.08434
1242.9	-35976.3	-14603.3	3.02009	0.0798779	-0.24342	1.13144
1242.92	-35976.3	-14603.4	3.01995	0.0762362	-0.24718	1.18103
1242.93	-35976.2	-14603.4	3.02003	0.0728926	-0.250168	1.22477
1242.95	-35976.2	-14603.4	3.01993	0.0698459	-0.24986	1.26105
1242.97	-35976.1	-14603.4	3.02038	0.0700499	-0.25065	1.28947
1242.98	-35976.1	-14603.4	3.02395	0.0700148	-0.258376	1.30646
1243	-35976	-14603.4	3.02737	0.0698915	-0.26828	1.31723
1243.02	-35976	-14603.4	3.03028	0.0706141	-0.274017	1.32052
1243.04	-35975.9	-14603.4	3.02992	0.0738599	-0.272378	1.31796
1243.05	-35975.9	-14603.4	3.03006	0.0787466	-0.270366	1.30887
1243.07	-35975.8	-14603.5	3.02982	0.0895082	-0.274311	1.29038
1243.09	-35975.8	-14603.5	3.03076	0.108374	-0.278361	1.25642
1243.1	-35975.7	-14603.5	3.03421	0.150248	-0.285196	1.20242
1243.12	-35975.7	-14603.5	3.039	0.203659	-0.293969	1.12923
1243.14	-35975.6	-14603.5	3.04462	0.265366	-0.309009	1.04862
1243.15	-35975.6	-14603.5	3.04886	0.338669	-0.326238	0.951039
1243.17	-35975.5	-14603.5	3.05602	0.425458	-0.343742	0.839115
1243.19	-35975.5	-14603.5	3.06373	0.514533	-0.35976	0.725012
1243.21	-35975.4	-14603.5	3.07451	0.608264	-0.378706	0.602794
1243.22	-35975.3	-14603.5	3.0845	0.698951	-0.398343	0.483555
1243.24	-35975.3	-14603.5	3.09598	0.778429	-0.414317	0.381137
1243.26	-35975.3	-14603.6	3.10982	0.852476	-0.431558	0.286179
1243.27	-35975.2	-14603.6	3.12532	0.918848	-0.449991	0.203633
1243.29	-35975.1	-14603.6	3.14211	0.968808	-0.473237	0.13402
1243.31	-35975.1	-14603.6	3.15935	1.01191	-0.503243	0.0708939
1243.32	-35975	-14603.6	3.17668	1.04346	-0.536026	0.0202891
1243.34	-35975	-14603.6	3.19268	1.06614	-0.570409	-0.0142748
1243.36	-35974.9	-14603.6	3.21235	1.08016	-0.597434	-0.0378082
1243.38	-35974.9	-14603.6	3.23304	1.08865	-0.60934	-0.0501163
1243.39	-35974.8	-14603.6	3.25309	1.08822	-0.607719	-0.0550274
1243.41	-35974.8	-14603.6	3.27163	1.08497	-0.609391	-0.0544127
1243.43	-35974.7	-14603.6	3.28858	1.07461	-0.63038	-0.0501055
1243.44	-35974.7	-14603.6	3.30461	1.05871	-0.667231	-0.0395928
1243.46	-35974.6	-14603.7	3.32514	1.0383	-0.711144	-0.0207455
1243.48	-35974.5	-14603.7	3.34301	1.01992	-0.73791	0.00503858
1243.49	-35974.5	-14603.7	3.35925	1.00712	-0.736761	0.0370488
1243.51	-35974.4	-14603.7	3.37691	0.986984	-0.719307	0.0772751
1243.53	-35974.4	-14603.7	3.39379	0.969658	-0.712583	0.120994
1243.55	-35974.3	-14603.7	3.41029	0.950195	-0.723277	0.16326
1243.56	-35974.2	-14603.7	3.42796	0.932016	-0.744544	0.208484
1243.58	-35974.2	-14603.7	3.44468	0.915107	-0.753629	0.246463
1243.6	-35974.1	-14603.7	3.46154	0.901613	-0.744759	0.279784
1243.61	-35974.1	-14603.7	3.47576	0.887386	-0.736689	0.304816
1243.63	-35974	-14603.7	3.49246	0.877298	-0.74557	0.32474
1243.65	-35974	-14603.7	3.50576	0.864172	-0.768621	0.338102
1243.66	-35973.9	-14603.7	3.52333	0.85	-0.786667	0.345316
1243.68	-35973.8	-14603.7	3.53667	0.836667	-0.793333	0.330065
1243.7	-35973.8	-14603.7	3.55333	0.833333	-0.803333	0.28976
1243.72	-35973.7	-14603.7	3.56759	0.844372	-0.817589	0.217458
1243.73	-35973.7	-14603.8	3.58419	0.868371	-0.834361	0.131979
1243.75	-35973.6	-14603.7	3.59758	0.902247	-0.854805	0.0365326
1243.77	-35973.5	-14603.8	3.61534	0.940905	-0.883436	-0.0647318
1243.78	-35973.5	-14603.8	3.6322	0.973853	-0.909284	-0.152356
1243.8	-35973.4	-14603.8	3.65225	1.00721	-0.928969	-0.229921
1243.82	-35973.3	-14603.8	3.66966	1.03868	-0.950907	-0.298638
1243.84	-35973.3	-14603.8	3.68612	1.06874	-0.978765	-0.354791
1243.85	-35973.2	-14603.8	3.70353	1.10355	-1.01306	-0.409965
1243.87	-35973.1	-14603.8	3.72478	1.14754	-1.0473	-0.469082
1243.89	-35973.1	-14603.8	3.74512	1.19418	-1.07133	-0.526749
1243.9	-35973	-14603.8	3.76919	1.24165	-1.08636	-0.587956
1243.92	-35972.9	-14603.8	3.79368	1.29024	-1.09509	-0.650552
1243.94	-35972.9	-14603.8	3.81673	1.33152	-1.10383	-0.704544
1243.95	-35972.8	-14603.8	3.84059	1.36582	-1.12263	-0.752216
1243.97	-35972.8	-14603.8	3.86507	1.39153	-1.14502	-0.792939
1243.99	-35972.7	-14603.8	3.88814	1.40764	-1.16713	-0.824223
1244	-35972.6	-14603.8	3.91186	1.41625	-1.18794	-0.85079
1244.02	-35972.6	-14603.8	3.93757	1.42085	-1.20534	-0.871948
1244.04	-35972.5	-14603.8	3.96414	1.41867	-1.21287	-0.88897
1244.06	-35972.4	-14603.8	3.99185	1.41553	-1.219	-0.903028
1244.07	-35972.3	-14603.8	4.01814	1.40957	-1.23001	-0.911216
1244.09	-35972.3	-14603.8	4.04072	1.39628	-1.25017	-0.910155
1244.11	-35972.2	-14603.8	4.06502	1.37677	-1.27671	-0.901428
1244.12	-35972.1	-14603.7	4.0892	1.35609	-1.30347	-0.887669
1244.14	-35972.1	-14603.8	4.11217	1.33498	-1.33545	-0.871119
1244.16	-35972	-14603.7	4.13647	1.30876	-1.37207	-0.848694
1244.17	-35971.9	-14603.7	4.16056	1.27891	-1.40887	-0.821821
1244.19	-35971.9	-14603.7	4.18356	1.24957	-1.44059	-0.793468
1244.21	-35971.8	-14603.7	4.20787	1.21583	-1.47599	-0.762987
1244.23	-35971.7	-14603.7	4.2322	1.18308	-1.51232	-0.736373
1244.24	-35971.6	-14603.7	4.25295	1.1574	-1.54299	-0.716861
1244.26	-35971.6	-14603.7	4.27382	1.13854	-1.5716	-0.702663
1244.28	-35971.5	-14603.7	4.2939	1.11925	-1.60227	-0.692473
1244.29	-35971.4	-14603.7	4.31643	1.09971	-1.64529	-0.681315
1244.31	-35971.3	-14603.7	4.33854	1.07558	-1.69549	-0.668471
1244.33	-35971.3	-14603.7	4.35867	1.05641	-1.73693	-0.657554
1244.35	-35971.2	-14603.7	4.37853	1.04538	-1.75443	-0.652754
1244.36	-35971.1	-14603.6	4.39955	1.03764	-1.76495	-0.653179
1244.38	-35971	-14603.6	4.42015	1.03383	-1.77231	-0.656252
1244.4	-35971	-14603.6	4.43682	1.03059	-1.77688	-0.659543
1244.41	-35970.9	-14603.6	4.45745	1.02719	-1.77084	-0.663008
1244.43	-35970.8	-14603.6	4.47772	1.02096	-1.76693	-0.666233
1244.45	-35970.7	-14603.6	4.49756	1.01366	-1.76607	-0.671248
1244.46	-35970.6	-14603.6	4.51877	1.01627	-1.77606	-0.681149
1244.48	-35970.6	-14603.6	4.53885	1.02581	-1.78578	-0.697123
1244.5	-35970.5	-14603.5	4.55877	1.0453	-1.80842	-0.719586
1244.51	-35970.4	-14603.5	4.58	1.07	-1.83667	-0.748366
1244.53	-35970.3	-14603.5	4.6	1.09667	-1.87333	-0.777778
1244.55	-35970.3	-14603.5	4.62333	1.12333	-1.91667	-0.805011
1244.57	-35970.2	-14603.5	4.64809	1.14826	-1.96981	-0.831441
1244.58	-35970.1	-14603.4	4.67135	1.17459	-2.0233	-0.850652
1244.6	-35970	-14603.4	4.69477	1.19093	-2.08768	-0.864446
1244.62	-35969.9	-14603.4	4.71951	1.20414	-2.17019	-0.87076
1244.63	-35969.9	-14603.4	4.74269	1.20738	-2.25198	-0.869785
1244.65	-35969.8	-14603.4	4.76621	1.21331	-2.31281	-0.857117
1244.67	-35969.7	-14603.3	4.79091	1.20447	-2.35691	-0.82479
1244.68	-35969.6	-14603.3	4.81404	1.17997	-2.40386	-0.768303
1244.7	-35969.6	-14603.3	4.83764	1.12589	-2.48759	-0.687505
1244.72	-35969.5	-14603.3	4.86245	1.06106	-2.59489	-0.591206
1244.74	-35969.4	-14603.2	4.88482	0.994357	-2.69129	-0.508413
1244.75	-35969.3	-14603.2	4.90504	0.927391	-2.76987	-0.443623
1244.77	-35969.2	-14603.2	4.92534	0.861132	-2.82932	-0.397586
1244.79	-35969.2	-14603.2	4.94143	0.805103	-2.86831	-0.371214
1244.8	-35969.1	-14603.1	4.95839	0.760997	-2.88302	-0.352631
1244.82	-35969	-14603.1	4.97684	0.725914	-2.88662	-0.340311
1244.84	-35968.9	-14603.1	4.99724	0.702559	-2.88023	-0.329138
1244.86	-35968.8	-14603	5.01647	0.683409	-2.86945	-0.311859
1244.87	-35968.7	-14603	5.03361	0.66741	-2.85965	-0.286072
1244.89	-35968.7	-14603	5.05004	0.654916	-2.85698	-0.246749
1244.91	-35968.6	-14602.9	5.06748	0.639679	-2.86294	-0.180406
1244.92	-35968.5	-14602.9	5.08343	0.621724	-2.86909	-0.083928
1244.94	-35968.4	-14602.8	5.0958	0.606847	-2.86888	0.0239911
1244.96	-35968.3	-14602.8	5.11147	0.593639	-2.86498	0.140672
1244.97	-35968.2	-14602.8	5.12891	0.577972	-2.86071	0.265823
1244.99	-35968.2	-14602.7	5.14574	0.561265	-2.84919	0.399243
1245.01	-35968.1	-14602.7	5.16072	0.543882	-2.82732	0.546559
1245.02	-35968	-14602.6	5.17666	0.527078	-2.80202	0.673071
1245.04	-35967.9	-14602.6	5.19096	0.508374	-2.78438	0.75479
1245.06	-35967.8	-14602.6	5.20718	0.489101	-2.77539	0.793928
1245.08	-35967.8	-14602.5	5.22199	0.474278	-2.77073	0.795123
1245.09	-35967.7	-14602.5	5.23736	0.463122	-2.76983	0.771799
1245.11	-35967.6	-14602.4	5.25275	0.455346	-2.77008	0.736573
1245.13	-35967.5	-14602.4	5.26607	0.448342	-2.76981	0.701167
1245.14	-35967.5	-14602.3	5.27943	0.444234	-2.77187	0.678379
1245.16	-35967.4	-14602.3	5.29303	0.440648	-2.77825	0.66786
1245.18	-35967.3	-14602.2	5.30969	0.439766	-2.78514	0.665891
1245.19	-35967.2	-14602.2	5.32324	0.440335	-2.79178	0.673557
1245.21	-35967.1	-14602.1	5.34038	0.437317	-2.79856	0.698919
1245.23	-35967.1	-14602.1	5.35423	0.434106	-2.80815	0.747168
1245.25	-35967	-14602	5.3704	0.427928	-2.81825	0.803846
1245.26	-35966.9	-14602	5.3851	0.420946	-2.82864	0.854936
1245.28	-35966.8	-14601.9	5.39844	0.411272	-2.84162	0.878423
1245.3	-35966.7	-14601.9	5.41172	0.40102	-2.85775	0.871788
1245.31	-35966.7	-14601.8	5.42585	0.393726	-2.87874	0.842022
1245.33	-35966.6	-14601.7	5.43923	0.387025	-2.89886	0.804898
1245.35	-35966.5	-14601.7	5.45252	0.380528	-2.91875	0.772989
1245.37	-35966.4	-14601.6	5.46667	0.37	-2.94	0.746187
1245.38	-35966.4	-14601.6	5.48	0.363333	-2.95667	0.733115
1245.4	-35966.3	-14601.5	5.49333	0.356667	-2.97667	0.738562
1245.42	-35966.2	-14601.4	5.50751	0.349498	-3.00165	0.776568
1245.43	-35966.1	-14601.4	5.52067	0.339363	-3.03177	0.845834
1245.45	-35966.1	-14601.3	5.53056	0.329521	-3.06186	0.947177
1245.47	-35966	-14601.2	5.54147	0.322479	-3.09347	1.08016
1245.48	-35965.9	-14601.2	5.55489	0.316203	-3.11952	1.20979
1245.5	-35965.8	-14601.1	5.56838	0.31264	-3.14263	1.32769
1245.52	-35965.8	-14601	5.58197	0.305774	-3.16336	1.41994
1245.53	-35965.7	-14601	5.59203	0.302761	-3.17895	1.47593
1245.55	-35965.6	-14600.9	5.60588	0.29967	-3.18766	1.50129
1245.57	-35965.5	-14600.8	5.61987	0.30066	-3.19036	1.49966
1245.59	-35965.5	-14600.8	5.63308	0.30395	-3.18915	1.47869
1245.6	-35965.4	-14600.7	5.64664	0.308293	-3.18054	1.44918
1245.62	-35965.3	-14600.6	5.66069	0.314293	-3.16506	1.41766
1245.64	-35965.3	-14600.6	5.67385	0.31938	-3.14896	1.38638
1245.65	-35965.2	-14600.5	5.68745	0.335442	-3.13683	1.35356
1245.67	-35965.1	-14600.4	5.70161	0.359963	-3.1258	1.32051
1245.69	-35965.1	-14600.4	5.71411	0.390812	-3.11074	1.29586
1245.7	-35965	-14600.3	5.73051	0.428663	-3.08673	1.27226
1245.72	-35964.9	-14600.2	5.75058	0.465105	-3.06091	1.2502
1245.74	-35964.9	-14600.1	5.76318	0.477411	-3.04658	1.23495
1245.76	-35964.8	-14600	5.77557	0.482135	-3.03492	1.21739
1245.77	-35964.7	-14600	5.79128	0.486752	-3.02099	1.19238
1245.79	-35964.7	-14599.9	5.80755	0.484066	-3.00668	1.16102
1245.81	-35964.6	-14599.8	5.82295	0.472969	-2.99299	1.12492
1245.82	-35964.5	-14599.7	5.83787	0.459744	-2.97963	1.08566
1245.84	-35964.5	-14599.7	5.85281	0.446638	-2.96772	1.04372
1245.86	-35964.4	-14599.6	5.86825	0.43194	-2.95971	0.998549
1245.88	-35964.3	-14599.5	5.88382	0.41617	-2.9566	0.951068
1245.89	-35964.3	-14599.4	5.89842	0.401955	-2.95804	0.90351
1245.91	-35964.2	-14599.3	5.91199	0.390265	-2.9637	0.857609
1245.93	-35964.2	-14599.2	5.92525	0.380678	-2.97341	0.814555
1245.94	-35964.1	-14599.2	5.93858	0.37261	-2.98734	0.77417
1245.96	-35964	-14599.1	5.95212	0.365534	-3.00561	0.7355
1245.98	-35964	-14599	5.9659	0.360664	-3.02493	0.699381
1245.99	-35963.9	-14598.9	5.9799	0.360238	-3.04001	0.667819
1246.01	-35963.9	-14598.8	5.99358	0.364875	-3.04884	0.64227
1246.03	-35963.8	-14598.7	6.006	0.373956	-3.0516	0.623592
1246.04	-35963.8	-14598.6	6.01523	0.384449	-3.05048	0.610413
1246.06	-35963.7	-14598.6	6.01968	0.393447	-3.04725	0.600423
1246.08	-35963.7	-14598.6	6.02496	0.408924	-3.03185	0.592663
1246.1	-35963.7	-14598.6	6.03866	0.44167	-2.99139	0.586384
1246.11	-35963.7	-14598.6	6.05775	0.484885	-2.9338	0.577679
1246.13	-35963.6	-14598.4	6.0763	0.527247	-2.87224	0.562321
1246.15	-35963.4	-14598.1	6.09713	0.573755	-2.79987	0.541805
1246.16	-35963.3	-14598	6.12436	0.631896	-2.70738	0.518788
1246.18	-35963.3	-14597.9	6.15191	0.690278	-2.61182	0.490978
1246.2	-35963.3	-14597.8	6.17244	0.7359	-2.53271	0.455248
1246.21	-35963.2	-14597.7	6.19	0.78	-2.45667	0.412854
1246.23	-35963.1	-14597.6	6.21018	0.836418	-2.36632	0.365643
1246.25	-35963.1	-14597.5	6.2312	0.900481	-2.26749	0.312591
1246.27	-35963	-14597.4	6.2508	0.96559	-2.1676	0.253069
1246.28	-35963	-14597.3	6.27129	1.03421	-2.05995	0.190176
1246.3	-35962.9	-14597.2	6.29478	1.10721	-1.93884	0.12779
1246.32	-35962.9	-14597.1	6.31957	1.17373	-1.81173	0.069781
1246.33	-35962.8	-14597.1	6.34415	1.22486	-1.68501	0.0196041
1246.35	-35962.8	-14596.9	6.36979	1.2642	-1.55419	-0.0204618
1246.37	-35962.7	-14596.8	6.39729	1.29477	-1.41783	-0.0490247
1246.38	-35962.7	-14596.7	6.42474	1.31174	-1.28829	-0.0666158
1246.4	-35962.6	-14596.7	6.45069	1.31269	-1.17854	-0.0742188
1246.42	-35962.6	-14596.6	6.47593	1.30424	-1.09708	-0.0730936
1246.44	-35962.5	-14596.5	6.50109	1.29184	-1.04177	-0.064696
1246.45	-35962.5	-14596.4	6.52572	1.27593	-0.990313	-0.0507966
1246.47	-35962.4	-14596.3	6.54972	1.2563	-0.928767	-0.03322
1246.49	-35962.4	-14596.2	6.57381	1.2326	-0.864862	-0.0138196
1246.5	-35962.3	-14596.1	6.59808	1.20628	-0.802605	0.00593319
1246.52	-35962.3	-14596	6.62136	1.18189	-0.735262	0.0252214
1246.54	-35962.2	-14595.9	6.64311	1.16164	-0.666251	0.0427843
1246.55	-35962.1	-14595.8	6.66398	1.14394	-0.615242	0.0566348
1246.57	-35962.1	-14595.7	6.68455	1.12917	-0.589154	0.0659569
1246.59	-35962	-14595.6	6.70519	1.12096	-0.574477	0.0717341
1246.61	-35962	-14595.5	6.72586	1.11952	-0.566072	0.074681
1246.62	-35961.9	-14595.4	6.74613	1.12047	-0.571188	0.0749919
1246.64	-35961.9	-14595.3	6.76605	1.12069	-0.591508	0.0728547
1246.66	-35961.8	-14595.1	6.78623	1.11887	-0.621646	0.0684603
1246.67	-35961.8	-14595	6.80686	1.11798	-0.650984	0.0613124
1246.69	-35961.7	-14594.9	6.82772	1.12519	-0.664267	0.0501908
1246.71	-35961.7	-14594.8	6.84836	1.14163	-0.658852	0.034235
1246.72	-35961.6	-14594.8	6.86829	1.16286	-0.643624	0.0130313
1246.74	-35961.5	-14594.6	6.88815	1.18801	-0.621554	-0.012572
1246.76	-35961.5	-14594.5	6.90939	1.21889	-0.591385	-0.0407036
1246.78	-35961.4	-14594.4	6.93195	1.25229	-0.564597	-0.0689565
1246.79	-35961.4	-14594.3	6.95464	1.28127	-0.560782	-0.0945503
1246.81	-35961.3	-14594.2	6.97689	1.30222	-0.573387	-0.11507
1246.83	-35961.3	-14594.1	6.99863	1.31403	-0.579748	-0.128476
1246.84	-35961.2	-14594	7.02025	1.31718	-0.575598	-0.133922
1246.86	-35961.1	-14593.9	7.04228	1.31292	-0.566639	-0.131362
1246.88	-35961.1	-14593.8	7.06471	1.30081	-0.549498	-0.121819
1246.89	-35961	-14593.7	7.08717	1.28003	-0.517173	-0.106945
1246.91	-35961	-14593.6	7.10943	1.25452	-0.476868	-0.0884692
1246.93	-35960.9	-14593.5	7.13137	1.22991	-0.440964	-0.0681023
1246.95	-35960.9	-14593.4	7.15291	1.20721	-0.409005	-0.0472191
1246.96	-35960.8	-14593.3	7.17399	1.18566	-0.376318	-0.0269427
1246.98	-35960.7	-14593.2	7.19434	1.16557	-0.34636	-0.00764895
1247	-35960.7	-14593.1	7.21367	1.14748	-0.32451	0.0104605
1247.01	-35960.6	-14593	7.23225	1.13094	-0.307636	0.0263911
1247.03	-35960.6	-14592.9	7.25052	1.11566	-0.290381	0.038975
1247.05	-35960.5	-14592.7	7.26891	1.10386	-0.271197	0.0475604
1247.07	-35960.4	-14592.6	7.28771	1.09821	-0.249436	0.051453
1247.08	-35960.4	-14592.5	7.30667	1.1	-0.223333	0.0490196
1247.1	-35960.3	-14592.4	7.32549	1.10993	-0.193197	0.0387197
1247.12	-35960.3	-14592.3	7.34446	1.12795	-0.168958	0.0205013
1247.13	-35960.2	-14592.2	7.36402	1.15405	-0.159242	-0.00559098
1247.15	-35960.1	-14592.1	7.38458	1.18898	-0.160241	-0.0404377
1247.17	-35960.1	-14592	7.40643	1.23334	-0.167376	-0.0850071
1247.18	-35960	-14591.8	7.42942	1.28673	-0.18224	-0.139909
1247.2	-35960	-14591.7	7.4533	1.34815	-0.204156	-0.204566
1247.22	-35959.9	-14591.6	7.47765	1.41557	-0.222423	-0.275254
1247.23	-35959.9	-14591.5	7.50233	1.4861	-0.230885	-0.348934
1247.25	-35959.8	-14591.4	7.52795	1.55522	-0.2384	-0.425495
1247.27	-35959.7	-14591.3	7.55501	1.61909	-0.250897	-0.503575
1247.29	-35959.7	-14591.2	7.58349	1.67604	-0.262116	-0.577819
1247.3	-35959.6	-14591.1	7.61285	1.72469	-0.267731	-0.643939
1247.32	-35959.5	-14591	7.64167	1.76376	-0.270915	-0.700995
1247.34	-35959.5	-14590.8	7.66969	1.79337	-0.274237	-0.748666
1247.35	-35959.4	-14590.7	7.69879	1.81615	-0.277685	-0.786999
1247.37	-35959.4	-14590.6	7.72973	1.83311	-0.282073	-0.816097
1247.39	-35959.3	-14590.5	7.76095	1.84216	-0.290027	-0.836099
1247.4	-35959.2	-14590.4	7.79174	1.84274	-0.300996	-0.847554
1247.42	-35959.2	-14590.3	7.82296	1.83704	-0.309541	-0.851622
1247.44	-35959.1	-14590.1	7.85475	1.82713	-0.311925	-0.849692
1247.46	-35959	-14590	7.88617	1.81464	-0.307089	-0.843381
1247.47	-35959	-14589.9	7.917	1.80086	-0.29524	-0.834324
1247.49	-35958.9	-14589.8	7.94795	1.78664	-0.278027	-0.824124
1247.51	-35958.8	-14589.7	7.97897	1.77282	-0.258592	-0.813496
1247.52	-35958.8	-14589.6	8.00917	1.76011	-0.241508	-0.802232
1247.54	-35958.7	-14589.4	8.03827	1.74825	-0.229691	-0.790885
1247.56	-35958.7	-14589.3	8.0666	1.73614	-0.224267	-0.780708
1247.58	-35958.6	-14589.2	8.09485	1.72434	-0.223366	-0.772156
1247.59	-35958.5	-14589.1	8.12384	1.71466	-0.222935	-0.765091
1247.61	-35958.5	-14588.9	8.15317	1.70814	-0.221049	-0.760207
1247.63	-35958.4	-14588.8	8.18156	1.70512	-0.21753	-0.758784
1247.64	-35958.3	-14588.7	8.20973	1.70565	-0.212281	-0.760992
1247.66	-35958.3	-14588.6	8.23956	1.70963	-0.205349	-0.7662
1247.68	-35958.2	-14588.4	8.27079	1.7171	-0.198349	-0.773333
1247.69	-35958.1	-14588.3	8.30187	1.72793	-0.193825	-0.780945
1247.71	-35958.1	-14588.2	8.33269	1.73828	-0.192962	-0.786768
1247.73	-35958	-14588.1	8.36391	1.74259	-0.196011	-0.788121
1247.74	-35957.9	-14587.9	8.39472	1.73837	-0.202064	-0.782818
1247.76	-35957.9	-14587.8	8.42386	1.72452	-0.209748	-0.768974
1247.78	-35957.8	-14587.7	8.45178	1.69917	-0.2184	-0.745032
1247.8	-35957.7	-14587.6	8.47947	1.66054	-0.227789	-0.709914
1247.81	-35957.7	-14587.4	8.50683	1.60995	-0.238588	-0.664886
1247.83	-35957.6	-14587.3	8.53332	1.55039	-0.251561	-0.612357
1247.85	-35957.5	-14587.2	8.55856	1.48705	-0.265819	-0.555673
1247.86	-35957.5	-14587	8.58236	1.42483	-0.280623	-0.498018
1247.88	-35957.4	-14586.9	8.60532	1.36361	-0.298749	-0.440221
1247.9	-35957.3	-14586.8	8.62805	1.30238	-0.322851	-0.38277
1247.91	-35957.3	-14586.7	8.65	1.24333	-0.35	-0.327887
1247.93	-35957.2	-14586.5	8.67055	1.18905	-0.377052	-0.277714
1247.95	-35957.1	-14586.4	8.69	1.14	-0.406667	-0.232026
1247.97	-35957	-14586.3	8.7089	1.09618	-0.441103	-0.190521
1247.98	-35957	-14586.1	8.72779	1.05791	-0.475205	-0.154978
1248	-35956.9	-14586	8.7469	1.02627	-0.504035	-0.127322
1248.02	-35956.9	-14585.9	8.76546	1.0048	-0.529621	-0.108234
1248.03	-35956.8	-14585.7	8.78286	0.995929	-0.5543	-0.0979439
1248.05	-35956.7	-14585.6	8.7996	0.997605	-0.577177	-0.0961414
1248.07	-35956.6	-14585.5	8.81622	1.00796	-0.597573	-0.102405
1248.09	-35956.6	-14585.3	8.83298	1.02747	-0.616673	-0.116265
1248.1	-35956.5	-14585.2	8.85005	1.05547	-0.635562	-0.136559
1248.12	-35956.4	-14585.1	8.86746	1.08772	-0.654445	-0.160481
1248.14	-35956.4	-14585	8.88545	1.12015	-0.67309	-0.185583
1248.15	-35956.3	-14584.8	8.90467	1.14999	-0.690667	-0.210619
1248.17	-35956.2	-14584.7	8.92523	1.17527	-0.708233	-0.23434
1248.19	-35956.2	-14584.5	8.9461	1.19533	-0.730778	-0.255215
1248.2	-35956.1	-14584.4	8.96667	1.20997	-0.759926	-0.272831
1248.22	-35956	-14584.3	8.98733	1.21945	-0.790733	-0.288762
1248.24	-35956	-14584.1	9.00806	1.22475	-0.820018	-0.304374
1248.25	-35955.9	-14584	9.02817	1.22773	-0.848139	-0.320445
1248.27	-35955.8	-14583.9	9.04792	1.22949	-0.875067	-0.337663
1248.29	-35955.8	-14583.7	9.06885	1.23013	-0.899972	-0.356638
1248.31	-35955.7	-14583.6	9.09128	1.23004	-0.923648	-0.376999
1248.32	-35955.6	-14583.4	9.11396	1.23008	-0.948868	-0.397161
1248.34	-35955.6	-14583.3	9.13627	1.23021	-0.97513	-0.415791
1248.36	-35955.5	-14583.1	9.15831	1.2294	-0.998418	-0.431946
1248.37	-35955.4	-14583	9.18001	1.2276	-1.01802	-0.445428
1248.39	-35955.4	-14582.9	9.20103	1.22569	-1.03625	-0.456702
1248.41	-35955.3	-14582.7	9.22155	1.22401	-1.05197	-0.466115
1248.42	-35955.2	-14582.6	9.24216	1.22235	-1.06106	-0.473888
1248.44	-35955.2	-14582.4	9.26281	1.22063	-1.06521	-0.480441
1248.46	-35955.1	-14582.3	9.28299	1.21884	-1.07022	-0.486286
1248.48	-35955.1	-14582.2	9.30291	1.21718	-1.0756	-0.491094
1248.49	-35955	-14582	9.32318	1.21583	-1.07694	-0.494006
1248.51	-35954.9	-14581.9	9.34388	1.2141	-1.0763	-0.494737
1248.53	-35954.8	-14581.7	9.36467	1.2109	-1.07961	-0.49335
1248.54	-35954.8	-14581.6	9.38523	1.20731	-1.08766	-0.489399
1248.56	-35954.7	-14581.4	9.40532	1.20532	-1.0983	-0.482317
1248.58	-35954.7	-14581.3	9.42526	1.20387	-1.11036	-0.472954
1248.6	-35954.6	-14581.2	9.44561	1.2008	-1.1231	-0.462727
1248.61	-35954.5	-14581	9.46633	1.19717	-1.13485	-0.45189
1248.63	-35954.5	-14580.8	9.4871	1.19515	-1.14375	-0.440326
1248.65	-35954.4	-14580.7	9.50762	1.1936	-1.14951	-0.429284
1248.66	-35954.3	-14580.5	9.52766	1.19053	-1.15281	-0.420237
1248.68	-35954.3	-14580.4	9.54763	1.18701	-1.15613	-0.412625
1248.7	-35954.2	-14580.3	9.56803	1.1848	-1.16199	-0.405422
1248.71	-35954.1	-14580.1	9.58878	1.18342	-1.16955	-0.399025
1248.73	-35954.1	-14579.9	9.60954	1.1818	-1.17697	-0.394075
1248.75	-35954	-14579.8	9.63	1.18	-1.18333	-0.389978
1248.76	-35954	-14579.6	9.65	1.17831	-1.18796	-0.386004
1248.78	-35953.9	-14579.5	9.67	1.17667	-1.19	-0.382353
1248.8	-35953.8	-14579.4	9.69046	1.17497	-1.18904	-0.379336
1248.82	-35953.8	-14579.2	9.71122	1.17323	-1.18651	-0.376761
1248.83	-35953.7	-14579	9.73197	1.17151	-1.18363	-0.374401
1248.85	-35953.6	-14578.9	9.75237	1.1698	-1.17938	-0.372323
1248.87	-35953.6	-14578.7	9.77234	1.16812	-1.17242	-0.370597
1248.88	-35953.5	-14578.6	9.79238	1.16648	-1.16188	-0.369115
1248.9	-35953.5	-14578.4	9.81289	1.16483	-1.14745	-0.367839
1248.92	-35953.4	-14578.3	9.83368	1.16298	-1.13011	-0.366998
1248.93	-35953.3	-14578.1	9.85442	1.16103	-1.10973	-0.366799
1248.95	-35953.3	-14577.9	9.87472	1.15984	-1.08292	-0.367275
1248.97	-35953.2	-14577.8	9.89458	1.15978	-1.04859	-0.368317
1248.99	-35953.2	-14577.7	9.91485	1.16004	-1.01119	-0.369578
1249	-35953.1	-14577.5	9.93569	1.16006	-0.973745	-0.370756
1249.02	-35953	-14577.3	9.95572	1.15999	-0.935066	-0.371709
1249.04	-35953	-14577.1	9.9745	1.15998	-0.894174	-0.372338
1249.05	-35952.9	-14577	9.99349	1.16001	-0.851341	-0.372596
1249.07	-35952.9	-14576.9	10.0135	1.16002	-0.80568	-0.372575
1249.09	-35952.8	-14576.7	10.0339	1.15998	-0.754452	-0.372562
1249.11	-35952.7	-14576.5	10.0544	1.15994	-0.69656	-0.372611
1249.12	-35952.7	-14576.4	10.0753	1.16009	-0.633659	-0.372425
1249.14	-35952.6	-14576.2	10.0961	1.1602	-0.571806	-0.371868
1249.16	-35952.6	-14576	10.1156	1.15958	-0.521941	-0.371033
1249.17	-35952.5	-14575.9	10.1338	1.15792	-0.484791	-0.369546
1249.19	-35952.5	-14575.7	10.1519	1.1553	-0.450003	-0.366513
1249.21	-35952.4	-14575.6	10.1707	1.15046	-0.414893	-0.361009
1249.22	-35952.3	-14575.4	10.1909	1.14088	-0.385247	-0.352109
1249.24	-35952.3	-14575.2	10.2118	1.12663	-0.358883	-0.339014
1249.26	-35952.2	-14575.1	10.2311	1.11015	-0.326556	-0.321083
1249.27	-35952.1	-14574.9	10.2492	1.09178	-0.29022	-0.298282
1249.29	-35952.1	-14574.8	10.2677	1.07028	-0.260318	-0.27111
1249.31	-35952	-14574.6	10.2868	1.04751	-0.237616	-0.240881
1249.33	-35951.9	-14574.4	10.3049	1.0276	-0.215467	-0.209566
1249.34	-35951.9	-14574.2	10.3218	1.01113	-0.192926	-0.179358
