# Supplementary material for: Extraction of driving behavior primitives considering driver expectation and vehicle dynamics
Source: PLoS One. 2025 Dec 31;20(12):e0340123. doi: 10.1371/journal.pone.0340123 (PMC12755792; doi:10.1371/journal.pone.0340123)
Supplement: S2 File — The dataset utilized in this study is organized into two main folders, categorizing driving scenarios into straight driving and turning maneuvers. These folders contain the raw, unprocessed behavioral data. For a detailed description of the variables and format within the.xlsx files, please refer to the accompanying readme.txt file. (ZIP) [file pone.0340123.s002.zip › DataSetForPimitiveExaction-2/turning/c116_w_1.xlsx]

## Sheet: Sheet1
490.291	-36331.5	-14503.9	3.17108	-0.0544499	0.00999823	0.996469
490.308	-36331.5	-14503.8	3.1698	-0.0510843	0.010006	0.999461
490.325	-36331.5	-14503.8	3.17005	-0.0496821	0.00997569	0.999618
490.342	-36331.5	-14503.7	3.16999	-0.0503418	0.0100912	0.997097
490.359	-36331.5	-14503.7	3.17	-0.0480478	0.00965955	0.991789
490.376	-36331.4	-14503.6	3.17	-0.044326	0.0122246	0.983331
490.393	-36331.4	-14503.6	3.17	-0.0409905	0.0153792	0.972778
490.41	-36331.4	-14503.6	3.17	-0.0376	0.021546	0.961347
490.427	-36331.4	-14503.5	3.17	-0.0343846	0.0256952	0.946971
490.444	-36331.4	-14503.4	3.17	-0.0283977	0.0319067	0.931869
490.461	-36331.3	-14503.4	3.17	-0.0212154	0.0359461	0.914782
490.478	-36331.3	-14503.3	3.17	-0.0144901	0.0421496	0.899063
490.495	-36331.3	-14503.3	3.17	-0.00788546	0.0484131	0.884819
490.512	-36331.3	-14503.3	3.17	-0.000806064	0.0614049	0.870925
490.529	-36331.3	-14503.2	3.17	0.0058319	0.0780498	0.856788
490.546	-36331.2	-14503.1	3.17	0.0127719	0.0946356	0.842639
490.563	-36331.2	-14503.1	3.17	0.0160847	0.111643	0.828403
490.58	-36331.2	-14503	3.17	0.023013	0.122808	0.815534
490.597	-36331.2	-14503	3.17	0.0263586	0.129835	0.803527
490.614	-36331.2	-14503	3.17	0.0359332	0.129939	0.790671
490.631	-36331.1	-14502.9	3.17	0.05	0.133333	0.772331
490.648	-36331.1	-14502.9	3.17	0.07	0.136667	0.750545
490.665	-36331.1	-14502.8	3.17	0.0933333	0.146667	0.724401
490.682	-36331.1	-14502.7	3.1701	0.118102	0.153686	0.695533
490.699	-36331.1	-14502.7	3.17356	0.141296	0.156505	0.669544
490.716	-36331	-14502.7	3.17706	0.162438	0.149	0.645512
490.733	-36331	-14502.6	3.18039	0.182167	0.142866	0.625205
490.75	-36331	-14502.6	3.18372	0.198364	0.139467	0.606798
490.767	-36331	-14502.5	3.18707	0.2115	0.132264	0.586595
490.784	-36330.9	-14502.4	3.19064	0.226476	0.121108	0.555183
490.801	-36330.9	-14502.4	3.1938	0.252559	0.10761	0.503521
490.818	-36330.9	-14502.3	3.1977	0.295004	0.094327	0.427827
490.835	-36330.9	-14502.3	3.20502	0.345458	0.0794322	0.333099
490.852	-36330.9	-14502.2	3.21151	0.39394	0.0633155	0.24414
490.869	-36330.8	-14502.2	3.21837	0.436962	0.0499636	0.157049
490.886	-36330.8	-14502.1	3.22513	0.477265	0.036698	0.0757271
490.903	-36330.8	-14502.1	3.23284	0.509525	0.0270357	0.00358929
490.92	-36330.8	-14502.1	3.24367	0.539986	0.0161643	-0.0681445
490.937	-36330.8	-14502	3.2535	0.565446	0.00742949	-0.139521
490.954	-36330.7	-14501.9	3.26349	0.586447	0.000903148	-0.216997
490.971	-36330.7	-14501.9	3.27373	0.602136	-0.00501719	-0.304966
490.988	-36330.7	-14501.8	3.2842	0.613537	-0.00705037	-0.403435
491.005	-36330.7	-14501.8	3.29404	0.618411	-0.00580194	-0.497651
491.022	-36330.7	-14501.7	3.30437	0.620143	-0.000567592	-0.58456
491.039	-36330.6	-14501.7	3.31479	0.620299	0.00633523	-0.646554
491.056	-36330.6	-14501.6	3.32463	0.618302	0.0143488	-0.684241
491.073	-36330.6	-14501.6	3.33498	0.617328	0.0250625	-0.713058
491.09	-36330.6	-14501.5	3.34545	0.625291	0.0353741	-0.745414
491.107	-36330.5	-14501.5	3.35491	0.647385	0.0451391	-0.783503
491.124	-36330.5	-14501.4	3.36728	0.68354	0.0559078	-0.82861
491.141	-36330.5	-14501.4	3.38134	0.723553	0.0641413	-0.871682
491.158	-36330.5	-14501.3	3.39436	0.763508	0.0707794	-0.905998
491.175	-36330.5	-14501.3	3.40844	0.803347	0.0756288	-0.934242
491.192	-36330.4	-14501.2	3.42169	0.838854	0.0788023	-0.953125
491.209	-36330.4	-14501.2	3.43744	0.869496	0.0820891	-0.963535
491.226	-36330.4	-14501.1	3.45271	0.898967	0.0858164	-0.964004
491.243	-36330.4	-14501	3.46618	0.921428	0.0871118	-0.953024
491.26	-36330.3	-14501	3.47902	0.93864	0.0844737	-0.930669
491.277	-36330.3	-14500.9	3.49576	0.953601	0.0807322	-0.895241
491.294	-36330.3	-14500.9	3.51274	0.964899	0.077723	-0.852382
491.311	-36330.3	-14500.8	3.53021	0.969688	0.0713886	-0.799575
491.328	-36330.2	-14500.8	3.54714	0.970285	0.0642523	-0.745592
491.345	-36330.2	-14500.7	3.56356	0.96729	0.0605243	-0.693485
491.362	-36330.2	-14500.7	3.58147	0.963893	0.0570845	-0.639987
491.379	-36330.2	-14500.6	3.59502	0.957473	0.0537464	-0.592494
491.396	-36330.2	-14500.5	3.61132	0.950915	0.0502833	-0.547485
491.413	-36330.1	-14500.5	3.62795	0.941281	0.0497632	-0.507741
491.43	-36330.1	-14500.4	3.64573	0.930602	0.0531092	-0.471355
491.447	-36330.1	-14500.4	3.65925	0.920599	0.0564724	-0.445678
491.464	-36330.1	-14500.3	3.67333	0.91	0.06	-0.429194
491.481	-36330	-14500.3	3.69	0.9	0.0633333	-0.429194
491.498	-36330	-14500.2	3.70667	0.893333	0.0666667	-0.445534
491.515	-36330	-14500.2	3.72333	0.886667	0.0733333	-0.477124
491.532	-36329.9	-14500.1	3.73744	0.879504	0.0840235	-0.522431
491.549	-36329.9	-14500	3.75083	0.869335	0.0976266	-0.574214
491.566	-36329.9	-14500	3.76488	0.85904	0.115331	-0.637138
491.583	-36329.9	-14499.9	3.77852	0.852542	0.13218	-0.700312
491.6	-36329.9	-14499.9	3.79509	0.84609	0.152354	-0.766112
491.617	-36329.8	-14499.8	3.80949	0.842796	0.169004	-0.830824
491.634	-36329.8	-14499.7	3.82593	0.839374	0.177811	-0.883322
491.651	-36329.8	-14499.7	3.83906	0.836175	0.184973	-0.929582
491.668	-36329.8	-14499.6	3.8533	0.831853	0.195779	-0.974571
491.685	-36329.7	-14499.6	3.86622	0.825629	0.205808	-1.01931
491.702	-36329.7	-14499.5	3.8807	0.822416	0.215071	-1.06765
491.719	-36329.7	-14499.4	3.89773	0.819856	0.222767	-1.11907
491.736	-36329.6	-14499.4	3.91041	0.819316	0.232425	-1.16427
491.753	-36329.6	-14499.3	3.92418	0.815815	0.238042	-1.20564
491.77	-36329.6	-14499.3	3.93808	0.810633	0.240219	-1.23898
491.787	-36329.6	-14499.2	3.95151	0.798285	0.2401	-1.25744
491.804	-36329.5	-14499.1	3.96398	0.770163	0.23922	-1.25852
491.821	-36329.5	-14499.1	3.97421	0.724022	0.234138	-1.24187
491.838	-36329.5	-14499	3.98374	0.677469	0.227092	-1.21474
491.855	-36329.5	-14499	3.99581	0.630857	0.221256	-1.18158
491.872	-36329.4	-14498.9	4.0084	0.585851	0.220769	-1.1457
491.889	-36329.4	-14498.8	4.01823	0.544143	0.226467	-1.11107
491.906	-36329.4	-14498.8	4.02662	0.50523	0.232335	-1.07245
491.923	-36329.3	-14498.7	4.0353	0.464345	0.232423	-1.02864
491.94	-36329.3	-14498.6	4.04374	0.417802	0.226159	-0.975276
491.957	-36329.3	-14498.6	4.05061	0.350909	0.222438	-0.90536
491.974	-36329.3	-14498.5	4.05554	0.280045	0.226536	-0.822678
491.991	-36329.2	-14498.4	4.05874	0.18402	0.23611	-0.725618
492.008	-36329.2	-14498.4	4.06073	0.107911	0.243591	-0.65432
492.025	-36329.2	-14498.3	4.06023	0.0725044	0.247798	-0.611462
492.042	-36329.1	-14498.3	4.05995	0.000725155	0.256077	-0.541512
492.059	-36329.1	-14498.2	4.06001	-0.0573302	0.267088	-0.470514
492.076	-36329.1	-14498.1	4.06002	-0.0883261	0.275382	-0.427033
492.093	-36329	-14498.1	4.05992	-0.113721	0.277175	-0.3952
492.11	-36329	-14498	4.06031	-0.13427	0.274577	-0.367982
492.127	-36329	-14497.9	4.0576	-0.152948	0.270321	-0.343654
492.144	-36329	-14497.9	4.05418	-0.165265	0.272346	-0.327058
492.161	-36328.9	-14497.8	4.05037	-0.167203	0.275829	-0.320344
492.178	-36328.9	-14497.8	4.0501	-0.161683	0.282333	-0.324194
492.195	-36328.9	-14497.7	4.04738	-0.149364	0.285937	-0.335069
492.212	-36328.8	-14497.6	4.04376	-0.13239	0.292465	-0.352735
492.229	-36328.8	-14497.6	4.04024	-0.109513	0.299109	-0.37415
492.246	-36328.8	-14497.5	4.03994	-0.0837293	0.308684	-0.400473
492.263	-36328.8	-14497.5	4.04001	-0.0458133	0.319459	-0.435637
492.28	-36328.7	-14497.4	4.03999	-0.00265584	0.326388	-0.476669
492.297	-36328.7	-14497.3	4.04003	0.0467015	0.329857	-0.52616
492.314	-36328.7	-14497.3	4.04	0.106667	0.333333	-0.584967
492.331	-36328.6	-14497.2	4.04333	0.163333	0.343333	-0.643791
492.348	-36328.6	-14497.1	4.04667	0.22	0.356667	-0.700436
492.365	-36328.6	-14497.1	4.05362	0.272913	0.370866	-0.758128
492.382	-36328.5	-14497	4.05697	0.319296	0.387852	-0.808979
492.399	-36328.5	-14497	4.06362	0.362418	0.411521	-0.85675
492.416	-36328.5	-14496.9	4.06726	0.400977	0.435776	-0.89868
492.433	-36328.4	-14496.8	4.0741	0.433221	0.451516	-0.928964
492.45	-36328.4	-14496.8	4.08105	0.455728	0.465288	-0.951171
492.467	-36328.4	-14496.7	4.09198	0.47207	0.482693	-0.967217
492.484	-36328.3	-14496.6	4.10134	0.476719	0.495679	-0.971505
492.501	-36328.3	-14496.6	4.10785	0.466427	0.508692	-0.960745
492.518	-36328.3	-14496.5	4.11497	0.434649	0.519285	-0.932124
492.535	-36328.2	-14496.5	4.12149	0.392859	0.527877	-0.891394
492.552	-36328.2	-14496.4	4.12846	0.338629	0.530931	-0.837785
492.569	-36328.2	-14496.3	4.13459	0.269489	0.533114	-0.77219
492.586	-36328.1	-14496.3	4.13773	0.198674	0.528234	-0.701964
492.603	-36328.1	-14496.2	4.14029	0.12523	0.521013	-0.627134
492.62	-36328.1	-14496.2	4.13992	0.0509771	0.51612	-0.549575
492.637	-36328	-14496.1	4.14004	-0.0197022	0.517027	-0.476311
492.654	-36328	-14496	4.13994	-0.0748571	0.515675	-0.415488
492.671	-36328	-14496	4.14025	-0.122567	0.511743	-0.35963
492.688	-36327.9	-14495.9	4.13884	-0.169764	0.509141	-0.308461
492.705	-36327.9	-14495.9	4.13544	-0.22305	0.502942	-0.251375
492.722	-36327.9	-14495.8	4.13014	-0.279128	0.491171	-0.193227
492.739	-36327.8	-14495.7	4.12505	-0.330209	0.485237	-0.140075
492.756	-36327.8	-14495.7	4.12033	-0.380645	0.490504	-0.0897838
492.773	-36327.8	-14495.6	4.11299	-0.425449	0.50572	-0.0451613
492.79	-36327.7	-14495.5	4.10657	-0.463117	0.519229	-0.00845674
492.807	-36327.7	-14495.5	4.09951	-0.497473	0.528544	0.0253546
492.824	-36327.6	-14495.4	4.09297	-0.526418	0.54182	0.0537541
492.841	-36327.6	-14495.4	4.08442	-0.549241	0.565466	0.0751861
492.858	-36327.6	-14495.3	4.07369	-0.565524	0.589988	0.0926948
492.875	-36327.5	-14495.2	4.06348	-0.576884	0.606662	0.106708
492.892	-36327.5	-14495.2	4.05361	-0.58467	0.612964	0.119022
492.909	-36327.5	-14495.1	4.04311	-0.589296	0.631991	0.129561
492.926	-36327.4	-14495.1	4.03289	-0.590359	0.656279	0.134819
492.943	-36327.4	-14495	4.023	-0.588004	0.682869	0.133399
492.96	-36327.4	-14495	4.01255	-0.582053	0.700802	0.126311
492.977	-36327.3	-14494.9	4.00206	-0.572199	0.711139	0.117337
492.994	-36327.3	-14494.8	3.99484	-0.56472	0.720465	0.110418
493.011	-36327.2	-14494.8	3.98788	-0.558142	0.736411	0.103655
493.028	-36327.2	-14494.7	3.98136	-0.548478	0.756877	0.0962708
493.045	-36327.2	-14494.7	3.9719	-0.538519	0.771196	0.0867425
493.062	-36327.1	-14494.6	3.96126	-0.527753	0.782508	0.0772633
493.079	-36327.1	-14494.5	3.951	-0.520698	0.786109	0.0694384
493.096	-36327.1	-14494.5	3.9441	-0.514166	0.792979	0.0628816
493.113	-36327	-14494.5	3.93706	-0.507069	0.790252	0.0559406
493.13	-36327	-14494.4	3.93046	-0.500404	0.78703	0.0503772
493.147	-36326.9	-14494.3	3.92066	-0.493667	0.780024	0.0469433
493.164	-36326.9	-14494.3	3.91	-0.49	0.786667	0.046841
493.181	-36326.9	-14494.2	3.90333	-0.49	0.79	0.0490196
493.198	-36326.8	-14494.2	3.89667	-0.49	0.793333	0.0522876
493.215	-36326.8	-14494.1	3.88946	-0.489991	0.793575	0.0557345
493.232	-36326.7	-14494.1	3.8795	-0.49004	0.800224	0.0577937
493.249	-36326.7	-14494	3.87295	-0.48985	0.796013	0.0576794
493.266	-36326.7	-14494	3.86584	-0.486467	0.776954	0.0565322
493.283	-36326.6	-14493.9	3.85924	-0.486657	0.75092	0.056849
493.3	-36326.6	-14493.9	3.85249	-0.486912	0.743797	0.060497
493.317	-36326.6	-14493.8	3.84554	-0.490662	0.761475	0.0665154
493.334	-36326.5	-14493.7	3.8385	-0.49392	0.791268	0.0729715
493.351	-36326.5	-14493.7	3.82799	-0.497188	0.80899	0.0799065
493.368	-36326.4	-14493.6	3.81814	-0.501368	0.818563	0.0893539
493.385	-36326.4	-14493.6	3.81182	-0.508161	0.830588	0.0997048
493.402	-36326.4	-14493.5	3.80516	-0.515401	0.845419	0.111381
493.419	-36326.3	-14493.5	3.79712	-0.519725	0.846218	0.120083
493.436	-36326.3	-14493.4	3.78774	-0.516216	0.841229	0.126956
493.453	-36326.2	-14493.4	3.78131	-0.516586	0.843526	0.132611
493.47	-36326.2	-14493.3	3.77441	-0.517714	0.863939	0.13972
493.487	-36326.1	-14493.3	3.76687	-0.520369	0.883874	0.145739
493.504	-36326.1	-14493.2	3.75599	-0.519909	0.902647	0.151323
493.521	-36326	-14493.2	3.74693	-0.520024	0.912968	0.156603
493.538	-36326	-14493.1	3.74064	-0.520004	0.920607	0.160846
493.555	-36326	-14493.1	3.73402	-0.519961	0.929787	0.164962
493.572	-36325.9	-14493.1	3.72527	-0.52017	0.937052	0.167903
493.589	-36325.9	-14493	3.71657	-0.519012	0.939707	0.169153
493.606	-36325.8	-14493	3.71008	-0.513486	0.932443	0.167986
493.623	-36325.8	-14492.9	3.70307	-0.506483	0.918209	0.164854
493.64	-36325.7	-14492.9	3.6965	-0.499442	0.901129	0.162274
493.657	-36325.7	-14492.8	3.68975	-0.495069	0.884334	0.159475
493.674	-36325.7	-14492.8	3.68323	-0.489504	0.868969	0.156785
493.691	-36325.6	-14492.7	3.67407	-0.484771	0.855317	0.15364
493.708	-36325.6	-14492.7	3.66559	-0.479155	0.843344	0.152361
493.725	-36325.5	-14492.6	3.65904	-0.474273	0.835245	0.152286
493.742	-36325.5	-14492.6	3.65239	-0.47097	0.831779	0.154419
493.759	-36325.5	-14492.5	3.64541	-0.469817	0.841802	0.157967
493.776	-36325.4	-14492.5	3.63859	-0.470049	0.856846	0.162151
493.793	-36325.4	-14492.5	3.63201	-0.469988	0.863757	0.165772
493.81	-36325.3	-14492.4	3.62499	-0.469999	0.858354	0.169049
493.827	-36325.3	-14492.4	3.61821	-0.470013	0.855491	0.173174
493.844	-36325.2	-14492.3	3.61159	-0.46995	0.865735	0.178353
493.861	-36325.2	-14492.3	3.60464	-0.470152	0.886405	0.184292
493.878	-36325.1	-14492.2	3.59755	-0.467543	0.901948	0.188031
493.895	-36325.1	-14492.2	3.59408	-0.461326	0.904196	0.190219
493.912	-36325	-14492.2	3.58757	-0.454017	0.897323	0.193347
493.929	-36325	-14492.1	3.58075	-0.450224	0.896248	0.199536
493.946	-36325	-14492.1	3.57415	-0.449736	0.904568	0.208012
493.963	-36324.9	-14492	3.56708	-0.453199	0.928555	0.218339
493.98	-36324.9	-14492	3.56038	-0.453339	0.948893	0.228217
493.997	-36324.8	-14491.9	3.55377	-0.453445	0.966032	0.236973
494.014	-36324.8	-14491.9	3.54667	-0.45	0.97	0.245098
494.031	-36324.7	-14491.9	3.54333	-0.45	0.97	0.251634
494.048	-36324.7	-14491.8	3.53667	-0.45	0.966667	0.25817
494.065	-36324.6	-14491.8	3.5296	-0.450002	0.959543	0.265077
494.082	-36324.6	-14491.7	3.52295	-0.450001	0.953078	0.270432
494.099	-36324.5	-14491.7	3.51625	-0.449993	0.953704	0.27474
494.116	-36324.5	-14491.7	3.50921	-0.450059	0.964901	0.278118
494.133	-36324.4	-14491.6	3.50248	-0.449771	0.978167	0.280083
494.15	-36324.4	-14491.6	3.49618	-0.446215	0.987184	0.279789
494.167	-36324.4	-14491.6	3.49229	-0.442743	0.985875	0.277205
494.184	-36324.3	-14491.5	3.48591	-0.439413	0.978333	0.274034
494.201	-36324.2	-14491.5	3.48237	-0.436074	0.96836	0.272026
494.218	-36324.2	-14491.4	3.47495	-0.432396	0.962741	0.271311
494.235	-36324.1	-14491.4	3.46854	-0.429767	0.963957	0.272753
494.252	-36324.1	-14491.4	3.46149	-0.430027	0.967629	0.275244
494.269	-36324.1	-14491.3	3.45559	-0.430143	0.970413	0.278826
494.286	-36324	-14491.3	3.45151	-0.42931	0.969377	0.2818
494.303	-36324	-14491.3	3.44551	-0.425558	0.964927	0.283684
494.32	-36323.9	-14491.2	3.44107	-0.42217	0.956821	0.28438
494.337	-36323.9	-14491.2	3.43542	-0.418768	0.945646	0.284354
494.354	-36323.8	-14491.2	3.43093	-0.415685	0.931425	0.284032
494.371	-36323.8	-14491.1	3.42516	-0.410555	0.918871	0.282514
494.388	-36323.7	-14491.1	3.42068	-0.405213	0.909239	0.279507
494.405	-36323.7	-14491.1	3.41516	-0.400772	0.899408	0.274421
494.422	-36323.6	-14491	3.4102	-0.393352	0.885894	0.268225
494.439	-36323.6	-14491	3.4051	-0.387034	0.869054	0.261558
494.456	-36323.5	-14491	3.40009	-0.37966	0.850352	0.255401
494.473	-36323.5	-14490.9	3.39449	-0.374966	0.828892	0.249699
494.49	-36323.4	-14490.9	3.39172	-0.369786	0.811159	0.245043
494.507	-36323.4	-14490.9	3.38801	-0.364815	0.793743	0.239855
494.524	-36323.3	-14490.8	3.38507	-0.359426	0.778462	0.234796
494.541	-36323.3	-14490.8	3.37928	-0.35442	0.765655	0.230515
494.558	-36323.2	-14490.8	3.37466	-0.351318	0.751689	0.226641
494.575	-36323.2	-14490.7	3.36899	-0.347802	0.737742	0.223373
494.592	-36323.1	-14490.7	3.36426	-0.34454	0.726516	0.220131
494.609	-36323.1	-14490.7	3.36112	-0.34104	0.718344	0.216696
494.626	-36323	-14490.7	3.35753	-0.337609	0.714219	0.213392
494.643	-36323	-14490.6	3.35466	-0.334413	0.710759	0.21002
494.66	-36322.9	-14490.6	3.34853	-0.330622	0.7098	0.207582
494.677	-36322.9	-14490.6	3.34399	-0.330122	0.710113	0.205313
494.694	-36322.8	-14490.5	3.34084	-0.327549	0.709692	0.203243
494.711	-36322.8	-14490.5	3.33728	-0.324194	0.712694	0.199916
494.728	-36322.7	-14490.5	3.33391	-0.317651	0.715827	0.197522
494.745	-36322.7	-14490.5	3.33063	-0.314107	0.722329	0.195315
494.762	-36322.6	-14490.4	3.32703	-0.307421	0.726129	0.194027
494.779	-36322.6	-14490.4	3.32392	-0.303624	0.732678	0.192883
494.796	-36322.5	-14490.4	3.31736	-0.300441	0.736169	0.192822
494.813	-36322.5	-14490.3	3.3135	-0.296846	0.742882	0.19185
494.83	-36322.4	-14490.3	3.3102	-0.293613	0.749633	0.188684
494.847	-36322.4	-14490.3	3.30686	-0.287099	0.756233	0.184377
494.864	-36322.3	-14490.3	3.30333	-0.28	0.763333	0.179739
494.881	-36322.2	-14490.2	3.3	-0.273333	0.766667	0.176471
494.898	-36322.2	-14490.2	3.3	-0.266667	0.77	0.171024
494.915	-36322.2	-14490.2	3.29644	-0.256042	0.773526	0.162853
494.932	-36322.1	-14490.1	3.29311	-0.246058	0.776893	0.15431
494.949	-36322	-14490.1	3.28994	-0.236198	0.780078	0.151402
494.966	-36322	-14490.1	3.28981	-0.228996	0.780016	0.154282
494.983	-36321.9	-14490.1	3.28624	-0.218806	0.779782	0.162188
495	-36321.9	-14490.1	3.28287	-0.208719	0.776211	0.171195
495.017	-36321.9	-14490	3.27977	-0.198549	0.772751	0.184569
495.034	-36321.8	-14490	3.28004	-0.192238	0.769385	0.203246
495.051	-36321.7	-14490	3.28008	-0.185438	0.766178	0.232911
495.068	-36321.7	-14490	3.27946	-0.178263	0.761826	0.27535
495.085	-36321.6	-14489.9	3.27586	-0.172324	0.755737	0.323113
495.102	-36321.6	-14489.9	3.27239	-0.169224	0.751962	0.375779
495.119	-36321.5	-14489.9	3.26969	-0.165692	0.744707	0.432865
495.136	-36321.5	-14489.9	3.27008	-0.162188	0.737457	0.492006
495.153	-36321.4	-14489.8	3.26999	-0.159757	0.726635	0.562918
495.17	-36321.4	-14489.8	3.26995	-0.160018	0.717377	0.644045
495.187	-36321.3	-14489.8	3.27022	-0.160201	0.710822	0.721969
495.204	-36321.3	-14489.8	3.269	-0.159022	0.70535	0.798599
495.221	-36321.2	-14489.7	3.26526	-0.155184	0.700864	0.872082
495.238	-36321.2	-14489.7	3.26175	-0.152027	0.694102	0.940015
495.255	-36321.1	-14489.7	3.25974	-0.148462	0.685977	1.01429
495.272	-36321.1	-14489.7	3.26007	-0.145395	0.674867	1.09078
495.289	-36321	-14489.7	3.25998	-0.140231	0.666739	1.1608
495.306	-36321	-14489.6	3.26	-0.134691	0.659815	1.22661
495.323	-36320.9	-14489.6	3.26	-0.131634	0.654575	1.28249
495.34	-36320.8	-14489.6	3.25999	-0.12822	0.651687	1.32567
495.357	-36320.8	-14489.6	3.26002	-0.124862	0.648062	1.36069
495.374	-36320.7	-14489.6	3.25992	-0.121072	0.644861	1.3867
495.391	-36320.7	-14489.5	3.26032	-0.119777	0.640746	1.40772
495.408	-36320.7	-14489.5	3.25809	-0.120051	0.64179	1.43303
495.425	-36320.6	-14489.5	3.25452	-0.119986	0.645234	1.46291
495.442	-36320.5	-14489.5	3.2509	-0.120004	0.651119	1.4943
495.459	-36320.5	-14489.5	3.24983	-0.119999	0.655502	1.52528
495.476	-36320.4	-14489.4	3.25005	-0.12	0.661517	1.55212
495.493	-36320.4	-14489.4	3.24999	-0.12	0.665568	1.57293
495.51	-36320.3	-14489.4	3.25	-0.12	0.67156	1.59115
495.527	-36320.3	-14489.4	3.25	-0.12	0.67827	1.60351
495.544	-36320.2	-14489.4	3.25	-0.12	0.687433	1.61189
495.561	-36320.2	-14489.3	3.25	-0.12	0.698188	1.61541
495.578	-36320.1	-14489.3	3.25	-0.12	0.708198	1.614
495.595	-36320.1	-14489.3	3.25	-0.12	0.71843	1.60816
495.612	-36320	-14489.3	3.25001	-0.12	0.725862	1.59922
495.629	-36319.9	-14489.3	3.24995	-0.12	0.732715	1.5885
495.646	-36319.9	-14489.3	3.25018	-0.120001	0.736282	1.57585
495.663	-36319.9	-14489.2	3.24689	-0.119998	0.739871	1.55879
495.68	-36319.8	-14489.2	3.24354	-0.120006	0.740041	1.54132
495.697	-36319.7	-14489.2	3.24011	-0.119976	0.739965	1.52393
495.714	-36319.7	-14489.2	3.24	-0.12	0.74	1.50545
495.731	-36319.6	-14489.2	3.24	-0.116667	0.736667	1.48584
495.748	-36319.6	-14489.1	3.24	-0.113333	0.733333	1.46405
495.765	-36319.5	-14489.1	3.24	-0.109793	0.726378	1.44096
495.782	-36319.5	-14489.1	3.24	-0.106482	0.723027	1.42044
495.799	-36319.4	-14489.1	3.24	-0.103102	0.716383	1.40198
495.816	-36319.4	-14489.1	3.24	-0.0998068	0.712678	1.38495
495.833	-36319.3	-14489.1	3.24	-0.100116	0.706133	1.37225
495.85	-36319.3	-14489.1	3.24	-0.0997241	0.70272	1.36019
495.867	-36319.2	-14489	3.24	-0.0960352	0.695368	1.34745
495.884	-36319.1	-14489	3.24	-0.0926657	0.688894	1.33579
495.901	-36319.1	-14489	3.24	-0.0897909	0.681994	1.32638
495.918	-36319	-14489	3.24	-0.0900866	0.675587	1.3184
495.935	-36319	-14489	3.24	-0.089868	0.672638	1.30898
495.952	-36318.9	-14489	3.24	-0.084102	0.669154	1.29451
495.969	-36318.9	-14489	3.24	-0.0685726	0.665666	1.27505
495.986	-36318.8	-14488.9	3.24	-0.0511158	0.662375	1.25418
496.003	-36318.8	-14488.9	3.23999	-0.0304656	0.658948	1.2314
496.02	-36318.7	-14488.9	3.24006	-0.00896592	0.655536	1.20513
496.037	-36318.7	-14488.9	3.23976	0.0167489	0.651907	1.17446
496.054	-36318.6	-14488.9	3.24106	0.0559965	0.649922	1.13063
496.071	-36318.5	-14488.9	3.2445	0.10977	0.649044	1.07428
496.088	-36318.5	-14488.9	3.24939	0.166464	0.645005	1.01699
496.105	-36318.4	-14488.9	3.25488	0.224617	0.642941	0.963208
496.122	-36318.4	-14488.8	3.25954	0.284562	0.644423	0.918477
496.139	-36318.3	-14488.8	3.26625	0.347575	0.649636	0.881321
496.156	-36318.3	-14488.8	3.27471	0.425837	0.656406	0.840293
496.173	-36318.2	-14488.8	3.28553	0.51141	0.665345	0.795734
496.19	-36318.2	-14488.8	3.29489	0.5926	0.673788	0.753743
496.207	-36318.1	-14488.8	3.30729	0.671633	0.68039	0.711426
496.224	-36318	-14488.8	3.32132	0.747065	0.687134	0.669914
496.241	-36318	-14488.8	3.33444	0.818607	0.695255	0.624542
496.258	-36317.9	-14488.7	3.34816	0.899691	0.70822	0.567161
496.275	-36317.9	-14488.7	3.36373	0.98239	0.722024	0.50239
496.292	-36317.8	-14488.7	3.38265	1.06023	0.735417	0.437312
496.309	-36317.8	-14488.7	3.40379	1.13154	0.747301	0.370014
496.326	-36317.7	-14488.7	3.4243	1.18894	0.754931	0.308606
496.343	-36317.6	-14488.7	3.44367	1.23469	0.761107	0.251595
496.36	-36317.6	-14488.7	3.46741	1.27265	0.770334	0.190899
496.377	-36317.5	-14488.7	3.49133	1.29866	0.785594	0.13069
496.394	-36317.5	-14488.7	3.51433	1.31811	0.805331	0.0683395
496.411	-36317.4	-14488.7	3.53906	1.34445	0.823812	-0.00406675
496.428	-36317.3	-14488.6	3.56242	1.37738	0.838041	-0.0792924
496.445	-36317.3	-14488.6	3.5884	1.41074	0.848018	-0.156567
496.462	-36317.2	-14488.6	3.61667	1.44336	0.861613	-0.241564
496.479	-36317.1	-14488.6	3.64379	1.46729	0.875151	-0.324805
496.496	-36317.1	-14488.6	3.66704	1.49101	0.88837	-0.409554
496.513	-36317	-14488.6	3.69499	1.5059	0.902515	-0.510121
496.53	-36317	-14488.6	3.72181	1.51937	0.915892	-0.617624
496.547	-36316.9	-14488.6	3.74836	1.52638	0.92921	-0.734594
496.564	-36316.8	-14488.6	3.77667	1.53	0.943333	-0.857298
496.581	-36316.8	-14488.5	3.80333	1.52667	0.96	-0.961874
496.598	-36316.7	-14488.5	3.83333	1.52	0.976667	-1.0512
496.615	-36316.7	-14488.5	3.86164	1.50939	0.994132	-1.1342
496.632	-36316.6	-14488.5	3.88807	1.49935	1.0039	-1.20549
496.649	-36316.5	-14488.5	3.91153	1.48574	1.01382	-1.27063
496.666	-36316.5	-14488.5	3.93995	1.46765	1.02098	-1.32979
496.683	-36316.4	-14488.5	3.96646	1.44789	1.03126	-1.37513
496.7	-36316.3	-14488.5	3.99304	1.43131	1.04102	-1.41131
496.717	-36316.2	-14488.5	4.01752	1.4137	1.04746	-1.43837
496.734	-36316.2	-14488.5	4.04074	1.39678	1.05053	-1.45134
496.751	-36316.1	-14488.5	4.06424	1.37613	1.05395	-1.4541
496.768	-36316	-14488.5	4.08949	1.35575	1.05753	-1.44939
496.785	-36316	-14488.5	4.11632	1.3394	1.06048	-1.4415
496.802	-36315.9	-14488.4	4.14284	1.32314	1.05894	-1.43192
496.819	-36315.8	-14488.4	4.1661	1.30923	1.05013	-1.41882
496.836	-36315.7	-14488.4	4.18642	1.29682	1.03449	-1.40547
496.853	-36315.7	-14488.4	4.21062	1.28701	1.00691	-1.39147
496.87	-36315.6	-14488.4	4.23532	1.27617	0.971069	-1.3794
496.887	-36315.5	-14488.4	4.25699	1.26744	0.938857	-1.36907
496.904	-36315.5	-14488.4	4.27839	1.26084	0.911276	-1.35911
496.921	-36315.4	-14488.4	4.30323	1.25412	0.894759	-1.34878
496.938	-36315.3	-14488.4	4.32607	1.24604	0.887572	-1.3394
496.955	-36315.2	-14488.4	4.35022	1.23654	0.878618	-1.33128
496.972	-36315.2	-14488.4	4.37442	1.23153	0.859989	-1.32563
496.989	-36315.1	-14488.4	4.39775	1.22851	0.833792	-1.32163
497.006	-36315	-14488.4	4.42023	1.22501	0.80962	-1.31658
497.023	-36314.9	-14488.4	4.44075	1.22147	0.788878	-1.31035
497.04	-36314.9	-14488.4	4.46016	1.21856	0.772969	-1.30335
497.057	-36314.8	-14488.4	4.48284	1.21314	0.770579	-1.2948
497.074	-36314.7	-14488.4	4.50758	1.20597	0.779951	-1.28531
497.091	-36314.6	-14488.4	4.52844	1.20017	0.798743	-1.27965
497.108	-36314.6	-14488.4	4.54926	1.20474	0.814157	-1.28407
497.125	-36314.5	-14488.4	4.56927	1.22351	0.818014	-1.30129
497.142	-36314.4	-14488.3	4.59256	1.25569	0.811471	-1.33088
497.159	-36314.3	-14488.4	4.6166	1.29259	0.813176	-1.36545
497.176	-36314.2	-14488.3	4.63981	1.3293	0.827926	-1.40116
497.193	-36314.1	-14488.3	4.66298	1.36551	0.847134	-1.43707
497.21	-36314.1	-14488.3	4.6876	1.40468	0.870112	-1.47331
497.227	-36314	-14488.3	4.71105	1.43674	0.901665	-1.50545
497.244	-36313.9	-14488.3	4.73675	1.46438	0.937771	-1.53072
497.261	-36313.8	-14488.3	4.76507	1.48397	0.976529	-1.55142
497.278	-36313.7	-14488.3	4.79205	1.49804	1.01366	-1.56562
497.295	-36313.7	-14488.3	4.81848	1.506	1.05001	-1.57503
497.312	-36313.6	-14488.3	4.84671	1.50702	1.08876	-1.57947
497.329	-36313.5	-14488.3	4.87359	1.50103	1.12595	-1.57613
497.346	-36313.4	-14488.3	4.9001	1.48897	1.15924	-1.56332
497.363	-36313.3	-14488.3	4.92834	1.46197	1.19478	-1.5378
497.38	-36313.2	-14488.3	4.95522	1.42565	1.22184	-1.50232
497.397	-36313.2	-14488.3	4.9786	1.38282	1.24843	-1.45924
497.414	-36313.1	-14488.3	5.00333	1.33333	1.27333	-1.40959
497.431	-36313	-14488.3	5.02667	1.29	1.29333	-1.36275
497.448	-36312.9	-14488.3	5.05132	1.2403	1.3107	-1.31178
497.465	-36312.8	-14488.3	5.07114	1.18662	1.31692	-1.25928
497.482	-36312.7	-14488.3	5.09117	1.12648	1.32	-1.20003
497.499	-36312.6	-14488.3	5.11125	1.06231	1.31633	-1.13042
497.516	-36312.6	-14488.3	5.13227	0.975593	1.30892	-1.04112
497.533	-36312.5	-14488.3	5.14829	0.873881	1.29886	-0.940736
497.55	-36312.4	-14488.3	5.16168	0.755064	1.28858	-0.82669
497.567	-36312.3	-14488.3	5.17537	0.628964	1.2738	-0.704795
497.584	-36312.2	-14488.3	5.1851	0.522385	1.2571	-0.597621
497.601	-36312.1	-14488.4	5.1948	0.426616	1.24015	-0.500442
497.618	-36312	-14488.3	5.20148	0.336795	1.2232	-0.408899
497.635	-36311.9	-14488.4	5.20847	0.252476	1.21018	-0.325167
497.652	-36311.8	-14488.4	5.21459	0.166769	1.19558	-0.241081
497.669	-36311.8	-14488.4	5.21773	0.0965059	1.17702	-0.167676
497.686	-36311.7	-14488.4	5.22029	0.0321598	1.1528	-0.103063
497.703	-36311.6	-14488.4	5.21993	-0.0213475	1.13073	-0.047309
497.72	-36311.5	-14488.4	5.22002	-0.0631475	1.11569	-0.00039151
497.737	-36311.4	-14488.4	5.21999	-0.0926784	1.10761	0.0342467
497.754	-36311.3	-14488.4	5.22	-0.112431	1.10063	0.0629548
497.771	-36311.2	-14488.4	5.22	-0.124519	1.09517	0.0860676
497.788	-36311.1	-14488.4	5.22	-0.133066	1.09098	0.103742
497.805	-36311	-14488.4	5.22	-0.138775	1.08372	0.117104
497.822	-36311	-14488.4	5.22002	-0.138927	1.0766	0.125008
497.839	-36310.9	-14488.4	5.21993	-0.135065	1.07146	0.129394
497.856	-36310.8	-14488.4	5.22025	-0.131392	1.06861	0.134414
497.873	-36310.7	-14488.5	5.21847	-0.129979	1.06349	0.140353
497.89	-36310.6	-14488.5	5.21493	-0.128568	1.05593	0.144651
497.907	-36310.5	-14488.5	5.21122	-0.12478	1.05265	0.14726
497.924	-36310.4	-14488.5	5.20974	-0.121096	1.05518	0.149323
497.941	-36310.3	-14488.5	5.21007	-0.119765	1.05864	0.152236
497.958	-36310.3	-14488.5	5.20998	-0.120075	1.06208	0.155102
497.975	-36310.2	-14488.5	5.21	-0.119895	1.06552	0.156626
497.992	-36310.1	-14488.5	5.21	-0.120343	1.06789	0.156913
498.009	-36310	-14488.5	5.21	-0.117778	1.05993	0.15685
498.026	-36309.9	-14488.5	5.20999	-0.115102	1.05218	0.156875
498.043	-36309.8	-14488.6	5.20999	-0.113823	1.04828	0.156865
498.06	-36309.7	-14488.6	5.21002	-0.110863	1.03891	0.156862
498.077	-36309.6	-14488.6	5.20992	-0.107408	1.0316	0.156863
498.094	-36309.5	-14488.6	5.21028	-0.104209	1.02266	0.156863
498.111	-36309.5	-14488.6	5.20736	-0.100416	1.01161	0.156863
498.128	-36309.4	-14488.6	5.20396	-0.0998953	1.00445	0.156863
498.145	-36309.3	-14488.6	5.20027	-0.100018	0.997459	0.156863
498.162	-36309.2	-14488.6	5.19993	-0.0999951	0.990961	0.156863
498.179	-36309.1	-14488.7	5.20002	-0.100001	0.981115	0.156864
498.196	-36309	-14488.7	5.2	-0.0999996	0.973923	0.156859
498.213	-36308.9	-14488.7	5.2	-0.1	0.970121	0.156869
498.23	-36308.8	-14488.7	5.2	-0.0999995	0.969893	0.156837
498.247	-36308.7	-14488.7	5.2	-0.1	0.973333	0.157952
498.264	-36308.7	-14488.7	5.2	-0.1	0.98	0.160131
498.281	-36308.6	-14488.8	5.2	-0.1	0.99	0.163399
498.298	-36308.5	-14488.8	5.2	-0.1	1	0.168845
498.315	-36308.4	-14488.8	5.2	-0.103551	1.01061	0.178265
498.332	-36308.3	-14488.8	5.19999	-0.106892	1.0206	0.192652
498.349	-36308.2	-14488.8	5.20006	-0.110184	1.03127	0.208878
498.366	-36308.1	-14488.8	5.19977	-0.109935	1.04098	0.22379
498.383	-36308	-14488.9	5.19623	-0.110075	1.04724	0.235505
498.4	-36308	-14488.9	5.19265	-0.109615	1.05026	0.245591
498.417	-36307.9	-14488.9	5.18979	-0.106056	1.04969	0.252663
498.434	-36307.8	-14488.9	5.19005	-0.102632	1.04559	0.258111
498.451	-36307.7	-14488.9	5.18998	-0.0997296	1.03836	0.263614
498.468	-36307.6	-14488.9	5.19	-0.100038	1.03172	0.268128
498.485	-36307.5	-14489	5.19	-0.100116	1.02534	0.273331
498.502	-36307.4	-14489	5.19	-0.0992859	1.01615	0.276461
498.519	-36307.4	-14489	5.19	-0.0956808	0.997067	0.277696
498.536	-36307.3	-14489	5.19	-0.0921069	0.971931	0.276345
498.553	-36307.2	-14489	5.19	-0.0898842	0.943469	0.274916
498.57	-36307.1	-14489.1	5.19	-0.089174	0.91829	0.272699
498.587	-36307	-14489.1	5.19	-0.0854582	0.894864	0.270148
498.604	-36306.9	-14489.1	5.19	-0.0819299	0.873098	0.266989
498.621	-36306.8	-14489.1	5.19	-0.0796208	0.857342	0.265257
498.638	-36306.7	-14489.1	5.19	-0.080301	0.845708	0.264316
498.655	-36306.7	-14489.2	5.19002	-0.0786848	0.833779	0.262695
498.672	-36306.6	-14489.2	5.18993	-0.075045	0.821481	0.260412
498.689	-36306.5	-14489.2	5.19025	-0.0717011	0.812878	0.262113
498.706	-36306.4	-14489.2	5.18848	-0.0681357	0.808191	0.272244
498.723	-36306.3	-14489.3	5.18491	-0.0651882	0.803673	0.290536
498.74	-36306.2	-14489.3	5.18129	-0.0600287	0.795098	0.311777
498.757	-36306.2	-14489.3	5.17985	-0.0530986	0.783173	0.331674
498.774	-36306.1	-14489.3	5.17975	-0.0443777	0.765306	0.346912
498.791	-36306	-14489.4	5.1819	-0.0337634	0.745143	0.358791
498.808	-36305.9	-14489.4	5.18549	-0.0231939	0.736093	0.369256
498.825	-36305.8	-14489.4	5.18909	-0.0155682	0.740892	0.378641
498.842	-36305.7	-14489.4	5.19017	-0.00869533	0.744726	0.390348
498.859	-36305.6	-14489.4	5.18995	-0.00226307	0.734629	0.404665
498.876	-36305.5	-14489.5	5.19001	0.00714543	0.719938	0.423578
498.893	-36305.5	-14489.5	5.19	0.015093	0.711373	0.448036
498.91	-36305.4	-14489.5	5.18998	0.0220862	0.705148	0.474401
498.927	-36305.3	-14489.5	5.19007	0.0256527	0.695963	0.49884
498.944	-36305.2	-14489.6	5.18979	0.0321886	0.684872	0.521553
498.961	-36305.1	-14489.6	5.19267	0.0361718	0.679948	0.538673
498.978	-36305	-14489.6	5.19603	0.0395749	0.682627	0.554789
498.995	-36304.9	-14489.6	5.19974	0.0401076	0.686193	0.571165
499.012	-36304.9	-14489.7	5.20007	0.0398273	0.689939	0.584828
499.029	-36304.8	-14489.7	5.19999	0.042873	0.687116	0.592888
499.046	-36304.7	-14489.7	5.2	0.0464689	0.683676	0.60073
499.063	-36304.6	-14489.7	5.20003	0.0498046	0.674049	0.613412
499.08	-36304.5	-14489.8	5.1999	0.0531363	0.660876	0.633641
499.097	-36304.4	-14489.8	5.20333	0.0566667	0.646667	0.660131
499.114	-36304.4	-14489.8	5.20667	0.06	0.643333	0.686275
499.131	-36304.3	-14489.9	5.21	0.06	0.65	0.711329
499.148	-36304.2	-14489.9	5.21	0.06	0.653333	0.734205
499.165	-36304.1	-14489.9	5.20997	0.0599982	0.649434	0.756083
499.182	-36304	-14489.9	5.21012	0.060001	0.635857	0.774486
499.199	-36303.9	-14490	5.21377	0.0599955	0.621196	0.79149
499.216	-36303.9	-14490	5.21711	0.0600162	0.601236	0.802845
499.233	-36303.8	-14490	5.22016	0.0599397	0.584378	0.809971
499.25	-36303.7	-14490	5.21994	0.0603672	0.563163	0.812943
499.267	-36303.6	-14490.1	5.22004	0.0639956	0.542362	0.813822
499.284	-36303.5	-14490.1	5.2199	0.0671816	0.515439	0.813501
499.301	-36303.4	-14490.1	5.22055	0.0713038	0.490648	0.810638
499.318	-36303.3	-14490.1	5.22413	0.0784715	0.463491	0.804046
499.335	-36303.2	-14490.2	5.22764	0.0905177	0.431481	0.794015
499.352	-36303.2	-14490.2	5.23014	0.107741	0.398987	0.787408
499.369	-36303.1	-14490.2	5.23063	0.120578	0.382933	0.789215
499.386	-36303	-14490.3	5.2344	0.133408	0.375314	0.80018
499.403	-36302.9	-14490.3	5.2381	0.143461	0.371893	0.814178
499.42	-36302.8	-14490.3	5.24006	0.153728	0.370445	0.826752
499.437	-36302.7	-14490.3	5.24091	0.162678	0.375188	0.838514
499.454	-36302.7	-14490.4	5.24483	0.169701	0.375309	0.85008
499.471	-36302.6	-14490.4	5.24799	0.174655	0.364306	0.859608
499.488	-36302.5	-14490.4	5.25146	0.179491	0.343962	0.866864
499.505	-36302.4	-14490.5	5.25493	0.185249	0.328282	0.872603
499.522	-36302.3	-14490.5	5.25821	0.188386	0.327293	0.876864
499.539	-36302.2	-14490.5	5.26167	0.19027	0.333805	0.880392
499.556	-36302.2	-14490.5	5.26512	0.189924	0.336297	0.882036
499.573	-36302.1	-14490.6	5.2684	0.19002	0.328347	0.882209
499.59	-36302	-14490.6	5.27188	0.189996	0.31776	0.883668
499.607	-36301.9	-14490.6	5.27532	0.19	0.306229	0.889925
499.624	-36301.8	-14490.7	5.2786	0.190006	0.288039	0.903045
499.641	-36301.7	-14490.7	5.28209	0.189977	0.256115	0.923274
499.658	-36301.7	-14490.7	5.28552	0.190094	0.222863	0.946335
499.675	-36301.6	-14490.7	5.28877	0.189648	0.197995	0.967591
499.692	-36301.5	-14490.8	5.29239	0.193346	0.174426	0.982491
499.709	-36301.4	-14490.8	5.29533	0.209839	0.145962	0.985216
499.726	-36301.3	-14490.8	5.30156	0.234685	0.11336	0.97675
499.743	-36301.2	-14490.9	5.30569	0.266278	0.0799789	0.961481
499.76	-36301.1	-14490.9	5.31192	0.291528	0.0573463	0.944965
499.777	-36301	-14490.9	5.31576	0.314558	0.0405182	0.928784
499.794	-36301	-14490.9	5.32196	0.336352	0.0235836	0.911539
499.811	-36300.9	-14491	5.32888	0.356696	0.000596968	0.894956
499.828	-36300.8	-14491	5.33544	0.373821	-0.0175735	0.878887
499.845	-36300.7	-14491	5.34251	0.391021	-0.029115	0.859783
499.862	-36300.6	-14491.1	5.34923	0.413584	-0.0354948	0.837297
499.879	-36300.5	-14491.1	5.35584	0.442761	-0.0510626	0.811464
499.896	-36300.4	-14491.1	5.36295	0.477917	-0.0691032	0.785608
499.913	-36300.4	-14491.1	5.36952	0.511472	-0.079739	0.768696
499.93	-36300.3	-14491.2	5.37939	0.54165	-0.0800727	0.759578
499.947	-36300.2	-14491.2	5.38938	0.568558	-0.0799681	0.757076
499.964	-36300.1	-14491.2	5.4	0.59	-0.08	0.75817
499.981	-36300	-14491.3	5.41	0.606667	-0.08	0.759259
499.998	-36299.9	-14491.3	5.43	0.626667	-0.0866667	0.759259
500.015	-36299.8	-14491.3	5.43952	0.636458	-0.090145	0.758626
500.032	-36299.8	-14491.3	5.43992	0.637414	-0.0898202	0.758022
500.049	-36299.7	-14491.4	5.44091	0.636586	-0.0888564	0.758101
500.066	-36299.6	-14491.4	5.45216	0.641017	-0.0904128	0.759515
500.083	-36299.5	-14491.4	5.47172	0.650897	-0.0933745	0.761583
500.1	-36299.4	-14491.5	5.482	0.65867	-0.0940608	0.759336
500.117	-36299.3	-14491.5	5.49572	0.677431	-0.101107	0.747814
500.134	-36299.2	-14491.5	5.50924	0.705455	-0.10314	0.726395
500.151	-36299.1	-14491.5	5.52257	0.737393	-0.0984825	0.69818
500.168	-36299	-14491.6	5.5328	0.766489	-0.0920761	0.671369
500.185	-36298.9	-14491.6	5.54656	0.792779	-0.0900392	0.645292
500.202	-36298.8	-14491.6	5.56151	0.816216	-0.0889288	0.620484
500.219	-36298.8	-14491.7	5.5776	0.835938	-0.0799798	0.598059
500.236	-36298.7	-14491.7	5.59043	0.85524	-0.0651929	0.576722
500.253	-36298.6	-14491.7	5.60422	0.871273	-0.0487318	0.558037
500.27	-36298.5	-14491.7	5.61787	0.883175	-0.0361637	0.543186
500.287	-36298.4	-14491.8	5.63246	0.887939	-0.0265998	0.532743
500.304	-36298.3	-14491.8	5.6484	0.891235	-0.0162341	0.523936
500.321	-36298.2	-14491.8	5.66348	0.89466	-0.00585677	0.515316
500.338	-36298.1	-14491.9	5.67918	0.89833	0.00428612	0.507376
500.355	-36298	-14491.9	5.6946	0.900337	0.0150607	0.501035
500.372	-36297.9	-14491.9	5.7095	0.899796	0.0232707	0.500148
500.389	-36297.8	-14491.9	5.725	0.900877	0.0302158	0.506075
500.406	-36297.8	-14492	5.7405	0.909014	0.0352788	0.515936
500.423	-36297.7	-14492	5.75539	0.927942	0.0388677	0.52254
500.44	-36297.6	-14492	5.77087	0.955104	0.0387992	0.524284
500.457	-36297.5	-14492.1	5.78633	0.981135	0.0330163	0.523291
500.474	-36297.4	-14492.1	5.8028	1.00169	0.0246924	0.522413
500.491	-36297.3	-14492.1	5.82223	1.0227	0.0118365	0.519972
500.508	-36297.2	-14492.1	5.84341	1.04131	-0.00221748	0.515642
500.525	-36297.1	-14492.2	5.8608	1.05565	-0.0137962	0.511906
500.542	-36297	-14492.2	5.8782	1.06697	-0.0194864	0.509325
500.559	-36296.9	-14492.2	5.89486	1.07728	-0.020193	0.50729
500.576	-36296.8	-14492.3	5.91411	1.08505	-0.0196465	0.504198
500.593	-36296.7	-14492.3	5.93268	1.08951	-0.0224604	0.501602
500.61	-36296.6	-14492.3	5.94952	1.09007	-0.0256173	0.499326
500.627	-36296.5	-14492.4	5.9657	1.09014	-0.0318537	0.497637
500.644	-36296.4	-14492.4	5.98621	1.08947	-0.0361836	0.490884
500.661	-36296.3	-14492.4	6.00649	1.09766	-0.03934	0.478921
500.678	-36296.2	-14492.4	6.02664	1.11306	-0.0429252	0.458588
500.695	-36296.1	-14492.5	6.04452	1.13702	-0.0435099	0.432486
500.712	-36296	-14492.5	6.06428	1.16064	-0.0405748	0.404097
500.729	-36295.9	-14492.5	6.08426	1.18396	-0.0342485	0.377841
500.746	-36295.8	-14492.6	6.10542	1.20553	-0.0269545	0.351131
500.763	-36295.7	-14492.6	6.12555	1.2225	-0.0236141	0.329101
500.78	-36295.6	-14492.6	6.14532	1.23582	-0.0169874	0.308383
500.797	-36295.5	-14492.7	6.17	1.25	-0.0133333	0.28976
500.814	-36295.4	-14492.7	6.19	1.25667	-0.00666667	0.277778
500.831	-36295.3	-14492.7	6.21	1.26333	0	0.275599
500.848	-36295.2	-14492.8	6.23122	1.26687	0.00696758	0.285188
500.865	-36295.1	-14492.8	6.25116	1.27009	0.0101768	0.304083
500.882	-36295	-14492.8	6.2712	1.26997	0.0135019	0.327182
500.899	-36294.9	-14492.9	6.29267	1.27004	0.0174147	0.35249
500.916	-36294.8	-14492.9	6.31605	1.2699	0.0237024	0.37377
500.933	-36294.7	-14492.9	6.3396	1.27037	0.0231961	0.390484
500.95	-36294.6	-14492.9	6.36387	1.27893	0.0236479	0.398046
500.967	-36294.5	-14493	6.38342	1.29712	0.0276673	0.394043
500.984	-36294.4	-14493	6.40363	1.32105	0.0346057	0.381899
501.001	-36294.3	-14493	6.42538	1.34573	0.0416251	0.365364
501.018	-36294.2	-14493.1	6.44874	1.3683	0.048115	0.34915
501.035	-36294.1	-14493.1	6.47261	1.38778	0.0553284	0.332601
501.052	-36294	-14493.1	6.49616	1.40423	0.0602309	0.31505
501.069	-36293.9	-14493.2	6.51644	1.41727	0.0614082	0.298
501.086	-36293.8	-14493.2	6.54045	1.43017	0.0681644	0.281497
501.103	-36293.7	-14493.2	6.56623	1.43951	0.0709277	0.266837
501.12	-36293.6	-14493.3	6.59149	1.44465	0.0752253	0.25713
501.137	-36293.5	-14493.3	6.61655	1.44805	0.0833701	0.25182
501.154	-36293.3	-14493.3	6.64326	1.45034	0.0949841	0.254921
501.171	-36293.2	-14493.4	6.66732	1.44985	0.100598	0.265816
501.188	-36293.1	-14493.4	6.69388	1.45024	0.100845	0.28345
501.205	-36293	-14493.4	6.71774	1.4487	0.106064	0.30358
501.222	-36292.9	-14493.5	6.74083	1.44504	0.114566	0.322075
501.239	-36292.8	-14493.5	6.76499	1.44171	0.124075	0.339217
501.256	-36292.7	-14493.5	6.7892	1.4381	0.12733	0.352581
501.273	-36292.6	-14493.6	6.81216	1.43533	0.125356	0.362771
501.29	-36292.5	-14493.6	6.83647	1.42945	0.119753	0.370546
501.307	-36292.4	-14493.6	6.86056	1.42476	0.112731	0.374931
501.324	-36292.3	-14493.7	6.88353	1.41934	0.105815	0.375484
501.341	-36292.1	-14493.7	6.90795	1.41474	0.101116	0.373615
501.358	-36292	-14493.8	6.9319	1.40862	0.0975958	0.368942
501.375	-36291.9	-14493.8	6.95499	1.4075	0.0964762	0.358284
501.392	-36291.8	-14493.8	6.97916	1.41784	0.0966513	0.334924
501.409	-36291.7	-14493.9	7.00545	1.44158	0.0969	0.301617
501.426	-36291.6	-14493.9	7.03203	1.46911	0.0945757	0.263497
501.443	-36291.5	-14493.9	7.05995	1.49425	0.090562	0.222868
501.46	-36291.4	-14494	7.08753	1.51813	0.0898437	0.184819
501.477	-36291.2	-14494	7.11078	1.53877	0.09011	0.150474
501.494	-36291.1	-14494.1	7.13854	1.55738	0.0897698	0.118421
501.511	-36291	-14494.1	7.16247	1.56848	0.0927355	0.0923161
501.528	-36290.9	-14494.1	7.18871	1.57808	0.0957773	0.0695064
501.545	-36290.8	-14494.2	7.21352	1.5889	0.102649	0.0452799
501.562	-36290.7	-14494.2	7.24321	1.59607	0.106164	0.0231188
501.579	-36290.5	-14494.2	7.27019	1.59982	0.112626	0.00330734
501.596	-36290.4	-14494.3	7.29834	1.6	0.116478	-0.0143372
501.613	-36290.3	-14494.3	7.32514	1.60009	0.119885	-0.0276565
501.63	-36290.2	-14494.4	7.35167	1.59687	0.120025	-0.0376324
501.647	-36290.1	-14494.4	7.38	1.59333	0.12	-0.0446623
501.664	-36289.9	-14494.4	7.40333	1.58667	0.12	-0.0490196
501.681	-36289.8	-14494.5	7.43	1.58333	0.123333	-0.0511983
501.698	-36289.7	-14494.5	7.45829	1.57637	0.13053	-0.0534645
501.715	-36289.6	-14494.5	7.48487	1.57303	0.140599	-0.0545737
501.732	-36289.5	-14494.6	7.51164	1.56637	0.150605	-0.0567148
501.749	-36289.3	-14494.6	7.53992	1.56276	0.161262	-0.0565783
501.766	-36289.2	-14494.7	7.56639	1.55583	0.17099	-0.055262
501.783	-36289.1	-14494.7	7.59335	1.54923	0.17719	-0.0519054
501.8	-36289	-14494.7	7.62118	1.5419	0.180572	-0.0499835
501.817	-36288.9	-14494.8	7.64386	1.53638	0.183895	-0.0519404
501.834	-36288.7	-14494.8	7.6681	1.54177	0.187379	-0.0612236
501.851	-36288.6	-14494.9	7.69652	1.55814	0.190276	-0.0803605
501.868	-36288.5	-14494.9	7.72279	1.58291	0.189927	-0.105279
501.885	-36288.4	-14494.9	7.75001	1.60935	0.190017	-0.133225
501.902	-36288.2	-14495	7.77782	1.63375	0.190003	-0.161391
501.919	-36288.1	-14495	7.8053	1.6562	0.189968	-0.185579
501.936	-36288	-14495.1	7.83505	1.6755	0.190122	-0.207709
501.953	-36287.8	-14495.1	7.86403	1.69187	0.189304	-0.225943
501.97	-36287.7	-14495.1	7.89266	1.7039	0.18455	-0.239701
501.987	-36287.6	-14495.2	7.92113	1.71266	0.17746	-0.251485
502.004	-36287.5	-14495.2	7.9513	1.71957	0.170548	-0.262139
502.021	-36287.3	-14495.3	7.97875	1.72519	0.163965	-0.269775
502.038	-36287.2	-14495.3	8.00836	1.727	0.157092	-0.275634
502.055	-36287.1	-14495.4	8.03764	1.72566	0.150124	-0.278866
502.072	-36287	-14495.4	8.06567	1.72008	0.14365	-0.281461
502.089	-36286.8	-14495.5	8.095	1.71501	0.136422	-0.28432
502.106	-36286.7	-14495.5	8.12434	1.70988	0.131261	-0.287136
502.123	-36286.6	-14495.5	8.15233	1.70447	0.128338	-0.290029
502.14	-36286.4	-14495.6	8.18173	1.70253	0.124769	-0.29607
502.157	-36286.3	-14495.6	8.21085	1.70812	0.121364	-0.30892
502.174	-36286.2	-14495.7	8.24085	1.72235	0.118026	-0.32754
502.191	-36286	-14495.7	8.27201	1.74269	0.114717	-0.350263
502.208	-36285.9	-14495.8	8.30331	1.76098	0.110604	-0.37223
502.225	-36285.8	-14495.8	8.33026	1.77792	0.11174	-0.390506
502.242	-36285.6	-14495.9	8.36046	1.79043	0.115722	-0.407403
502.259	-36285.5	-14495.9	8.3914	1.80092	0.118994	-0.419829
502.276	-36285.4	-14495.9	8.42094	1.80588	0.122414	-0.429103
502.293	-36285.2	-14496	8.45256	1.8095	0.125579	-0.435071
502.31	-36285.1	-14496	8.48308	1.80801	0.131743	-0.436063
502.327	-36285	-14496.1	8.51274	1.80159	0.138078	-0.433535
502.344	-36284.8	-14496.1	8.54443	1.79478	0.148257	-0.428025
502.361	-36284.7	-14496.2	8.57481	1.78511	0.155587	-0.422685
502.378	-36284.6	-14496.2	8.60454	1.77535	0.162317	-0.414592
502.395	-36284.4	-14496.3	8.63629	1.76173	0.166324	-0.404317
502.412	-36284.3	-14496.3	8.66656	1.74812	0.169592	-0.393422
502.429	-36284.1	-14496.4	8.69629	1.73519	0.172955	-0.382626
502.446	-36284	-14496.4	8.72827	1.71761	0.176414	-0.370062
