# Supplementary material for: Extraction of driving behavior primitives considering driver expectation and vehicle dynamics
Source: PLoS One. 2025 Dec 31;20(12):e0340123. doi: 10.1371/journal.pone.0340123 (PMC12755792; doi:10.1371/journal.pone.0340123)
Supplement: S2 File — The dataset utilized in this study is organized into two main folders, categorizing driving scenarios into straight driving and turning maneuvers. These folders contain the raw, unprocessed behavioral data. For a detailed description of the variables and format within the.xlsx files, please refer to the accompanying readme.txt file. (ZIP) [file pone.0340123.s002.zip › DataSetForPimitiveExaction-2/turning/c116_w_2.xlsx]

## Sheet: Sheet1
542.192	-35983.7	-14601.2	3.58405	-2.55905	-0.017472	2.53817
542.209	-35983.6	-14601.3	3.54127	-2.56962	-0.0121632	2.54618
542.226	-35983.6	-14601.3	3.4972	-2.57747	-0.00717596	2.55229
542.243	-35983.5	-14601.3	3.45232	-2.58043	-0.00384489	2.55534
542.26	-35983.5	-14601.3	3.4085	-2.57703	-0.00346696	2.55463
542.277	-35983.4	-14601.3	3.36539	-2.56771	-0.00560928	2.5491
542.294	-35983.3	-14601.4	3.3213	-2.55396	-0.00873654	2.5375
542.311	-35983.3	-14601.4	3.27645	-2.53417	-0.0122322	2.51952
542.328	-35983.2	-14601.4	3.23232	-2.50516	-0.0160468	2.49533
542.345	-35983.2	-14601.4	3.18974	-2.46899	-0.0194059	2.46324
542.362	-35983.1	-14601.4	3.14903	-2.42943	-0.0213423	2.42081
542.379	-35983.1	-14601.5	3.10934	-2.37847	-0.0228359	2.3679
542.396	-35983	-14601.5	3.06951	-2.30466	-0.0255915	2.30521
542.413	-35983	-14601.5	3.03013	-2.2159	-0.0293323	2.23121
542.43	-35982.9	-14601.5	2.99253	-2.12706	-0.0329417	2.1444
542.447	-35982.9	-14601.5	2.95731	-2.0349	-0.0362793	2.05123
542.464	-35982.8	-14601.5	2.92459	-1.93146	-0.039587	1.95941
542.481	-35982.8	-14601.6	2.89359	-1.82532	-0.0429361	1.86467
542.498	-35982.8	-14601.6	2.86346	-1.72753	-0.0463364	1.76024
542.515	-35982.7	-14601.6	2.83493	-1.62945	-0.0497946	1.64929
542.532	-35982.7	-14601.6	2.80894	-1.51789	-0.0532692	1.53619
542.549	-35982.6	-14601.6	2.78473	-1.39122	-0.0564921	1.41401
542.566	-35982.6	-14601.6	2.76142	-1.25087	-0.0590321	1.2752
542.583	-35982.5	-14601.7	2.74	-1.09667	-0.06	1.12527
542.6	-35982.5	-14601.7	2.72159	-0.930405	-0.0587971	0.972717
542.617	-35982.4	-14601.7	2.7058	-0.763775	-0.0565314	0.822451
542.634	-35982.4	-14601.7	2.69231	-0.609504	-0.0545045	0.679375
542.651	-35982.4	-14601.7	2.68241	-0.475511	-0.0532346	0.551353
542.668	-35982.3	-14601.7	2.67669	-0.36594	-0.0529355	0.443884
542.685	-35982.3	-14601.8	2.6729	-0.277134	-0.0534236	0.354036
542.702	-35982.2	-14601.8	2.66919	-0.204925	-0.0546661	0.278652
542.719	-35982.2	-14601.8	2.66625	-0.147562	-0.0572482	0.218101
542.736	-35982.1	-14601.8	2.66455	-0.103014	-0.0609855	0.171856
542.753	-35982.1	-14601.8	2.66302	-0.0675672	-0.0636029	0.135783
542.77	-35982.1	-14601.8	2.66108	-0.0383469	-0.0637891	0.106451
542.787	-35982	-14601.8	2.65984	-0.0150537	-0.0632516	0.0833567
542.804	-35982	-14601.9	2.65985	0.00288354	-0.0632608	0.0660435
542.821	-35981.9	-14601.9	2.65997	0.0173372	-0.063315	0.0532922
542.838	-35981.9	-14601.9	2.65976	0.0295233	-0.0631918	0.0440258
542.855	-35981.8	-14601.9	2.66031	0.0392582	-0.063517	0.0375729
542.872	-35981.8	-14601.9	2.66204	0.0464821	-0.0649295	0.033356
542.889	-35981.8	-14601.9	2.66398	0.0515888	-0.0679225	0.0308904
542.906	-35981.7	-14602	2.66565	0.055096	-0.071737	0.029703
542.923	-35981.7	-14602	2.66745	0.0576263	-0.0738486	0.0293245
542.94	-35981.6	-14602	2.66927	0.0594096	-0.0736795	0.0293464
542.957	-35981.6	-14602	2.67026	0.0601817	-0.0732498	0.0294399
542.974	-35981.5	-14602	2.67022	0.0601157	-0.0733647	0.0294394
542.991	-35981.5	-14602	2.66979	0.0599572	-0.0731383	0.0293806
543.008	-35981.5	-14602	2.66971	0.0599898	-0.0729216	0.0293625
543.025	-35981.4	-14602.1	2.67068	0.0599728	-0.07445	0.0295405
543.042	-35981.4	-14602.1	2.67254	0.0599426	-0.0780996	0.0301049
543.059	-35981.3	-14602.1	2.67434	0.0601723	-0.0829265	0.0312605
543.076	-35981.3	-14602.1	2.67595	0.0602437	-0.0880212	0.0329642
543.093	-35981.2	-14602.1	2.67781	0.0592504	-0.0925534	0.0349857
543.11	-35981.2	-14602.1	2.67958	0.0573579	-0.0958766	0.037255
543.127	-35981.2	-14602.1	2.68034	0.0555249	-0.0975052	0.039787
543.144	-35981.1	-14602.2	2.68014	0.0538607	-0.0971626	0.0420216
543.161	-35981.1	-14602.2	2.67971	0.051967	-0.0947913	0.0431242
543.178	-35981	-14602.2	2.67978	0.0503046	-0.0911405	0.0434632
543.195	-35981	-14602.2	2.68097	0.0497259	-0.0873669	0.0439997
543.212	-35980.9	-14602.2	2.68288	0.0499386	-0.0840314	0.044597
543.229	-35980.9	-14602.2	2.68466	0.0500737	-0.0813888	0.0446175
543.246	-35980.9	-14602.2	2.68634	0.0500121	-0.0800439	0.044589
543.263	-35980.8	-14602.3	2.68827	0.0499796	-0.0806354	0.0454207
543.28	-35980.8	-14602.3	2.68983	0.0499968	-0.0828339	0.0466579
543.297	-35980.7	-14602.3	2.69025	0.0500052	-0.0859448	0.0474233
543.314	-35980.7	-14602.3	2.69002	0.0500005	-0.0895559	0.0478712
543.331	-35980.6	-14602.3	2.69	0.0499987	-0.0933129	0.0484692
543.348	-35980.6	-14602.3	2.69001	0.0499999	-0.0965134	0.0490003
543.365	-35980.6	-14602.3	2.68975	0.05	-0.0985572	0.0491186
543.382	-35980.5	-14602.4	2.68995	0.05	-0.0999236	0.049024
543.399	-35980.5	-14602.4	2.69136	0.0500012	-0.101357	0.0490078
543.416	-35980.4	-14602.4	2.69333	0.05	-0.103333	0.0490196
543.433	-35980.4	-14602.4	2.69506	0.049995	-0.10622	0.0489711
543.45	-35980.3	-14602.4	2.69678	0.050001	-0.110275	0.0490302
543.467	-35980.3	-14602.4	2.69869	0.0500197	-0.115381	0.0493971
543.484	-35980.2	-14602.4	2.70005	0.0499963	-0.120253	0.0501667
543.501	-35980.2	-14602.5	2.70025	0.0499282	-0.123889	0.0514788
543.518	-35980.2	-14602.5	2.69997	0.0500287	-0.12705	0.0536985
543.535	-35980.1	-14602.5	2.69992	0.0502718	-0.130492	0.0571555
543.552	-35980.1	-14602.5	2.70002	0.0498311	-0.133915	0.0619479
543.569	-35980	-14602.5	2.7001	0.0482592	-0.137134	0.0683048
543.586	-35980	-14602.5	2.69995	0.0463462	-0.140674	0.0768647
543.603	-35979.9	-14602.5	2.6997	0.0446703	-0.14451	0.0882476
543.62	-35979.9	-14602.6	2.70025	0.0428769	-0.147059	0.102887
543.637	-35979.9	-14602.6	2.70195	0.0409459	-0.147373	0.121096
543.654	-35979.8	-14602.6	2.70386	0.0398019	-0.146242	0.143
543.671	-35979.8	-14602.6	2.70546	0.0397879	-0.144533	0.169085
543.688	-35979.7	-14602.6	2.70723	0.0400523	-0.142889	0.200486
543.705	-35979.7	-14602.6	2.70915	0.0400531	-0.14136	0.237745
543.722	-35979.6	-14602.6	2.71022	0.0399824	-0.139029	0.280256
543.739	-35979.6	-14602.7	2.71018	0.0399822	-0.135588	0.32639
543.756	-35979.6	-14602.7	2.70993	0.0400129	-0.131763	0.373205
543.773	-35979.5	-14602.7	2.70993	0.0400231	-0.128288	0.418659
543.79	-35979.5	-14602.7	2.71005	0.039968	-0.125817	0.461962
543.807	-35979.4	-14602.7	2.71008	0.0399304	-0.125446	0.501768
543.824	-35979.4	-14602.7	2.70986	0.0401324	-0.128781	0.535972
543.841	-35979.3	-14602.7	2.70975	0.040244	-0.135856	0.563461
543.858	-35979.3	-14602.7	2.71063	0.0393759	-0.145002	0.584283
543.875	-35979.2	-14602.8	2.71243	0.0375732	-0.155088	0.599204
543.892	-35979.2	-14602.8	2.71426	0.0357376	-0.165559	0.609613
543.909	-35979.1	-14602.8	2.71592	0.0340755	-0.175899	0.617139
543.926	-35979.1	-14602.8	2.71783	0.0321701	-0.185598	0.623608
543.943	-35979.1	-14602.8	2.7196	0.0304003	-0.194081	0.630879
543.96	-35979	-14602.8	2.7203	0.0297049	-0.200752	0.640802
543.977	-35979	-14602.8	2.7201	0.0298987	-0.205453	0.654955
543.994	-35978.9	-14602.8	2.71992	0.0300762	-0.208337	0.674581
544.011	-35978.9	-14602.9	2.71998	0.0300221	-0.209777	0.699096
544.028	-35978.8	-14602.9	2.72002	0.0299795	-0.210267	0.726741
544.045	-35978.8	-14602.9	2.72001	0.0299955	-0.21011	0.756416
544.062	-35978.8	-14602.9	2.71998	0.0300049	-0.209586	0.787554
544.079	-35978.7	-14602.9	2.71999	0.0300006	-0.209721	0.820744
544.096	-35978.7	-14602.9	2.72006	0.0300017	-0.211771	0.857116
544.113	-35978.6	-14602.9	2.72003	0.0300016	-0.215793	0.897597
544.13	-35978.6	-14602.9	2.71977	0.0299876	-0.221119	0.94263
544.147	-35978.5	-14603	2.71991	0.0299951	-0.226179	0.990057
544.164	-35978.5	-14603	2.7212	0.0300509	-0.229268	1.03702
544.181	-35978.4	-14603	2.72311	0.0300186	-0.230052	1.0829
544.198	-35978.4	-14603	2.72485	0.0298121	-0.228834	1.12774
544.215	-35978.3	-14603	2.72656	0.0299639	-0.226782	1.17075
544.232	-35978.3	-14603	2.72853	0.0311097	-0.225437	1.21114
544.249	-35978.3	-14603	2.73	0.0333333	-0.226667	1.24946
544.266	-35978.2	-14603	2.73026	0.0364677	-0.23143	1.28662
544.283	-35978.2	-14603	2.73	0.04	-0.236667	1.32353
544.3	-35978.1	-14603.1	2.73	0.0434571	-0.239277	1.36043
544.317	-35978.1	-14603.1	2.72999	0.0468689	-0.240023	1.39518
544.334	-35978	-14603.1	2.72975	0.0503294	-0.240238	1.42545
544.351	-35978	-14603.1	2.73011	0.0537243	-0.239928	1.45034
544.368	-35977.9	-14603.1	2.73163	0.0570033	-0.239349	1.46941
544.385	-35977.9	-14603.1	2.73355	0.0604186	-0.240246	1.48276
544.402	-35977.8	-14603.1	2.73521	0.0640218	-0.24356	1.49066
544.419	-35977.8	-14603.1	2.73702	0.0671498	-0.247227	1.49366
544.436	-35977.8	-14603.1	2.73903	0.0692138	-0.249402	1.49219
544.453	-35977.7	-14603.2	2.7401	0.0701025	-0.250016	1.4862
544.47	-35977.7	-14603.2	2.73993	0.0700816	-0.249753	1.47604
544.487	-35977.6	-14603.2	2.74021	0.0700342	-0.250293	1.46297
544.504	-35977.6	-14603.2	2.74189	0.0702517	-0.253046	1.44864
544.521	-35977.5	-14603.2	2.74388	0.0696867	-0.258629	1.43532
544.538	-35977.5	-14603.2	2.74553	0.0679477	-0.266972	1.42529
544.555	-35977.4	-14603.2	2.74737	0.0660397	-0.276979	1.42069
544.572	-35977.4	-14603.2	2.74927	0.0644389	-0.28728	1.42257
544.589	-35977.3	-14603.2	2.75011	0.0626508	-0.296236	1.43042
544.606	-35977.3	-14603.2	2.74988	0.0607538	-0.302096	1.4431
544.623	-35977.3	-14603.3	2.75043	0.0597597	-0.303025	1.45875
544.64	-35977.2	-14603.3	2.75226	0.0598451	-0.299384	1.4753
544.657	-35977.2	-14603.3	2.75416	0.0600614	-0.294252	1.49054
544.674	-35977.1	-14603.3	2.75574	0.060023	-0.289272	1.50319
544.691	-35977.1	-14603.3	2.75762	0.0600188	-0.284386	1.5129
544.708	-35977	-14603.3	2.75949	0.0600586	-0.280668	1.51916
544.725	-35977	-14603.3	2.76012	0.0598482	-0.280351	1.52124
544.742	-35976.9	-14603.3	2.75989	0.0597633	-0.282566	1.51923
544.759	-35976.9	-14603.3	2.76064	0.060742	-0.283725	1.514
544.776	-35976.8	-14603.3	2.76251	0.0625844	-0.283398	1.5056
544.793	-35976.8	-14603.3	2.76437	0.0642466	-0.283584	1.49354
544.81	-35976.7	-14603.4	2.76603	0.0658844	-0.283757	1.47849
544.827	-35976.7	-14603.4	2.76797	0.0685312	-0.281584	1.46193
544.844	-35976.6	-14603.4	2.76968	0.0720555	-0.277828	1.4438
544.861	-35976.6	-14603.4	2.77008	0.0755772	-0.275309	1.42311
544.878	-35976.6	-14603.4	2.76989	0.0789697	-0.275799	1.40022
544.895	-35976.5	-14603.4	2.77085	0.0825588	-0.280186	1.37637
544.912	-35976.5	-14603.4	2.77285	0.0859732	-0.28787	1.35285
544.929	-35976.4	-14603.4	2.77476	0.0884901	-0.297867	1.33093
544.946	-35976.4	-14603.4	2.77639	0.0898732	-0.313078	1.31221
544.963	-35976.3	-14603.4	2.77799	0.0901991	-0.337112	1.2984
544.98	-35976.3	-14603.4	2.77969	0.0900254	-0.365233	1.29128
544.997	-35976.2	-14603.4	2.78149	0.0900003	-0.390404	1.29235
545.014	-35976.2	-14603.4	2.78316	0.0900154	-0.413813	1.30131
545.031	-35976.1	-14603.5	2.78456	0.0897987	-0.43889	1.31696
545.048	-35976.1	-14603.5	2.78651	0.0899591	-0.462149	1.33747
545.065	-35976	-14603.5	2.78979	0.0912025	-0.47949	1.36084
545.082	-35976	-14603.5	2.79317	0.0932053	-0.495601	1.38528
545.099	-35976	-14603.5	2.79526	0.095303	-0.516267	1.40903
545.116	-35975.9	-14603.5	2.79667	0.0966667	-0.54	1.43028
545.133	-35975.9	-14603.5	2.79831	0.096793	-0.563446	1.4475
545.15	-35975.8	-14603.5	2.8001	0.0966776	-0.58447	1.46033
545.167	-35975.8	-14603.5	2.80179	0.0970626	-0.601512	1.4686
545.184	-35975.7	-14603.5	2.80343	0.0965822	-0.613928	1.47171
545.201	-35975.7	-14603.5	2.80514	0.094459	-0.621293	1.46926
545.218	-35975.6	-14603.5	2.80687	0.0933677	-0.623278	1.46186
545.235	-35975.6	-14603.5	2.80857	0.0950853	-0.619821	1.45026
545.252	-35975.5	-14603.5	2.81031	0.0968192	-0.61156	1.43496
545.269	-35975.5	-14603.5	2.81207	0.0966793	-0.599264	1.41659
545.286	-35975.4	-14603.5	2.81357	0.096834	-0.583725	1.39604
545.303	-35975.4	-14603.5	2.81496	0.0986569	-0.566292	1.37402
545.32	-35975.3	-14603.6	2.8174	0.100223	-0.549627	1.35056
545.337	-35975.3	-14603.6	2.8211	0.100284	-0.535456	1.32564
545.354	-35975.2	-14603.6	2.82396	0.0999292	-0.523216	1.29929
545.371	-35975.2	-14603.6	2.82535	0.0999273	-0.511787	1.27109
545.388	-35975.1	-14603.6	2.82753	0.100014	-0.499554	1.23991
545.405	-35975.1	-14603.6	2.83122	0.100004	-0.48488	1.20512
545.422	-35975	-14603.6	2.83412	0.100014	-0.466203	1.16705
545.439	-35975	-14603.6	2.83557	0.100051	-0.443778	1.12663
545.456	-35974.9	-14603.6	2.83784	0.0999127	-0.420501	1.08542
545.473	-35974.9	-14603.6	2.84142	0.0997881	-0.398549	1.04338
545.49	-35974.8	-14603.6	2.84433	0.100365	-0.378942	0.998412
545.507	-35974.8	-14603.6	2.84593	0.102027	-0.363004	0.948061
545.524	-35974.7	-14603.6	2.84743	0.104725	-0.352481	0.889661
545.541	-35974.7	-14603.6	2.84922	0.108211	-0.347523	0.821764
545.558	-35974.7	-14603.6	2.85075	0.112095	-0.346558	0.744153
545.575	-35974.6	-14603.6	2.8523	0.116955	-0.348389	0.654434
545.592	-35974.5	-14603.6	2.85488	0.124239	-0.35226	0.548391
545.609	-35974.5	-14603.6	2.85847	0.134723	-0.35754	0.426873
545.626	-35974.4	-14603.6	2.86209	0.148548	-0.363722	0.295454
545.643	-35974.4	-14603.6	2.86547	0.166119	-0.37067	0.15936
545.66	-35974.4	-14603.6	2.8689	0.188098	-0.378507	0.0231877
545.677	-35974.3	-14603.6	2.87225	0.215482	-0.386966	-0.11107
545.694	-35974.3	-14603.6	2.87519	0.249419	-0.395542	-0.243019
545.711	-35974.2	-14603.6	2.87864	0.29013	-0.404121	-0.370307
545.728	-35974.1	-14603.6	2.88416	0.337034	-0.41282	-0.489261
545.745	-35974.1	-14603.6	2.89149	0.387836	-0.421387	-0.596591
545.762	-35974.1	-14603.6	2.89942	0.439321	-0.429485	-0.689609
545.779	-35974	-14603.6	2.90788	0.488873	-0.437853	-0.768642
545.796	-35973.9	-14603.6	2.91735	0.534241	-0.447577	-0.8353
545.813	-35973.9	-14603.6	2.928	0.573743	-0.458145	-0.889429
545.83	-35973.9	-14603.6	2.93975	0.606106	-0.468456	-0.930296
545.847	-35973.8	-14603.6	2.95192	0.630914	-0.478752	-0.959168
545.864	-35973.8	-14603.6	2.9637	0.648262	-0.489769	-0.978147
545.881	-35973.7	-14603.6	2.97529	0.659096	-0.501836	-0.989303
545.898	-35973.6	-14603.6	2.98715	0.664706	-0.515064	-0.994823
545.915	-35973.6	-14603.6	2.99928	0.666633	-0.529154	-0.997668
545.932	-35973.5	-14603.6	3.01148	0.666968	-0.543872	-1.00075
545.949	-35973.5	-14603.6	3.02333	0.67	-0.56	-1.00545
545.966	-35973.4	-14603.6	3.03468	0.679765	-0.578518	-1.01289
545.983	-35973.4	-14603.6	3.04667	0.696667	-0.6	-1.02505
546	-35973.3	-14603.6	3.06024	0.720022	-0.624656	-1.04313
546.017	-35973.3	-14603.6	3.07413	0.748451	-0.651631	-1.06446
546.034	-35973.2	-14603.6	3.08724	0.780059	-0.679844	-1.08652
546.051	-35973.2	-14603.6	3.10085	0.811814	-0.708333	-1.11042
546.068	-35973.1	-14603.6	3.11607	0.841985	-0.735717	-1.13746
546.085	-35973.1	-14603.6	3.13183	0.87401	-0.759108	-1.16696
546.102	-35973	-14603.6	3.14717	0.911392	-0.776389	-1.19862
546.119	-35973	-14603.6	3.16283	0.954759	-0.788492	-1.23438
546.136	-35972.9	-14603.6	3.1796	1.00359	-0.797243	-1.27493
546.153	-35972.9	-14603.6	3.19773	1.0558	-0.805317	-1.31704
546.17	-35972.8	-14603.6	3.21732	1.10852	-0.814781	-1.35841
546.187	-35972.7	-14603.6	3.23844	1.15772	-0.82623	-1.39976
546.204	-35972.7	-14603.6	3.26076	1.20136	-0.840538	-1.44148
546.221	-35972.6	-14603.6	3.28323	1.24167	-0.859479	-1.48253
546.238	-35972.6	-14603.6	3.30543	1.281	-0.882299	-1.52241
546.255	-35972.5	-14603.5	3.32811	1.32091	-0.903765	-1.56185
546.272	-35972.5	-14603.5	3.3515	1.36234	-0.92186	-1.60151
546.289	-35972.4	-14603.5	3.37488	1.40535	-0.939913	-1.64171
546.306	-35972.3	-14603.5	3.39854	1.44878	-0.95914	-1.68154
546.323	-35972.3	-14603.5	3.42429	1.48966	-0.977092	-1.7183
546.34	-35972.2	-14603.5	3.45204	1.52482	-0.9938	-1.75011
546.357	-35972.2	-14603.5	3.47928	1.55112	-1.01269	-1.77629
546.374	-35972.1	-14603.5	3.50565	1.56905	-1.03459	-1.79659
546.391	-35972	-14603.5	3.53328	1.58293	-1.05734	-1.81117
546.408	-35972	-14603.5	3.56265	1.59362	-1.07967	-1.82014
546.425	-35971.9	-14603.5	3.59235	1.59813	-1.10144	-1.82357
546.442	-35971.9	-14603.5	3.62153	1.59585	-1.12207	-1.82156
546.459	-35971.8	-14603.5	3.64998	1.58842	-1.14061	-1.81425
546.476	-35971.7	-14603.5	3.6782	1.57638	-1.15703	-1.80231
546.493	-35971.7	-14603.4	3.70716	1.55952	-1.17207	-1.78689
546.51	-35971.6	-14603.4	3.73649	1.54006	-1.18741	-1.77026
546.527	-35971.5	-14603.4	3.76487	1.52207	-1.20516	-1.75555
546.544	-35971.5	-14603.4	3.79211	1.50908	-1.22446	-1.74499
546.561	-35971.4	-14603.4	3.81884	1.50398	-1.24257	-1.74014
546.578	-35971.4	-14603.4	3.84547	1.50744	-1.25883	-1.74141
546.595	-35971.3	-14603.4	3.87234	1.51872	-1.27386	-1.74847
546.612	-35971.2	-14603.4	3.89998	1.53557	-1.28936	-1.75959
546.629	-35971.2	-14603.3	3.92888	1.55487	-1.30732	-1.77232
546.646	-35971.1	-14603.3	3.95822	1.57363	-1.32664	-1.78454
546.663	-35971	-14603.3	3.98677	1.58927	-1.34538	-1.79442
546.68	-35971	-14603.3	4.01497	1.60149	-1.36589	-1.80098
546.697	-35970.9	-14603.3	4.04381	1.61074	-1.39149	-1.80364
546.714	-35970.8	-14603.3	4.0732	1.61631	-1.42	-1.80219
546.731	-35970.7	-14603.3	4.10263	1.61718	-1.44763	-1.79671
546.748	-35970.7	-14603.2	4.13165	1.61366	-1.47502	-1.78815
546.765	-35970.6	-14603.2	4.16001	1.60662	-1.50365	-1.77762
546.782	-35970.5	-14603.2	4.18832	1.59726	-1.53175	-1.76547
546.799	-35970.5	-14603.2	4.21726	1.5865	-1.5575	-1.75191
546.816	-35970.4	-14603.2	4.24667	1.57333	-1.58333	-1.73747
546.833	-35970.3	-14603.1	4.27609	1.55688	-1.61193	-1.72262
546.85	-35970.3	-14603.1	4.30501	1.53895	-1.64174	-1.70713
546.867	-35970.2	-14603.1	4.33325	1.52113	-1.67113	-1.69053
546.884	-35970.1	-14603.1	4.3617	1.50215	-1.70189	-1.67205
546.901	-35970	-14603.1	4.39099	1.48067	-1.73506	-1.65126
546.918	-35970	-14603	4.42002	1.45716	-1.76685	-1.62919
546.935	-35969.9	-14603	4.44781	1.43337	-1.79395	-1.60725
546.952	-35969.8	-14603	4.47471	1.4137	-1.81724	-1.58705
546.969	-35969.7	-14603	4.50129	1.40144	-1.83795	-1.57042
546.986	-35969.7	-14602.9	4.52811	1.39622	-1.85644	-1.55962
547.003	-35969.6	-14602.9	4.55548	1.39829	-1.87271	-1.55628
547.02	-35969.5	-14602.9	4.5832	1.41067	-1.88624	-1.56048
547.037	-35969.4	-14602.9	4.61086	1.43373	-1.89696	-1.57159
547.054	-35969.4	-14602.8	4.63783	1.4617	-1.9058	-1.58811
547.071	-35969.3	-14602.8	4.66423	1.49016	-1.91394	-1.60813
547.088	-35969.2	-14602.8	4.69155	1.51814	-1.92273	-1.6293
547.105	-35969.1	-14602.7	4.72058	1.54459	-1.9329	-1.64949
547.122	-35969.1	-14602.7	4.75073	1.56762	-1.94398	-1.66699
547.139	-35969	-14602.7	4.78156	1.58559	-1.95583	-1.68051
547.156	-35968.9	-14602.7	4.81304	1.59738	-1.96889	-1.68925
547.173	-35968.8	-14602.6	4.84481	1.60277	-1.98366	-1.69292
547.19	-35968.8	-14602.6	4.87613	1.6027	-2.00059	-1.69177
547.207	-35968.7	-14602.5	4.90693	1.59781	-2.0195	-1.6859
547.224	-35968.6	-14602.5	4.93806	1.58829	-2.03943	-1.67519
547.241	-35968.5	-14602.5	4.96917	1.57449	-2.05863	-1.6604
547.258	-35968.4	-14602.5	4.99868	1.55697	-2.07456	-1.64316
547.275	-35968.4	-14602.4	5.02676	1.53674	-2.08608	-1.62409
547.292	-35968.3	-14602.4	5.0552	1.51513	-2.0933	-1.60285
547.309	-35968.2	-14602.3	5.08451	1.49277	-2.09647	-1.57966
547.326	-35968.1	-14602.3	5.11397	1.46961	-2.09599	-1.55522
547.343	-35968	-14602.3	5.14314	1.44547	-2.09386	-1.52929
547.36	-35968	-14602.2	5.17186	1.41996	-2.09311	-1.50093
547.377	-35967.9	-14602.2	5.20012	1.39134	-2.09344	-1.46945
547.394	-35967.8	-14602.1	5.228	1.35723	-2.09248	-1.43443
547.411	-35967.7	-14602.1	5.2554	1.3185	-2.09049	-1.39561
547.428	-35967.6	-14602.1	5.28209	1.278	-2.08921	-1.35297
547.445	-35967.6	-14602	5.30758	1.23658	-2.08746	-1.30803
547.462	-35967.5	-14602	5.3314	1.19397	-2.08289	-1.26282
547.479	-35967.4	-14601.9	5.3545	1.15036	-2.07757	-1.21624
547.496	-35967.3	-14601.9	5.37828	1.10595	-2.07532	-1.1657
547.513	-35967.2	-14601.8	5.40245	1.05882	-2.07629	-1.10888
547.53	-35967.1	-14601.8	5.42586	1.00576	-2.07892	-1.04382
547.547	-35967.1	-14601.7	5.44759	0.941829	-2.08279	-0.970034
547.564	-35967	-14601.7	5.46701	0.862406	-2.08778	-0.887162
547.581	-35966.9	-14601.6	5.48466	0.768521	-2.09281	-0.792125
547.598	-35966.8	-14601.6	5.50124	0.662657	-2.0964	-0.682042
547.615	-35966.7	-14601.5	5.5159	0.544078	-2.09678	-0.56073
547.632	-35966.7	-14601.5	5.52754	0.413423	-2.09279	-0.434155
547.649	-35966.6	-14601.4	5.53667	0.283333	-2.08667	-0.30719
547.666	-35966.5	-14601.4	5.5441	0.166314	-2.08114	-0.183768
547.683	-35966.4	-14601.3	5.55	0.06	-2.07667	-0.0653595
547.7	-35966.3	-14601.3	5.55431	-0.0395998	-2.07352	0.0467476
547.717	-35966.2	-14601.2	5.55675	-0.128118	-2.07345	0.149515
547.734	-35966.2	-14601.2	5.55723	-0.200394	-2.07763	0.240109
547.751	-35966.1	-14601.1	5.55656	-0.255616	-2.08414	0.317838
547.768	-35966	-14601.1	5.55532	-0.294988	-2.09092	0.383168
547.785	-35965.9	-14601	5.55298	-0.322835	-2.0974	0.438553
547.802	-35965.9	-14600.9	5.54942	-0.342772	-2.10311	0.486744
547.819	-35965.8	-14600.9	5.5462	-0.35488	-2.10724	0.530351
547.836	-35965.7	-14600.8	5.54436	-0.359614	-2.10935	0.571355
547.853	-35965.6	-14600.8	5.543	-0.359801	-2.11009	0.610309
547.87	-35965.6	-14600.7	5.54138	-0.35813	-2.11015	0.648127
547.887	-35965.5	-14600.7	5.53957	-0.356302	-2.10995	0.686871
547.904	-35965.4	-14600.6	5.53778	-0.354883	-2.10987	0.727649
547.921	-35965.3	-14600.5	5.53626	-0.352402	-2.11012	0.769368
547.938	-35965.2	-14600.5	5.53478	-0.348653	-2.11038	0.810689
547.955	-35965.2	-14600.4	5.53227	-0.345999	-2.10946	0.850334
547.972	-35965.1	-14600.4	5.52873	-0.344773	-2.10647	0.888305
547.989	-35965	-14600.3	5.52581	-0.341989	-2.10119	0.926443
548.006	-35964.9	-14600.2	5.52414	-0.336682	-2.09311	0.964989
548.023	-35964.9	-14600.2	5.5227	-0.331205	-2.0813	1.00164
548.04	-35964.8	-14600.1	5.52095	-0.326279	-2.06585	1.03495
548.057	-35964.7	-14600.1	5.51918	-0.320301	-2.04812	1.06481
548.074	-35964.7	-14600	5.51751	-0.31336	-2.02834	1.09067
548.091	-35964.6	-14599.9	5.51592	-0.307459	-2.0054	1.11153
548.108	-35964.5	-14599.9	5.51423	-0.302585	-1.97808	1.12716
548.125	-35964.4	-14599.8	5.51223	-0.29656	-1.94522	1.13822
548.142	-35964.4	-14599.7	5.51041	-0.289421	-1.90855	1.14525
548.159	-35964.3	-14599.7	5.5099	-0.283253	-1.87226	1.14866
548.176	-35964.2	-14599.6	5.51013	-0.278464	-1.83908	1.1494
548.193	-35964.2	-14599.5	5.50932	-0.274159	-1.81053	1.14878
548.21	-35964.1	-14599.5	5.50738	-0.270731	-1.78883	1.14757
548.227	-35964	-14599.4	5.50552	-0.269478	-1.77655	1.14606
548.244	-35964	-14599.3	5.50387	-0.269848	-1.77308	1.14435
548.261	-35963.9	-14599.3	5.50191	-0.270146	-1.77565	1.14236
548.278	-35963.8	-14599.2	5.50025	-0.27004	-1.78143	1.14013
548.295	-35963.8	-14599.1	5.49994	-0.269963	-1.78785	1.13768
548.312	-35963.7	-14599.1	5.50011	-0.269992	-1.79481	1.13478
548.329	-35963.6	-14599	5.49902	-0.270006	-1.80333	1.13112
548.346	-35963.6	-14598.9	5.49701	-0.269999	-1.81199	1.12707
548.363	-35963.5	-14598.9	5.49527	-0.270014	-1.81848	1.1232
548.38	-35963.4	-14598.8	5.49366	-0.270009	-1.82274	1.11942
548.397	-35963.4	-14598.7	5.49166	-0.269939	-1.82555	1.11544
548.414	-35963.3	-14598.6	5.49009	-0.269976	-1.82667	1.11154
548.431	-35963.2	-14598.6	5.48996	-0.270241	-1.82571	1.10812
548.448	-35963.2	-14598.5	5.49003	-0.270047	-1.82348	1.10478
548.465	-35963.1	-14598.4	5.48877	-0.268692	-1.82122	1.10101
548.482	-35963.1	-14598.4	5.48678	-0.266776	-1.82002	1.09716
548.499	-35963	-14598.3	5.48506	-0.265072	-1.82071	1.09397
548.516	-35962.9	-14598.2	5.48333	-0.263333	-1.82333	1.09259
548.533	-35962.9	-14598.2	5.4813	-0.261311	-1.82726	1.0942
548.55	-35962.8	-14598.1	5.47996	-0.259962	-1.83008	1.09956
548.567	-35962.7	-14598	5.48002	-0.259951	-1.82968	1.10915
548.584	-35962.7	-14597.9	5.47996	-0.259971	-1.82641	1.12293
548.601	-35962.6	-14597.9	5.47848	-0.258725	-1.82024	1.14027
548.618	-35962.6	-14597.8	5.47644	-0.256341	-1.80815	1.15907
548.635	-35962.5	-14597.7	5.47473	-0.253159	-1.78799	1.1772
548.652	-35962.4	-14597.6	5.47301	-0.249262	-1.7617	1.19326
548.669	-35962.4	-14597.6	5.47112	-0.244598	-1.73059	1.20629
548.686	-35962.3	-14597.5	5.46986	-0.238909	-1.69273	1.21609
548.703	-35962.3	-14597.4	5.46971	-0.232167	-1.64821	1.22335
548.72	-35962.2	-14597.3	5.4701	-0.224968	-1.60298	1.23061
548.737	-35962.2	-14597.3	5.47033	-0.217934	-1.56211	1.24029
548.754	-35962.1	-14597.2	5.46968	-0.21155	-1.52701	1.25399
548.771	-35962.1	-14597.1	5.46802	-0.206242	-1.49957	1.27348
548.788	-35962	-14597	5.46614	-0.20236	-1.48318	1.30098
548.805	-35961.9	-14597	5.46447	-0.200254	-1.47859	1.33672
548.822	-35961.9	-14596.9	5.46265	-0.200257	-1.48172	1.3775
548.839	-35961.8	-14596.8	5.46077	-0.20202	-1.48977	1.4203
548.856	-35961.8	-14596.7	5.45972	-0.204192	-1.50236	1.46294
548.873	-35961.7	-14596.7	5.45975	-0.205918	-1.51664	1.50401
548.89	-35961.7	-14596.6	5.46019	-0.207053	-1.52646	1.54304
548.907	-35961.6	-14596.5	5.46031	-0.207219	-1.52853	1.58009
548.924	-35961.6	-14596.4	5.45941	-0.205703	-1.5234	1.61577
548.941	-35961.5	-14596.3	5.45757	-0.202238	-1.51141	1.64963
548.958	-35961.5	-14596.3	5.45575	-0.197061	-1.49239	1.68017
548.975	-35961.4	-14596.2	5.45416	-0.19034	-1.46703	1.70764
548.992	-35961.4	-14596.1	5.4523	-0.182191	-1.43694	1.7339
549.009	-35961.3	-14596	5.45048	-0.173437	-1.40551	1.75972
549.026	-35961.3	-14595.9	5.44972	-0.165492	-1.37748	1.78485
549.043	-35961.2	-14595.9	5.4499	-0.158797	-1.3541	1.81
549.06	-35961.2	-14595.8	5.45008	-0.15302	-1.33383	1.8366
549.077	-35961.1	-14595.7	5.45003	-0.148138	-1.31585	1.86466
549.094	-35961.1	-14595.6	5.44998	-0.144303	-1.2997	1.8932
549.111	-35961	-14595.5	5.44999	-0.141006	-1.28255	1.92121
549.128	-35961	-14595.5	5.45001	-0.137416	-1.26068	1.94762
549.145	-35960.9	-14595.4	5.45	-0.133987	-1.23793	1.9711
549.162	-35960.9	-14595.3	5.45	-0.131752	-1.22162	1.99032
549.179	-35960.8	-14595.2	5.45	-0.130332	-1.21177	2.00558
549.196	-35960.8	-14595.1	5.45	-0.128759	-1.20504	2.01786
549.213	-35960.7	-14595.1	5.45	-0.126974	-1.20054	2.02706
549.23	-35960.7	-14595	5.45	-0.125301	-1.1986	2.03277
549.247	-35960.6	-14594.9	5.45	-0.123561	-1.19966	2.03572
549.264	-35960.6	-14594.8	5.45	-0.121542	-1.20415	2.03705
549.281	-35960.5	-14594.8	5.45	-0.12008	-1.21216	2.03711
549.298	-35960.5	-14594.7	5.45	-0.120007	-1.22371	2.03609
549.315	-35960.4	-14594.6	5.45	-0.120038	-1.23898	2.03491
549.332	-35960.4	-14594.5	5.45	-0.118638	-1.2569	2.0344
549.349	-35960.3	-14594.4	5.45	-0.116667	-1.27	2.03377
549.366	-35960.3	-14594.3	5.45	-0.115201	-1.27131	2.03203
549.383	-35960.3	-14594.2	5.45	-0.113333	-1.26333	2.02941
549.4	-35960.2	-14594.2	5.45	-0.110119	-1.24964	2.02616
549.417	-35960.2	-14594.1	5.45	-0.106464	-1.2285	2.02145
549.434	-35960.1	-14594	5.45	-0.103218	-1.1983	2.01466
549.451	-35960.1	-14593.9	5.45	-0.0994976	-1.16226	2.00666
549.468	-35960	-14593.8	5.45	-0.094608	-1.12399	1.99826
549.485	-35960	-14593.8	5.45	-0.0894086	-1.08552	1.98905
549.502	-35960	-14593.7	5.45	-0.0844902	-1.04785	1.97868
549.519	-35959.9	-14593.6	5.45	-0.0789174	-1.00989	1.96748
549.536	-35959.9	-14593.5	5.45	-0.0721196	-0.971419	1.95579
549.553	-35959.8	-14593.4	5.45	-0.0650319	-0.935155	1.94377
549.57	-35959.8	-14593.3	5.45001	-0.0583403	-0.902033	1.9314
549.587	-35959.7	-14593.3	5.44999	-0.0517827	-0.868539	1.91846
549.604	-35959.7	-14593.2	5.44998	-0.0450251	-0.830878	1.90468
549.621	-35959.7	-14593.1	5.45002	-0.0378171	-0.785793	1.88986
549.638	-35959.6	-14593	5.45008	-0.0296305	-0.731959	1.87383
549.655	-35959.6	-14592.9	5.44989	-0.0194478	-0.671257	1.85644
549.672	-35959.5	-14592.8	5.44968	-0.00655295	-0.605247	1.83728
549.689	-35959.5	-14592.8	5.45043	0.00925104	-0.534601	1.81549
549.706	-35959.5	-14592.7	5.45225	0.0278854	-0.462872	1.79095
549.723	-35959.4	-14592.6	5.45395	0.0489132	-0.39792	1.76459
549.74	-35959.4	-14592.5	5.45545	0.0713839	-0.346582	1.73711
549.757	-35959.3	-14592.4	5.45818	0.0938123	-0.313601	1.70882
549.774	-35959.3	-14592.3	5.46182	0.116733	-0.293811	1.67953
549.791	-35959.2	-14592.3	5.46415	0.142807	-0.272039	1.64859
549.808	-35959.2	-14592.2	5.46549	0.172297	-0.247786	1.61506
549.825	-35959.2	-14592.1	5.46884	0.202908	-0.236082	1.5778
549.842	-35959.1	-14592	5.47437	0.235313	-0.234978	1.53705
549.859	-35959.1	-14591.9	5.4796	0.272824	-0.227149	1.49425
549.876	-35959	-14591.8	5.4844	0.315201	-0.211988	1.44951
549.893	-35959	-14591.8	5.49043	0.359408	-0.201815	1.4019
549.91	-35959	-14591.7	5.49754	0.4041	-0.196224	1.35213
549.927	-35958.9	-14591.6	5.50424	0.44926	-0.185444	1.30217
549.944	-35958.9	-14591.5	5.51104	0.493888	-0.172496	1.25353
549.961	-35958.8	-14591.4	5.51964	0.536508	-0.168585	1.20722
549.978	-35958.8	-14591.3	5.53006	0.577816	-0.178	1.1624
549.995	-35958.7	-14591.2	5.54142	0.61967	-0.20037	1.11747
550.012	-35958.7	-14591.2	5.55363	0.662924	-0.229733	1.07324
550.029	-35958.7	-14591.1	5.56699	0.707441	-0.25751	1.03185
550.046	-35958.6	-14591	5.5809	0.749796	-0.280006	0.994238
550.063	-35958.6	-14590.9	5.59446	0.785628	-0.295873	0.960735
550.08	-35958.5	-14590.8	5.60768	0.815247	-0.30312	0.931662
550.097	-35958.5	-14590.7	5.62096	0.840589	-0.300519	0.907296
550.114	-35958.4	-14590.6	5.63494	0.86127	-0.293955	0.887631
550.131	-35958.4	-14590.6	5.65013	0.876239	-0.290816	0.872567
550.148	-35958.4	-14590.5	5.66576	0.886208	-0.290057	0.862125
550.165	-35958.3	-14590.4	5.68087	0.892508	-0.288115	0.856335
550.182	-35958.3	-14590.3	5.69578	0.896477	-0.283685	0.855058
550.199	-35958.2	-14590.2	5.71108	0.899135	-0.275963	0.858065
550.216	-35958.2	-14590.1	5.72667	0.9	-0.263333	0.864924
550.233	-35958.1	-14590	5.74225	0.898635	-0.245145	0.875049
550.25	-35958.1	-14590	5.75755	0.896561	-0.225573	0.887487
550.267	-35958.1	-14589.9	5.77247	0.89509	-0.209434	0.901136
550.284	-35958	-14589.8	5.78757	0.893182	-0.199645	0.914717
550.301	-35958	-14589.7	5.80318	0.889894	-0.197544	0.92713
550.318	-35957.9	-14589.6	5.8184	0.88627	-0.200496	0.938013
550.335	-35957.9	-14589.5	5.83243	0.883085	-0.20424	0.946935
550.352	-35957.8	-14589.4	5.84562	0.879201	-0.202275	0.952844
550.369	-35957.8	-14589.4	5.85865	0.874056	-0.190797	0.95524
550.386	-35957.8	-14589.3	5.87257	0.869263	-0.173357	0.955213
550.403	-35957.7	-14589.2	5.88789	0.865815	-0.153359	0.953331
550.42	-35957.7	-14589.1	5.90371	0.862481	-0.131311	0.948376
550.437	-35957.6	-14589	5.91925	0.858733	-0.110039	0.940126
550.454	-35957.6	-14588.9	5.93443	0.856105	-0.0978533	0.930864
550.471	-35957.5	-14588.8	5.94938	0.854803	-0.0983567	0.921548
550.488	-35957.5	-14588.7	5.96448	0.852343	-0.105916	0.910326
550.505	-35957.4	-14588.6	5.97992	0.848349	-0.115995	0.896107
550.522	-35957.4	-14588.5	5.99551	0.846503	-0.127499	0.879559
550.539	-35957.3	-14588.4	6.01102	0.849347	-0.138521	0.860518
550.556	-35957.3	-14588.4	6.0262	0.857156	-0.14552	0.83736
550.573	-35957.3	-14588.3	6.04113	0.870025	-0.147298	0.809361
550.59	-35957.2	-14588.2	6.05631	0.888033	-0.145759	0.777093
550.607	-35957.2	-14588.1	6.07182	0.910384	-0.142349	0.741672
550.624	-35957.1	-14588	6.0872	0.935156	-0.137688	0.704813
550.641	-35957.1	-14587.9	6.10256	0.95961	-0.132445	0.668612
550.658	-35957	-14587.8	6.11862	0.980339	-0.127305	0.635459
550.675	-35957	-14587.7	6.13539	0.996656	-0.120962	0.606231
550.692	-35956.9	-14587.6	6.15223	1.01037	-0.110435	0.580348
550.709	-35956.9	-14587.5	6.16933	1.02231	-0.0961408	0.556509
550.726	-35956.8	-14587.4	6.18757	1.0325	-0.0815573	0.532808
550.743	-35956.8	-14587.3	6.20664	1.04431	-0.0679813	0.507467
550.76	-35956.7	-14587.2	6.22535	1.06347	-0.0549867	0.478814
550.777	-35956.7	-14587.1	6.24357	1.09154	-0.0434175	0.444952
550.794	-35956.6	-14587	6.26191	1.12725	-0.0349526	0.404075
550.811	-35956.6	-14586.9	6.28089	1.16967	-0.0304949	0.357454
550.828	-35956.5	-14586.8	6.30092	1.21774	-0.0303994	0.308391
550.845	-35956.5	-14586.8	6.32172	1.2661	-0.0349138	0.259569
550.862	-35956.5	-14586.7	6.34281	1.30791	-0.0440813	0.213067
550.879	-35956.4	-14586.6	6.36465	1.34476	-0.0567169	0.169096
550.896	-35956.3	-14586.5	6.38804	1.38185	-0.0711763	0.12693
550.913	-35956.3	-14586.3	6.41237	1.41995	-0.0870405	0.0856861
550.93	-35956.3	-14586.3	6.4365	1.4578	-0.104539	0.0446321
550.947	-35956.2	-14586.2	6.46049	1.49554	-0.124185	0.00457875
550.964	-35956.2	-14586.1	6.48492	1.53343	-0.146402	-0.0333375
550.981	-35956.1	-14586	6.51027	1.56937	-0.17044	-0.0698147
550.998	-35956.1	-14585.9	6.53693	1.60121	-0.195378	-0.105982
551.015	-35956	-14585.8	6.56497	1.63151	-0.221719	-0.141715
551.032	-35956	-14585.7	6.59418	1.66362	-0.249788	-0.176642
551.049	-35955.9	-14585.6	6.62333	1.69667	-0.276667	-0.211329
551.066	-35955.9	-14585.5	6.6515	1.72931	-0.299556	-0.246467
551.083	-35955.8	-14585.4	6.68	1.76333	-0.32	-0.282135
551.1	-35955.8	-14585.3	6.71025	1.8	-0.339822	-0.318005
551.117	-35955.7	-14585.2	6.74189	1.83527	-0.357618	-0.352747
551.134	-35955.7	-14585.1	6.77426	1.86501	-0.372065	-0.384787
551.151	-35955.6	-14585	6.80724	1.88926	-0.384821	-0.412587
551.168	-35955.6	-14584.9	6.84066	1.90895	-0.398356	-0.435317
551.185	-35955.5	-14584.7	6.87387	1.92508	-0.415665	-0.454128
551.202	-35955.5	-14584.6	6.90651	1.93828	-0.438488	-0.469973
551.219	-35955.4	-14584.5	6.93912	1.94814	-0.464768	-0.482268
551.236	-35955.4	-14584.4	6.97196	1.95431	-0.491508	-0.49081
551.253	-35955.3	-14584.3	7.00412	1.95701	-0.515064	-0.496954
551.27	-35955.3	-14584.2	7.03547	1.95711	-0.53307	-0.501717
551.287	-35955.2	-14584.1	7.06779	1.9566	-0.545942	-0.504978
551.304	-35955.1	-14584	7.10201	1.95666	-0.554889	-0.507083
551.321	-35955.1	-14583.9	7.13692	1.95658	-0.562059	-0.509585
551.338	-35955	-14583.8	7.17142	1.9563	-0.569908	-0.513076
551.355	-35955	-14583.7	7.20512	1.95721	-0.581197	-0.516247
551.372	-35955	-14583.6	7.23828	1.95924	-0.596313	-0.518441
551.389	-35954.9	-14583.4	7.27205	1.95995	-0.612119	-0.520228
551.406	-35954.8	-14583.3	7.30657	1.95827	-0.626213	-0.521591
551.423	-35954.8	-14583.2	7.34045	1.95545	-0.637709	-0.521528
551.44	-35954.7	-14583.1	7.37307	1.95211	-0.646388	-0.519811
551.457	-35954.7	-14583	7.40494	1.94788	-0.652733	-0.517279
551.474	-35954.6	-14582.9	7.43656	1.94281	-0.657604	-0.514528
551.491	-35954.6	-14582.8	7.46833	1.93751	-0.6622	-0.511805
551.508	-35954.5	-14582.6	7.50086	1.93235	-0.667316	-0.509046
551.525	-35954.5	-14582.5	7.53489	1.92741	-0.673278	-0.505887
551.542	-35954.4	-14582.4	7.56949	1.92232	-0.680209	-0.50245
551.559	-35954.4	-14582.3	7.60238	1.91634	-0.688044	-0.499267
551.576	-35954.3	-14582.2	7.63372	1.90954	-0.696473	-0.496079
551.593	-35954.3	-14582	7.66554	1.9026	-0.705022	-0.492048
551.61	-35954.2	-14581.9	7.69834	1.89575	-0.713595	-0.487413
551.627	-35954.2	-14581.8	7.73134	1.88887	-0.722362	-0.483193
551.644	-35954.1	-14581.7	7.76391	1.882	-0.730949	-0.47937
551.661	-35954.1	-14581.6	7.79565	1.87527	-0.738793	-0.475265
551.678	-35954	-14581.4	7.82722	1.86863	-0.747125	-0.470824
551.695	-35954	-14581.3	7.85975	1.86192	-0.757944	-0.466335
551.712	-35953.9	-14581.2	7.89247	1.855	-0.770423	-0.461849
551.729	-35953.9	-14581.1	7.92383	1.84784	-0.782412	-0.457301
551.746	-35953.8	-14581	7.95452	1.84108	-0.794411	-0.452832
551.763	-35953.8	-14580.8	7.98605	1.83552	-0.807821	-0.44868
551.78	-35953.7	-14580.7	8.01782	1.83081	-0.821181	-0.445026
551.797	-35953.7	-14580.6	8.04862	1.82611	-0.832295	-0.441978
551.814	-35953.6	-14580.4	8.07958	1.82071	-0.842149	-0.439305
551.831	-35953.5	-14580.3	8.11223	1.81413	-0.852595	-0.43675
551.848	-35953.5	-14580.2	8.14481	1.80707	-0.862781	-0.434729
551.865	-35953.4	-14580.1	8.17521	1.8004	-0.871393	-0.43374
551.882	-35953.4	-14579.9	8.20489	1.79374	-0.879501	-0.433548
551.899	-35953.3	-14579.8	8.23577	1.78664	-0.888354	-0.433798
551.916	-35953.3	-14579.6	8.26667	1.78	-0.896667	-0.434641
551.933	-35953.2	-14579.5	8.29609	1.77467	-0.902815	-0.436213
551.95	-35953.2	-14579.4	8.32505	1.76969	-0.906854	-0.438008
551.967	-35953.1	-14579.3	8.35477	1.76427	-0.909191	-0.439588
551.984	-35953.1	-14579.1	8.38513	1.7598	-0.910008	-0.441289
552.001	-35953	-14579	8.41585	1.75751	-0.909781	-0.443442
552.018	-35953	-14578.9	8.44703	1.75659	-0.910131	-0.445812
552.035	-35952.9	-14578.7	8.47842	1.75621	-0.911961	-0.448114
552.052	-35952.9	-14578.6	8.50846	1.75689	-0.913482	-0.450254
552.069	-35952.8	-14578.5	8.53659	1.7587	-0.913502	-0.452096
552.086	-35952.8	-14578.3	8.56521	1.76016	-0.913374	-0.453314
552.103	-35952.7	-14578.2	8.5959	1.76029	-0.913777	-0.453862
552.12	-35952.7	-14578	8.6274	1.75993	-0.912903	-0.454423
552.137	-35952.6	-14577.9	8.65847	1.75984	-0.909696	-0.455751
552.154	-35952.6	-14577.8	8.68886	1.76013	-0.905353	-0.458519
552.171	-35952.5	-14577.6	8.71876	1.7613	-0.900589	-0.463379
552.188	-35952.5	-14577.5	8.74896	1.76461	-0.894833	-0.470954
552.205	-35952.4	-14577.3	8.77984	1.77093	-0.887964	-0.481634
552.222	-35952.4	-14577.2	8.811	1.78033	-0.880852	-0.495398
552.239	-35952.3	-14577.1	8.84201	1.79227	-0.873993	-0.51164
552.256	-35952.3	-14576.9	8.87245	1.80555	-0.867195	-0.528961
552.273	-35952.2	-14576.8	8.90238	1.81903	-0.860465	-0.546423
552.29	-35952.2	-14576.6	8.93243	1.83174	-0.854101	-0.563735
552.307	-35952.1	-14576.5	8.96322	1.84242	-0.847508	-0.580233
552.324	-35952.1	-14576.4	8.99525	1.84942	-0.83905	-0.594749
552.341	-35952	-14576.2	9.02806	1.85267	-0.829942	-0.606555
552.358	-35952	-14576.1	9.06019	1.85362	-0.824315	-0.615464
552.375	-35951.9	-14575.9	9.09166	1.85209	-0.821644	-0.62183
552.392	-35951.9	-14575.8	9.12388	1.84639	-0.817145	-0.626466
552.409	-35951.8	-14575.6	9.15669	1.83731	-0.809853	-0.629759
552.426	-35951.8	-14575.5	9.18858	1.82782	-0.802282	-0.631768
552.443	-35951.7	-14575.3	9.21929	1.81764	-0.793808	-0.633864
552.46	-35951.7	-14575.2	9.24957	1.80415	-0.78148	-0.638377
552.477	-35951.6	-14575	9.27955	1.78859	-0.765797	-0.646511
552.494	-35951.6	-14574.9	9.30897	1.7745	-0.749546	-0.65888
552.511	-35951.5	-14574.7	9.33808	1.76105	-0.734235	-0.678469
552.528	-35951.5	-14574.6	9.36737	1.74488	-0.720322	-0.709436
552.545	-35951.4	-14574.4	9.39656	1.72726	-0.706708	-0.751389
552.562	-35951.4	-14574.3	9.42505	1.71163	-0.691561	-0.801763
552.579	-35951.3	-14574.1	9.45329	1.69699	-0.674342	-0.862011
552.596	-35951.3	-14574	9.48212	1.68052	-0.655142	-0.934834
552.613	-35951.2	-14573.8	9.51147	1.66301	-0.633951	-1.0167
552.63	-35951.2	-14573.7	9.54083	1.64667	-0.61079	-1.10138
552.647	-35951.1	-14573.5	9.56993	1.6317	-0.586268	-1.18528
552.664	-35951.1	-14573.4	9.59863	1.61759	-0.56121	-1.26597
552.681	-35951	-14573.2	9.62674	1.60473	-0.536239	-1.34127
552.698	-35951	-14573	9.65422	1.59367	-0.511523	-1.40909
552.715	-35950.9	-14572.9	9.6817	1.58389	-0.48501	-1.46749
552.732	-35950.9	-14572.7	9.70965	1.57471	-0.454403	-1.51475
552.749	-35950.8	-14572.6	9.73667	1.56667	-0.42	-1.55011
552.766	-35950.8	-14572.4	9.76161	1.5601	-0.383192	-1.57356
552.783	-35950.7	-14572.3	9.78667	1.55333	-0.346667	-1.58715
552.8	-35950.6	-14572.1	9.8139	1.54489	-0.31236	-1.59324
552.817	-35950.6	-14571.9	9.84159	1.53619	-0.277908	-1.59357
552.834	-35950.6	-14571.8	9.86779	1.52883	-0.2414	-1.58985
552.851	-35950.5	-14571.6	9.89293	1.52265	-0.206036	-1.58429
552.868	-35950.5	-14571.5	9.91784	1.51729	-0.173612	-1.57871
552.885	-35950.4	-14571.3	9.94299	1.51287	-0.13893	-1.57348
552.902	-35950.3	-14571.1	9.96864	1.50934	-0.0989677	-1.56875
552.919	-35950.3	-14571	9.99459	1.50608	-0.0602895	-1.5647
552.936	-35950.2	-14570.8	10.0205	1.50262	-0.0273678	-1.5613
552.953	-35950.2	-14570.7	10.0459	1.49922	0.00429601	-1.55804
552.97	-35950.1	-14570.5	10.0709	1.49597	0.0370538	-1.55467
552.987	-35950.1	-14570.3	10.096	1.49246	0.0662829	-1.55163
553.004	-35950	-14570.2	10.1217	1.48876	0.0892915	-1.54925
553.021	-35950	-14570	10.1476	1.48604	0.108952	-1.54746
553.038	-35949.9	-14569.8	10.1735	1.4845	0.124916	-1.54621
553.055	-35949.9	-14569.7	10.1989	1.48243	0.130266	-1.54563
553.072	-35949.8	-14569.5	10.2238	1.47908	0.124663	-1.54564
553.089	-35949.7	-14569.3	10.249	1.47539	0.118299	-1.54579
553.106	-35949.7	-14569.2	10.2747	1.47195	0.1155	-1.5458
553.123	-35949.6	-14569	10.3007	1.46864	0.110858	-1.5457
553.14	-35949.6	-14568.9	10.3265	1.46524	0.103325	-1.54564
553.157	-35949.5	-14568.7	10.352	1.46157	0.0981444	-1.54597
553.174	-35949.5	-14568.5	10.377	1.45806	0.0955536	-1.54659
553.191	-35949.4	-14568.3	10.4014	1.45582	0.0901714	-1.54695
553.208	-35949.4	-14568.2	10.4254	1.45436	0.0824499	-1.54691
553.225	-35949.3	-14568	10.4495	1.45163	0.0791651	-1.54675
553.242	-35949.3	-14567.9	10.4736	1.4479	0.0816078	-1.54623
553.259	-35949.2	-14567.7	10.4969	1.44554	0.0858732	-1.54471
553.276	-35949.1	-14567.5	10.5201	1.44419	0.0908192	-1.54238
553.293	-35949.1	-14567.3	10.5447	1.44146	0.0975974	-1.54009
553.31	-35949	-14567.1	10.5707	1.43773	0.106465	-1.5379
553.327	-35949	-14567	10.5968	1.43539	0.116969	-1.53525
553.344	-35948.9	-14566.8	10.6225	1.43395	0.12928	-1.53237
553.361	-35948.9	-14566.7	10.6479	1.43117	0.143964	-1.52994
553.378	-35948.8	-14566.5	10.6728	1.42757	0.161153	-1.52786
553.395	-35948.7	-14566.3	10.6971	1.42509	0.180497	-1.52563
553.412	-35948.7	-14566.1	10.721	1.42365	0.199382	-1.52337
553.429	-35948.6	-14566	10.7451	1.42213	0.214287	-1.52145
553.446	-35948.6	-14565.8	10.7692	1.42033	0.225074	-1.51987
553.463	-35948.5	-14565.6	10.7926	1.41851	0.233166	-1.51837
553.48	-35948.5	-14565.5	10.8159	1.41691	0.239146	-1.51668
553.497	-35948.4	-14565.3	10.8396	1.41559	0.243307	-1.51456
553.514	-35948.3	-14565.1	10.8638	1.41366	0.246343	-1.51225
553.531	-35948.3	-14564.9	10.888	1.41023	0.248863	-1.51007
553.548	-35948.2	-14564.8	10.9119	1.40682	0.250005	-1.50777
553.565	-35948.2	-14564.6	10.9353	1.4051	0.248861	-1.50504
553.582	-35948.1	-14564.4	10.9586	1.40348	0.246776	-1.50232
553.599	-35948	-14564.2	10.9825	1.40012	0.24525	-1.50008
553.616	-35948	-14564	11.0067	1.39667	0.243333	-1.49782
553.633	-35947.9	-14563.9	11.0309	1.39491	0.239954	-1.49502
553.65	-35947.9	-14563.7	11.0547	1.39319	0.236497	-1.49222
553.667	-35947.8	-14563.5	11.0781	1.38989	0.234406	-1.48997
553.684	-35947.7	-14563.3	11.1014	1.3865	0.23328	-1.48789
553.701	-35947.7	-14563.1	11.1252	1.38452	0.232704	-1.48561
553.718	-35947.6	-14562.9	11.1496	1.38317	0.233541	-1.48342
553.735	-35947.5	-14562.8	11.1741	1.38153	0.23646	-1.48164
553.752	-35947.5	-14562.6	11.1973	1.37966	0.240842	-1.48014
553.769	-35947.4	-14562.5	11.2186	1.37785	0.245877	-1.47866
553.786	-35947.4	-14562.3	11.2407	1.37647	0.250841	-1.47673
553.803	-35947.3	-14562.1	11.2649	1.37528	0.25563	-1.47407
553.82	-35947.2	-14561.9	11.2888	1.3724	0.261586	-1.4709
553.837	-35947.2	-14561.7	11.311	1.36717	0.269704	-1.46724
553.854	-35947.1	-14561.5	11.3334	1.36194	0.279839	-1.46252
553.871	-35947	-14561.4	11.3569	1.35744	0.29145	-1.45658
553.888	-35947	-14561.2	11.3799	1.35114	0.303553	-1.45019
553.905	-35946.9	-14561	11.402	1.34233	0.315555	-1.44363
553.922	-35946.8	-14560.8	11.425	1.33394	0.327603	-1.43628
553.939	-35946.8	-14560.6	11.4494	1.32721	0.339685	-1.42825
553.956	-35946.7	-14560.4	11.4726	1.32042	0.351459	-1.42085
553.973	-35946.7	-14560.3	11.4941	1.3134	0.363022	-1.41441
553.99	-35946.6	-14560.1	11.5156	1.30819	0.375036	-1.40797
554.007	-35946.5	-14559.9	11.538	1.30499	0.387259	-1.40158
554.024	-35946.5	-14559.7	11.5606	1.30157	0.39828	-1.3966
554.041	-35946.4	-14559.5	11.583	1.29785	0.406953	-1.39334
554.058	-35946.3	-14559.3	11.6048	1.2961	0.412564	-1.39097
554.075	-35946.3	-14559.1	11.6264	1.2964	0.415634	-1.3893
554.092	-35946.2	-14558.9	11.6483	1.29675	0.417759	-1.38875
554.109	-35946.1	-14558.7	11.6707	1.29663	0.419498	-1.38891
554.126	-35946.1	-14558.6	11.6933	1.2969	0.420422	-1.38858
554.143	-35946	-14558.4	11.7156	1.297	0.420301	-1.38734
554.16	-35945.9	-14558.2	11.7373	1.2953	0.419123	-1.38532
554.177	-35945.9	-14558	11.7589	1.29162	0.417318	-1.38248
554.194	-35945.8	-14557.8	11.7812	1.28676	0.41556	-1.37871
554.211	-35945.7	-14557.6	11.8036	1.28151	0.413875	-1.37406
554.228	-35945.7	-14557.4	11.8247	1.27651	0.411931	-1.36872
554.245	-35945.6	-14557.3	11.8451	1.27135	0.410248	-1.36301
554.262	-35945.5	-14557.1	11.8665	1.26513	0.409698	-1.35726
554.279	-35945.4	-14556.9	11.8883	1.25826	0.409933	-1.3512
554.296	-35945.4	-14556.7	11.909	1.25162	0.41009	-1.34435
554.313	-35945.3	-14556.5	11.9295	1.24468	0.41002	-1.33686
554.33	-35945.2	-14556.3	11.9518	1.23646	0.409928	-1.32917
554.347	-35945.2	-14556.1	11.9742	1.22767	0.409978	-1.32122
554.364	-35945.1	-14555.9	11.9944	1.21945	0.41021	-1.31282
554.381	-35945	-14555.7	12.0142	1.21106	0.410075	-1.30391
554.398	-35944.9	-14555.5	12.0361	1.20137	0.408932	-1.29443
554.415	-35944.9	-14555.3	12.0587	1.19065	0.406816	-1.28389
554.432	-35944.8	-14555.2	12.0798	1.17936	0.403912	-1.27166
554.449	-35944.8	-14555	12.1	1.16667	0.4	-1.25708
554.466	-35944.7	-14554.8	12.1201	1.15106	0.395013	-1.2393
554.483	-35944.6	-14554.6	12.14	1.13	0.39	-1.21678
554.5	-35944.5	-14554.4	12.1592	1.10119	0.386037	-1.18757
554.517	-35944.4	-14554.2	12.1777	1.06427	0.383194	-1.14882
554.534	-35944.4	-14554	12.1956	1.0183	0.381251	-1.09851
554.551	-35944.3	-14553.8	12.2118	0.958797	0.379851	-1.03821
554.568	-35944.2	-14553.6	12.2255	0.883145	0.378493	-0.969008
554.585	-35944.2	-14553.4	12.2381	0.796012	0.376344	-0.888549
554.602	-35944.1	-14553.2	12.2506	0.701363	0.372995	-0.796056
554.619	-35944	-14553	12.2618	0.597585	0.369398	-0.696896
554.636	-35943.9	-14552.8	12.271	0.486306	0.366135	-0.596719
554.653	-35943.9	-14552.6	12.2782	0.379166	0.362337	-0.499292
554.67	-35943.8	-14552.4	12.2837	0.283781	0.357461	-0.407476
554.687	-35943.7	-14552.2	12.2874	0.196677	0.35204	-0.322865
