# Supplementary material for: Extraction of driving behavior primitives considering driver expectation and vehicle dynamics
Source: PLoS One. 2025 Dec 31;20(12):e0340123. doi: 10.1371/journal.pone.0340123 (PMC12755792; doi:10.1371/journal.pone.0340123)
Supplement: S2 File — The dataset utilized in this study is organized into two main folders, categorizing driving scenarios into straight driving and turning maneuvers. These folders contain the raw, unprocessed behavioral data. For a detailed description of the variables and format within the.xlsx files, please refer to the accompanying readme.txt file. (ZIP) [file pone.0340123.s002.zip › DataSetForPimitiveExaction-2/turning/c11_w_2.xlsx]

## Sheet: Sheet1
305.069	-35983	-14601.5	3.0821	-3.78159	-0.0200158	4.03031
305.086	-35983	-14601.6	3.01821	-3.7215	-0.0199972	3.97088
305.103	-35982.9	-14601.6	2.95587	-3.65343	-0.0199915	3.90483
305.12	-35982.9	-14601.6	2.89506	-3.58458	-0.0200365	3.83844
305.137	-35982.8	-14601.6	2.83258	-3.52866	-0.0198258	3.77772
305.154	-35982.8	-14601.6	2.77706	-3.48317	-0.0207428	3.72467
305.171	-35982.7	-14601.6	2.71907	-3.42139	-0.0242656	3.65709
305.188	-35982.7	-14601.7	2.65934	-3.32805	-0.0287657	3.56656
305.205	-35982.7	-14601.7	2.60464	-3.22233	-0.0356363	3.46914
305.222	-35982.6	-14601.7	2.54992	-3.12463	-0.0428164	3.37401
305.239	-35982.6	-14601.7	2.49541	-3.04578	-0.0475041	3.28842
305.256	-35982.5	-14601.7	2.44627	-2.97335	-0.0454882	3.21207
305.273	-35982.5	-14601.7	2.396	-2.88992	-0.0416229	3.13017
305.29	-35982.5	-14601.7	2.34773	-2.80766	-0.0397243	3.04796
305.307	-35982.4	-14601.7	2.30177	-2.73391	-0.0400099	2.97015
305.324	-35982.4	-14601.8	2.25314	-2.64809	-0.0402251	2.87702
305.341	-35982.4	-14601.8	2.20623	-2.53548	-0.0384982	2.76398
305.358	-35982.3	-14601.8	2.16541	-2.40336	-0.034845	2.64163
305.375	-35982.3	-14601.8	2.12558	-2.26621	-0.0315015	2.50733
305.392	-35982.3	-14601.8	2.08993	-2.13576	-0.0278996	2.37728
305.409	-35982.2	-14601.8	2.05745	-2.01582	-0.0251488	2.24883
305.426	-35982.2	-14601.8	2.02224	-1.86623	-0.0190035	2.09995
305.443	-35982.2	-14601.8	1.98996	-1.70037	-0.0145764	1.94161
305.46	-35982.1	-14601.9	1.96259	-1.53993	-0.00900802	1.79262
305.477	-35982.1	-14601.9	1.93685	-1.39695	-0.00421166	1.64397
305.494	-35982.1	-14601.9	1.91569	-1.2555	-0.000757851	1.50398
305.511	-35982	-14601.9	1.89581	-1.108	0.000179602	1.34651
305.528	-35982	-14601.9	1.8772	-0.884472	-4.2273e-05	1.13855
305.545	-35982	-14601.9	1.86254	-0.6297	2.81299e-05	0.90201
305.562	-35981.9	-14601.9	1.85449	-0.374224	-6.98424e-05	0.671719
305.579	-35981.9	-14601.9	1.85042	-0.151902	0.000203358	0.462141
305.596	-35981.9	-14601.9	1.84968	-0.00114928	-0.00265468	0.309943
305.613	-35981.8	-14601.9	1.85274	0.109257	-0.00607367	0.201683
305.63	-35981.8	-14602	1.85606	0.19831	-0.0096213	0.117206
305.647	-35981.8	-14602	1.86271	0.254658	-0.0128046	0.0579963
305.664	-35981.8	-14602	1.8661	0.298488	-0.0190971	0.0142874
305.681	-35981.7	-14602	1.873	0.335005	-0.0263278	-0.0191244
305.698	-35981.7	-14602	1.8764	0.355743	-0.0299224	-0.0394808
305.715	-35981.7	-14602	1.88302	0.369402	-0.0300265	-0.0496858
305.732	-35981.6	-14602	1.8864	0.376384	-0.0299711	-0.0553347
305.749	-35981.6	-14602	1.89333	0.38	-0.03	-0.0577342
305.766	-35981.6	-14602	1.9	0.38	-0.0266667	-0.0588235
305.783	-35981.5	-14602	1.90708	0.379998	-0.0231085	-0.058795
305.8	-35981.5	-14602.1	1.91372	0.38003	-0.0199118	-0.057616
305.817	-35981.5	-14602.1	1.92041	0.379881	-0.0200234	-0.0541759
305.834	-35981.4	-14602.1	1.92748	0.376217	-0.0199846	-0.0483218
305.851	-35981.4	-14602.1	1.93411	0.372962	-0.0200185	-0.0430024
305.868	-35981.4	-14602.1	1.9408	0.36958	-0.0199416	-0.0387806
305.885	-35981.4	-14602.1	1.948	0.366096	-0.0203519	-0.0353283
305.902	-35981.3	-14602.1	1.95401	0.362625	-0.0240544	-0.0322633
305.919	-35981.3	-14602.1	1.95765	0.359894	-0.0269409	-0.0299914
305.936	-35981.3	-14602.1	1.96504	0.359535	-0.0261125	-0.0263339
305.953	-35981.2	-14602.2	1.97147	0.355806	-0.0223592	-0.0214729
305.97	-35981.2	-14602.2	1.97851	0.352532	-0.0197884	-0.0148384
305.987	-35981.2	-14602.2	1.98441	0.348975	-0.0200244	-0.00948534
306.004	-35981.1	-14602.2	1.98849	0.345752	-0.0201485	-0.00543848
306.021	-35981.1	-14602.2	1.99448	0.342134	-0.0192969	-0.00262026
306.038	-35981.1	-14602.2	1.99839	0.339912	-0.0156033	-0.000193444
306.055	-35981	-14602.2	2.00585	0.339187	-0.0119662	0.00351893
306.072	-35981	-14602.2	2.01229	0.335389	-0.00968338	0.00878487
306.089	-35981	-14602.2	2.02017	0.33171	-0.0103209	0.0159266
306.106	-35981	-14602.2	2.02286	0.329781	-0.0089002	0.0187817
306.123	-35980.9	-14602.3	2.02417	0.327939	-0.0087891	0.0218631
306.14	-35980.9	-14602.3	2.03666	0.320659	-0.0154375	0.0337188
306.157	-35980.8	-14602.3	2.03931	0.320224	-0.01963	0.0385774
306.174	-35980.8	-14602.3	2.04511	0.318569	-0.0250453	0.0462753
306.191	-35980.8	-14602.3	2.05021	0.314903	-0.0301691	0.0542697
306.208	-35980.8	-14602.3	2.05502	0.311239	-0.0352728	0.061311
306.225	-35980.7	-14602.3	2.06047	0.310036	-0.0389801	0.067424
306.242	-35980.7	-14602.3	2.06527	0.308307	-0.0385324	0.0728109
306.259	-35980.6	-14602.3	2.07063	0.304745	-0.0346454	0.0790531
306.276	-35980.6	-14602.4	2.07534	0.300935	-0.0310944	0.0846981
306.293	-35980.6	-14602.4	2.08108	0.300052	-0.0294578	0.0877664
306.31	-35980.5	-14602.4	2.08545	0.298109	-0.0321329	0.0883328
306.327	-35980.5	-14602.4	2.09095	0.294364	-0.035204	0.0882187
306.344	-35980.5	-14602.4	2.09846	0.290776	-0.0420167	0.0882196
306.361	-35980.4	-14602.4	2.10217	0.289443	-0.0422118	0.0882784
306.378	-35980.4	-14602.4	2.10778	0.290059	-0.0488718	0.0868038
306.395	-35980.4	-14602.4	2.11303	0.287613	-0.0568159	0.0842059
306.412	-35980.3	-14602.4	2.1154	0.284154	-0.059211	0.0831913
306.429	-35980.3	-14602.5	2.12229	0.280431	-0.0601314	0.0802331
306.446	-35980.3	-14602.5	2.12593	0.279876	-0.0600238	0.0760454
306.463	-35980.2	-14602.5	2.1323	0.280086	-0.0597725	0.0699571
306.48	-35980.2	-14602.5	2.13615	0.279842	-0.0628704	0.0619357
306.497	-35980.2	-14602.5	2.14263	0.282883	-0.0662538	0.054323
306.514	-35980.1	-14602.5	2.14633	0.286278	-0.0697612	0.0456687
306.531	-35980.1	-14602.5	2.14981	0.289793	-0.0700363	0.0375302
306.548	-35980.1	-14602.5	2.15306	0.293142	-0.0699656	0.0288074
306.565	-35980	-14602.5	2.15957	0.296463	-0.0701012	0.0211587
306.582	-35980	-14602.6	2.16667	0.3	-0.0666667	0.0130719
306.599	-35980	-14602.6	2.17333	0.303333	-0.0633333	0.00653595
306.616	-35979.9	-14602.6	2.17667	0.306667	-0.06	-1.06396e-17
306.633	-35979.9	-14602.6	2.18363	0.310096	-0.0601406	-0.00571221
306.65	-35979.9	-14602.6	2.18697	0.309982	-0.0635048	-0.00884796
306.667	-35979.8	-14602.6	2.19362	0.309977	-0.0670173	-0.0110445
306.684	-35979.8	-14602.6	2.19733	0.310232	-0.0739405	-0.0147215
306.701	-35979.7	-14602.6	2.20384	0.313749	-0.0770639	-0.0202779
306.718	-35979.7	-14602.6	2.20737	0.317127	-0.0801513	-0.0256571
306.735	-35979.7	-14602.7	2.21412	0.32024	-0.0800323	-0.0300576
306.752	-35979.6	-14602.7	2.21767	0.31993	-0.0796394	-0.0332646
306.769	-35979.6	-14602.7	2.2241	0.320042	-0.0760176	-0.0364173
306.786	-35979.6	-14602.7	2.22808	0.319865	-0.0724084	-0.0386562
306.803	-35979.5	-14602.7	2.2343	0.320537	-0.0697879	-0.0407162
306.82	-35979.5	-14602.7	2.238	0.324188	-0.0699318	-0.0434168
306.837	-35979.5	-14602.7	2.24546	0.327815	-0.0706842	-0.0481709
306.854	-35979.4	-14602.7	2.25183	0.330269	-0.0743846	-0.0525654
306.871	-35979.4	-14602.7	2.25897	0.329935	-0.0776653	-0.0563942
306.888	-35979.3	-14602.8	2.26457	0.330006	-0.0812838	-0.0585089
306.905	-35979.3	-14602.8	2.26891	0.33005	-0.0842063	-0.0605339
306.922	-35979.3	-14602.8	2.27467	0.329801	-0.0891102	-0.0635542
306.939	-35979.2	-14602.8	2.27934	0.331104	-0.0950535	-0.0682946
306.956	-35979.2	-14602.8	2.28481	0.334703	-0.098166	-0.0726852
306.973	-35979.2	-14602.8	2.28922	0.338325	-0.100283	-0.0764181
306.99	-35979.1	-14602.8	2.29665	0.340312	-0.0999195	-0.077554
307.007	-35979.1	-14602.8	2.30297	0.3399	-0.100021	-0.076949
307.024	-35979	-14602.8	2.31034	0.340085	-0.0999948	-0.0754685
307.041	-35979	-14602.9	2.31504	0.339723	-0.100001	-0.0760131
307.058	-35979	-14602.9	2.32019	0.341517	-0.0999996	-0.0788916
307.075	-35978.9	-14602.9	2.32525	0.345179	-0.1	-0.0831588
307.092	-35978.9	-14602.9	2.33029	0.349001	-0.0999999	-0.0864591
307.109	-35978.9	-14602.9	2.33732	0.349888	-0.1	-0.0883287
307.126	-35978.8	-14602.9	2.34406	0.351933	-0.0999996	-0.0910749
307.143	-35978.8	-14602.9	2.35139	0.355196	-0.100002	-0.0966067
307.16	-35978.7	-14602.9	2.35534	0.361123	-0.0999938	-0.103861
307.177	-35978.7	-14602.9	2.36105	0.365521	-0.100021	-0.112803
307.194	-35978.7	-14603	2.36813	0.371432	-0.0999167	-0.120916
307.211	-35978.6	-14603	2.37464	0.375889	-0.100312	-0.128597
307.228	-35978.6	-14603	2.38168	0.379121	-0.0975882	-0.1349
307.245	-35978.5	-14603	2.38848	0.382591	-0.0942131	-0.140346
307.262	-35978.5	-14603	2.39497	0.385808	-0.0902665	-0.145696
307.279	-35978.5	-14603	2.40235	0.389529	-0.0925203	-0.151646
307.296	-35978.4	-14603	2.40599	0.390318	-0.0961428	-0.154586
307.313	-35978.4	-14603	2.412	0.387319	-0.0993792	-0.153964
307.33	-35978.4	-14603	2.4192	0.383787	-0.102924	-0.15161
307.347	-35978.3	-14603	2.42589	0.380181	-0.106282	-0.151311
307.364	-35978.3	-14603.1	2.43252	0.380131	-0.109594	-0.152395
307.381	-35978.2	-14603.1	2.4396	0.376877	-0.113128	-0.152571
307.398	-35978.2	-14603.1	2.44625	0.373634	-0.116476	-0.150472
307.415	-35978.2	-14603.1	2.45305	0.366983	-0.11979	-0.14827
307.432	-35978.1	-14603.1	2.45667	0.363333	-0.123333	-0.145969
307.449	-35978.1	-14603.1	2.46333	0.356667	-0.126667	-0.142702
307.466	-35978	-14603.1	2.47	0.35	-0.133333	-0.138344
307.483	-35978	-14603.1	2.47711	0.342885	-0.140429	-0.133801
307.5	-35978	-14603.2	2.48357	0.336431	-0.146946	-0.131661
307.517	-35977.9	-14603.2	2.48701	0.332993	-0.150184	-0.128343
307.534	-35977.9	-14603.2	2.49389	0.326109	-0.153734	-0.124755
307.551	-35977.8	-14603.2	2.4973	0.322714	-0.157111	-0.120589
307.568	-35977.8	-14603.2	2.50389	0.316047	-0.160168	-0.119858
307.585	-35977.7	-14603.2	2.50758	0.312806	-0.159857	-0.12141
307.602	-35977.7	-14603.2	2.51454	0.309394	-0.16036	-0.124659
307.619	-35977.7	-14603.2	2.52131	0.306086	-0.164094	-0.126751
307.636	-35977.6	-14603.2	2.52775	0.302358	-0.166944	-0.129022
307.653	-35977.6	-14603.3	2.53073	0.299908	-0.166525	-0.131439
307.67	-35977.5	-14603.3	2.53405	0.299456	-0.167003	-0.134625
307.687	-35977.5	-14603.3	2.53838	0.29563	-0.172533	-0.136795
307.704	-35977.5	-14603.3	2.54529	0.292166	-0.182836	-0.138971
307.721	-35977.4	-14603.3	2.55222	0.289908	-0.193874	-0.141235
307.738	-35977.4	-14603.3	2.55817	0.289173	-0.208151	-0.143278
307.755	-35977.3	-14603.3	2.56114	0.285463	-0.22157	-0.143791
307.772	-35977.3	-14603.3	2.56433	0.281912	-0.233515	-0.144062
307.789	-35977.2	-14603.3	2.56946	0.279697	-0.236471	-0.145596
307.806	-35977.2	-14603.3	2.5747	0.280022	-0.229725	-0.148586
307.823	-35977.2	-14603.4	2.57954	0.280208	-0.218537	-0.153723
307.84	-35977.1	-14603.4	2.58498	0.278689	-0.210721	-0.159602
307.857	-35977.1	-14603.4	2.58976	0.275129	-0.210953	-0.16415
307.874	-35977	-14603.4	2.595	0.271377	-0.216269	-0.166333
307.891	-35977	-14603.4	2.60024	0.269983	-0.225131	-0.166674
307.908	-35977	-14603.4	2.60504	0.268567	-0.235285	-0.167007
307.925	-35976.9	-14603.4	2.61037	0.264779	-0.245586	-0.169242
307.942	-35976.9	-14603.4	2.61566	0.261102	-0.256082	-0.174611
307.959	-35976.8	-14603.4	2.61848	0.259745	-0.264658	-0.181967
307.976	-35976.8	-14603.4	2.6222	0.260143	-0.2672	-0.189965
307.993	-35976.7	-14603.5	2.62512	0.25962	-0.264899	-0.197784
308.01	-35976.7	-14603.5	2.63115	0.262278	-0.259204	-0.205343
308.027	-35976.6	-14603.5	2.63549	0.263454	-0.252135	-0.212847
308.044	-35976.6	-14603.5	2.64154	0.263622	-0.244876	-0.217174
308.061	-35976.5	-14603.5	2.64549	0.260883	-0.24248	-0.2194
308.078	-35976.5	-14603.5	2.65181	0.259827	-0.247912	-0.221664
308.095	-35976.5	-14603.5	2.65578	0.260063	-0.257619	-0.223959
308.112	-35976.4	-14603.5	2.66181	0.259921	-0.267536	-0.225339
308.129	-35976.4	-14603.5	2.66618	0.260204	-0.278344	-0.225572
308.146	-35976.3	-14603.5	2.66937	0.257349	-0.285607	-0.224648
308.163	-35976.3	-14603.5	2.67281	0.253911	-0.292146	-0.222782
308.18	-35976.2	-14603.5	2.67606	0.25042	-0.299034	-0.218473
308.197	-35976.2	-14603.6	2.68265	0.247035	-0.308762	-0.213121
308.214	-35976.2	-14603.6	2.68634	0.243794	-0.318863	-0.206647
308.231	-35976.1	-14603.6	2.68978	0.240096	-0.326509	-0.200739
308.248	-35976.1	-14603.6	2.69318	0.240056	-0.323732	-0.196292
308.265	-35976	-14603.6	2.69633	0.2369	-0.316957	-0.193009
308.282	-35976	-14603.6	2.70333	0.233333	-0.316667	-0.189542
308.299	-35975.9	-14603.6	2.70667	0.23	-0.326667	-0.187364
308.316	-35975.9	-14603.6	2.71333	0.23	-0.333333	-0.186275
308.333	-35975.8	-14603.6	2.71684	0.229885	-0.333324	-0.185094
308.35	-35975.8	-14603.6	2.7202	0.22646	-0.337195	-0.18283
308.367	-35975.7	-14603.6	2.72354	0.223098	-0.350937	-0.179565
308.384	-35975.7	-14603.7	2.72707	0.219882	-0.364458	-0.177362
308.401	-35975.6	-14603.7	2.7304	0.219813	-0.370713	-0.176451
308.418	-35975.6	-14603.7	2.73367	0.216224	-0.377395	-0.176405
308.435	-35975.6	-14603.7	2.73774	0.212624	-0.385235	-0.175101
308.452	-35975.5	-14603.7	2.74418	0.209897	-0.393849	-0.172564
308.469	-35975.5	-14603.7	2.74722	0.20963	-0.393804	-0.168026
308.486	-35975.4	-14603.7	2.75083	0.205812	-0.396353	-0.163339
308.503	-35975.4	-14603.7	2.7541	0.202448	-0.393115	-0.159562
308.52	-35975.3	-14603.7	2.7575	0.199735	-0.392635	-0.159151
308.537	-35975.3	-14603.7	2.76101	0.200187	-0.390068	-0.160838
308.554	-35975.2	-14603.7	2.76429	0.199474	-0.395519	-0.162421
308.571	-35975.2	-14603.7	2.7677	0.194769	-0.408043	-0.160168
308.588	-35975.1	-14603.7	2.7712	0.187615	-0.426362	-0.154585
308.605	-35975.1	-14603.7	2.77449	0.180744	-0.441282	-0.148334
308.622	-35975	-14603.7	2.77791	0.175423	-0.447436	-0.142789
308.639	-35975	-14603.7	2.7814	0.17061	-0.445755	-0.137589
308.656	-35974.9	-14603.8	2.78468	0.165277	-0.440342	-0.132902
308.673	-35974.9	-14603.8	2.78812	0.160471	-0.436193	-0.12764
308.69	-35974.8	-14603.8	2.79162	0.154992	-0.4364	-0.123101
308.707	-35974.8	-14603.8	2.79479	0.150338	-0.438935	-0.11956
308.724	-35974.8	-14603.8	2.79864	0.144666	-0.448091	-0.118553
308.741	-35974.7	-14603.8	2.80001	0.141637	-0.459794	-0.11921
308.758	-35974.7	-14603.8	2.80144	0.138233	-0.475871	-0.120607
308.775	-35974.6	-14603.8	2.8052	0.13481	-0.489126	-0.120443
308.792	-35974.6	-14603.8	2.80899	0.131288	-0.50117	-0.119142
308.809	-35974.5	-14603.8	2.80991	0.128288	-0.513427	-0.118098
308.826	-35974.5	-14603.8	2.81186	0.123005	-0.53448	-0.117021
308.843	-35974.4	-14603.8	2.8155	0.113415	-0.554997	-0.115317
308.86	-35974.4	-14603.8	2.81907	0.105279	-0.568091	-0.11226
308.877	-35974.3	-14603.8	2.82024	0.100619	-0.566482	-0.109456
308.894	-35974.3	-14603.8	2.81968	0.100048	-0.556015	-0.108142
308.911	-35974.2	-14603.8	2.8222	0.0981084	-0.549361	-0.106608
308.928	-35974.2	-14603.8	2.82581	0.0919599	-0.558869	-0.10192
308.945	-35974.1	-14603.8	2.82947	0.0825016	-0.578962	-0.0936075
308.962	-35974.1	-14603.8	2.83011	0.072112	-0.59415	-0.0854199
308.979	-35974	-14603.8	2.83003	0.0644856	-0.602623	-0.0801377
308.996	-35974	-14603.8	2.8298	0.0578278	-0.603554	-0.0775929
309.013	-35973.9	-14603.8	2.83265	0.0512647	-0.601261	-0.0764722
309.03	-35973.9	-14603.8	2.83623	0.0440043	-0.588739	-0.0751969
309.047	-35973.8	-14603.8	2.83977	0.0403186	-0.569272	-0.076099
309.064	-35973.8	-14603.8	2.84006	0.0370805	-0.545989	-0.0771583
309.081	-35973.7	-14603.8	2.83999	0.0335565	-0.527371	-0.0793871
309.098	-35973.7	-14603.8	2.84	0.0301143	-0.520313	-0.0815328
309.115	-35973.6	-14603.8	2.84002	0.0299419	-0.513734	-0.0848172
309.132	-35973.6	-14603.8	2.84	0.03	-0.506667	-0.0860566
309.149	-35973.6	-14603.8	2.84333	0.0266667	-0.496667	-0.0860566
309.166	-35973.5	-14603.8	2.84667	0.0266667	-0.486667	-0.0849673
309.183	-35973.4	-14603.8	2.8501	0.0267641	-0.46891	-0.0861661
309.2	-35973.4	-14603.8	2.84997	0.0302222	-0.452473	-0.0883994
309.217	-35973.4	-14603.8	2.85	0.0335236	-0.439271	-0.0917099
309.234	-35973.3	-14603.8	2.85001	0.0371352	-0.429196	-0.0951722
309.251	-35973.3	-14603.8	2.84993	0.0401536	-0.426685	-0.0983935
309.268	-35973.2	-14603.8	2.85026	0.0399604	-0.431009	-0.101798
309.285	-35973.2	-14603.8	2.85397	0.0400148	-0.44179	-0.10646
309.302	-35973.1	-14603.8	2.85733	0.0399959	-0.452189	-0.110833
309.319	-35973.1	-14603.8	2.86021	0.0400015	-0.465419	-0.114939
309.336	-35973	-14603.8	2.85993	0.0399974	-0.475833	-0.116912
309.353	-35973	-14603.8	2.86001	0.0400088	-0.484993	-0.117703
309.37	-35972.9	-14603.8	2.86003	0.0399676	-0.492169	-0.117672
309.387	-35972.9	-14603.8	2.85984	0.0401529	-0.50316	-0.117428
309.404	-35972.8	-14603.8	2.86071	0.0393379	-0.512671	-0.116195
309.421	-35972.8	-14603.8	2.86439	0.0354379	-0.523907	-0.115247
309.438	-35972.7	-14603.8	2.86804	0.0328617	-0.538178	-0.11629
309.455	-35972.7	-14603.8	2.87029	0.0342323	-0.551422	-0.120273
309.472	-35972.6	-14603.8	2.86991	0.0381745	-0.564242	-0.124517
309.489	-35972.6	-14603.8	2.87009	0.0402291	-0.572861	-0.127067
309.506	-35972.5	-14603.8	2.86974	0.0401799	-0.580188	-0.127505
309.523	-35972.5	-14603.8	2.87122	0.0388031	-0.592072	-0.127397
309.54	-35972.4	-14603.8	2.87493	0.0350671	-0.607817	-0.127752
309.557	-35972.4	-14603.8	2.87847	0.0315301	-0.623759	-0.129768
309.574	-35972.3	-14603.8	2.88025	0.0297504	-0.633647	-0.134238
309.591	-35972.3	-14603.8	2.87994	0.03007	-0.640529	-0.141242
309.608	-35972.2	-14603.8	2.88	0.029981	-0.644365	-0.148745
309.625	-35972.2	-14603.8	2.88006	0.0300058	-0.640239	-0.157512
309.642	-35972.1	-14603.8	2.87972	0.029993	-0.630554	-0.165244
309.659	-35972.1	-14603.8	2.88173	0.030022	-0.623389	-0.171711
309.676	-35972	-14603.8	2.8854	0.0299251	-0.626743	-0.177125
309.693	-35972	-14603.7	2.88911	0.0303014	-0.636548	-0.181601
309.71	-35971.9	-14603.7	2.8902	0.0279666	-0.646029	-0.184678
309.727	-35971.9	-14603.7	2.88996	0.024654	-0.659262	-0.185471
309.744	-35971.8	-14603.7	2.88999	0.018498	-0.670718	-0.183187
309.761	-35971.8	-14603.7	2.89007	0.0142114	-0.678944	-0.178199
309.778	-35971.7	-14603.7	2.88976	0.0105936	-0.678021	-0.172291
309.795	-35971.7	-14603.7	2.89244	0.0100141	-0.673393	-0.167605
309.812	-35971.6	-14603.7	2.89583	0.00790522	-0.677584	-0.163458
309.829	-35971.6	-14603.7	2.89958	0.0013389	-0.690423	-0.157927
309.846	-35971.5	-14603.7	2.90011	-0.00568026	-0.707478	-0.152256
309.863	-35971.5	-14603.7	2.89997	-0.0096955	-0.718308	-0.148531
309.88	-35971.4	-14603.7	2.90001	-0.0100982	-0.728933	-0.147167
309.897	-35971.4	-14603.7	2.9	-0.00978563	-0.735779	-0.146089
309.914	-35971.3	-14603.7	2.9	-0.013049	-0.745527	-0.145062
309.931	-35971.3	-14603.6	2.89999	-0.0133647	-0.752997	-0.142858
309.948	-35971.2	-14603.6	2.90003	-0.0133412	-0.756691	-0.139689
309.965	-35971.2	-14603.6	2.8999	-0.0132706	-0.753502	-0.133414
309.982	-35971.1	-14603.6	2.90333	-0.0166667	-0.753333	-0.123094
309.999	-35971.1	-14603.6	2.90667	-0.0233333	-0.756667	-0.1122
310.016	-35971	-14603.6	2.91	-0.0266667	-0.763333	-0.0991285
310.033	-35971	-14603.6	2.90998	-0.0336278	-0.763314	-0.0851723
310.05	-35970.9	-14603.6	2.91001	-0.0369712	-0.76322	-0.0699871
310.067	-35970.9	-14603.6	2.91	-0.0436187	-0.759853	-0.0569186
310.084	-35970.8	-14603.5	2.91	-0.0473087	-0.760337	-0.0433053
310.101	-35970.8	-14603.5	2.91	-0.0539177	-0.763553	-0.0337079
310.118	-35970.7	-14603.5	2.91	-0.0570837	-0.763157	-0.0240978
310.135	-35970.7	-14603.5	2.91	-0.0602543	-0.758563	-0.0173177
310.152	-35970.6	-14603.5	2.91	-0.0599322	-0.748345	-0.0111176
310.169	-35970.6	-14603.5	2.91	-0.0600169	-0.742899	-0.00670291
310.186	-35970.5	-14603.5	2.91	-0.0599969	-0.744058	-0.000904239
310.203	-35970.5	-14603.5	2.91	-0.0599914	-0.74711	0.00483987
310.22	-35970.4	-14603.5	2.91	-0.0600371	-0.745965	0.0129142
310.237	-35970.4	-14603.4	2.91	-0.0598229	-0.742538	0.0228399
310.254	-35970.3	-14603.4	2.91	-0.0607539	-0.74536	0.0355763
310.271	-35970.3	-14603.4	2.91	-0.0642248	-0.757293	0.0526024
310.288	-35970.2	-14603.4	2.91	-0.0689492	-0.771989	0.0738818
310.305	-35970.2	-14603.4	2.91	-0.0747979	-0.782339	0.0943977
310.322	-35970.1	-14603.4	2.91	-0.0780195	-0.782694	0.115238
310.339	-35970.1	-14603.4	2.91	-0.0803371	-0.777027	0.135753
310.356	-35970	-14603.3	2.91	-0.0799148	-0.772522	0.154497
310.373	-35970	-14603.3	2.91	-0.0800041	-0.774495	0.171054
310.39	-35969.9	-14603.3	2.91	-0.0800701	-0.779427	0.184414
310.407	-35969.9	-14603.3	2.91	-0.0797146	-0.787443	0.196779
310.424	-35969.8	-14603.3	2.91	-0.0814415	-0.799959	0.212899
310.441	-35969.8	-14603.3	2.91	-0.0851107	-0.812738	0.229431
310.458	-35969.8	-14603.3	2.91	-0.0886936	-0.819439	0.239698
310.475	-35969.7	-14603.2	2.91	-0.0902062	-0.818381	0.242511
310.492	-35969.6	-14603.2	2.91	-0.0900253	-0.814967	0.239375
310.509	-35969.6	-14603.2	2.91	-0.0896852	-0.809311	0.235495
310.526	-35969.6	-14603.2	2.91	-0.091953	-0.804644	0.231999
310.543	-35969.5	-14603.2	2.91	-0.0952992	-0.79904	0.230154
310.56	-35969.5	-14603.1	2.91	-0.10069	-0.794084	0.228585
310.577	-35969.4	-14603.1	2.91	-0.108068	-0.792787	0.22606
310.594	-35969.4	-14603.1	2.91	-0.114354	-0.797465	0.224668
310.611	-35969.3	-14603.1	2.91	-0.123911	-0.806932	0.224012
310.628	-35969.3	-14603.1	2.91	-0.13146	-0.817469	0.226917
310.645	-35969.2	-14603.1	2.91	-0.141419	-0.827943	0.228534
310.662	-35969.2	-14603	2.91	-0.1458	-0.835143	0.229929
310.679	-35969.1	-14603	2.91	-0.152212	-0.842186	0.22726
310.696	-35969.1	-14603	2.91	-0.155962	-0.848402	0.224677
310.713	-35969	-14603	2.91	-0.162251	-0.860867	0.223965
310.73	-35969	-14603	2.91001	-0.166259	-0.872419	0.229844
310.747	-35968.9	-14602.9	2.90995	-0.169906	-0.876699	0.240412
310.764	-35968.9	-14602.9	2.91018	-0.167185	-0.87384	0.253301
310.781	-35968.8	-14602.9	2.90689	-0.163545	-0.87017	0.267144
310.798	-35968.8	-14602.9	2.90354	-0.16011	-0.866952	0.281311
310.815	-35968.8	-14602.9	2.90011	-0.159971	-0.860421	0.295426
310.832	-35968.7	-14602.8	2.9	-0.16	-0.853333	0.310458
310.849	-35968.7	-14602.8	2.9	-0.16	-0.846667	0.323529
310.866	-35968.6	-14602.8	2.9	-0.16	-0.846667	0.336601
310.883	-35968.6	-14602.7	2.9	-0.160002	-0.8468	0.349262
310.9	-35968.5	-14602.7	2.9	-0.159994	-0.850068	0.358848
310.917	-35968.5	-14602.7	2.9	-0.160021	-0.846192	0.365255
310.934	-35968.4	-14602.7	2.9	-0.159828	-0.835218	0.369589
310.951	-35968.4	-14602.7	2.9	-0.156005	-0.821534	0.370364
310.968	-35968.3	-14602.6	2.9	-0.149154	-0.80459	0.368904
310.985	-35968.3	-14602.6	2.9	-0.142101	-0.786905	0.363912
311.002	-35968.3	-14602.6	2.9	-0.13562	-0.770742	0.356927
311.019	-35968.2	-14602.6	2.9	-0.128337	-0.757888	0.346486
311.036	-35968.2	-14602.5	2.9	-0.117555	-0.748212	0.333453
311.053	-35968.1	-14602.5	2.9	-0.107553	-0.741662	0.320686
311.07	-35968.1	-14602.5	2.9	-0.0981532	-0.735766	0.30854
311.087	-35968	-14602.5	2.9	-0.0911696	-0.731482	0.296239
311.104	-35968	-14602.4	2.9	-0.0856667	-0.725553	0.28528
311.121	-35967.9	-14602.4	2.9	-0.0813615	-0.721503	0.27315
311.138	-35967.9	-14602.4	2.9	-0.0753224	-0.714626	0.262166
311.155	-35967.9	-14602.4	2.9	-0.0711287	-0.705656	0.255624
311.172	-35967.8	-14602.3	2.9	-0.065276	-0.692821	0.258053
311.189	-35967.8	-14602.3	2.89998	-0.060879	-0.681055	0.271792
311.206	-35967.7	-14602.3	2.90006	-0.0541249	-0.669724	0.29401
311.223	-35967.7	-14602.3	2.89977	-0.045875	-0.65524	0.321321
311.24	-35967.6	-14602.2	2.90131	-0.0353044	-0.634461	0.348622
311.257	-35967.6	-14602.2	2.90489	-0.0243985	-0.609186	0.370285
311.274	-35967.5	-14602.2	2.90854	-0.00850468	-0.572096	0.387862
311.291	-35967.5	-14602.1	2.91037	0.00898554	-0.530762	0.40008
311.308	-35967.5	-14602.1	2.90962	0.0254055	-0.486252	0.407924
311.325	-35967.4	-14602.1	2.91167	0.0424983	-0.434144	0.413198
311.342	-35967.4	-14602.1	2.91538	0.0615122	-0.374383	0.418192
311.359	-35967.3	-14602	2.91859	0.0822043	-0.301591	0.429644
311.376	-35967.3	-14602	2.92209	0.0990332	-0.230474	0.459265
311.393	-35967.2	-14602	2.92551	0.109803	-0.176166	0.509257
311.41	-35967.2	-14602	2.9288	0.121287	-0.112869	0.573399
311.427	-35967.2	-14601.9	2.9323	0.138132	-0.0208634	0.649884
311.444	-35967.1	-14601.9	2.93571	0.153665	0.0586014	0.727202
311.461	-35967.1	-14601.9	2.93899	0.160051	0.0916704	0.804184
311.478	-35967	-14601.8	2.94251	0.157581	0.0887133	0.886733
311.495	-35967	-14601.8	2.9459	0.15439	0.0823839	0.967675
311.512	-35966.9	-14601.8	2.94919	0.148074	0.0651994	1.04431
311.529	-35966.9	-14601.8	2.95271	0.144046	0.0442044	1.12805
311.546	-35966.8	-14601.7	2.95609	0.1379	0.0136948	1.20591
311.563	-35966.8	-14601.7	2.95939	0.131395	-0.0330644	1.28005
311.58	-35966.8	-14601.7	2.96294	0.121344	-0.0961218	1.35082
311.597	-35966.7	-14601.7	2.96622	0.110972	-0.150633	1.40809
311.614	-35966.7	-14601.6	2.96981	0.104117	-0.203684	1.453
311.631	-35966.6	-14601.6	2.96988	0.0972712	-0.259274	1.48675
311.648	-35966.6	-14601.6	2.9731	0.093596	-0.329035	1.51292
311.665	-35966.6	-14601.6	2.97645	0.0870824	-0.402174	1.5297
311.682	-35966.5	-14601.5	2.98	0.08	-0.48	1.54139
311.699	-35966.5	-14601.5	2.98	0.07	-0.546667	1.54575
311.716	-35966.4	-14601.5	2.98	0.0633333	-0.603333	1.54248
311.733	-35966.4	-14601.4	2.98011	0.0670904	-0.65265	1.53196
311.75	-35966.3	-14601.4	2.98354	0.0774883	-0.692009	1.52008
311.767	-35966.3	-14601.4	2.9869	0.0943968	-0.721565	1.51157
311.784	-35966.2	-14601.4	2.99011	0.111994	-0.745993	1.50604
311.801	-35966.2	-14601.3	2.9902	0.128659	-0.765193	1.50297
311.818	-35966.2	-14601.3	2.99372	0.14513	-0.778061	1.5009
311.835	-35966.1	-14601.3	2.99772	0.159044	-0.787966	1.49986
311.852	-35966.1	-14601.3	3.00419	0.172298	-0.789438	1.49853
311.869	-35966	-14601.2	3.00721	0.185887	-0.781616	1.49477
311.886	-35966	-14601.2	3.01088	0.19944	-0.770506	1.48861
311.903	-35965.9	-14601.2	3.0139	0.208564	-0.756249	1.48237
311.92	-35965.9	-14601.1	3.01827	0.214186	-0.739461	1.47665
311.937	-35965.8	-14601.1	3.02448	0.218488	-0.72002	1.46986
311.954	-35965.8	-14601.1	3.02847	0.224623	-0.697369	1.4625
311.971	-35965.8	-14601.1	3.03449	0.227735	-0.676263	1.45257
311.988	-35965.7	-14601	3.03893	0.230534	-0.652411	1.44307
312.005	-35965.7	-14601	3.04458	0.229031	-0.632995	1.4341
312.022	-35965.6	-14601	3.04907	0.225371	-0.613361	1.42576
312.039	-35965.6	-14600.9	3.05486	0.221963	-0.597164	1.41509
312.056	-35965.6	-14600.9	3.05923	0.218587	-0.586418	1.40296
312.073	-35965.5	-14600.9	3.06515	0.215432	-0.58253	1.38844
312.09	-35965.5	-14600.8	3.06814	0.210454	-0.585866	1.37533
312.107	-35965.4	-14600.8	3.07166	0.20346	-0.594197	1.36451
312.124	-35965.4	-14600.8	3.07468	0.196835	-0.606508	1.35487
312.141	-35965.3	-14600.7	3.08024	0.189129	-0.620334	1.34269
312.158	-35965.3	-14600.7	3.08537	0.186995	-0.634928	1.32606
312.175	-35965.3	-14600.7	3.08854	0.196184	-0.653949	1.29762
312.192	-35965.2	-14600.6	3.09173	0.217504	-0.678622	1.25892
312.209	-35965.2	-14600.6	3.09698	0.250848	-0.706069	1.21619
312.226	-35965.1	-14600.6	3.1042	0.289672	-0.730061	1.17448
312.243	-35965.1	-14600.5	3.11111	0.327481	-0.745789	1.14567
312.26	-35965	-14600.5	3.11721	0.361754	-0.758188	1.13242
312.277	-35965	-14600.5	3.12698	0.394335	-0.774433	1.13077
312.294	-35965	-14600.4	3.13495	0.422636	-0.794022	1.13601
312.311	-35964.9	-14600.4	3.14133	0.446755	-0.814248	1.145
312.328	-35964.9	-14600.4	3.14812	0.468352	-0.832842	1.15582
312.345	-35964.8	-14600.3	3.15755	0.490665	-0.847221	1.16148
312.362	-35964.8	-14600.3	3.16761	0.520546	-0.857903	1.15405
312.379	-35964.7	-14600.3	3.17817	0.569319	-0.865655	1.12344
312.396	-35964.7	-14600.2	3.18813	0.636476	-0.869713	1.06941
312.413	-35964.7	-14600.2	3.20058	0.720063	-0.870081	0.99476
312.43	-35964.6	-14600.2	3.2179	0.818489	-0.86996	0.900406
312.447	-35964.6	-14600.1	3.23475	0.910009	-0.870113	0.805059
312.464	-35964.5	-14600.1	3.25133	0.993353	-0.867298	0.711713
312.481	-35964.5	-14600	3.26891	1.07863	-0.860448	0.614522
312.498	-35964.5	-14600	3.28873	1.15238	-0.853647	0.523711
312.515	-35964.4	-14600	3.31189	1.22874	-0.850095	0.432747
312.532	-35964.4	-14599.9	3.33667	1.30667	-0.85	0.330065
312.549	-35964.3	-14599.9	3.36	1.38333	-0.853333	0.227669
312.566	-35964.3	-14599.9	3.38333	1.45	-0.863333	0.120915
312.583	-35964.2	-14599.8	3.41161	1.51328	-0.881056	0.011349
312.6	-35964.2	-14599.8	3.43834	1.55902	-0.897614	-0.0812045
312.617	-35964.2	-14599.7	3.46838	1.59523	-0.914372	-0.159012
312.634	-35964.1	-14599.7	3.49683	1.62283	-0.931947	-0.22589
312.651	-35964.1	-14599.6	3.52655	1.64166	-0.948903	-0.275308
312.668	-35964	-14599.6	3.55349	1.65071	-0.968845	-0.314747
312.685	-35964	-14599.6	3.58555	1.65329	-0.986729	-0.34535
312.702	-35963.9	-14599.5	3.61513	1.64861	-1.00665	-0.36302
312.719	-35963.9	-14599.5	3.64571	1.63793	-1.02789	-0.372607
312.736	-35963.8	-14599.4	3.67655	1.62836	-1.05643	-0.378722
312.753	-35963.8	-14599.4	3.70345	1.62732	-1.08346	-0.391692
312.77	-35963.8	-14599.3	3.73347	1.63632	-1.11357	-0.415034
312.787	-35963.7	-14599.3	3.76198	1.65079	-1.1414	-0.446013
312.804	-35963.7	-14599.2	3.79209	1.66383	-1.16718	-0.475852
312.821	-35963.6	-14599.2	3.82264	1.67745	-1.18981	-0.506095
312.838	-35963.6	-14599.1	3.85417	1.69162	-1.21001	-0.53833
312.855	-35963.5	-14599.1	3.88373	1.70392	-1.22391	-0.567985
312.872	-35963.5	-14599	3.91453	1.71283	-1.23376	-0.595333
312.889	-35963.4	-14599	3.94602	1.71857	-1.24337	-0.616504
312.906	-35963.4	-14598.9	3.97515	1.72013	-1.24819	-0.630658
312.923	-35963.3	-14598.9	4.00786	1.72022	-1.25143	-0.640939
312.94	-35963.3	-14598.8	4.0414	1.71854	-1.25487	-0.647922
312.957	-35963.3	-14598.8	4.07045	1.71572	-1.25849	-0.651166
312.974	-35963.2	-14598.7	4.10169	1.70844	-1.26025	-0.651677
312.991	-35963.2	-14598.7	4.13278	1.69998	-1.25992	-0.649864
313.008	-35963.1	-14598.6	4.1623	1.68987	-1.26008	-0.646641
313.025	-35963.1	-14598.6	4.19359	1.67788	-1.25978	-0.641528
313.042	-35963	-14598.5	4.22442	1.66392	-1.26155	-0.633568
313.059	-35963	-14598.5	4.25448	1.64722	-1.26671	-0.62249
313.076	-35962.9	-14598.4	4.2832	1.62745	-1.27617	-0.607434
313.093	-35962.9	-14598.3	4.31305	1.60881	-1.28628	-0.595368
313.11	-35962.8	-14598.3	4.34023	1.59279	-1.2984	-0.589413
313.127	-35962.8	-14598.2	4.37079	1.57507	-1.31228	-0.592611
313.144	-35962.7	-14598.2	4.39885	1.55852	-1.32844	-0.599916
313.161	-35962.7	-14598.1	4.42778	1.5391	-1.3446	-0.609467
313.178	-35962.6	-14598	4.4566	1.52104	-1.36528	-0.617169
313.195	-35962.6	-14598	4.48646	1.50081	-1.38093	-0.624588
313.212	-35962.5	-14597.9	4.51373	1.48838	-1.38911	-0.632381
313.229	-35962.5	-14597.9	4.54166	1.48302	-1.39014	-0.648566
313.246	-35962.4	-14597.8	4.56882	1.49316	-1.39004	-0.674245
313.263	-35962.4	-14597.8	4.59483	1.51777	-1.38784	-0.709577
313.28	-35962.3	-14597.7	4.62644	1.55247	-1.37801	-0.752857
313.297	-35962.3	-14597.6	4.65347	1.58619	-1.36778	-0.799164
313.314	-35962.3	-14597.6	4.68315	1.61924	-1.36023	-0.855724
313.331	-35962.2	-14597.5	4.71164	1.65467	-1.36305	-0.935851
313.348	-35962.2	-14597.4	4.74159	1.6851	-1.36648	-1.0321
313.365	-35962.1	-14597.4	4.77142	1.70878	-1.36984	-1.14026
313.382	-35962.1	-14597.3	4.80667	1.72667	-1.37333	-1.25708
313.399	-35962	-14597.2	4.84	1.73667	-1.38667	-1.3573
313.416	-35962	-14597.1	4.87	1.74	-1.41333	-1.44118
313.433	-35961.9	-14597.1	4.9018	1.73638	-1.44873	-1.51344
313.45	-35961.9	-14597	4.93186	1.72938	-1.48191	-1.56353
313.467	-35961.8	-14596.9	4.96529	1.71584	-1.51538	-1.601
313.484	-35961.8	-14596.9	4.99693	1.70147	-1.55081	-1.62668
313.501	-35961.7	-14596.8	5.02681	1.68481	-1.58349	-1.6431
313.518	-35961.7	-14596.7	5.05701	1.66751	-1.60945	-1.65074
313.535	-35961.6	-14596.6	5.08893	1.64187	-1.62967	-1.64775
313.552	-35961.6	-14596.6	5.11801	1.61011	-1.63596	-1.63116
313.569	-35961.5	-14596.5	5.14542	1.5643	-1.61927	-1.60009
313.586	-35961.5	-14596.4	5.17677	1.51097	-1.58776	-1.55715
313.603	-35961.4	-14596.4	5.2029	1.46261	-1.54147	-1.51405
313.62	-35961.4	-14596.3	5.22925	1.42044	-1.48016	-1.47302
313.637	-35961.3	-14596.2	5.25434	1.38298	-1.40479	-1.43503
313.654	-35961.3	-14596.1	5.28108	1.35092	-1.33148	-1.40253
313.671	-35961.2	-14596	5.30843	1.32163	-1.26014	-1.37045
313.688	-35961.2	-14596	5.3354	1.29322	-1.19976	-1.33969
313.705	-35961.1	-14595.9	5.35801	1.26991	-1.15122	-1.31537
313.722	-35961.1	-14595.8	5.38203	1.25468	-1.10602	-1.29525
313.739	-35961	-14595.7	5.40669	1.24253	-1.05877	-1.27875
313.756	-35961	-14595.7	5.42835	1.23087	-1.02267	-1.2619
313.773	-35960.9	-14595.6	5.44872	1.21114	-0.999855	-1.2416
313.79	-35960.9	-14595.5	5.46936	1.19171	-0.998805	-1.22017
313.807	-35960.9	-14595.4	5.49046	1.17564	-1.01806	-1.20202
313.824	-35960.8	-14595.3	5.51531	1.15854	-1.04689	-1.1842
313.841	-35960.7	-14595.2	5.53768	1.13961	-1.07476	-1.16556
313.858	-35960.7	-14595.2	5.55702	1.11925	-1.11199	-1.14704
313.875	-35960.7	-14595.1	5.57797	1.10022	-1.1698	-1.12884
313.892	-35960.6	-14595	5.59846	1.0849	-1.23269	-1.11343
313.909	-35960.6	-14594.9	5.61868	1.0741	-1.29028	-1.09972
313.926	-35960.5	-14594.8	5.63695	1.06352	-1.34518	-1.08435
313.943	-35960.5	-14594.7	5.65649	1.05541	-1.39423	-1.06723
313.96	-35960.4	-14594.7	5.67394	1.04913	-1.43786	-1.04929
313.977	-35960.4	-14594.6	5.69355	1.04206	-1.48312	-1.02904
313.994	-35960.3	-14594.5	5.71431	1.03527	-1.52765	-1.00883
314.011	-35960.3	-14594.4	5.73388	1.02866	-1.56857	-0.990253
314.028	-35960.2	-14594.3	5.75528	1.02172	-1.60568	-0.971403
314.045	-35960.2	-14594.2	5.77295	1.01461	-1.6329	-0.956212
314.062	-35960.1	-14594.2	5.78933	1.01075	-1.64067	-0.943726
314.079	-35960.1	-14594	5.80671	1.0071	-1.63297	-0.934096
314.096	-35960	-14594	5.82645	1.00471	-1.60899	-0.923668
314.113	-35960	-14593.9	5.84632	0.990122	-1.57363	-0.909737
314.13	-35959.9	-14593.8	5.86769	0.969633	-1.53415	-0.885632
314.147	-35959.9	-14593.7	5.88476	0.940162	-1.50578	-0.85743
314.164	-35959.9	-14593.6	5.9015	0.91317	-1.48842	-0.828069
314.181	-35959.8	-14593.5	5.91579	0.884918	-1.47409	-0.799987
314.198	-35959.8	-14593.4	5.93234	0.861249	-1.46376	-0.776829
314.215	-35959.7	-14593.3	5.94897	0.841102	-1.45719	-0.757091
314.232	-35959.7	-14593.2	5.96667	0.823333	-1.44333	-0.739651
314.249	-35959.6	-14593.1	5.98	0.806667	-1.41667	-0.72658
314.266	-35959.6	-14593.1	5.99333	0.793333	-1.37	-0.716776
314.283	-35959.5	-14593	6.01107	0.782802	-1.30961	-0.707464
314.3	-35959.5	-14592.9	6.02751	0.772512	-1.24636	-0.69393
314.317	-35959.5	-14592.8	6.0408	0.747795	-1.18657	-0.66662
314.334	-35959.4	-14592.7	6.05493	0.696149	-1.13509	-0.615991
314.351	-35959.4	-14592.6	6.06834	0.623566	-1.10805	-0.545259
314.368	-35959.3	-14592.5	6.08113	0.527654	-1.10405	-0.457029
314.385	-35959.3	-14592.4	6.08777	0.42233	-1.11515	-0.357745
314.402	-35959.3	-14592.3	6.09449	0.331375	-1.12036	-0.269622
314.419	-35959.2	-14592.2	6.10133	0.249571	-1.11422	-0.189804
314.436	-35959.2	-14592.1	6.10775	0.177105	-1.09588	-0.117547
314.453	-35959.1	-14592	6.1107	0.117876	-1.07897	-0.0619104
314.47	-35959.1	-14591.9	6.11415	0.0730191	-1.05851	-0.0145357
314.487	-35959	-14591.8	6.11783	0.0324374	-1.03605	0.024628
314.504	-35959	-14591.7	6.12027	0.00182373	-1.00073	0.0552772
314.521	-35959	-14591.6	6.11993	-0.0243923	-0.945383	0.0813436
314.538	-35958.9	-14591.5	6.12002	-0.0466809	-0.880281	0.102717
314.555	-35958.9	-14591.5	6.11999	-0.0618096	-0.828542	0.118035
314.572	-35958.8	-14591.3	6.12	-0.0731323	-0.803059	0.128602
314.589	-35958.8	-14591.2	6.12	-0.0784546	-0.796314	0.134734
314.606	-35958.8	-14591.2	6.12	-0.080246	-0.793742	0.136763
314.623	-35958.7	-14591.1	6.12002	-0.0798853	-0.772026	0.137377
314.64	-35958.7	-14591	6.11992	-0.0802634	-0.745903	0.136871
314.657	-35958.6	-14590.9	6.12029	-0.0787181	-0.729779	0.135314
314.674	-35958.6	-14590.8	6.11856	-0.0749372	-0.718172	0.132417
314.691	-35958.6	-14590.7	6.11489	-0.0715602	-0.693917	0.128946
314.708	-35958.5	-14590.6	6.11131	-0.068258	-0.657767	0.125752
314.725	-35958.5	-14590.5	6.10977	-0.0647895	-0.616767	0.122343
314.742	-35958.4	-14590.4	6.11006	-0.0613533	-0.566619	0.118964
314.759	-35958.4	-14590.3	6.10998	-0.0580467	-0.522019	0.115772
314.776	-35958.4	-14590.2	6.11	-0.054648	-0.487385	0.112262
314.793	-35958.3	-14590.1	6.11	-0.0508793	-0.477014	0.109557
314.81	-35958.3	-14590	6.11	-0.0498053	-0.470933	0.108069
314.827	-35958.2	-14589.9	6.11	-0.0500442	-0.459942	0.107867
314.844	-35958.2	-14589.8	6.11	-0.0499844	-0.447098	0.1072
314.861	-35958.2	-14589.7	6.11	-0.0500175	-0.4363	0.105368
314.878	-35958.1	-14589.6	6.11	-0.0499531	-0.423898	0.102142
314.895	-35958.1	-14589.5	6.11	-0.0501825	-0.405098	0.0988292
314.912	-35958	-14589.4	6.11	-0.0478264	-0.382377	0.0949047
314.929	-35958	-14589.3	6.11	-0.0414585	-0.357657	0.0885822
314.946	-35958	-14589.2	6.11	-0.0320205	-0.334025	0.0792417
314.963	-35957.9	-14589.1	6.11	-0.0191692	-0.310957	0.0676508
314.98	-35957.9	-14589	6.11	-0.00495449	-0.286102	0.0539259
314.997	-35957.8	-14588.9	6.11	0.00841111	-0.265412	0.0406755
315.014	-35957.8	-14588.9	6.11	0.0218969	-0.248664	0.028643
315.031	-35957.8	-14588.7	6.11	0.0327232	-0.231013	0.0169509
315.048	-35957.7	-14588.6	6.10999	0.0428404	-0.214359	0.00809338
315.065	-35957.7	-14588.6	6.11002	0.0496065	-0.197433	0.00041175
315.082	-35957.7	-14588.5	6.11	0.0566667	-0.19	-0.00544662
315.099	-35957.6	-14588.4	6.11333	0.06	-0.19	-0.0087146
315.116	-35957.6	-14588.3	6.11667	0.06	-0.19	-0.0108932
315.133	-35957.5	-14588.2	6.1201	0.0635566	-0.175599	-0.0119544
315.15	-35957.5	-14588.1	6.11997	0.066883	-0.159247	-0.00829992
315.167	-35957.5	-14588	6.12	0.0700872	-0.149442	0.00436339
315.184	-35957.4	-14587.9	6.12001	0.0699609	-0.133921	0.0281545
315.201	-35957.4	-14587.8	6.11993	0.0699948	-0.102623	0.0555959
315.218	-35957.3	-14587.7	6.12026	0.0700596	-0.0744505	0.08545
315.235	-35957.3	-14587.6	6.12397	0.0696208	-0.0714598	0.117637
315.252	-35957.3	-14587.5	6.12733	0.0660537	-0.0802002	0.146701
315.269	-35957.2	-14587.4	6.13021	0.0626343	-0.0658786	0.17459
315.286	-35957.2	-14587.3	6.12993	0.0597198	-0.0356482	0.197735
315.303	-35957.1	-14587.2	6.13002	0.0600748	-0.00841583	0.214747
315.32	-35957.1	-14587.1	6.12998	0.059981	0.00689553	0.227248
315.337	-35957.1	-14587	6.13005	0.0600059	0.0268933	0.238161
315.354	-35957	-14586.9	6.12981	0.0599984	0.055894	0.246179
315.371	-35957	-14586.8	6.13079	0.0600004	0.0833211	0.251862
315.388	-35956.9	-14586.7	6.13455	0.0599999	0.096619	0.254459
315.405	-35956.9	-14586.6	6.13802	0.06	0.101202	0.254717
315.422	-35956.9	-14586.5	6.14027	0.06	0.113331	0.253131
315.439	-35956.8	-14586.4	6.13992	0.06	0.134293	0.250268
315.456	-35956.8	-14586.3	6.14002	0.06	0.149825	0.247403
315.473	-35956.7	-14586.2	6.14	0.06	0.167922	0.245151
315.49	-35956.7	-14586.1	6.13998	0.06	0.192862	0.243661
315.507	-35956.7	-14586.1	6.14007	0.06	0.215364	0.245056
315.524	-35956.6	-14586	6.13975	0.06	0.219152	0.254261
315.541	-35956.6	-14585.8	6.14153	0.06	0.201025	0.273838
315.558	-35956.5	-14585.8	6.14507	0.06	0.168946	0.299877
315.575	-35956.5	-14585.7	6.14878	0.06	0.137397	0.329854
315.592	-35956.5	-14585.6	6.15026	0.06	0.11408	0.357965
315.609	-35956.4	-14585.5	6.14993	0.06	0.0969708	0.381907
315.626	-35956.4	-14585.4	6.15002	0.06	0.0792651	0.403632
315.643	-35956.3	-14585.3	6.14999	0.06	0.0646565	0.422312
