# Supplementary material for: Extraction of driving behavior primitives considering driver expectation and vehicle dynamics
Source: PLoS One. 2025 Dec 31;20(12):e0340123. doi: 10.1371/journal.pone.0340123 (PMC12755792; doi:10.1371/journal.pone.0340123)
Supplement: S2 File — The dataset utilized in this study is organized into two main folders, categorizing driving scenarios into straight driving and turning maneuvers. These folders contain the raw, unprocessed behavioral data. For a detailed description of the variables and format within the.xlsx files, please refer to the accompanying readme.txt file. (ZIP) [file pone.0340123.s002.zip › DataSetForPimitiveExaction-2/turning/c12_w_1.xlsx]

## Sheet: Sheet1
1025.85	-36333.3	-14508	7.01	-0.01	0.056606	-1.34278
1025.87	-36333.2	-14507.9	7.01	-0.01	0.0588217	-1.3667
1025.88	-36333.2	-14507.8	7.01	-0.01	0.0602772	-1.39251
1025.9	-36333.2	-14507.7	7.01	-0.01	0.0597342	-1.41605
1025.92	-36333.1	-14507.6	7.01	-0.01	0.0619547	-1.43956
1025.93	-36333.1	-14507.5	7.01	-0.01	0.068009	-1.47087
1025.95	-36333	-14507.4	7.01	-0.01	0.0775764	-1.50751
1025.97	-36333	-14507.3	7.01	-0.01	0.0876073	-1.54536
1025.98	-36332.9	-14507.2	7.01	-0.01	0.0981479	-1.58399
1026	-36332.9	-14507	7.01	-0.01	0.10823	-1.61755
1026.02	-36332.8	-14506.9	7.01	-0.01	0.118342	-1.64972
1026.04	-36332.8	-14506.8	7.01	-0.01	0.126093	-1.68609
1026.05	-36332.8	-14506.7	7.01	-0.01	0.129531	-1.72526
1026.07	-36332.7	-14506.6	7.01	-0.01	0.135713	-1.76353
1026.09	-36332.7	-14506.5	7.01	-0.01	0.145818	-1.79984
1026.1	-36332.6	-14506.4	7.01	-0.01	0.162477	-1.82756
1026.12	-36332.6	-14506.3	7.01	-0.01	0.172836	-1.85055
1026.14	-36332.6	-14506.1	7.01	-0.01	0.18	-1.87146
1026.15	-36332.5	-14506	7.01	-0.01	0.18	-1.8878
1026.17	-36332.4	-14505.9	7.01	-0.01	0.183333	-1.90523
1026.19	-36332.4	-14505.8	7.01	-0.01	0.186667	-1.92919
1026.21	-36332.4	-14505.7	7.01	-0.01	0.190174	-1.9664
1026.22	-36332.3	-14505.6	7.01	-0.01	0.193648	-2.00807
1026.24	-36332.3	-14505.4	7.01	-0.01	0.200909	-2.05442
1026.26	-36332.2	-14505.4	7.01	-0.01	0.207217	-2.1004
1026.27	-36332.2	-14505.3	7.01	-0.01	0.210286	-2.1525
1026.29	-36332.1	-14505.1	7.01	-0.01	0.213999	-2.21371
1026.31	-36332.1	-14505	7.01	-0.01	0.221348	-2.28357
1026.33	-36332.1	-14504.9	7.01	-0.00999999	0.227481	-2.35355
1026.34	-36332	-14504.8	7.01	-0.0100001	0.230659	-2.42282
1026.36	-36332	-14504.7	7.01	-0.00999972	0.234498	-2.48132
1026.38	-36331.9	-14504.6	7.01	-0.010001	0.242304	-2.53426
1026.39	-36331.9	-14504.5	7.01	-0.00999519	0.253072	-2.58488
1026.41	-36331.8	-14504.4	7.01	-0.0100182	0.262868	-2.62704
1026.43	-36331.8	-14504.3	7.01	-0.00993329	0.273118	-2.66228
1026.44	-36331.7	-14504.2	7.01	-0.0103002	0.283589	-2.69144
1026.46	-36331.7	-14504	7.01002	-0.00886853	0.293536	-2.71451
1026.48	-36331.6	-14503.9	7.00994	-0.0153981	0.303444	-2.72908
1026.49	-36331.6	-14503.8	7.01021	-0.0547433	0.313888	-2.72095
1026.51	-36331.6	-14503.7	7.00887	-0.124942	0.323296	-2.68316
1026.53	-36331.5	-14503.6	7.00538	-0.207729	0.328369	-2.61939
1026.55	-36331.5	-14503.5	7.00039	-0.29632	0.331219	-2.5359
1026.56	-36331.4	-14503.4	6.99377	-0.393161	0.336472	-2.4383
1026.58	-36331.4	-14503.3	6.98528	-0.517436	0.341884	-2.31672
1026.6	-36331.3	-14503.2	6.9745	-0.649459	0.345403	-2.18813
1026.61	-36331.3	-14503	6.96503	-0.762613	0.346564	-2.07614
1026.63	-36331.2	-14502.9	6.953	-0.866229	0.348509	-1.98013
1026.65	-36331.2	-14502.8	6.93683	-0.949902	0.350354	-1.90324
1026.66	-36331.1	-14502.7	6.92069	-1.02203	0.349834	-1.8409
1026.68	-36331.1	-14502.6	6.90069	-1.08651	0.350286	-1.78031
1026.7	-36331.1	-14502.5	6.88245	-1.14047	0.348023	-1.72869
1026.72	-36331	-14502.4	6.86408	-1.18166	0.344535	-1.68808
1026.73	-36331	-14502.3	6.84306	-1.21234	0.340863	-1.65398
1026.75	-36330.9	-14502.2	6.82035	-1.23652	0.33954	-1.62399
1026.77	-36330.9	-14502.1	6.79668	-1.26143	0.342239	-1.59447
1026.78	-36330.8	-14502	6.77486	-1.2926	0.345787	-1.56029
1026.8	-36330.8	-14501.9	6.75457	-1.32107	0.349524	-1.52932
1026.82	-36330.7	-14501.8	6.73511	-1.34243	0.349918	-1.50275
1026.84	-36330.7	-14501.7	6.7111	-1.35993	0.352402	-1.47731
1026.85	-36330.6	-14501.6	6.68734	-1.38223	0.358731	-1.45058
1026.87	-36330.6	-14501.4	6.66427	-1.40833	0.365633	-1.41934
1026.89	-36330.6	-14501.4	6.63951	-1.43703	0.369843	-1.37796
1026.9	-36330.5	-14501.2	6.61618	-1.45779	0.369882	-1.32889
1026.92	-36330.5	-14501.1	6.58996	-1.47995	0.372913	-1.26751
1026.94	-36330.4	-14501	6.56166	-1.51438	0.376354	-1.19202
1026.95	-36330.4	-14500.9	6.53476	-1.5543	0.383036	-1.11162
1026.97	-36330.3	-14500.8	6.5115	-1.59432	0.386372	-1.02139
1026.99	-36330.3	-14500.7	6.48333	-1.63333	0.393333	-0.904139
1027	-36330.2	-14500.6	6.45667	-1.66667	0.396667	-0.777778
1027.02	-36330.2	-14500.5	6.42667	-1.69667	0.403333	-0.647059
1027.04	-36330.1	-14500.4	6.3983	-1.73568	0.410408	-0.516692
1027.06	-36330.1	-14500.3	6.36824	-1.77584	0.417017	-0.402084
1027.07	-36330.1	-14500.2	6.33817	-1.81905	0.419919	-0.291659
1027.09	-36330	-14500.1	6.30632	-1.8535	0.41638	-0.172507
1027.11	-36330	-14500	6.27661	-1.87951	0.416884	-0.0598812
1027.12	-36329.9	-14500	6.24604	-1.90263	0.420735	0.0510457
1027.14	-36329.9	-14499.9	6.21054	-1.92338	0.427671	0.152312
1027.16	-36329.8	-14499.7	6.17759	-1.93889	0.430044	0.233984
1027.17	-36329.8	-14499.7	6.14381	-1.95338	0.430311	0.320948
1027.19	-36329.7	-14499.6	6.1086	-1.98091	0.434633	0.430161
1027.21	-36329.7	-14499.5	6.07566	-2.02039	0.442075	0.546577
1027.23	-36329.7	-14499.4	6.04169	-2.06787	0.452683	0.661758
1027.24	-36329.6	-14499.3	6.00679	-2.11253	0.462197	0.783343
1027.26	-36329.6	-14499.2	5.97296	-2.15772	0.46889	0.921651
1027.28	-36329.5	-14499.1	5.93542	-2.21449	0.473837	1.10659
1027.29	-36329.5	-14499	5.89564	-2.2812	0.473291	1.31944
1027.31	-36329.4	-14498.9	5.85717	-2.35073	0.472941	1.52087
1027.33	-36329.4	-14498.8	5.81868	-2.42446	0.47526	1.72075
1027.35	-36329.3	-14498.7	5.77665	-2.49693	0.483092	1.91043
1027.36	-36329.3	-14498.7	5.73612	-2.55197	0.488572	2.06622
1027.38	-36329.3	-14498.6	5.69093	-2.60556	0.489951	2.2003
1027.4	-36329.2	-14498.5	5.6462	-2.65613	0.491349	2.30982
1027.41	-36329.2	-14498.4	5.60197	-2.70003	0.494551	2.38998
1027.43	-36329.1	-14498.3	5.55336	-2.73447	0.500228	2.44906
1027.45	-36329.1	-14498.2	5.5046	-2.75915	0.503945	2.48667
1027.46	-36329	-14498.1	5.46082	-2.783	0.503261	2.51181
1027.48	-36329	-14498.1	5.41391	-2.81518	0.503031	2.53463
1027.5	-36329	-14498	5.36585	-2.84873	0.506077	2.55048
1027.51	-36328.9	-14497.9	5.31749	-2.87338	0.518014	2.55322
1027.53	-36328.9	-14497.8	5.26755	-2.88497	0.528095	2.54169
1027.55	-36328.8	-14497.7	5.21723	-2.88936	0.532829	2.51994
1027.57	-36328.8	-14497.7	5.17029	-2.88854	0.531547	2.49281
1027.58	-36328.8	-14497.6	5.11885	-2.88223	0.52769	2.4577
1027.6	-36328.7	-14497.5	5.06988	-2.87494	0.524046	2.42247
1027.62	-36328.7	-14497.4	5.02414	-2.87212	0.523186	2.39884
1027.63	-36328.6	-14497.4	4.97491	-2.88049	0.523304	2.39529
1027.65	-36328.6	-14497.3	4.92741	-2.89124	0.52358	2.41108
1027.67	-36328.6	-14497.2	4.8812	-2.89885	0.520963	2.433
1027.68	-36328.5	-14497.1	4.82924	-2.90023	0.517968	2.45884
1027.7	-36328.5	-14497.1	4.77792	-2.89986	0.509165	2.48443
1027.72	-36328.4	-14497	4.7312	-2.90031	0.499404	2.50923
1027.74	-36328.4	-14496.9	4.68195	-2.8973	0.485555	2.53493
1027.75	-36328.4	-14496.9	4.63502	-2.89417	0.475567	2.55729
1027.77	-36328.3	-14496.8	4.58556	-2.88767	0.457202	2.57823
1027.79	-36328.3	-14496.7	4.53589	-2.88387	0.435984	2.59614
1027.8	-36328.3	-14496.7	4.48563	-2.87731	0.412448	2.61081
1027.82	-36328.2	-14496.6	4.43915	-2.87388	0.39527	2.62083
1027.84	-36328.2	-14496.5	4.38636	-2.86701	0.377617	2.6313
1027.86	-36328.1	-14496.5	4.33931	-2.86355	0.364091	2.63703
1027.87	-36328.1	-14496.4	4.29286	-2.8572	0.350725	2.63856
1027.89	-36328.1	-14496.3	4.24333	-2.84333	0.34	2.62854
1027.91	-36328	-14496.3	4.19667	-2.81333	0.33	2.60784
1027.92	-36328	-14496.2	4.15	-2.77333	0.32	2.57625
1027.94	-36328	-14496.2	4.10046	-2.72415	0.305821	2.53917
1027.96	-36327.9	-14496.1	4.05405	-2.68775	0.292597	2.49971
1027.97	-36327.9	-14496	4.01081	-2.63607	0.283043	2.44831
1027.99	-36327.9	-14496	3.96849	-2.55199	0.283881	2.37135
1028.01	-36327.8	-14495.9	3.92874	-2.44731	0.29095	2.28361
1028.03	-36327.8	-14495.9	3.88833	-2.34121	0.297012	2.19437
1028.04	-36327.8	-14495.8	3.84645	-2.24897	0.296213	2.11204
1028.06	-36327.7	-14495.7	3.81029	-2.17802	0.292619	2.04546
1028.08	-36327.7	-14495.7	3.77358	-2.10662	0.289799	1.97854
1028.09	-36327.7	-14495.6	3.73871	-2.02205	0.290103	1.9007
1028.11	-36327.6	-14495.6	3.70547	-1.9279	0.289834	1.81907
1028.13	-36327.6	-14495.5	3.67236	-1.83466	0.290607	1.73385
1028.14	-36327.5	-14495.5	3.64085	-1.7522	0.29436	1.6568
1028.16	-36327.5	-14495.4	3.61207	-1.69383	0.297799	1.59463
1028.18	-36327.5	-14495.4	3.58495	-1.62711	0.300242	1.52913
1028.19	-36327.5	-14495.3	3.55791	-1.53798	0.300002	1.4517
1028.21	-36327.4	-14495.3	3.53533	-1.44926	0.299576	1.37841
1028.23	-36327.4	-14495.2	3.51129	-1.3793	0.29341	1.31237
1028.25	-36327.4	-14495.2	3.4867	-1.31818	0.282196	1.24525
1028.26	-36327.3	-14495.1	3.46478	-1.22267	0.273417	1.16037
1028.28	-36327.3	-14495.1	3.44562	-1.07438	0.268555	1.04319
1028.3	-36327.3	-14495	3.43012	-0.913295	0.263889	0.916976
1028.31	-36327.2	-14495	3.41693	-0.782488	0.256612	0.805897
1028.33	-36327.2	-14494.9	3.40481	-0.651096	0.251181	0.70049
1028.35	-36327.2	-14494.9	3.39441	-0.525351	0.249861	0.604809
1028.37	-36327.1	-14494.8	3.38636	-0.42237	0.249758	0.530168
1028.38	-36327.1	-14494.8	3.3793	-0.345519	0.251638	0.473526
1028.4	-36327.1	-14494.7	3.37477	-0.288652	0.255391	0.439336
1028.42	-36327	-14494.7	3.36945	-0.248044	0.258555	0.429894
1028.43	-36327	-14494.6	3.36432	-0.226674	0.262187	0.446782
1028.45	-36327	-14494.6	3.36123	-0.220338	0.265126	0.485746
1028.47	-36326.9	-14494.5	3.35785	-0.221341	0.271143	0.533584
1028.48	-36326.9	-14494.5	3.35437	-0.229559	0.275512	0.590588
1028.5	-36326.9	-14494.4	3.35098	-0.244445	0.281453	0.654114
1028.52	-36326.8	-14494.4	3.3476	-0.265753	0.285816	0.728486
1028.53	-36326.8	-14494.4	3.3444	-0.293289	0.289356	0.820295
1028.55	-36326.8	-14494.3	3.33835	-0.320588	0.290177	0.915971
1028.57	-36326.8	-14494.3	3.33157	-0.346692	0.28989	1.00899
1028.59	-36326.7	-14494.2	3.32458	-0.377385	0.290214	1.1073
1028.6	-36326.7	-14494.2	3.31782	-0.411138	0.287332	1.19534
1028.62	-36326.7	-14494.1	3.31121	-0.437194	0.283971	1.26708
1028.64	-36326.6	-14494.1	3.30416	-0.44393	0.280261	1.31802
1028.65	-36326.6	-14494	3.29744	-0.432063	0.279942	1.34708
1028.67	-36326.6	-14494	3.2908	-0.41262	0.279976	1.36869
1028.69	-36326.5	-14493.9	3.28377	-0.388211	0.280083	1.39488
1028.7	-36326.5	-14493.9	3.27693	-0.361561	0.276891	1.42219
1028.72	-36326.5	-14493.8	3.27364	-0.334957	0.273528	1.44741
1028.74	-36326.4	-14493.8	3.26667	-0.306667	0.27	1.46841
1028.76	-36326.4	-14493.7	3.26333	-0.28	0.266667	1.48148
1028.77	-36326.4	-14493.7	3.25667	-0.253333	0.263333	1.48911
1028.79	-36326.3	-14493.7	3.25316	-0.228819	0.260019	1.49366
1028.81	-36326.3	-14493.6	3.2498	-0.212384	0.263535	1.4957
1028.82	-36326.3	-14493.6	3.24647	-0.195764	0.267017	1.4943
1028.84	-36326.2	-14493.5	3.24285	-0.18164	0.273881	1.48691
1028.86	-36326.2	-14493.5	3.23991	-0.16891	0.277309	1.47562
1028.88	-36326.2	-14493.4	3.23978	-0.162595	0.283874	1.46112
1028.89	-36326.2	-14493.4	3.23601	-0.155415	0.287669	1.44483
1028.91	-36326.1	-14493.3	3.23268	-0.148882	0.294175	1.42844
1028.93	-36326.1	-14493.3	3.22977	-0.141996	0.2973	1.41059
1028.94	-36326.1	-14493.2	3.2302	-0.135593	0.300339	1.39076
1028.96	-36326	-14493.2	3.22945	-0.132611	0.29977	1.37126
1028.98	-36326	-14493.2	3.22582	-0.129253	0.300625	1.35141
1028.99	-36326	-14493.1	3.22218	-0.125112	0.304343	1.33031
1029.01	-36325.9	-14493.1	3.21974	-0.117344	0.307845	1.3081
1029.03	-36325.9	-14493	3.22002	-0.106678	0.310077	1.28307
1029.05	-36325.9	-14493	3.22018	-0.0972973	0.310888	1.25696
1029.06	-36325.8	-14492.9	3.21911	-0.0910952	0.314312	1.23386
1029.08	-36325.8	-14492.9	3.2154	-0.0841859	0.319085	1.21038
1029.1	-36325.8	-14492.9	3.21173	-0.0770685	0.325058	1.18671
1029.11	-36325.7	-14492.8	3.20972	-0.0713859	0.328175	1.16608
1029.13	-36325.7	-14492.8	3.21007	-0.0700567	0.330242	1.14679
1029.15	-36325.7	-14492.7	3.20998	-0.0686616	0.330094	1.1298
1029.16	-36325.6	-14492.7	3.21001	-0.0653984	0.329019	1.11496
1029.18	-36325.6	-14492.6	3.21	-0.0599548	0.323532	1.09922
1029.2	-36325.6	-14492.6	3.21	-0.0548019	0.316272	1.08273
1029.21	-36325.5	-14492.5	3.21	-0.0501358	0.310732	1.0671
1029.23	-36325.5	-14492.5	3.21	-0.0430582	0.311578	1.05136
1029.25	-36325.5	-14492.5	3.21	-0.0344505	0.315049	1.0353
1029.27	-36325.4	-14492.4	3.21	-0.0229641	0.320669	1.01684
1029.28	-36325.4	-14492.4	3.21	-0.00476565	0.325415	0.992939
1029.3	-36325.4	-14492.3	3.21	0.0184632	0.330724	0.966612
1029.32	-36325.3	-14492.3	3.21001	0.0416037	0.337702	0.941334
1029.33	-36325.3	-14492.3	3.20998	0.0660941	0.344472	0.915837
1029.35	-36325.3	-14492.2	3.21008	0.0898422	0.351831	0.89215
1029.37	-36325.2	-14492.2	3.2097	0.113324	0.355257	0.869722
1029.38	-36325.2	-14492.1	3.21237	0.134965	0.36377	0.844883
1029.4	-36325.1	-14492.1	3.21594	0.157639	0.376395	0.818417
1029.42	-36325.1	-14492	3.21916	0.184544	0.394844	0.785255
1029.44	-36325.1	-14492	3.22277	0.230731	0.416565	0.739028
1029.45	-36325	-14491.9	3.22586	0.281218	0.433761	0.685885
1029.47	-36325	-14491.9	3.2321	0.331461	0.450717	0.632744
1029.49	-36325	-14491.9	3.23899	0.377833	0.462289	0.576371
1029.5	-36324.9	-14491.8	3.24898	0.427285	0.469614	0.520021
1029.52	-36324.9	-14491.8	3.25574	0.482318	0.469962	0.455224
1029.54	-36324.9	-14491.7	3.26604	0.5556	0.473028	0.377252
1029.56	-36324.8	-14491.7	3.27598	0.625948	0.479487	0.29962
1029.57	-36324.8	-14491.7	3.28928	0.695901	0.489451	0.22553
1029.59	-36324.8	-14491.6	3.3	0.763333	0.496667	0.151416
1029.61	-36324.7	-14491.6	3.31333	0.823333	0.5	0.087146
1029.62	-36324.7	-14491.5	3.32667	0.873333	0.496667	0.0294118
1029.64	-36324.6	-14491.5	3.34424	0.915478	0.489581	-0.0236082
1029.66	-36324.6	-14491.4	3.35751	0.94868	0.482949	-0.070231
1029.67	-36324.6	-14491.4	3.37436	0.989479	0.476268	-0.119816
1029.69	-36324.5	-14491.4	3.39225	1.04335	0.469088	-0.179034
1029.71	-36324.5	-14491.3	3.41236	1.09981	0.462958	-0.233732
1029.72	-36324.5	-14491.3	3.43245	1.15277	0.463664	-0.279103
1029.74	-36324.4	-14491.2	3.45368	1.20113	0.467345	-0.307395
1029.76	-36324.4	-14491.2	3.47335	1.23957	0.470403	-0.316388
1029.78	-36324.3	-14491.1	3.49414	1.27213	0.474616	-0.31221
1029.79	-36324.3	-14491.1	3.519	1.29864	0.486852	-0.299302
1029.81	-36324.3	-14491	3.54221	1.31768	0.50437	-0.282224
1029.83	-36324.2	-14491	3.56507	1.33253	0.525457	-0.261569
1029.84	-36324.2	-14491	3.58667	1.33733	0.551146	-0.238656
1029.86	-36324.1	-14490.9	3.61012	1.33535	0.57773	-0.221232
1029.88	-36324.1	-14490.9	3.63405	1.32705	0.605034	-0.213484
1029.89	-36324	-14490.8	3.6576	1.3163	0.632408	-0.217201
1029.91	-36324	-14490.8	3.67662	1.30671	0.653107	-0.228995
1029.93	-36324	-14490.7	3.6985	1.29547	0.668541	-0.244534
1029.95	-36323.9	-14490.7	3.72313	1.27988	0.681894	-0.261837
1029.96	-36323.9	-14490.6	3.74634	1.26327	0.69688	-0.277706
1029.98	-36323.8	-14490.6	3.769	1.24578	0.712004	-0.295396
1030	-36323.8	-14490.5	3.7895	1.23023	0.718951	-0.315822
1030.01	-36323.7	-14490.5	3.80928	1.21597	0.720135	-0.340557
1030.03	-36323.7	-14490.5	3.83	1.19825	0.720013	-0.374386
1030.05	-36323.6	-14490.4	3.85075	1.18107	0.719806	-0.416177
1030.07	-36323.6	-14490.4	3.87043	1.16464	0.72126	-0.464247
1030.08	-36323.5	-14490.3	3.89126	1.14729	0.726665	-0.527337
1030.1	-36323.5	-14490.3	3.9119	1.13006	0.735745	-0.60174
1030.12	-36323.4	-14490.2	3.93162	1.11372	0.74586	-0.678188
1030.13	-36323.4	-14490.2	3.95245	1.09603	0.756234	-0.755513
1030.15	-36323.4	-14490.1	3.97335	1.08081	0.766598	-0.822643
1030.17	-36323.3	-14490.1	3.99083	1.07005	0.776171	-0.878304
1030.18	-36323.3	-14490	4.00817	1.06011	0.788706	-0.928473
1030.2	-36323.2	-14490	4.02496	1.04717	0.806469	-0.973412
1030.22	-36323.2	-14489.9	4.04373	1.03584	0.833792	-1.01551
1030.23	-36323.1	-14489.9	4.06531	1.02824	0.866268	-1.06039
1030.25	-36323.1	-14489.8	4.08294	1.02154	0.89224	-1.10196
1030.27	-36323	-14489.8	4.09935	1.01501	0.907246	-1.14147
1030.29	-36323	-14489.7	4.11666	1.00769	0.918521	-1.1859
1030.3	-36322.9	-14489.7	4.13664	1.00387	0.923198	-1.22926
1030.32	-36322.8	-14489.6	4.15376	1.0004	0.921393	-1.26732
1030.34	-36322.8	-14489.6	4.17124	0.999946	0.908599	-1.29869
1030.35	-36322.7	-14489.5	4.18815	0.999971	0.89205	-1.31958
1030.37	-36322.7	-14489.5	4.2044	1.00017	0.87267	-1.33052
1030.39	-36322.6	-14489.5	4.22552	0.9969	0.848112	-1.33142
1030.4	-36322.6	-14489.4	4.2423	0.993524	0.824719	-1.32403
1030.42	-36322.5	-14489.4	4.26217	0.990182	0.801246	-1.31633
1030.44	-36322.5	-14489.3	4.28	0.986667	0.783333	-1.30937
1030.46	-36322.4	-14489.3	4.29667	0.98	0.77	-1.30392
1030.47	-36322.4	-14489.2	4.31333	0.973333	0.763333	-1.29739
1030.49	-36322.3	-14489.2	4.33102	0.966285	0.763568	-1.29043
1030.51	-36322.2	-14489.1	4.34763	0.959509	0.770477	-1.28273
1030.52	-36322.2	-14489.1	4.36436	0.94937	0.780835	-1.27273
1030.54	-36322.1	-14489	4.38203	0.938733	0.799016	-1.25993
1030.56	-36322.1	-14489	4.39858	0.929079	0.818967	-1.24819
1030.58	-36322	-14488.9	4.4154	0.922535	0.8439	-1.23863
1030.59	-36322	-14488.9	4.433	0.91553	0.883883	-1.23069
1030.61	-36321.9	-14488.8	4.44969	0.908484	0.929233	-1.22299
1030.63	-36321.8	-14488.8	4.46588	0.898081	0.986611	-1.21392
1030.64	-36321.8	-14488.7	4.48054	0.887641	1.03821	-1.20345
1030.66	-36321.7	-14488.7	4.49655	0.877524	1.08333	-1.19398
1030.68	-36321.7	-14488.6	4.51065	0.868181	1.12191	-1.18529
1030.69	-36321.6	-14488.6	4.52759	0.861063	1.15687	-1.17815
1030.71	-36321.5	-14488.5	4.5411	0.856234	1.18858	-1.17667
1030.73	-36321.5	-14488.5	4.55861	0.863777	1.2208	-1.18472
1030.74	-36321.4	-14488.5	4.57597	0.886174	1.26017	-1.20555
1030.76	-36321.3	-14488.4	4.59252	0.918802	1.29549	-1.23422
1030.78	-36321.3	-14488.4	4.60929	0.958321	1.32731	-1.26853
1030.8	-36321.2	-14488.3	4.6284	0.998982	1.35326	-1.30439
1030.81	-36321.1	-14488.3	4.64677	1.03517	1.37625	-1.33823
1030.83	-36321.1	-14488.2	4.66534	1.07057	1.39922	-1.37048
1030.85	-36321	-14488.2	4.6848	1.0991	1.41826	-1.39575
1030.86	-36321	-14488.1	4.70221	1.11587	1.4341	-1.40595
1030.88	-36320.9	-14488.1	4.72345	1.11155	1.45288	-1.40116
1030.9	-36320.8	-14488	4.74395	1.09329	1.47555	-1.3841
1030.91	-36320.7	-14488	4.76414	1.07009	1.49927	-1.36109
1030.93	-36320.7	-14487.9	4.78268	1.04015	1.52119	-1.33243
1030.95	-36320.6	-14487.9	4.80161	1.00705	1.54368	-1.30053
1030.97	-36320.5	-14487.9	4.82163	0.97388	1.56658	-1.26874
1030.98	-36320.5	-14487.8	4.84269	0.939349	1.59333	-1.23395
1031	-36320.4	-14487.8	4.8614	0.903145	1.61916	-1.19761
1031.02	-36320.3	-14487.7	4.8753	0.863855	1.63948	-1.15651
1031.03	-36320.3	-14487.7	4.88925	0.808321	1.6607	-1.10419
1031.05	-36320.2	-14487.6	4.90247	0.747905	1.6786	-1.04523
1031.07	-36320.1	-14487.6	4.91848	0.68242	1.69535	-0.981234
1031.09	-36320	-14487.6	4.9334	0.598992	1.70974	-0.90095
1031.1	-36320	-14487.5	4.94737	0.500189	1.72821	-0.812037
1031.12	-36319.9	-14487.5	4.95531	0.402763	1.75222	-0.721062
1031.14	-36319.8	-14487.4	4.96206	0.305956	1.79239	-0.630229
1031.15	-36319.7	-14487.4	4.9688	0.225474	1.82881	-0.555172
1031.17	-36319.7	-14487.3	4.97568	0.160877	1.84771	-0.492218
1031.19	-36319.6	-14487.3	4.97965	0.100039	1.86358	-0.431766
1031.2	-36319.5	-14487.3	4.98294	0.0463334	1.90351	-0.374719
1031.22	-36319.4	-14487.2	4.98622	-0.0100042	1.96331	-0.319246
1031.24	-36319.4	-14487.2	4.98988	-0.0637359	2.00829	-0.263462
1031.25	-36319.3	-14487.1	4.99003	-0.110685	2.02603	-0.214109
1031.27	-36319.2	-14487.1	4.99	-0.157051	2.04447	-0.165379
1031.29	-36319.1	-14487.1	4.99	-0.21	2.1	-0.111111
1031.31	-36319.1	-14487	4.99	-0.26	2.16667	-0.0620915
1031.32	-36319	-14487	4.98667	-0.303333	2.23333	-0.0217865
1031.34	-36318.9	-14487	4.9831	-0.331336	2.27159	0.0102893
1031.36	-36318.8	-14486.9	4.97994	-0.351029	2.29074	0.0315366
1031.37	-36318.7	-14486.9	4.9799	-0.363691	2.29272	0.0452096
1031.39	-36318.7	-14486.9	4.97623	-0.362756	2.26976	0.0489283
1031.41	-36318.6	-14486.8	4.97288	-0.35571	2.23592	0.0452478
1031.42	-36318.5	-14486.8	4.96991	-0.349709	2.20772	0.042289
1031.44	-36318.4	-14486.8	4.96968	-0.350109	2.1997	0.042928
1031.46	-36318.3	-14486.7	4.96604	-0.349969	2.19977	0.0462446
1031.48	-36318.3	-14486.7	4.96265	-0.350015	2.19581	0.0483025
1031.49	-36318.2	-14486.7	4.95968	-0.349958	2.18689	0.0506602
1031.51	-36318.1	-14486.6	4.96022	-0.35015	2.16867	0.0527197
1031.53	-36318	-14486.6	4.95938	-0.349397	2.14234	0.0531911
1031.54	-36317.9	-14486.6	4.95564	-0.345637	2.10654	0.0497141
1031.56	-36317.8	-14486.6	4.95221	-0.342206	2.07331	0.0444405
1031.58	-36317.8	-14486.5	4.94974	-0.33974	2.04162	0.0421195
1031.6	-36317.7	-14486.5	4.95009	-0.340077	2.02049	0.0434637
1031.61	-36317.6	-14486.5	4.94992	-0.339979	2.01196	0.0467137
1031.63	-36317.5	-14486.5	4.95021	-0.340005	2.01558	0.0484627
1031.65	-36317.4	-14486.4	4.94889	-0.339999	2.02265	0.0490463
1031.66	-36317.3	-14486.4	4.9453	-0.34	2.03046	0.0493048
1031.68	-36317.3	-14486.4	4.94167	-0.340001	2.04095	0.0508557
1031.7	-36317.2	-14486.4	4.93969	-0.339995	2.0521	0.0542034
1031.71	-36317.1	-14486.4	4.9401	-0.340018	2.05774	0.0586686
1031.73	-36317	-14486.3	4.93992	-0.339935	2.05507	0.0633157
1031.75	-36316.9	-14486.3	4.94028	-0.34027	2.05145	0.0667722
1031.76	-36316.8	-14486.3	4.93849	-0.338492	2.04857	0.0682555
1031.78	-36316.8	-14486.3	4.9348	-0.334794	2.04313	0.0686229
1031.8	-36316.7	-14486.3	4.93109	-0.33111	2.03599	0.0691177
1031.82	-36316.6	-14486.2	4.92977	-0.329695	2.02941	0.0708118
1031.83	-36316.5	-14486.2	4.93005	-0.330319	2.02275	0.0739591
1031.85	-36316.4	-14486.2	4.93001	-0.328008	2.01369	0.0767323
1031.87	-36316.3	-14486.2	4.92993	-0.324557	2.00355	0.0781998
1031.88	-36316.3	-14486.2	4.93026	-0.320794	1.99313	0.0784126
1031.9	-36316.2	-14486.2	4.92779	-0.319812	1.98286	0.0790563
1031.92	-36316.1	-14486.2	4.92436	-0.32005	1.9731	0.0809745
1031.93	-36316	-14486.1	4.9206	-0.319989	1.96223	0.083454
1031.95	-36315.9	-14486.1	4.91985	-0.320003	1.95478	0.0841458
1031.97	-36315.8	-14486.1	4.92004	-0.32	1.9481	0.082226
1031.99	-36315.7	-14486.1	4.91999	-0.319999	1.94368	0.0806772
1032	-36315.6	-14486.1	4.92	-0.320004	1.94312	0.0812975
1032.02	-36315.6	-14486.1	4.92001	-0.319985	1.94574	0.084405
1032.04	-36315.5	-14486.1	4.91996	-0.320041	1.9525	0.0869
1032.05	-36315.4	-14486.1	4.92016	-0.319842	1.95909	0.0890853
1032.07	-36315.3	-14486.1	4.91712	-0.322883	1.96872	0.0911683
1032.09	-36315.2	-14486.1	4.91355	-0.32644	1.97939	0.0945895
1032.11	-36315.1	-14486.1	4.91011	-0.329919	1.98942	0.0968337
1032.12	-36315.1	-14486	4.90997	-0.329929	1.99939	0.0990057
1032.14	-36315	-14486	4.91	-0.333333	2.01	0.101307
1032.16	-36314.9	-14486	4.91	-0.336667	2.02	0.105664
1032.17	-36314.8	-14486	4.91	-0.34	2.02667	0.111111
1032.19	-36314.7	-14486	4.90989	-0.339867	2.0301	0.116848
1032.21	-36314.6	-14486	4.90646	-0.336465	2.0299	0.119892
1032.22	-36314.5	-14486	4.90311	-0.333097	2.02632	0.119814
1032.24	-36314.5	-14486	4.89982	-0.329882	2.01916	0.119788
1032.26	-36314.4	-14486	4.90005	-0.329814	2.01256	0.120005
1032.28	-36314.3	-14486	4.89999	-0.326218	2.00591	0.122179
1032.29	-36314.2	-14486	4.90001	-0.32266	1.99838	0.123488
1032.31	-36314.1	-14486	4.89997	-0.319762	1.98832	0.127056
1032.33	-36314	-14486	4.9001	-0.320152	1.97773	0.131688
1032.34	-36313.9	-14486	4.89946	-0.319442	1.96341	0.137395
1032.36	-36313.8	-14486	4.89586	-0.315862	1.95013	0.141241
1032.38	-36313.8	-14486	4.89239	-0.312403	1.93728	0.14494
1032.39	-36313.7	-14486	4.88969	-0.309644	1.92706	0.151131
1032.41	-36313.6	-14486	4.89008	-0.310271	1.9171	0.157788
1032.43	-36313.5	-14486	4.88998	-0.309182	1.90688	0.163841
1032.44	-36313.4	-14486	4.89001	-0.305466	1.89644	0.168132
1032.46	-36313.3	-14486	4.89	-0.301925	1.88635	0.172815
1032.48	-36313.3	-14486.1	4.89	-0.299918	1.87711	0.178596
1032.5	-36313.2	-14486.1	4.89	-0.299043	1.87145	0.183821
1032.51	-36313.1	-14486.1	4.89002	-0.295012	1.86987	0.188172
1032.53	-36313	-14486.1	4.88994	-0.292913	1.86977	0.195089
1032.55	-36312.9	-14486.1	4.89025	-0.294542	1.87154	0.205925
1032.56	-36312.8	-14486.1	4.8887	-0.298841	1.87362	0.218082
1032.58	-36312.8	-14486.1	4.885	-0.298787	1.87349	0.230039
1032.6	-36312.7	-14486.1	4.8813	-0.294825	1.87187	0.240281
1032.62	-36312.6	-14486.1	4.87975	-0.291323	1.86808	0.247662
1032.63	-36312.5	-14486.1	4.88006	-0.28979	1.86515	0.253553
1032.65	-36312.4	-14486.1	4.87998	-0.289974	1.85927	0.260089
1032.67	-36312.3	-14486.2	4.88	-0.290321	1.85468	0.269966
1032.68	-36312.2	-14486.2	4.88	-0.288024	1.84969	0.285184
1032.7	-36312.1	-14486.2	4.88	-0.284792	1.84027	0.299272
1032.72	-36312.1	-14486.2	4.88	-0.278969	1.83028	0.307393
1032.73	-36312	-14486.2	4.88	-0.274158	1.81965	0.306559
1032.75	-36311.9	-14486.2	4.88	-0.271019	1.81009	0.301148
1032.77	-36311.8	-14486.2	4.87999	-0.267659	1.79532	0.296175
1032.78	-36311.7	-14486.2	4.88002	-0.264158	1.7775	0.294249
1032.8	-36311.6	-14486.3	4.87993	-0.260791	1.76014	0.293402
1032.82	-36311.6	-14486.3	4.88028	-0.257388	1.74699	0.290878
1032.84	-36311.5	-14486.3	4.87737	-0.254212	1.72724	0.284572
1032.85	-36311.4	-14486.3	4.87395	-0.2477	1.70683	0.276976
1032.87	-36311.3	-14486.3	4.87038	-0.24389	1.68664	0.269188
1032.89	-36311.2	-14486.4	4.86994	-0.240242	1.67122	0.26321
1032.9	-36311.1	-14486.4	4.87002	-0.240072	1.66399	0.256778
1032.92	-36311.1	-14486.4	4.87	-0.237184	1.65753	0.25024
1032.94	-36311	-14486.4	4.87	-0.233462	1.65036	0.244226
1032.95	-36310.9	-14486.4	4.87	-0.233231	1.64669	0.243842
1032.97	-36310.8	-14486.4	4.87	-0.236395	1.64962	0.248092
1032.99	-36310.7	-14486.5	4.87	-0.24	1.65667	0.251634
1033.01	-36310.7	-14486.5	4.87	-0.236667	1.65667	0.251634
1033.02	-36310.6	-14486.5	4.87	-0.233333	1.65	0.248366
1033.04	-36310.5	-14486.5	4.87	-0.229899	1.64655	0.246099
1033.06	-36310.4	-14486.6	4.87	-0.230027	1.64687	0.245048
1033.07	-36310.3	-14486.6	4.87	-0.229993	1.65387	0.243913
1033.09	-36310.2	-14486.6	4.87	-0.230003	1.66484	0.241462
1033.11	-36310.2	-14486.6	4.87	-0.230002	1.67812	0.238228
1033.12	-36310.1	-14486.7	4.87	-0.229989	1.68744	0.236209
1033.14	-36310	-14486.7	4.87	-0.230066	1.68984	0.235142
1033.16	-36309.9	-14486.7	4.87	-0.229732	1.68567	0.233872
1033.18	-36309.8	-14486.7	4.87	-0.225593	1.67309	0.229899
1033.19	-36309.8	-14486.8	4.87	-0.218258	1.64731	0.222704
1033.21	-36309.7	-14486.8	4.87	-0.212151	1.62527	0.216629
1033.23	-36309.6	-14486.8	4.87	-0.209963	1.61119	0.212821
1033.24	-36309.5	-14486.8	4.87	-0.209307	1.60423	0.210843
1033.26	-36309.4	-14486.9	4.87	-0.205767	1.59319	0.207941
1033.28	-36309.4	-14486.9	4.87	-0.201024	1.57573	0.203248
1033.3	-36309.3	-14486.9	4.87	-0.195321	1.55195	0.198604
1033.31	-36309.2	-14487	4.87	-0.191391	1.52678	0.19312
1033.33	-36309.1	-14487	4.87	-0.184079	1.49551	0.187248
1033.35	-36309	-14487	4.87	-0.177248	1.46302	0.179925
1033.36	-36309	-14487.1	4.87	-0.170551	1.42977	0.172026
1033.38	-36308.9	-14487.1	4.87	-0.164039	1.39542	0.162389
1033.4	-36308.8	-14487.1	4.87	-0.15526	1.36087	0.152523
1033.41	-36308.7	-14487.1	4.87	-0.146593	1.32693	0.144449
1033.43	-36308.7	-14487.2	4.87	-0.14	1.2868	0.13727
1033.45	-36308.6	-14487.2	4.87	-0.133409	1.24532	0.129994
1033.46	-36308.5	-14487.2	4.87	-0.124733	1.20511	0.122386
1033.48	-36308.4	-14487.3	4.87	-0.115983	1.16786	0.114349
1033.5	-36308.3	-14487.3	4.87001	-0.10936	1.13124	0.107202
1033.52	-36308.3	-14487.3	4.86998	-0.103085	1.09835	0.100329
1033.53	-36308.2	-14487.4	4.87007	-0.0939606	1.05465	0.0916062
1033.55	-36308.1	-14487.4	4.86972	-0.0833271	1.00726	0.0819495
1033.57	-36308	-14487.4	4.87196	-0.0739296	0.950734	0.0716246
1033.58	-36308	-14487.5	4.87561	-0.0609984	0.88005	0.0593081
1033.6	-36307.9	-14487.5	4.87929	-0.0470422	0.794938	0.0474691
1033.62	-36307.8	-14487.5	4.88017	-0.0355526	0.719851	0.0395908
1033.63	-36307.7	-14487.6	4.87995	-0.0307437	0.672394	0.0356454
1033.65	-36307.6	-14487.6	4.88008	-0.0254277	0.630083	0.0311424
1033.67	-36307.6	-14487.6	4.87972	-0.0139374	0.552241	0.0209974
1033.69	-36307.5	-14487.7	4.88263	0.00601321	0.400735	0.00335036
1033.7	-36307.4	-14487.7	4.88606	0.0270528	0.237586	-0.0138377
1033.72	-36307.3	-14487.7	4.8896	0.0390082	0.128338	-0.0250763
1033.74	-36307.3	-14487.8	4.8901	0.0405111	0.0907441	-0.0273851
1033.75	-36307.2	-14487.8	4.88983	0.0339352	0.0909522	-0.0253175
1033.77	-36307.1	-14487.8	4.89288	0.0330223	0.0603083	-0.0239519
1033.79	-36307	-14487.9	4.89645	0.0364355	-0.0149883	-0.0249803
1033.81	-36306.9	-14487.9	4.89989	0.0398712	-0.0930068	-0.0251456
1033.82	-36306.9	-14487.9	4.90003	0.0401244	-0.138135	-0.0220394
1033.84	-36306.8	-14488	4.9	0.0366667	-0.166667	-0.0174292
1033.86	-36306.7	-14488	4.9	0.0333333	-0.2	-0.0130719
1033.87	-36306.6	-14488	4.9	0.03	-0.23	-0.00980392
1033.89	-36306.6	-14488.1	4.90011	0.0264976	-0.200088	-0.0063006
1033.91	-36306.5	-14488.1	4.90354	0.0230099	-0.128479	-0.00191617
1033.92	-36306.4	-14488.1	4.90689	0.0163315	-0.0533884	0.00243106
1033.94	-36306.3	-14488.1	4.91018	0.0131573	-0.0255904	0.00562801
1033.96	-36306.2	-14488.2	4.90995	0.0135787	-0.0319464	0.00531649
1033.97	-36306.2	-14488.2	4.91001	0.017171	-0.0615015	0.00427041
1033.99	-36306.1	-14488.2	4.91	0.0202224	-0.102232	0.00459086
1034.01	-36306	-14488.3	4.91	0.0199387	-0.123681	0.00706725
1034.03	-36305.9	-14488.3	4.91	0.0200229	-0.14233	0.0104255
1034.04	-36305.9	-14488.3	4.91	0.0199556	-0.15962	0.0138268
1034.06	-36305.8	-14488.4	4.91	0.0201502	-0.188375	0.0172346
1034.08	-36305.7	-14488.4	4.91	0.0193973	-0.198117	0.0219319
1034.09	-36305.6	-14488.4	4.91	0.0156369	-0.199367	0.0281169
1034.11	-36305.5	-14488.4	4.91	0.0122075	-0.211175	0.0342209
1034.13	-36305.5	-14488.5	4.91	0.00973625	-0.267363	0.0379468
1034.14	-36305.4	-14488.5	4.91	0.0100955	-0.350241	0.0393555
1034.16	-36305.3	-14488.5	4.91	0.00991136	-0.43794	0.0393292
1034.18	-36305.2	-14488.6	4.91	0.0102531	-0.529395	0.0413302
1034.2	-36305.2	-14488.6	4.91	0.00868759	-0.608493	0.0453186
1034.21	-36305.1	-14488.6	4.91	0.00630902	-0.646378	0.0497924
1034.23	-36305	-14488.6	4.91	0.00675426	-0.618365	0.0537959
1034.25	-36304.9	-14488.7	4.91	0.00664185	-0.534371	0.057096
1034.26	-36304.8	-14488.7	4.91	0.00667298	-0.435413	0.0603463
1034.28	-36304.8	-14488.7	4.91	0.00666621	-0.331657	0.0637088
1034.3	-36304.7	-14488.7	4.91	0.00666239	-0.256816	0.0671787
1034.32	-36304.6	-14488.8	4.91	0.00668428	-0.22009	0.0699316
1034.33	-36304.5	-14488.8	4.91	0.00660431	-0.202714	0.0715116
1034.35	-36304.4	-14488.8	4.91	0.00692131	-0.183491	0.0723736
1034.37	-36304.4	-14488.9	4.91	0.00503238	-0.161019	0.0746478
1034.38	-36304.3	-14488.9	4.91	0.000933208	-0.141756	0.0789096
1034.4	-36304.2	-14488.9	4.91	-0.000207634	-0.113251	0.0836262
1034.42	-36304.1	-14488.9	4.91	5.50865e-05	-0.0734837	0.0865613
1034.43	-36304.1	-14489	4.91	-1.22416e-05	-0.0415589	0.0880075
1034.45	-36304	-14489	4.91	3.33292e-06	-0.0344816	0.0882833
1034.47	-36303.9	-14489	4.91	-8.89577e-07	-0.0470244	0.0882412
1034.48	-36303.8	-14489	4.91	2.0998e-07	-0.0726177	0.0881739
1034.5	-36303.7	-14489.1	4.91	-1.41846e-07	-0.105471	0.0889755
1034.52	-36303.6	-14489.1	4.91	3.55401e-07	-0.138507	0.0908353
1034.54	-36303.6	-14489.1	4.91	-1.03585e-06	-0.174247	0.0942049
1034.55	-36303.5	-14489.1	4.91	4.03937e-06	-0.200238	0.096614
1034.57	-36303.4	-14489.2	4.91	-1.51209e-05	-0.212581	0.0987246
1034.59	-36303.3	-14489.2	4.91	4.06146e-05	-0.211014	0.10103
1034.6	-36303.2	-14489.2	4.91	-0.000157582	-0.198552	0.103274
1034.62	-36303.2	-14489.2	4.91	0.00287955	-0.179594	0.104504
1034.64	-36303.1	-14489.2	4.91	0.00644667	-0.148815	0.105511
1034.65	-36303	-14489.3	4.91	0.00989244	-0.109167	0.110649
1034.67	-36302.9	-14489.3	4.91	0.010028	-0.0630739	0.12118
1034.69	-36302.9	-14489.3	4.91	0.01	-0.00666667	0.137255
1034.71	-36302.8	-14489.4	4.91	0.01	0.05	0.152505
1034.72	-36302.7	-14489.4	4.91	0.01	0.113333	0.165577
1034.74	-36302.6	-14489.4	4.91011	0.00999782	0.173139	0.177089
1034.76	-36302.5	-14489.4	4.91354	0.0100079	0.215128	0.186836
1034.77	-36302.5	-14489.5	4.91689	0.00997062	0.233951	0.196673
1034.79	-36302.4	-14489.5	4.92018	0.0102352	0.235982	0.207161
1034.81	-36302.3	-14489.5	4.91995	0.0137476	0.225446	0.219535
1034.83	-36302.2	-14489.5	4.92001	0.0171275	0.215167	0.237947
1034.84	-36302.1	-14489.6	4.92	0.0202381	0.20109	0.264098
1034.86	-36302	-14489.6	4.92	0.0199364	0.186689	0.291159
1034.88	-36302	-14489.6	4.92	0.0200164	0.161833	0.317297
1034.89	-36301.9	-14489.6	4.92	0.0199939	0.133082	0.343931
1034.91	-36301.8	-14489.7	4.92	0.0200042	0.102661	0.371925
1034.93	-36301.7	-14489.7	4.92	0.0199893	0.0676534	0.406588
1034.94	-36301.7	-14489.7	4.92	0.0200491	0.0294515	0.448325
1034.96	-36301.6	-14489.7	4.92	0.0198149	-0.00226182	0.49265
1034.98	-36301.5	-14489.8	4.92	0.0207818	-0.0321244	0.5432
1034.99	-36301.4	-14489.8	4.92	0.0246124	-0.0579823	0.598569
1035.01	-36301.3	-14489.8	4.92	0.0278011	-0.0757238	0.649399
1035.03	-36301.3	-14489.8	4.92	0.031251	-0.0851217	0.697423
1035.05	-36301.2	-14489.9	4.92	0.034733	-0.0884921	0.739513
1035.06	-36301.1	-14489.9	4.92	0.0380104	-0.0883523	0.773911
1035.08	-36301	-14489.9	4.91998	0.0414743	-0.0793069	0.806844
