# Supplementary material for: Extraction of driving behavior primitives considering driver expectation and vehicle dynamics
Source: PLoS One. 2025 Dec 31;20(12):e0340123. doi: 10.1371/journal.pone.0340123 (PMC12755792; doi:10.1371/journal.pone.0340123)
Supplement: S2 File — The dataset utilized in this study is organized into two main folders, categorizing driving scenarios into straight driving and turning maneuvers. These folders contain the raw, unprocessed behavioral data. For a detailed description of the variables and format within the.xlsx files, please refer to the accompanying readme.txt file. (ZIP) [file pone.0340123.s002.zip › DataSetForPimitiveExaction-2/turning/c12_w_2.xlsx]

## Sheet: Sheet1
1079.59	-35982.9	-14601.6	6.80561	-2.37378	-0.0421409	2.41339
1079.6	-35982.8	-14601.6	6.76411	-2.40697	-0.0476244	2.45402
1079.62	-35982.7	-14601.7	6.72301	-2.43959	-0.0550598	2.4892
1079.64	-35982.6	-14601.7	6.68174	-2.46745	-0.0611408	2.51933
1079.65	-35982.5	-14601.7	6.63994	-2.49129	-0.067838	2.54476
1079.67	-35982.4	-14601.8	6.59741	-2.51384	-0.0789289	2.56598
1079.69	-35982.3	-14601.8	6.55431	-2.5337	-0.0914497	2.58414
1079.7	-35982.2	-14601.8	6.511	-2.54834	-0.100309	2.60073
1079.72	-35982.1	-14601.9	6.46828	-2.56157	-0.108727	2.61683
1079.74	-35982	-14601.9	6.42674	-2.57893	-0.122086	2.63346
1079.76	-35981.9	-14601.9	6.38502	-2.60058	-0.138159	2.65225
1079.77	-35981.7	-14602	6.34138	-2.625	-0.153384	2.67466
1079.79	-35981.6	-14602	6.29603	-2.65169	-0.171985	2.69998
1079.81	-35981.6	-14602	6.24983	-2.68002	-0.198598	2.72663
1079.82	-35981.5	-14602.1	6.20333	-2.70667	-0.226667	2.75272
1079.84	-35981.4	-14602.1	6.15687	-2.72814	-0.249095	2.77652
1079.86	-35981.2	-14602.1	6.11	-2.74333	-0.27	2.79739
1079.88	-35981.1	-14602.2	6.06227	-2.7518	-0.294179	2.81494
1079.89	-35981	-14602.2	6.0138	-2.75322	-0.31795	2.82857
1079.91	-35981	-14602.3	5.96514	-2.748	-0.336936	2.83793
1079.93	-35980.9	-14602.3	5.91791	-2.73881	-0.351535	2.84365
1079.94	-35980.8	-14602.3	5.87289	-2.7279	-0.362795	2.84656
1079.96	-35980.7	-14602.3	5.82797	-2.71503	-0.370763	2.84754
1079.98	-35980.6	-14602.4	5.7816	-2.69997	-0.375363	2.8471
1079.99	-35980.5	-14602.4	5.73524	-2.68378	-0.376663	2.84472
1080.01	-35980.4	-14602.4	5.69023	-2.66707	-0.375967	2.84035
1080.03	-35980.3	-14602.5	5.64646	-2.64886	-0.377442	2.83551
1080.05	-35980.2	-14602.5	5.60333	-2.62963	-0.383498	2.83144
1080.06	-35980.1	-14602.5	5.55959	-2.61331	-0.392136	2.82834
1080.08	-35980	-14602.6	5.51483	-2.60223	-0.40194	2.82687
1080.1	-35979.9	-14602.6	5.47038	-2.59469	-0.413729	2.829
1080.11	-35979.9	-14602.6	5.42699	-2.58926	-0.427304	2.83582
1080.13	-35979.8	-14602.6	5.38403	-2.58589	-0.440266	2.84673
1080.15	-35979.7	-14602.7	5.34086	-2.58418	-0.450835	2.86151
1080.16	-35979.6	-14602.7	5.29701	-2.58295	-0.458686	2.881
1080.18	-35979.5	-14602.7	5.2524	-2.58132	-0.464059	2.90583
1080.2	-35979.4	-14602.7	5.20747	-2.57917	-0.467942	2.93619
1080.21	-35979.3	-14602.8	5.16271	-2.57604	-0.472385	2.97207
1080.23	-35979.3	-14602.8	5.11862	-2.57092	-0.480794	3.01323
1080.25	-35979.2	-14602.8	5.07528	-2.56295	-0.492989	3.06068
1080.27	-35979.1	-14602.8	5.03234	-2.55152	-0.504282	3.11705
1080.28	-35979	-14602.9	4.98945	-2.53752	-0.515194	3.1842
1080.3	-35978.9	-14602.9	4.94635	-2.52366	-0.533004	3.26289
1080.32	-35978.9	-14602.9	4.90331	-2.5116	-0.560743	3.35193
1080.33	-35978.8	-14602.9	4.86117	-2.5017	-0.596341	3.44828
1080.35	-35978.7	-14603	4.81966	-2.49354	-0.636874	3.55169
1080.37	-35978.6	-14603	4.77759	-2.4861	-0.678786	3.66436
1080.38	-35978.5	-14603	4.73457	-2.4792	-0.716929	3.7838
1080.4	-35978.5	-14603	4.69103	-2.47343	-0.744963	3.90316
1080.42	-35978.4	-14603	4.64806	-2.46844	-0.760598	4.01725
1080.44	-35978.3	-14603.1	4.6071	-2.46325	-0.765227	4.12233
1080.45	-35978.2	-14603.1	4.56743	-2.45818	-0.765611	4.21493
1080.47	-35978.1	-14603.1	4.52703	-2.45438	-0.771484	4.29182
1080.49	-35978.1	-14603.1	4.48559	-2.45113	-0.785006	4.35103
1080.5	-35978	-14603.1	4.44398	-2.44668	-0.802948	4.39163
1080.52	-35977.9	-14603.1	4.40287	-2.44127	-0.820097	4.41431
1080.54	-35977.9	-14603.2	4.3627	-2.43612	-0.830699	4.42087
1080.56	-35977.8	-14603.2	4.32281	-2.4312	-0.833631	4.41465
1080.57	-35977.7	-14603.2	4.28211	-2.42595	-0.829915	4.39954
1080.59	-35977.6	-14603.2	4.24068	-2.42082	-0.819316	4.37798
1080.61	-35977.6	-14603.2	4.19912	-2.41665	-0.801972	4.35172
1080.62	-35977.5	-14603.2	4.1581	-2.41362	-0.784871	4.32268
1080.64	-35977.4	-14603.3	4.11801	-2.4116	-0.775805	4.29261
1080.66	-35977.4	-14603.3	4.07808	-2.41016	-0.770719	4.26184
1080.67	-35977.3	-14603.3	4.03727	-2.40874	-0.762838	4.23027
1080.69	-35977.2	-14603.3	3.99578	-2.40681	-0.753802	4.19799
1080.71	-35977.2	-14603.3	3.95424	-2.40391	-0.747008	4.16531
1080.72	-35977.1	-14603.3	3.91333	-2.4	-0.74	4.1329
1080.74	-35977	-14603.3	3.87341	-2.39522	-0.73001	4.10125
1080.76	-35977	-14603.3	3.83333	-2.39	-0.72	4.06972
1080.78	-35976.9	-14603.3	3.79213	-2.38479	-0.712954	4.03781
1080.79	-35976.8	-14603.4	3.75094	-2.37971	-0.706205	4.00696
1080.81	-35976.8	-14603.4	3.711	-2.37523	-0.695677	3.97874
1080.83	-35976.7	-14603.4	3.67214	-2.37331	-0.6773	3.95365
1080.84	-35976.6	-14603.4	3.63384	-2.37542	-0.649247	3.93182
1080.86	-35976.6	-14603.4	3.59546	-2.38076	-0.616	3.91295
1080.88	-35976.5	-14603.4	3.55638	-2.38848	-0.581815	3.89659
1080.89	-35976.5	-14603.4	3.51612	-2.39865	-0.547183	3.88207
1080.91	-35976.4	-14603.4	3.47478	-2.41076	-0.512423	3.86884
1080.93	-35976.4	-14603.4	3.43381	-2.42266	-0.479006	3.85671
1080.95	-35976.3	-14603.4	3.3939	-2.43291	-0.447412	3.84532
1080.96	-35976.2	-14603.4	3.35381	-2.44211	-0.415778	3.83386
1080.98	-35976.2	-14603.4	3.31271	-2.45081	-0.383077	3.82171
1081	-35976.1	-14603.4	3.27107	-2.45903	-0.35054	3.80872
1081.01	-35976.1	-14603.4	3.22961	-2.46631	-0.320264	3.79484
1081.03	-35976	-14603.5	3.18927	-2.47156	-0.295314	3.7801
1081.05	-35976	-14603.5	3.14965	-2.47482	-0.276592	3.76381
1081.07	-35975.9	-14603.5	3.1085	-2.47775	-0.261705	3.74424
1081.08	-35975.8	-14603.5	3.06535	-2.47905	-0.25038	3.7198
1081.1	-35975.8	-14603.5	3.0226	-2.47284	-0.245784	3.68919
1081.12	-35975.7	-14603.5	2.98141	-2.45611	-0.249038	3.65191
1081.13	-35975.7	-14603.5	2.94108	-2.42988	-0.25838	3.6084
1081.15	-35975.6	-14603.5	2.9011	-2.39506	-0.27312	3.55817
1081.17	-35975.6	-14603.5	2.86127	-2.35215	-0.293827	3.49971
1081.18	-35975.5	-14603.5	2.82173	-2.30079	-0.318454	3.43323
1081.2	-35975.5	-14603.5	2.78288	-2.23988	-0.342184	3.36084
1081.22	-35975.5	-14603.5	2.74514	-2.17196	-0.362589	3.28367
1081.23	-35975.4	-14603.5	2.70884	-2.10247	-0.379558	3.20185
1081.25	-35975.4	-14603.5	2.67399	-2.02952	-0.392619	3.11488
1081.27	-35975.3	-14603.5	2.64034	-1.9458	-0.401037	3.02175
1081.29	-35975.3	-14603.5	2.60784	-1.8514	-0.405602	2.92109
1081.3	-35975.2	-14603.5	2.57669	-1.75201	-0.40823	2.81132
1081.32	-35975.2	-14603.5	2.54784	-1.64836	-0.409752	2.69237
1081.34	-35975.1	-14603.5	2.52252	-1.53727	-0.410263	2.56471
1081.35	-35975.1	-14603.5	2.49982	-1.41131	-0.410103	2.42399
1081.37	-35975	-14603.5	2.47787	-1.26162	-0.409612	2.26378
1081.39	-35975	-14603.5	2.45759	-1.08959	-0.407591	2.08468
1081.4	-35975	-14603.5	2.44123	-0.902994	-0.40208	1.89191
1081.42	-35974.9	-14603.5	2.42861	-0.712939	-0.392217	1.69459
1081.44	-35974.9	-14603.5	2.41852	-0.531797	-0.377856	1.50296
1081.46	-35974.8	-14603.5	2.41101	-0.36939	-0.36005	1.32161
1081.47	-35974.8	-14603.5	2.40643	-0.233678	-0.340502	1.1532
1081.49	-35974.8	-14603.5	2.40363	-0.127247	-0.321966	1.00309
1081.51	-35974.7	-14603.5	2.4012	-0.0496398	-0.307579	0.876896
1081.52	-35974.7	-14603.5	2.4	0.00410794	-0.300161	0.775377
1081.54	-35974.6	-14603.5	2.40113	0.0404589	-0.30155	0.696814
1081.56	-35974.6	-14603.5	2.40323	0.0654268	-0.309412	0.63605
1081.58	-35974.5	-14603.5	2.40472	0.0839717	-0.320523	0.587692
1081.59	-35974.5	-14603.5	2.40667	0.0966667	-0.333333	0.550109
1081.61	-35974.5	-14603.5	2.41018	0.103435	-0.346459	0.522268
1081.63	-35974.4	-14603.5	2.41348	0.10683	-0.357176	0.501048
1081.64	-35974.4	-14603.5	2.41506	0.109199	-0.363468	0.482491
1081.66	-35974.3	-14603.5	2.41682	0.109981	-0.366822	0.461573
1081.68	-35974.3	-14603.5	2.42033	0.108598	-0.36898	0.433262
1081.69	-35974.3	-14603.5	2.42362	0.106429	-0.370065	0.393243
1081.71	-35974.2	-14603.5	2.42522	0.104695	-0.370136	0.338845
1081.73	-35974.2	-14603.5	2.42714	0.103011	-0.370002	0.271619
1081.74	-35974.1	-14603.5	2.43066	0.101138	-0.370137	0.19377
1081.76	-35974.1	-14603.5	2.43374	0.0998574	-0.369894	0.107297
1081.78	-35974	-14603.5	2.43525	0.0996831	-0.368595	0.015221
1081.8	-35974	-14603.5	2.43734	0.100131	-0.365885	-0.0769413
1081.81	-35974	-14603.5	2.44102	0.101283	-0.36134	-0.164209
1081.83	-35973.9	-14603.5	2.44398	0.104644	-0.354301	-0.243439
1081.85	-35973.9	-14603.5	2.44538	0.110941	-0.344635	-0.313187
1081.86	-35973.8	-14603.5	2.44752	0.119267	-0.333158	-0.374548
1081.88	-35973.8	-14603.5	2.4512	0.12916	-0.320957	-0.427886
1081.9	-35973.7	-14603.5	2.45414	0.141189	-0.309436	-0.471904
1081.91	-35973.7	-14603.5	2.45562	0.155039	-0.300228	-0.506032
1081.93	-35973.7	-14603.5	2.45775	0.168977	-0.295222	-0.531051
1081.95	-35973.6	-14603.5	2.46121	0.182251	-0.294999	-0.548657
1081.97	-35973.6	-14603.5	2.46469	0.19549	-0.29848	-0.561563
1081.98	-35973.5	-14603.5	2.46795	0.209176	-0.30512	-0.572106
1082	-35973.5	-14603.5	2.47217	0.223455	-0.315129	-0.582067
1082.02	-35973.5	-14603.5	2.47746	0.237431	-0.327445	-0.593109
1082.03	-35973.4	-14603.4	2.48273	0.249199	-0.339669	-0.606767
1082.05	-35973.4	-14603.5	2.48766	0.258897	-0.351184	-0.623758
1082.07	-35973.3	-14603.4	2.49272	0.268541	-0.363032	-0.64403
1082.09	-35973.3	-14603.4	2.49791	0.278929	-0.375171	-0.667262
1082.1	-35973.2	-14603.4	2.50289	0.289742	-0.386543	-0.692887
1082.12	-35973.2	-14603.4	2.50799	0.301792	-0.396696	-0.720074
1082.14	-35973.2	-14603.4	2.51409	0.316769	-0.405711	-0.747895
1082.15	-35973.1	-14603.4	2.52093	0.335649	-0.413893	-0.776833
1082.17	-35973.1	-14603.4	2.52759	0.35892	-0.421621	-0.808323
1082.19	-35973	-14603.4	2.53444	0.387253	-0.428368	-0.843754
1082.2	-35973	-14603.4	2.54256	0.421468	-0.433119	-0.884381
1082.22	-35972.9	-14603.4	2.55134	0.462551	-0.436113	-0.930593
1082.24	-35972.9	-14603.4	2.55945	0.511693	-0.438241	-0.982513
1082.25	-35972.9	-14603.4	2.56779	0.570972	-0.439746	-1.04222
1082.27	-35972.8	-14603.4	2.57819	0.642676	-0.440718	-1.11249
1082.29	-35972.8	-14603.4	2.59089	0.727147	-0.442706	-1.19373
1082.31	-35972.7	-14603.4	2.60538	0.823616	-0.447685	-1.28496
1082.32	-35972.7	-14603.4	2.62136	0.93023	-0.455587	-1.38351
1082.34	-35972.6	-14603.4	2.63871	1.04477	-0.465681	-1.48666
1082.36	-35972.6	-14603.4	2.65765	1.16547	-0.478313	-1.59562
1082.37	-35972.5	-14603.4	2.67855	1.29105	-0.494017	-1.71195
1082.39	-35972.5	-14603.4	2.70188	1.42209	-0.512207	-1.83175
1082.41	-35972.4	-14603.3	2.72799	1.55769	-0.532038	-1.94932
1082.42	-35972.4	-14603.3	2.75667	1.68667	-0.553333	-2.05991
1082.44	-35972.4	-14603.3	2.78751	1.79797	-0.576064	-2.1594
1082.46	-35972.3	-14603.3	2.82	1.89333	-0.6	-2.2451
1082.48	-35972.2	-14603.3	2.85374	1.9752	-0.625017	-2.31473
1082.49	-35972.2	-14603.3	2.88877	2.03617	-0.651621	-2.36634
1082.51	-35972.2	-14603.3	2.9249	2.07023	-0.680204	-2.399
1082.53	-35972.1	-14603.3	2.96083	2.08425	-0.710256	-2.41507
1082.54	-35972.1	-14603.3	2.99575	2.0861	-0.741363	-2.41755
1082.56	-35972	-14603.3	3.03086	2.07872	-0.773923	-2.40922
1082.58	-35971.9	-14603.3	3.067	2.06389	-0.80807	-2.39274
1082.6	-35971.9	-14603.3	3.10292	2.04243	-0.842777	-2.37048
1082.61	-35971.8	-14603.3	3.13754	2.01565	-0.876457	-2.34437
1082.63	-35971.8	-14603.2	3.17119	1.98638	-0.906666	-2.31542
1082.65	-35971.7	-14603.2	3.20443	1.95657	-0.932311	-2.28457
1082.66	-35971.7	-14603.2	3.23795	1.92607	-0.955276	-2.25287
1082.68	-35971.6	-14603.2	3.27218	1.89499	-0.97662	-2.22097
1082.7	-35971.6	-14603.2	3.30692	1.8645	-0.995023	-2.18873
1082.71	-35971.5	-14603.2	3.34156	1.83523	-1.01042	-2.15647
1082.73	-35971.5	-14603.2	3.37486	1.80659	-1.02539	-2.12541
1082.75	-35971.4	-14603.2	3.40653	1.7782	-1.04078	-2.09564
1082.76	-35971.3	-14603.2	3.43766	1.75015	-1.05453	-2.06544
1082.78	-35971.3	-14603.1	3.46871	1.72259	-1.06521	-2.03402
1082.8	-35971.2	-14603.1	3.499	1.69568	-1.0727	-2.00209
1082.82	-35971.2	-14603.1	3.52822	1.66977	-1.07774	-1.9701
1082.83	-35971.1	-14603.1	3.55662	1.64543	-1.08199	-1.93808
1082.85	-35971.1	-14603.1	3.58483	1.62226	-1.08557	-1.90555
1082.87	-35971	-14603.1	3.61373	1.59891	-1.08704	-1.87159
1082.88	-35970.9	-14603.1	3.64309	1.57482	-1.08813	-1.83612
1082.9	-35970.9	-14603	3.67155	1.55037	-1.09388	-1.80006
1082.92	-35970.8	-14603	3.69887	1.52626	-1.10485	-1.76411
1082.93	-35970.7	-14603	3.72589	1.50343	-1.1175	-1.72871
1082.95	-35970.7	-14603	3.75259	1.48194	-1.13235	-1.69342
1082.97	-35970.6	-14603	3.77837	1.46118	-1.15304	-1.65708
1082.99	-35970.5	-14603	3.80398	1.44063	-1.17968	-1.61874
1083	-35970.5	-14602.9	3.8311	1.41987	-1.20972	-1.57766
1083.02	-35970.4	-14602.9	3.8588	1.39925	-1.24283	-1.53396
1083.04	-35970.4	-14602.9	3.8847	1.37943	-1.2801	-1.48817
1083.05	-35970.3	-14602.9	3.90934	1.35949	-1.3209	-1.43975
1083.07	-35970.2	-14602.9	3.93472	1.33782	-1.36361	-1.38771
1083.09	-35970.2	-14602.8	3.96065	1.31522	-1.40665	-1.33319
1083.11	-35970.1	-14602.8	3.98573	1.29365	-1.44846	-1.27856
1083.12	-35970	-14602.8	4.00934	1.27346	-1.48703	-1.22577
1083.14	-35970	-14602.8	4.0314	1.25426	-1.52045	-1.1763
1083.16	-35969.9	-14602.8	4.05285	1.23633	-1.54879	-1.12994
1083.17	-35969.8	-14602.7	4.07484	1.22006	-1.57274	-1.08593
1083.19	-35969.8	-14602.7	4.09734	1.20505	-1.59153	-1.04488
1083.21	-35969.7	-14602.7	4.11986	1.1907	-1.60396	-1.0078
1083.22	-35969.6	-14602.7	4.14205	1.1774	-1.60985	-0.974607
1083.24	-35969.6	-14602.6	4.16373	1.16555	-1.60986	-0.944929
1083.26	-35969.5	-14602.6	4.18538	1.15403	-1.60686	-0.918652
1083.28	-35969.4	-14602.6	4.20751	1.14177	-1.60373	-0.895578
1083.29	-35969.3	-14602.5	4.23	1.13	-1.6	-0.874728
1083.31	-35969.3	-14602.5	4.2525	1.11984	-1.59529	-0.855259
1083.33	-35969.2	-14602.5	4.27462	1.10932	-1.59339	-0.83783
1083.34	-35969.2	-14602.5	4.29619	1.09653	-1.59827	-0.822831
1083.36	-35969.1	-14602.4	4.31797	1.0825	-1.61097	-0.808505
1083.38	-35969	-14602.4	4.34045	1.06804	-1.63231	-0.793169
1083.39	-35968.9	-14602.4	4.36253	1.05113	-1.66441	-0.776923
1083.41	-35968.9	-14602.3	4.38336	1.03005	-1.70805	-0.759555
1083.43	-35968.8	-14602.3	4.40356	1.00545	-1.75943	-0.738938
1083.44	-35968.7	-14602.3	4.42368	0.976709	-1.81573	-0.713327
1083.46	-35968.7	-14602.3	4.44344	0.939184	-1.87823	-0.682692
1083.48	-35968.6	-14602.2	4.46254	0.891573	-1.94674	-0.647387
1083.5	-35968.5	-14602.2	4.48093	0.841968	-2.01608	-0.608082
1083.51	-35968.5	-14602.1	4.49842	0.796514	-2.08134	-0.566583
1083.53	-35968.4	-14602.1	4.51459	0.75466	-2.1396	-0.526866
1083.55	-35968.3	-14602.1	4.52955	0.71654	-2.19035	-0.491055
1083.56	-35968.2	-14602	4.54444	0.68483	-2.23669	-0.45764
1083.58	-35968.2	-14602	4.55989	0.660235	-2.2794	-0.426066
1083.6	-35968.1	-14602	4.5755	0.639672	-2.31469	-0.398014
1083.62	-35968	-14601.9	4.59096	0.621828	-2.33993	-0.373805
1083.63	-35968	-14601.9	4.6063	0.608453	-2.35493	-0.351425
1083.65	-35967.9	-14601.8	4.62139	0.597726	-2.35934	-0.328135
1083.67	-35967.8	-14601.8	4.63587	0.583012	-2.35244	-0.300507
1083.68	-35967.8	-14601.7	4.64962	0.557246	-2.33657	-0.264618
1083.7	-35967.7	-14601.7	4.66281	0.513397	-2.31792	-0.216101
1083.72	-35967.6	-14601.7	4.67496	0.449439	-2.30058	-0.154025
1083.73	-35967.6	-14601.6	4.685	0.368812	-2.28608	-0.0811707
1083.75	-35967.5	-14601.6	4.69311	0.276174	-2.27461	0.000376341
1083.77	-35967.4	-14601.5	4.70067	0.17706	-2.26524	0.089194
1083.79	-35967.3	-14601.5	4.70763	0.0769347	-2.25682	0.180914
1083.8	-35967.3	-14601.4	4.71268	-0.0188748	-2.24825	0.268589
1083.82	-35967.2	-14601.4	4.71581	-0.105654	-2.2413	0.347977
1083.84	-35967.2	-14601.3	4.71808	-0.179511	-2.2398	0.417162
1083.85	-35967.1	-14601.3	4.71968	-0.240782	-2.24412	0.475464
1083.87	-35967	-14601.2	4.72023	-0.292381	-2.25245	0.522997
1083.89	-35966.9	-14601.2	4.72007	-0.333629	-2.26516	0.559828
1083.9	-35966.9	-14601.1	4.71993	-0.361744	-2.28385	0.586029
1083.92	-35966.8	-14601.1	4.71998	-0.37768	-2.30739	0.602155
1083.94	-35966.8	-14601	4.72003	-0.384473	-2.33319	0.609201
1083.95	-35966.7	-14601	4.72002	-0.384234	-2.36018	0.609512
1083.97	-35966.6	-14600.9	4.71994	-0.378769	-2.38795	0.606028
1083.99	-35966.6	-14600.8	4.71997	-0.37125	-2.41533	0.601087
1084.01	-35966.5	-14600.8	4.72023	-0.365322	-2.44062	0.596709
1084.02	-35966.4	-14600.7	4.72009	-0.363246	-2.46133	0.594758
1084.04	-35966.4	-14600.7	4.7188	-0.366486	-2.47513	0.596936
1084.06	-35966.3	-14600.6	4.71689	-0.375277	-2.48276	0.604395
1084.07	-35966.3	-14600.6	4.71517	-0.389105	-2.48571	0.617895
1084.09	-35966.2	-14600.5	4.71345	-0.40567	-2.48363	0.637057
1084.11	-35966.1	-14600.5	4.71141	-0.422198	-2.47587	0.661011
1084.12	-35966.1	-14600.4	4.71	-0.436667	-2.46333	0.688453
1084.14	-35966	-14600.3	4.70999	-0.447833	-2.44747	0.71799
1084.16	-35966	-14600.3	4.71	-0.456667	-2.43	0.748366
1084.18	-35965.9	-14600.2	4.70861	-0.4643	-2.41249	0.778342
1084.19	-35965.8	-14600.1	4.70655	-0.470292	-2.39571	0.806602
1084.21	-35965.8	-14600.1	4.70475	-0.474211	-2.38001	0.831861
1084.23	-35965.7	-14600	4.70314	-0.476969	-2.3649	0.853001
1084.24	-35965.7	-14600	4.7015	-0.479205	-2.34988	0.869348
1084.26	-35965.6	-14599.9	4.6998	-0.479975	-2.33491	0.88139
1084.28	-35965.6	-14599.8	4.69806	-0.478644	-2.3198	0.889778
1084.3	-35965.5	-14599.8	4.69638	-0.476213	-2.30372	0.895068
1084.31	-35965.5	-14599.7	4.69473	-0.473266	-2.28642	0.898082
1084.33	-35965.4	-14599.6	4.69286	-0.46872	-2.26946	0.900326
1084.35	-35965.4	-14599.6	4.6909	-0.46216	-2.25327	0.903424
1084.36	-35965.3	-14599.5	4.68991	-0.455018	-2.23556	0.909042
1084.38	-35965.3	-14599.4	4.6901	-0.448219	-2.21514	0.918293
1084.4	-35965.2	-14599.4	4.68973	-0.441214	-2.19371	0.931163
1084.41	-35965.2	-14599.3	4.68799	-0.434057	-2.17286	0.946824
1084.43	-35965.1	-14599.2	4.68603	-0.428129	-2.15326	0.963306
1084.45	-35965.1	-14599.2	4.68443	-0.423427	-2.13493	0.979566
1084.46	-35965	-14599.1	4.68265	-0.417756	-2.117	0.9961
1084.48	-35965	-14599	4.68076	-0.410631	-2.09949	1.01337
1084.5	-35964.9	-14599	4.67976	-0.404285	-2.08392	1.03162
1084.52	-35964.9	-14598.9	4.67984	-0.39932	-2.07158	1.05153
1084.53	-35964.8	-14598.8	4.68007	-0.394074	-2.06333	1.07433
1084.55	-35964.8	-14598.8	4.68004	-0.388735	-2.05854	1.10003
1084.57	-35964.7	-14598.7	4.67999	-0.385553	-2.05506	1.12735
1084.58	-35964.7	-14598.6	4.68001	-0.38422	-2.05164	1.15499
1084.6	-35964.7	-14598.5	4.67996	-0.381705	-2.04805	1.1817
1084.62	-35964.6	-14598.5	4.67994	-0.377937	-2.04302	1.20585
1084.63	-35964.6	-14598.4	4.68018	-0.375517	-2.03441	1.22559
1084.65	-35964.5	-14598.3	4.68024	-0.374181	-2.02227	1.24087
1084.67	-35964.5	-14598.3	4.67925	-0.371476	-2.00841	1.25301
1084.69	-35964.4	-14598.2	4.67736	-0.367744	-1.99458	1.26225
1084.7	-35964.4	-14598.1	4.67553	-0.365364	-1.98231	1.26804
1084.72	-35964.4	-14598	4.67386	-0.363921	-1.97242	1.27082
1084.74	-35964.3	-14598	4.67197	-0.36129	-1.96517	1.27169
1084.75	-35964.3	-14597.9	4.6703	-0.357683	-1.96075	1.2708
1084.77	-35964.3	-14597.8	4.66972	-0.354486	-1.95919	1.26782
1084.79	-35964.2	-14597.7	4.66994	-0.351045	-1.95971	1.26286
1084.81	-35964.2	-14597.7	4.67008	-0.345684	-1.96073	1.25622
1084.82	-35964.1	-14597.6	4.67001	-0.338177	-1.95797	1.24786
1084.84	-35964.1	-14597.5	4.66996	-0.329009	-1.94661	1.23757
1084.86	-35964.1	-14597.5	4.66999	-0.318602	-1.92733	1.22557
1084.87	-35964	-14597.4	4.67007	-0.307278	-1.90259	1.21226
1084.89	-35964	-14597.3	4.67002	-0.294879	-1.87098	1.19784
1084.91	-35964	-14597.2	4.66976	-0.281256	-1.83061	1.18247
1084.92	-35963.9	-14597.2	4.66995	-0.267453	-1.78595	1.16652
1084.94	-35963.9	-14597.1	4.67129	-0.254444	-1.74209	1.15023
1084.96	-35963.9	-14597	4.67322	-0.240861	-1.69621	1.13288
1084.97	-35963.8	-14596.9	4.675	-0.224973	-1.64453	1.11354
1084.99	-35963.8	-14596.9	4.67667	-0.206667	-1.59	1.0915
1085.01	-35963.8	-14596.8	4.67843	-0.186	-1.53693	1.06635
1085.03	-35963.7	-14596.7	4.68009	-0.161784	-1.48719	1.03862
1085.04	-35963.7	-14596.6	4.68156	-0.133159	-1.4418	1.00875
1085.06	-35963.7	-14596.6	4.68347	-0.10141	-1.40107	0.976213
1085.08	-35963.6	-14596.5	4.68643	-0.0678494	-1.36445	0.940639
1085.09	-35963.6	-14596.4	4.69054	-0.0323836	-1.32914	0.90289
1085.11	-35963.6	-14596.3	4.69562	0.00439823	-1.29237	0.863902
1085.13	-35963.6	-14596.3	4.70091	0.039155	-1.25275	0.824079
1085.14	-35963.5	-14596.2	4.70591	0.0697914	-1.20925	0.783114
1085.16	-35963.5	-14596.1	4.7109	0.0983305	-1.16114	0.739237
1085.18	-35963.5	-14596	4.71609	0.126304	-1.1071	0.691561
1085.2	-35963.4	-14595.9	4.72117	0.152639	-1.04428	0.641815
1085.21	-35963.4	-14595.9	4.72613	0.175975	-0.972651	0.591994
1085.23	-35963.4	-14595.8	4.73178	0.195149	-0.898169	0.543847
1085.25	-35963.4	-14595.7	4.73841	0.210343	-0.823927	0.498836
1085.26	-35963.3	-14595.6	4.74537	0.224002	-0.746848	0.45796
1085.28	-35963.3	-14595.5	4.75224	0.236796	-0.667901	0.421796
1085.3	-35963.3	-14595.5	4.7591	0.246005	-0.595973	0.390269
1085.32	-35963.2	-14595.4	4.76599	0.251064	-0.535283	0.363693
1085.33	-35963.2	-14595.3	4.77277	0.25501	-0.482139	0.343012
1085.35	-35963.2	-14595.3	4.77942	0.258748	-0.436961	0.32808
1085.37	-35963.1	-14595.2	4.78609	0.260178	-0.406012	0.317346
1085.38	-35963.1	-14595.1	4.79293	0.258482	-0.390509	0.310267
1085.4	-35963.1	-14595	4.80006	0.254687	-0.3851	0.30763
1085.42	-35963.1	-14594.9	4.80705	0.249509	-0.390929	0.308979
1085.43	-35963	-14594.9	4.81293	0.243217	-0.41584	0.312456
1085.45	-35963	-14594.8	4.81777	0.236428	-0.452081	0.316889
1085.47	-35963	-14594.7	4.82262	0.230091	-0.478221	0.321796
1085.48	-35962.9	-14594.6	4.82783	0.224962	-0.494581	0.326367
1085.5	-35962.9	-14594.5	4.83308	0.221581	-0.520493	0.329519
1085.52	-35962.9	-14594.5	4.83822	0.220098	-0.550184	0.330976
1085.54	-35962.9	-14594.4	4.84324	0.220365	-0.559368	0.33108
1085.55	-35962.8	-14594.3	4.84822	0.222278	-0.548587	0.329807
1085.57	-35962.8	-14594.2	4.8533	0.2258	-0.533726	0.326919
1085.59	-35962.8	-14594.2	4.85847	0.231269	-0.506968	0.32273
1085.6	-35962.7	-14594.1	4.86367	0.239102	-0.447189	0.317899
1085.62	-35962.7	-14594	4.86881	0.248	-0.363565	0.312776
1085.64	-35962.7	-14593.9	4.87383	0.25585	-0.280718	0.307564
1085.65	-35962.6	-14593.8	4.87882	0.262081	-0.204187	0.30275
1085.67	-35962.6	-14593.8	4.8839	0.26683	-0.129961	0.298874
1085.69	-35962.6	-14593.7	4.88908	0.269728	-0.0539193	0.295729
1085.71	-35962.5	-14593.6	4.89429	0.270385	0.0266626	0.292891
1085.72	-35962.5	-14593.5	4.89941	0.270022	0.104811	0.290967
1085.74	-35962.5	-14593.5	4.90435	0.270151	0.171871	0.290957
1085.76	-35962.5	-14593.4	4.90938	0.270088	0.232784	0.293602
1085.77	-35962.4	-14593.3	4.91476	0.268704	0.29446	0.29968
1085.79	-35962.4	-14593.2	4.91974	0.266767	0.347476	0.310706
1085.81	-35962.4	-14593.2	4.92351	0.265301	0.38004	0.327884
1085.83	-35962.3	-14593.1	4.92667	0.263333	0.396667	0.349673
1085.84	-35962.3	-14593	4.93	0.259928	0.404282	0.374255
1085.86	-35962.3	-14592.9	4.93333	0.256667	0.4	0.401961
1085.88	-35962.2	-14592.8	4.93649	0.254981	0.379253	0.433278
1085.89	-35962.2	-14592.8	4.94026	0.25318	0.340547	0.467182
1085.91	-35962.2	-14592.7	4.94526	0.249744	0.285898	0.502733
1085.93	-35962.1	-14592.6	4.95061	0.246344	0.226532	0.540544
1085.94	-35962.1	-14592.5	4.95558	0.244464	0.174761	0.581326
1085.96	-35962.1	-14592.5	4.96062	0.243167	0.140523	0.625135
1085.98	-35962	-14592.4	4.966	0.241503	0.130585	0.671665
1085.99	-35962	-14592.3	4.97074	0.239686	0.143939	0.719919
1086.01	-35962	-14592.2	4.97427	0.237976	0.175915	0.76811
1086.03	-35961.9	-14592.2	4.97743	0.236251	0.216372	0.812871
1086.05	-35961.9	-14592.1	4.9808	0.234499	0.254764	0.851883
1086.06	-35961.9	-14592	4.98408	0.233041	0.281369	0.885423
1086.08	-35961.8	-14591.9	4.98729	0.233356	0.289414	0.913446
1086.1	-35961.8	-14591.8	4.99133	0.239166	0.27796	0.934642
1086.11	-35961.8	-14591.8	4.99648	0.252154	0.251806	0.948866
1086.13	-35961.7	-14591.7	5.00186	0.270054	0.224296	0.958228
1086.15	-35961.7	-14591.6	5.0069	0.291247	0.202534	0.964489
1086.16	-35961.6	-14591.5	5.01167	0.31562	0.183262	0.968561
1086.18	-35961.6	-14591.4	5.01663	0.341795	0.166424	0.971341
1086.2	-35961.6	-14591.4	5.02266	0.366392	0.157763	0.973787
1086.22	-35961.5	-14591.3	5.02968	0.387265	0.158134	0.97614
1086.23	-35961.5	-14591.2	5.03637	0.404052	0.16174	0.977777
1086.25	-35961.5	-14591.2	5.04279	0.41729	0.165128	0.979172
1086.27	-35961.4	-14591.1	5.05058	0.428314	0.167838	0.982001
1086.28	-35961.4	-14591	5.05946	0.437089	0.169585	0.987079
1086.3	-35961.4	-14590.9	5.06714	0.442203	0.170079	0.994223
1086.32	-35961.3	-14590.8	5.07372	0.445124	0.168372	1.00332
1086.34	-35961.3	-14590.8	5.08143	0.449919	0.163099	1.01425
1086.35	-35961.2	-14590.7	5.09004	0.458579	0.155908	1.02541
1086.37	-35961.2	-14590.6	5.0975	0.471399	0.150724	1.03404
1086.39	-35961.2	-14590.5	5.10412	0.489073	0.149459	1.03864
1086.4	-35961.1	-14590.4	5.11193	0.512395	0.152275	1.03884
1086.42	-35961.1	-14590.4	5.12078	0.538926	0.158034	1.03531
1086.44	-35961	-14590.3	5.12917	0.564316	0.164681	1.02941
1086.45	-35961	-14590.2	5.13741	0.587097	0.16943	1.02199
1086.47	-35961	-14590.1	5.14675	0.60767	0.169232	1.01355
1086.49	-35960.9	-14590.1	5.15736	0.628177	0.162573	1.00371
1086.5	-35960.9	-14590	5.16885	0.651495	0.149074	0.991472
1086.52	-35960.9	-14589.9	5.18109	0.67828	0.130327	0.97514
1086.54	-35960.8	-14589.8	5.19409	0.708104	0.108867	0.952921
1086.56	-35960.8	-14589.7	5.20759	0.740658	0.0870494	0.924879
1086.57	-35960.7	-14589.6	5.22126	0.77537	0.0668959	0.891993
1086.59	-35960.7	-14589.6	5.23504	0.809521	0.0486989	0.856156
1086.61	-35960.7	-14589.5	5.24891	0.839866	0.031817	0.819686
1086.62	-35960.6	-14589.4	5.26255	0.865328	0.0144207	0.78514
1086.64	-35960.6	-14589.3	5.2757	0.885835	-0.00546863	0.754666
1086.66	-35960.5	-14589.3	5.28917	0.902448	-0.0285375	0.728045
1086.67	-35960.5	-14589.2	5.30391	0.916232	-0.0548495	0.704517
1086.69	-35960.5	-14589.1	5.32	0.926667	-0.0833333	0.684096
1086.71	-35960.4	-14589	5.33712	0.933173	-0.112187	0.666937
1086.73	-35960.4	-14588.9	5.35433	0.93683	-0.138037	0.652846
1086.74	-35960.3	-14588.8	5.37095	0.938924	-0.157782	0.641496
1086.76	-35960.3	-14588.8	5.38767	0.940047	-0.170551	0.632418
1086.78	-35960.3	-14588.7	5.405	0.940468	-0.175791	0.625125
1086.79	-35960.2	-14588.6	5.42193	0.939861	-0.17246	0.619183
1086.81	-35960.2	-14588.5	5.43763	0.938165	-0.160575	0.614295
1086.83	-35960.2	-14588.4	5.45263	0.936403	-0.143431	0.610535
1086.85	-35960.1	-14588.4	5.46757	0.935047	-0.125302	0.607764
1086.86	-35960.1	-14588.3	5.48269	0.932809	-0.11143	0.605185
1086.88	-35960	-14588.2	5.4981	0.929179	-0.106354	0.602311
1086.9	-35960	-14588.1	5.51367	0.926112	-0.1126	0.599639
1086.91	-35959.9	-14588	5.5292	0.924538	-0.130938	0.597424
1086.93	-35959.9	-14587.9	5.54444	0.922607	-0.159189	0.59516
1086.95	-35959.9	-14587.8	5.55939	0.919302	-0.194895	0.593074
1086.96	-35959.8	-14587.8	5.57448	0.915605	-0.235742	0.592803
1086.98	-35959.8	-14587.7	5.58991	0.912178	-0.279003	0.595575
1087	-35959.7	-14587.6	5.60551	0.90879	-0.321247	0.601679
1087.01	-35959.7	-14587.5	5.62101	0.905328	-0.359747	0.611679
1087.03	-35959.7	-14587.4	5.63621	0.901978	-0.392967	0.626645
1087.05	-35959.6	-14587.3	5.65115	0.898702	-0.421268	0.646231
1087.07	-35959.6	-14587.2	5.66627	0.895159	-0.447222	0.668293
1087.08	-35959.5	-14587.2	5.68174	0.891581	-0.471611	0.691722
1087.1	-35959.5	-14587.1	5.69735	0.888858	-0.492812	0.716826
1087.12	-35959.5	-14587	5.71284	0.885832	-0.509964	0.742873
1087.13	-35959.4	-14586.9	5.72794	0.87917	-0.523143	0.768043
1087.15	-35959.4	-14586.8	5.74285	0.867319	-0.531528	0.793244
1087.17	-35959.4	-14586.7	5.75821	0.850439	-0.533522	0.821812
1087.18	-35959.3	-14586.6	5.77377	0.827911	-0.529524	0.854237
1087.2	-35959.3	-14586.5	5.78855	0.798577	-0.521736	0.888332
1087.22	-35959.2	-14586.4	5.80214	0.765085	-0.51111	0.922635
1087.24	-35959.2	-14586.3	5.81464	0.732813	-0.497858	0.95632
1087.25	-35959.1	-14586.3	5.82615	0.703299	-0.485972	0.988284
1087.27	-35959.1	-14586.2	5.83681	0.675549	-0.481557	1.0173
1087.29	-35959.1	-14586.1	5.847	0.650126	-0.484809	1.04309
1087.3	-35959	-14586	5.85728	0.628523	-0.492192	1.06598
1087.32	-35959	-14585.9	5.8676	0.610515	-0.503336	1.08609
1087.34	-35959	-14585.8	5.87767	0.595039	-0.519027	1.10351
1087.36	-35958.9	-14585.7	5.88763	0.582436	-0.534093	1.11939
1087.37	-35958.9	-14585.6	5.8978	0.573543	-0.541281	1.13525
1087.39	-35958.8	-14585.5	5.90816	0.567547	-0.540648	1.15092
1087.41	-35958.8	-14585.4	5.91855	0.563044	-0.535601	1.16548
1087.42	-35958.8	-14585.3	5.92881	0.56019	-0.527739	1.17836
1087.44	-35958.7	-14585.2	5.93885	0.559516	-0.517982	1.18912
1087.46	-35958.7	-14585.1	5.94882	0.559952	-0.507812	1.19745
1087.47	-35958.6	-14585.1	5.95895	0.560107	-0.498653	1.20308
1087.49	-35958.6	-14585	5.96938	0.560003	-0.490463	1.20581
1087.51	-35958.6	-14584.9	5.98002	0.560038	-0.482523	1.20557
1087.53	-35958.5	-14584.8	5.99	0.56	-0.473333	1.20261
1087.54	-35958.5	-14584.7	5.99859	0.55973	-0.461046	1.19724
1087.56	-35958.5	-14584.6	6.00667	0.56	-0.443333	1.18954
1087.58	-35958.4	-14584.5	6.01519	0.561472	-0.418528	1.17966
1087.59	-35958.4	-14584.4	6.02383	0.563445	-0.388094	1.16813
1087.61	-35958.3	-14584.3	6.03224	0.565169	-0.354263	1.15571
1087.63	-35958.3	-14584.2	6.04109	0.566882	-0.319218	1.14349
1087.64	-35958.3	-14584.1	6.05091	0.568741	-0.284971	1.13228
1087.66	-35958.2	-14584	6.06122	0.570111	-0.253085	1.12191
1087.68	-35958.2	-14583.9	6.07151	0.570443	-0.223925	1.11213
1087.69	-35958.2	-14583.8	6.08183	0.569833	-0.194692	1.10302
1087.71	-35958.1	-14583.7	6.09218	0.568394	-0.163653	1.09428
1087.73	-35958.1	-14583.6	6.10237	0.566021	-0.132936	1.08477
1087.75	-35958	-14583.5	6.11235	0.563552	-0.10343	1.07317
1087.76	-35958	-14583.4	6.12238	0.563792	-0.0724129	1.05819
1087.78	-35958	-14583.3	6.13265	0.56916	-0.0400258	1.03869
1087.8	-35957.9	-14583.2	6.14308	0.58079	-0.0130476	1.01392
1087.81	-35957.9	-14583.1	6.15347	0.598834	0.00494887	0.984093
1087.83	-35957.9	-14583	6.16347	0.622005	0.0172486	0.951051
1087.85	-35957.8	-14582.9	6.17328	0.648608	0.0251394	0.915962
1087.87	-35957.8	-14582.8	6.1839	0.676576	0.0260325	0.878797
1087.88	-35957.7	-14582.8	6.19583	0.705353	0.0205517	0.839665
1087.9	-35957.7	-14582.7	6.20875	0.736608	0.0143991	0.799003
1087.92	-35957.7	-14582.6	6.22243	0.770929	0.00963942	0.757014
1087.93	-35957.6	-14582.5	6.23691	0.807375	0.00332964	0.713552
1087.95	-35957.6	-14582.4	6.25197	0.846853	-0.00524011	0.668014
1087.97	-35957.5	-14582.3	6.26712	0.892225	-0.0141211	0.619385
