# Supplementary material for: Extraction of driving behavior primitives considering driver expectation and vehicle dynamics
Source: PLoS One. 2025 Dec 31;20(12):e0340123. doi: 10.1371/journal.pone.0340123 (PMC12755792; doi:10.1371/journal.pone.0340123)
Supplement: S2 File — The dataset utilized in this study is organized into two main folders, categorizing driving scenarios into straight driving and turning maneuvers. These folders contain the raw, unprocessed behavioral data. For a detailed description of the variables and format within the.xlsx files, please refer to the accompanying readme.txt file. (ZIP) [file pone.0340123.s002.zip › DataSetForPimitiveExaction-2/turning/c13_w_1.xlsx]

## Sheet: Sheet1
570.609	-36332	-14505.1	7.19369	-2.02985	0.0441384	-0.548722
570.626	-36331.9	-14505	7.15962	-2.02997	0.0428993	-0.53944
570.643	-36331.9	-14504.9	7.12672	-2.03027	0.0455278	-0.531545
570.66	-36331.8	-14504.8	7.09161	-2.0277	0.0492532	-0.524563
570.677	-36331.8	-14504.7	7.05769	-2.02378	0.0523371	-0.516489
570.694	-36331.7	-14504.6	7.02473	-2.02485	0.0581802	-0.50478
570.711	-36331.7	-14504.5	6.98954	-2.03709	0.0656959	-0.486326
570.728	-36331.7	-14504.4	6.9557	-2.05369	0.0693648	-0.464666
570.745	-36331.6	-14504.3	6.92297	-2.0705	0.0751565	-0.442773
570.762	-36331.6	-14504.1	6.88458	-2.08521	0.0852395	-0.422559
570.779	-36331.5	-14504	6.84759	-2.09567	0.0984045	-0.407681
570.796	-36331.5	-14503.9	6.81096	-2.10275	0.111735	-0.397623
570.813	-36331.4	-14503.8	6.77536	-2.10646	0.125822	-0.388273
570.83	-36331.4	-14503.7	6.7419	-2.10989	0.139319	-0.381637
570.847	-36331.4	-14503.6	6.7088	-2.11003	0.149417	-0.375067
570.864	-36331.3	-14503.5	6.67	-2.11	0.16	-0.37037
570.881	-36331.3	-14503.4	6.63333	-2.11	0.17	-0.366013
570.898	-36331.2	-14503.3	6.59667	-2.11	0.18	-0.362745
570.915	-36331.2	-14503.2	6.56135	-2.11001	0.190503	-0.359245
570.932	-36331.1	-14503.1	6.52797	-2.10997	0.197032	-0.354843
570.949	-36331.1	-14503	6.49106	-2.11012	0.203722	-0.34927
570.966	-36331.1	-14502.9	6.45216	-2.11381	0.211034	-0.339423
570.983	-36331	-14502.8	6.41599	-2.1216	0.221221	-0.320749
571	-36331	-14502.7	6.38266	-2.14306	0.231142	-0.288222
571.017	-36330.9	-14502.6	6.34684	-2.17202	0.242305	-0.240718
571.034	-36330.9	-14502.5	6.31041	-2.20163	0.255277	-0.190196
571.051	-36330.9	-14502.4	6.27266	-2.22782	0.265314	-0.13621
571.068	-36330.8	-14502.3	6.23095	-2.25218	0.274758	-0.0764878
571.085	-36330.8	-14502.2	6.19426	-2.27576	0.283471	-0.00485768
571.102	-36330.7	-14502.1	6.15404	-2.30398	0.305621	0.0883072
571.119	-36330.7	-14502	6.115	-2.33559	0.331402	0.203358
571.136	-36330.7	-14501.9	6.07502	-2.36608	0.356339	0.313443
571.153	-36330.6	-14501.8	6.03427	-2.40015	0.37622	0.430036
571.17	-36330.6	-14501.7	5.99214	-2.43679	0.396422	0.549097
571.187	-36330.5	-14501.6	5.95311	-2.47025	0.412015	0.658329
571.204	-36330.5	-14501.5	5.91046	-2.49588	0.422406	0.769561
571.221	-36330.5	-14501.4	5.86646	-2.51735	0.422233	0.89423
571.238	-36330.4	-14501.3	5.82586	-2.53446	0.419191	1.04063
571.255	-36330.4	-14501.2	5.78241	-2.55502	0.422188	1.22078
571.272	-36330.3	-14501.1	5.73959	-2.579	0.431611	1.40978
571.289	-36330.3	-14501.1	5.69677	-2.60473	0.439373	1.56826
571.306	-36330.3	-14501	5.65033	-2.62723	0.438605	1.71086
571.323	-36330.2	-14500.9	5.60126	-2.64464	0.435101	1.83844
571.34	-36330.2	-14500.8	5.55718	-2.65524	0.429914	1.95884
571.357	-36330.2	-14500.7	5.51232	-2.66588	0.424206	2.08277
571.374	-36330.1	-14500.6	5.46751	-2.67414	0.423312	2.19226
571.391	-36330.1	-14500.6	5.42489	-2.68079	0.422127	2.27476
571.408	-36330	-14500.5	5.37946	-2.68558	0.414646	2.33669
571.425	-36330	-14500.4	5.33529	-2.68899	0.39925	2.37437
571.442	-36330	-14500.3	5.29035	-2.69047	0.384275	2.39186
571.459	-36329.9	-14500.2	5.2412	-2.68801	0.372799	2.39408
571.476	-36329.9	-14500.1	5.19321	-2.68234	0.364919	2.38381
571.493	-36329.9	-14500.1	5.14957	-2.67316	0.360563	2.36529
571.51	-36329.8	-14500	5.10413	-2.6624	0.359962	2.33917
571.527	-36329.8	-14499.9	5.05998	-2.65255	0.35976	2.30907
571.544	-36329.7	-14499.8	5.01716	-2.64003	0.36249	2.27706
571.561	-36329.7	-14499.7	4.97138	-2.62577	0.365776	2.24291
571.578	-36329.7	-14499.7	4.92749	-2.61238	0.372444	2.21773
571.595	-36329.6	-14499.6	4.88456	-2.59884	0.373684	2.20472
571.612	-36329.6	-14499.5	4.83868	-2.58789	0.370701	2.20412
571.629	-36329.6	-14499.4	4.79499	-2.57763	0.361435	2.2132
571.646	-36329.5	-14499.4	4.75195	-2.57093	0.348316	2.22598
571.663	-36329.5	-14499.3	4.70599	-2.56065	0.33415	2.24098
571.68	-36329.5	-14499.2	4.66252	-2.55059	0.320771	2.25416
571.697	-36329.4	-14499.2	4.61921	-2.54052	0.307473	2.26717
571.714	-36329.4	-14499.1	4.57667	-2.53333	0.293333	2.28105
571.731	-36329.4	-14499	4.53667	-2.52667	0.28	2.29303
571.748	-36329.3	-14499	4.49667	-2.52	0.27	2.30392
571.765	-36329.3	-14498.9	4.45066	-2.51303	0.255801	2.31429
571.782	-36329.3	-14498.8	4.40752	-2.50982	0.242655	2.32293
571.799	-36329.2	-14498.7	4.36397	-2.50649	0.232829	2.33042
571.816	-36329.2	-14498.7	4.31829	-2.50262	0.226113	2.33482
571.833	-36329.2	-14498.6	4.27876	-2.49616	0.223007	2.33661
571.85	-36329.1	-14498.6	4.23844	-2.49265	0.219507	2.33534
571.867	-36329.1	-14498.5	4.19571	-2.48575	0.216495	2.33423
571.884	-36329.1	-14498.4	4.15234	-2.48285	0.216508	2.33316
571.901	-36329	-14498.4	4.10906	-2.47933	0.217511	2.33197
571.918	-36329	-14498.3	4.067	-2.47604	0.224956	2.32916
571.935	-36329	-14498.2	4.02761	-2.47187	0.232033	2.3247
571.952	-36328.9	-14498.2	3.98602	-2.46562	0.242529	2.32013
571.969	-36328.9	-14498.1	3.94089	-2.46195	0.25311	2.31397
571.986	-36328.9	-14498	3.9019	-2.45357	0.262367	2.30516
572.003	-36328.8	-14498	3.86085	-2.43767	0.267932	2.28993
572.02	-36328.8	-14497.9	3.81898	-2.41514	0.27096	2.26899
572.037	-36328.8	-14497.9	3.77919	-2.39158	0.275357	2.24469
572.054	-36328.8	-14497.8	3.73961	-2.3608	0.282647	2.21605
572.071	-36328.7	-14497.8	3.70002	-2.32819	0.288823	2.17925
572.088	-36328.7	-14497.7	3.66152	-2.28192	0.289061	2.12948
572.105	-36328.7	-14497.7	3.62385	-2.20267	0.285318	2.05856
572.122	-36328.6	-14497.6	3.58705	-2.11339	0.280476	1.97446
572.139	-36328.6	-14497.5	3.55464	-2.03028	0.273493	1.89464
572.156	-36328.6	-14497.5	3.52005	-1.94973	0.266685	1.81064
572.173	-36328.6	-14497.4	3.48515	-1.85871	0.259757	1.72962
572.19	-36328.5	-14497.4	3.45417	-1.78226	0.253152	1.65325
572.207	-36328.5	-14497.3	3.42295	-1.6974	0.246389	1.56948
572.224	-36328.5	-14497.3	3.39366	-1.59907	0.238779	1.46373
572.241	-36328.4	-14497.2	3.36932	-1.45682	0.236351	1.33381
572.258	-36328.4	-14497.2	3.34737	-1.27908	0.236319	1.17091
572.275	-36328.4	-14497.1	3.32676	-1.10406	0.239357	1.01404
572.292	-36328.4	-14497.1	3.30891	-0.97162	0.236631	0.883533
572.309	-36328.3	-14497	3.29377	-0.859687	0.2267	0.767324
572.326	-36328.3	-14497	3.28274	-0.75198	0.215271	0.660472
572.343	-36328.3	-14496.9	3.27304	-0.636104	0.214566	0.554443
572.36	-36328.2	-14496.9	3.26254	-0.516295	0.223569	0.441372
572.377	-36328.2	-14496.8	3.25205	-0.413353	0.239307	0.345638
572.394	-36328.2	-14496.8	3.24489	-0.340449	0.255756	0.27252
572.411	-36328.2	-14496.7	3.23773	-0.287304	0.276186	0.220249
572.428	-36328.1	-14496.7	3.23379	-0.256537	0.296535	0.192118
572.445	-36328.1	-14496.6	3.23066	-0.244219	0.316492	0.186211
572.462	-36328.1	-14496.6	3.22702	-0.242969	0.334918	0.203025
572.479	-36328.1	-14496.6	3.22392	-0.248861	0.345861	0.252287
572.496	-36328	-14496.5	3.21736	-0.261472	0.349988	0.339233
572.513	-36328	-14496.5	3.21351	-0.278899	0.347005	0.478729
572.53	-36328	-14496.4	3.21017	-0.298714	0.340401	0.643436
572.547	-36328	-14496.4	3.20697	-0.321964	0.333742	0.826101
572.564	-36327.9	-14496.3	3.2	-0.343333	0.326667	1.02941
572.581	-36327.9	-14496.3	3.19333	-0.356667	0.32	1.21678
572.598	-36327.9	-14496.2	3.18667	-0.353333	0.31	1.39325
572.615	-36327.8	-14496.2	3.18301	-0.338957	0.299417	1.5602
572.632	-36327.8	-14496.1	3.1764	-0.318703	0.28934	1.69447
572.649	-36327.8	-14496.1	3.173	-0.295217	0.275739	1.80572
572.666	-36327.7	-14496	3.16611	-0.270516	0.257663	1.89949
572.683	-36327.7	-14496	3.16271	-0.247239	0.237833	1.96537
572.7	-36327.7	-14496	3.15607	-0.224062	0.221536	2.01479
572.717	-36327.7	-14495.9	3.15268	-0.202984	0.207907	2.04661
572.734	-36327.6	-14495.9	3.14988	-0.183584	0.198634	2.05676
572.751	-36327.6	-14495.8	3.14963	-0.166892	0.192377	2.04231
572.768	-36327.6	-14495.8	3.14581	-0.149678	0.190224	2.0033
572.785	-36327.6	-14495.7	3.14244	-0.137556	0.194606	1.94935
572.802	-36327.5	-14495.7	3.13977	-0.127462	0.202306	1.88442
572.819	-36327.5	-14495.6	3.14002	-0.117513	0.212932	1.81259
572.836	-36327.5	-14495.6	3.14017	-0.112194	0.223513	1.7427
572.853	-36327.4	-14495.5	3.13921	-0.108996	0.237733	1.66338
572.87	-36327.4	-14495.5	3.13545	-0.105509	0.250489	1.57168
572.887	-36327.4	-14495.4	3.13197	-0.101961	0.260349	1.47746
572.904	-36327.4	-14495.4	3.12975	-0.0997374	0.26917	1.37735
572.921	-36327.3	-14495.4	3.13001	-0.100076	0.27746	1.27466
572.938	-36327.3	-14495.3	3.13024	-0.0999797	0.286043	1.17515
572.955	-36327.3	-14495.3	3.12879	-0.100005	0.294426	1.06524
572.972	-36327.2	-14495.2	3.12507	-0.0999986	0.302466	0.952774
572.989	-36327.2	-14495.2	3.12153	-0.1	0.303711	0.850201
573.006	-36327.2	-14495.1	3.11975	-0.0999999	0.301828	0.750273
573.023	-36327.1	-14495.1	3.12009	-0.1	0.298413	0.657533
573.04	-36327.1	-14495.1	3.11991	-0.1	0.29345	0.57288
573.057	-36327.1	-14495	3.12027	-0.1	0.286203	0.48263
573.074	-36327.1	-14495	3.11825	-0.0999996	0.279301	0.392372
573.091	-36327	-14494.9	3.11474	-0.100002	0.273094	0.307786
573.108	-36327	-14494.9	3.111	-0.0999943	0.263981	0.219993
573.125	-36327	-14494.8	3.10977	-0.100023	0.25323	0.138867
573.142	-36326.9	-14494.8	3.11008	-0.0999143	0.245202	0.068922
573.159	-36326.9	-14494.7	3.10991	-0.10032	0.241131	0.0111778
573.176	-36326.9	-14494.7	3.11026	-0.0978435	0.237457	-0.0372516
573.193	-36326.9	-14494.7	3.10779	-0.0943494	0.236577	-0.0776309
573.21	-36326.8	-14494.6	3.10436	-0.0906437	0.236326	-0.113376
573.227	-36326.8	-14494.6	3.1006	-0.0901017	0.239327	-0.151238
573.244	-36326.8	-14494.5	3.09985	-0.0876174	0.239945	-0.187632
573.261	-36326.7	-14494.5	3.10002	-0.0839886	0.242471	-0.22382
573.278	-36326.7	-14494.4	3.10001	-0.0803152	0.248424	-0.254519
573.295	-36326.7	-14494.4	3.09994	-0.0801429	0.260515	-0.28005
573.312	-36326.6	-14494.3	3.10016	-0.077144	0.277882	-0.303502
573.329	-36326.6	-14494.3	3.09711	-0.0737429	0.294864	-0.32369
573.346	-36326.6	-14494.3	3.09376	-0.0702373	0.308607	-0.338397
573.363	-36326.6	-14494.2	3.09012	-0.0699686	0.319408	-0.349226
573.38	-36326.5	-14494.2	3.08997	-0.0700151	0.32941	-0.353863
573.397	-36326.5	-14494.1	3.09001	-0.069971	0.339422	-0.356148
573.414	-36326.5	-14494.1	3.09	-0.0701008	0.349371	-0.356213
573.431	-36326.4	-14494	3.09	-0.0666667	0.36	-0.357298
573.448	-36326.4	-14494	3.09	-0.06	0.366667	-0.362745
573.465	-36326.4	-14493.9	3.09001	-0.0384938	0.370084	-0.379587
573.482	-36326.3	-14493.9	3.08997	0.000178518	0.369972	-0.421569
573.499	-36326.3	-14493.9	3.09012	0.0900624	0.370027	-0.498246
573.516	-36326.3	-14493.8	3.09374	0.223815	0.369825	-0.618956
573.533	-36326.2	-14493.8	3.09721	0.379041	0.366006	-0.757823
573.55	-36326.2	-14493.7	3.10443	0.551501	0.359154	-0.915393
573.567	-36326.2	-14493.7	3.11538	0.739625	0.352103	-1.09199
573.584	-36326.2	-14493.7	3.12979	0.92191	0.345612	-1.26307
573.601	-36326.1	-14493.6	3.15037	1.10687	0.338366	-1.43668
573.618	-36326.1	-14493.6	3.17205	1.29063	0.327406	-1.60889
573.635	-36326.1	-14493.5	3.19531	1.44379	0.318157	-1.75311
573.652	-36326	-14493.5	3.21973	1.57652	0.312088	-1.88106
573.669	-36326	-14493.4	3.24795	1.69141	0.31035	-1.99072
573.686	-36326	-14493.4	3.27508	1.77923	0.314939	-2.07231
573.703	-36325.9	-14493.4	3.3059	1.84554	0.322933	-2.13912
573.72	-36325.9	-14493.3	3.33836	1.89962	0.333462	-2.18733
573.737	-36325.9	-14493.3	3.37165	1.92585	0.344399	-2.20988
573.754	-36325.8	-14493.2	3.40572	1.92172	0.358123	-2.20512
573.771	-36325.8	-14493.2	3.44092	1.89234	0.373645	-2.17467
573.788	-36325.8	-14493.1	3.47232	1.84495	0.388753	-2.12916
573.805	-36325.7	-14493.1	3.50334	1.78397	0.403901	-2.0718
573.822	-36325.7	-14493	3.53276	1.72022	0.419794	-2.00857
573.839	-36325.6	-14493	3.56049	1.65568	0.434289	-1.94335
573.856	-36325.6	-14492.9	3.59029	1.57645	0.450337	-1.86507
573.873	-36325.6	-14492.9	3.61775	1.48442	0.463725	-1.77593
573.89	-36325.5	-14492.8	3.64276	1.38785	0.477015	-1.68401
573.907	-36325.5	-14492.8	3.66469	1.28543	0.490696	-1.58402
573.924	-36325.4	-14492.7	3.68547	1.18449	0.505178	-1.48234
573.941	-36325.4	-14492.7	3.70326	1.08249	0.514238	-1.38014
573.958	-36325.4	-14492.6	3.72031	0.965842	0.520998	-1.26441
573.975	-36325.3	-14492.6	3.73787	0.850788	0.525768	-1.14911
573.992	-36325.3	-14492.5	3.75199	0.746198	0.52871	-1.04324
574.009	-36325.2	-14492.5	3.76599	0.644774	0.532381	-0.93972
574.026	-36325.2	-14492.4	3.7776	0.554665	0.535423	-0.84611
574.043	-36325.2	-14492.4	3.78467	0.469832	0.541212	-0.757256
574.06	-36325.1	-14492.3	3.79197	0.37583	0.548215	-0.661144
574.077	-36325.1	-14492.3	3.79573	0.283903	0.557259	-0.567715
574.094	-36325	-14492.2	3.80184	0.197179	0.570161	-0.479754
574.111	-36325	-14492.2	3.80614	0.10895	0.58378	-0.388206
574.128	-36325	-14492.1	3.80953	0.0235883	0.603087	-0.306143
574.145	-36324.9	-14492.1	3.81034	-0.045731	0.62273	-0.23574
574.162	-36324.9	-14492	3.80712	-0.104114	0.647367	-0.176944
574.179	-36324.8	-14492	3.80371	-0.145914	0.664848	-0.13302
574.196	-36324.8	-14491.9	3.80041	-0.179387	0.681462	-0.0959735
574.213	-36324.7	-14491.9	3.79687	-0.214497	0.695832	-0.0567243
574.23	-36324.7	-14491.8	3.79352	-0.25129	0.70941	-0.0205758
574.247	-36324.7	-14491.8	3.79021	-0.284622	0.716265	0.0143203
574.264	-36324.6	-14491.7	3.78667	-0.32	0.723333	0.046841
574.281	-36324.6	-14491.7	3.78333	-0.346667	0.723333	0.0729847
574.298	-36324.5	-14491.6	3.77667	-0.37	0.723333	0.0936819
574.315	-36324.5	-14491.6	3.7696	-0.391105	0.716364	0.110931
574.332	-36324.4	-14491.5	3.76295	-0.407568	0.712989	0.123684
574.349	-36324.4	-14491.5	3.75626	-0.420549	0.702591	0.131046
574.366	-36324.4	-14491.5	3.74919	-0.427525	0.687976	0.133983
574.383	-36324.3	-14491.4	3.74257	-0.433645	0.667308	0.131428
574.4	-36324.3	-14491.4	3.73584	-0.433315	0.644034	0.126573
574.417	-36324.2	-14491.3	3.72879	-0.432963	0.623055	0.117029
574.434	-36324.2	-14491.3	3.72218	-0.42946	0.603319	0.106948
574.451	-36324.1	-14491.2	3.71542	-0.425647	0.582468	0.0948695
574.468	-36324.1	-14491.2	3.70843	-0.418322	0.558023	0.0832223
574.485	-36324.1	-14491.1	3.70161	-0.411783	0.539336	0.0715081
574.502	-36324	-14491.1	3.69573	-0.405127	0.522583	0.0602748
574.519	-36323.9	-14491	3.6917	-0.397339	0.50489	0.0477529
574.536	-36323.9	-14491	3.68463	-0.386834	0.48888	0.0373335
574.553	-36323.9	-14491	3.67801	-0.377752	0.477393	0.0278711
574.57	-36323.8	-14490.9	3.67065	-0.37073	0.47161	0.0207381
574.587	-36323.8	-14490.9	3.66553	-0.365494	0.470469	0.015683
574.604	-36323.7	-14490.8	3.6609	-0.360979	0.475548	0.0123169
574.621	-36323.7	-14490.8	3.65517	-0.354856	0.483687	0.0121956
574.638	-36323.6	-14490.7	3.65068	-0.352099	0.495254	0.0140431
574.655	-36323.6	-14490.7	3.64516	-0.3485	0.508981	0.0155117
574.672	-36323.5	-14490.6	3.6402	-0.345149	0.524347	0.0147491
574.689	-36323.5	-14490.6	3.63513	-0.341525	0.541064	0.0138591
574.706	-36323.5	-14490.6	3.63	-0.339691	0.558553	0.0151827
574.723	-36323.4	-14490.5	3.62487	-0.340338	0.574136	0.017104
574.74	-36323.4	-14490.5	3.6198	-0.338472	0.586801	0.017617
574.757	-36323.3	-14490.4	3.61484	-0.334803	0.601119	0.0167265
574.774	-36323.3	-14490.4	3.60932	-0.331088	0.612864	0.0167357
574.791	-36323.3	-14490.4	3.60484	-0.329773	0.622427	0.0185919
574.808	-36323.2	-14490.3	3.59907	-0.330052	0.632854	0.0215082
574.825	-36323.1	-14490.3	3.59458	-0.329986	0.643555	0.0256734
574.842	-36323.1	-14490.2	3.58893	-0.330003	0.650818	0.0300103
574.859	-36323.1	-14490.2	3.58449	-0.330001	0.659988	0.0346643
574.876	-36323	-14490.1	3.57846	-0.329995	0.670612	0.0383675
574.893	-36323	-14490.1	3.57451	-0.330021	0.678734	0.0413581
574.91	-36322.9	-14490.1	3.56819	-0.329933	0.680242	0.0458013
574.927	-36322.9	-14490	3.56422	-0.330265	0.679895	0.0493963
574.944	-36322.8	-14490	3.55819	-0.327517	0.680174	0.0521492
574.961	-36322.8	-14489.9	3.55382	-0.324181	0.677734	0.0506239
574.978	-36322.7	-14489.9	3.55063	-0.317727	0.66877	0.0483138
574.995	-36322.7	-14489.9	3.54719	-0.313812	0.655877	0.0460095
575.012	-36322.6	-14489.8	3.54395	-0.310448	0.641443	0.045696
575.029	-36322.6	-14489.8	3.53729	-0.306987	0.631252	0.0458173
575.046	-36322.6	-14489.7	3.53389	-0.303958	0.618324	0.0447964
575.063	-36322.5	-14489.7	3.527	-0.29702	0.604231	0.043668
575.08	-36322.5	-14489.7	3.5236	-0.293485	0.587656	0.0415227
575.097	-36322.4	-14489.6	3.51701	-0.290216	0.571027	0.039376
575.114	-36322.4	-14489.6	3.51333	-0.286667	0.553333	0.0359477
575.131	-36322.3	-14489.5	3.51	-0.283333	0.54	0.0326797
575.148	-36322.3	-14489.5	3.50667	-0.28	0.53	0.0305011
575.165	-36322.2	-14489.5	3.50313	-0.280052	0.519481	0.0281704
575.182	-36322.2	-14489.4	3.4998	-0.279886	0.513015	0.0247909
575.199	-36322.1	-14489.4	3.4965	-0.276448	0.510062	0.0192541
575.216	-36322.1	-14489.4	3.49264	-0.27288	0.513714	0.0135531
575.233	-36322	-14489.3	3.48608	-0.269838	0.517433	0.00941796
575.25	-36322	-14489.3	3.48298	-0.270057	0.528201	0.00603797
575.267	-36321.9	-14489.3	3.47934	-0.269892	0.542727	0.00148131
575.284	-36321.9	-14489.2	3.47623	-0.270376	0.559998	-0.00160745
575.301	-36321.8	-14489.2	3.4722	-0.273996	0.580326	-0.00326733
575.318	-36321.8	-14489.1	3.46552	-0.277495	0.602014	-0.00176629
575.335	-36321.8	-14489.1	3.46267	-0.280626	0.625505	0.000867835
575.352	-36321.7	-14489.1	3.4591	-0.284755	0.648927	0.00542466
575.369	-36321.6	-14489	3.4559	-0.292069	0.674642	0.0102932
575.386	-36321.6	-14489	3.45143	-0.298628	0.700166	0.0155885
575.403	-36321.6	-14489	3.44553	-0.305199	0.724822	0.0220295
575.42	-36321.5	-14488.9	3.44106	-0.313509	0.751995	0.0317328
575.437	-36321.5	-14488.9	3.43542	-0.322596	0.775295	0.0419643
575.454	-36321.4	-14488.9	3.43093	-0.329335	0.795828	0.0524584
575.471	-36321.4	-14488.8	3.42514	-0.334776	0.808567	0.0613873
575.488	-36321.3	-14488.8	3.42077	-0.339269	0.822845	0.0698038
575.505	-36321.3	-14488.8	3.41485	-0.345078	0.842216	0.0798179
575.522	-36321.2	-14488.7	3.41186	-0.348412	0.860788	0.0909223
575.539	-36321.2	-14488.7	3.40834	-0.350287	0.870421	0.10015
575.556	-36321.1	-14488.7	3.40534	-0.349945	0.875038	0.107903
575.573	-36321.1	-14488.6	3.39966	-0.349958	0.878914	0.11511
575.59	-36321	-14488.6	3.39501	-0.350227	0.878877	0.12245
575.607	-36321	-14488.6	3.38953	-0.348592	0.873697	0.127676
575.624	-36320.9	-14488.5	3.38473	-0.342946	0.861188	0.127806
575.641	-36320.9	-14488.5	3.37936	-0.335866	0.841372	0.123804
575.658	-36320.8	-14488.5	3.37467	-0.33073	0.823771	0.119805
575.675	-36320.8	-14488.4	3.36889	-0.330111	0.817384	0.117227
575.692	-36320.7	-14488.4	3.36465	-0.328084	0.813336	0.115305
575.709	-36320.7	-14488.4	3.35871	-0.324403	0.801191	0.112099
575.726	-36320.6	-14488.4	3.35404	-0.320631	0.786619	0.109471
575.743	-36320.6	-14488.3	3.3511	-0.320134	0.778224	0.10749
575.76	-36320.5	-14488.3	3.3474	-0.317662	0.772195	0.104462
575.777	-36320.5	-14488.3	3.34442	-0.314051	0.759998	0.0994897
575.794	-36320.4	-14488.2	3.33813	-0.310841	0.746554	0.0929903
575.811	-36320.4	-14488.2	3.33383	-0.307215	0.732289	0.0871064
575.828	-36320.3	-14488.2	3.33061	-0.304178	0.721614	0.0806655
575.845	-36320.3	-14488.2	3.32727	-0.297741	0.711864	0.0742722
575.862	-36320.2	-14488.1	3.32374	-0.293664	0.701192	0.0662354
575.879	-36320.2	-14488.1	3.3204	-0.290419	0.691299	0.0604427
575.896	-36320.1	-14488.1	3.31702	-0.287012	0.678382	0.056068
575.913	-36320.1	-14488.1	3.31365	-0.283649	0.66408	0.0514918
575.93	-36320	-14488	3.307	-0.276988	0.653806	0.0460884
575.947	-36320	-14488	3.3035	-0.273531	0.647007	0.0405865
575.964	-36319.9	-14488	3.3	-0.27	0.64	0.037037
575.981	-36319.9	-14488	3.29667	-0.27	0.626667	0.0359477
575.998	-36319.8	-14487.9	3.29333	-0.266667	0.613333	0.0348584
576.015	-36319.8	-14487.9	3.28993	-0.263138	0.599187	0.0324757
576.032	-36319.7	-14487.9	3.28992	-0.259804	0.58588	0.0280363
576.049	-36319.7	-14487.8	3.28643	-0.25647	0.572587	0.0224828
576.066	-36319.6	-14487.8	3.28294	-0.252868	0.562517	0.0156567
576.083	-36319.6	-14487.8	3.27961	-0.249845	0.560101	0.011616
576.1	-36319.5	-14487.8	3.27626	-0.250041	0.564018	0.00973702
576.117	-36319.5	-14487.7	3.27273	-0.249978	0.571524	0.00973912
576.134	-36319.4	-14487.7	3.26942	-0.25003	0.582172	0.00839103
576.151	-36319.4	-14487.7	3.26605	-0.249901	0.595771	0.00606872
576.168	-36319.3	-14487.7	3.26253	-0.250544	0.61032	0.00412965
576.185	-36319.3	-14487.7	3.25923	-0.25413	0.627647	0.00461253
576.202	-36319.2	-14487.6	3.25584	-0.257644	0.648881	0.00557427
576.219	-36319.1	-14487.6	3.25233	-0.260129	0.674005	0.00519153
576.236	-36319.1	-14487.6	3.24904	-0.260672	0.695721	0.00404538
576.253	-36319.1	-14487.6	3.24563	-0.264245	0.717448	0.00527436
576.27	-36319	-14487.5	3.24213	-0.268943	0.747981	0.0111138
576.287	-36319	-14487.5	3.23885	-0.274798	0.782801	0.0196545
576.304	-36318.9	-14487.5	3.23542	-0.278024	0.819133	0.0296313
576.321	-36318.8	-14487.5	3.23193	-0.280318	0.84518	0.0378404
576.338	-36318.8	-14487.4	3.22865	-0.279989	0.857709	0.0436649
576.355	-36318.7	-14487.4	3.22521	-0.279736	0.867385	0.0491268
576.372	-36318.7	-14487.4	3.22174	-0.281554	0.87956	0.0553631
576.389	-36318.6	-14487.4	3.21846	-0.283612	0.892087	0.0616016
576.406	-36318.6	-14487.4	3.215	-0.283494	0.899138	0.0661751
576.423	-36318.5	-14487.3	3.21154	-0.281849	0.899039	0.0683599
576.44	-36318.5	-14487.3	3.20826	-0.278177	0.892392	0.0686575
576.457	-36318.4	-14487.3	3.20479	-0.274823	0.87778	0.068659
576.474	-36318.4	-14487.3	3.20135	-0.271285	0.858727	0.0682393
576.491	-36318.3	-14487.3	3.19807	-0.268284	0.835194	0.0655627
576.508	-36318.3	-14487.2	3.19458	-0.263021	0.804846	0.0581166
576.525	-36318.2	-14487.2	3.19116	-0.25335	0.772019	0.0473968
576.542	-36318.2	-14487.2	3.18784	-0.245525	0.736695	0.0370192
576.559	-36318.1	-14487.2	3.18446	-0.23871	0.698091	0.0284184
576.576	-36318.1	-14487.2	3.18061	-0.232239	0.660372	0.0207734
576.593	-36318	-14487.2	3.18014	-0.222936	0.626356	0.0130688
576.61	-36318	-14487.1	3.17764	-0.214648	0.593697	0.00646193
576.627	-36317.9	-14487.1	3.17413	-0.210425	0.567854	0.00422174
576.644	-36317.9	-14487.1	3.17056	-0.209899	0.552414	0.00585648
576.661	-36317.8	-14487.1	3.16985	-0.21002	0.544294	0.00912605
576.678	-36317.8	-14487.1	3.17024	-0.209995	0.540289	0.0133364
576.695	-36317.7	-14487.1	3.16734	-0.21	0.539962	0.0184954
576.712	-36317.6	-14487	3.16378	-0.210003	0.539917	0.0253798
576.729	-36317.6	-14487	3.16019	-0.209988	0.542657	0.0309535
576.746	-36317.5	-14487	3.16012	-0.210044	0.551685	0.0372501
576.763	-36317.5	-14487	3.1569	-0.209912	0.568891	0.0461675
576.78	-36317.4	-14487	3.15354	-0.213118	0.588648	0.0600682
576.797	-36317.4	-14487	3.15011	-0.216441	0.615018	0.0773003
576.814	-36317.3	-14486.9	3.15	-0.22	0.643333	0.0980392
576.831	-36317.3	-14486.9	3.15	-0.22	0.673333	0.119826
576.848	-36317.2	-14486.9	3.14667	-0.223333	0.7	0.143791
576.865	-36317.2	-14486.9	3.14314	-0.22689	0.728139	0.170334
576.882	-36317.1	-14486.9	3.1398	-0.230086	0.747585	0.192933
576.899	-36317.1	-14486.9	3.13647	-0.229987	0.760669	0.212456
576.916	-36317	-14486.8	3.13285	-0.229933	0.771199	0.230735
576.933	-36317	-14486.8	3.12991	-0.2303	0.781129	0.245643
576.95	-36316.9	-14486.8	3.12977	-0.233505	0.791345	0.258472
576.967	-36316.9	-14486.8	3.12602	-0.233384	0.801134	0.268307
576.984	-36316.8	-14486.8	3.12264	-0.232869	0.803541	0.274295
577.001	-36316.8	-14486.8	3.11989	-0.229766	0.80282	0.27843
577.018	-36316.7	-14486.8	3.11952	-0.229956	0.799562	0.281817
577.035	-36316.7	-14486.8	3.11585	-0.230513	0.800522	0.285091
577.052	-36316.6	-14486.7	3.11236	-0.234193	0.804598	0.288301
577.069	-36316.5	-14486.7	3.10985	-0.237816	0.813073	0.289826
577.086	-36316.5	-14486.7	3.10939	-0.240259	0.821662	0.287735
577.103	-36316.4	-14486.7	3.10554	-0.239976	0.823728	0.282355
577.12	-36316.4	-14486.7	3.10216	-0.239821	0.821854	0.275635
577.137	-36316.3	-14486.7	3.09882	-0.240892	0.821309	0.270678
577.154	-36316.3	-14486.7	3.09549	-0.244582	0.82992	0.266747
577.171	-36316.2	-14486.7	3.09164	-0.248338	0.843289	0.262987
577.188	-36316.2	-14486.7	3.08999	-0.250022	0.859116	0.258598
577.205	-36316.1	-14486.7	3.08885	-0.251145	0.872561	0.253935
577.222	-36316.1	-14486.6	3.08507	-0.25496	0.885321	0.250451
577.239	-36316	-14486.6	3.08146	-0.258416	0.893433	0.248164
577.256	-36316	-14486.6	3.08	-0.260429	0.898932	0.243957
577.273	-36315.9	-14486.6	3.07854	-0.258693	0.8991	0.235447
577.29	-36315.9	-14486.6	3.07493	-0.253356	0.892362	0.22323
577.307	-36315.8	-14486.6	3.07115	-0.246295	0.877834	0.208688
577.324	-36315.7	-14486.6	3.07002	-0.238991	0.858519	0.195324
577.341	-36315.7	-14486.6	3.06834	-0.23492	0.836646	0.183623
577.358	-36315.6	-14486.6	3.06458	-0.229057	0.81202	0.171771
577.375	-36315.6	-14486.6	3.06092	-0.224557	0.788077	0.160584
577.392	-36315.5	-14486.6	3.05972	-0.219032	0.765148	0.150462
577.409	-36315.5	-14486.6	3.0603	-0.214143	0.74038	0.140897
577.426	-36315.4	-14486.6	3.05778	-0.211026	0.71874	0.133394
577.443	-36315.4	-14486.6	3.05437	-0.207643	0.701247	0.129132
577.46	-36315.3	-14486.6	3.0506	-0.204207	0.686643	0.128343
577.477	-36315.3	-14486.5	3.04987	-0.2006	0.672682	0.129921
577.494	-36315.2	-14486.5	3.04997	-0.199592	0.664445	0.1347
577.511	-36315.2	-14486.5	3.0502	-0.202659	0.660467	0.141326
577.528	-36315.1	-14486.5	3.04734	-0.206047	0.659539	0.14992
577.545	-36315.1	-14486.5	3.04396	-0.209623	0.66512	0.157666
577.562	-36315	-14486.5	3.04028	-0.210059	0.675234	0.165811
577.579	-36315	-14486.5	3.03988	-0.209995	0.688454	0.171554
577.596	-36314.9	-14486.5	3.0402	-0.209962	0.701544	0.176057
577.613	-36314.8	-14486.5	3.03689	-0.210086	0.718955	0.178541
577.63	-36314.8	-14486.5	3.03354	-0.206889	0.735672	0.179757
577.647	-36314.7	-14486.5	3.03011	-0.203535	0.752475	0.177752
577.664	-36314.7	-14486.5	3.03	-0.2	0.763333	0.173203
577.681	-36314.6	-14486.5	3.03	-0.196667	0.766667	0.164488
577.698	-36314.6	-14486.5	3.03	-0.19	0.76	0.154684
577.715	-36314.5	-14486.5	3.02645	-0.182887	0.74588	0.142013
577.732	-36314.5	-14486.5	3.02312	-0.176454	0.732344	0.131099
577.749	-36314.4	-14486.5	3.01991	-0.172897	0.712127	0.116717
577.766	-36314.4	-14486.5	3.02004	-0.16214	0.690348	0.0989466
577.783	-36314.3	-14486.5	3.01999	-0.151736	0.659259	0.0768512
577.8	-36314.3	-14486.5	3.02	-0.134569	0.617489	0.0523514
577.817	-36314.2	-14486.5	3.02	-0.116709	0.564365	0.0232127
577.834	-36314.2	-14486.5	3.02	-0.0961305	0.513645	-0.00499398
577.851	-36314.1	-14486.5	3.02	-0.0721942	0.457371	-0.0332153
577.868	-36314	-14486.5	3.01999	-0.0482728	0.408479	-0.0591254
577.885	-36314	-14486.5	3.02004	-0.0286269	0.364396	-0.0811016
577.902	-36314	-14486.5	3.01987	-0.00901413	0.326524	-0.102244
577.919	-36313.9	-14486.5	3.02072	0.00861899	0.28041	-0.122868
577.936	-36313.8	-14486.5	3.02433	0.0233864	0.243502	-0.136599
577.953	-36313.8	-14486.5	3.02785	0.0331507	0.216386	-0.145649
577.97	-36313.7	-14486.5	3.0303	0.0426973	0.197019	-0.149236
577.987	-36313.7	-14486.5	3.02997	0.0491181	0.181698	-0.150004
578.004	-36313.6	-14486.5	3.02982	0.0548107	0.168986	-0.146804
578.021	-36313.6	-14486.5	3.0311	0.0582192	0.161654	-0.140846
578.038	-36313.5	-14486.5	3.03471	0.0602512	0.167514	-0.133096
578.055	-36313.5	-14486.5	3.03831	0.0600924	0.184518	-0.124811
578.072	-36313.4	-14486.5	3.04038	0.0589738	0.209842	-0.115726
578.089	-36313.4	-14486.5	3.03963	0.0537606	0.242844	-0.106593
578.106	-36313.3	-14486.5	3.04146	0.0466235	0.284288	-0.0967882
578.123	-36313.3	-14486.5	3.04511	0.039764	0.331793	-0.0883467
578.14	-36313.2	-14486.5	3.04869	0.0331885	0.376374	-0.0814951
578.157	-36313.2	-14486.5	3.05023	0.0262452	0.419846	-0.0747693
578.174	-36313.1	-14486.5	3.04994	0.0193701	0.457042	-0.0679867
578.191	-36313.1	-14486.5	3.05002	0.0127733	0.488989	-0.0616159
578.208	-36313	-14486.5	3.05	0.00591675	0.525813	-0.0545706
578.225	-36312.9	-14486.5	3.05	-0.00138974	0.56616	-0.0492521
578.242	-36312.9	-14486.5	3.05	-0.00531955	0.603992	-0.0456391
578.259	-36312.8	-14486.5	3.05	-0.0111383	0.639727	-0.0433661
578.276	-36312.8	-14486.5	3.05001	-0.0177889	0.674937	-0.0387886
578.293	-36312.7	-14486.5	3.04997	-0.0271067	0.719368	-0.0332339
578.31	-36312.7	-14486.5	3.05008	-0.0351821	0.763954	-0.027339
578.327	-36312.6	-14486.5	3.04968	-0.0417442	0.800258	-0.0235857
578.344	-36312.6	-14486.5	3.0527	-0.0484222	0.821869	-0.0197323
578.361	-36312.5	-14486.5	3.05339	-0.0553545	0.845904	-0.0140968
578.378	-36312.5	-14486.5	3.05357	-0.0624623	0.863974	-0.0085799
578.395	-36312.4	-14486.5	3.05047	-0.0658738	0.880511	-0.00310393
578.412	-36312.4	-14486.5	3.04992	-0.0725536	0.894963	0.00168379
578.429	-36312.3	-14486.5	3.05002	-0.0764946	0.908955	0.00519188
578.446	-36312.3	-14486.5	3.04999	-0.0768193	0.910647	0.00567441
578.463	-36312.2	-14486.5	3.05	-0.0736798	0.900911	0.00239559
578.48	-36312.2	-14486.5	3.04999	-0.0669552	0.881297	-0.000885379
578.497	-36312.1	-14486.5	3.05002	-0.0636308	0.858177	-0.0042366
578.514	-36312.1	-14486.5	3.05	-0.0566667	0.83	-0.00544662
578.531	-36312	-14486.5	3.05333	-0.0533333	0.8	-0.0087146
578.548	-36311.9	-14486.5	3.05667	-0.0466667	0.766667	-0.0119826
578.565	-36311.9	-14486.5	3.0601	-0.0395735	0.727757	-0.016514
578.582	-36311.8	-14486.5	3.05997	-0.033054	0.691166	-0.0174543
578.599	-36311.8	-14486.5	3.06001	-0.0298131	0.654641	-0.0173351
578.616	-36311.7	-14486.5	3.06	-0.0262865	0.623159	-0.0150847
578.633	-36311.7	-14486.5	3.06	-0.022811	0.597617	-0.013856
578.65	-36311.6	-14486.6	3.06	-0.0201278	0.581483	-0.0091335
578.667	-36311.6	-14486.6	3.06	-0.023926	0.568596	-0.00156068
578.684	-36311.5	-14486.6	3.06	-0.0277167	0.566732	0.0095518
578.701	-36311.5	-14486.6	3.06	-0.0341111	0.571791	0.0206493
578.718	-36311.4	-14486.6	3.06	-0.0379572	0.587529	0.0334899
578.735	-36311.4	-14486.6	3.06	-0.0448208	0.609219	0.0470754
578.752	-36311.3	-14486.6	3.06	-0.0522229	0.642585	0.064204
578.769	-36311.3	-14486.6	3.06	-0.0630947	0.686272	0.0826749
578.786	-36311.2	-14486.6	3.06	-0.0728719	0.729207	0.099508
578.803	-36311.2	-14486.6	3.06	-0.0830811	0.773438	0.116427
578.82	-36311.1	-14486.6	3.06	-0.0937615	0.81911	0.134859
578.837	-36311.1	-14486.6	3.06	-0.102738	0.86088	0.151961
578.854	-36311	-14486.6	3.06	-0.108356	0.892513	0.167255
578.871	-36311	-14486.7	3.06	-0.110024	0.908391	0.178379
578.888	-36310.9	-14486.7	3.06	-0.111039	0.916003	0.185438
578.905	-36310.8	-14486.7	3.06	-0.114752	0.923401	0.190634
578.922	-36310.8	-14486.7	3.06	-0.118753	0.926634	0.193397
578.939	-36310.7	-14486.7	3.06	-0.11892	0.917711	0.191494
578.956	-36310.7	-14486.7	3.06	-0.115135	0.891502	0.183904
578.973	-36310.6	-14486.7	3.06	-0.109988	0.851676	0.173236
578.99	-36310.6	-14486.7	3.06	-0.103414	0.801286	0.164112
579.007	-36310.5	-14486.7	3.06	-0.094591	0.741276	0.155904
579.024	-36310.5	-14486.7	3.06	-0.0840665	0.682778	0.147022
579.041	-36310.4	-14486.8	3.06	-0.0738838	0.628539	0.135878
579.058	-36310.4	-14486.8	3.06	-0.0656986	0.57513	0.12309
579.075	-36310.3	-14486.8	3.06	-0.0587353	0.52529	0.111919
579.092	-36310.3	-14486.8	3.06	-0.0544034	0.485527	0.104899
579.109	-36310.2	-14486.8	3.06	-0.0508282	0.452051	0.102323
579.126	-36310.2	-14486.8	3.06	-0.0498022	0.425979	0.103788
579.143	-36310.1	-14486.8	3.06	-0.0500527	0.407776	0.106219
579.16	-36310.1	-14486.8	3.06	-0.0499877	0.394774	0.107646
579.177	-36310	-14486.9	3.06	-0.0500078	0.39493	0.108524
579.194	-36310	-14486.9	3.06	-0.0499813	0.405456	0.111776
579.211	-36309.9	-14486.9	3.06	-0.0500542	0.431299	0.120801
579.228	-36309.8	-14486.9	3.06	-0.0497886	0.460986	0.136216
579.245	-36309.8	-14486.9	3.06	-0.052653	0.496729	0.156102
579.262	-36309.7	-14486.9	3.06	-0.056219	0.53259	0.18024
579.279	-36309.7	-14486.9	3.06	-0.0598141	0.566347	0.202178
579.296	-36309.6	-14486.9	3.06	-0.0598816	0.5962	0.227415
579.313	-36309.6	-14487	3.06	-0.0630985	0.631319	0.262274
579.33	-36309.5	-14487	3.06	-0.0664584	0.661694	0.308595
579.347	-36309.5	-14487	3.06	-0.0698915	0.688535	0.361548
579.364	-36309.4	-14487	3.06	-0.07	0.71	0.420479
579.381	-36309.4	-14487	3.06	-0.07	0.723333	0.471678
579.398	-36309.3	-14487	3.06	-0.07	0.733333	0.518519
579.415	-36309.3	-14487.1	3.06001	-0.0699999	0.733314	0.563473
579.432	-36309.2	-14487.1	3.05997	-0.0700019	0.733164	0.601147
579.449	-36309.2	-14487.1	3.06012	-0.0699923	0.726116	0.632409
579.466	-36309.1	-14487.1	3.06376	-0.0700604	0.715199	0.657072
579.483	-36309.1	-14487.1	3.06711	-0.069765	0.701757	0.672522
579.5	-36309	-14487.1	3.07016	-0.0662366	0.688359	0.682925
579.517	-36309	-14487.1	3.06994	-0.0626178	0.674268	0.689312
579.534	-36308.9	-14487.2	3.07002	-0.0599058	0.660904	0.691865
579.551	-36308.9	-14487.2	3.07	-0.0596014	0.648012	0.689942
579.568	-36308.8	-14487.2	3.07	-0.0559541	0.637243	0.683158
579.585	-36308.8	-14487.2	3.07	-0.0518676	0.622971	0.672808
579.602	-36308.7	-14487.2	3.07	-0.0457125	0.605838	0.659969
579.619	-36308.7	-14487.2	3.07	-0.041506	0.588254	0.645179
579.636	-36308.6	-14487.3	3.07	-0.0355198	0.572097	0.632342
579.653	-36308.6	-14487.3	3.07	-0.0316088	0.553834	0.619385
579.67	-36308.5	-14487.3	3.07	-0.0241533	0.533759	0.606221
579.687	-36308.5	-14487.3	3.06999	-0.0177315	0.5169	0.592023
579.704	-36308.4	-14487.3	3.07005	-0.0107863	0.495165	0.577365
579.721	-36308.4	-14487.3	3.06977	-0.00407565	0.468	0.563532
579.738	-36308.3	-14487.4	3.07109	0.00370758	0.437396	0.55466
579.755	-36308.3	-14487.4	3.0748	0.0146643	0.398497	0.555863
579.772	-36308.2	-14487.4	3.0785	0.023455	0.352295	0.573305
579.789	-36308.2	-14487.4	3.08025	0.0297464	0.310664	0.608273
579.806	-36308.1	-14487.4	3.08	0.0364364	0.272664	0.66354
579.823	-36308.1	-14487.4	3.07975	0.0451014	0.225778	0.732122
579.84	-36308	-14487.5	3.0815	0.0552292	0.159897	0.803939
579.857	-36308	-14487.5	3.08521	0.0658245	0.0788505	0.879437
579.874	-36307.9	-14487.5	3.08889	0.0744173	0.0106001	0.952589
579.891	-36307.9	-14487.5	3.09031	0.0790813	-0.0361278	1.01897
579.908	-36307.8	-14487.5	3.08968	0.0801113	-0.0615393	1.08386
579.925	-36307.8	-14487.6	3.09199	0.0801565	-0.0767651	1.14222
579.942	-36307.7	-14487.6	3.09544	0.0783559	-0.0775268	1.19688
579.959	-36307.7	-14487.6	3.0992	0.0723017	-0.0643239	1.25974
579.976	-36307.6	-14487.6	3.10019	0.06479	-0.0512189	1.32182
579.993	-36307.6	-14487.6	3.09993	0.0626559	-0.0567586	1.37868
580.01	-36307.5	-14487.6	3.10007	0.0659725	-0.0839537	1.43684
580.027	-36307.5	-14487.7	3.09975	0.0669786	-0.0982261	1.49807
580.044	-36307.4	-14487.7	3.10242	0.0645769	-0.0770538	1.56413
580.061	-36307.4	-14487.7	3.10602	0.0577501	-0.0217424	1.63504
580.078	-36307.3	-14487.7	3.10962	0.0539076	0.0433871	1.69732
580.095	-36307.3	-14487.7	3.1101	0.0501693	0.089986	1.74792
580.112	-36307.2	-14487.7	3.10997	0.0528049	0.12391	1.79
580.129	-36307.2	-14487.8	3.11005	0.056272	0.138616	1.81863
580.146	-36307.1	-14487.8	3.10982	0.0597542	0.152184	1.83984
580.163	-36307.1	-14487.8	3.11311	0.0600417	0.156501	1.85648
580.18	-36307	-14487.8	3.11646	0.0599469	0.160003	1.86771
580.197	-36307	-14487.8	3.11989	0.0629499	0.151195	1.87435
580.214	-36306.9	-14487.8	3.12	0.0733333	0.123333	1.88126
580.231	-36306.9	-14487.9	3.12	0.09	0.0933333	1.8878
580.248	-36306.8	-14487.9	3.12	0.11	0.07	1.89651
580.265	-36306.8	-14487.9	3.12356	0.131248	0.0739533	1.90342
580.282	-36306.7	-14487.9	3.12685	0.151041	0.0877679	1.90742
580.299	-36306.7	-14487.9	3.13022	0.171651	0.103632	1.90126
580.316	-36306.6	-14487.9	3.13366	0.208023	0.0947958	1.88131
580.333	-36306.6	-14488	3.13737	0.252661	0.073601	1.84608
580.35	-36306.5	-14488	3.14387	0.310497	0.0474118	1.79993
580.367	-36306.5	-14488	3.1476	0.370058	0.0306253	1.74408
580.384	-36306.4	-14488	3.15446	0.421851	0.0186579	1.69116
580.401	-36306.4	-14488	3.16163	0.468222	0.0168381	1.63738
580.418	-36306.3	-14488	3.17249	0.51341	0.0219883	1.58372
580.435	-36306.3	-14488.1	3.18229	0.551814	0.0322969	1.53619
580.452	-36306.2	-14488.1	3.19249	0.583296	0.0429966	1.49355
580.469	-36306.2	-14488.1	3.20301	0.605562	0.0576557	1.45852
580.486	-36306.1	-14488.1	3.21288	0.620827	0.069499	1.43705
580.503	-36306.1	-14488.1	3.22311	0.633415	0.0734977	1.42601
580.52	-36306	-14488.1	3.23361	0.643	0.0656291	1.42612
580.537	-36305.9	-14488.2	3.24346	0.647315	0.0532962	1.43549
580.554	-36305.9	-14488.2	3.25374	0.645773	0.0491806	1.45249
580.571	-36305.8	-14488.2	3.2642	0.640742	0.0526596	1.47379
580.588	-36305.8	-14488.2	3.27404	0.634136	0.0575829	1.49433
580.605	-36305.7	-14488.2	3.28437	0.625966	0.055401	1.51496
580.622	-36305.7	-14488.2	3.29479	0.614881	0.0512802	1.53282
580.639	-36305.6	-14488.3	3.30463	0.606694	0.0500895	1.54604
580.656	-36305.6	-14488.3	3.315	0.599973	0.0366923	1.55442
580.673	-36305.5	-14488.3	3.32537	0.593425	0.00895153	1.5583
580.69	-36305.5	-14488.3	3.33521	0.584695	-0.0169773	1.55813
580.707	-36305.4	-14488.3	3.34563	0.576111	-0.0329251	1.55419
580.724	-36305.3	-14488.3	3.35595	0.568839	-0.0439496	1.5445
580.741	-36305.3	-14488.4	3.36581	0.567075	-0.0584988	1.52613
580.758	-36305.3	-14488.4	3.37624	0.578379	-0.0670206	1.49021
580.775	-36305.2	-14488.4	3.38662	0.608902	-0.0608914	1.43641
580.792	-36305.1	-14488.4	3.39606	0.652834	-0.0499778	1.36727
580.809	-36305.1	-14488.4	3.40909	0.722121	-0.0412506	1.28218
580.826	-36305	-14488.4	3.4226	0.805391	-0.0415951	1.19538
580.843	-36305	-14488.4	3.43814	0.890587	-0.0479275	1.11361
580.86	-36304.9	-14488.5	3.45589	0.979939	-0.0551387	1.02946
580.877	-36304.8	-14488.5	3.47287	1.05922	-0.0598236	0.949245
580.894	-36304.8	-14488.5	3.48909	1.13328	-0.0578307	0.874057
580.911	-36304.7	-14488.5	3.50934	1.19962	-0.0516982	0.797472
580.928	-36304.7	-14488.5	3.53247	1.25427	-0.0391578	0.726557
580.945	-36304.6	-14488.5	3.55607	1.30678	-0.0257532	0.658343
580.962	-36304.6	-14488.6	3.57742	1.36604	-0.0115364	0.588294
580.979	-36304.5	-14488.6	3.60062	1.42671	-0.000950646	0.529305
580.996	-36304.4	-14488.6	3.62362	1.48018	0.00598352	0.473263
581.013	-36304.4	-14488.6	3.65176	1.53968	0.0099932	0.409246
581.03	-36304.3	-14488.6	3.6753	1.60275	0.00690374	0.338675
581.047	-36304.3	-14488.6	3.70157	1.6725	0.00356687	0.264852
581.064	-36304.2	-14488.7	3.73333	1.74	0	0.188453
581.081	-36304.1	-14488.7	3.76333	1.79667	0.00333333	0.123094
581.098	-36304.1	-14488.7	3.79333	1.84667	0.01	0.0653595
581.115	-36304	-14488.7	3.82524	1.88876	0.0242559	0.0136759
581.132	-36303.9	-14488.7	3.85872	1.91824	0.0411397	-0.0249498
581.149	-36303.9	-14488.8	3.89405	1.94245	0.0625335	-0.056536
581.166	-36303.8	-14488.8	3.92721	1.95807	0.0820747	-0.0786417
581.183	-36303.8	-14488.8	3.96063	1.96777	0.0986424	-0.0980094
581.2	-36303.7	-14488.8	3.99379	1.97792	0.115116	-0.118338
581.217	-36303.6	-14488.8	4.02578	1.99401	0.129152	-0.146836
581.234	-36303.6	-14488.8	4.0592	2.02136	0.141862	-0.177981
581.251	-36303.5	-14488.9	4.09274	2.04882	0.152151	-0.21326
581.268	-36303.4	-14488.9	4.12862	2.07968	0.167027	-0.247307
581.285	-36303.4	-14488.9	4.16516	2.10161	0.184509	-0.276493
581.302	-36303.3	-14488.9	4.20254	2.12053	0.204629	-0.300512
581.319	-36303.2	-14488.9	4.24041	2.13331	0.220456	-0.319839
581.336	-36303.2	-14489	4.27268	2.14225	0.228265	-0.333841
581.353	-36303.1	-14489	4.30785	2.1482	0.229941	-0.345115
581.37	-36303	-14489	4.34656	2.14949	0.231068	-0.352971
581.387	-36302.9	-14489	4.38296	2.14472	0.233592	-0.355209
581.404	-36302.9	-14489	4.4192	2.13644	0.23365	-0.353022
581.421	-36302.8	-14489.1	4.45503	2.12595	0.231118	-0.348645
581.438	-36302.7	-14489.1	4.49154	2.11492	0.22405	-0.343103
581.455	-36302.6	-14489.1	4.52956	2.10069	0.215935	-0.337364
581.472	-36302.6	-14489.1	4.56625	2.08764	0.205113	-0.332736
581.489	-36302.5	-14489.2	4.59875	2.08217	0.195451	-0.333293
581.506	-36302.4	-14489.2	4.6331	2.08593	0.184794	-0.341722
581.523	-36302.4	-14489.2	4.66943	2.09642	0.175958	-0.357849
581.54	-36302.3	-14489.2	4.70577	2.11192	0.171105	-0.378323
581.557	-36302.2	-14489.3	4.74429	2.12936	0.169875	-0.401214
581.574	-36302.1	-14489.3	4.77983	2.14679	0.169817	-0.423308
581.591	-36302	-14489.3	4.81434	2.16155	0.171542	-0.441818
581.608	-36302	-14489.3	4.85294	2.17328	0.176821	-0.458665
581.625	-36301.9	-14489.3	4.89097	2.18143	0.188393	-0.472178
581.642	-36301.8	-14489.4	4.92452	2.18579	0.201651	-0.482679
581.659	-36301.7	-14489.4	4.96172	2.18726	0.217955	-0.490145
581.676	-36301.7	-14489.4	4.99948	2.18246	0.235271	-0.491782
581.693	-36301.6	-14489.4	5.03559	2.17333	0.251527	-0.488756
581.71	-36301.5	-14489.5	5.07425	2.16028	0.269516	-0.4806
581.727	-36301.4	-14489.5	5.11147	2.14414	0.283417	-0.470172
581.744	-36301.3	-14489.5	5.14807	2.12516	0.299427	-0.456041
581.761	-36301.2	-14489.5	5.18391	2.10124	0.314262	-0.438065
581.778	-36301.2	-14489.6	5.21755	2.07483	0.327884	-0.418391
581.795	-36301.1	-14489.6	5.25061	2.04767	0.338216	-0.401145
581.812	-36301	-14489.6	5.28587	2.02801	0.348922	-0.390615
581.829	-36300.9	-14489.6	5.31954	2.02321	0.355886	-0.389518
581.846	-36300.8	-14489.7	5.35243	2.02613	0.362821	-0.395686
581.863	-36300.7	-14489.7	5.39105	2.02996	0.363457	-0.401668
581.88	-36300.6	-14489.7	5.42787	2.02699	0.360294	-0.405182
581.897	-36300.5	-14489.8	5.46452	2.02048	0.353764	-0.40328
581.914	-36300.4	-14489.8	5.5	2.01	0.346667	-0.397603
581.931	-36300.4	-14489.8	5.53333	1.99333	0.34	-0.38671
581.948	-36300.3	-14489.9	5.56667	1.97333	0.333333	-0.376906
581.965	-36300.2	-14489.9	5.59848	1.96306	0.326265	-0.371428
581.982	-36300.1	-14489.9	5.62837	1.96358	0.319594	-0.374986
581.999	-36300	-14489.9	5.65863	1.96655	0.313006	-0.378148
582.016	-36299.9	-14490	5.6941	1.95883	0.309923	-0.378834
582.033	-36299.8	-14490	5.72716	1.94884	0.309818	-0.3741
582.05	-36299.7	-14490	5.76078	1.93877	0.306161	-0.368535
582.067	-36299.6	-14490.1	5.79608	1.92818	0.303027	-0.361499
582.084	-36299.6	-14490.1	5.82907	1.91827	0.303754	-0.355224
582.101	-36299.4	-14490.1	5.86295	1.90817	0.307349	-0.349698
582.118	-36299.4	-14490.2	5.89753	1.89745	0.310666	-0.344372
582.135	-36299.3	-14490.2	5.92688	1.88823	0.314632	-0.341223
582.152	-36299.2	-14490.2	5.95735	1.8817	0.321714	-0.338438
582.169	-36299.1	-14490.3	5.9897	1.8748	0.328665	-0.336913
582.186	-36299	-14490.3	6.02322	1.86737	0.335238	-0.333567
582.203	-36298.9	-14490.3	6.05621	1.85687	0.342157	-0.329526
582.22	-36298.8	-14490.3	6.0875	1.84622	0.348543	-0.324313
582.237	-36298.7	-14490.4	6.1168	1.83741	0.349422	-0.321214
582.254	-36298.6	-14490.4	6.14906	1.83092	0.344731	-0.318644
582.271	-36298.5	-14490.4	6.18299	1.82383	0.334907	-0.317312
582.288	-36298.4	-14490.5	6.21203	1.81739	0.321406	-0.315104
582.305	-36298.3	-14490.5	6.24313	1.81014	0.306228	-0.315559
582.322	-36298.2	-14490.6	6.27436	1.80502	0.289108	-0.322136
582.339	-36298.1	-14490.6	6.30388	1.8006	0.26972	-0.337188
582.356	-36298	-14490.6	6.33502	1.79323	0.244989	-0.360241
582.373	-36297.9	-14490.7	6.36602	1.78654	0.22033	-0.386358
582.39	-36297.8	-14490.7	6.39601	1.77948	0.200715	-0.412914
582.407	-36297.7	-14490.7	6.42498	1.77482	0.18439	-0.440829
582.424	-36297.6	-14490.8	6.45421	1.76969	0.164714	-0.466771
582.441	-36297.5	-14490.8	6.48418	1.76269	0.146675	-0.487932
582.458	-36297.4	-14490.8	6.51534	1.75593	0.129775	-0.506133
582.475	-36297.3	-14490.9	6.54666	1.74861	0.110935	-0.521532
582.492	-36297.1	-14490.9	6.57349	1.74465	0.0869272	-0.533584
582.509	-36297	-14491	6.60412	1.73895	0.0572093	-0.542029
582.526	-36296.9	-14491	6.63229	1.73184	0.0397518	-0.545031
582.543	-36296.8	-14491	6.66072	1.72546	0.0288696	-0.541446
582.56	-36296.7	-14491.1	6.69262	1.718	0.0260747	-0.531685
582.577	-36296.6	-14491.1	6.723	1.71429	0.0290227	-0.51453
582.594	-36296.5	-14491.1	6.75302	1.70811	0.0331766	-0.49361
582.611	-36296.4	-14491.2	6.78179	1.70402	0.0287483	-0.467696
582.628	-36296.3	-14491.2	6.80876	1.69797	0.0133116	-0.442232
582.645	-36296.2	-14491.3	6.83493	1.69116	-0.00626411	-0.417361
582.662	-36296.1	-14491.3	6.86619	1.68422	-0.0277104	-0.392516
582.679	-36296	-14491.3	6.89672	1.67722	-0.0447282	-0.37519
582.696	-36295.8	-14491.4	6.92346	1.67391	-0.0616046	-0.365341
582.713	-36295.7	-14491.4	6.95171	1.667	-0.0728412	-0.367723
582.73	-36295.6	-14491.4	6.97835	1.6636	-0.0797183	-0.379245
582.747	-36295.5	-14491.5	7.00824	1.65699	-0.0831528	-0.398473
582.764	-36295.4	-14491.5	7.03667	1.65333	-0.0866667	-0.421569
582.781	-36295.3	-14491.6	7.06333	1.64667	-0.09	-0.443355
582.798	-36295.2	-14491.6	7.09	1.64	-0.0933333	-0.464052
582.815	-36295.1	-14491.6	7.11843	1.63288	-0.0969274	-0.482516
582.832	-36295	-14491.7	7.14832	1.62643	-0.0999727	-0.49866
582.849	-36294.8	-14491.7	7.17494	1.62299	-0.0964473	-0.511661
582.866	-36294.7	-14491.8	7.20329	1.61611	-0.0927052	-0.524146
582.883	-36294.6	-14491.8	7.22965	1.61269	-0.0858974	-0.533918
582.9	-36294.5	-14491.8	7.25695	1.60613	-0.0789926	-0.547743
582.917	-36294.4	-14491.9	7.28844	1.6023	-0.0677456	-0.568285
582.934	-36294.2	-14491.9	7.31466	1.59594	-0.054309	-0.592629
582.951	-36294.1	-14492	7.34112	1.59224	-0.0408961	-0.617742
582.968	-36294	-14492	7.36612	1.58567	-0.0266311	-0.641231
582.985	-36293.9	-14492	7.39286	1.58195	-0.0141578	-0.65984
583.002	-36293.8	-14492.1	7.42009	1.57568	-0.00410406	-0.675622
583.019	-36293.6	-14492.1	7.44718	1.57156	0.00561566	-0.688649
583.036	-36293.5	-14492.2	7.47068	1.56533	0.0120197	-0.699009
583.053	-36293.4	-14492.2	7.49838	1.56241	0.0179898	-0.708688
583.07	-36293.3	-14492.2	7.52626	1.55869	0.0210748	-0.717564
583.087	-36293.2	-14492.3	7.5526	1.55581	0.024683	-0.724242
583.104	-36293	-14492.3	7.5799	1.55083	0.0271002	-0.729758
583.121	-36292.9	-14492.4	7.60816	1.54519	0.025589	-0.734937
583.138	-36292.8	-14492.4	7.63279	1.54068	0.0216043	-0.739741
583.155	-36292.7	-14492.4	7.65801	1.53517	0.019985	-0.744479
583.172	-36292.6	-14492.5	7.68611	1.5302	0.0187589	-0.747977
583.189	-36292.4	-14492.5	7.7126	1.52513	0.0150842	-0.749582
583.206	-36292.3	-14492.6	7.73856	1.52	0.0114804	-0.750055
583.223	-36292.2	-14492.6	7.76255	1.51487	0.00956885	-0.750011
583.24	-36292.1	-14492.6	7.78521	1.50981	0.0111084	-0.749639
583.257	-36291.9	-14492.7	7.81147	1.50482	0.0174571	-0.747765
583.274	-36291.8	-14492.7	7.83919	1.49939	0.0204058	-0.744813
583.291	-36291.7	-14492.8	7.86576	1.49455	0.021107	-0.74228
583.308	-36291.5	-14492.8	7.89148	1.49005	0.0287009	-0.737954
583.325	-36291.4	-14492.9	7.9152	1.47702	0.0441186	-0.727249
583.342	-36291.3	-14492.9	7.93826	1.45401	0.0589035	-0.706809
583.359	-36291.2	-14492.9	7.96274	1.42061	0.072144	-0.676538
583.376	-36291	-14493	7.98662	1.3862	0.0885861	-0.64351
583.393	-36290.9	-14493	8.00955	1.35346	0.102993	-0.611003
583.41	-36290.8	-14493.1	8.03445	1.31808	0.116188	-0.578135
583.427	-36290.7	-14493.1	8.05551	1.28659	0.13655	-0.549452
583.444	-36290.5	-14493.2	8.07521	1.25948	0.170755	-0.525958
583.461	-36290.4	-14493.2	8.09603	1.2341	0.209851	-0.503693
583.478	-36290.3	-14493.3	8.11942	1.2132	0.247306	-0.484555
583.495	-36290.1	-14493.3	8.13974	1.19618	0.278365	-0.467818
583.512	-36290	-14493.3	8.16104	1.1813	0.304316	-0.454428
583.529	-36289.9	-14493.4	8.178	1.17395	0.31871	-0.446106
583.546	-36289.7	-14493.4	8.19749	1.16992	0.329125	-0.444233
583.563	-36289.6	-14493.5	8.21878	1.17605	0.333223	-0.449317
