# Supplementary material for: Extraction of driving behavior primitives considering driver expectation and vehicle dynamics
Source: PLoS One. 2025 Dec 31;20(12):e0340123. doi: 10.1371/journal.pone.0340123 (PMC12755792; doi:10.1371/journal.pone.0340123)
Supplement: S2 File — The dataset utilized in this study is organized into two main folders, categorizing driving scenarios into straight driving and turning maneuvers. These folders contain the raw, unprocessed behavioral data. For a detailed description of the variables and format within the.xlsx files, please refer to the accompanying readme.txt file. (ZIP) [file pone.0340123.s002.zip › DataSetForPimitiveExaction-2/turning/c13_w_2.xlsx]

## Sheet: Sheet1
629.14	-35982.7	-14601.8	5.35	-0.0499935	-0.0637747	-0.00978811
629.157	-35982.6	-14601.9	5.34999	-0.0500017	-0.070166	-0.00983844
629.174	-35982.5	-14601.9	5.35006	-0.0499992	-0.0699733	-0.0110902
629.191	-35982.4	-14601.9	5.34977	-0.0500002	-0.0697915	-0.0134281
629.208	-35982.3	-14602	5.34623	-0.0499999	-0.0662175	-0.0166821
629.225	-35982.2	-14602	5.34265	-0.05	-0.0626966	-0.0188093
629.242	-35982.1	-14602	5.33979	-0.05	-0.0596151	-0.0196301
629.259	-35982.1	-14602.1	5.34005	-0.05	-0.0607449	-0.0197152
629.276	-35982	-14602.1	5.33998	-0.05	-0.0692116	-0.0210798
629.293	-35981.9	-14602.1	5.34001	-0.05	-0.0842162	-0.0237307
629.31	-35981.8	-14602.1	5.34	-0.05	-0.105155	-0.0283812
629.327	-35981.7	-14602.2	5.34001	-0.05	-0.125463	-0.0327218
629.344	-35981.6	-14602.2	5.33995	-0.05	-0.140696	-0.035529
629.361	-35981.5	-14602.2	5.34017	-0.05	-0.154129	-0.0378095
629.378	-35981.5	-14602.3	5.3391	-0.05	-0.168021	-0.0423087
629.395	-35981.4	-14602.3	5.33548	-0.05	-0.181951	-0.0495227
629.412	-35981.3	-14602.3	5.33191	-0.05	-0.200575	-0.0570572
629.429	-35981.2	-14602.4	5.32968	-0.05	-0.221981	-0.0633944
629.446	-35981.1	-14602.4	5.33008	-0.05	-0.240217	-0.0685227
629.463	-35981	-14602.4	5.32998	-0.05	-0.247791	-0.0748566
629.48	-35980.9	-14602.4	5.33001	-0.05	-0.245115	-0.0844346
629.497	-35980.9	-14602.5	5.32999	-0.05	-0.241786	-0.0958292
629.514	-35980.8	-14602.5	5.33002	-0.05	-0.238311	-0.108786
629.531	-35980.7	-14602.5	5.32992	-0.05	-0.234981	-0.118376
629.548	-35980.6	-14602.6	5.33031	-0.05	-0.231198	-0.123935
629.565	-35980.5	-14602.6	5.32833	-0.05	-0.230117	-0.12827
629.582	-35980.4	-14602.6	5.3247	-0.05	-0.227994	-0.13211
629.599	-35980.3	-14602.6	5.3211	-0.05	-0.226594	-0.136502
629.616	-35980.3	-14602.7	5.3198	-0.05	-0.225927	-0.14149
629.633	-35980.2	-14602.7	5.32005	-0.05	-0.232621	-0.148737
629.65	-35980.1	-14602.7	5.31999	-0.0499999	-0.242853	-0.155699
629.667	-35980	-14602.8	5.32	-0.0500004	-0.255894	-0.162048
629.684	-35979.9	-14602.8	5.32	-0.0499985	-0.267391	-0.164499
629.701	-35979.8	-14602.8	5.31999	-0.0500055	-0.276791	-0.164077
629.718	-35979.7	-14602.8	5.32002	-0.0499822	-0.287946	-0.160206
629.735	-35979.7	-14602.9	5.31993	-0.05007	-0.293074	-0.155799
629.752	-35979.6	-14602.9	5.32028	-0.0497376	-0.293464	-0.149883
629.769	-35979.5	-14602.9	5.31737	-0.0525804	-0.293083	-0.142038
629.786	-35979.4	-14603	5.31395	-0.0562641	-0.296137	-0.133268
629.803	-35979.3	-14603	5.31038	-0.0569713	-0.296998	-0.126182
629.82	-35979.2	-14603	5.30994	-0.0538312	-0.293846	-0.122313
629.837	-35979.1	-14603	5.31002	-0.0502169	-0.290137	-0.120053
629.854	-35979.1	-14603.1	5.31	-0.0499443	-0.292539	-0.117967
629.871	-35979	-14603.1	5.31	-0.0500072	-0.302521	-0.114599
629.888	-35978.9	-14603.1	5.31	-0.0499976	-0.318922	-0.111258
629.905	-35978.8	-14603.1	5.31	-0.0500024	-0.335911	-0.110004
629.922	-35978.7	-14603.2	5.31	-0.05	-0.343333	-0.1122
629.939	-35978.6	-14603.2	5.31	-0.05	-0.343333	-0.118736
629.956	-35978.5	-14603.2	5.31	-0.05	-0.343333	-0.126362
629.973	-35978.5	-14603.2	5.30645	-0.0535525	-0.350441	-0.133232
629.99	-35978.4	-14603.3	5.30312	-0.056884	-0.357084	-0.137446
630.007	-35978.3	-14603.3	5.29991	-0.0600874	-0.363576	-0.140759
630.024	-35978.2	-14603.3	5.30004	-0.0599566	-0.367438	-0.145431
630.041	-35978.1	-14603.4	5.29999	-0.0600116	-0.378135	-0.149716
630.058	-35978	-14603.4	5.3	-0.059997	-0.396392	-0.152682
630.075	-35977.9	-14603.4	5.3	-0.0600012	-0.42953	-0.152219
630.092	-35977.9	-14603.4	5.30001	-0.0599992	-0.461821	-0.149889
630.109	-35977.8	-14603.5	5.29997	-0.060002	-0.487665	-0.147886
630.126	-35977.7	-14603.5	5.30013	-0.0599904	-0.506313	-0.14682
630.143	-35977.6	-14603.5	5.29946	-0.0600362	-0.51612	-0.145678
630.16	-35977.5	-14603.5	5.29581	-0.0598661	-0.529538	-0.142674
630.177	-35977.4	-14603.5	5.29218	-0.060717	-0.54692	-0.1365
630.194	-35977.3	-14603.6	5.28973	-0.064329	-0.574259	-0.129527
630.211	-35977.2	-14603.6	5.29007	-0.0678519	-0.60332	-0.122479
630.228	-35977.2	-14603.6	5.28998	-0.0703029	-0.637769	-0.118788
630.245	-35977.1	-14603.6	5.29	-0.0699739	-0.667883	-0.1175
630.262	-35977	-14603.7	5.29001	-0.0698064	-0.702284	-0.117685
630.279	-35976.9	-14603.7	5.28993	-0.0711601	-0.738983	-0.117631
630.296	-35976.8	-14603.7	5.29026	-0.0744704	-0.782247	-0.117669
630.313	-35976.7	-14603.7	5.28878	-0.0794514	-0.838006	-0.117576
630.33	-35976.6	-14603.7	5.28507	-0.0856192	-0.883224	-0.11806
630.347	-35976.6	-14603.8	5.28153	-0.0865958	-0.898545	-0.119303
630.364	-35976.5	-14603.8	5.27975	-0.0878822	-0.921463	-0.120097
630.381	-35976.4	-14603.8	5.28009	-0.0930587	-0.988225	-0.118499
630.398	-35976.3	-14603.8	5.27991	-0.101895	-1.07374	-0.11381
630.415	-35976.2	-14603.9	5.28027	-0.111016	-1.13496	-0.108031
630.432	-35976.1	-14603.9	5.27825	-0.115217	-1.16319	-0.102391
630.449	-35976	-14603.9	5.27474	-0.120285	-1.19842	-0.097191
630.466	-35975.9	-14603.9	5.27099	-0.127491	-1.26723	-0.0903669
630.483	-35975.8	-14603.9	5.26979	-0.135561	-1.35475	-0.0802709
630.5	-35975.7	-14604	5.26998	-0.151024	-1.46223	-0.0687117
630.517	-35975.7	-14604	5.27025	-0.163715	-1.57499	-0.0556705
630.534	-35975.6	-14604	5.26779	-0.174646	-1.65381	-0.0466482
630.551	-35975.5	-14604	5.26438	-0.176514	-1.68047	-0.0392974
630.568	-35975.4	-14604	5.26054	-0.181522	-1.69288	-0.0320842
630.585	-35975.3	-14604	5.2601	-0.186226	-1.71087	-0.0254201
630.602	-35975.2	-14604	5.25762	-0.188824	-1.74146	-0.0197464
630.619	-35975.1	-14604.1	5.25397	-0.195432	-1.77908	-0.0142272
630.636	-35975	-14604.1	5.25039	-0.201864	-1.82559	-0.00682023
630.653	-35975	-14604.1	5.24985	-0.211912	-1.86173	0.000764877
630.67	-35974.9	-14604.1	5.25017	-0.216311	-1.88282	0.00897472
630.687	-35974.8	-14604.1	5.2471	-0.219903	-1.87232	0.0138596
630.704	-35974.7	-14604.1	5.24376	-0.217143	-1.85039	0.014479
630.721	-35974.6	-14604.1	5.24013	-0.213637	-1.80931	0.00914501
630.738	-35974.5	-14604.1	5.23994	-0.206974	-1.76597	0.00153976
630.755	-35974.4	-14604.1	5.24011	-0.203597	-1.71375	-0.00607725
630.772	-35974.3	-14604.1	5.23667	-0.196667	-1.64333	-0.0141612
630.789	-35974.2	-14604.1	5.23333	-0.19	-1.58	-0.0228758
630.806	-35974.2	-14604.2	5.23	-0.183333	-1.52333	-0.0326797
630.823	-35974.1	-14604.2	5.23002	-0.176366	-1.47053	-0.0407333
630.84	-35974	-14604.2	5.22999	-0.173168	-1.42752	-0.0471601
630.857	-35973.9	-14604.2	5.23	-0.169784	-1.38804	-0.0526867
630.874	-35973.8	-14604.2	5.22998	-0.166296	-1.36018	-0.0609347
630.891	-35973.7	-14604.2	5.23007	-0.162826	-1.33383	-0.0696887
630.908	-35973.6	-14604.2	5.22974	-0.16006	-1.31963	-0.0782216
630.925	-35973.5	-14604.2	5.22603	-0.164342	-1.32981	-0.0833582
630.942	-35973.4	-14604.2	5.22267	-0.171526	-1.3554	-0.0835176
630.959	-35973.3	-14604.2	5.21979	-0.182008	-1.38947	-0.0799445
630.976	-35973.3	-14604.2	5.22008	-0.191824	-1.4256	-0.0766168
630.993	-35973.1	-14604.2	5.21995	-0.198323	-1.46673	-0.0751969
631.01	-35973.1	-14604.2	5.22014	-0.204256	-1.51015	-0.0765762
631.027	-35973	-14604.2	5.21928	-0.208422	-1.55216	-0.0776646
631.044	-35972.9	-14604.2	5.21567	-0.214804	-1.59073	-0.078708
631.061	-35972.8	-14604.2	5.21215	-0.216983	-1.62109	-0.0800463
631.078	-35972.7	-14604.2	5.20968	-0.215782	-1.63676	-0.0828624
631.095	-35972.6	-14604.2	5.2101	-0.211902	-1.64192	-0.0858438
631.112	-35972.5	-14604.2	5.20993	-0.2097	-1.64985	-0.0878917
631.129	-35972.5	-14604.2	5.21023	-0.210315	-1.6627	-0.0905034
631.146	-35972.4	-14604.2	5.20891	-0.208828	-1.67194	-0.0944662
631.163	-35972.3	-14604.2	5.2052	-0.205434	-1.6658	-0.101272
631.18	-35972.2	-14604.2	5.20151	-0.200196	-1.64497	-0.109219
631.197	-35972.1	-14604.2	5.19973	-0.194841	-1.61675	-0.117421
631.214	-35972	-14604.2	5.20007	-0.191512	-1.58189	-0.125416
631.231	-35971.9	-14604.2	5.19998	-0.189673	-1.54509	-0.132162
631.248	-35971.8	-14604.2	5.20002	-0.190162	-1.51291	-0.137567
631.265	-35971.7	-14604.1	5.19993	-0.189698	-1.49073	-0.141498
631.282	-35971.7	-14604.1	5.20028	-0.191839	-1.48382	-0.143186
631.299	-35971.6	-14604.1	5.19827	-0.194945	-1.48436	-0.141056
631.316	-35971.5	-14604.1	5.1946	-0.20089	-1.49246	-0.136757
631.333	-35971.4	-14604.1	5.19089	-0.205793	-1.50478	-0.132126
631.35	-35971.3	-14604.1	5.1898	-0.208717	-1.52211	-0.128585
631.367	-35971.2	-14604.1	5.19006	-0.212333	-1.546	-0.125161
631.384	-35971.1	-14604.1	5.18991	-0.215621	-1.5699	-0.122445
631.401	-35971	-14604.1	5.19031	-0.219296	-1.59318	-0.121728
631.418	-35970.9	-14604.1	5.18761	-0.220131	-1.61543	-0.123546
631.435	-35970.8	-14604.1	5.18414	-0.219965	-1.63285	-0.125994
631.452	-35970.7	-14604	5.18054	-0.220009	-1.6496	-0.126596
631.469	-35970.7	-14604	5.1799	-0.219999	-1.66414	-0.124706
631.486	-35970.6	-14604	5.18002	-0.219996	-1.67827	-0.121482
631.503	-35970.5	-14604	5.18001	-0.220015	-1.68309	-0.118311
631.52	-35970.4	-14604	5.17996	-0.219958	-1.68377	-0.113854
631.537	-35970.3	-14604	5.18016	-0.220162	-1.67483	-0.109409
631.554	-35970.2	-14604	5.17711	-0.217105	-1.66166	-0.105931
631.571	-35970.1	-14604	5.17376	-0.213764	-1.64565	-0.104659
631.588	-35970.1	-14603.9	5.17012	-0.210122	-1.62446	-0.103584
631.605	-35970	-14603.9	5.16997	-0.209966	-1.60773	-0.101447
631.622	-35969.9	-14603.9	5.17001	-0.210016	-1.58772	-0.0992412
631.639	-35969.8	-14603.9	5.17	-0.21	-1.57333	-0.0980392
631.656	-35969.7	-14603.9	5.17	-0.21	-1.56	-0.0991285
631.673	-35969.6	-14603.8	5.16999	-0.206456	-1.55306	-0.101493
631.69	-35969.5	-14603.8	5.17003	-0.203084	-1.5499	-0.104717
631.707	-35969.4	-14603.8	5.16988	-0.200035	-1.55012	-0.105658
631.724	-35969.4	-14603.8	5.16624	-0.203803	-1.55393	-0.104252
631.741	-35969.3	-14603.8	5.16289	-0.207112	-1.56111	-0.100982
631.758	-35969.2	-14603.7	5.15984	-0.210096	-1.571	-0.0988723
631.775	-35969.1	-14603.7	5.16006	-0.210323	-1.57787	-0.0965856
631.792	-35969	-14603.7	5.15999	-0.213954	-1.58428	-0.0942401
631.809	-35968.9	-14603.7	5.15998	-0.217389	-1.59209	-0.091018
631.826	-35968.8	-14603.7	5.16013	-0.220144	-1.60658	-0.0888097
631.843	-35968.7	-14603.6	5.15947	-0.22049	-1.62018	-0.0866801
631.86	-35968.7	-14603.6	5.15581	-0.224097	-1.63779	-0.0821488
631.877	-35968.6	-14603.6	5.15219	-0.228414	-1.66131	-0.0695241
631.894	-35968.5	-14603.6	5.14973	-0.235108	-1.69323	-0.0483288
631.911	-35968.4	-14603.5	5.15008	-0.243015	-1.73307	-0.0168421
631.928	-35968.3	-14603.5	5.14992	-0.252728	-1.77896	0.0208652
631.945	-35968.2	-14603.5	5.15023	-0.259146	-1.82216	0.057573
631.962	-35968.1	-14603.5	5.149	-0.264672	-1.86395	0.0924279
631.979	-35968.1	-14603.4	5.14525	-0.269066	-1.9034	0.120236
631.996	-35968	-14603.4	5.14177	-0.276153	-1.94098	0.138008
632.013	-35967.9	-14603.4	5.13968	-0.282824	-1.97357	0.148744
632.03	-35967.8	-14603.4	5.14033	-0.290131	-2.00208	0.154563
632.047	-35967.7	-14603.3	5.13869	-0.295069	-2.02204	0.156186
632.064	-35967.6	-14603.3	5.135	-0.29852	-2.03478	0.154478
632.081	-35967.6	-14603.3	5.13132	-0.300278	-2.03526	0.149787
632.098	-35967.5	-14603.2	5.12966	-0.300001	-2.03296	0.143891
632.115	-35967.4	-14603.2	5.13038	-0.299718	-2.03326	0.140348
632.132	-35967.3	-14603.2	5.12831	-0.301654	-2.03396	0.142263
632.149	-35967.2	-14603.1	5.12472	-0.305361	-2.02932	0.150621
632.166	-35967.1	-14603.1	5.12102	-0.308706	-2.02614	0.164294
632.183	-35967.1	-14603.1	5.11969	-0.312295	-2.02782	0.181038
632.2	-35967	-14603	5.12038	-0.315047	-2.03837	0.199232
632.217	-35966.9	-14603	5.11784	-0.321438	-2.05017	0.218486
632.234	-35966.8	-14603	5.11433	-0.325585	-2.0629	0.23936
632.251	-35966.7	-14602.9	5.11074	-0.331419	-2.07357	0.266254
632.268	-35966.7	-14602.9	5.1098	-0.335956	-2.08654	0.315395
632.285	-35966.6	-14602.9	5.11028	-0.339426	-2.10021	0.38161
632.302	-35966.5	-14602.8	5.10758	-0.340141	-2.1138	0.458489
632.319	-35966.4	-14602.8	5.10398	-0.339971	-2.12282	0.545955
632.336	-35966.4	-14602.7	5.10039	-0.340011	-2.12115	0.639487
632.353	-35966.3	-14602.7	5.09985	-0.339983	-2.1142	0.743653
632.37	-35966.2	-14602.7	5.10017	-0.340041	-2.11294	0.859435
632.387	-35966.1	-14602.6	5.0971	-0.339843	-2.11899	0.959413
632.404	-35966	-14602.6	5.09376	-0.342876	-2.12868	1.03498
632.421	-35965.9	-14602.5	5.09013	-0.346453	-2.13953	1.08912
632.438	-35965.9	-14602.5	5.08994	-0.349866	-2.14333	1.11766
632.455	-35965.8	-14602.4	5.09011	-0.350126	-2.14042	1.13032
632.472	-35965.7	-14602.4	5.08667	-0.346667	-2.13	1.1329
632.489	-35965.7	-14602.4	5.08333	-0.343333	-2.11667	1.12963
632.506	-35965.6	-14602.3	5.08	-0.34	-2.1	1.12309
632.523	-35965.5	-14602.3	5.08003	-0.336366	-2.07866	1.11264
632.54	-35965.4	-14602.2	5.07999	-0.329558	-2.05528	1.10175
632.557	-35965.3	-14602.2	5.08003	-0.32305	-2.032	1.09219
632.574	-35965.3	-14602.1	5.07976	-0.319629	-2.0111	1.09089
632.591	-35965.2	-14602.1	5.07625	-0.316289	-1.99503	1.10373
632.608	-35965.1	-14602	5.07287	-0.312863	-1.98166	1.13706
632.625	-35965	-14602	5.06976	-0.309765	-1.96793	1.19273
632.642	-35965	-14601.9	5.07006	-0.310063	-1.95837	1.25994
632.659	-35964.9	-14601.9	5.06998	-0.309984	-1.94802	1.33983
632.676	-35964.8	-14601.8	5.07001	-0.310005	-1.93816	1.42944
632.693	-35964.8	-14601.8	5.06996	-0.309999	-1.93171	1.51563
632.71	-35964.7	-14601.7	5.07013	-0.31	-1.92562	1.60297
632.727	-35964.6	-14601.7	5.06928	-0.31	-1.92225	1.69404
632.744	-35964.5	-14601.6	5.06567	-0.31	-1.9197	1.77963
632.761	-35964.5	-14601.6	5.06215	-0.31	-1.92012	1.86121
632.778	-35964.4	-14601.5	5.05968	-0.31	-1.91977	1.93008
632.795	-35964.3	-14601.5	5.06008	-0.309999	-1.92095	1.98142
632.812	-35964.2	-14601.4	5.05998	-0.310002	-1.9244	2.03347
632.829	-35964.2	-14601.4	5.05998	-0.309992	-1.92934	2.09205
632.846	-35964.1	-14601.3	5.06008	-0.310031	-1.93512	2.1519
632.863	-35964	-14601.2	5.0596	-0.309828	-1.93762	2.19667
632.88	-35964	-14601.2	5.05776	-0.308358	-1.93835	2.21567
632.897	-35963.9	-14601.1	5.0558	-0.304471	-1.93333	2.22594
632.914	-35963.8	-14601.1	5.05415	-0.297593	-1.91971	2.23544
632.931	-35963.8	-14601	5.05232	-0.287808	-1.89651	2.2404
632.948	-35963.7	-14600.9	5.05054	-0.275917	-1.86575	2.23951
632.965	-35963.6	-14600.9	5.04975	-0.263275	-1.83177	2.2342
632.982	-35963.6	-14600.8	5.04989	-0.24964	-1.79115	2.22554
632.999	-35963.5	-14600.8	5.05006	-0.23345	-1.73406	2.21409
633.016	-35963.4	-14600.7	5.05001	-0.21589	-1.66461	2.20033
633.033	-35963.4	-14600.7	5.05003	-0.20007	-1.59688	2.18468
633.05	-35963.3	-14600.6	5.05005	-0.185447	-1.52939	2.16812
633.067	-35963.3	-14600.5	5.04981	-0.169334	-1.45138	2.15196
633.084	-35963.2	-14600.5	5.04981	-0.153733	-1.37101	2.13701
633.101	-35963.1	-14600.4	5.05095	-0.143351	-1.30764	2.12372
633.118	-35963.1	-14600.4	5.05288	-0.137694	-1.26238	2.11309
633.135	-35963	-14600.3	5.05463	-0.13355	-1.22672	2.10622
633.152	-35962.9	-14600.2	5.05624	-0.130469	-1.20084	2.10281
633.169	-35962.9	-14600.2	5.05817	-0.129268	-1.1889	2.10189
633.186	-35962.8	-14600.1	5.05982	-0.129781	-1.19146	2.10307
633.203	-35962.7	-14600.1	5.06029	-0.131336	-1.20713	2.10615
633.22	-35962.7	-14600	5.06003	-0.133143	-1.23309	2.11054
633.237	-35962.6	-14599.9	5.05992	-0.134593	-1.26654	2.1155
633.254	-35962.5	-14599.9	5.05999	-0.13638	-1.30788	2.12038
633.271	-35962.5	-14599.8	5.06002	-0.139408	-1.35794	2.12464
633.288	-35962.4	-14599.8	5.06	-0.143117	-1.41334	2.12834
633.305	-35962.4	-14599.7	5.05999	-0.146627	-1.46953	2.13159
633.322	-35962.3	-14599.6	5.06	-0.15	-1.52333	2.13399
633.339	-35962.2	-14599.6	5.06	-0.153447	-1.57248	2.1351
633.356	-35962.2	-14599.5	5.06	-0.156667	-1.61667	2.13508
633.373	-35962.1	-14599.4	5.06	-0.159138	-1.65529	2.13407
633.39	-35962.1	-14599.4	5.06	-0.159988	-1.68473	2.13161
633.407	-35962	-14599.3	5.06001	-0.158716	-1.70225	2.12727
633.424	-35962	-14599.2	5.06	-0.156381	-1.71064	2.12121
633.441	-35961.9	-14599.2	5.05998	-0.153679	-1.71233	2.11363
633.458	-35961.8	-14599.1	5.06001	-0.149356	-1.7053	2.10451
633.475	-35961.8	-14599.1	5.06007	-0.142693	-1.6885	2.09381
633.492	-35961.7	-14599	5.05996	-0.135437	-1.66575	2.08162
633.509	-35961.7	-14598.9	5.05972	-0.128767	-1.63979	2.06825
633.526	-35961.6	-14598.8	5.06024	-0.121489	-1.6088	2.05451
633.543	-35961.5	-14598.8	5.06186	-0.11304	-1.5724	2.04093
633.56	-35961.5	-14598.7	5.06375	-0.104846	-1.53451	2.02726
633.577	-35961.4	-14598.7	5.06541	-0.097842	-1.4981	2.0133
633.594	-35961.4	-14598.6	5.06726	-0.0914892	-1.46322	1.99905
633.611	-35961.3	-14598.5	5.06921	-0.0849129	-1.43005	1.9842
633.628	-35961.3	-14598.4	5.07014	-0.076958	-1.39961	1.96785
633.645	-35961.2	-14598.4	5.06996	-0.0661271	-1.3705	1.94856
633.662	-35961.2	-14598.3	5.07026	-0.0504549	-1.33769	1.92429
633.679	-35961.1	-14598.2	5.0719	-0.0277121	-1.29863	1.89402
633.696	-35961.1	-14598.2	5.07448	0.00454908	-1.25492	1.85835
633.713	-35961	-14598.1	5.07783	0.0446315	-1.2109	1.81849
633.73	-35960.9	-14598	5.08218	0.0857581	-1.17382	1.77618
633.747	-35960.9	-14598	5.08728	0.125427	-1.14577	1.73218
633.764	-35960.8	-14597.9	5.09234	0.166063	-1.12318	1.68608
633.781	-35960.8	-14597.8	5.09738	0.20901	-1.10561	1.63733
633.798	-35960.7	-14597.8	5.10327	0.254219	-1.09612	1.58532
633.815	-35960.7	-14597.7	5.11024	0.302347	-1.09357	1.53007
633.832	-35960.6	-14597.6	5.11791	0.354718	-1.09327	1.47223
633.849	-35960.6	-14597.5	5.12628	0.411822	-1.09793	1.41212
633.866	-35960.5	-14597.5	5.13564	0.473269	-1.11588	1.34987
633.883	-35960.5	-14597.4	5.14608	0.535577	-1.14881	1.28734
633.9	-35960.4	-14597.3	5.15749	0.593079	-1.19304	1.22768
633.917	-35960.4	-14597.3	5.16966	0.643312	-1.24427	1.17357
633.934	-35960.3	-14597.2	5.18233	0.686042	-1.29803	1.12706
633.951	-35960.3	-14597.1	5.1958	0.721142	-1.35136	1.08778
633.968	-35960.2	-14597	5.21059	0.748608	-1.40212	1.05408
633.985	-35960.2	-14597	5.22628	0.769301	-1.44726	1.02554
634.002	-35960.1	-14596.9	5.24197	0.784534	-1.48364	1.0024
634.019	-35960.1	-14596.8	5.25733	0.795205	-1.51221	0.98423
634.036	-35960	-14596.7	5.27235	0.802054	-1.53557	0.970293
634.053	-35960	-14596.7	5.28733	0.806142	-1.55398	0.96006
634.07	-35959.9	-14596.6	5.30262	0.80858	-1.56699	0.953187
634.087	-35959.9	-14596.5	5.31816	0.809904	-1.57581	0.949996
634.104	-35959.8	-14596.4	5.33374	0.81037	-1.58218	0.950982
634.121	-35959.8	-14596.4	5.34911	0.810044	-1.58648	0.956013
634.138	-35959.7	-14596.3	5.36412	0.808901	-1.58881	0.964687
634.155	-35959.7	-14596.2	5.37911	0.806821	-1.58995	0.97636
634.172	-35959.6	-14596.1	5.39444	0.803742	-1.5906	0.990143
634.189	-35959.6	-14596	5.41	0.8	-1.59	1.00436
634.206	-35959.5	-14596	5.42555	0.796159	-1.5873	1.01725
634.223	-35959.5	-14595.9	5.44089	0.793203	-1.58306	1.02777
634.24	-35959.4	-14595.8	5.45595	0.791619	-1.57812	1.03502
634.257	-35959.4	-14595.7	5.47088	0.789856	-1.57304	1.03818
634.274	-35959.3	-14595.6	5.48598	0.787165	-1.56806	1.03648
634.291	-35959.3	-14595.6	5.50195	0.786897	-1.56265	1.02937
634.308	-35959.2	-14595.5	5.51908	0.792032	-1.55623	1.01638
634.325	-35959.2	-14595.4	5.53633	0.802085	-1.54854	0.997261
634.342	-35959.1	-14595.3	5.55297	0.816737	-1.53926	0.971721
634.359	-35959.1	-14595.2	5.56965	0.837525	-1.52779	0.939289
634.376	-35959.1	-14595.1	5.5868	0.865214	-1.51345	0.899974
634.393	-35959	-14595.1	5.60403	0.898094	-1.49537	0.854993
634.41	-35959	-14595	5.62112	0.934027	-1.4735	0.805716
634.427	-35958.9	-14594.9	5.63851	0.970772	-1.44947	0.753457
634.444	-35958.9	-14594.8	5.65662	1.00813	-1.4228	0.698964
634.461	-35958.8	-14594.7	5.67574	1.04942	-1.3891	0.642026
634.478	-35958.8	-14594.6	5.6961	1.09569	-1.34776	0.582763
634.495	-35958.7	-14594.5	5.71783	1.14347	-1.30532	0.522033
634.512	-35958.7	-14594.5	5.74036	1.19011	-1.26569	0.461121
634.529	-35958.6	-14594.4	5.76211	1.2348	-1.22793	0.401779
634.546	-35958.6	-14594.3	5.78334	1.27795	-1.19119	0.344211
634.563	-35958.6	-14594.2	5.80669	1.32133	-1.15535	0.286644
634.58	-35958.5	-14594.1	5.83266	1.36592	-1.12078	0.228248
634.597	-35958.5	-14594	5.85893	1.41164	-1.08842	0.169571
634.614	-35958.4	-14593.9	5.88458	1.45809	-1.05776	0.112059
634.631	-35958.4	-14593.8	5.91041	1.50454	-1.02699	0.0579394
634.648	-35958.3	-14593.7	5.93705	1.54971	-0.999483	0.00756342
634.665	-35958.3	-14593.6	5.96494	1.59178	-0.982922	-0.040398
634.682	-35958.2	-14593.6	5.99422	1.62937	-0.97429	-0.0853395
634.699	-35958.2	-14593.5	6.02477	1.66161	-0.961052	-0.124971
634.716	-35958.1	-14593.4	6.05582	1.68841	-0.939204	-0.159571
634.733	-35958.1	-14593.3	6.08623	1.71054	-0.911186	-0.191458
634.75	-35958.1	-14593.2	6.11609	1.7317	-0.87186	-0.222277
634.767	-35958	-14593.1	6.14629	1.75718	-0.812319	-0.25318
634.784	-35958	-14593	6.17734	1.78734	-0.742509	-0.285337
634.801	-35957.9	-14592.9	6.20941	1.81936	-0.683677	-0.319693
634.818	-35957.9	-14592.8	6.24223	1.85217	-0.641315	-0.354724
634.835	-35957.8	-14592.7	6.27531	1.88546	-0.612556	-0.387723
634.852	-35957.8	-14592.6	6.30872	1.91668	-0.602175	-0.418048
634.869	-35957.7	-14592.5	6.34274	1.94261	-0.616052	-0.445983
634.886	-35957.7	-14592.4	6.37723	1.96339	-0.637518	-0.470931
634.903	-35957.6	-14592.3	6.41181	1.98072	-0.642672	-0.491987
634.92	-35957.6	-14592.2	6.44602	1.99515	-0.634507	-0.50912
634.937	-35957.5	-14592.1	6.47951	2.00682	-0.624627	-0.522743
634.954	-35957.5	-14592	6.51274	2.01579	-0.609263	-0.533699
634.971	-35957.5	-14591.9	6.54646	2.02218	-0.582843	-0.542794
634.988	-35957.4	-14591.8	6.58124	2.02647	-0.560685	-0.549777
635.005	-35957.4	-14591.7	6.61727	2.0291	-0.560565	-0.554222
635.022	-35957.3	-14591.6	6.65333	2.03	-0.576667	-0.556645
635.039	-35957.2	-14591.5	6.68833	2.02904	-0.598706	-0.557735
635.056	-35957.2	-14591.4	6.72333	2.02667	-0.626667	-0.557734
635.073	-35957.2	-14591.3	6.7594	2.02343	-0.66072	-0.556835
635.09	-35957.1	-14591.2	6.79542	2.01978	-0.691511	-0.555471
635.107	-35957.1	-14591.1	6.8302	2.01617	-0.7101	-0.554136
635.124	-35957	-14591	6.86393	2.013	-0.716939	-0.553325
635.141	-35957	-14590.9	6.89717	2.01073	-0.713328	-0.553447
635.158	-35956.9	-14590.8	6.93064	2.01002	-0.697413	-0.554672
635.175	-35956.9	-14590.7	6.96482	2.01125	-0.669552	-0.55708
635.192	-35956.8	-14590.6	6.99946	2.01387	-0.637881	-0.560614
635.209	-35956.8	-14590.5	7.03406	2.01724	-0.609297	-0.565034
635.226	-35956.7	-14590.3	7.06783	2.02084	-0.584504	-0.569718
635.243	-35956.7	-14590.2	7.10084	2.02428	-0.564993	-0.574173
635.26	-35956.6	-14590.1	7.13487	2.02735	-0.555639	-0.578269
635.277	-35956.6	-14590	7.17082	2.02956	-0.557104	-0.581844
635.294	-35956.5	-14589.9	7.2074	2.02981	-0.56075	-0.584575
635.311	-35956.5	-14589.8	7.24356	2.02802	-0.560978	-0.586356
635.328	-35956.4	-14589.7	7.27917	2.02608	-0.559314	-0.587494
635.345	-35956.3	-14589.6	7.31424	2.02463	-0.555482	-0.588139
635.362	-35956.3	-14589.4	7.34882	2.02234	-0.545614	-0.588166
635.379	-35956.2	-14589.3	7.38312	2.01882	-0.530815	-0.587614
635.396	-35956.2	-14589.2	7.41754	2.01529	-0.519785	-0.586793
635.413	-35956.1	-14589.1	7.452	2.01202	-0.516383	-0.585737
635.43	-35956.1	-14589	7.48577	2.00788	-0.517624	-0.584116
635.447	-35956	-14588.9	7.51897	2.00275	-0.521077	-0.581906
635.464	-35956	-14588.8	7.55261	1.99767	-0.525328	-0.579427
635.481	-35955.9	-14588.7	7.58702	1.99266	-0.527561	-0.576667
635.498	-35955.9	-14588.5	7.62169	1.98662	-0.523629	-0.573264
635.515	-35955.8	-14588.4	7.65607	1.97959	-0.514234	-0.569261
635.532	-35955.8	-14588.3	7.68962	1.97265	-0.504444	-0.565067
635.549	-35955.7	-14588.2	7.72281	1.96606	-0.496309	-0.56072
635.566	-35955.7	-14588	7.75682	1.95936	-0.48933	-0.55597
635.583	-35955.6	-14587.9	7.79132	1.95246	-0.482566	-0.550858
635.6	-35955.6	-14587.8	7.82489	1.9455	-0.474741	-0.545663
635.617	-35955.5	-14587.7	7.85728	1.93864	-0.464023	-0.540632
635.634	-35955.4	-14587.5	7.88906	1.93201	-0.448509	-0.535969
635.651	-35955.4	-14587.4	7.92067	1.92536	-0.429284	-0.531696
635.668	-35955.3	-14587.3	7.95255	1.91832	-0.40914	-0.527768
635.685	-35955.3	-14587.2	7.98538	1.91147	-0.390562	-0.524552
635.702	-35955.2	-14587.1	8.01976	1.90576	-0.375647	-0.522587
635.719	-35955.2	-14586.9	8.05414	1.90085	-0.364841	-0.521823
635.736	-35955.1	-14586.8	8.08634	1.8959	-0.357747	-0.52193
635.753	-35955.1	-14586.7	8.11768	1.89087	-0.353764	-0.522688
635.77	-35955	-14586.6	8.15039	1.88597	-0.352275	-0.523874
635.787	-35955	-14586.4	8.18298	1.88068	-0.353087	-0.524963
635.804	-35954.9	-14586.3	8.21318	1.87438	-0.356275	-0.525395
635.821	-35954.8	-14586.2	8.24301	1.86748	-0.362388	-0.525126
635.838	-35954.8	-14586	8.27526	1.86063	-0.37178	-0.524285
635.855	-35954.7	-14585.9	8.30812	1.85375	-0.382697	-0.522967
635.872	-35954.7	-14585.8	8.33911	1.84664	-0.393504	-0.521295
635.889	-35954.6	-14585.7	8.37	1.84	-0.406667	-0.519608
635.906	-35954.6	-14585.5	8.40279	1.83448	-0.424584	-0.518108
635.923	-35954.5	-14585.4	8.43517	1.82973	-0.444487	-0.516202
635.94	-35954.4	-14585.2	8.4651	1.82507	-0.463765	-0.513311
635.957	-35954.4	-14585.1	8.49517	1.81964	-0.484666	-0.509565
635.974	-35954.3	-14585	8.52763	1.81297	-0.509395	-0.505052
635.991	-35954.3	-14584.9	8.56045	1.80584	-0.536593	-0.499225
636.008	-35954.2	-14584.7	8.59166	1.79897	-0.564349	-0.491947
636.025	-35954.2	-14584.6	8.62201	1.7921	-0.591313	-0.484613
636.042	-35954.1	-14584.4	8.65223	1.78518	-0.616704	-0.478563
636.059	-35954	-14584.3	8.68181	1.77901	-0.640861	-0.474358
636.076	-35954	-14584.2	8.71075	1.77465	-0.663841	-0.472676
636.093	-35953.9	-14584.1	8.74049	1.77338	-0.684637	-0.474748
636.11	-35953.9	-14583.9	8.77157	1.77597	-0.702488	-0.481206
636.127	-35953.8	-14583.8	8.80217	1.78218	-0.717449	-0.491316
636.144	-35953.8	-14583.6	8.83179	1.79161	-0.730537	-0.504108
636.161	-35953.7	-14583.5	8.86269	1.80387	-0.744239	-0.518491
636.178	-35953.7	-14583.4	8.89555	1.81784	-0.759702	-0.533292
636.195	-35953.6	-14583.2	8.92783	1.83112	-0.775534	-0.547222
636.212	-35953.5	-14583.1	8.95858	1.84187	-0.790946	-0.55931
636.229	-35953.5	-14582.9	8.98957	1.84926	-0.806418	-0.569072
636.246	-35953.4	-14582.8	9.0214	1.85291	-0.822797	-0.576341
636.263	-35953.4	-14582.6	9.05281	1.85289	-0.841211	-0.581293
636.28	-35953.3	-14582.5	9.08359	1.84955	-0.860614	-0.584175
636.297	-35953.3	-14582.4	9.11481	1.84356	-0.877358	-0.585288
636.314	-35953.2	-14582.2	9.14661	1.83529	-0.891738	-0.584791
636.331	-35953.1	-14582.1	9.178	1.8248	-0.90834	-0.582698
636.348	-35953.1	-14581.9	9.20881	1.81265	-0.92772	-0.579269
636.365	-35953	-14581.8	9.23978	1.79987	-0.946028	-0.575007
636.382	-35953	-14581.6	9.27078	1.78622	-0.962834	-0.569948
636.399	-35952.9	-14581.5	9.3009	1.77033	-0.980898	-0.563704
636.416	-35952.9	-14581.3	9.32993	1.75282	-1.00009	-0.556247
636.433	-35952.8	-14581.2	9.35831	1.73575	-1.01806	-0.547832
636.45	-35952.7	-14581	9.38659	1.71925	-1.03442	-0.538443
636.467	-35952.7	-14580.9	9.41537	1.7022	-1.05014	-0.527912
636.484	-35952.6	-14580.7	9.44467	1.68492	-1.06555	-0.516509
636.501	-35952.6	-14580.6	9.47412	1.66867	-1.08045	-0.504776
636.518	-35952.5	-14580.4	9.50325	1.65349	-1.09387	-0.492973
636.535	-35952.5	-14580.3	9.53164	1.63871	-1.10453	-0.481163
636.552	-35952.4	-14580.1	9.55991	1.62366	-1.11202	-0.469132
636.569	-35952.4	-14580	9.58902	1.60784	-1.11635	-0.45657
636.586	-35952.3	-14579.8	9.61827	1.5925	-1.11699	-0.443515
636.603	-35952.3	-14579.7	9.64636	1.57939	-1.11348	-0.43025
636.62	-35952.2	-14579.5	9.6735	1.56797	-1.10743	-0.417537
636.637	-35952.1	-14579.3	9.70038	1.55709	-1.10096	-0.406129
636.654	-35952.1	-14579.2	9.72692	1.54762	-1.09418	-0.395564
636.671	-35952	-14579	9.75283	1.54055	-1.0868	-0.385144
636.688	-35952	-14578.9	9.77849	1.53379	-1.08031	-0.375274
636.705	-35951.9	-14578.7	9.80432	1.52508	-1.07624	-0.366524
636.722	-35951.9	-14578.6	9.83	1.51667	-1.07333	-0.358388
636.739	-35951.8	-14578.4	9.85512	1.51108	-1.07001	-0.350349
636.756	-35951.8	-14578.2	9.88	1.50667	-1.06667	-0.343137
636.773	-35951.7	-14578.1	9.90523	1.50145	-1.06372	-0.337511
636.79	-35951.7	-14578	9.9316	1.4964	-1.0597	-0.333095
636.807	-35951.6	-14577.8	9.95933	1.49268	-1.05336	-0.3294
636.824	-35951.5	-14577.6	9.98641	1.48964	-1.04576	-0.326505
636.841	-35951.5	-14577.4	10.0115	1.48646	-1.03783	-0.324351
636.858	-35951.4	-14577.3	10.0363	1.48289	-1.02886	-0.322149
636.875	-35951.4	-14577.1	10.0622	1.47912	-1.01785	-0.319152
636.892	-35951.3	-14577	10.0877	1.47629	-1.00397	-0.315108
636.909	-35951.3	-14576.8	10.1118	1.47476	-0.987141	-0.310113
636.926	-35951.2	-14576.6	10.1357	1.47269	-0.969065	-0.304894
636.943	-35951.2	-14576.5	10.1606	1.46921	-0.950129	-0.299955
636.96	-35951.1	-14576.3	10.186	1.46606	-0.927525	-0.295177
636.977	-35951.1	-14576.1	10.2117	1.46429	-0.900246	-0.290552
636.994	-35951	-14576	10.2376	1.46289	-0.871678	-0.286454
637.011	-35951	-14575.8	10.2635	1.46116	-0.843169	-0.283037
637.028	-35950.9	-14575.6	10.2889	1.45939	-0.811692	-0.279995
637.045	-35950.9	-14575.5	10.3138	1.45773	-0.776523	-0.277194
637.062	-35950.8	-14575.3	10.3389	1.45607	-0.740912	-0.274825
637.079	-35950.8	-14575.1	10.3646	1.45436	-0.705511	-0.273054
637.096	-35950.7	-14575	10.3908	1.45262	-0.666777	-0.271972
637.113	-35950.7	-14574.8	10.4168	1.4509	-0.624931	-0.271442
637.13	-35950.6	-14574.6	10.4413	1.44921	-0.585153	-0.271049
637.147	-35950.6	-14574.4	10.4644	1.44755	-0.54758	-0.270521
637.164	-35950.5	-14574.3	10.4878	1.44587	-0.50668	-0.269758
637.181	-35950.5	-14574.1	10.5119	1.44414	-0.460128	-0.268651
637.198	-35950.4	-14574	10.536	1.44243	-0.409298	-0.267089
637.215	-35950.4	-14573.8	10.56	1.44072	-0.354227	-0.265339
637.232	-35950.3	-14573.6	10.5845	1.43895	-0.293908	-0.263973
637.249	-35950.2	-14573.4	10.6096	1.43727	-0.23305	-0.262961
637.266	-35950.2	-14573.2	10.635	1.4359	-0.180269	-0.261824
637.283	-35950.1	-14573.1	10.6608	1.43424	-0.133614	-0.26066
637.3	-35950.1	-14572.9	10.687	1.43113	-0.0834016	-0.259973
637.317	-35950	-14572.7	10.7127	1.42749	-0.0291796	-0.259484
637.334	-35950	-14572.5	10.7368	1.4254	0.0236089	-0.25848
637.351	-35949.9	-14572.4	10.7598	1.42399	0.0748098	-0.257313
637.368	-35949.9	-14572.2	10.7834	1.42102	0.126506	-0.256862
637.385	-35949.8	-14572	10.8076	1.41734	0.171661	-0.257026
637.402	-35949.8	-14571.9	10.8319	1.41525	0.199075	-0.257247
637.419	-35949.7	-14571.7	10.8558	1.41374	0.20705	-0.257934
637.436	-35949.7	-14571.5	10.8792	1.41067	0.199654	-0.25978
637.453	-35949.6	-14571.3	10.9025	1.40715	0.188078	-0.262146
637.47	-35949.5	-14571.2	10.9263	1.4052	0.184398	-0.264013
637.487	-35949.5	-14571	10.9505	1.40361	0.186431	-0.265594
637.504	-35949.4	-14570.8	10.9748	1.40042	0.187528	-0.267432
637.521	-35949.4	-14570.6	10.9986	1.39684	0.189727	-0.268999
637.538	-35949.3	-14570.4	11.0213	1.39473	0.19612	-0.269659
637.555	-35949.3	-14570.3	11.0439	1.39348	0.200125	-0.270072
637.572	-35949.2	-14570.1	11.0676	1.39196	0.194732	-0.271071
637.589	-35949.2	-14569.9	11.0919	1.39011	0.186944	-0.272272
637.606	-35949.1	-14569.7	11.1161	1.38826	0.186593	-0.273017
637.623	-35949	-14569.5	11.14	1.38667	0.193333	-0.27342
637.64	-35949	-14569.4	11.1636	1.38532	0.204878	-0.273683
637.657	-35948.9	-14569.2	11.1867	1.38333	0.223333	-0.27342
637.674	-35948.9	-14569	11.2091	1.38003	0.249958	-0.272204
637.691	-35948.8	-14568.8	11.2313	1.37648	0.278223	-0.269996
637.708	-35948.8	-14568.7	11.2538	1.37347	0.301362	-0.266899
637.725	-35948.7	-14568.5	11.2759	1.3694	0.318353	-0.26315
637.742	-35948.6	-14568.3	11.2973	1.36305	0.329789	-0.258954
637.759	-35948.6	-14568.1	11.3194	1.35583	0.337433	-0.254337
637.776	-35948.5	-14567.9	11.3432	1.34898	0.342986	-0.249348
637.793	-35948.5	-14567.7	11.3676	1.34208	0.347397	-0.244184
637.81	-35948.4	-14567.6	11.3918	1.33494	0.351138	-0.239059
637.827	-35948.3	-14567.4	11.4156	1.32866	0.353853	-0.234178
637.844	-35948.3	-14567.2	11.4391	1.32369	0.354753	-0.229696
637.861	-35948.2	-14567	11.462	1.31878	0.352417	-0.225679
637.878	-35948.2	-14566.8	11.4843	1.3134	0.346188	-0.222178
637.895	-35948.1	-14566.6	11.5066	1.30882	0.337109	-0.219241
637.912	-35948	-14566.4	11.529	1.30548	0.326644	-0.216895
637.929	-35948	-14566.2	11.551	1.30201	0.316624	-0.215128
637.946	-35947.9	-14566	11.5726	1.29828	0.308104	-0.213945
637.963	-35947.8	-14565.9	11.5944	1.29628	0.300959	-0.213387
637.98	-35947.8	-14565.7	11.6168	1.29642	0.295442	-0.21373
637.997	-35947.7	-14565.5	11.6393	1.29663	0.292478	-0.215569
638.014	-35947.7	-14565.3	11.6617	1.29639	0.292389	-0.218949
638.031	-35947.6	-14565.1	11.6836	1.29736	0.294686	-0.223191
638.048	-35947.5	-14564.9	11.7052	1.29934	0.299491	-0.227626
638.065	-35947.5	-14564.7	11.727	1.30003	0.307628	-0.23165
638.082	-35947.4	-14564.6	11.7493	1.29828	0.31963	-0.234552
638.099	-35947.4	-14564.4	11.7721	1.29432	0.33563	-0.235551
638.116	-35947.3	-14564.2	11.7946	1.28897	0.354854	-0.234793
638.133	-35947.2	-14564	11.8152	1.28349	0.375663	-0.233265
638.15	-35947.2	-14563.8	11.8348	1.27852	0.395834	-0.231593
638.167	-35947.1	-14563.6	11.8563	1.27424	0.41283	-0.230089
638.184	-35947	-14563.4	11.879	1.27089	0.426055	-0.229003
638.201	-35947	-14563.2	11.8998	1.26877	0.436429	-0.228486
638.218	-35946.9	-14563	11.9194	1.26728	0.444405	-0.228011
638.235	-35946.8	-14562.8	11.9409	1.26518	0.450177	-0.226648
638.252	-35946.8	-14562.6	11.9635	1.2615	0.455082	-0.224196
638.269	-35946.7	-14562.5	11.9847	1.25557	0.460895	-0.220926
638.286	-35946.7	-14562.3	12.005	1.24835	0.465972	-0.216804
638.303	-35946.6	-14562.1	12.027	1.24149	0.467066	-0.21167
638.32	-35946.5	-14561.9	12.0495	1.23464	0.464147	-0.205849
638.337	-35946.4	-14561.7	12.0702	1.22669	0.458684	-0.199777
638.354	-35946.4	-14561.5	12.0898	1.21815	0.451432	-0.193038
638.371	-35946.3	-14561.3	12.11	1.20992	0.442924	-0.185034
638.388	-35946.3	-14561.1	12.1309	1.20114	0.434293	-0.176388
638.405	-35946.2	-14560.9	12.1517	1.19072	0.426729	-0.168115
638.422	-35946.1	-14560.7	12.1721	1.18053	0.420345	-0.160552
638.439	-35946	-14560.5	12.1921	1.17289	0.414892	-0.153848
638.456	-35946	-14560.3	12.2121	1.167	0.41025	-0.148417
638.473	-35945.9	-14560.1	12.2329	1.16149	0.406363	-0.144555
638.49	-35945.8	-14559.9	12.2533	1.15667	0.403333	-0.141612
638.507	-35945.8	-14559.7	12.2724	1.153	0.401247	-0.138814
638.524	-35945.7	-14559.5	12.2911	1.14981	0.399941	-0.135999
638.541	-35945.6	-14559.3	12.3109	1.14641	0.399371	-0.1332
638.558	-35945.6	-14559.1	12.3312	1.14316	0.40009	-0.130572
638.575	-35945.5	-14558.9	12.3517	1.14072	0.40267	-0.128239
638.592	-35945.4	-14558.8	12.3725	1.14005	0.407327	-0.12612
638.609	-35945.4	-14558.5	12.3934	1.14152	0.413891	-0.124224
638.626	-35945.3	-14558.3	12.4134	1.14369	0.421321	-0.122927
638.643	-35945.2	-14558.1	12.4318	1.14541	0.428454	-0.122358
638.66	-35945.1	-14557.9	12.4499	1.14695	0.4342	-0.121901
638.677	-35945.1	-14557.7	12.4688	1.14864	0.438	-0.121223
638.694	-35945	-14557.6	12.4878	1.15042	0.440522	-0.120912
638.711	-35944.9	-14557.4	12.5065	1.15218	0.442371	-0.121365
638.728	-35944.9	-14557.1	12.5257	1.15378	0.443651	-0.122315
638.745	-35944.8	-14556.9	12.5457	1.15533	0.444058	-0.12344
638.762	-35944.7	-14556.7	12.566	1.15733	0.442687	-0.124453
638.779	-35944.6	-14556.5	12.5865	1.15944	0.438381	-0.125113
638.796	-35944.6	-14556.4	12.6074	1.15984	0.429674	-0.125252
