# Supplementary material for: Extraction of driving behavior primitives considering driver expectation and vehicle dynamics
Source: PLoS One. 2025 Dec 31;20(12):e0340123. doi: 10.1371/journal.pone.0340123 (PMC12755792; doi:10.1371/journal.pone.0340123)
Supplement: S2 File — The dataset utilized in this study is organized into two main folders, categorizing driving scenarios into straight driving and turning maneuvers. These folders contain the raw, unprocessed behavioral data. For a detailed description of the variables and format within the.xlsx files, please refer to the accompanying readme.txt file. (ZIP) [file pone.0340123.s002.zip › DataSetForPimitiveExaction-2/turning/c14_w_3.xlsx]

## Sheet: Sheet1
879.761	-35937.7	-14528.2	10.3229	-0.24	0.228131	0.0392386
879.778	-35937.6	-14528.1	10.3195	-0.24	0.273266	0.0392754
879.795	-35937.5	-14527.9	10.3161	-0.24	0.321914	0.0392069
879.812	-35937.5	-14527.8	10.3129	-0.24	0.371451	0.0392002
879.829	-35937.4	-14527.6	10.3089	-0.24	0.427406	0.039219
879.846	-35937.4	-14527.4	10.3038	-0.239998	0.490527	0.0392213
879.863	-35937.3	-14527.3	10.299	-0.240001	0.549536	0.0392137
879.88	-35937.3	-14527.1	10.2955	-0.240006	0.598202	0.0392093
879.897	-35937.2	-14526.9	10.2924	-0.239994	0.643403	0.0392217
879.914	-35937.1	-14526.8	10.2889	-0.239979	0.688947	0.0392358
879.931	-35937.1	-14526.6	10.2856	-0.240027	0.730686	0.0391892
879.948	-35937	-14526.4	10.2824	-0.24008	0.767264	0.0391387
879.965	-35937	-14526.3	10.2784	-0.239897	0.802543	0.0393214
879.982	-35936.9	-14526.1	10.2732	-0.239718	0.837596	0.0398562
879.999	-35936.8	-14525.9	10.2678	-0.240484	0.868814	0.0406681
880.016	-35936.8	-14525.8	10.2627	-0.242297	0.893419	0.041757
880.033	-35936.7	-14525.6	10.2575	-0.244155	0.910271	0.0432256
880.05	-35936.6	-14525.5	10.2524	-0.245751	0.921353	0.0449171
880.067	-35936.6	-14525.3	10.2482	-0.247581	0.931757	0.0463967
880.084	-35936.5	-14525.1	10.2448	-0.249423	0.942496	0.0475007
880.101	-35936.4	-14525	10.2415	-0.250288	0.950194	0.0483628
880.118	-35936.4	-14524.8	10.238	-0.250145	0.954854	0.0489288
880.135	-35936.3	-14524.7	10.2348	-0.249859	0.95964	0.0489649
880.152	-35936.3	-14524.5	10.2316	-0.249879	0.964864	0.0483636
880.169	-35936.2	-14524.3	10.2273	-0.250256	0.968557	0.0471302
880.186	-35936.1	-14524.1	10.222	-0.2503	0.969984	0.0453727
880.203	-35936.1	-14524	10.2164	-0.248908	0.969573	0.0432759
880.22	-35936	-14523.9	10.2113	-0.246995	0.969484	0.0409929
880.237	-35935.9	-14523.7	10.2074	-0.246577	0.972659	0.0386625
880.254	-35935.9	-14523.5	10.2043	-0.246828	0.978303	0.0365082
880.271	-35935.8	-14523.3	10.2009	-0.245555	0.983693	0.0347526
880.288	-35935.7	-14523.2	10.1974	-0.243607	0.988718	0.0331117
880.305	-35935.7	-14523	10.1943	-0.243218	0.994476	0.0310787
880.322	-35935.6	-14522.9	10.1908	-0.243427	0.999425	0.0287387
880.339	-35935.5	-14522.7	10.1859	-0.242121	1.00115	0.0264398
880.356	-35935.5	-14522.6	10.1808	-0.240228	1.00028	0.0243178
880.373	-35935.4	-14522.4	10.1769	-0.239631	0.998571	0.0224249
880.39	-35935.3	-14522.2	10.1737	-0.239961	0.99685	0.0208554
880.407	-35935.3	-14522.1	10.1703	-0.240097	0.995383	0.0196646
880.424	-35935.2	-14521.9	10.1669	-0.240005	0.993481	0.0185865
880.441	-35935.1	-14521.8	10.1638	-0.239973	0.990414	0.0172565
880.458	-35935.1	-14521.6	10.1603	-0.239999	0.986867	0.0153834
880.475	-35935	-14521.4	10.1552	-0.240007	0.983629	0.0127974
880.492	-35934.9	-14521.3	10.15	-0.24	0.98	0.00980392
880.509	-35934.8	-14521.1	10.1462	-0.239998	0.975169	0.00682978
880.526	-35934.8	-14521	10.1431	-0.24	0.969674	0.00421964
880.543	-35934.7	-14520.8	10.1398	-0.240002	0.964333	0.00225048
880.56	-35934.6	-14520.7	10.1365	-0.24	0.959763	0.00104071
880.577	-35934.6	-14520.5	10.1334	-0.239994	0.956226	0.000670116
880.594	-35934.5	-14520.3	10.1295	-0.240002	0.952924	0.00120027
880.611	-35934.4	-14520.2	10.1242	-0.240021	0.949315	0.00262839
880.628	-35934.4	-14520	10.1192	-0.239987	0.946197	0.00478069
880.645	-35934.3	-14519.9	10.1158	-0.239919	0.944235	0.00743378
880.662	-35934.2	-14519.7	10.1128	-0.240048	0.943204	0.0103174
880.679	-35934.1	-14519.6	10.1093	-0.240292	0.94292	0.0131832
880.696	-35934.1	-14519.4	10.1059	-0.239751	0.94359	0.015852
880.713	-35934	-14519.3	10.1027	-0.238055	0.94522	0.0181902
880.73	-35933.9	-14519.1	10.0986	-0.236143	0.947284	0.020138
880.747	-35933.9	-14518.9	10.0934	-0.234535	0.949159	0.0217665
880.764	-35933.8	-14518.8	10.0888	-0.232767	0.950171	0.023356
880.781	-35933.7	-14518.6	10.0854	-0.230851	0.950175	0.02505
880.798	-35933.6	-14518.5	10.0821	-0.229779	0.949941	0.0267242
880.815	-35933.6	-14518.3	10.0786	-0.229822	0.949937	0.0283723
880.832	-35933.5	-14518.2	10.0754	-0.230067	0.95005	0.0301987
880.849	-35933.4	-14518	10.0723	-0.230048	0.950094	0.0323435
880.866	-35933.3	-14517.8	10.068	-0.229983	0.949866	0.0348414
880.883	-35933.3	-14517.7	10.0626	-0.229989	0.949707	0.0376492
880.9	-35933.2	-14517.5	10.0581	-0.230005	0.950607	0.0406272
880.917	-35933.1	-14517.4	10.0548	-0.230003	0.95248	0.0434855
880.934	-35933	-14517.3	10.0516	-0.229999	0.954103	0.0457916
880.951	-35933	-14517.1	10.0482	-0.229999	0.955601	0.0473912
880.968	-35932.9	-14516.9	10.045	-0.23	0.95832	0.0483942
880.985	-35932.8	-14516.8	10.0417	-0.23	0.961979	0.0489172
881.002	-35932.7	-14516.6	10.0371	-0.23	0.964826	0.049077
881.019	-35932.7	-14516.5	10.0317	-0.23	0.96635	0.0490406
881.036	-35932.6	-14516.3	10.0275	-0.23	0.967031	0.0490033
881.053	-35932.5	-14516.2	10.0244	-0.23	0.966932	0.0490139
881.07	-35932.4	-14516	10.0212	-0.23	0.965847	0.0490241
881.087	-35932.3	-14515.9	10.0177	-0.23	0.963968	0.0490211
881.104	-35932.3	-14515.7	10.0142	-0.230001	0.961801	0.0490175
881.121	-35932.2	-14515.6	10.0108	-0.230001	0.960187	0.0490186
881.138	-35932.1	-14515.4	10.0075	-0.229996	0.959945	0.049024
881.155	-35932	-14515.3	10.0041	-0.229997	0.960105	0.0490227
881.172	-35932	-14515.1	10.0007	-0.230016	0.95904	0.0490045
881.189	-35931.9	-14514.9	9.99724	-0.230009	0.957028	0.0490109
881.206	-35931.8	-14514.8	9.9941	-0.229936	0.955151	0.0490789
881.223	-35931.7	-14514.7	9.99051	-0.229975	0.953522	0.0490424
881.24	-35931.7	-14514.5	9.98562	-0.230257	0.951887	0.0486889
881.257	-35931.6	-14514.4	9.98053	-0.230094	0.9502	0.0480249
881.274	-35931.5	-14514.2	9.97666	-0.228741	0.94849	0.0471079
881.291	-35931.4	-14514	9.97352	-0.226779	0.946768	0.0458404
881.308	-35931.3	-14513.9	9.97016	-0.225039	0.945044	0.0441657
881.325	-35931.2	-14513.8	9.96667	-0.223333	0.943333	0.0424837
881.342	-35931.2	-14513.6	9.96331	-0.221413	0.94165	0.041213
881.359	-35931.1	-14513.5	9.96	-0.22	0.94	0.040305
881.376	-35931	-14513.3	9.9566	-0.219744	0.938354	0.0396294
881.393	-35930.9	-14513.2	9.95313	-0.220013	0.936553	0.0391979
881.41	-35930.8	-14513	9.94967	-0.220085	0.934071	0.0390581
881.427	-35930.8	-14512.9	9.94627	-0.219985	0.92925	0.0392584
881.444	-35930.7	-14512.7	9.94294	-0.219902	0.920686	0.0397738
881.461	-35930.6	-14512.6	9.9396	-0.220033	0.908361	0.0403708
881.478	-35930.5	-14512.4	9.93618	-0.220295	0.891813	0.0408957
881.495	-35930.4	-14512.3	9.93272	-0.219819	0.868647	0.0415218
881.512	-35930.3	-14512.1	9.92927	-0.218165	0.837621	0.0422377
881.529	-35930.3	-14512	9.92588	-0.216249	0.801036	0.0424569
881.546	-35930.2	-14511.8	9.92255	-0.21465	0.760578	0.0419304
881.563	-35930.1	-14511.7	9.9192	-0.212866	0.715657	0.0412588
881.58	-35930	-14511.5	9.91578	-0.210877	0.667205	0.0407699
881.597	-35929.9	-14511.4	9.91231	-0.209883	0.619744	0.040035
881.614	-35929.8	-14511.2	9.90886	-0.210075	0.574308	0.0388867
881.631	-35929.8	-14511.1	9.90548	-0.209682	0.525241	0.0377573
881.648	-35929.7	-14511	9.90216	-0.207972	0.470292	0.0367506
881.665	-35929.6	-14510.8	9.89881	-0.206022	0.413156	0.0354076
881.682	-35929.5	-14510.6	9.89537	-0.204363	0.35532	0.0336629
881.699	-35929.4	-14510.5	9.89191	-0.202529	0.294462	0.032088
881.716	-35929.4	-14510.4	9.88846	-0.200661	0.233052	0.0309636
881.733	-35929.3	-14510.2	9.88509	-0.199735	0.179616	0.0301438
881.75	-35929.2	-14510.1	9.88177	-0.199841	0.132872	0.029579
881.767	-35929.1	-14509.9	9.8784	-0.200069	0.0808931	0.029348
881.784	-35929	-14509.8	9.87496	-0.200037	0.0214312	0.0293772
881.801	-35928.9	-14509.6	9.8715	-0.199981	-0.0369499	0.0294298
881.818	-35928.9	-14509.5	9.86806	-0.199991	-0.08984	0.0294198
881.835	-35928.8	-14509.4	9.8647	-0.200006	-0.136977	0.0294066
881.852	-35928.7	-14509.2	9.86138	-0.200002	-0.175022	0.0294096
881.869	-35928.6	-14509	9.858	-0.199999	-0.198487	0.0294131
881.886	-35928.5	-14508.9	9.85456	-0.199999	-0.208489	0.0294122
881.903	-35928.4	-14508.8	9.85109	-0.2	-0.21112	0.0294115
881.92	-35928.4	-14508.6	9.84766	-0.2	-0.208519	0.0294117
881.937	-35928.3	-14508.5	9.84431	-0.2	-0.200369	0.0294116
881.954	-35928.2	-14508.3	9.84099	-0.2	-0.189616	0.0294116
881.971	-35928.1	-14508.2	9.83758	-0.2	-0.180762	0.0294126
881.988	-35928	-14508	9.83413	-0.2	-0.174561	0.0294124
882.005	-35928	-14507.9	9.83077	-0.199999	-0.170161	0.0294084
882.022	-35927.9	-14507.8	9.82746	-0.199999	-0.1715	0.0294093
882.039	-35927.8	-14507.6	9.82406	-0.200004	-0.184205	0.0294241
882.056	-35927.7	-14507.4	9.82061	-0.200003	-0.20816	0.0294189
882.073	-35927.6	-14507.3	9.81717	-0.199983	-0.241227	0.0293629
882.09	-35927.5	-14507.1	9.81374	-0.199993	-0.286867	0.029393
882.107	-35927.5	-14507	9.81029	-0.200068	-0.348846	0.0297061
882.124	-35927.4	-14506.9	9.80687	-0.200013	-0.419194	0.0304421
882.141	-35927.3	-14506.7	9.80353	-0.199729	-0.488	0.0317174
882.158	-35927.2	-14506.6	9.8002	-0.19995	-0.555948	0.0336342
882.175	-35927.2	-14506.4	9.79679	-0.201373	-0.626349	0.0362259
882.192	-35927.1	-14506.3	9.79333	-0.203333	-0.7	0.0392157
882.209	-35927	-14506.1	9.78988	-0.205037	-0.775703	0.0422197
882.226	-35926.9	-14506	9.78647	-0.20678	-0.847299	0.0447936
882.243	-35926.8	-14505.8	9.78313	-0.208774	-0.910828	0.04664
882.26	-35926.8	-14505.7	9.7798	-0.210032	-0.973874	0.0480035
882.277	-35926.7	-14505.5	9.77641	-0.209955	-1.04162	0.0491763
882.294	-35926.6	-14505.4	9.77292	-0.210091	-1.10311	0.050227
882.311	-35926.5	-14505.3	9.76937	-0.211656	-1.14995	0.0512514
882.328	-35926.5	-14505.1	9.76613	-0.213659	-1.19053	0.0525514
882.345	-35926.4	-14505	9.76312	-0.21528	-1.23101	0.0542258
882.362	-35926.3	-14504.8	9.75918	-0.217009	-1.26525	0.0558029
882.379	-35926.2	-14504.6	9.7539	-0.218995	-1.2891	0.0569673
882.396	-35926.2	-14504.5	9.74898	-0.220123	-1.3075	0.0579745
882.413	-35926.1	-14504.4	9.74547	-0.220017	-1.3265	0.059066
882.43	-35926	-14504.2	9.74241	-0.220168	-1.35169	0.0602879
882.447	-35925.9	-14504.1	9.7391	-0.221611	-1.38558	0.0617802
882.464	-35925.9	-14503.9	9.73565	-0.224196	-1.42553	0.0638812
882.481	-35925.8	-14503.7	9.73222	-0.227588	-1.46949	0.066662
882.498	-35925.7	-14503.6	9.72879	-0.231332	-1.51729	0.0697
882.515	-35925.6	-14503.5	9.72536	-0.2349	-1.56638	0.0725827
882.532	-35925.6	-14503.3	9.72191	-0.237681	-1.61053	0.0749871
882.549	-35925.5	-14503.2	9.71853	-0.239408	-1.64621	0.0766972
882.566	-35925.4	-14503	9.71543	-0.240253	-1.67365	0.0776231
882.583	-35925.4	-14502.9	9.71218	-0.240307	-1.69181	0.0776851
882.6	-35925.3	-14502.7	9.70767	-0.239522	-1.69772	0.0768128
882.617	-35925.2	-14502.6	9.70227	-0.237817	-1.68788	0.0750977
882.634	-35925.2	-14502.4	9.69794	-0.235107	-1.65868	0.0727992
882.651	-35925.1	-14502.3	9.69482	-0.23168	-1.61371	0.0700605
882.668	-35925	-14502.1	9.69143	-0.228152	-1.56277	0.0669148
882.685	-35925	-14501.9	9.68784	-0.22474	-1.50654	0.0635094
882.702	-35924.9	-14501.8	9.68551	-0.221299	-1.43766	0.0600903
882.719	-35924.8	-14501.7	9.68402	-0.217852	-1.35848	0.0567353
882.736	-35924.8	-14501.5	9.68155	-0.214548	-1.27853	0.0533942
882.753	-35924.7	-14501.4	9.67798	-0.211237	-1.19716	0.0501283
882.77	-35924.6	-14501.2	9.67435	-0.207624	-1.10778	0.0470732
882.787	-35924.6	-14501	9.67097	-0.204174	-1.01759	0.044318
882.804	-35924.5	-14500.9	9.66766	-0.201772	-0.941743	0.041904
882.821	-35924.5	-14500.8	9.66419	-0.200292	-0.880092	0.0397185
882.838	-35924.4	-14500.6	9.66047	-0.199016	-0.823698	0.0375727
882.855	-35924.3	-14500.4	9.65723	-0.197235	-0.764925	0.0353833
882.872	-35924.3	-14500.3	9.6554	-0.194354	-0.697732	0.0331304
882.889	-35924.2	-14500.1	9.65377	-0.190676	-0.623465	0.0308871
882.906	-35924.1	-14500	9.65055	-0.186922	-0.547719	0.0288119
882.923	-35924.1	-14499.8	9.64699	-0.183661	-0.480205	0.0273409
882.94	-35924	-14499.7	9.64506	-0.181339	-0.430101	0.0268982
882.957	-35923.9	-14499.5	9.64358	-0.180078	-0.393753	0.0271787
882.974	-35923.9	-14499.4	9.64069	-0.179807	-0.363212	0.0276837
882.991	-35923.8	-14499.2	9.63689	-0.17999	-0.331986	0.0282841
883.008	-35923.8	-14499.1	9.63329	-0.180051	-0.29483	0.0289402
883.025	-35923.7	-14498.9	9.63	-0.18	-0.25	0.0294118
883.042	-35923.6	-14498.8	9.62679	-0.179986	-0.197897	0.0295
883.059	-35923.6	-14498.6	9.62333	-0.18	-0.143333	0.0294118
883.076	-35923.5	-14498.5	9.61955	-0.180003	-0.0918708	0.0293895
883.093	-35923.4	-14498.3	9.61653	-0.18	-0.0476689	0.0294129
883.11	-35923.4	-14498.2	9.61494	-0.179999	-0.0133141	0.0294175
883.127	-35923.3	-14498	9.61302	-0.18	0.0127049	0.0294112
883.144	-35923.3	-14497.9	9.60956	-0.18	0.0320523	0.0294102
883.161	-35923.2	-14497.7	9.60638	-0.18	0.0444016	0.0294119
883.178	-35923.1	-14497.6	9.60474	-0.18	0.0497077	0.0294122
883.195	-35923.1	-14497.4	9.6029	-0.18	0.0497015	0.0294117
883.212	-35923	-14497.3	9.59957	-0.18	0.045766	0.0294114
883.229	-35922.9	-14497.1	9.59582	-0.18	0.0377089	0.029412
883.246	-35922.9	-14497	9.59247	-0.18	0.0246104	0.0294128
883.263	-35922.8	-14496.8	9.58922	-0.18	0.00455156	0.029411
883.28	-35922.7	-14496.7	9.5858	-0.18	-0.0232676	0.0294082
883.297	-35922.7	-14496.5	9.58231	-0.18	-0.0571352	0.0294155
883.314	-35922.6	-14496.4	9.57887	-0.180001	-0.0948152	0.0294248
883.331	-35922.6	-14496.2	9.57548	-0.179998	-0.13371	0.0293945
883.348	-35922.5	-14496.1	9.57214	-0.179994	-0.172152	0.0293615
883.365	-35922.4	-14495.9	9.56884	-0.180007	-0.209875	0.0294831
883.382	-35922.4	-14495.8	9.56547	-0.18002	-0.245215	0.0299579
883.399	-35922.3	-14495.6	9.56175	-0.179968	-0.274339	0.0310258
883.416	-35922.2	-14495.5	9.55812	-0.179928	-0.295312	0.0327112
883.433	-35922.2	-14495.3	9.5558	-0.180139	-0.308802	0.0347651
883.45	-35922.1	-14495.2	9.55443	-0.180277	-0.315571	0.036964
883.467	-35922	-14495	9.55187	-0.179432	-0.316332	0.039124
883.484	-35922	-14494.9	9.54815	-0.177594	-0.312614	0.0408749
883.501	-35921.9	-14494.7	9.54554	-0.175723	-0.306766	0.0416725
883.518	-35921.9	-14494.6	9.54409	-0.174063	-0.299856	0.0415633
883.535	-35921.8	-14494.4	9.54175	-0.172196	-0.291695	0.0411256
883.552	-35921.7	-14494.3	9.53821	-0.170457	-0.281614	0.0405797
883.569	-35921.7	-14494.1	9.53455	-0.169735	-0.268654	0.0398675
883.586	-35921.6	-14494	9.53117	-0.169904	-0.252808	0.0392831
883.603	-35921.6	-14493.8	9.52785	-0.170073	-0.234843	0.03936
883.62	-35921.5	-14493.7	9.52441	-0.170021	-0.215702	0.0400502
883.637	-35921.4	-14493.5	9.52069	-0.16998	-0.196445	0.0409481
883.654	-35921.4	-14493.4	9.51739	-0.169994	-0.17828	0.0420714
883.671	-35921.3	-14493.2	9.51548	-0.170005	-0.162425	0.0436395
883.688	-35921.2	-14493.1	9.5139	-0.170001	-0.14934	0.0453784
883.705	-35921.2	-14492.9	9.51077	-0.169999	-0.139016	0.0467803
883.722	-35921.1	-14492.8	9.50716	-0.17	-0.131162	0.0477828
883.739	-35921.1	-14492.6	9.50514	-0.17	-0.125313	0.0485223
883.756	-35921	-14492.5	9.5037	-0.17	-0.120739	0.048976
883.773	-35920.9	-14492.3	9.5009	-0.17	-0.116738	0.0490872
883.79	-35920.9	-14492.2	9.49712	-0.17	-0.113611	0.0490259
883.807	-35920.8	-14492	9.49349	-0.17	-0.112106	0.0490134
883.824	-35920.8	-14491.9	9.49019	-0.17	-0.113169	0.049021
883.841	-35920.7	-14491.7	9.48698	-0.17	-0.117351	0.0489751
883.858	-35920.6	-14491.6	9.48355	-0.17	-0.123004	0.0490107
883.875	-35920.6	-14491.4	9.47976	-0.17	-0.128261	0.0493246
883.892	-35920.5	-14491.3	9.47667	-0.17	-0.133333	0.0501089
883.909	-35920.5	-14491.1	9.47503	-0.17	-0.13872	0.0515118
883.926	-35920.4	-14491	9.47318	-0.17	-0.143584	0.0535097
883.943	-35920.3	-14490.9	9.46976	-0.17	-0.147179	0.0560343
883.96	-35920.3	-14490.7	9.46652	-0.17	-0.150177	0.0590096
883.977	-35920.2	-14490.5	9.46491	-0.170001	-0.153396	0.0623255
883.994	-35920.1	-14490.4	9.46301	-0.169999	-0.157141	0.0657622
884.011	-35920.1	-14490.2	9.45945	-0.169995	-0.161108	0.0691441
884.028	-35920	-14490.1	9.45624	-0.170003	-0.163575	0.0724836
884.045	-35920	-14490	9.45467	-0.17002	-0.1637	0.0757893
884.062	-35919.9	-14489.8	9.45291	-0.169988	-0.163327	0.0789826
884.079	-35919.8	-14489.6	9.44961	-0.169926	-0.163595	0.0819309
884.096	-35919.8	-14489.5	9.44579	-0.170061	-0.163035	0.0844049
884.113	-35919.7	-14489.3	9.4423	-0.170274	-0.161093	0.0862398
884.13	-35919.7	-14489.2	9.43906	-0.169695	-0.159828	0.0874306
884.147	-35919.6	-14489.1	9.43582	-0.168033	-0.160025	0.0880497
884.164	-35919.5	-14488.9	9.43222	-0.166139	-0.159747	0.088269
884.181	-35919.5	-14488.7	9.42852	-0.164475	-0.158023	0.0882689
884.198	-35919.4	-14488.6	9.42597	-0.162642	-0.155994	0.0882251
884.215	-35919.4	-14488.5	9.42452	-0.160751	-0.154311	0.0882271
884.232	-35919.3	-14488.3	9.4221	-0.159754	-0.152602	0.0882384
884.249	-35919.2	-14488.2	9.41847	-0.159823	-0.150847	0.0882375
884.266	-35919.2	-14488	9.41583	-0.160064	-0.149568	0.0882345
884.283	-35919.1	-14487.8	9.41441	-0.160042	-0.149397	0.0882348
884.3	-35919.1	-14487.7	9.41186	-0.159982	-0.15103	0.0882355
884.317	-35919	-14487.6	9.40812	-0.15999	-0.154538	0.0882354
884.334	-35918.9	-14487.4	9.40562	-0.160005	-0.159363	0.0882352
884.351	-35918.9	-14487.3	9.40429	-0.160003	-0.165924	0.0882353
884.368	-35918.8	-14487.1	9.40167	-0.159999	-0.175509	0.0882353
884.385	-35918.8	-14487	9.39793	-0.159999	-0.187851	0.0882353
884.402	-35918.7	-14486.8	9.3955	-0.16	-0.201282	0.0882352
884.419	-35918.7	-14486.7	9.39407	-0.16	-0.215053	0.0882352
884.436	-35918.6	-14486.5	9.39132	-0.16	-0.229117	0.0882356
884.453	-35918.5	-14486.4	9.38771	-0.16	-0.242451	0.0882356
884.47	-35918.5	-14486.2	9.38539	-0.16	-0.253445	0.0882343
884.487	-35918.4	-14486.1	9.38393	-0.16	-0.261506	0.0882343
884.504	-35918.4	-14485.9	9.38128	-0.16	-0.266766	0.0882394
884.521	-35918.3	-14485.8	9.37755	-0.16	-0.26962	0.0882385
884.538	-35918.2	-14485.6	9.37398	-0.16	-0.270604	0.0882188
884.555	-35918.2	-14485.5	9.37075	-0.16	-0.270231	0.0882231
884.572	-35918.1	-14485.3	9.3675	-0.16	-0.268972	0.0882965
884.589	-35918.1	-14485.2	9.364	-0.16	-0.267062	0.0882707
884.606	-35918	-14485	9.36017	-0.16	-0.264512	0.0879103
884.623	-35918	-14484.9	9.35694	-0.16	-0.260598	0.0872392
884.64	-35917.9	-14484.8	9.35525	-0.16	-0.254594	0.0863537
884.657	-35917.8	-14484.6	9.35363	-0.16	-0.247499	0.0851403
884.674	-35917.8	-14484.4	9.35032	-0.16	-0.240641	0.0834947
884.691	-35917.7	-14484.3	9.34682	-0.16	-0.233757	0.0817899
884.708	-35917.7	-14484.2	9.34502	-0.16	-0.226407	0.0804711
884.725	-35917.6	-14484	9.34333	-0.16	-0.22	0.0795207
884.742	-35917.6	-14483.9	9.34	-0.160001	-0.215932	0.0788241
884.759	-35917.5	-14483.7	9.33667	-0.16	-0.213333	0.0784314
884.776	-35917.4	-14483.6	9.33499	-0.159995	-0.211165	0.0783727
884.793	-35917.4	-14483.4	9.33318	-0.160001	-0.209974	0.0784333
884.81	-35917.3	-14483.3	9.32965	-0.16002	-0.210102	0.0784232
884.827	-35917.3	-14483.1	9.32638	-0.159992	-0.20989	0.0784397
884.844	-35917.2	-14483	9.32486	-0.15992	-0.207617	0.078525
884.861	-35917.2	-14482.8	9.32301	-0.160031	-0.202581	0.0783937
884.878	-35917.1	-14482.7	9.31944	-0.160289	-0.194657	0.0778688
884.895	-35917	-14482.5	9.31625	-0.159821	-0.184853	0.0772393
884.912	-35917	-14482.4	9.3147	-0.158171	-0.174376	0.0767089
884.929	-35916.9	-14482.2	9.31268	-0.156244	-0.16444	0.0760857
884.946	-35916.9	-14482.1	9.30912	-0.154629	-0.155809	0.0753911
884.963	-35916.8	-14481.9	9.30614	-0.152883	-0.148328	0.0751934
884.98	-35916.7	-14481.8	9.30467	-0.150951	-0.141529	0.0757307
884.997	-35916.7	-14481.6	9.30247	-0.149804	-0.134534	0.0764443
885.014	-35916.6	-14481.5	9.29876	-0.149804	-0.126378	0.0769904
885.031	-35916.6	-14481.4	9.29591	-0.150061	-0.116064	0.0775579
885.048	-35916.5	-14481.2	9.29455	-0.150053	-0.104074	0.0781641
885.065	-35916.5	-14481	9.29228	-0.149984	-0.0930489	0.0785007
885.082	-35916.4	-14480.9	9.28856	-0.149987	-0.0843441	0.078487
885.099	-35916.3	-14480.7	9.28579	-0.150005	-0.0771982	0.078411
885.116	-35916.3	-14480.6	9.28437	-0.150003	-0.0717293	0.0784179
885.133	-35916.3	-14480.5	9.28192	-0.149999	-0.0693111	0.0784374
885.15	-35916.2	-14480.3	9.27828	-0.149999	-0.0695721	0.078435
885.167	-35916.1	-14480.2	9.27572	-0.15	-0.0702151	0.0784298
885.184	-35916.1	-14480	9.27431	-0.15	-0.0701662	0.0784305
885.201	-35916	-14479.9	9.27166	-0.15	-0.069789	0.078432
885.218	-35916	-14479.7	9.26791	-0.15	-0.0697325	0.0784318
885.235	-35915.9	-14479.6	9.26553	-0.150001	-0.0707748	0.0784306
885.252	-35915.9	-14479.4	9.26419	-0.150001	-0.0726147	0.0784304
885.269	-35915.8	-14479.3	9.26146	-0.149997	-0.0741789	0.0784338
885.286	-35915.7	-14479.1	9.25773	-0.149997	-0.075804	0.0784343
885.303	-35915.7	-14479	9.25541	-0.15001	-0.0787998	0.0784216
885.32	-35915.6	-14478.8	9.25397	-0.150011	-0.0824452	0.0784216
885.337	-35915.6	-14478.7	9.25109	-0.149957	-0.0848343	0.0784712
885.354	-35915.5	-14478.5	9.2475	-0.14996	-0.0862254	0.0784686
885.371	-35915.5	-14478.4	9.24538	-0.150159	-0.0879779	0.0782313
885.388	-35915.4	-14478.2	9.24388	-0.150125	-0.0897337	0.0775765
885.405	-35915.4	-14478.1	9.24078	-0.149161	-0.0903127	0.0763369
885.422	-35915.3	-14478	9.23716	-0.147127	-0.0900513	0.074468
885.439	-35915.2	-14477.8	9.23522	-0.14418	-0.0899132	0.0720086
885.456	-35915.2	-14477.7	9.23374	-0.140653	-0.0899864	0.069153
885.473	-35915.1	-14477.5	9.23058	-0.136965	-0.0900224	0.0661763
885.49	-35915.1	-14477.4	9.22699	-0.133667	-0.0900024	0.0634628
885.507	-35915	-14477.2	9.22507	-0.131301	-0.0899931	0.0613839
885.524	-35915	-14477.1	9.22347	-0.130039	-0.0899995	0.0599765
885.541	-35914.9	-14476.9	9.22032	-0.129808	-0.0900056	0.0591568
885.558	-35914.9	-14476.8	9.21684	-0.129993	-0.0900008	0.0588296
885.575	-35914.8	-14476.6	9.2147	-0.129986	-0.089985	0.0588466
885.592	-35914.7	-14476.5	9.21333	-0.13	-0.09	0.0588235
885.609	-35914.7	-14476.3	9.21172	-0.130246	-0.0900562	0.0584115
885.626	-35914.6	-14476.2	9.20989	-0.129949	-0.0899889	0.0576861
885.643	-35914.6	-14476.1	9.20811	-0.128484	-0.0897788	0.0567536
885.66	-35914.5	-14475.9	9.20659	-0.126558	-0.090042	0.0554665
885.677	-35914.5	-14475.7	9.20522	-0.124863	-0.0913462	0.0537719
885.694	-35914.4	-14475.6	9.20299	-0.123108	-0.093651	0.0521117
885.711	-35914.4	-14475.5	9.19944	-0.121152	-0.0968115	0.0508689
885.728	-35914.3	-14475.3	9.1962	-0.119867	-0.100748	0.0499681
885.745	-35914.2	-14475.2	9.1944	-0.119758	-0.105453	0.0493192
885.762	-35914.2	-14475	9.19308	-0.120034	-0.111062	0.0489879
885.779	-35914.1	-14474.9	9.19142	-0.120056	-0.117663	0.0489677
885.796	-35914.1	-14474.7	9.18956	-0.119992	-0.125179	0.0490273
885.813	-35914	-14474.6	9.18775	-0.12	-0.133554	0.0490194
885.83	-35914	-14474.4	9.18628	-0.119987	-0.142818	0.0490313
885.847	-35913.9	-14474.3	9.18489	-0.119945	-0.152802	0.049071
885.864	-35913.9	-14474.1	9.18244	-0.120061	-0.162985	0.0489594
885.881	-35913.8	-14474	9.1788	-0.120211	-0.173182	0.0485014
885.898	-35913.8	-14473.8	9.17578	-0.1197	-0.183834	0.0475072
885.915	-35913.7	-14473.7	9.17411	-0.118101	-0.194484	0.0458867
885.932	-35913.6	-14473.6	9.17273	-0.115462	-0.203302	0.0436949
885.949	-35913.6	-14473.4	9.17104	-0.112091	-0.209888	0.0410027
885.966	-35913.5	-14473.3	9.16928	-0.108562	-0.215746	0.0378877
885.983	-35913.5	-14473.1	9.16757	-0.105143	-0.221145	0.0345007
886	-35913.4	-14473	9.16586	-0.101706	-0.224697	0.0310784
886.017	-35913.4	-14472.8	9.16413	-0.0982508	-0.226254	0.0277189
886.034	-35913.3	-14472.7	9.16245	-0.0949341	-0.227067	0.0243704
886.051	-35913.3	-14472.5	9.16079	-0.0916436	-0.227178	0.0210862
886.068	-35913.2	-14472.4	9.15909	-0.0880473	-0.225499	0.0180199
886.085	-35913.2	-14472.2	9.15736	-0.0845221	-0.221879	0.0152334
886.102	-35913.1	-14472.1	9.15571	-0.0820403	-0.217075	0.012705
886.119	-35913.1	-14472	9.154	-0.0805	-0.211828	0.0104893
886.136	-35913	-14471.8	9.15201	-0.0789844	-0.206775	0.00868208
886.153	-35913	-14471.7	9.15031	-0.0772701	-0.201828	0.00710548
886.17	-35912.9	-14471.5	9.14993	-0.0755958	-0.196493	0.00542745
886.187	-35912.8	-14471.3	9.15012	-0.0738859	-0.191312	0.003723
886.204	-35912.8	-14471.2	9.14912	-0.0719207	-0.187381	0.00232017
886.221	-35912.7	-14471.1	9.14713	-0.0702451	-0.184154	0.00128761
886.238	-35912.7	-14470.9	9.14537	-0.0697038	-0.180394	0.00054689
