# Supplementary material for: Extraction of driving behavior primitives considering driver expectation and vehicle dynamics
Source: PLoS One. 2025 Dec 31;20(12):e0340123. doi: 10.1371/journal.pone.0340123 (PMC12755792; doi:10.1371/journal.pone.0340123)
Supplement: S2 File — The dataset utilized in this study is organized into two main folders, categorizing driving scenarios into straight driving and turning maneuvers. These folders contain the raw, unprocessed behavioral data. For a detailed description of the variables and format within the.xlsx files, please refer to the accompanying readme.txt file. (ZIP) [file pone.0340123.s002.zip › DataSetForPimitiveExaction-2/turning/c15_w_1.xlsx]

## Sheet: Sheet1
261.886	-36330.2	-14500.3	0.639161	0.691097	0.00635071	-0.0558
261.903	-36330.2	-14500.2	0.653314	0.720532	0.00926446	-0.0892412
261.92	-36330.2	-14500.2	0.667232	0.74274	0.010185	-0.113976
261.937	-36330.2	-14500.2	0.677435	0.75718	0.0099508	-0.132431
261.954	-36330.2	-14500.2	0.690735	0.768367	0.0100106	-0.146993
261.971	-36330.1	-14500.2	0.704396	0.775749	0.00999367	-0.158463
261.988	-36330.1	-14500.2	0.717558	0.779695	0.0100147	-0.166563
262.005	-36330.1	-14500.2	0.731704	0.78005	0.00996225	-0.172656
262.022	-36330.1	-14500.2	0.745072	0.779984	0.010146	-0.176134
262.039	-36330.1	-14500.2	0.758595	0.780015	0.00716381	-0.17932
262.056	-36330.1	-14500.1	0.769326	0.779977	0.00346594	-0.182828
262.073	-36330.1	-14500.1	0.782534	0.780088	0.00322346	-0.185097
262.09	-36330.1	-14500.1	0.795832	0.776892	0.00641997	-0.18622
262.107	-36330.1	-14500.1	0.81	0.773333	0.01	-0.187364
262.124	-36330.1	-14500.1	0.82	0.77	0.01	-0.189542
262.141	-36330.1	-14500.1	0.833333	0.77	0.01	-0.19281
262.158	-36330.1	-14500.1	0.847473	0.769888	0.00989011	-0.195078
262.175	-36330.1	-14500.1	0.86077	0.76645	0.00645742	-0.196136
262.192	-36330.1	-14500	0.874153	0.763135	0.00310374	-0.197234
262.209	-36330.1	-14500	0.888289	0.759591	-0.000160228	-0.198407
262.226	-36330.1	-14500	0.901541	0.756284	-2.13638e-05	-0.199403
262.243	-36330.1	-14500	0.914958	0.752922	0.000251471	-0.199312
262.26	-36330.1	-14500	0.929216	0.749393	0.00397414	-0.199478
262.277	-36330	-14500	0.941826	0.746091	0.00733087	-0.200626
262.294	-36330	-14500	0.952229	0.742714	0.0102133	-0.201787
262.311	-36330	-14499.9	0.966605	0.739193	0.00989492	-0.202526
262.328	-36330	-14499.9	0.979867	0.735897	0.0101576	-0.20125
262.345	-36330	-14499.9	0.992713	0.732509	0.00942794	-0.200088
262.362	-36330	-14499.9	1.00299	0.728979	0.00547345	-0.199495
262.379	-36330	-14499.9	1.01272	0.725762	0.00291411	-0.200727
262.396	-36330	-14499.9	1.0239	0.722088	0.00413368	-0.202164
262.413	-36330	-14499.8	1.03816	0.719881	0.00812173	-0.204209
262.43	-36330	-14499.8	1.05149	0.719205	0.01026	-0.205208
262.447	-36330	-14499.8	1.06399	0.715327	0.00993543	-0.205977
262.464	-36330	-14499.8	1.07419	0.71198	0.0100187	-0.205855
262.481	-36330	-14499.8	1.08381	0.708567	0.00999501	-0.20589
262.498	-36330	-14499.8	1.09558	0.705494	0.0100012	-0.20588
262.515	-36330	-14499.7	1.10971	0.700196	0.00999965	-0.205884
262.532	-36330	-14499.7	1.1231	0.694779	0.0100001	-0.205876
262.549	-36329.9	-14499.7	1.13523	0.69175	0.00999998	-0.205904
262.566	-36329.9	-14499.7	1.14538	0.688186	0.01	-0.205794
262.583	-36329.9	-14499.7	1.15492	0.684935	0.01	-0.206376
262.6	-36329.9	-14499.7	1.1673	0.681455	0.01	-0.207582
262.617	-36329.9	-14499.6	1.18125	0.678016	0.01	-0.208794
262.634	-36329.9	-14499.6	1.1947	0.674731	0.01	-0.209227
262.651	-36329.9	-14499.6	1.20646	0.671253	0.01	-0.209126
262.668	-36329.9	-14499.6	1.21648	0.667796	0.00999999	-0.209183
262.685	-36329.9	-14499.6	1.22641	0.664632	0.01	-0.209045
262.702	-36329.9	-14499.5	1.23687	0.660715	0.0099999	-0.209855
262.719	-36329.9	-14499.5	1.2472	0.66008	0.0100004	-0.210997
262.736	-36329.9	-14499.5	1.25668	0.657884	0.00999857	-0.212208
262.753	-36329.9	-14499.5	1.26991	0.654115	0.0100046	-0.212385
262.77	-36329.8	-14499.5	1.28355	0.650787	0.00998182	-0.213197
262.787	-36329.8	-14499.4	1.29704	0.647448	0.0100681	-0.214349
262.804	-36329.8	-14499.4	1.30824	0.644022	0.00979424	-0.21548
262.821	-36329.8	-14499.4	1.31825	0.640307	0.012666	-0.216593
262.838	-36329.8	-14499.4	1.32819	0.640141	0.0160309	-0.217648
262.855	-36329.8	-14499.4	1.33876	0.637156	0.0197364	-0.21887
262.872	-36329.8	-14499.3	1.34885	0.633697	0.0200681	-0.218976
262.889	-36329.8	-14499.3	1.35878	0.630411	0.0199853	-0.218949
262.906	-36329.8	-14499.3	1.36938	0.626872	0.0199954	-0.218954
262.923	-36329.8	-14499.3	1.37942	0.623523	0.020026	-0.218956
262.94	-36329.8	-14499.3	1.38939	0.620212	0.0199005	-0.218946
262.957	-36329.8	-14499.2	1.4	0.616667	0.0233333	-0.218954
262.974	-36329.7	-14499.2	1.41	0.613333	0.0266667	-0.217865
262.991	-36329.7	-14499.2	1.42	0.606667	0.03	-0.216776
263.008	-36329.7	-14499.2	1.43061	0.60316	0.0299826	-0.215654
263.025	-36329.7	-14499.1	1.44058	0.5998	0.0299804	-0.215695
263.042	-36329.7	-14499.1	1.45062	0.596463	0.0300965	-0.215685
263.059	-36329.7	-14499.1	1.46122	0.592932	0.0339535	-0.215683
263.076	-36329.7	-14499.1	1.47115	0.589596	0.041037	-0.215703
263.093	-36329.7	-14499	1.48123	0.586332	0.0512481	-0.215621
263.11	-36329.7	-14499	1.49182	0.582261	0.0619091	-0.214264
263.127	-36329.7	-14499	1.50173	0.575819	0.0713358	-0.212002
263.144	-36329.6	-14499	1.51186	0.572792	0.0779466	-0.209936
263.161	-36329.6	-14499	1.52242	0.569123	0.084436	-0.209123
263.178	-36329.6	-14498.9	1.53231	0.566086	0.0873449	-0.208997
263.195	-36329.6	-14498.9	1.54248	0.561782	0.0908924	-0.207765
263.212	-36329.6	-14498.9	1.55303	0.555284	0.0941193	-0.206656
263.229	-36329.6	-14498.9	1.56284	0.552487	0.0985199	-0.205547
263.246	-36329.6	-14498.8	1.57328	0.548881	0.104658	-0.204525
263.263	-36329.6	-14498.8	1.5827	0.545729	0.10792	-0.202947
263.28	-36329.6	-14498.8	1.58895	0.541057	0.110482	-0.201065
263.297	-36329.6	-14498.8	1.59565	0.535159	0.109089	-0.199932
263.314	-36329.5	-14498.7	1.60388	0.531733	0.104336	-0.19958
263.331	-36329.5	-14498.7	1.61413	0.529975	0.0962064	-0.200977
263.348	-36329.5	-14498.7	1.62434	0.528799	0.0854167	-0.201736
263.365	-36329.5	-14498.7	1.63481	0.525299	0.0762678	-0.200682
263.382	-36329.5	-14498.6	1.64456	0.520257	0.071627	-0.198206
263.399	-36329.5	-14498.6	1.65525	0.514686	0.0682896	-0.196529
263.416	-36329.5	-14498.6	1.66384	0.51163	0.0652335	-0.19578
263.433	-36329.5	-14498.6	1.67014	0.508241	0.0597136	-0.197752
263.45	-36329.5	-14498.5	1.67684	0.504789	0.054837	-0.209562
263.467	-36329.4	-14498.5	1.68572	0.501372	0.0494009	-0.237201
263.484	-36329.4	-14498.5	1.69579	0.497971	0.0444972	-0.277858
263.501	-36329.4	-14498.4	1.70651	0.494909	0.0410567	-0.327358
263.518	-36329.4	-14498.4	1.71456	0.488924	0.0397569	-0.376752
263.535	-36329.4	-14498.4	1.72096	0.484276	0.0400705	-0.430417
263.552	-36329.4	-14498.4	1.72762	0.481118	0.0399639	-0.501252
263.569	-36329.4	-14498.3	1.7372	0.477513	0.0400908	-0.583851
263.586	-36329.4	-14498.3	1.74485	0.474717	0.0396731	-0.662183
263.603	-36329.3	-14498.3	1.75169	0.468217	0.042456	-0.735103
263.62	-36329.3	-14498.3	1.75825	0.463921	0.0456134	-0.793239
263.637	-36329.3	-14498.2	1.76738	0.460855	0.0518737	-0.841977
263.654	-36329.3	-14498.2	1.77838	0.457276	0.0561219	-0.886329
263.671	-36329.3	-14498.2	1.78559	0.453912	0.0595815	-0.92142
263.688	-36329.3	-14498.1	1.79216	0.450606	0.0601591	-0.95306
263.705	-36329.3	-14498.1	1.79899	0.447079	0.0598278	-0.983599
263.722	-36329.3	-14498.1	1.80893	0.443713	0.0628947	-1.00855
263.739	-36329.3	-14498.1	1.81593	0.44042	0.0662461	-1.02464
263.756	-36329.2	-14498	1.82291	0.436843	0.0698556	-1.03551
263.773	-36329.2	-14498	1.82962	0.433638	0.0701209	-1.04013
263.79	-36329.2	-14498	1.83626	0.427004	0.0668813	-1.04245
263.807	-36329.2	-14498	1.84333	0.423333	0.0633333	-1.04139
263.824	-36329.2	-14497.9	1.85	0.42	0.06	-1.03922
263.841	-36329.2	-14497.9	1.85667	0.416667	0.06	-1.03486
263.858	-36329.2	-14497.9	1.8637	0.413129	0.0564412	-1.02904
263.875	-36329.1	-14497.8	1.87052	0.409808	0.0531177	-1.02249
263.892	-36329.1	-14497.8	1.88051	0.406462	0.0499122	-1.01594
263.909	-36329.1	-14497.8	1.8875	0.402927	0.0500432	-1.00903
263.926	-36329.1	-14497.7	1.89382	0.399616	0.0499898	-1.00241
263.943	-36329.1	-14497.7	1.89729	0.396255	0.0499977	-0.993262
263.96	-36329.1	-14497.7	1.90462	0.392726	0.0500293	-0.978116
263.977	-36329.1	-14497.7	1.91113	0.389424	0.0498849	-0.951966
263.994	-36329	-14497.6	1.91791	0.386048	0.0504503	-0.908969
264.011	-36329	-14497.6	1.92495	0.382526	0.0540383	-0.847974
264.028	-36329	-14497.6	1.93154	0.379232	0.0580988	-0.784225
264.045	-36329	-14497.5	1.93832	0.375838	0.064428	-0.710921
264.062	-36329	-14497.5	1.94536	0.372332	0.0677405	-0.617453
264.079	-36329	-14497.5	1.95187	0.369023	0.0702901	-0.506037
264.096	-36329	-14497.5	1.95895	0.365686	0.0699269	-0.381812
264.113	-36329	-14497.4	1.96466	0.361877	0.0700229	-0.265654
264.13	-36328.9	-14497.4	1.96861	0.359946	0.0699899	-0.180796
264.147	-36328.9	-14497.4	1.97594	0.359084	0.0700173	-0.114115
264.164	-36328.9	-14497.3	1.98268	0.35517	0.0699307	-0.062912
264.181	-36328.9	-14497.3	1.98971	0.352017	0.0702594	-0.0262884
264.198	-36328.9	-14497.3	1.99475	0.348515	0.0687836	0.00168281
264.215	-36328.9	-14497.2	1.99981	0.345166	0.0650727	0.0216644
264.232	-36328.9	-14497.2	2.00496	0.34144	0.0615285	0.0344984
264.249	-36328.8	-14497.2	2.00966	0.34	0.0597512	0.0433342
264.266	-36328.8	-14497.1	2.01703	0.33856	0.0600682	0.0493951
264.283	-36328.8	-14497.1	2.02335	0.334834	0.0599872	0.0535778
264.3	-36328.8	-14497.1	2.03078	0.331485	0.059984	0.0570138
264.317	-36328.8	-14497.1	2.03519	0.327983	0.060082	0.0584831
264.334	-36328.8	-14497	2.04066	0.324831	0.0596881	0.0589906
264.351	-36328.7	-14497	2.04533	0.320914	0.0618904	0.0581838
264.368	-36328.7	-14497	2.05111	0.32006	0.0655656	0.0570389
264.385	-36328.7	-14496.9	2.05533	0.318099	0.0687841	0.0558385
264.402	-36328.7	-14496.9	2.06134	0.314395	0.0722947	0.0555401
264.419	-36328.7	-14496.9	2.06573	0.310654	0.0757253	0.0554137
264.436	-36328.7	-14496.8	2.07078	0.309082	0.0788467	0.0578222
264.453	-36328.7	-14496.8	2.07792	0.294968	0.0823109	0.0721301
264.47	-36328.6	-14496.8	2.08492	0.260157	0.0856083	0.102787
264.487	-36328.6	-14496.7	2.08946	0.209809	0.0893685	0.145712
264.504	-36328.6	-14496.7	2.0901	0.153232	0.0898927	0.196898
264.521	-36328.6	-14496.7	2.08997	0.0986693	0.0923962	0.247959
264.538	-36328.6	-14496.6	2.09	0.0459371	0.095859	0.305454
264.555	-36328.6	-14496.6	2.09001	-0.0368144	0.0995193	0.379871
264.572	-36328.5	-14496.6	2.08995	-0.127355	0.10032	0.462738
264.589	-36328.5	-14496.5	2.09018	-0.218487	0.0973184	0.541861
264.606	-36328.5	-14496.5	2.08729	-0.292456	0.0937857	0.61808
264.623	-36328.5	-14496.5	2.08082	-0.353297	0.0901856	0.681633
264.64	-36328.5	-14496.5	2.07414	-0.407407	0.0901152	0.739261
264.657	-36328.5	-14496.4	2.06706	-0.45421	0.0869087	0.800228
264.674	-36328.5	-14496.4	2.06047	-0.491396	0.0835138	0.869757
264.691	-36328.4	-14496.4	2.05064	-0.524483	0.0802125	0.98045
264.708	-36328.4	-14496.3	2.04	-0.563333	0.0766667	1.16122
264.725	-36328.4	-14496.3	2.03	-0.59	0.0733333	1.39107
264.742	-36328.4	-14496.3	2.02	-0.61	0.0666667	1.65795
264.759	-36328.4	-14496.2	2.00939	-0.620567	0.0595796	1.96225
264.776	-36328.4	-14496.2	1.99942	-0.630511	0.0530217	2.25181
264.793	-36328.3	-14496.2	1.98938	-0.636962	0.0499369	2.53071
264.81	-36328.3	-14496.1	1.97878	-0.640128	0.0500325	2.80342
264.827	-36328.3	-14496.1	1.96885	-0.640029	0.0499869	3.03285
264.844	-36328.3	-14496.1	1.95877	-0.639751	0.0500199	3.23678
264.861	-36328.3	-14496.1	1.94815	-0.636	0.0498965	3.41923
264.878	-36328.3	-14496	1.93837	-0.63277	0.0504076	3.5623
264.895	-36328.3	-14496	1.92775	-0.62939	0.053866	3.68249
264.912	-36328.2	-14496	1.91324	-0.625792	0.0582063	3.78148
264.929	-36328.2	-14495.9	1.90081	-0.622827	0.0640795	3.844
264.946	-36328.2	-14495.9	1.8909	-0.618098	0.0687847	3.87057
264.963	-36328.2	-14495.9	1.88035	-0.606151	0.0788826	3.85058
264.98	-36328.2	-14495.9	1.87027	-0.585167	0.086223	3.78499
264.997	-36328.2	-14495.8	1.86101	-0.540831	0.0948806	3.67627
265.014	-36328.2	-14495.8	1.85432	-0.475943	0.0981263	3.53377
265.031	-36328.1	-14495.8	1.84773	-0.412589	0.0992597	3.38306
265.048	-36328.1	-14495.7	1.84063	-0.347474	0.0961214	3.20403
265.065	-36328.1	-14495.7	1.83503	-0.256201	0.0976044	2.98676
265.082	-36328.1	-14495.7	1.8318	-0.137023	0.102645	2.74536
265.099	-36328.1	-14495.7	1.82979	-0.00134492	0.108735	2.47839
265.116	-36328.1	-14495.6	1.82981	0.111339	0.109889	2.21915
265.133	-36328.1	-14495.6	1.83135	0.191932	0.111507	1.9945
265.15	-36328	-14495.6	1.83474	0.253317	0.113639	1.77207
265.167	-36328	-14495.5	1.84029	0.299639	0.113312	1.55707
265.184	-36328	-14495.5	1.8451	0.33179	0.113101	1.35857
265.201	-36328	-14495.5	1.85012	0.355657	0.114824	1.15677
265.218	-36328	-14495.5	1.85739	0.369811	0.119355	0.961855
265.235	-36328	-14495.4	1.86384	0.379595	0.118159	0.775668
265.252	-36328	-14495.4	1.87085	0.385783	0.116459	0.572927
265.269	-36327.9	-14495.4	1.87769	0.389022	0.116395	0.374474
265.286	-36327.9	-14495.3	1.88426	0.39015	0.118872	0.193033
265.303	-36327.9	-14495.3	1.89126	0.390205	0.120285	0.0197219
265.32	-36327.9	-14495.3	1.89808	0.387827	0.119658	-0.126655
265.337	-36327.9	-14495.3	1.90466	0.384286	0.122254	-0.243571
265.354	-36327.9	-14495.2	1.91167	0.380838	0.125636	-0.342982
265.371	-36327.8	-14495.2	1.91849	0.377433	0.131636	-0.413556
265.388	-36327.8	-14495.2	1.92497	0.374139	0.138447	-0.458517
265.405	-36327.8	-14495.2	1.93235	0.370624	0.14536	-0.484162
265.422	-36327.8	-14495.1	1.93599	0.367224	0.15242	-0.494745
265.439	-36327.8	-14495.1	1.942	0.364012	0.156037	-0.497761
265.456	-36327.8	-14495.1	1.9492	0.360218	0.15988	-0.496192
265.473	-36327.7	-14495	1.95589	0.360091	0.157182	-0.489107
265.49	-36327.7	-14495	1.96252	0.357135	0.153735	-0.478612
265.507	-36327.7	-14495	1.9696	0.353558	0.150145	-0.464843
265.524	-36327.7	-14494.9	1.97625	0.350082	0.149886	-0.452746
265.541	-36327.7	-14494.9	1.98306	0.350071	0.153092	-0.440819
265.558	-36327.7	-14494.9	1.98667	0.346667	0.156667	-0.428105
265.575	-36327.6	-14494.9	1.99333	0.343333	0.156667	-0.416122
265.592	-36327.6	-14494.8	1.99667	0.34	0.153333	-0.407407
265.609	-36327.6	-14494.8	2.00378	0.340104	0.149995	-0.404129
265.626	-36327.6	-14494.8	2.01037	0.343646	0.153642	-0.406542
265.643	-36327.6	-14494.7	2.01711	0.350445	0.160568	-0.412259
265.66	-36327.6	-14494.7	2.02387	0.362074	0.171021	-0.426002
265.677	-36327.5	-14494.7	2.02718	0.391291	0.177394	-0.460223
265.694	-36327.5	-14494.6	2.03442	0.467452	0.18411	-0.545486
265.711	-36327.5	-14494.6	2.04549	0.638082	0.19158	-0.70328
265.728	-36327.5	-14494.6	2.05933	0.858134	0.201799	-0.913973
265.745	-36327.5	-14494.6	2.07671	1.12563	0.211817	-1.17142
265.762	-36327.5	-14494.5	2.09919	1.43407	0.222548	-1.46373
265.779	-36327.4	-14494.5	2.12669	1.71987	0.231798	-1.74313
265.796	-36327.4	-14494.5	2.15795	2.00337	0.238185	-2.01931
265.813	-36327.4	-14494.4	2.19408	2.27127	0.245802	-2.28783
265.83	-36327.4	-14494.4	2.231	2.50149	0.257466	-2.51502
265.847	-36327.4	-14494.4	2.27393	2.70926	0.276204	-2.7236
265.864	-36327.3	-14494.3	2.32434	2.88786	0.296551	-2.90983
265.881	-36327.3	-14494.3	2.37492	3.03265	0.311517	-3.06181
265.898	-36327.3	-14494.3	2.42998	3.15724	0.324754	-3.19664
265.915	-36327.3	-14494.2	2.48578	3.2529	0.339987	-3.30781
265.932	-36327.2	-14494.2	2.53799	3.32096	0.356996	-3.38169
265.949	-36327.2	-14494.2	2.59451	3.34841	0.373018	-3.42116
265.966	-36327.2	-14494.1	2.65381	3.3299	0.384751	-3.42074
265.983	-36327.2	-14494.1	2.70975	3.28003	0.395925	-3.38756
266	-36327.2	-14494	2.76718	3.2049	0.409788	-3.3281
266.017	-36327.1	-14494	2.82032	3.11572	0.42551	-3.25189
266.034	-36327.1	-14494	2.86966	3.02477	0.440882	-3.16697
266.051	-36327.1	-14493.9	2.91978	2.91334	0.452556	-3.06263
266.068	-36327	-14493.9	2.96802	2.78226	0.461442	-2.94273
266.085	-36327	-14493.8	3.01198	2.64426	0.463565	-2.8138
266.102	-36327	-14493.8	3.05729	2.49161	0.463788	-2.66777
266.119	-36327	-14493.7	3.0999	2.34074	0.459361	-2.52013
266.136	-36326.9	-14493.7	3.13722	2.19549	0.452595	-2.37426
266.153	-36326.9	-14493.7	3.17305	2.02843	0.443303	-2.2112
266.17	-36326.9	-14493.6	3.20722	1.85652	0.432832	-2.04387
266.187	-36326.8	-14493.6	3.23803	1.68323	0.423029	-1.87863
266.204	-36326.8	-14493.5	3.267	1.49961	0.412482	-1.70046
266.221	-36326.8	-14493.5	3.2916	1.32145	0.402295	-1.52379
266.238	-36326.7	-14493.4	3.31212	1.13962	0.392462	-1.34307
266.255	-36326.7	-14493.4	3.33055	0.933551	0.381731	-1.14137
266.272	-36326.7	-14493.3	3.34433	0.733389	0.374082	-0.948365
266.289	-36326.7	-14493.3	3.35797	0.548639	0.372744	-0.768756
266.306	-36326.6	-14493.2	3.36608	0.372267	0.378986	-0.595218
266.323	-36326.6	-14493.2	3.3698	0.22851	0.386296	-0.449727
266.34	-36326.6	-14493.1	3.37005	0.106311	0.384256	-0.330938
266.357	-36326.5	-14493.1	3.36999	0.00826598	0.373993	-0.230473
266.374	-36326.5	-14493	3.37	-0.063292	0.363869	-0.162203
266.391	-36326.5	-14493	3.37	-0.108154	0.356841	-0.117496
266.408	-36326.4	-14493	3.37	-0.13	0.356667	-0.0915033
266.425	-36326.4	-14492.9	3.37	-0.14	0.356667	-0.0795207
266.442	-36326.4	-14492.9	3.37	-0.146667	0.363333	-0.0740741
266.459	-36326.3	-14492.8	3.36645	-0.146438	0.370413	-0.0730672
266.476	-36326.3	-14492.8	3.36312	-0.13947	0.376982	-0.0765189
266.493	-36326.3	-14492.7	3.3599	-0.129373	0.380054	-0.082113
266.51	-36326.2	-14492.7	3.3601	-0.118789	0.380034	-0.0903335
266.527	-36326.2	-14492.6	3.35975	-0.108843	0.379757	-0.0991276
266.544	-36326.2	-14492.6	3.35623	-0.0987781	0.376297	-0.109061
266.561	-36326.1	-14492.5	3.35265	-0.0881078	0.37224	-0.119447
266.578	-36326.1	-14492.5	3.34979	-0.078559	0.365953	-0.129071
266.595	-36326.1	-14492.4	3.35005	-0.0724768	0.362261	-0.137583
266.612	-36326	-14492.4	3.34998	-0.0697351	0.355543	-0.143748
266.629	-36326	-14492.3	3.35	-0.0702091	0.35248	-0.146556
266.646	-36326	-14492.3	3.35	-0.0693823	0.349874	-0.148421
266.663	-36325.9	-14492.3	3.35	-0.0656418	0.349363	-0.149902
266.68	-36325.9	-14492.2	3.35	-0.0622054	0.345652	-0.151538
266.697	-36325.9	-14492.2	3.35001	-0.0597397	0.342143	-0.151706
266.714	-36325.8	-14492.1	3.34994	-0.0600815	0.339743	-0.152505
266.731	-36325.8	-14492.1	3.35023	-0.0599639	0.339848	-0.153103
266.748	-36325.8	-14492	3.349	-0.0600615	0.341019	-0.155272
266.765	-36325.7	-14492	3.34526	-0.0597534	0.344574	-0.155935
266.782	-36325.7	-14491.9	3.34175	-0.0611558	0.349133	-0.155227
266.799	-36325.7	-14491.9	3.33974	-0.0645609	0.356081	-0.151802
266.816	-36325.6	-14491.8	3.34008	-0.0698445	0.364527	-0.14719
266.833	-36325.6	-14491.8	3.33997	-0.0750021	0.37448	-0.142478
266.85	-36325.6	-14491.8	3.34002	-0.0794665	0.386232	-0.136472
266.867	-36325.5	-14491.7	3.33992	-0.0883505	0.401768	-0.127688
266.884	-36325.5	-14491.7	3.34031	-0.0997127	0.420407	-0.114494
266.901	-36325.4	-14491.6	3.33832	-0.116132	0.440107	-0.0969845
266.918	-36325.4	-14491.6	3.33472	-0.131578	0.453311	-0.0793345
266.935	-36325.4	-14491.5	3.33103	-0.144316	0.460718	-0.0645462
266.952	-36325.3	-14491.5	3.33007	-0.158382	0.467221	-0.0506192
266.969	-36325.3	-14491.4	3.32807	-0.17198	0.476321	-0.037148
266.986	-36325.3	-14491.4	3.32456	-0.185425	0.486447	-0.0248799
267.003	-36325.2	-14491.4	3.32073	-0.197311	0.496878	-0.0130645
267.02	-36325.2	-14491.3	3.32008	-0.204881	0.507117	-0.00279533
267.037	-36325.2	-14491.3	3.31788	-0.211299	0.516992	0.00689933
267.054	-36325.1	-14491.2	3.31412	-0.21831	0.527488	0.0165052
267.071	-36325.1	-14491.2	3.31078	-0.225296	0.537812	0.0238262
267.088	-36325.1	-14491.1	3.30747	-0.229597	0.545648	0.0277921
267.105	-36325	-14491.1	3.30395	-0.23007	0.547082	0.0293189
267.122	-36325	-14491	3.30058	-0.229985	0.543789	0.0294313
267.139	-36324.9	-14491	3.29728	-0.229991	0.543135	0.0294199
267.156	-36324.9	-14491	3.29374	-0.230037	0.545824	0.0293746
267.173	-36324.9	-14490.9	3.2904	-0.229854	0.555713	0.0303082
267.19	-36324.8	-14490.9	3.28702	-0.232836	0.561984	0.0323802
267.207	-36324.8	-14490.8	3.28365	-0.236534	0.579085	0.034768
267.224	-36324.8	-14490.8	3.277	-0.236777	0.589369	0.0349332
267.241	-36324.7	-14490.7	3.2735	-0.233579	0.602686	0.0328329
267.258	-36324.7	-14490.7	3.27	-0.23	0.61	0.0305011
267.275	-36324.6	-14490.7	3.26667	-0.23	0.62	0.0294118
267.292	-36324.6	-14490.6	3.26333	-0.23	0.626667	0.0283224
267.309	-36324.6	-14490.6	3.25979	-0.226449	0.619413	0.0259619
267.326	-36324.5	-14490.5	3.25648	-0.223116	0.609376	0.0227077
267.343	-36324.5	-14490.5	3.25309	-0.219913	0.603511	0.0206018
267.36	-36324.5	-14490.5	3.24988	-0.220043	0.615009	0.0195599
267.377	-36324.4	-14490.4	3.24982	-0.219989	0.628094	0.0196214
267.394	-36324.4	-14490.4	3.2462	-0.220002	0.637373	0.0196018
267.411	-36324.3	-14490.3	3.24275	-0.220006	0.640346	0.0196252
267.428	-36324.3	-14490.3	3.23942	-0.219974	0.644569	0.0195403
267.445	-36324.3	-14490.3	3.23605	-0.220098	0.650243	0.0180854
267.462	-36324.2	-14490.2	3.23253	-0.219459	0.644444	0.0140932
267.479	-36324.2	-14490.2	3.22922	-0.21586	0.628514	0.00843737
267.496	-36324.2	-14490.1	3.22588	-0.212393	0.610455	0.00331839
267.513	-36324.1	-14490.1	3.22212	-0.209697	0.606086	0.000597685
267.53	-36324.1	-14490.1	3.21992	-0.21007	0.608033	-0.000230845
267.547	-36324	-14490	3.21929	-0.210024	0.615995	-0.00162898
267.564	-36324	-14490	3.21537	-0.209808	0.62866	-0.00441542
267.581	-36323.9	-14489.9	3.21221	-0.210893	0.646329	-0.00745952
267.598	-36323.9	-14489.9	3.20873	-0.214592	0.661048	-0.00923418
267.615	-36323.9	-14489.9	3.20535	-0.218293	0.669808	-0.00993195
267.632	-36323.8	-14489.8	3.20167	-0.220194	0.675112	-0.00962018
267.649	-36323.8	-14489.8	3.19997	-0.220241	0.67706	-0.0105739
267.666	-36323.7	-14489.8	3.19878	-0.21836	0.675448	-0.0132658
267.683	-36323.7	-14489.7	3.19502	-0.216759	0.671224	-0.0178648
267.7	-36323.7	-14489.7	3.1917	-0.214752	0.670973	-0.022147
267.717	-36323.6	-14489.6	3.18818	-0.214834	0.676667	-0.023303
267.734	-36323.6	-14489.6	3.18502	-0.216714	0.684382	-0.0209951
267.751	-36323.5	-14489.6	3.18113	-0.218478	0.699061	-0.0154649
267.768	-36323.5	-14489.5	3.18003	-0.220344	0.716398	-0.00978725
267.785	-36323.5	-14489.5	3.17833	-0.219908	0.734114	-0.0048389
267.802	-36323.4	-14489.5	3.1746	-0.220022	0.74325	-0.0017303
267.819	-36323.4	-14489.4	3.17081	-0.219989	0.742002	-0.000239998
267.836	-36323.3	-14489.4	3.17011	-0.220022	0.733674	3.17303e-05
267.853	-36323.3	-14489.4	3.16791	-0.219932	0.725005	5.77763e-05
267.87	-36323.3	-14489.3	3.16424	-0.22027	0.720476	-0.000656349
267.887	-36323.2	-14489.3	3.16103	-0.217815	0.720245	-0.00245682
267.904	-36323.2	-14489.3	3.15747	-0.214188	0.717414	-0.00575278
267.921	-36323.1	-14489.2	3.15419	-0.210535	0.716492	-0.00832324
267.938	-36323.1	-14489.2	3.15046	-0.209871	0.716663	-0.00966249
267.955	-36323	-14489.2	3.15011	-0.210022	0.716818	-0.00981245
267.972	-36323	-14489.1	3.14736	-0.210009	0.714176	-0.00986586
267.989	-36323	-14489.1	3.14396	-0.209944	0.708127	-0.00893909
268.006	-36322.9	-14489.1	3.14028	-0.210155	0.698089	-0.00777045
268.023	-36322.9	-14489	3.13988	-0.207107	0.684983	-0.00659983
268.04	-36322.8	-14489	3.1402	-0.203764	0.671386	-0.00656328
268.057	-36322.8	-14489	3.13689	-0.200122	0.660687	-0.00554622
268.074	-36322.7	-14488.9	3.13355	-0.199968	0.647422	-0.0034291
268.091	-36322.7	-14488.9	3.13008	-0.200008	0.637107	-0.000205748
268.108	-36322.7	-14488.9	3.13	-0.2	0.633333	0.00326797
268.125	-36322.6	-14488.8	3.12667	-0.2	0.64	0.00653595
268.142	-36322.6	-14488.8	3.12333	-0.2	0.65	0.0087146
268.159	-36322.5	-14488.8	3.11989	-0.2	0.657187	0.00864311
268.176	-36322.5	-14488.7	3.12006	-0.2	0.667152	0.00635403
268.193	-36322.4	-14488.7	3.11987	-0.2	0.673779	0.00309509
268.21	-36322.4	-14488.7	3.11624	-0.2	0.680301	0.000895992
268.227	-36322.3	-14488.6	3.11288	-0.2	0.680154	-3.94825e-05
268.244	-36322.3	-14488.6	3.10991	-0.2	0.683727	1.02501e-05
268.261	-36322.3	-14488.6	3.10968	-0.2	0.687747	-4.24709e-06
268.278	-36322.2	-14488.6	3.10604	-0.2	0.694068	2.75719e-06
268.295	-36322.2	-14488.5	3.10265	-0.2	0.697672	-6.74204e-06
268.312	-36322.1	-14488.5	3.09968	-0.2	0.704839	3.30502e-05
268.329	-36322.1	-14488.5	3.10022	-0.2	0.712307	-0.000138881
268.346	-36322	-14488.4	3.09938	-0.2	0.721455	-0.00151909
268.363	-36322	-14488.4	3.09566	-0.199999	0.723665	-0.00422654
268.38	-36321.9	-14488.4	3.09216	-0.200004	0.722466	-0.00727065
268.397	-36321.9	-14488.4	3.08991	-0.199987	0.719505	-0.00937142
268.414	-36321.8	-14488.3	3.08917	-0.20006	0.721062	-0.0116586
268.431	-36321.8	-14488.3	3.08546	-0.199774	0.724251	-0.0139339
268.448	-36321.8	-14488.3	3.08193	-0.201	0.729151	-0.0155514
268.465	-36321.7	-14488.2	3.07961	-0.20474	0.734816	-0.0144869
268.482	-36321.7	-14488.2	3.08035	-0.208254	0.739308	-0.0121609
268.499	-36321.6	-14488.2	3.07876	-0.210244	0.744889	-0.00991026
268.516	-36321.6	-14488.2	3.0751	-0.210006	0.749574	-0.0078432
268.533	-36321.5	-14488.1	3.07146	-0.209715	0.756083	-0.00464578
268.55	-36321.5	-14488.1	3.07	-0.211502	0.76572	-0.000128113
268.567	-36321.4	-14488.1	3.06854	-0.214844	0.783422	0.00553658
268.584	-36321.4	-14488.1	3.06493	-0.220195	0.805253	0.012014
268.601	-36321.3	-14488	3.06115	-0.225434	0.830219	0.0196749
268.618	-36321.3	-14488	3.06002	-0.228827	0.850972	0.0258929
268.635	-36321.2	-14488	3.05833	-0.230321	0.862115	0.0286844
268.652	-36321.2	-14487.9	3.0546	-0.229678	0.861344	0.0300997
268.669	-36321.2	-14487.9	3.05081	-0.231987	0.860985	0.0316622
268.686	-36321.1	-14487.9	3.05012	-0.235464	0.870661	0.0353507
268.703	-36321.1	-14487.9	3.04789	-0.239133	0.890672	0.0400935
268.72	-36321	-14487.8	3.04434	-0.240478	0.905616	0.0439821
268.737	-36321	-14487.8	3.04065	-0.237691	0.903072	0.0450006
268.754	-36320.9	-14487.8	3.04011	-0.234439	0.890702	0.0430884
268.771	-36320.9	-14487.8	3.0376	-0.228096	0.871029	0.040758
268.788	-36320.8	-14487.8	3.03415	-0.224039	0.85632	0.0392737
268.805	-36320.8	-14487.7	3.03044	-0.22045	0.842288	0.0400119
268.822	-36320.7	-14487.7	3.02983	-0.219885	0.831799	0.041968
268.839	-36320.7	-14487.7	3.03027	-0.22003	0.819266	0.0459339
268.856	-36320.6	-14487.7	3.02712	-0.219995	0.804833	0.0515558
268.873	-36320.6	-14487.7	3.02375	-0.220001	0.794315	0.0580475
268.89	-36320.5	-14487.6	3.02025	-0.22	0.787262	0.0645829
268.907	-36320.5	-14487.6	3.01995	-0.22	0.783513	0.0714635
268.924	-36320.4	-14487.6	3.0201	-0.22	0.780206	0.0790754
268.941	-36320.4	-14487.6	3.01689	-0.219998	0.776838	0.086668
268.958	-36320.3	-14487.5	3.01333	-0.22	0.773333	0.0947712
268.975	-36320.3	-14487.5	3.01	-0.22	0.766667	0.100218
268.992	-36320.2	-14487.5	3.01	-0.22	0.763333	0.104575
269.009	-36320.2	-14487.5	3.00989	-0.216439	0.759924	0.106861
269.026	-36320.1	-14487.5	3.00646	-0.213148	0.759915	0.107813
269.043	-36320.1	-14487.4	3.00311	-0.209793	0.756461	0.105453
269.06	-36320	-14487.4	2.99983	-0.206261	0.752711	0.100589
269.077	-36320	-14487.4	3.00003	-0.20295	0.745848	0.0940685
269.094	-36319.9	-14487.4	3.00005	-0.199585	0.73919	0.0886681
269.111	-36319.9	-14487.4	2.99962	-0.196081	0.732116	0.082901
269.128	-36319.9	-14487.4	2.99605	-0.192677	0.725508	0.077408
269.145	-36319.8	-14487.3	2.99263	-0.1897	0.718789	0.072306
269.162	-36319.7	-14487.3	2.98973	-0.190608	0.711582	0.0707722
269.179	-36319.7	-14487.3	2.99004	-0.194122	0.705693	0.072584
269.196	-36319.6	-14487.3	2.99011	-0.197611	0.702428	0.0758393
269.213	-36319.6	-14487.3	2.98929	-0.200305	0.69972	0.0777897
269.23	-36319.5	-14487.3	2.98567	-0.199919	0.699933	0.0785005
269.247	-36319.5	-14487.2	2.98215	-0.200021	0.700638	0.0784136
269.264	-36319.4	-14487.2	2.9797	-0.199993	0.705315	0.0784385
269.281	-36319.4	-14487.2	2.98003	-0.200006	0.71325	0.0784227
269.298	-36319.3	-14487.2	2.98018	-0.199984	0.723792	0.0784583
269.315	-36319.3	-14487.2	2.9789	-0.200069	0.734184	0.0783159
269.332	-36319.2	-14487.2	2.9753	-0.199739	0.744049	0.0790179
269.349	-36319.2	-14487.1	2.97167	-0.201221	0.754369	0.0822043
269.366	-36319.1	-14487.1	2.96971	-0.204909	0.764783	0.0880996
269.383	-36319.1	-14487.1	2.97001	-0.208541	0.774642	0.0937231
269.4	-36319	-14487.1	2.97023	-0.21	0.78495	0.0980335
269.417	-36319	-14487.1	2.96848	-0.211459	0.795578	0.102381
269.434	-36318.9	-14487.1	2.96492	-0.215093	0.803946	0.107889
269.451	-36318.9	-14487.1	2.96124	-0.218774	0.808983	0.114382
269.468	-36318.8	-14487.1	2.95966	-0.220281	0.81014	0.119173
269.485	-36318.8	-14487	2.96039	-0.219853	0.810201	0.123548
269.502	-36318.7	-14487	2.95807	-0.220284	0.808314	0.127327
269.519	-36318.7	-14487	2.95452	-0.218013	0.802754	0.130896
269.536	-36318.6	-14487	2.9509	-0.214575	0.79374	0.132419
269.553	-36318.6	-14487	2.94985	-0.210727	0.783145	0.135057
269.57	-36318.5	-14487	2.94996	-0.210082	0.772621	0.138349
269.587	-36318.5	-14487	2.95029	-0.207865	0.765205	0.143145
269.604	-36318.4	-14487	2.94761	-0.204177	0.758275	0.148923
269.621	-36318.4	-14486.9	2.94414	-0.20054	0.751848	0.155301
269.638	-36318.3	-14486.9	2.94054	-0.199864	0.742258	0.161834
269.655	-36318.3	-14486.9	2.93992	-0.200042	0.734502	0.16871
269.672	-36318.2	-14486.9	2.93996	-0.199929	0.727646	0.175374
269.689	-36318.2	-14486.9	2.94023	-0.200241	0.723838	0.181087
269.706	-36318.1	-14486.9	2.93713	-0.197124	0.720432	0.184873
269.723	-36318.1	-14486.9	2.93375	-0.193759	0.717035	0.187101
269.74	-36318	-14486.9	2.93024	-0.190193	0.71378	0.190114
269.757	-36318	-14486.9	2.92997	-0.190056	0.710126	0.195692
269.774	-36317.9	-14486.9	2.93001	-0.186899	0.709942	0.202259
269.791	-36317.9	-14486.8	2.92997	-0.183525	0.710107	0.207742
269.808	-36317.8	-14486.8	2.93	-0.18	0.706667	0.213508
269.825	-36317.8	-14486.8	2.92667	-0.176667	0.703333	0.220044
269.842	-36317.7	-14486.8	2.92333	-0.173333	0.7	0.229847
269.859	-36317.7	-14486.8	2.9199	-0.166235	0.69627	0.243795
269.876	-36317.6	-14486.8	2.92003	-0.159625	0.685966	0.259099
269.893	-36317.6	-14486.8	2.91999	-0.152911	0.672379	0.275504
269.91	-36317.5	-14486.8	2.92	-0.145934	0.654646	0.291415
269.927	-36317.5	-14486.8	2.92	-0.138929	0.637905	0.302926
269.944	-36317.4	-14486.8	2.92	-0.129007	0.617317	0.31124
269.961	-36317.4	-14486.8	2.92	-0.122062	0.591852	0.316917
269.978	-36317.3	-14486.8	2.92	-0.116002	0.565948	0.322041
269.995	-36317.3	-14486.8	2.92	-0.112243	0.546937	0.325268
270.012	-36317.2	-14486.7	2.92	-0.105577	0.5352	0.328254
270.029	-36317.2	-14486.7	2.92	-0.102365	0.532493	0.329538
270.046	-36317.1	-14486.7	2.92	-0.100345	0.530213	0.333042
270.063	-36317.1	-14486.7	2.92	-0.104431	0.53503	0.336822
270.08	-36317	-14486.7	2.92001	-0.107818	0.542705	0.340685
270.097	-36317	-14486.7	2.91996	-0.110097	0.552988	0.342736
270.114	-36316.9	-14486.7	2.9202	-0.110826	0.564543	0.344703
270.131	-36316.9	-14486.7	2.91911	-0.114538	0.577813	0.345792
270.148	-36316.8	-14486.7	2.9154	-0.118084	0.592631	0.34623
270.165	-36316.8	-14486.7	2.91173	-0.12032	0.610342	0.344501
270.182	-36316.7	-14486.7	2.90972	-0.119915	0.626993	0.341978
270.199	-36316.7	-14486.7	2.91007	-0.120021	0.642688	0.338019
270.216	-36316.6	-14486.7	2.90998	-0.119994	0.656594	0.333457
270.233	-36316.6	-14486.7	2.91001	-0.120002	0.6681	0.328957
270.25	-36316.5	-14486.7	2.91	-0.119999	0.678789	0.325554
270.267	-36316.5	-14486.7	2.91	-0.120002	0.68556	0.323466
270.284	-36316.4	-14486.7	2.91	-0.119994	0.688798	0.321395
270.301	-36316.4	-14486.7	2.91	-0.120021	0.688797	0.318481
270.318	-36316.3	-14486.7	2.91	-0.119915	0.683092	0.315092
270.335	-36316.3	-14486.7	2.91	-0.12032	0.674392	0.311366
270.352	-36316.2	-14486.7	2.91	-0.118084	0.66369	0.306048
270.369	-36316.2	-14486.6	2.91	-0.114538	0.653496	0.300172
270.386	-36316.1	-14486.6	2.91	-0.110829	0.64353	0.296252
270.403	-36316.1	-14486.7	2.91	-0.110086	0.633364	0.293018
270.42	-36316	-14486.6	2.91	-0.107861	0.620701	0.289084
270.437	-36316	-14486.6	2.91	-0.10427	0.607291	0.283035
270.454	-36315.9	-14486.6	2.91	-0.100865	0.593368	0.27681
270.471	-36315.9	-14486.6	2.91	-0.0973341	0.579549	0.272224
270.488	-36315.8	-14486.6	2.91	-0.0945069	0.56876	0.267916
270.505	-36315.8	-14486.6	2.91	-0.0877259	0.560941	0.263428
270.522	-36315.7	-14486.6	2.91	-0.084062	0.557251	0.25795
270.539	-36315.7	-14486.6	2.91	-0.0777138	0.551743	0.253626
270.556	-36315.6	-14486.6	2.91	-0.0738252	0.538561	0.247053
270.573	-36315.6	-14486.6	2.91	-0.0674809	0.521986	0.239599
270.59	-36315.5	-14486.6	2.91	-0.0609523	0.505255	0.229059
270.607	-36315.5	-14486.6	2.91	-0.0506696	0.490637	0.217423
270.624	-36315.4	-14486.6	2.91	-0.040481	0.483603	0.20748
270.641	-36315.3	-14486.6	2.91	-0.0337149	0.480087	0.199765
270.658	-36315.3	-14486.6	2.91	-0.0266667	0.48	0.19281
270.675	-36315.2	-14486.6	2.91	-0.02	0.48	0.186275
270.692	-36315.2	-14486.6	2.91	-0.0133333	0.483333	0.179739
270.709	-36315.1	-14486.6	2.91001	-0.00639462	0.486892	0.17398
270.726	-36315.1	-14486.6	2.90997	-0.003055	0.490087	0.169774
270.743	-36315	-14486.6	2.91012	0.0037467	0.489983	0.170167
270.76	-36315	-14486.6	2.91376	0.0110068	0.489967	0.179123
270.777	-36314.9	-14486.6	2.91711	0.0212847	0.49017	0.197614
270.794	-36314.9	-14486.6	2.92015	0.0309087	0.494001	0.22481
270.811	-36314.8	-14486.6	2.91997	0.0381586	0.501528	0.260662
270.828	-36314.8	-14486.6	2.91991	0.0486547	0.512182	0.303158
270.845	-36314.7	-14486.6	2.92041	0.0632461	0.525728	0.354166
270.862	-36314.7	-14486.6	2.92421	0.0855029	0.54054	0.413714
270.879	-36314.6	-14486.6	2.9274	0.108726	0.556727	0.472812
270.896	-36314.6	-14486.6	2.93088	0.132553	0.569894	0.540001
270.913	-36314.5	-14486.6	2.93411	0.156463	0.584056	0.618079
270.93	-36314.5	-14486.6	2.93857	0.175127	0.597139	0.697923
270.947	-36314.4	-14486.6	2.94448	0.191201	0.610937	0.780954
270.964	-36314.4	-14486.6	2.94886	0.203797	0.624116	0.860902
270.981	-36314.3	-14486.7	2.95486	0.213634	0.632499	0.928177
270.998	-36314.3	-14486.6	2.95787	0.222716	0.63912	0.989139
271.015	-36314.2	-14486.6	2.9612	0.229625	0.646109	1.03985
271.032	-36314.2	-14486.7	2.96577	0.234916	0.652835	1.07712
271.049	-36314.1	-14486.7	2.9729	0.238275	0.658788	1.10614
271.066	-36314.1	-14486.7	2.98019	0.240317	0.659106	1.12713
271.083	-36314	-14486.7	2.98477	0.239932	0.653987	1.13849
271.1	-36314	-14486.7	2.99002	0.239957	0.645215	1.14242
271.117	-36313.9	-14486.7	2.99512	0.240259	0.634566	1.13922
271.134	-36313.9	-14486.7	3.0002	0.238513	0.624809	1.13198
271.151	-36313.8	-14486.7	3.00516	0.234725	0.614344	1.1214
271.168	-36313.8	-14486.7	3.01068	0.231391	0.604135	1.11014
271.185	-36313.7	-14486.7	3.01517	0.227965	0.593866	1.09875
271.202	-36313.7	-14486.7	3.02092	0.224917	0.585701	1.08632
271.219	-36313.6	-14486.7	3.02545	0.218896	0.57874	1.07265
271.236	-36313.6	-14486.7	3.03096	0.214379	0.574382	1.05794
271.253	-36313.5	-14486.7	3.03586	0.210771	0.570901	1.04101
271.27	-36313.5	-14486.7	3.03895	0.210065	0.569511	1.02496
271.287	-36313.4	-14486.7	3.04244	0.207888	0.572317	1.01068
271.304	-36313.3	-14486.7	3.04552	0.204114	0.575545	0.996667
271.321	-36313.3	-14486.7	3.05198	0.200785	0.581966	0.983441
271.338	-36313.2	-14486.7	3.05568	0.197454	0.58573	0.970387
271.355	-36313.2	-14486.7	3.06217	0.194002	0.592036	0.957547
271.372	-36313.1	-14486.7	3.06624	0.190385	0.59861	0.945375
271.389	-36313.1	-14486.8	3.06934	0.189849	0.608327	0.934384
271.406	-36313	-14486.8	3.07298	0.190171	0.61588	0.923726
271.423	-36313	-14486.8	3.07607	0.187103	0.622711	0.916728
271.44	-36312.9	-14486.8	3.08269	0.183765	0.626279	0.912212
271.457	-36312.9	-14486.8	3.08639	0.180122	0.629879	0.908699
271.474	-36312.8	-14486.8	3.09299	0.179968	0.630008	0.905389
271.491	-36312.8	-14486.8	3.0965	0.180009	0.630089	0.903178
271.508	-36312.7	-14486.8	3.1	0.18	0.626667	0.900871
271.525	-36312.7	-14486.8	3.10333	0.18	0.623333	0.898693
271.542	-36312.6	-14486.8	3.10667	0.18	0.62	0.894336
271.559	-36312.5	-14486.8	3.11366	0.179892	0.616358	0.890895
271.576	-36312.5	-14486.8	3.11682	0.176456	0.60959	0.888844
271.593	-36312.4	-14486.9	3.12022	0.173106	0.60293	0.888881
271.61	-36312.4	-14486.9	3.12366	0.169822	0.59585	0.887507
271.627	-36312.3	-14486.9	3.12735	0.170048	0.589239	0.884085
271.644	-36312.3	-14486.9	3.13394	0.169988	0.582489	0.879518
271.661	-36312.2	-14486.9	3.13719	0.170005	0.575576	0.873883
271.678	-36312.2	-14486.9	3.14063	0.169996	0.568364	0.869479
271.695	-36312.1	-14486.9	3.14383	0.170011	0.558534	0.864051
271.712	-36312.1	-14486.9	3.14813	0.169946	0.551666	0.859394
271.729	-36312	-14486.9	3.15442	0.170248	0.545672	0.85369
271.746	-36312	-14486.9	3.1574	0.175405	0.542431	0.84264
271.763	-36311.9	-14486.9	3.16108	0.194115	0.539731	0.818537
271.78	-36311.9	-14487	3.16409	0.226959	0.539889	0.784066
271.797	-36311.8	-14487	3.16855	0.265251	0.540803	0.739693
271.814	-36311.8	-14487	3.17555	0.309682	0.544425	0.686084
271.831	-36311.7	-14487	3.18345	0.364721	0.548677	0.623956
271.848	-36311.6	-14487	3.19261	0.437782	0.555904	0.54655
271.865	-36311.6	-14487	3.20053	0.521132	0.562762	0.458989
271.882	-36311.5	-14487	3.21056	0.604258	0.56943	0.371815
271.899	-36311.5	-14487	3.22225	0.697761	0.576026	0.273826
271.916	-36311.4	-14487	3.23629	0.802223	0.584467	0.168244
271.933	-36311.4	-14487	3.25048	0.905277	0.594778	0.0652361
271.95	-36311.3	-14487.1	3.26983	1.00795	0.60473	-0.0381397
271.967	-36311.3	-14487.1	3.29077	1.09939	0.616911	-0.131839
271.984	-36311.2	-14487.1	3.31049	1.17605	0.630265	-0.211463
272.001	-36311.1	-14487.1	3.33101	1.24733	0.644483	-0.290386
272.018	-36311.1	-14487.1	3.35364	1.30287	0.655934	-0.36571
272.035	-36311	-14487.1	3.37694	1.3424	0.667461	-0.433137
272.052	-36311	-14487.1	3.40126	1.37448	0.681682	-0.491435
272.069	-36310.9	-14487.1	3.42526	1.39544	0.695632	-0.528114
272.086	-36310.9	-14487.2	3.44822	1.40522	0.706614	-0.540572
272.103	-36310.8	-14487.2	3.47281	1.40727	0.716765	-0.534212
272.12	-36310.7	-14487.2	3.49633	1.40279	0.727452	-0.51405
272.137	-36310.7	-14487.2	3.52181	1.39083	0.734594	-0.486574
272.154	-36310.6	-14487.2	3.55002	1.3769	0.742355	-0.45187
272.171	-36310.6	-14487.2	3.57744	1.36037	0.741201	-0.417336
272.188	-36310.5	-14487.2	3.60108	1.3466	0.735922	-0.384
272.205	-36310.4	-14487.3	3.62585	1.3301	0.719622	-0.348318
272.222	-36310.4	-14487.3	3.64664	1.31018	0.708194	-0.314113
272.239	-36310.3	-14487.3	3.66639	1.29035	0.698232	-0.281277
272.256	-36310.3	-14487.3	3.68738	1.26899	0.691012	-0.250531
272.273	-36310.2	-14487.3	3.71059	1.25185	0.678517	-0.225881
272.29	-36310.1	-14487.3	3.7338	1.23538	0.66203	-0.204988
272.307	-36310.1	-14487.4	3.75865	1.21769	0.644393	-0.185209
272.324	-36310	-14487.4	3.77888	1.20095	0.627487	-0.167606
272.341	-36310	-14487.4	3.79877	1.18438	0.6171	-0.154152
272.358	-36309.9	-14487.4	3.82	1.16667	0.613333	-0.150327
272.375	-36309.8	-14487.4	3.84	1.15333	0.62	-0.16122
272.392	-36309.8	-14487.4	3.86	1.14	0.623333	-0.185185
272.409	-36309.7	-14487.5	3.88122	1.12938	0.61593	-0.217655
272.426	-36309.6	-14487.5	3.90115	1.11953	0.59879	-0.25023
272.443	-36309.6	-14487.5	3.92123	1.11292	0.575114	-0.281863
272.46	-36309.5	-14487.5	3.94244	1.1061	0.546471	-0.314076
272.477	-36309.4	-14487.5	3.9623	1.10291	0.516593	-0.343291
272.494	-36309.4	-14487.6	3.98247	1.0999	0.49064	-0.372732
272.511	-36309.3	-14487.6	4.00361	1.09965	0.475174	-0.399688
272.528	-36309.2	-14487.6	4.02357	1.09614	0.473376	-0.418933
272.545	-36309.2	-14487.6	4.04329	1.09222	0.473164	-0.432654
272.562	-36309.1	-14487.6	4.06067	1.08551	0.467733	-0.446762
272.579	-36309	-14487.6	4.07704	1.08267	0.452539	-0.462626
272.596	-36309	-14487.7	4.09474	1.0791	0.430781	-0.482004
272.613	-36308.9	-14487.7	4.11604	1.0759	0.400079	-0.502435
272.63	-36308.8	-14487.7	4.13599	1.07143	0.368476	-0.520498
272.647	-36308.8	-14487.7	4.15522	1.06553	0.348694	-0.537387
272.664	-36308.7	-14487.7	4.17377	1.06107	0.343885	-0.55148
272.681	-36308.6	-14487.8	4.19252	1.0554	0.346427	-0.562114
272.698	-36308.6	-14487.8	4.21072	1.051	0.341368	-0.570542
272.715	-36308.5	-14487.8	4.23046	1.04487	0.331344	-0.57766
272.732	-36308.4	-14487.8	4.24796	1.04203	0.319256	-0.582635
272.749	-36308.4	-14487.8	4.26763	1.03874	0.307329	-0.585774
272.766	-36308.3	-14487.9	4.28454	1.03378	0.296858	-0.585914
272.783	-36308.2	-14487.9	4.30107	1.02686	0.298459	-0.583146
272.8	-36308.1	-14487.9	4.31833	1.01993	0.31078	-0.578486
272.817	-36308.1	-14487.9	4.33562	1.01343	0.33078	-0.573313
272.834	-36308	-14487.9	4.35202	1.00471	0.349407	-0.568556
272.851	-36307.9	-14488	4.36938	0.996058	0.363246	-0.563366
272.868	-36307.9	-14488	4.38659	0.989056	0.368845	-0.558422
272.885	-36307.8	-14488	4.403	0.984903	0.373293	-0.553454
272.902	-36307.7	-14488	4.42044	0.97906	0.382569	-0.548492
272.919	-36307.6	-14488	4.43756	0.974559	0.395096	-0.543278
272.936	-36307.6	-14488.1	4.45398	0.969019	0.408935	-0.538554
272.953	-36307.5	-14488.1	4.47148	0.964188	0.419121	-0.533941
272.97	-36307.4	-14488.1	4.48853	0.960848	0.416487	-0.530409
272.987	-36307.3	-14488.1	4.50497	0.958309	0.402822	-0.525547
273.004	-36307.3	-14488.2	4.52253	0.947841	0.378633	-0.513023
273.021	-36307.2	-14488.2	4.53949	0.923849	0.362513	-0.491761
273.038	-36307.1	-14488.2	4.55598	0.89126	0.351776	-0.465693
273.055	-36307	-14488.2	4.57352	0.860558	0.347386	-0.443031
273.072	-36307	-14488.2	4.59066	0.847273	0.339094	-0.431963
273.089	-36306.9	-14488.3	4.60434	0.848488	0.32307	-0.43334
273.106	-36306.8	-14488.3	4.61833	0.861432	0.305589	-0.443865
273.123	-36306.8	-14488.3	4.63185	0.877899	0.285457	-0.459822
273.14	-36306.7	-14488.3	4.64486	0.897503	0.271279	-0.478061
273.157	-36306.6	-14488.4	4.66229	0.918796	0.263418	-0.498791
273.174	-36306.5	-14488.4	4.679	0.938767	0.269279	-0.518461
273.191	-36306.4	-14488.4	4.69667	0.96	0.283333	-0.538126
273.208	-36306.4	-14488.4	4.71333	0.976667	0.296667	-0.556645
273.225	-36306.3	-14488.4	4.73	0.993333	0.313333	-0.574074
273.242	-36306.2	-14488.5	4.74667	1.00667	0.323333	-0.590414
273.259	-36306.1	-14488.5	4.76435	1.01719	0.330172	-0.602984
273.276	-36306.1	-14488.5	4.78096	1.02358	0.330009	-0.610348
273.293	-36306	-14488.5	4.7977	1.02689	0.33375	-0.61586
273.31	-36305.9	-14488.6	4.81529	1.03015	0.340385	-0.625712
273.327	-36305.8	-14488.6	4.83222	1.03009	0.339857	-0.642914
273.344	-36305.7	-14488.6	4.85225	1.02948	0.335527	-0.664886
273.361	-36305.7	-14488.6	4.86963	1.01648	0.32034	-0.681684
273.378	-36305.6	-14488.7	4.88624	0.987089	0.298408	-0.683317
273.395	-36305.5	-14488.7	4.90308	0.945334	0.263257	-0.671278
273.412	-36305.4	-14488.7	4.92078	0.899547	0.224175	-0.650801
273.429	-36305.3	-14488.7	4.93685	0.856484	0.189381	-0.628323
273.446	-36305.3	-14488.8	4.9506	0.815226	0.162376	-0.604554
273.463	-36305.2	-14488.8	4.96394	0.780052	0.14204	-0.584936
273.48	-36305.1	-14488.8	4.97716	0.746915	0.129452	-0.568688
273.497	-36305	-14488.8	4.99097	0.713507	0.116691	-0.556784
273.514	-36304.9	-14488.9	5.00392	0.683983	0.10603	-0.549077
273.531	-36304.9	-14488.9	5.01338	0.663783	0.0986459	-0.546373
273.548	-36304.8	-14488.9	5.02376	0.647348	0.102578	-0.544945
273.565	-36304.7	-14488.9	5.03419	0.628773	0.117616	-0.539878
273.582	-36304.6	-14489	5.04404	0.607432	0.138342	-0.530431
273.599	-36304.5	-14489	5.05439	0.583076	0.158519	-0.516841
273.616	-36304.4	-14489	5.06471	0.558904	0.180652	-0.501582
273.633	-36304.4	-14489	5.07491	0.535639	0.20542	-0.485903
273.65	-36304.3	-14489.1	5.08357	0.512887	0.233615	-0.469315
273.667	-36304.2	-14489.1	5.09019	0.493993	0.259506	-0.454234
273.684	-36304.1	-14489.1	5.09685	0.479061	0.281628	-0.440269
273.701	-36304	-14489.1	5.10561	0.465247	0.300188	-0.427293
273.718	-36304	-14489.2	5.11619	0.453632	0.315443	-0.416688
273.735	-36303.9	-14489.2	5.12433	0.445758	0.322842	-0.407817
273.752	-36303.8	-14489.2	5.13108	0.438714	0.323639	-0.401521
273.769	-36303.7	-14489.2	5.13722	0.434428	0.321528	-0.396739
273.786	-36303.6	-14489.3	5.14698	0.430758	0.316082	-0.393897
273.803	-36303.5	-14489.3	5.15496	0.430079	0.302852	-0.391047
273.82	-36303.5	-14489.3	5.16132	0.427842	0.278156	-0.387147
273.837	-36303.4	-14489.3	5.16801	0.42435	0.251327	-0.380987
273.854	-36303.3	-14489.4	5.17502	0.420605	0.223061	-0.375591
273.871	-36303.2	-14489.4	5.18175	0.419852	0.198628	-0.372823
273.888	-36303.1	-14489.4	5.18876	0.420029	0.176499	-0.372501
273.905	-36303	-14489.5	5.1955	0.419992	0.164342	-0.372562
273.922	-36303	-14489.5	5.20219	0.420002	0.160506	-0.372546
273.939	-36302.9	-14489.5	5.20898	0.419999	0.157087	-0.37255
273.956	-36302.8	-14489.5	5.21894	0.420001	0.15375	-0.372548
273.973	-36302.7	-14489.6	5.22592	0.419997	0.150267	-0.372552
273.99	-36302.6	-14489.6	5.23294	0.420007	0.149901	-0.372543
274.007	-36302.5	-14489.6	5.23951	0.419973	0.153057	-0.372571
274.024	-36302.5	-14489.6	5.24946	0.4201	0.159474	-0.371558
274.041	-36302.3	-14489.7	5.25667	0.416667	0.17	-0.369281
274.058	-36302.3	-14489.7	5.26333	0.413333	0.18	-0.366013
274.075	-36302.2	-14489.7	5.27	0.41	0.19	-0.363834
274.092	-36302.1	-14489.8	5.27707	0.410024	0.200526	-0.362718
274.109	-36302	-14489.8	5.28372	0.409993	0.206944	-0.362752
274.126	-36301.9	-14489.8	5.29041	0.410002	0.210093	-0.362743
274.143	-36301.8	-14489.8	5.29748	0.409998	0.209779	-0.362747
274.16	-36301.8	-14489.9	5.30411	0.410005	0.206068	-0.36274
274.177	-36301.7	-14489.9	5.31078	0.409984	0.198947	-0.362764
274.194	-36301.6	-14489.9	5.31749	0.410061	0.188793	-0.362671
274.211	-36301.5	-14489.9	5.32453	0.409629	0.177843	-0.361371
274.228	-36301.4	-14490	5.33123	0.406018	0.164191	-0.358874
274.245	-36301.3	-14490	5.33828	0.402418	0.149911	-0.35569
274.262	-36301.2	-14490	5.34487	0.39975	0.137798	-0.355169
274.279	-36301.2	-14490.1	5.35166	0.400074	0.132506	-0.356879
274.296	-36301.1	-14490.1	5.35866	0.399843	0.128419	-0.358048
274.313	-36301	-14490.1	5.36531	0.393148	0.120879	-0.350969
274.33	-36300.9	-14490.1	5.37188	0.373209	0.109161	-0.333545
274.347	-36300.8	-14490.2	5.37896	0.343221	0.0980295	-0.305866
274.364	-36300.7	-14490.2	5.3846	0.308595	0.0963941	-0.274593
274.381	-36300.6	-14490.2	5.38884	0.280432	0.0975956	-0.246509
274.398	-36300.5	-14490.3	5.39494	0.2542	0.101197	-0.220929
274.415	-36300.5	-14490.3	5.39794	0.231313	0.105439	-0.1984
274.432	-36300.4	-14490.3	5.40147	0.212298	0.11442	-0.179991
274.449	-36300.3	-14490.3	5.40493	0.196865	0.123468	-0.163708
274.466	-36300.2	-14490.4	5.40821	0.182908	0.129956	-0.148469
274.483	-36300.1	-14490.4	5.41169	0.163476	0.135204	-0.130408
274.5	-36300	-14490.4	5.41504	0.142633	0.138643	-0.110358
274.517	-36299.9	-14490.5	5.41871	0.122582	0.140284	-0.0915236
274.534	-36299.8	-14490.5	5.42022	0.10385	0.139879	-0.0726985
274.551	-36299.7	-14490.5	5.41994	0.0862842	0.140254	-0.0565805
274.568	-36299.7	-14490.5	5.42	0.0736249	0.138431	-0.0439047
274.585	-36299.6	-14490.6	5.42007	0.0643875	0.133347	-0.0332943
274.602	-36299.5	-14490.6	5.41973	0.0534309	0.123633	-0.0238801
274.619	-36299.4	-14490.6	5.42198	0.0455162	0.115396	-0.0154842
274.636	-36299.3	-14490.7	5.42545	0.038797	0.109072	-0.0094245
274.653	-36299.2	-14490.7	5.42921	0.0342604	0.102297	-0.00444066
274.67	-36299.2	-14490.7	5.43019	0.0307373	0.0931329	-0.00154991
274.687	-36299.1	-14490.8	5.42996	0.0298619	0.0825196	-0.000176422
274.704	-36299	-14490.8	5.43001	0.0300373	0.0720522	4.30133e-05
274.721	-36298.9	-14490.8	5.43	0.0299905	0.064888	-1.09683e-05
274.738	-36298.8	-14490.8	5.43	0.0300009	0.0577164	9.25715e-07
274.755	-36298.7	-14490.9	5.43	0.0300035	0.053843	4.54481e-06
274.772	-36298.6	-14490.9	5.43	0.029985	0.0504615	-1.91178e-05
274.789	-36298.5	-14490.9	5.43	0.0300406	0.0497771	5.17511e-05
274.806	-36298.4	-14491	5.43	0.0298424	0.0529141	-0.000949206
274.823	-36298.4	-14491	5.43	0.0328795	0.056219	-0.00202373
274.84	-36298.3	-14491	5.43	0.0364467	0.0599036	-0.00325676
274.857	-36298.2	-14491	5.43	0.0398924	0.0599372	-0.00226038
274.874	-36298.1	-14491.1	5.42999	0.040028	0.063126	-0.00115761
274.891	-36298	-14491.1	5.43	0.04	0.0666667	-2.2224e-15
274.908	-36297.9	-14491.1	5.43	0.04	0.0733333	2.31296e-19
274.925	-36297.8	-14491.2	5.43333	0.04	0.0766667	2.31296e-19
274.942	-36297.7	-14491.2	5.43689	0.0399999	0.083667	0.00117682
274.959	-36297.7	-14491.2	5.44009	0.04	0.0868232	0.00348011
274.976	-36297.6	-14491.3	5.43998	0.04	0.0902165	0.00915852
274.993	-36297.5	-14491.3	5.44001	0.04	0.0937159	0.0203022
275.01	-36297.4	-14491.3	5.44	0.04	0.0971239	0.0410399
275.027	-36297.3	-14491.3	5.44	0.04	0.100136	0.0718085
275.044	-36297.2	-14491.4	5.44	0.04	0.100038	0.11165
275.061	-36297.1	-14491.4	5.44	0.04	0.0996383	0.150636
275.078	-36297.1	-14491.4	5.44	0.04	0.0960166	0.191869
275.095	-36296.9	-14491.5	5.44	0.04	0.0924151	0.239032
275.112	-36296.9	-14491.5	5.44	0.04	0.089762	0.288565
275.129	-36296.8	-14491.5	5.43999	0.04	0.0900276	0.342157
275.146	-36296.7	-14491.5	5.44005	0.0400001	0.0901466	0.396098
275.163	-36296.6	-14491.6	5.43981	0.0399998	0.0892935	0.44047
275.18	-36296.5	-14491.6	5.44079	0.0400008	0.0856187	0.479326
275.197	-36296.4	-14491.6	5.44455	0.0399962	0.0818961	0.511242
275.214	-36296.3	-14491.7	5.44802	0.0400144	0.0799452	0.534989
275.231	-36296.3	-14491.7	5.45027	0.0399476	0.0790697	0.554402
275.248	-36296.2	-14491.7	5.44992	0.0402276	0.075238	0.570464
275.265	-36296.1	-14491.8	5.45002	0.0389104	0.0717574	0.583526
275.282	-36296	-14491.8	5.44999	0.0352013	0.0697316	0.595062
275.299	-36295.9	-14491.8	5.45	0.0315095	0.0700936	0.603437
275.316	-36295.8	-14491.8	5.45	0.0297298	0.0699103	0.606674
275.333	-36295.7	-14491.9	5.45	0.0300651	0.070254	0.605922
275.35	-36295.6	-14491.9	5.45	0.0299818	0.06847	0.602868
275.367	-36295.6	-14491.9	5.45	0.0300048	0.0649277	0.599568
275.384	-36295.5	-14492	5.45	0.0299989	0.0612163	0.596288
275.401	-36295.4	-14492	5.45001	0.0300003	0.0597407	0.592252
275.418	-36295.3	-14492	5.44998	0.0299999	0.0600689	0.587889
275.435	-36295.2	-14492.1	5.45007	0.03	0.0599842	0.58325
275.452	-36295.1	-14492.1	5.44972	0.03	0.0600043	0.579483
275.469	-36295	-14492.1	5.45196	0.03	0.0599989	0.576388
275.486	-36294.9	-14492.1	5.45561	0.03	0.0600002	0.572822
275.503	-36294.9	-14492.2	5.45929	0.03	0.0600003	0.570293
275.52	-36294.8	-14492.2	5.46017	0.03	0.0599986	0.568182
275.537	-36294.7	-14492.2	5.45997	0.03	0.0600046	0.565989
275.554	-36294.6	-14492.3	5.46001	0.03	0.0599817	0.562833
275.571	-36294.5	-14492.3	5.46	0.03	0.0600685	0.560316
275.588	-36294.4	-14492.3	5.46	0.03	0.0597932	0.558944
275.605	-36294.3	-14492.4	5.46	0.03	0.06267	0.558777
275.622	-36294.2	-14492.4	5.46	0.03	0.0660158	0.558895
275.639	-36294.1	-14492.4	5.46	0.03	0.0697768	0.557921
275.656	-36294.1	-14492.4	5.46	0.03	0.0699115	0.555887
275.673	-36294	-14492.5	5.46	0.03	0.0728614	0.552653
275.69	-36293.9	-14492.5	5.46	0.03	0.076449	0.550211
275.707	-36293.8	-14492.5	5.46	0.03	0.0798918	0.549047
275.724	-36293.7	-14492.6	5.45999	0.03	0.0800282	0.549013
275.741	-36293.6	-14492.6	5.46	0.03	0.08	0.54902
275.758	-36293.5	-14492.6	5.46	0.03	0.08	0.54902
275.775	-36293.5	-14492.7	5.46333	0.03	0.08	0.54902
275.792	-36293.4	-14492.7	5.46689	0.0300085	0.0799993	0.548998
275.809	-36293.3	-14492.7	5.47009	0.0299677	0.0800021	0.54781
275.826	-36293.2	-14492.8	5.46998	0.0301216	0.0799923	0.544374
275.843	-36293.1	-14492.8	5.47001	0.0337642	0.0800604	0.538502
275.86	-36293	-14492.8	5.47	0.0371066	0.0797651	0.533258
275.877	-36292.9	-14492.8	5.47	0.0401568	0.0762362	0.530273
275.894	-36292.8	-14492.9	5.47	0.0399343	0.0726204	0.529355
275.911	-36292.8	-14492.9	5.47	0.040045	0.0698961	0.529458
275.928	-36292.7	-14492.9	5.47	0.0398863	0.0696373	0.529278
275.945	-36292.6	-14493	5.46999	0.0406025	0.0657718	0.527994
275.962	-36292.5	-14493	5.47004	0.043913	0.0626005	0.525077
275.979	-36292.4	-14493	5.46987	0.0485479	0.059118	0.517301
275.996	-36292.3	-14493.1	5.47072	0.0605322	0.0558934	0.501942
276.013	-36292.2	-14493.1	5.47432	0.0813738	0.0514169	0.476445
276.03	-36292.1	-14493.1	5.47789	0.11889	0.0455778	0.441735
276.047	-36292	-14493.2	5.48011	0.161204	0.0408687	0.400896
276.064	-36292	-14493.2	5.48085	0.200359	0.036301	0.362077
276.081	-36291.9	-14493.2	5.48447	0.242335	0.0355823	0.319783
276.098	-36291.8	-14493.2	5.48913	0.289939	0.0331886	0.271685
276.115	-36291.7	-14493.3	5.49612	0.342751	0.0321215	0.220191
276.132	-36291.6	-14493.3	5.50287	0.400403	0.0296464	0.162778
276.149	-36291.5	-14493.3	5.50994	0.454755	0.0301008	0.107344
276.166	-36291.4	-14493.4	5.51614	0.499712	0.0299719	0.0625603
276.183	-36291.3	-14493.4	5.52476	0.537354	0.0300111	0.0241243
276.2	-36291.2	-14493.4	5.53544	0.5686	0.0299787	-0.00606763
276.217	-36291.2	-14493.5	5.54519	0.591037	0.0300737	-0.0288857
276.234	-36291.1	-14493.5	5.55564	0.609728	0.0297422	-0.0474403
276.251	-36291	-14493.5	5.56595	0.625032	0.0317302	-0.0590635
276.268	-36290.9	-14493.5	5.5758	0.636217	0.0353359	-0.0606525
276.285	-36290.8	-14493.6	5.58626	0.644547	0.0387331	-0.0493529
276.302	-36290.7	-14493.6	5.59654	0.649216	0.0422033	-0.0275921
276.319	-36290.6	-14493.6	5.60637	0.650459	0.0453864	-0.000600912
276.336	-36290.5	-14493.7	5.61696	0.647838	0.0492185	0.0294861
276.353	-36290.4	-14493.7	5.62685	0.644252	0.050185	0.056964
276.37	-36290.4	-14493.7	5.63917	0.64104	0.0499511	0.0812763
276.387	-36290.3	-14493.8	5.65333	0.637412	0.05001	0.104692
276.404	-36290.2	-14493.8	5.66716	0.634418	0.0499986	0.126245
276.421	-36290.1	-14493.8	5.67771	0.628133	0.0499953	0.143441
276.438	-36290	-14493.9	5.68812	0.62383	0.0500162	0.158042
276.455	-36289.9	-14493.9	5.69828	0.620614	0.0499362	0.167415
276.472	-36289.8	-14493.9	5.70818	0.617246	0.0502392	0.176723
276.489	-36289.7	-14494	5.71877	0.613798	0.0471245	0.188925
276.506	-36289.6	-14494	5.72885	0.610181	0.0437592	0.205753
276.523	-36289.6	-14494	5.73878	0.61012	0.0401919	0.227874
276.54	-36289.4	-14494.1	5.74938	0.606901	0.0400581	0.256421
276.557	-36289.3	-14494.1	5.75942	0.603542	0.0368918	0.284921
276.574	-36289.3	-14494.1	5.76939	0.600109	0.0335504	0.31013
276.591	-36289.2	-14494.2	5.78	0.6	0.03	0.332244
276.608	-36289.1	-14494.2	5.79	0.6	0.03	0.345316
276.625	-36289	-14494.2	5.8	0.6	0.03	0.348584
276.642	-36288.9	-14494.3	5.81061	0.599892	0.030002	0.340209
276.659	-36288.8	-14494.3	5.82058	0.596456	0.0299993	0.324704
276.676	-36288.7	-14494.3	5.83062	0.593106	0.0300007	0.305961
