# Supplementary material for: Extraction of driving behavior primitives considering driver expectation and vehicle dynamics
Source: PLoS One. 2025 Dec 31;20(12):e0340123. doi: 10.1371/journal.pone.0340123 (PMC12755792; doi:10.1371/journal.pone.0340123)
Supplement: S2 File — The dataset utilized in this study is organized into two main folders, categorizing driving scenarios into straight driving and turning maneuvers. These folders contain the raw, unprocessed behavioral data. For a detailed description of the variables and format within the.xlsx files, please refer to the accompanying readme.txt file. (ZIP) [file pone.0340123.s002.zip › DataSetForPimitiveExaction-2/turning/c15_w_2.xlsx]

## Sheet: Sheet1
334.561	-35987.5	-14600.2	5.38	-0.55	-0.04	-0.553377
334.578	-35987.4	-14600.2	5.37	-0.55	-0.04	-0.543573
334.595	-35987.3	-14600.2	5.36	-0.546667	-0.04	-0.528322
334.612	-35987.2	-14600.3	5.3495	-0.543108	-0.043562	-0.509793
334.629	-35987.1	-14600.3	5.34297	-0.539912	-0.0468493	-0.492567
334.646	-35987.1	-14600.3	5.33628	-0.540022	-0.0502172	-0.478451
334.663	-35987	-14600.4	5.32896	-0.539993	-0.0536571	-0.463421
334.68	-35986.9	-14600.4	5.3188	-0.539986	-0.0573657	-0.44777
334.697	-35986.8	-14600.4	5.30878	-0.540062	-0.0638708	-0.42649
334.714	-35986.7	-14600.5	5.29817	-0.539618	-0.0676043	-0.403465
334.731	-35986.6	-14600.5	5.2883	-0.536061	-0.074458	-0.383561
334.748	-35986.6	-14600.5	5.27804	-0.53261	-0.0816441	-0.367701
334.765	-35986.5	-14600.5	5.26813	-0.529844	-0.0924445	-0.35477
334.782	-35986.4	-14600.6	5.2618	-0.529605	-0.102474	-0.345002
334.799	-35986.3	-14600.6	5.25525	-0.531911	-0.111735	-0.332228
334.816	-35986.2	-14600.6	5.24775	-0.547644	-0.118511	-0.311966
334.833	-35986.1	-14600.7	5.23697	-0.571738	-0.123979	-0.282274
334.85	-35986.1	-14600.7	5.22689	-0.601358	-0.12308	-0.25424
334.867	-35986	-14600.7	5.21658	-0.624246	-0.123966	-0.233184
334.884	-35985.9	-14600.7	5.20564	-0.642642	-0.129331	-0.225558
334.901	-35985.8	-14600.8	5.19168	-0.668393	-0.141868	-0.220458
334.918	-35985.7	-14600.8	5.17746	-0.713006	-0.153617	-0.209793
334.935	-35985.6	-14600.8	5.16595	-0.765728	-0.158384	-0.192255
334.952	-35985.5	-14600.9	5.15442	-0.815741	-0.160173	-0.180766
334.969	-35985.5	-14600.9	5.14053	-0.85212	-0.160189	-0.189876
334.986	-35985.4	-14600.9	5.12556	-0.877872	-0.158708	-0.221229
335.003	-35985.3	-14601	5.10993	-0.90144	-0.155045	-0.264718
335.02	-35985.2	-14601	5.09475	-0.926962	-0.151093	-0.308778
335.037	-35985.1	-14601	5.07788	-0.956119	-0.151009	-0.355468
335.054	-35985.1	-14601	5.06064	-0.983432	-0.156726	-0.420073
335.071	-35985	-14601.1	5.0434	-1.00857	-0.16572	-0.495962
335.088	-35984.9	-14601.1	5.02699	-1.03719	-0.175896	-0.565297
335.105	-35984.8	-14601.1	5.00959	-1.06912	-0.186125	-0.623431
335.122	-35984.7	-14601.2	4.99236	-1.09653	-0.197034	-0.665234
335.139	-35984.7	-14601.2	4.97633	-1.11226	-0.202732	-0.695784
335.156	-35984.6	-14601.2	4.95638	-1.12595	-0.203743	-0.723907
335.173	-35984.5	-14601.2	4.93572	-1.13753	-0.200823	-0.751423
335.19	-35984.4	-14601.3	4.91604	-1.14499	-0.199931	-0.7775
335.207	-35984.3	-14601.3	4.89497	-1.14952	-0.199605	-0.805805
335.224	-35984.3	-14601.3	4.87459	-1.15012	-0.204699	-0.834624
335.241	-35984.2	-14601.3	4.85493	-1.14997	-0.213767	-0.870854
335.258	-35984.1	-14601.4	4.83344	-1.15001	-0.227913	-0.919643
335.275	-35984	-14601.4	4.8164	-1.14999	-0.23547	-0.97498
335.292	-35984	-14601.4	4.79679	-1.15002	-0.244971	-1.03014
335.309	-35983.9	-14601.4	4.77885	-1.14996	-0.252472	-1.09073
335.326	-35983.8	-14601.5	4.75886	-1.15016	-0.259698	-1.15265
335.343	-35983.7	-14601.5	4.74211	-1.14712	-0.257158	-1.2201
335.36	-35983.6	-14601.5	4.7213	-1.14355	-0.253711	-1.29717
335.377	-35983.6	-14601.5	4.70102	-1.14011	-0.243886	-1.37437
335.394	-35983.5	-14601.6	4.68447	-1.13995	-0.237054	-1.46256
335.411	-35983.4	-14601.6	4.66333	-1.14	-0.23	-1.56972
335.428	-35983.3	-14601.6	4.64667	-1.13667	-0.226667	-1.67647
335.445	-35983.3	-14601.6	4.62333	-1.13333	-0.223333	-1.77342
335.462	-35983.2	-14601.7	4.60557	-1.12993	-0.223437	-1.85959
335.479	-35983.1	-14601.7	4.58561	-1.12992	-0.226986	-1.9251
335.496	-35983	-14601.7	4.56889	-1.12644	-0.23375	-1.98381
335.513	-35983	-14601.7	4.5475	-1.12287	-0.240887	-2.04003
335.53	-35982.9	-14601.8	4.52773	-1.11989	-0.247109	-2.08793
335.547	-35982.8	-14601.8	4.50747	-1.11986	-0.246084	-2.12898
335.564	-35982.7	-14601.8	4.48673	-1.11548	-0.23861	-2.16913
335.581	-35982.7	-14601.8	4.47052	-1.10385	-0.232573	-2.20921
335.598	-35982.6	-14601.9	4.45352	-1.08231	-0.229429	-2.25885
335.615	-35982.5	-14601.9	4.43615	-1.05816	-0.225841	-2.31329
335.632	-35982.5	-14601.9	4.41876	-1.03897	-0.222581	-2.36064
335.649	-35982.4	-14601.9	4.39911	-1.02401	-0.219126	-2.39712
335.666	-35982.3	-14601.9	4.38064	-1.01243	-0.215876	-2.42926
335.683	-35982.2	-14602	4.36243	-0.994706	-0.211479	-2.46173
335.7	-35982.2	-14602	4.34834	-0.97207	-0.205352	-2.5068
335.717	-35982.1	-14602	4.33169	-0.944292	-0.202033	-2.55574
335.734	-35982	-14602	4.31766	-0.922791	-0.199694	-2.59286
335.751	-35982	-14602.1	4.30159	-0.903203	-0.200092	-2.61331
335.768	-35981.9	-14602.1	4.28644	-0.888349	-0.199902	-2.62027
335.785	-35981.8	-14602.1	4.27122	-0.88052	-0.200294	-2.62127
335.802	-35981.8	-14602.1	4.2561	-0.873753	-0.198678	-2.61919
335.819	-35981.7	-14602.1	4.2402	-0.866935	-0.195516	-2.60697
335.836	-35981.6	-14602.2	4.22571	-0.859743	-0.189168	-2.57618
335.853	-35981.5	-14602.2	4.20966	-0.855977	-0.17851	-2.51772
335.87	-35981.5	-14602.2	4.19628	-0.858624	-0.166223	-2.43263
335.887	-35981.4	-14602.2	4.18295	-0.873895	-0.15446	-2.3322
335.904	-35981.3	-14602.2	4.16942	-0.90294	-0.144428	-2.21173
335.921	-35981.3	-14602.3	4.15366	-0.937046	-0.134102	-2.08334
335.938	-35981.2	-14602.3	4.13693	-0.965281	-0.123909	-1.9438
335.955	-35981.1	-14602.3	4.1196	-0.998061	-0.115574	-1.76582
335.972	-35981.1	-14602.3	4.10235	-1.04546	-0.109248	-1.55475
335.989	-35981	-14602.3	4.08635	-1.11322	-0.10067	-1.33382
336.006	-35980.9	-14602.4	4.06631	-1.18651	-0.0879341	-1.09752
336.023	-35980.9	-14602.4	4.04601	-1.25379	-0.0713294	-0.871793
336.04	-35980.8	-14602.4	4.0238	-1.3241	-0.0572655	-0.634506
336.057	-35980.7	-14602.4	3.99935	-1.42648	-0.042991	-0.350007
336.074	-35980.7	-14602.4	3.97288	-1.53555	-0.034136	-0.0600796
336.091	-35980.6	-14602.4	3.94677	-1.63772	-0.0329556	0.203784
336.108	-35980.5	-14602.5	3.91542	-1.72375	-0.0357681	0.452992
336.125	-35980.5	-14602.5	3.88803	-1.78792	-0.0421536	0.660264
336.142	-35980.4	-14602.5	3.85887	-1.82977	-0.0485762	0.838716
336.159	-35980.3	-14602.5	3.82717	-1.87184	-0.0586997	1.00914
336.176	-35980.3	-14602.5	3.79391	-1.90905	-0.0688667	1.16743
336.193	-35980.2	-14602.6	3.76071	-1.94607	-0.078774	1.34072
336.21	-35980.2	-14602.6	3.72539	-1.97504	-0.089392	1.55527
336.227	-35980.1	-14602.6	3.69192	-2.00484	-0.0993978	1.78293
336.244	-35980.1	-14602.6	3.65871	-2.04058	-0.109487	2.01044
336.261	-35980	-14602.6	3.62333	-2.09667	-0.116667	2.2342
336.278	-35979.9	-14602.6	3.59	-2.15333	-0.123333	2.41394
336.295	-35979.9	-14602.7	3.55333	-2.21333	-0.13	2.56318
336.312	-35979.8	-14602.7	3.51432	-2.27013	-0.136989	2.69795
336.329	-35979.8	-14602.7	3.47438	-2.33395	-0.140086	2.8113
336.346	-35979.7	-14602.7	3.43406	-2.40431	-0.139886	2.91695
336.363	-35979.6	-14602.7	3.3883	-2.47863	-0.136059	3.02148
336.38	-35979.6	-14602.7	3.34854	-2.55228	-0.128947	3.11711
336.397	-35979.5	-14602.8	3.30466	-2.64264	-0.118804	3.22238
336.414	-35979.5	-14602.8	3.2584	-2.76047	-0.107774	3.3384
336.431	-35979.4	-14602.8	3.21195	-2.86851	-0.0944592	3.44592
336.448	-35979.4	-14602.8	3.16436	-2.9657	-0.080249	3.54009
336.465	-35979.3	-14602.8	3.11063	-3.04373	-0.0637039	3.62129
336.482	-35979.3	-14602.8	3.05765	-3.10642	-0.0542254	3.68107
336.499	-35979.2	-14602.8	3.00344	-3.15996	-0.0453612	3.73595
336.516	-35979.2	-14602.9	2.94724	-3.21471	-0.0423219	3.78659
336.533	-35979.1	-14602.9	2.89463	-3.26002	-0.0397045	3.82994
336.55	-35979.1	-14602.9	2.84004	-3.30024	-0.040033	3.86662
336.567	-35979	-14602.9	2.78428	-3.33093	-0.0401763	3.89788
336.584	-35979	-14602.9	2.73064	-3.35882	-0.0391084	3.92463
336.601	-35978.9	-14602.9	2.67209	-3.38991	-0.035418	3.95422
336.618	-35978.9	-14602.9	2.61282	-3.42677	-0.0316603	3.98553
336.635	-35978.9	-14602.9	2.55733	-3.45516	-0.029984	4.01203
336.652	-35978.8	-14602.9	2.49736	-3.47691	-0.0288343	4.0313
336.669	-35978.8	-14603	2.43463	-3.48918	-0.0251295	4.04474
336.686	-35978.7	-14603	2.37523	-3.50455	-0.0212466	4.05889
336.703	-35978.7	-14603	2.315	-3.53131	-0.0211923	4.08061
336.72	-35978.7	-14603	2.25476	-3.56087	-0.0251774	4.10215
336.737	-35978.6	-14603	2.19539	-3.57601	-0.0286873	4.11247
336.754	-35978.6	-14603	2.13258	-3.57195	-0.0301673	4.10877
336.771	-35978.6	-14603	2.07294	-3.56029	-0.0302008	4.09756
336.788	-35978.5	-14603	2.01547	-3.55229	-0.0283438	4.08587
336.805	-35978.5	-14603	1.95243	-3.54708	-0.024397	4.07082
336.822	-35978.4	-14603	1.89053	-3.52863	-0.0225857	4.04469
336.839	-35978.4	-14603	1.83357	-3.48769	-0.0272235	4.00067
336.856	-35978.4	-14603.1	1.77441	-3.41781	-0.0347895	3.93162
336.873	-35978.4	-14603.1	1.71604	-3.33325	-0.0397331	3.84629
336.89	-35978.3	-14603.1	1.66268	-3.23835	-0.0379544	3.75675
336.907	-35978.3	-14603.1	1.60635	-3.14523	-0.0340953	3.65699
336.924	-35978.3	-14603.1	1.55479	-3.04746	-0.0308089	3.55565
336.941	-35978.3	-14603.1	1.50517	-2.93855	-0.0273782	3.43775
336.958	-35978.2	-14603.1	1.45534	-2.78048	-0.0242283	3.28718
336.975	-35978.2	-14603.1	1.40767	-2.6133	-0.017639	3.12063
336.992	-35978.2	-14603.1	1.36714	-2.43719	-0.0141189	2.95818
337.009	-35978.2	-14603.1	1.32485	-2.27477	-0.00739533	2.79293
337.026	-35978.1	-14603.1	1.28736	-2.12134	-0.003721	2.64739
337.043	-35978.1	-14603.1	1.2539	-1.95898	-7.95193e-05	2.49812
337.06	-35978.1	-14603.1	1.22172	-1.74908	-0.00306744	2.335
337.077	-35978.1	-14603.1	1.1949	-1.55707	-0.00649146	2.19153
337.094	-35978.1	-14603.1	1.1681	-1.38636	-0.00979025	2.08068
337.111	-35978	-14603.1	1.14667	-1.22667	-0.0133333	2.00218
337.128	-35978	-14603.1	1.12667	-1.08	-0.0166667	1.95534
337.145	-35978	-14603.1	1.11	-0.943333	-0.02	1.92593
337.162	-35978	-14603.2	1.09239	-0.819701	-0.0199578	1.9016
337.179	-35978	-14603.2	1.07934	-0.703092	-0.0200773	1.86881
337.196	-35977.9	-14603.2	1.0695	-0.563007	-0.0236893	1.8007
337.213	-35977.9	-14603.2	1.06272	-0.358613	-0.0307605	1.68495
337.23	-35977.9	-14603.2	1.0599	-0.152053	-0.0377498	1.54558
337.247	-35977.9	-14603.2	1.05998	0.0526525	-0.0475844	1.40764
337.264	-35977.9	-14603.2	1.06031	0.219118	-0.0550713	1.28397
337.281	-35977.9	-14603.2	1.06421	0.33786	-0.0642618	1.1994
337.298	-35977.8	-14603.2	1.07181	0.424166	-0.0677076	1.13604
337.315	-35977.8	-14603.2	1.0818	0.494391	-0.0743456	1.08973
337.332	-35977.8	-14603.2	1.08869	0.543801	-0.0780498	1.0576
337.349	-35977.8	-14603.2	1.09907	0.580758	-0.0843183	1.03254
337.366	-35977.8	-14603.2	1.11052	0.607561	-0.0884378	1.01227
337.383	-35977.7	-14603.2	1.12324	0.628049	-0.0946703	0.998567
337.4	-35977.7	-14603.2	1.13302	0.64018	-0.0975966	0.988945
337.417	-35977.7	-14603.2	1.14364	0.648414	-0.10129	0.982673
337.434	-35977.7	-14603.2	1.15346	0.651232	-0.104257	0.977808
337.451	-35977.7	-14603.2	1.16374	0.65357	-0.108907	0.972918
337.468	-35977.7	-14603.2	1.1742	0.653531	-0.116175	0.967683
337.485	-35977.6	-14603.2	1.18403	0.652051	-0.122801	0.962711
337.502	-35977.6	-14603.2	1.19443	0.649587	-0.128856	0.955705
337.519	-35977.6	-14603.2	1.20453	0.650441	-0.128833	0.948923
337.536	-35977.6	-14603.2	1.21592	0.648323	-0.125358	0.942743
337.553	-35977.5	-14603.2	1.23	0.646696	-0.119945	0.938434
337.57	-35977.5	-14603.3	1.24408	0.644879	-0.114883	0.939365
337.587	-35977.5	-14603.2	1.25547	0.643357	-0.109819	0.951781
337.604	-35977.5	-14603.3	1.26557	0.641524	-0.104769	0.979321
337.621	-35977.5	-14603.3	1.27597	0.639576	-0.0995965	1.01387
337.638	-35977.4	-14603.3	1.2858	0.64041	-0.0931056	1.04986
337.655	-35977.4	-14603.3	1.29626	0.638063	-0.0836675	1.09336
337.672	-35977.4	-14603.3	1.30654	0.634543	-0.0754703	1.14621
337.689	-35977.4	-14603.3	1.31639	0.630828	-0.0687382	1.2075
337.706	-35977.4	-14603.3	1.3269	0.630084	-0.0645127	1.28859
337.723	-35977.3	-14603.3	1.33709	0.627868	-0.0585458	1.39269
337.74	-35977.3	-14603.3	1.34707	0.624242	-0.0541638	1.52298
337.757	-35977.3	-14603.3	1.35699	0.621046	-0.0507661	1.67173
337.774	-35977.3	-14603.3	1.36754	0.617399	-0.0498385	1.83852
337.791	-35977.2	-14603.3	1.3776	0.614468	-0.0501114	2.00131
337.808	-35977.2	-14603.3	1.3882	0.607802	-0.0497705	2.17429
337.825	-35977.2	-14603.3	1.398	0.603776	-0.0527318	2.33702
337.842	-35977.2	-14603.3	1.41106	0.600642	-0.0557913	2.48608
337.859	-35977.1	-14603.3	1.42212	0.597072	-0.0626117	2.62935
337.876	-35977.1	-14603.3	1.43236	0.593719	-0.0663101	2.74795
337.893	-35977.1	-14603.3	1.43908	0.590405	-0.0697891	2.84743
337.91	-35977.1	-14603.3	1.44935	0.586872	-0.0699459	2.9345
337.927	-35977.1	-14603.3	1.45943	0.583524	-0.0731011	3.00001
337.944	-35977	-14603.3	1.46939	0.580207	-0.076474	3.04875
337.961	-35977	-14603.3	1.48	0.576667	-0.08	3.08388
337.978	-35977	-14603.4	1.49	0.573333	-0.0833333	3.10458
337.995	-35977	-14603.4	1.5	0.57	-0.0866667	3.1122
338.012	-35976.9	-14603.4	1.51061	0.573604	-0.0900957	3.10709
338.029	-35976.9	-14603.4	1.52057	0.580728	-0.0899817	3.08545
338.046	-35976.9	-14603.4	1.53062	0.60166	-0.0899774	3.04729
338.063	-35976.8	-14603.4	1.54115	0.633867	-0.0902319	2.98901
338.08	-35976.8	-14603.4	1.5514	0.672268	-0.0937486	2.91543
338.097	-35976.8	-14603.4	1.56496	0.735483	-0.0971269	2.82019
338.114	-35976.8	-14603.4	1.57945	0.823952	-0.10024	2.69347
338.131	-35976.7	-14603.4	1.59628	0.928785	-0.099929	2.55845
338.148	-35976.7	-14603.4	1.6131	1.03571	-0.100044	2.41344
338.165	-35976.7	-14603.4	1.63062	1.1401	-0.0998544	2.26542
338.182	-35976.7	-14603.4	1.64756	1.22966	-0.100575	2.13607
338.199	-35976.6	-14603.4	1.66894	1.30817	-0.104046	2.01241
338.216	-35976.6	-14603.4	1.69381	1.37927	-0.108569	1.8953
338.233	-35976.6	-14603.4	1.71653	1.43527	-0.114461	1.79163
338.25	-35976.6	-14603.4	1.74137	1.48426	-0.118393	1.68939
338.267	-35976.5	-14603.4	1.7697	1.52653	-0.125858	1.58962
338.284	-35976.5	-14603.4	1.79588	1.55642	-0.132219	1.50292
338.301	-35976.5	-14603.4	1.82331	1.58236	-0.139395	1.41897
338.318	-35976.4	-14603.4	1.8512	1.60563	-0.144904	1.3386
338.335	-35976.4	-14603.4	1.87745	1.62307	-0.148459	1.26826
338.352	-35976.4	-14603.5	1.90498	1.63325	-0.149016	1.20409
338.369	-35976.3	-14603.5	1.93277	1.64001	-0.145189	1.15268
338.386	-35976.3	-14603.5	1.95898	1.64512	-0.140467	1.11799
338.403	-35976.3	-14603.5	1.98676	1.64844	-0.133568	1.09216
338.42	-35976.2	-14603.5	2.01396	1.65059	-0.124666	1.07009
338.437	-35976.2	-14603.5	2.04245	1.64835	-0.116194	1.04393
338.454	-35976.2	-14603.5	2.07164	1.64503	-0.109666	1.00811
338.471	-35976.1	-14603.5	2.10114	1.63953	-0.10264	0.967167
338.488	-35976.1	-14603.5	2.12911	1.63312	-0.0962715	0.929269
338.505	-35976.1	-14603.5	2.15662	1.62369	-0.0878859	0.890698
338.522	-35976	-14603.5	2.18411	1.61535	-0.0715447	0.853445
338.539	-35976	-14603.5	2.21038	1.6092	-0.0460622	0.817248
338.556	-35975.9	-14603.5	2.23835	1.60187	-0.0219379	0.778813
338.573	-35975.9	-14603.5	2.26575	1.59834	-0.00714202	0.736141
338.59	-35975.9	-14603.5	2.29156	1.612	0.00794074	0.684803
338.607	-35975.8	-14603.5	2.32274	1.64438	0.0263392	0.617119
338.624	-35975.8	-14603.5	2.35036	1.68191	0.0366545	0.548255
338.641	-35975.8	-14603.5	2.37958	1.71475	0.0300334	0.480835
338.658	-35975.7	-14603.6	2.40829	1.7578	0.0135742	0.406049
338.675	-35975.7	-14603.6	2.43807	1.81016	-0.00905899	0.325404
338.692	-35975.6	-14603.6	2.46766	1.87071	-0.0326642	0.234861
338.709	-35975.6	-14603.6	2.50253	1.95241	-0.0543494	0.121602
338.726	-35975.5	-14603.6	2.53602	2.05554	-0.0716747	-0.0132865
338.743	-35975.5	-14603.6	2.57217	2.19767	-0.0848896	-0.171822
338.76	-35975.5	-14603.6	2.61102	2.36373	-0.102319	-0.362252
338.777	-35975.4	-14603.6	2.65093	2.5208	-0.118872	-0.550071
338.794	-35975.4	-14603.6	2.69393	2.68332	-0.141868	-0.741888
338.811	-35975.3	-14603.6	2.74333	2.85667	-0.166667	-0.949891
338.828	-35975.3	-14603.6	2.79333	3.02	-0.193333	-1.1427
338.845	-35975.2	-14603.6	2.84333	3.16667	-0.223333	-1.3268
338.862	-35975.2	-14603.7	2.90347	3.30772	-0.255194	-1.51748
338.879	-35975.1	-14603.7	2.96006	3.42263	-0.284942	-1.69671
338.896	-35975.1	-14603.7	3.02023	3.51524	-0.311671	-1.87807
338.913	-35975	-14603.7	3.08043	3.59878	-0.339505	-2.06351
338.93	-35975	-14603.7	3.14024	3.65926	-0.358712	-2.23453
338.947	-35974.9	-14603.7	3.20098	3.701	-0.375118	-2.41353
338.964	-35974.9	-14603.7	3.26827	3.73068	-0.389039	-2.6123
338.981	-35974.8	-14603.7	3.33089	3.74518	-0.402334	-2.80472
338.998	-35974.8	-14603.7	3.39523	3.75001	-0.415747	-2.99631
339.015	-35974.7	-14603.7	3.46128	3.74494	-0.430238	-3.18224
339.032	-35974.6	-14603.7	3.52114	3.73296	-0.448052	-3.33429
339.049	-35974.6	-14603.7	3.58504	3.71042	-0.473591	-3.46832
339.066	-35974.5	-14603.8	3.64887	3.68149	-0.506653	-3.58253
339.083	-35974.5	-14603.8	3.71101	3.64987	-0.539133	-3.6678
339.1	-35974.4	-14603.8	3.7719	3.61193	-0.56854	-3.73464
339.117	-35974.3	-14603.8	3.83503	3.57279	-0.59592	-3.77942
339.134	-35974.3	-14603.8	3.89406	3.53177	-0.623934	-3.7985
339.151	-35974.2	-14603.8	3.95596	3.48735	-0.652546	-3.79599
339.168	-35974.1	-14603.8	4.01746	3.44043	-0.676728	-3.7761
339.185	-35974.1	-14603.8	4.07278	3.39573	-0.697621	-3.74738
339.202	-35974	-14603.8	4.13167	3.34985	-0.722352	-3.71087
339.219	-35973.9	-14603.8	4.18915	3.30134	-0.754197	-3.6696
339.236	-35973.9	-14603.8	4.24129	3.25274	-0.786387	-3.62349
339.253	-35973.8	-14603.8	4.29662	3.19542	-0.83681	-3.56512
339.27	-35973.7	-14603.9	4.35225	3.13442	-0.899996	-3.49936
339.287	-35973.6	-14603.9	4.40298	3.07682	-0.950864	-3.43608
339.304	-35973.6	-14603.9	4.45478	3.01814	-0.97814	-3.37285
339.321	-35973.5	-14603.9	4.50637	2.95967	-0.987998	-3.31307
339.338	-35973.4	-14603.9	4.55598	2.90341	-1.00865	-3.25661
339.355	-35973.3	-14603.9	4.60608	2.84748	-1.04729	-3.1995
339.372	-35973.2	-14603.9	4.65378	2.80433	-1.09554	-3.15223
339.389	-35973.2	-14603.9	4.69984	2.77721	-1.145	-3.12001
339.406	-35973.1	-14603.9	4.74882	2.75838	-1.20033	-3.09669
339.423	-35973	-14603.9	4.79654	2.74008	-1.25053	-3.07426
339.44	-35972.9	-14603.9	4.84261	2.71185	-1.29379	-3.04336
339.457	-35972.8	-14603.9	4.89169	2.66529	-1.33736	-2.9986
339.474	-35972.8	-14603.9	4.93948	2.61741	-1.37095	-2.94984
339.491	-35972.7	-14603.9	4.98299	2.57096	-1.39037	-2.90561
339.508	-35972.6	-14603.9	5.02854	2.52487	-1.40122	-2.86226
339.525	-35972.5	-14603.9	5.07272	2.47798	-1.41673	-2.82535
339.542	-35972.4	-14603.9	5.11281	2.43449	-1.4361	-2.78948
339.559	-35972.3	-14604	5.15504	2.38854	-1.46038	-2.75621
339.576	-35972.2	-14603.9	5.19541	2.34792	-1.48407	-2.73016
339.593	-35972.2	-14604	5.23507	2.30803	-1.50456	-2.7121
339.61	-35972.1	-14603.9	5.27766	2.26894	-1.51938	-2.69688
339.627	-35972	-14604	5.31447	2.23195	-1.52643	-2.68476
339.644	-35971.9	-14603.9	5.35431	2.20178	-1.52699	-2.6729
339.661	-35971.8	-14604	5.39333	2.17	-1.51667	-2.65795
339.678	-35971.7	-14604	5.43333	2.14	-1.50333	-2.64161
339.695	-35971.6	-14604	5.47	2.11	-1.48667	-2.62636
339.712	-35971.5	-14603.9	5.50882	2.0783	-1.47605	-2.61487
339.729	-35971.4	-14604	5.54186	2.05171	-1.46629	-2.60508
339.746	-35971.3	-14603.9	5.57551	2.02149	-1.46315	-2.59277
339.763	-35971.2	-14603.9	5.61449	1.98942	-1.45975	-2.5738
339.78	-35971.1	-14603.9	5.65093	1.95627	-1.46024	-2.55024
339.797	-35971	-14603.9	5.68767	1.92197	-1.46395	-2.5187
339.814	-35970.9	-14603.9	5.7223	1.87975	-1.47177	-2.47978
339.831	-35970.8	-14603.9	5.75184	1.84333	-1.4867	-2.43801
339.848	-35970.7	-14603.9	5.78213	1.80268	-1.51175	-2.38867
339.865	-35970.6	-14603.9	5.81455	1.7527	-1.54519	-2.31979
339.882	-35970.5	-14603.9	5.84734	1.67654	-1.58145	-2.23285
339.899	-35970.4	-14603.9	5.8769	1.57876	-1.61462	-2.1246
339.916	-35970.3	-14603.9	5.90396	1.47262	-1.65144	-1.99895
339.933	-35970.2	-14603.9	5.92664	1.36162	-1.69943	-1.86842
339.95	-35970.1	-14603.9	5.9507	1.21518	-1.77009	-1.7111
339.967	-35970	-14603.9	5.97452	1.03584	-1.84988	-1.52663
339.984	-35969.9	-14603.9	5.99199	0.849817	-1.92388	-1.3385
340.001	-35969.8	-14603.9	6.00383	0.65257	-2.00587	-1.1406
340.018	-35969.7	-14603.8	6.01439	0.460595	-2.08473	-0.947267
340.035	-35969.6	-14603.8	6.02293	0.294394	-2.15402	-0.780638
340.052	-35969.5	-14603.8	6.02969	0.139194	-2.2129	-0.623364
340.069	-35969.4	-14603.8	6.03542	-0.00313361	-2.26246	-0.484025
340.086	-35969.3	-14603.8	6.03713	-0.118396	-2.30838	-0.370298
340.103	-35969.2	-14603.8	6.0352	-0.220273	-2.3679	-0.270035
340.12	-35969.1	-14603.8	6.03149	-0.304237	-2.44489	-0.190356
340.137	-35969	-14603.8	6.02828	-0.358467	-2.51476	-0.135862
340.154	-35968.9	-14603.7	6.02478	-0.394994	-2.57419	-0.0994476
340.171	-35968.8	-14603.7	6.02138	-0.417925	-2.60837	-0.0791035
340.188	-35968.7	-14603.7	6.01796	-0.42969	-2.6172	-0.0685813
340.205	-35968.6	-14603.7	6.01494	-0.437553	-2.61144	-0.0610879
340.222	-35968.5	-14603.7	6.00882	-0.444726	-2.61615	-0.0556116
340.239	-35968.4	-14603.6	6.00467	-0.4476	-2.62084	-0.0537862
340.256	-35968.3	-14603.6	5.99871	-0.442622	-2.61897	-0.0578261
340.273	-35968.2	-14603.6	5.99405	-0.432795	-2.60444	-0.0652989
340.29	-35968.1	-14603.6	5.99107	-0.424937	-2.59821	-0.0724185
340.307	-35968	-14603.5	5.98748	-0.420458	-2.60694	-0.0767991
340.324	-35967.9	-14603.5	5.98411	-0.420051	-2.6193	-0.0782436
340.341	-35967.8	-14603.5	5.98081	-0.417896	-2.60981	-0.0792444
340.358	-35967.7	-14603.5	5.97729	-0.411341	-2.5745	-0.0803976
340.375	-35967.6	-14603.4	5.97391	-0.40432	-2.53	-0.0809544
340.392	-35967.5	-14603.4	5.97061	-0.4003	-2.50066	-0.0757881
340.409	-35967.4	-14603.4	5.96706	-0.399914	-2.47883	-0.0629942
340.426	-35967.3	-14603.4	5.96378	-0.400168	-2.46232	-0.0438054
340.443	-35967.2	-14603.3	5.96019	-0.397124	-2.4368	-0.023233
340.46	-35967.1	-14603.3	5.96006	-0.39354	-2.40823	-0.00122586
340.477	-35967	-14603.3	5.95689	-0.390162	-2.38729	0.018409
340.494	-35966.9	-14603.2	5.95356	-0.389767	-2.38911	0.0419487
340.511	-35966.8	-14603.2	5.95	-0.396667	-2.41333	0.0729847
340.528	-35966.7	-14603.2	5.95	-0.403333	-2.44667	0.107843
340.545	-35966.6	-14603.1	5.94667	-0.413333	-2.47667	0.141612
340.562	-35966.5	-14603.1	5.94314	-0.420639	-2.51246	0.172736
340.579	-35966.4	-14603.1	5.93981	-0.437926	-2.56355	0.198483
340.596	-35966.3	-14603	5.93646	-0.461452	-2.63472	0.219103
340.613	-35966.2	-14603	5.93293	-0.486214	-2.71546	0.239584
340.63	-35966.1	-14602.9	5.92959	-0.509161	-2.78509	0.255851
340.647	-35966	-14602.9	5.92634	-0.528966	-2.85823	0.274453
340.664	-35965.9	-14602.9	5.92222	-0.545542	-2.91975	0.291799
340.681	-35965.9	-14602.8	5.91596	-0.55511	-2.96776	0.310616
340.698	-35965.8	-14602.8	5.91224	-0.57004	-3.01685	0.333812
340.715	-35965.6	-14602.7	5.90567	-0.591708	-3.08217	0.364634
340.732	-35965.6	-14602.7	5.90195	-0.61085	-3.14386	0.39478
340.749	-35965.5	-14602.6	5.89565	-0.626895	-3.19938	0.424055
340.766	-35965.4	-14602.6	5.89173	-0.640213	-3.2518	0.450369
340.783	-35965.3	-14602.6	5.88463	-0.648237	-3.29289	0.470825
340.8	-35965.2	-14602.5	5.878	-0.650288	-3.30898	0.488649
340.817	-35965.1	-14602.5	5.87073	-0.649136	-3.30081	0.504079
340.834	-35965	-14602.4	5.86523	-0.645038	-3.27114	0.515024
340.851	-35964.9	-14602.4	5.86217	-0.635364	-3.22467	0.519487
340.868	-35964.8	-14602.3	5.85849	-0.62147	-3.16471	0.515123
340.885	-35964.8	-14602.3	5.85565	-0.60548	-3.09789	0.501574
340.902	-35964.7	-14602.2	5.85043	-0.585995	-3.01997	0.482554
340.919	-35964.6	-14602.1	5.84479	-0.566994	-2.93981	0.464468
340.936	-35964.5	-14602.1	5.84154	-0.549929	-2.86534	0.454438
340.953	-35964.4	-14602	5.83998	-0.536556	-2.79255	0.449127
340.97	-35964.3	-14602	5.83854	-0.524389	-2.72677	0.445872
340.987	-35964.3	-14601.9	5.83493	-0.514551	-2.67192	0.443634
341.004	-35964.2	-14601.9	5.83115	-0.506074	-2.61636	0.443197
341.021	-35964.1	-14601.8	5.83002	-0.499136	-2.56441	0.444105
341.038	-35964	-14601.8	5.82833	-0.494568	-2.52403	0.443991
341.055	-35963.9	-14601.7	5.8246	-0.49104	-2.49251	0.442593
341.072	-35963.8	-14601.6	5.82081	-0.489761	-2.46914	0.44203
341.089	-35963.8	-14601.6	5.82012	-0.490069	-2.45729	0.443526
341.106	-35963.7	-14601.5	5.81789	-0.489965	-2.46022	0.446042
341.123	-35963.6	-14601.4	5.81434	-0.490086	-2.47385	0.447497
341.14	-35963.5	-14601.4	5.81065	-0.489693	-2.49989	0.448289
341.157	-35963.4	-14601.3	5.8101	-0.492393	-2.53715	0.451089
341.174	-35963.3	-14601.3	5.80762	-0.49586	-2.57744	0.455434
341.191	-35963.3	-14601.2	5.80409	-0.499459	-2.61514	0.45911
341.208	-35963.2	-14601.1	5.80063	-0.500098	-2.64801	0.460701
341.225	-35963.1	-14601.1	5.79723	-0.499974	-2.67592	0.460805
341.242	-35963	-14601	5.794	-0.500007	-2.69448	0.460778
341.259	-35962.9	-14600.9	5.79032	-0.499999	-2.70287	0.46079
341.276	-35962.9	-14600.9	5.79009	-0.499997	-2.70101	0.460772
341.293	-35962.8	-14600.8	5.78715	-0.500012	-2.68838	0.460832
341.31	-35962.7	-14600.7	5.78353	-0.499976	-2.67422	0.459791
341.327	-35962.6	-14600.7	5.7802	-0.500094	-2.65765	0.457683
341.344	-35962.6	-14600.6	5.77687	-0.496869	-2.64105	0.454437
341.361	-35962.5	-14600.5	5.77333	-0.493333	-2.62	0.45207
341.378	-35962.4	-14600.5	5.77	-0.486667	-2.59333	0.45207
341.395	-35962.4	-14600.4	5.76788	-0.483055	-2.5751	0.452935
341.412	-35962.3	-14600.3	5.7666	-0.479702	-2.55887	0.45435
341.429	-35962.2	-14600.3	5.76535	-0.47235	-2.53502	0.456393
341.446	-35962.2	-14600.2	5.76316	-0.462761	-2.50477	0.458745
341.463	-35962.1	-14600.1	5.75965	-0.453	-2.47066	0.461241
341.48	-35962	-14600	5.75635	-0.441899	-2.4318	0.464501
341.497	-35961.9	-14600	5.75449	-0.428619	-2.38774	0.469409
341.514	-35961.9	-14599.9	5.75317	-0.415153	-2.34116	0.477129
341.531	-35961.8	-14599.8	5.75151	-0.403048	-2.29458	0.489034
341.548	-35961.7	-14599.7	5.74968	-0.391192	-2.24861	0.506948
341.565	-35961.7	-14599.7	5.74794	-0.37888	-2.20358	0.532003
341.582	-35961.6	-14599.6	5.74628	-0.367484	-2.15984	0.563487
341.599	-35961.5	-14599.5	5.74462	-0.357426	-2.11625	0.599687
341.616	-35961.5	-14599.4	5.74276	-0.346602	-2.06867	0.637428
341.633	-35961.4	-14599.4	5.74088	-0.333618	-2.01467	0.674005
341.65	-35961.3	-14599.3	5.73982	-0.318831	-1.9555	0.707836
341.667	-35961.3	-14599.2	5.73982	-0.303171	-1.89439	0.737489
341.684	-35961.2	-14599.1	5.74005	-0.288242	-1.83738	0.761629
341.701	-35961.1	-14599	5.74004	-0.274573	-1.78724	0.780011
341.718	-35961.1	-14599	5.73998	-0.261075	-1.74168	0.793976
341.735	-35961	-14598.9	5.73999	-0.24867	-1.70292	0.804547
341.752	-35961	-14598.8	5.74	-0.240884	-1.67917	0.812196
341.769	-35960.9	-14598.8	5.74	-0.237839	-1.67109	0.81774
341.786	-35960.8	-14598.7	5.74	-0.235308	-1.66969	0.82243
341.803	-35960.8	-14598.6	5.73999	-0.233059	-1.67523	0.826475
341.82	-35960.7	-14598.5	5.74001	-0.235219	-1.69795	0.828967
341.837	-35960.6	-14598.4	5.74002	-0.240971	-1.73372	0.829907
341.854	-35960.6	-14598.4	5.73996	-0.244936	-1.76522	0.830165
341.871	-35960.5	-14598.3	5.73994	-0.246176	-1.78644	0.830155
341.888	-35960.5	-14598.2	5.74017	-0.24782	-1.80223	0.829904
341.905	-35960.5	-14598.2	5.74021	-0.249763	-1.81562	0.830437
341.922	-35960.5	-14598.2	5.7392	-0.249453	-1.82789	0.833551
341.939	-35960.5	-14598.2	5.73734	-0.247355	-1.84121	0.840602
341.956	-35960.4	-14598.1	5.73554	-0.2458	-1.85804	0.85258
341.973	-35960.2	-14597.8	5.73387	-0.244194	-1.87754	0.869785
341.99	-35960.1	-14597.7	5.73195	-0.240229	-1.89636	0.892037
342.007	-35960.1	-14597.6	5.73026	-0.234622	-1.90878	0.918963
342.024	-35960	-14597.6	5.72964	-0.229555	-1.90879	0.950136
342.041	-35959.9	-14597.5	5.72989	-0.224645	-1.89942	0.985571
342.058	-35959.9	-14597.4	5.7303	-0.218445	-1.88739	1.02543
342.075	-35959.8	-14597.3	5.73014	-0.211275	-1.873	1.06925
342.092	-35959.8	-14597.2	5.72883	-0.204211	-1.85377	1.11598
342.109	-35959.7	-14597.2	5.72689	-0.19745	-1.82975	1.16249
342.126	-35959.7	-14597.1	5.72517	-0.190821	-1.80196	1.2053
342.143	-35959.6	-14597	5.72354	-0.184133	-1.7706	1.24404
342.16	-35959.6	-14596.9	5.72166	-0.177251	-1.73484	1.27929
342.177	-35959.5	-14596.8	5.72007	-0.170395	-1.68975	1.3109
342.194	-35959.5	-14596.7	5.71947	-0.163744	-1.63127	1.33883
342.211	-35959.4	-14596.6	5.72	-0.156667	-1.56667	1.36492
342.228	-35959.4	-14596.6	5.72149	-0.148571	-1.50386	1.39161
342.245	-35959.3	-14596.5	5.72333	-0.14	-1.44	1.42157
342.262	-35959.3	-14596.4	5.72502	-0.131538	-1.37244	1.45704
342.279	-35959.2	-14596.3	5.72678	-0.122801	-1.31001	1.49822
342.296	-35959.2	-14596.2	5.72875	-0.11369	-1.26104	1.54448
342.313	-35959.1	-14596.1	5.73009	-0.105881	-1.2225	1.5942
342.33	-35959.1	-14596	5.73026	-0.10051	-1.18971	1.64591
342.347	-35959	-14596	5.72998	-0.096145	-1.15991	1.69915
342.364	-35959	-14595.9	5.72994	-0.0919319	-1.13284	1.75329
342.381	-35958.9	-14595.8	5.73001	-0.0899123	-1.11431	1.80666
342.398	-35958.9	-14595.7	5.73002	-0.0912723	-1.10821	1.85739
342.415	-35958.8	-14595.6	5.73	-0.0939505	-1.11134	1.90363
342.432	-35958.8	-14595.5	5.73	-0.0960004	-1.11875	1.94424
342.449	-35958.7	-14595.5	5.73	-0.0966674	-1.12404	1.97953
342.466	-35958.7	-14595.4	5.73	-0.0954579	-1.12163	2.00957
342.483	-35958.6	-14595.3	5.73	-0.0921222	-1.10799	2.03365
342.5	-35958.6	-14595.2	5.73	-0.0869975	-1.08399	2.05145
342.517	-35958.5	-14595.1	5.73	-0.0813755	-1.0576	2.06361
342.534	-35958.5	-14595	5.73	-0.076231	-1.03492	2.07109
342.551	-35958.4	-14594.9	5.73	-0.0719274	-1.0182	2.07524
342.568	-35958.4	-14594.9	5.73001	-0.0684747	-1.00544	2.07673
342.585	-35958.4	-14594.8	5.72999	-0.0654294	-0.988886	2.07528
342.602	-35958.3	-14594.7	5.72998	-0.0621383	-0.962465	2.0713
342.619	-35958.2	-14594.6	5.73004	-0.0577717	-0.923064	2.06612
342.636	-35958.2	-14594.5	5.73008	-0.0525866	-0.873672	2.06023
342.653	-35958.2	-14594.4	5.72986	-0.0479963	-0.823601	2.05313
342.67	-35958.1	-14594.3	5.72974	-0.0446056	-0.780138	2.04512
342.687	-35958.1	-14594.3	5.73066	-0.0420974	-0.747813	2.03741
342.704	-35958	-14594.2	5.73253	-0.0404081	-0.726536	2.03021
342.721	-35958	-14594.1	5.73435	-0.0397261	-0.712101	2.02285
342.738	-35957.9	-14594	5.73594	-0.0398432	-0.700968	2.01517
342.755	-35957.9	-14593.9	5.73782	-0.0402219	-0.69021	2.00745
342.772	-35957.8	-14593.8	5.7396	-0.0402231	-0.67636	1.9996
342.789	-35957.8	-14593.7	5.74029	-0.039198	-0.655931	1.99129
342.806	-35957.8	-14593.6	5.74008	-0.037294	-0.63081	1.98281
342.823	-35957.7	-14593.5	5.73992	-0.0352001	-0.606301	1.97483
342.84	-35957.7	-14593.5	5.73998	-0.0336069	-0.585298	1.96732
342.857	-35957.6	-14593.4	5.74002	-0.0331026	-0.56949	1.9599
342.874	-35957.6	-14593.3	5.74	-0.0332922	-0.56294	1.95263
342.891	-35957.5	-14593.2	5.73999	-0.0333252	-0.570264	1.94579
342.908	-35957.5	-14593.1	5.74	-0.0333007	-0.589209	1.93911
342.925	-35957.4	-14593	5.74	-0.0336179	-0.613651	1.93213
342.942	-35957.4	-14592.9	5.74	-0.0334964	-0.634239	1.92499
342.959	-35957.4	-14592.9	5.74	-0.0319645	-0.641806	1.91806
342.976	-35957.3	-14592.8	5.74	-0.0301411	-0.63766	1.91144
342.993	-35957.3	-14592.7	5.74	-0.0296493	-0.6272	1.9052
343.01	-35957.2	-14592.6	5.74	-0.0299818	-0.614119	1.90003
343.027	-35957.2	-14592.5	5.74	-0.0300962	-0.600935	1.89659
343.044	-35957.1	-14592.4	5.74	-0.0300048	-0.587487	1.89444
343.061	-35957.1	-14592.3	5.74	-0.029976	-0.572893	1.89297
343.078	-35957.1	-14592.2	5.74	-0.03	-0.556667	1.89216
343.095	-35957	-14592.2	5.73999	-0.0300045	-0.538558	1.89204
343.112	-35957	-14592.1	5.74	-0.03	-0.518799	1.89216
343.129	-35956.9	-14592	5.74002	-0.0300054	-0.499168	1.89213
343.146	-35956.9	-14591.9	5.74	-0.0299987	-0.486226	1.89217
343.163	-35956.8	-14591.8	5.73992	-0.0299745	-0.485389	1.89257
343.18	-35956.8	-14591.7	5.74003	-0.0300103	-0.494879	1.89336
343.197	-35956.8	-14591.6	5.7403	-0.0301012	-0.511545	1.89463
343.214	-35956.7	-14591.5	5.73989	-0.0299609	-0.53262	1.89684
343.231	-35956.7	-14591.4	5.73829	-0.0296329	-0.555365	1.90013
343.248	-35956.6	-14591.4	5.73634	-0.0302269	-0.576925	1.90364
343.265	-35956.6	-14591.3	5.73466	-0.0321205	-0.594439	1.90662
343.282	-35956.5	-14591.2	5.73288	-0.0335065	-0.605077	1.90901
343.299	-35956.5	-14591.1	5.73095	-0.0334519	-0.607886	1.91056
343.316	-35956.4	-14591	5.7298	-0.0334216	-0.605678	1.9104
343.333	-35956.4	-14590.9	5.72979	-0.0338213	-0.600048	1.90832
343.35	-35956.4	-14590.8	5.73005	-0.0327473	-0.589741	1.90547
343.367	-35956.3	-14590.8	5.73003	-0.0293866	-0.575589	1.90233
343.384	-35956.3	-14590.7	5.73001	-0.0251748	-0.562442	1.89813
343.401	-35956.2	-14590.6	5.73006	-0.0204084	-0.552309	1.89257
343.418	-35956.2	-14590.5	5.72989	-0.0134096	-0.542487	1.8862
343.435	-35956.2	-14590.4	5.72972	-0.0035155	-0.532162	1.87887
343.452	-35956.1	-14590.3	5.73048	0.00846805	-0.523337	1.86941
343.469	-35956.1	-14590.2	5.73228	0.0220893	-0.516576	1.85721
343.486	-35956	-14590.1	5.7342	0.0374583	-0.510408	1.84236
343.503	-35956	-14590	5.73587	0.0546345	-0.503628	1.82452
343.52	-35956	-14589.9	5.73761	0.0736843	-0.495464	1.80271
343.537	-35955.9	-14589.8	5.73933	0.096687	-0.485434	1.77553
343.554	-35955.9	-14589.8	5.74062	0.127472	-0.473392	1.74118
343.571	-35955.8	-14589.7	5.74219	0.167584	-0.461044	1.69914
343.588	-35955.8	-14589.6	5.74572	0.216245	-0.451704	1.65015
343.605	-35955.8	-14589.5	5.7512	0.270437	-0.44709	1.59662
343.622	-35955.7	-14589.4	5.75732	0.325565	-0.447588	1.54215
343.639	-35955.7	-14589.3	5.76402	0.378711	-0.453363	1.48888
343.656	-35955.6	-14589.2	5.77198	0.428111	-0.464198	1.43801
343.673	-35955.6	-14589.1	5.78077	0.471845	-0.476765	1.39091
343.69	-35955.6	-14589.1	5.78931	0.508098	-0.486103	1.34906
343.707	-35955.5	-14589	5.79787	0.5373	-0.492109	1.31348
343.724	-35955.5	-14588.9	5.80735	0.56104	-0.497103	1.28479
343.741	-35955.4	-14588.8	5.81756	0.579703	-0.499951	1.26257
343.758	-35955.4	-14588.7	5.82788	0.59317	-0.498306	1.24604
343.775	-35955.4	-14588.6	5.83818	0.602136	-0.494054	1.2362
343.792	-35955.3	-14588.5	5.84853	0.607604	-0.490583	1.23448
343.809	-35955.3	-14588.4	5.85881	0.609929	-0.487176	1.23976
343.826	-35955.2	-14588.3	5.86883	0.60935	-0.482043	1.24998
343.843	-35955.2	-14588.2	5.87881	0.606994	-0.477088	1.26395
343.86	-35955.2	-14588.1	5.88902	0.60405	-0.474796	1.28046
343.877	-35955.1	-14588.1	5.89939	0.600265	-0.473451	1.29653
343.894	-35955.1	-14588	5.90975	0.595584	-0.470522	1.30888
343.911	-35955.1	-14587.9	5.92	0.593333	-0.466667	1.3159
343.928	-35955	-14587.8	5.93006	0.596999	-0.463169	1.31634
343.945	-35955	-14587.7	5.94	0.606667	-0.46	1.30828
343.962	-35954.9	-14587.6	5.95001	0.622068	-0.456789	1.29022
343.979	-35954.9	-14587.5	5.96065	0.644924	-0.453095	1.26286
343.996	-35954.9	-14587.4	5.97235	0.675943	-0.449019	1.22729
344.013	-35954.8	-14587.3	5.98483	0.710792	-0.446532	1.18408
344.03	-35954.8	-14587.2	5.99784	0.746773	-0.446643	1.13372
344.047	-35954.7	-14587.1	6.01169	0.78879	-0.44653	1.07688
344.064	-35954.7	-14587	6.02669	0.840273	-0.444423	1.0142
344.081	-35954.7	-14586.9	6.04297	0.896737	-0.4434	0.946263
344.098	-35954.6	-14586.8	6.06021	0.953661	-0.445268	0.874977
344.115	-35954.6	-14586.7	6.07727	1.00974	-0.446796	0.805425
344.132	-35954.5	-14586.6	6.09372	1.06318	-0.446372	0.740833
344.149	-35954.5	-14586.5	6.11082	1.11033	-0.447143	0.679735
344.166	-35954.5	-14586.4	6.12944	1.14937	-0.450671	0.621094
344.183	-35954.4	-14586.4	6.14926	1.18272	-0.454179	0.565878
344.2	-35954.4	-14586.2	6.16982	1.2134	-0.45596	0.514102
344.217	-35954.4	-14586.1	6.19073	1.2446	-0.457055	0.463711
344.234	-35954.3	-14586	6.21213	1.27883	-0.458524	0.412195
344.251	-35954.3	-14585.9	6.23492	1.31765	-0.461043	0.356699
344.268	-35954.2	-14585.9	6.25907	1.36285	-0.46456	0.295943
344.285	-35954.2	-14585.8	6.28316	1.41661	-0.468026	0.231016
344.302	-35954.2	-14585.7	6.30698	1.47729	-0.471301	0.163528
344.319	-35954.1	-14585.5	6.33202	1.53852	-0.475459	0.095467
344.336	-35954.1	-14585.4	6.35875	1.59815	-0.480586	0.0279107
344.353	-35954	-14585.3	6.38647	1.6588	-0.485659	-0.0390413
344.37	-35954	-14585.3	6.41549	1.71951	-0.490671	-0.104379
344.387	-35954	-14585.2	6.4471	1.77536	-0.496716	-0.166078
344.404	-35953.9	-14585	6.48013	1.82463	-0.50375	-0.222547
344.421	-35953.9	-14584.9	6.51132	1.8687	-0.510678	-0.272713
344.438	-35953.8	-14584.8	6.54091	1.9083	-0.51727	-0.316734
344.455	-35953.8	-14584.7	6.5718	1.9435	-0.523989	-0.355679
344.472	-35953.8	-14584.6	6.60474	1.9739	-0.530899	-0.389934
344.489	-35953.7	-14584.5	6.63873	1.99879	-0.537756	-0.419323
344.506	-35953.7	-14584.4	6.67317	2.01843	-0.544613	-0.443695
344.523	-35953.7	-14584.3	6.70779	2.03363	-0.55165	-0.463041
344.54	-35953.6	-14584.2	6.74286	2.04441	-0.558279	-0.478501
344.557	-35953.6	-14584.1	6.77879	2.05043	-0.563477	-0.491747
344.574	-35953.5	-14584	6.81493	2.05299	-0.566393	-0.503101
344.591	-35953.5	-14583.9	6.85014	2.05407	-0.566407	-0.512196
344.608	-35953.5	-14583.8	6.88412	2.05364	-0.563952	-0.51952
344.625	-35953.4	-14583.7	6.91716	2.05096	-0.559885	-0.525835
344.642	-35953.4	-14583.5	6.95059	2.04726	-0.55444	-0.530883
344.659	-35953.3	-14583.4	6.98587	2.04423	-0.547719	-0.534105
344.676	-35953.3	-14583.3	7.02236	2.04059	-0.540766	-0.535815
344.693	-35953.3	-14583.2	7.05873	2.0344	-0.534846	-0.536548
344.71	-35953.2	-14583.1	7.09458	2.02708	-0.530232	-0.536029
344.727	-35953.2	-14583	7.12986	2.02056	-0.526723	-0.533891
344.744	-35953.1	-14582.9	7.16464	2.01378	-0.523532	-0.530703
344.761	-35953.1	-14582.8	7.19902	2.00535	-0.519971	-0.527123
344.778	-35953.1	-14582.6	7.23333	1.99667	-0.516667	-0.522876
344.795	-35953	-14582.5	7.26778	1.98941	-0.514437	-0.517591
344.812	-35953	-14582.4	7.302	1.98295	-0.513293	-0.511622
344.829	-35952.9	-14582.3	7.33559	1.97637	-0.513027	-0.505327
344.846	-35952.9	-14582.2	7.36859	1.9696	-0.513365	-0.498487
344.863	-35952.8	-14582.1	7.4012	1.96276	-0.514349	-0.490877
344.88	-35952.8	-14581.9	7.43386	1.95585	-0.517132	-0.482672
344.897	-35952.8	-14581.8	7.46674	1.94893	-0.5222	-0.474186
344.914	-35952.7	-14581.7	7.49892	1.94216	-0.527514	-0.465892
344.931	-35952.7	-14581.6	7.5302	1.93557	-0.531326	-0.458122
344.948	-35952.6	-14581.4	7.56255	1.92877	-0.533645	-0.450806
344.965	-35952.6	-14581.3	7.59693	1.92171	-0.534389	-0.443901
344.982	-35952.6	-14581.2	7.63129	1.91525	-0.532648	-0.437571
344.999	-35952.5	-14581.1	7.66413	1.90994	-0.527983	-0.432149
345.016	-35952.5	-14581	7.69597	1.90538	-0.521151	-0.428235
345.033	-35952.4	-14580.8	7.72753	1.90162	-0.512948	-0.426219
345.05	-35952.4	-14580.7	7.75947	1.89968	-0.503979	-0.426075
345.067	-35952.3	-14580.6	7.79206	1.89968	-0.494128	-0.427893
345.084	-35952.3	-14580.5	7.82494	1.90009	-0.482098	-0.432022
345.101	-35952.3	-14580.3	7.85767	1.90006	-0.468104	-0.438186
345.118	-35952.2	-14580.2	7.88981	1.9	-0.454724	-0.445157
345.135	-35952.2	-14580.1	7.92141	1.90004	-0.443079	-0.452222
345.152	-35952.1	-14579.9	7.9531	1.89991	-0.432242	-0.4594
345.169	-35952.1	-14579.8	7.98557	1.8998	-0.421838	-0.466699
345.186	-35952.1	-14579.7	8.01952	1.90045	-0.412333	-0.474047
345.203	-35952	-14579.6	8.05415	1.90219	-0.403797	-0.481355
345.22	-35952	-14579.4	8.08716	1.90483	-0.395865	-0.488523
345.237	-35951.9	-14579.3	8.11852	1.9082	-0.389073	-0.495583
345.254	-35951.9	-14579.2	8.15036	1.91213	-0.384763	-0.502664
345.271	-35951.8	-14579	8.18314	1.91569	-0.383272	-0.509448
345.288	-35951.8	-14578.9	8.21584	1.91734	-0.383959	-0.515243
345.305	-35951.7	-14578.8	8.2484	1.91704	-0.385896	-0.520139
345.322	-35951.7	-14578.6	8.28152	1.91583	-0.387989	-0.524834
345.339	-35951.7	-14578.5	8.31495	1.91409	-0.389604	-0.529756
345.356	-35951.6	-14578.4	8.34789	1.91181	-0.390432	-0.535151
345.373	-35951.6	-14578.2	8.38041	1.91011	-0.390262	-0.54146
345.39	-35951.5	-14578.1	8.41313	1.91067	-0.389001	-0.549164
345.407	-35951.5	-14578	8.44576	1.91282	-0.387115	-0.557835
345.424	-35951.4	-14577.8	8.47762	1.91472	-0.385321	-0.566602
345.441	-35951.4	-14577.7	8.50917	1.91627	-0.38371	-0.57529
345.458	-35951.4	-14577.5	8.54135	1.91811	-0.381871	-0.584009
345.475	-35951.3	-14577.4	8.57417	1.91979	-0.37782	-0.592314
345.492	-35951.3	-14577.3	8.60716	1.92047	-0.36909	-0.599597
345.509	-35951.2	-14577.1	8.63959	1.9201	-0.355272	-0.60603
345.526	-35951.2	-14577	8.67097	1.91892	-0.336712	-0.612077
345.543	-35951.1	-14576.8	8.70279	1.91695	-0.313128	-0.618031
345.56	-35951.1	-14576.7	8.73671	1.91412	-0.284648	-0.624099
345.577	-35951.1	-14576.6	8.77133	1.91026	-0.255006	-0.630346
345.594	-35951	-14576.4	8.80461	1.90533	-0.228193	-0.636703
345.611	-35951	-14576.3	8.83667	1.9	-0.203333	-0.642702
345.628	-35950.9	-14576.1	8.86823	1.89497	-0.178496	-0.647906
345.645	-35950.9	-14576	8.9	1.89	-0.153333	-0.652505
345.662	-35950.8	-14575.8	8.93245	1.88479	-0.127838	-0.656726
345.679	-35950.8	-14575.7	8.96526	1.87971	-0.10178	-0.660318
345.696	-35950.7	-14575.6	8.99801	1.87491	-0.0753827	-0.663158
345.713	-35950.7	-14575.4	9.03046	1.86924	-0.0505696	-0.665927
345.73	-35950.6	-14575.2	9.06243	1.86223	-0.0285481	-0.66935
