# Supplementary material for: Extraction of driving behavior primitives considering driver expectation and vehicle dynamics
Source: PLoS One. 2025 Dec 31;20(12):e0340123. doi: 10.1371/journal.pone.0340123 (PMC12755792; doi:10.1371/journal.pone.0340123)
Supplement: S2 File — The dataset utilized in this study is organized into two main folders, categorizing driving scenarios into straight driving and turning maneuvers. These folders contain the raw, unprocessed behavioral data. For a detailed description of the variables and format within the.xlsx files, please refer to the accompanying readme.txt file. (ZIP) [file pone.0340123.s002.zip › DataSetForPimitiveExaction-2/turning/c16_w_1.xlsx]

## Sheet: Sheet1
43557.2	-36327.1	-14492.3	4.03981	-2.85991	0.0200004	1.67669
43557.2	-36327.1	-14492.3	3.98979	-2.90117	0.0199985	1.72545
43557.2	-36327	-14492.2	3.93977	-2.93786	0.0200055	1.76884
43557.3	-36327	-14492.1	3.88998	-2.98189	0.0199805	1.81989
43557.3	-36327	-14492.1	3.84032	-3.03819	0.0200808	1.87895
43557.3	-36327	-14492	3.7894	-3.09656	0.0196963	1.94046
43557.3	-36326.9	-14492	3.73135	-3.1557	0.0216617	2.00492
43557.3	-36326.9	-14491.9	3.67462	-3.21005	0.0253463	2.06933
43557.3	-36326.9	-14491.8	3.62239	-3.26054	0.028711	2.13497
43557.4	-36326.9	-14491.8	3.56688	-3.31689	0.031652	2.2105
43557.4	-36326.8	-14491.7	3.50975	-3.37026	0.0390842	2.28773
43557.4	-36326.8	-14491.7	3.45411	-3.41319	0.0520235	2.36193
43557.4	-36326.8	-14491.6	3.39192	-3.45051	0.0639631	2.44621
43557.4	-36326.8	-14491.5	3.33277	-3.4775	0.0716692	2.53645
43557.4	-36326.8	-14491.5	3.27718	-3.49447	0.0774917	2.62876
43557.5	-36326.7	-14491.5	3.21731	-3.49486	0.0893182	2.72473
43557.5	-36326.7	-14491.4	3.16006	-3.48718	0.108418	2.80886
43557.5	-36326.7	-14491.3	3.10102	-3.46001	0.130345	2.88418
43557.5	-36326.7	-14491.3	3.04046	-3.40689	0.161086	2.95992
43557.5	-36326.7	-14491.2	2.98294	-3.31225	0.189008	3.02748
43557.6	-36326.6	-14491.2	2.92967	-3.20419	0.210898	3.08297
43557.6	-36326.6	-14491.2	2.8731	-3.08009	0.216823	3.1249
43557.6	-36326.6	-14491.1	2.8224	-2.98602	0.213852	3.14663
43557.6	-36326.6	-14491.1	2.77259	-2.90626	0.21011	3.15237
43557.6	-36326.6	-14491	2.72286	-2.81909	0.212932	3.12971
43557.6	-36326.6	-14491	2.67594	-2.71024	0.222591	3.07806
43557.7	-36326.5	-14490.9	2.63264	-2.58765	0.235956	2.99772
43557.7	-36326.5	-14490.9	2.58667	-2.46	0.243333	2.90414
43557.7	-36326.5	-14490.9	2.54667	-2.36333	0.24	2.81699
43557.7	-36326.5	-14490.8	2.51	-2.27	0.24	2.73747
43557.7	-36326.5	-14490.8	2.47456	-2.18103	0.243752	2.64842
43557.7	-36326.4	-14490.8	2.43779	-2.08112	0.250039	2.56364
43557.8	-36326.4	-14490.7	2.40133	-1.99501	0.24658	2.47879
43557.8	-36326.4	-14490.7	2.36974	-1.91519	0.246166	2.40402
43557.8	-36326.4	-14490.6	2.33994	-1.86138	0.239569	2.34807
43557.8	-36326.4	-14490.6	2.30933	-1.81786	0.235479	2.30079
43557.8	-36326.4	-14490.6	2.27415	-1.7734	0.221126	2.25715
43557.8	-36326.3	-14490.5	2.24526	-1.74028	0.211555	2.21654
43557.9	-36326.3	-14490.5	2.21841	-1.69938	0.202103	2.17623
43557.9	-36326.3	-14490.5	2.1902	-1.6554	0.200329	2.12819
43557.9	-36326.3	-14490.4	2.16386	-1.60505	0.204522	2.07957
43557.9	-36326.3	-14490.4	2.1367	-1.55379	0.212533	2.0268
43557.9	-36326.3	-14490.4	2.10867	-1.50437	0.221718	1.97772
43557.9	-36326.3	-14490.3	2.08212	-1.46988	0.223851	1.93829
43558	-36326.2	-14490.3	2.05583	-1.43868	0.22153	1.90548
43558	-36326.2	-14490.3	2.03164	-1.41493	0.215243	1.87627
43558	-36326.2	-14490.2	2.00862	-1.39282	0.211113	1.8518
43558	-36326.2	-14490.2	1.98441	-1.37231	0.196819	1.8269
43558	-36326.2	-14490.2	1.96131	-1.35308	0.173019	1.80234
43558	-36326.2	-14490.2	1.94191	-1.33464	0.153898	1.77744
43558.1	-36326.1	-14490.1	1.92155	-1.309	0.150357	1.74806
43558.1	-36326.1	-14490.1	1.8988	-1.27752	0.15696	1.71459
43558.1	-36326.1	-14490.1	1.87742	-1.24675	0.160102	1.68386
43558.1	-36326.1	-14490	1.85507	-1.22137	0.150602	1.65372
43558.1	-36326.1	-14490	1.83229	-1.19887	0.135747	1.62722
43558.1	-36326.1	-14490	1.81272	-1.1806	0.125107	1.60556
43558.2	-36326.1	-14489.9	1.79363	-1.16704	0.124852	1.58892
43558.2	-36326	-14489.9	1.77708	-1.15923	0.12729	1.5783
43558.2	-36326	-14489.9	1.7586	-1.15281	0.125758	1.57122
43558.2	-36326	-14489.9	1.73743	-1.14591	0.131892	1.56505
43558.2	-36326	-14489.8	1.71695	-1.13862	0.147062	1.56073
43558.2	-36326	-14489.8	1.69719	-1.13465	0.163945	1.55913
43558.3	-36326	-14489.8	1.67629	-1.12895	0.163189	1.55808
43558.3	-36326	-14489.8	1.6555	-1.12187	0.153097	1.55699
43558.3	-36325.9	-14489.7	1.63822	-1.11534	0.141979	1.55573
43558.3	-36325.9	-14489.7	1.62076	-1.10839	0.140097	1.55569
43558.3	-36325.9	-14489.7	1.60415	-1.09977	0.135178	1.55342
43558.4	-36325.9	-14489.7	1.58471	-1.08213	0.128521	1.54699
43558.4	-36325.9	-14489.7	1.56628	-1.05769	0.118424	1.53442
43558.4	-36325.9	-14489.6	1.54969	-1.03219	0.11107	1.51605
43558.4	-36325.9	-14489.6	1.53204	-0.994859	0.104153	1.48792
43558.4	-36325.9	-14489.6	1.51532	-0.950053	0.0975436	1.44419
43558.4	-36325.8	-14489.6	1.49845	-0.879539	0.0880889	1.38307
43558.5	-36325.8	-14489.5	1.48494	-0.794355	0.0748644	1.30447
43558.5	-36325.8	-14489.5	1.47074	-0.695728	0.0638254	1.21151
43558.5	-36325.8	-14489.5	1.46056	-0.602268	0.0570428	1.11575
43558.5	-36325.8	-14489.5	1.45054	-0.497027	0.050357	1.00947
43558.5	-36325.8	-14489.4	1.44333	-0.36	0.0466667	0.869281
43558.5	-36325.8	-14489.4	1.44	-0.19	0.05	0.716776
43558.6	-36325.7	-14489.4	1.44	-0.0233333	0.0566667	0.556645
43558.6	-36325.7	-14489.4	1.44011	0.138124	0.0637101	0.407187
43558.6	-36325.7	-14489.4	1.44352	0.245244	0.0704908	0.293704
43558.6	-36325.7	-14489.3	1.44699	0.328078	0.0806352	0.204362
43558.6	-36325.7	-14489.3	1.45411	0.400216	0.0912251	0.131878
43558.6	-36325.7	-14489.3	1.46108	0.444701	0.101086	0.0785915
43558.7	-36325.7	-14489.3	1.47093	0.479966	0.111496	0.0405806
43558.7	-36325.7	-14489.3	1.47831	0.499364	0.125797	0.0109828
43558.7	-36325.6	-14489.2	1.48797	0.511969	0.139036	-0.00711335
43558.7	-36325.6	-14489.2	1.49504	0.521472	0.152159	-0.0206043
43558.7	-36325.6	-14489.2	1.50519	0.527823	0.161819	-0.0303515
43558.7	-36325.6	-14489.2	1.51197	0.530181	0.168155	-0.0373624
43558.8	-36325.6	-14489.1	1.52257	0.529964	0.174979	-0.0425887
43558.8	-36325.6	-14489.1	1.53299	0.529964	0.182115	-0.0466725
43558.8	-36325.6	-14489.1	1.5429	0.530186	0.188095	-0.0481493
43558.8	-36325.5	-14489.1	1.55306	0.529203	0.190131	-0.0474849
43558.8	-36325.5	-14489.1	1.56381	0.52546	0.190202	-0.0443932
43558.8	-36325.5	-14489	1.57257	0.521923	0.188896	-0.039556
43558.9	-36325.5	-14489	1.57914	0.51993	0.186398	-0.0310382
43558.9	-36325.5	-14489	1.58593	0.51899	0.186478	-0.016192
43558.9	-36325.5	-14489	1.59376	0.515215	0.187947	0.00299072
43558.9	-36325.5	-14488.9	1.60446	0.511902	0.190409	0.0299448
43558.9	-36325.4	-14488.9	1.61469	0.508399	0.189577	0.0687381
43558.9	-36325.4	-14488.9	1.62492	0.505119	0.191608	0.122193
43559	-36325.4	-14488.9	1.63356	0.501692	0.193551	0.19746
43559	-36325.4	-14488.9	1.64026	0.498103	0.1936	0.284751
43559	-36325.4	-14488.8	1.64652	0.495328	0.191543	0.37222
43559	-36325.4	-14488.8	1.65542	0.489458	0.189787	0.460748
43559	-36325.4	-14488.8	1.66593	0.484723	0.189777	0.541337
43559	-36325.3	-14488.8	1.6761	0.479463	0.191793	0.610449
43559.1	-36325.3	-14488.7	1.68436	0.474306	0.195119	0.674497
43559.1	-36325.3	-14488.7	1.69105	0.471254	0.201173	0.726878
43559.1	-36325.3	-14488.7	1.69732	0.467753	0.205307	0.766476
43559.1	-36325.3	-14488.7	1.70665	0.4647	0.211379	0.799914
43559.1	-36325.3	-14488.6	1.71743	0.458489	0.215606	0.824482
43559.1	-36325.2	-14488.6	1.72478	0.4542	0.221394	0.841561
43559.2	-36325.2	-14488.6	1.73173	0.450642	0.226025	0.851523
43559.2	-36325.2	-14488.6	1.73815	0.449822	0.229159	0.855917
43559.2	-36325.2	-14488.5	1.74773	0.450116	0.232631	0.85495
43559.2	-36325.2	-14488.5	1.75554	0.449769	0.235769	0.849816
43559.2	-36325.2	-14488.5	1.76221	0.452735	0.242364	0.841608
43559.3	-36325.1	-14488.5	1.76858	0.455781	0.24587	0.830961
43559.3	-36325.1	-14488.4	1.77866	0.462639	0.252633	0.819518
43559.3	-36325.1	-14488.4	1.78902	0.466202	0.256169	0.806575
43559.3	-36325.1	-14488.4	1.7959	0.472482	0.262622	0.792724
43559.3	-36325.1	-14488.4	1.80294	0.479515	0.266485	0.77458
43559.3	-36325.1	-14488.3	1.80953	0.489388	0.269859	0.754033
43559.4	-36325	-14488.3	1.81936	0.499405	0.270125	0.727485
43559.4	-36325	-14488.3	1.83	0.51	0.266667	0.686275
43559.4	-36325	-14488.3	1.84	0.52	0.263333	0.635076
43559.4	-36325	-14488.2	1.85	0.526667	0.263333	0.574074
43559.4	-36324.9	-14488.2	1.85706	0.533633	0.270691	0.507068
43559.4	-36324.9	-14488.2	1.86369	0.536863	0.284026	0.446516
43559.5	-36324.9	-14488.2	1.87053	0.540093	0.293954	0.389856
43559.5	-36324.9	-14488.1	1.88126	0.539954	0.304258	0.330669
43559.5	-36324.9	-14488.1	1.89114	0.540013	0.311021	0.269112
43559.5	-36324.9	-14488.1	1.90124	0.539996	0.321002	0.197797
43559.5	-36324.8	-14488.1	1.91182	0.540009	0.327957	0.116607
43559.5	-36324.8	-14488	1.92173	0.539971	0.333907	0.0401144
43559.6	-36324.8	-14488	1.93186	0.540106	0.338122	-0.0351634
43559.6	-36324.8	-14488	1.94242	0.539418	0.348934	-0.107511
43559.6	-36324.8	-14488	1.95232	0.536016	0.360176	-0.167982
43559.6	-36324.7	-14487.9	1.96245	0.531766	0.376842	-0.221613
43559.6	-36324.7	-14487.9	1.97318	0.525447	0.391459	-0.270166
43559.6	-36324.7	-14487.9	1.98218	0.521765	0.407485	-0.309776
43559.7	-36324.7	-14487.8	1.98872	0.514546	0.420975	-0.347682
43559.7	-36324.6	-14487.8	1.99557	0.507422	0.433393	-0.383824
43559.7	-36324.6	-14487.8	2.00318	0.501915	0.437252	-0.41625
43559.7	-36324.6	-14487.8	2.01382	0.498756	0.435636	-0.446124
43559.7	-36324.6	-14487.7	2.02411	0.495542	0.431676	-0.470831
43559.7	-36324.6	-14487.7	2.03431	0.490647	0.429682	-0.48832
43559.8	-36324.5	-14487.7	2.04315	0.484942	0.430269	-0.504471
43559.8	-36324.5	-14487.7	2.04986	0.481586	0.428768	-0.520751
43559.8	-36324.5	-14487.6	2.05616	0.479701	0.424397	-0.537115
43559.8	-36324.5	-14487.6	2.06475	0.480103	0.413553	-0.553384
43559.8	-36324.4	-14487.6	2.07544	0.479842	0.400803	-0.569609
43559.8	-36324.4	-14487.6	2.08521	0.481019	0.392378	-0.586433
43559.9	-36324.4	-14487.5	2.09557	0.488129	0.389837	-0.608807
43559.9	-36324.4	-14487.5	2.10621	0.502569	0.388412	-0.635726
43559.9	-36324.3	-14487.5	2.11415	0.521534	0.384531	-0.664165
43559.9	-36324.3	-14487.4	2.1206	0.543192	0.38244	-0.699704
43559.9	-36324.3	-14487.4	2.12938	0.579074	0.388986	-0.744965
43559.9	-36324.3	-14487.4	2.14172	0.634992	0.401788	-0.802901
43560	-36324.2	-14487.4	2.15586	0.713675	0.415979	-0.880215
43560	-36324.2	-14487.3	2.16956	0.803818	0.429013	-0.964566
43560	-36324.2	-14487.3	2.18233	0.8912	0.446763	-1.0482
43560	-36324.2	-14487.3	2.19913	0.97762	0.470532	-1.13181
43560	-36324.1	-14487.3	2.21595	1.05131	0.497228	-1.20462
43560.1	-36324.1	-14487.2	2.23502	1.11515	0.521442	-1.26796
43560.1	-36324.1	-14487.2	2.25632	1.17698	0.543059	-1.32548
43560.1	-36324.1	-14487.2	2.27652	1.22342	0.563029	-1.36945
43560.1	-36324	-14487.1	2.29642	1.25777	0.585504	-1.40224
43560.1	-36324	-14487.1	2.31738	1.28718	0.613128	-1.42964
43560.1	-36324	-14487.1	2.34058	1.30521	0.643342	-1.45013
43560.2	-36323.9	-14487.1	2.36384	1.3156	0.67004	-1.46389
43560.2	-36323.9	-14487	2.38856	1.32313	0.69859	-1.4724
43560.2	-36323.9	-14487	2.41199	1.32334	0.71587	-1.47696
43560.2	-36323.9	-14487	2.43524	1.32351	0.729265	-1.47824
43560.2	-36323.8	-14486.9	2.46	1.31667	0.74	-1.47603
43560.2	-36323.8	-14486.9	2.48333	1.31	0.746667	-1.47059
43560.3	-36323.8	-14486.9	2.50667	1.30333	0.75	-1.46405
43560.3	-36323.7	-14486.8	2.53143	1.29629	0.749983	-1.45712
43560.3	-36323.7	-14486.8	2.55467	1.28951	0.749997	-1.4506
43560.3	-36323.7	-14486.8	2.57813	1.27935	0.750031	-1.44406
43560.3	-36323.6	-14486.8	2.60261	1.26888	0.749746	-1.43695
43560.3	-36323.6	-14486.7	2.62226	1.2585	0.746326	-1.42669
43560.4	-36323.6	-14486.7	2.64248	1.24074	0.742592	-1.40886
43560.4	-36323.5	-14486.7	2.66364	1.20968	0.735887	-1.37558
43560.4	-36323.5	-14486.6	2.68346	1.16059	0.732353	-1.33135
43560.4	-36323.5	-14486.6	2.7037	1.10233	0.725799	-1.27735
43560.4	-36323.4	-14486.6	2.72491	1.03873	0.722486	-1.2207
43560.4	-36323.4	-14486.5	2.74434	0.979693	0.719747	-1.17126
43560.5	-36323.3	-14486.5	2.76162	0.924275	0.720083	-1.12241
43560.5	-36323.3	-14486.5	2.7782	0.870122	0.719963	-1.07427
43560.5	-36323.3	-14486.4	2.79498	0.80667	0.720064	-1.01744
43560.5	-36323.2	-14486.4	2.81122	0.7288	0.719785	-0.950246
43560.5	-36323.2	-14486.4	2.82386	0.644208	0.721255	-0.874589
43560.5	-36323.2	-14486.3	2.83334	0.566392	0.731567	-0.802641
43560.6	-36323.1	-14486.3	2.84397	0.488733	0.750683	-0.73023
43560.6	-36323.1	-14486.3	2.85302	0.414431	0.771894	-0.661327
43560.6	-36323	-14486.3	2.85962	0.351596	0.790914	-0.601225
43560.6	-36323	-14486.2	2.86476	0.292561	0.814445	-0.544048
43560.6	-36323	-14486.2	2.86982	0.240248	0.84302	-0.492209
43560.6	-36322.9	-14486.2	2.87489	0.196535	0.868213	-0.448011
43560.7	-36322.9	-14486.1	2.87994	0.151488	0.888915	-0.403505
43560.7	-36322.8	-14486.1	2.8854	0.108083	0.904391	-0.359901
43560.7	-36322.8	-14486.1	2.88868	0.0702402	0.91441	-0.320392
43560.7	-36322.8	-14486	2.88998	0.0355844	0.917431	-0.28423
43560.7	-36322.7	-14486	2.89168	0.00877299	0.913485	-0.255615
43560.7	-36322.7	-14486	2.89528	-0.0117411	0.90394	-0.233826
43560.8	-36322.6	-14486	2.899	-0.0324197	0.895812	-0.213687
43560.8	-36322.6	-14485.9	2.90023	-0.0533826	0.887294	-0.195978
43560.8	-36322.6	-14485.9	2.89994	-0.0707413	0.87516	-0.181829
43560.8	-36322.5	-14485.9	2.90001	-0.0884505	0.858938	-0.170625
43560.8	-36322.5	-14485.8	2.89999	-0.102667	0.839139	-0.161406
43560.8	-36322.4	-14485.8	2.90002	-0.118413	0.81974	-0.153805
43560.9	-36322.4	-14485.8	2.89994	-0.133468	0.79557	-0.144799
43560.9	-36322.4	-14485.8	2.90025	-0.147135	0.776414	-0.136936
43560.9	-36322.3	-14485.7	2.89758	-0.157665	0.765387	-0.127727
43560.9	-36322.3	-14485.7	2.89398	-0.16828	0.757611	-0.117325
43560.9	-36322.2	-14485.7	2.89038	-0.175772	0.753934	-0.107146
43561	-36322.2	-14485.6	2.88991	-0.179689	0.750204	-0.100894
43561	-36322.1	-14485.6	2.89001	-0.180051	0.752686	-0.0981739
43561	-36322.1	-14485.6	2.89001	-0.179986	0.75903	-0.0979885
43561	-36322	-14485.6	2.88996	-0.180004	0.768784	-0.0981113
43561	-36322	-14485.5	2.89009	-0.179998	0.779286	-0.0970132
43561	-36322	-14485.5	2.88688	-0.180006	0.792607	-0.0959672
43561.1	-36321.9	-14485.5	2.88355	-0.179978	0.802803	-0.0937576
43561.1	-36321.9	-14485.5	2.88	-0.18	0.81	-0.0936819
43561.1	-36321.8	-14485.4	2.88	-0.176667	0.81	-0.0936819
43561.1	-36321.8	-14485.4	2.88	-0.173333	0.813333	-0.0947712
43561.1	-36321.7	-14485.4	2.88	-0.173451	0.820663	-0.0935626
43561.1	-36321.7	-14485.4	2.87999	-0.176918	0.834035	-0.0913749
43561.2	-36321.6	-14485.3	2.88003	-0.180051	0.843947	-0.0891883
43561.2	-36321.6	-14485.3	2.87976	-0.180195	0.854306	-0.0869053
43561.2	-36321.6	-14485.3	2.87625	-0.183758	0.860836	-0.084619
43561.2	-36321.5	-14485.3	2.87287	-0.187124	0.867044	-0.0813691
43561.2	-36321.5	-14485.2	2.86976	-0.190241	0.866191	-0.0791378
43561.2	-36321.4	-14485.2	2.87006	-0.189929	0.862666	-0.0769957
43561.3	-36321.4	-14485.2	2.86999	-0.190042	0.859635	-0.0746177
43561.3	-36321.3	-14485.2	2.86997	-0.189865	0.861019	-0.0711144
43561.3	-36321.3	-14485.1	2.87015	-0.190537	0.868788	-0.0677433
43561.3	-36321.2	-14485.1	2.8694	-0.194188	0.879441	-0.0630192
43561.3	-36321.2	-14485.1	2.86564	-0.197814	0.888261	-0.0569193
43561.3	-36321.2	-14485.1	2.86221	-0.200273	0.890818	-0.0504329
43561.4	-36321.1	-14485.1	2.85974	-0.199921	0.894356	-0.0435004
43561.4	-36321.1	-14485	2.86009	-0.20007	0.8981	-0.0351585
43561.4	-36321	-14485	2.85992	-0.199808	0.900097	-0.0258933
43561.4	-36321	-14485	2.86021	-0.200856	0.900767	-0.013945
43561.4	-36320.9	-14485	2.85889	-0.205605	0.905707	0.00110281
43561.4	-36320.9	-14485	2.8553	-0.214089	0.913777	0.017817
43561.5	-36320.8	-14484.9	2.85167	-0.223218	0.924606	0.0364232
43561.5	-36320.8	-14484.9	2.84971	-0.229788	0.933645	0.055236
43561.5	-36320.7	-14484.9	2.85001	-0.236373	0.938699	0.0725643
43561.5	-36320.7	-14484.9	2.85023	-0.243573	0.940129	0.0890842
43561.5	-36320.6	-14484.9	2.84848	-0.248735	0.940236	0.103001
43561.5	-36320.6	-14484.8	2.84492	-0.251682	0.938426	0.115219
43561.6	-36320.5	-14484.8	2.84124	-0.255161	0.935075	0.127769
43561.6	-36320.5	-14484.8	2.83966	-0.258921	0.929272	0.139088
43561.6	-36320.4	-14484.8	2.84039	-0.260226	0.924769	0.14722
43561.6	-36320.4	-14484.8	2.83807	-0.259944	0.919357	0.155097
43561.6	-36320.4	-14484.8	2.83452	-0.260033	0.912508	0.162864
43561.6	-36320.3	-14484.7	2.83092	-0.259926	0.903839	0.170743
43561.7	-36320.3	-14484.7	2.82976	-0.260236	0.89301	0.176409
43561.7	-36320.2	-14484.7	2.83036	-0.257965	0.883301	0.18003
43561.7	-36320.2	-14484.7	2.82803	-0.254566	0.87363	0.181415
43561.7	-36320.1	-14484.7	2.82439	-0.250797	0.863157	0.184066
43561.7	-36320.1	-14484.7	2.82073	-0.249791	0.852665	0.187435
43561.8	-36320	-14484.6	2.81976	-0.250129	0.845019	0.191528
43561.8	-36320	-14484.6	2.82027	-0.249736	0.840287	0.195337
43561.8	-36319.9	-14484.6	2.81756	-0.252495	0.842191	0.198522
43561.8	-36319.9	-14484.6	2.81417	-0.255624	0.847825	0.202523
43561.8	-36319.8	-14484.6	2.81044	-0.261987	0.860537	0.208109
43561.8	-36319.8	-14484.6	2.80983	-0.268893	0.876815	0.213685
43561.9	-36319.7	-14484.6	2.81027	-0.275379	0.89643	0.218355
43561.9	-36319.7	-14484.6	2.80712	-0.282688	0.914908	0.220865
43561.9	-36319.6	-14484.5	2.80375	-0.286256	0.925943	0.223185
43561.9	-36319.6	-14484.5	2.80025	-0.28993	0.929667	0.222482
43561.9	-36319.5	-14484.5	2.79995	-0.286925	0.933147	0.219262
43561.9	-36319.5	-14484.5	2.8001	-0.283535	0.936364	0.212779
43562	-36319.4	-14484.5	2.79689	-0.280111	0.943	0.208253
43562	-36319.4	-14484.5	2.79333	-0.28	0.946667	0.205882
43562	-36319.3	-14484.5	2.79	-0.28	0.95	0.205882
43562	-36319.3	-14484.5	2.79	-0.28	0.95	0.205882
43562	-36319.2	-14484.4	2.78644	-0.279855	0.946369	0.204735
43562	-36319.2	-14484.4	2.78312	-0.276596	0.939482	0.203586
43562.1	-36319.1	-14484.4	2.7799	-0.276538	0.929395	0.201467
43562.1	-36319.1	-14484.4	2.7801	-0.273178	0.918575	0.201512
43562.1	-36319.1	-14484.4	2.77975	-0.273098	0.905024	0.20169
43562.1	-36319	-14484.4	2.77623	-0.269792	0.891921	0.203911
43562.1	-36319	-14484.4	2.77265	-0.270078	0.8818	0.204993
43562.1	-36318.9	-14484.4	2.7698	-0.269979	0.876103	0.205958
43562.2	-36318.9	-14484.4	2.77003	-0.270006	0.872102	0.205862
43562.2	-36318.8	-14484.4	2.77011	-0.269996	0.866255	0.205897
43562.2	-36318.8	-14484.4	2.76947	-0.27001	0.865966	0.20585
43562.2	-36318.7	-14484.4	2.76581	-0.269965	0.863772	0.206013
43562.2	-36318.7	-14484.4	2.7622	-0.270166	0.866886	0.207681
43562.2	-36318.6	-14484.3	2.75968	-0.269288	0.867606	0.211705
43562.3	-36318.6	-14484.3	2.76024	-0.265621	0.869569	0.219753
43562.3	-36318.5	-14484.3	2.75907	-0.261893	0.865296	0.232418
43562.3	-36318.5	-14484.3	2.75549	-0.259956	0.862173	0.247416
43562.3	-36318.4	-14484.3	2.75191	-0.25903	0.858939	0.264083
43562.3	-36318.4	-14484.3	2.74968	-0.255411	0.854181	0.279223
43562.3	-36318.3	-14484.3	2.75008	-0.250875	0.847224	0.290969
43562.4	-36318.3	-14484.3	2.75	-0.243904	0.840423	0.299123
43562.4	-36318.2	-14484.3	2.74993	-0.235535	0.833545	0.303231
43562.4	-36318.2	-14484.3	2.75029	-0.225288	0.826634	0.303668
43562.4	-36318.1	-14484.3	2.74856	-0.215015	0.821425	0.301931
43562.4	-36318.1	-14484.3	2.74489	-0.204647	0.818264	0.298499
43562.4	-36318	-14484.3	2.74131	-0.194694	0.814963	0.293777
43562.5	-36318	-14484.3	2.73977	-0.1847	0.811277	0.286189
43562.5	-36317.9	-14484.3	2.74006	-0.172015	0.809444	0.276523
43562.5	-36317.9	-14484.3	2.73998	-0.160669	0.811874	0.26544
43562.5	-36317.8	-14484.3	2.74001	-0.150148	0.815126	0.253357
43562.5	-36317.8	-14484.3	2.73998	-0.142324	0.821066	0.243254
43562.5	-36317.7	-14484.3	2.74008	-0.133945	0.825727	0.238718
43562.6	-36317.7	-14484.3	2.73974	-0.122791	0.828881	0.245951
43562.6	-36317.6	-14484.3	2.74221	-0.115112	0.832488	0.265064
43562.6	-36317.6	-14484.3	2.74564	-0.108628	0.835279	0.291903
43562.6	-36317.5	-14484.3	2.7494	-0.101949	0.841799	0.32203
43562.6	-36317.5	-14484.3	2.75015	-0.0921875	0.846019	0.350097
43562.7	-36317.4	-14484.3	2.74997	-0.0848712	0.849371	0.375378
43562.7	-36317.4	-14484.3	2.74999	-0.077662	0.850255	0.400165
43562.7	-36317.3	-14484.3	2.75006	-0.0740822	0.847527	0.419735
43562.7	-36317.3	-14484.3	2.74976	-0.0676976	0.841287	0.435377
43562.7	-36317.2	-14484.3	2.75287	-0.0638575	0.834143	0.449303
43562.7	-36317.2	-14484.3	2.75625	-0.0573584	0.827441	0.465146
43562.8	-36317.1	-14484.3	2.75977	-0.0536995	0.820799	0.487741
43562.8	-36317.1	-14484.3	2.76002	-0.0501294	0.813768	0.524692
43562.8	-36317	-14484.3	2.76002	-0.0499671	0.806958	0.571142
43562.8	-36317	-14484.3	2.7599	-0.0500027	0.803533	0.624102
43562.8	-36316.9	-14484.3	2.76333	-0.05	0.8	0.683007
43562.8	-36316.9	-14484.3	2.76667	-0.05	0.8	0.740741
43562.9	-36316.8	-14484.3	2.77	-0.0533333	0.8	0.805011
43562.9	-36316.8	-14484.3	2.76998	-0.0569001	0.800117	0.886213
43562.9	-36316.7	-14484.3	2.76997	-0.0600557	0.803517	0.970113
43562.9	-36316.7	-14484.3	2.77012	-0.0600988	0.806992	1.05508
43562.9	-36316.6	-14484.3	2.77376	-0.0637754	0.814133	1.13508
43562.9	-36316.6	-14484.3	2.77711	-0.067104	0.820984	1.20102
43563	-36316.5	-14484.3	2.78016	-0.0701563	0.831283	1.25674
43563	-36316.5	-14484.3	2.77994	-0.0699417	0.841774	1.30352
43563	-36316.4	-14484.3	2.78001	-0.070016	0.851848	1.33778
43563	-36316.4	-14484.3	2.78002	-0.0699941	0.861404	1.36986
43563	-36316.3	-14484.3	2.77987	-0.0700109	0.868391	1.4063
43563	-36316.3	-14484.3	2.78054	-0.0699635	0.874175	1.44345
43563.1	-36316.2	-14484.4	2.78419	-0.0701339	0.878172	1.47997
43563.1	-36316.2	-14484.4	2.78782	-0.0692832	0.884635	1.50972
43563.1	-36316.1	-14484.4	2.79026	-0.0656701	0.887893	1.52868
43563.1	-36316.1	-14484.4	2.78998	-0.0621516	0.8895	1.54157
43563.1	-36316	-14484.4	2.78982	-0.0596813	0.885304	1.55043
43563.1	-36316	-14484.4	2.79089	-0.0600855	0.882222	1.55426
43563.2	-36315.9	-14484.4	2.7946	-0.059977	0.878742	1.55378
43563.2	-36315.9	-14484.4	2.79827	-0.0600145	0.875273	1.55174
43563.2	-36315.8	-14484.4	2.80026	-0.0599668	0.871973	1.55389
43563.2	-36315.8	-14484.4	2.79999	-0.0601147	0.868584	1.56459
43563.2	-36315.7	-14484.4	2.79977	-0.0591685	0.864899	1.58353
43563.2	-36315.7	-14484.4	2.8013	-0.0526085	0.862785	1.60499
43563.3	-36315.6	-14484.4	2.80498	-0.0407132	0.864826	1.62669
43563.3	-36315.6	-14484.5	2.80878	-0.0227484	0.868482	1.64546
43563.3	-36315.5	-14484.5	2.80995	-0.00463661	0.871822	1.65924
43563.3	-36315.5	-14484.5	2.81159	0.0145527	0.874868	1.6698
43563.3	-36315.5	-14484.5	2.8154	0.0335387	0.880739	1.67667
43563.3	-36315.4	-14484.5	2.81858	0.0498069	0.885246	1.6817
43563.4	-36315.3	-14484.5	2.82209	0.065516	0.890575	1.68797
43563.4	-36315.3	-14484.5	2.82552	0.0766097	0.897772	1.69618
43563.4	-36315.3	-14484.5	2.82877	0.0866801	0.904209	1.70472
43563.4	-36315.2	-14484.5	2.8324	0.0947017	0.911373	1.70907
43563.4	-36315.2	-14484.5	2.83528	0.101628	0.917643	1.70732
43563.5	-36315.1	-14484.6	2.84186	0.105908	0.927635	1.7017
43563.5	-36315.1	-14484.6	2.84574	0.109453	0.935234	1.69769
43563.5	-36315	-14484.6	2.8519	0.110081	0.941969	1.69614
43563.5	-36315	-14484.6	2.85592	0.110144	0.946085	1.69681
43563.5	-36314.9	-14484.6	2.86224	0.107476	0.94966	1.69911
43563.5	-36314.9	-14484.6	2.8662	0.103462	0.94988	1.69809
43563.6	-36314.8	-14484.6	2.86942	0.107791	0.952664	1.68773
43563.6	-36314.8	-14484.6	2.87277	0.126763	0.956123	1.65901
43563.6	-36314.7	-14484.7	2.87916	0.159119	0.962492	1.61941
43563.6	-36314.7	-14484.7	2.88587	0.195542	0.969207	1.57431
43563.6	-36314.6	-14484.7	2.89292	0.234392	0.976254	1.52467
43563.6	-36314.6	-14484.7	2.89962	0.271294	0.98295	1.47765
43563.7	-36314.5	-14484.7	2.90625	0.304711	0.989593	1.43094
43563.7	-36314.5	-14484.7	2.91333	0.336667	0.996667	1.38235
43563.7	-36314.4	-14484.8	2.92	0.36	1.00333	1.3366
43563.7	-36314.4	-14484.8	2.93	0.38	1.01	1.29085
43563.7	-36314.3	-14484.8	2.9406	0.397743	1.01699	1.24592
43563.7	-36314.3	-14484.8	2.95059	0.417953	1.02006	1.2094
43563.8	-36314.2	-14484.8	2.96059	0.445417	1.01997	1.17915
43563.8	-36314.2	-14484.8	2.97145	0.488933	1.02014	1.15149
43563.8	-36314.1	-14484.9	2.98492	0.53965	1.01946	1.12417
43563.8	-36314.1	-14484.9	2.9983	0.597052	1.00806	1.09122
43563.8	-36314	-14484.9	3.01246	0.65695	0.985052	1.04454
43563.8	-36314	-14484.9	3.02552	0.713209	0.954889	0.989443
43563.9	-36313.9	-14484.9	3.03959	0.775706	0.923558	0.918155
43563.9	-36313.9	-14485	3.0573	0.857372	0.87824	0.827554
43563.9	-36313.8	-14485	3.07439	0.947501	0.829457	0.730471
43563.9	-36313.7	-14485	3.0949	1.03341	0.792091	0.627979
43563.9	-36313.7	-14485	3.11672	1.11035	0.768559	0.529534
43563.9	-36313.7	-14485	3.14015	1.17032	0.755469	0.44776
43564	-36313.6	-14485	3.1639	1.22582	0.739142	0.374331
43564	-36313.5	-14485.1	3.18843	1.26997	0.732331	0.310621
43564	-36313.5	-14485.1	3.2114	1.30027	0.73479	0.261618
43564	-36313.4	-14485.1	3.23545	1.33183	0.744932	0.220259
43564	-36313.4	-14485.1	3.25955	1.36949	0.767413	0.187024
43564	-36313.3	-14485.2	3.28393	1.41001	0.803044	0.162938
43564.1	-36313.3	-14485.2	3.31141	1.44894	0.850887	0.144419
43564.1	-36313.2	-14485.2	3.34105	1.47905	0.907796	0.128992
43564.1	-36313.2	-14485.2	3.36901	1.49821	0.968748	0.113362
43564.1	-36313.1	-14485.2	3.39825	1.51388	1.03768	0.0890604
43564.1	-36313.1	-14485.3	3.42804	1.52456	1.11228	0.0576751
43564.1	-36313	-14485.3	3.45378	1.52728	1.18655	0.0282042
43564.2	-36312.9	-14485.3	3.4818	1.52508	1.26552	0.00627182
43564.2	-36312.9	-14485.3	3.50883	1.52069	1.3357	-0.00830879
43564.2	-36312.8	-14485.4	3.53757	1.52246	1.39214	-0.0234372
43564.2	-36312.8	-14485.4	3.56668	1.53602	1.44171	-0.0465528
43564.2	-36312.7	-14485.4	3.59598	1.55964	1.47814	-0.0756146
43564.2	-36312.7	-14485.4	3.62592	1.59117	1.49697	-0.10577
43564.3	-36312.6	-14485.5	3.6573	1.62598	1.50019	-0.142173
43564.3	-36312.5	-14485.5	3.6881	1.66302	1.47744	-0.179787
43564.3	-36312.5	-14485.5	3.71732	1.69491	1.43879	-0.217469
43564.3	-36312.4	-14485.6	3.75159	1.7236	1.39683	-0.255208
43564.3	-36312.4	-14485.6	3.78568	1.74833	1.35336	-0.289014
43564.4	-36312.3	-14485.6	3.81859	1.76857	1.30939	-0.31886
43564.4	-36312.2	-14485.6	3.85381	1.78964	1.24207	-0.347981
43564.4	-36312.2	-14485.7	3.88757	1.80973	1.14313	-0.374631
43564.4	-36312.1	-14485.7	3.92059	1.83024	1.02721	-0.399092
43564.4	-36312.1	-14485.7	3.9559	1.84269	0.920033	-0.418723
43564.4	-36312	-14485.8	3.98945	1.84369	0.853326	-0.429529
43564.5	-36311.9	-14485.8	4.02279	1.84025	0.789144	-0.434184
43564.5	-36311.9	-14485.8	4.05484	1.83997	0.699287	-0.438699
43564.5	-36311.8	-14485.9	4.08496	1.84001	0.595893	-0.4441
43564.5	-36311.7	-14485.9	4.11474	1.84001	0.496389	-0.450554
43564.5	-36311.7	-14485.9	4.15	1.84	0.38	-0.457516
43564.5	-36311.6	-14486	4.18333	1.84	0.28	-0.460784
43564.6	-36311.5	-14486	4.21667	1.83333	0.203333	-0.460784
43564.6	-36311.5	-14486	4.25203	1.82258	0.150291	-0.45498
43564.6	-36311.4	-14486	4.28529	1.80931	0.0890781	-0.449548
43564.6	-36311.3	-14486.1	4.3186	1.79944	0.000572124	-0.442958
43564.6	-36311.3	-14486.1	4.3503	1.78853	-0.104514	-0.435908
43564.6	-36311.2	-14486.1	4.38005	1.77512	-0.181098	-0.426947
43564.7	-36311.1	-14486.2	4.41069	1.76155	-0.230351	-0.415741
43564.7	-36311.1	-14486.2	4.44572	1.74287	-0.233512	-0.401348
43564.7	-36311	-14486.2	4.47525	1.71901	-0.194824	-0.383199
43564.7	-36310.9	-14486.3	4.50504	1.69096	-0.139535	-0.362399
43564.7	-36310.9	-14486.3	4.53376	1.66112	-0.0860553	-0.347441
43564.7	-36310.8	-14486.3	4.56296	1.64799	-0.0472738	-0.349966
43564.8	-36310.7	-14486.4	4.59064	1.64842	-0.0084857	-0.375379
43564.8	-36310.7	-14486.4	4.62155	1.66727	0.0223464	-0.420655
43564.8	-36310.6	-14486.4	4.64851	1.69406	0.0511911	-0.471518
43564.8	-36310.5	-14486.5	4.67848	1.71632	0.0788075	-0.520036
43564.8	-36310.4	-14486.5	4.70707	1.72845	0.103042	-0.556775
43564.8	-36310.4	-14486.5	4.73719	1.72471	0.112754	-0.577911
43564.9	-36310.3	-14486.6	4.76779	1.71659	0.109696	-0.589367
43564.9	-36310.2	-14486.6	4.79958	1.70503	0.103382	-0.592584
43564.9	-36310.1	-14486.6	4.82741	1.6893	0.107793	-0.58482
43564.9	-36310.1	-14486.6	4.85634	1.66667	0.113622	-0.562916
43564.9	-36310	-14486.7	4.88649	1.64188	0.10189	-0.529602
43564.9	-36309.9	-14486.7	4.91223	1.62046	0.0694527	-0.493765
43565	-36309.8	-14486.7	4.94005	1.60015	0.046085	-0.455689
43565	-36309.8	-14486.8	4.96755	1.57886	0.0274464	-0.419342
43565	-36309.7	-14486.8	4.99428	1.56198	-0.00321576	-0.388558
43565	-36309.6	-14486.8	5.01977	1.5531	-0.0714107	-0.367313
43565	-36309.5	-14486.9	5.04556	1.55952	-0.169807	-0.360646
43565	-36309.4	-14486.9	5.07222	1.57845	-0.258	-0.365508
43565.1	-36309.3	-14486.9	5.10001	1.59728	-0.305654	-0.375082
43565.1	-36309.3	-14487	5.12743	1.61346	-0.302496	-0.38091
43565.1	-36309.2	-14487	5.15371	1.61592	-0.294311	-0.379312
43565.1	-36309.1	-14487	5.1817	1.60607	-0.304775	-0.363983
43565.1	-36309	-14487.1	5.20899	1.57688	-0.325933	-0.340585
43565.2	-36308.9	-14487.1	5.23522	1.54709	-0.35173	-0.31585
43565.2	-36308.9	-14487.1	5.2636	1.52405	-0.379243	-0.297314
43565.2	-36308.8	-14487.1	5.28817	1.51219	-0.383167	-0.285427
43565.2	-36308.7	-14487.2	5.3107	1.49997	-0.363481	-0.277237
43565.2	-36308.6	-14487.2	5.33831	1.48802	-0.331883	-0.270907
43565.2	-36308.5	-14487.2	5.36535	1.48356	-0.307326	-0.268929
43565.3	-36308.4	-14487.3	5.39204	1.48317	-0.281703	-0.270763
43565.3	-36308.3	-14487.3	5.41718	1.48366	-0.250968	-0.273229
43565.3	-36308.3	-14487.3	5.44063	1.47752	-0.208767	-0.273589
43565.3	-36308.2	-14487.4	5.46383	1.47096	-0.162242	-0.270691
43565.3	-36308.1	-14487.4	5.48856	1.46064	-0.115818	-0.265095
43565.3	-36308	-14487.4	5.51202	1.45059	-0.0786565	-0.258502
43565.4	-36307.9	-14487.5	5.53512	1.44051	-0.0452783	-0.254039
43565.4	-36307.8	-14487.5	5.56333	1.43333	-0.0133333	-0.250545
43565.4	-36307.7	-14487.5	5.58667	1.42667	0.0133333	-0.248366
43565.4	-36307.6	-14487.6	5.61	1.42	0.0366667	-0.244009
43565.4	-36307.5	-14487.6	5.63476	1.40948	0.0576808	-0.239371
43565.4	-36307.5	-14487.6	5.65801	1.40294	0.0706328	-0.235114
43565.5	-36307.4	-14487.7	5.68144	1.3964	0.0805378	-0.232985
43565.5	-36307.3	-14487.7	5.70615	1.39274	0.0870241	-0.230759
43565.5	-36307.2	-14487.7	5.72944	1.38583	0.0864076	-0.229665
43565.5	-36307.1	-14487.8	5.75256	1.37921	0.0826963	-0.22738
43565.5	-36307	-14487.8	5.77396	1.37198	0.0750848	-0.225112
43565.5	-36306.9	-14487.8	5.79744	1.36603	0.0646605	-0.222888
43565.6	-36306.8	-14487.8	5.82098	1.36222	0.0502706	-0.220905
43565.6	-36306.7	-14487.9	5.84565	1.35567	0.0332799	-0.219583
43565.6	-36306.6	-14487.9	5.86871	1.35199	0.0196648	-0.217515
43565.6	-36306.5	-14487.9	5.89246	1.34551	0.00307385	-0.216494
43565.6	-36306.4	-14488	5.91705	1.34244	-0.0107603	-0.215562
43565.6	-36306.3	-14488	5.94002	1.33895	-0.0231422	-0.215779
43565.7	-36306.2	-14488.1	5.96409	1.33585	-0.0331591	-0.215409
43565.7	-36306.2	-14488.1	5.98752	1.331	-0.0429334	-0.214247
43565.7	-36306.1	-14488.1	6.0069	1.3253	-0.0480133	-0.21284
43565.7	-36306	-14488.2	6.0273	1.32146	-0.0511789	-0.210465
43565.7	-36305.9	-14488.2	6.0495	1.31212	-0.0548387	-0.204928
43565.7	-36305.8	-14488.2	6.07279	1.29509	-0.0574317	-0.192133
