# Supplementary material for: Extraction of driving behavior primitives considering driver expectation and vehicle dynamics
Source: PLoS One. 2025 Dec 31;20(12):e0340123. doi: 10.1371/journal.pone.0340123 (PMC12755792; doi:10.1371/journal.pone.0340123)
Supplement: S2 File — The dataset utilized in this study is organized into two main folders, categorizing driving scenarios into straight driving and turning maneuvers. These folders contain the raw, unprocessed behavioral data. For a detailed description of the variables and format within the.xlsx files, please refer to the accompanying readme.txt file. (ZIP) [file pone.0340123.s002.zip › DataSetForPimitiveExaction-2/turning/c16_w_2.xlsx]

## Sheet: Sheet1
43616.2	-35981.5	-14601.9	4.40314	-2.65599	-0.0188545	2.56491
43616.2	-35981.5	-14601.9	4.35415	-2.69065	-0.0203445	2.65296
43616.2	-35981.4	-14602	4.30581	-2.72699	-0.0193647	2.72605
43616.3	-35981.3	-14602	4.26245	-2.76379	-0.0239976	2.78694
43616.3	-35981.3	-14602	4.21464	-2.79985	-0.0309698	2.84276
43616.3	-35981.2	-14602	4.16708	-2.83224	-0.0407138	2.88626
43616.3	-35981.1	-14602.1	4.11829	-2.85458	-0.0462569	2.91826
43616.3	-35981.1	-14602.1	4.06808	-2.87299	-0.0469879	2.94058
43616.3	-35981	-14602.1	4.02082	-2.88483	-0.0440973	2.95418
43616.4	-35980.9	-14602.1	3.97455	-2.89197	-0.0427751	2.96178
43616.4	-35980.9	-14602.2	3.92554	-2.89637	-0.0481362	2.96576
43616.4	-35980.8	-14602.2	3.8754	-2.89662	-0.0611008	2.96802
43616.4	-35980.8	-14602.2	3.8258	-2.89898	-0.071517	2.97153
43616.4	-35980.7	-14602.2	3.7727	-2.90821	-0.0824319	2.98198
43616.4	-35980.6	-14602.2	3.72526	-2.92752	-0.0862235	2.99793
43616.5	-35980.6	-14602.3	3.67921	-2.94763	-0.0925991	3.01626
43616.5	-35980.5	-14602.3	3.62644	-2.96873	-0.0965048	3.03496
43616.5	-35980.5	-14602.3	3.5762	-2.989	-0.0997889	3.04935
43616.5	-35980.4	-14602.3	3.52639	-3.00267	-0.103163	3.05967
43616.5	-35980.3	-14602.4	3.47333	-3.00667	-0.106667	3.05447
43616.5	-35980.3	-14602.4	3.42333	-2.97667	-0.113333	3.02723
43616.6	-35980.2	-14602.4	3.37333	-2.92	-0.116667	2.97712
43616.6	-35980.2	-14602.4	3.32384	-2.84959	-0.120107	2.91459
43616.6	-35980.1	-14602.4	3.2773	-2.7933	-0.119966	2.85382
43616.6	-35980.1	-14602.4	3.23048	-2.72929	-0.120029	2.79107
43616.6	-35980	-14602.5	3.18086	-2.65347	-0.119821	2.71254
43616.6	-35980	-14602.5	3.13511	-2.56231	-0.11602	2.62666
43616.7	-35979.9	-14602.5	3.09506	-2.46447	-0.109102	2.53069
43616.7	-35979.9	-14602.5	3.05318	-2.3639	-0.102418	2.43235
43616.7	-35979.8	-14602.5	3.01659	-2.28248	-0.0998263	2.34739
43616.7	-35979.8	-14602.5	2.97627	-2.19793	-0.100138	2.2663
43616.7	-35979.7	-14602.6	2.9378	-2.10912	-0.0994312	2.18219
43616.7	-35979.7	-14602.6	2.90189	-2.02411	-0.0959205	2.104
43616.8	-35979.6	-14602.6	2.86909	-1.9444	-0.0921818	2.02346
43616.8	-35979.6	-14602.6	2.8375	-1.85485	-0.0908582	1.9325
43616.8	-35979.5	-14602.6	2.80874	-1.74685	-0.0998426	1.83261
43616.8	-35979.5	-14602.6	2.78161	-1.61978	-0.108422	1.71619
43616.8	-35979.4	-14602.6	2.75458	-1.49399	-0.109842	1.60366
43616.8	-35979.4	-14602.7	2.73199	-1.41098	-0.102933	1.51614
43616.9	-35979.4	-14602.7	2.70798	-1.3409	-0.0958861	1.44113
43616.9	-35979.3	-14602.7	2.6833	-1.26669	-0.0964459	1.3674
43616.9	-35979.3	-14602.7	2.6617	-1.19085	-0.0988668	1.2948
43616.9	-35979.2	-14602.7	2.64108	-1.11132	-0.105957	1.22081
43616.9	-35979.2	-14602.7	2.6218	-1.04338	-0.115711	1.1535
43616.9	-35979.1	-14602.7	2.60534	-0.988968	-0.129774	1.10016
43617	-35979.1	-14602.7	2.59004	-0.941469	-0.142524	1.05109
43617	-35979.1	-14602.8	2.57447	-0.896229	-0.147782	1.00785
43617	-35979	-14602.8	2.55937	-0.857248	-0.144733	0.970763
43617	-35979	-14602.8	2.54591	-0.818717	-0.142863	0.936951
43617	-35978.9	-14602.8	2.53202	-0.785923	-0.145045	0.904157
43617.1	-35978.9	-14602.8	2.51902	-0.749619	-0.148963	0.868302
43617.1	-35978.8	-14602.8	2.5047	-0.698865	-0.150184	0.815429
43617.1	-35978.8	-14602.8	2.49333	-0.626812	-0.149955	0.745967
43617.1	-35978.8	-14602.8	2.48333	-0.539544	-0.149993	0.665199
43617.1	-35978.7	-14602.9	2.4753	-0.443768	-0.150065	0.575179
43617.1	-35978.7	-14602.9	2.46835	-0.359557	-0.149731	0.489963
43617.2	-35978.7	-14602.9	2.46424	-0.277232	-0.152183	0.408643
43617.2	-35978.6	-14602.9	2.46063	-0.179937	-0.155817	0.320084
43617.2	-35978.6	-14602.9	2.45984	-0.0880314	-0.159445	0.239765
43617.2	-35978.5	-14602.9	2.46004	-0.022374	-0.160205	0.175364
43617.2	-35978.5	-14602.9	2.46	0.0260603	-0.159749	0.12576
43617.2	-35978.4	-14602.9	2.45999	0.0616465	-0.162751	0.0926942
43617.3	-35978.4	-14603	2.46006	0.0864028	-0.165738	0.0707351
43617.3	-35978.4	-14603	2.45984	0.104777	-0.172752	0.0548297
43617.3	-35978.3	-14603	2.4629	0.118783	-0.173475	0.0454196
43617.3	-35978.3	-14603	2.46622	0.126093	-0.173336	0.0406211
43617.3	-35978.2	-14603	2.4699	0.129896	-0.173252	0.0392391
43617.3	-35978.2	-14603	2.46994	0.130028	-0.176445	0.039189
43617.4	-35978.2	-14603	2.4731	0.129993	-0.179794	0.0402077
43617.4	-35978.1	-14603	2.47667	0.13	-0.183333	0.0424837
43617.4	-35978.1	-14603	2.48	0.13	-0.186667	0.0457516
43617.4	-35978	-14603.1	2.47995	0.130002	-0.193536	0.0480223
43617.4	-35978	-14603.1	2.48012	0.129991	-0.19334	0.0490665
43617.4	-35978	-14603.1	2.48354	0.130033	-0.193103	0.0502143
43617.5	-35977.9	-14603.1	2.4869	0.129878	-0.186336	0.0537003
43617.5	-35977.9	-14603.1	2.49011	0.12624	-0.182923	0.0608139
43617.5	-35977.8	-14603.1	2.49022	0.122876	-0.179876	0.0684411
43617.5	-35977.8	-14603.1	2.49399	0.119761	-0.179803	0.074941
43617.5	-35977.7	-14603.1	2.49732	0.120064	-0.175557	0.0776107
43617.5	-35977.7	-14603.1	2.50024	0.119983	-0.169065	0.0786052
43617.6	-35977.7	-14603.2	2.49985	0.120005	-0.166533	0.0797105
43617.6	-35977.6	-14603.2	2.50055	0.119996	-0.166692	0.0809602
43617.6	-35977.6	-14603.2	2.50419	0.12001	-0.166729	0.0815881
43617.6	-35977.5	-14603.2	2.5078	0.119955	-0.166322	0.0802028
43617.6	-35977.5	-14603.2	2.51032	0.120171	-0.168149	0.0793649
43617.6	-35977.5	-14603.2	2.50974	0.119278	-0.17519	0.0799005
43617.7	-35977.4	-14603.2	2.51082	0.115658	-0.182954	0.082799
43617.7	-35977.4	-14603.2	2.51454	0.111726	-0.192927	0.0854396
43617.7	-35977.3	-14603.2	2.51807	0.110743	-0.198273	0.0841486
43617.7	-35977.3	-14603.2	2.52038	0.1148	-0.200208	0.0790681
43617.7	-35977.3	-14603.3	2.51969	0.118292	-0.200158	0.0731348
43617.7	-35977.2	-14603.3	2.52111	0.120033	-0.198929	0.0690513
43617.8	-35977.2	-14603.3	2.5248	0.121145	-0.195197	0.064707
43617.8	-35977.1	-14603.3	2.52847	0.124948	-0.191511	0.0590378
43617.8	-35977.1	-14603.3	2.53034	0.128466	-0.189728	0.0531776
43617.8	-35977	-14603.3	2.52968	0.13025	-0.19007	0.0498276
43617.8	-35977	-14603.3	2.53155	0.12993	-0.189963	0.0489329
43617.9	-35977	-14603.3	2.53505	0.130019	-0.190076	0.0486443
43617.9	-35976.9	-14603.3	2.53886	0.129996	-0.189748	0.0468458
43617.9	-35976.9	-14603.3	2.53994	0.130001	-0.191704	0.0438203
43617.9	-35976.8	-14603.3	2.54186	0.13	-0.195474	0.0409818
43617.9	-35976.8	-14603.4	2.54548	0.129998	-0.198827	0.0394485
43617.9	-35976.7	-14603.4	2.54917	0.130006	-0.202148	0.0391761
43618	-35976.7	-14603.4	2.54991	0.129979	-0.205584	0.0391926
43618	-35976.7	-14603.4	2.55216	0.130082	-0.20922	0.0393488
43618	-35976.6	-14603.4	2.55566	0.129694	-0.210478	0.03794
43618	-35976.6	-14603.4	2.55938	0.132393	-0.207542	0.0340094
43618	-35976.5	-14603.4	2.56022	0.13586	-0.20427	0.0276074
43618	-35976.5	-14603.4	2.55968	0.139459	-0.200085	0.0225995
43618.1	-35976.5	-14603.4	2.56265	0.140098	-0.204851	0.0198428
43618.1	-35976.4	-14603.4	2.56604	0.139972	-0.217109	0.0195316
43618.1	-35976.4	-14603.4	2.56968	0.140012	-0.236354	0.0196907
43618.1	-35976.3	-14603.5	2.56991	0.139987	-0.254931	0.018694
43618.1	-35976.3	-14603.5	2.57288	0.140048	-0.265901	0.0167102
43618.1	-35976.2	-14603.5	2.57623	0.139822	-0.269814	0.0125438
43618.2	-35976.2	-14603.5	2.5799	0.143106	-0.270104	0.00789584
43618.2	-35976.1	-14603.5	2.57994	0.146458	-0.266881	0.0034939
43618.2	-35976.1	-14603.5	2.5831	0.149886	-0.263545	0.000182492
43618.2	-35976.1	-14603.5	2.58667	0.15	-0.26	-0.00326797
43618.2	-35976	-14603.5	2.59	0.15	-0.26	-0.00762527
43618.2	-35976	-14603.5	2.59	0.153333	-0.263333	-0.0119826
43618.3	-35975.9	-14603.5	2.59357	0.156864	-0.263341	-0.0165726
43618.3	-35975.9	-14603.5	2.59685	0.160195	-0.263203	-0.0197854
43618.3	-35975.8	-14603.6	2.60021	0.163531	-0.25989	-0.0230862
43618.3	-35975.8	-14603.6	2.60374	0.167127	-0.26005	-0.0264843
43618.3	-35975.8	-14603.6	2.60705	0.170171	-0.260002	-0.0284842
43618.3	-35975.7	-14603.6	2.61041	0.169898	-0.259941	-0.0295342
43618.4	-35975.7	-14603.6	2.61394	0.170395	-0.260379	-0.0307197
43618.4	-35975.6	-14603.6	2.61724	0.173944	-0.263944	-0.0317019
43618.4	-35975.6	-14603.6	2.62063	0.177359	-0.267373	-0.0296052
43618.4	-35975.5	-14603.6	2.62409	0.180322	-0.270242	-0.020019
43618.4	-35975.5	-14603.6	2.62762	0.179767	-0.270071	-0.00470762
43618.4	-35975.5	-14603.6	2.63009	0.180656	-0.269429	0.0146836
43618.5	-35975.4	-14603.6	2.63069	0.184192	-0.26557	0.0351303
43618.5	-35975.4	-14603.6	2.63416	0.188502	-0.262438	0.053115
43618.5	-35975.3	-14603.6	2.63863	0.194657	-0.258793	0.0703322
43618.5	-35975.3	-14603.6	2.64493	0.197947	-0.256354	0.0856697
43618.5	-35975.2	-14603.7	2.64774	0.200378	-0.256755	0.100166
43618.5	-35975.2	-14603.7	2.65119	0.199638	-0.256625	0.117727
43618.6	-35975.1	-14603.7	2.65457	0.201221	-0.256743	0.14373
43618.6	-35975.1	-14603.7	2.65807	0.203632	-0.256359	0.179707
43618.6	-35975.1	-14603.7	2.66135	0.203547	-0.258053	0.219944
43618.6	-35975	-14603.7	2.66479	0.201937	-0.260115	0.265152
43618.6	-35974.9	-14603.7	2.66826	0.199613	-0.261143	0.311599
43618.6	-35974.9	-14603.7	2.67154	0.20012	-0.265204	0.359928
43618.7	-35974.9	-14603.7	2.675	0.19991	-0.267094	0.417942
43618.7	-35974.8	-14603.7	2.67846	0.200279	-0.265247	0.483704
43618.7	-35974.8	-14603.7	2.68174	0.198483	-0.260969	0.547716
43618.7	-35974.7	-14603.7	2.68521	0.19482	-0.261323	0.615188
43618.7	-35974.7	-14603.7	2.68865	0.191005	-0.26661	0.682691
43618.8	-35974.6	-14603.7	2.69193	0.190091	-0.277357	0.752892
43618.8	-35974.6	-14603.7	2.69542	0.188141	-0.29166	0.834958
43618.8	-35974.5	-14603.7	2.69885	0.184505	-0.305824	0.917368
43618.8	-35974.5	-14603.7	2.70213	0.180903	-0.314964	0.991562
43618.8	-35974.5	-14603.7	2.70563	0.179851	-0.319056	1.06012
43618.8	-35974.4	-14603.8	2.70904	0.179964	-0.322291	1.11662
43618.9	-35974.4	-14603.8	2.71233	0.180294	-0.325893	1.16201
43618.9	-35974.3	-14603.8	2.71584	0.177609	-0.327037	1.20197
43618.9	-35974.3	-14603.8	2.71923	0.174139	-0.324193	1.23278
43618.9	-35974.2	-14603.8	2.72253	0.170541	-0.320852	1.25427
43618.9	-35974.2	-14603.8	2.72605	0.169903	-0.317066	1.26764
43618.9	-35974.1	-14603.8	2.72942	0.170022	-0.316651	1.2722
43619	-35974.1	-14603.8	2.73273	0.170008	-0.316348	1.271
43619	-35974	-14603.8	2.73626	0.169961	-0.319828	1.26365
43619	-35974	-14603.8	2.73961	0.170157	-0.317201	1.25313
43619	-35974	-14603.8	2.74294	0.167121	-0.31371	1.23833
43619	-35973.9	-14603.8	2.74643	0.163553	-0.310189	1.22112
43619	-35973.9	-14603.8	2.74992	0.160108	-0.306939	1.20258
43619.1	-35973.8	-14603.8	2.74993	0.15997	-0.300453	1.18517
43619.1	-35973.7	-14603.8	2.75333	0.16	-0.293333	1.16558
43619.1	-35973.7	-14603.8	2.75667	0.16	-0.29	1.14597
43619.1	-35973.7	-14603.8	2.76	0.16	-0.29	1.12527
43619.1	-35973.6	-14603.8	2.76353	0.156447	-0.290005	1.10454
43619.1	-35973.6	-14603.8	2.7669	0.153118	-0.289965	1.08727
43619.2	-35973.5	-14603.8	2.77006	0.149905	-0.290135	1.07092
43619.2	-35973.5	-14603.8	2.77019	0.150103	-0.293655	1.05648
43619.2	-35973.4	-14603.9	2.77375	0.149755	-0.297534	1.05238
43619.2	-35973.4	-14603.8	2.77714	0.146234	-0.307849	1.06057
43619.2	-35973.3	-14603.9	2.78014	0.142647	-0.319275	1.08152
43619.2	-35973.3	-14603.9	2.78031	0.13979	-0.336058	1.10715
43619.3	-35973.2	-14603.9	2.78399	0.140054	-0.348735	1.13609
43619.3	-35973.2	-14603.9	2.78762	0.139982	-0.358519	1.16546
43619.3	-35973.1	-14603.9	2.7901	0.140004	-0.364801	1.18942
43619.3	-35973.1	-14603.9	2.79053	0.14	-0.371694	1.21072
43619.3	-35973	-14603.9	2.79443	0.139993	-0.378563	1.22961
43619.3	-35973	-14603.9	2.7976	0.140028	-0.385757	1.24476
43619.4	-35973	-14603.9	2.80106	0.139897	-0.397333	1.25529
43619.4	-35972.9	-14603.9	2.80446	0.140609	-0.411349	1.26045
43619.4	-35972.9	-14603.9	2.8081	0.145926	-0.425451	1.26171
43619.4	-35972.8	-14603.9	2.81004	0.159013	-0.443085	1.26346
43619.4	-35972.8	-14603.9	2.8111	0.177978	-0.45958	1.26786
43619.4	-35972.7	-14603.9	2.81445	0.199228	-0.470175	1.27382
43619.5	-35972.7	-14603.9	2.8196	0.223535	-0.474626	1.2807
43619.5	-35972.6	-14603.9	2.82496	0.248022	-0.479867	1.28709
43619.5	-35972.6	-14603.9	2.82976	0.269697	-0.484845	1.29186
43619.5	-35972.5	-14603.9	2.835	0.288905	-0.490048	1.29608
43619.5	-35972.5	-14603.9	2.84022	0.303447	-0.494943	1.29721
43619.6	-35972.4	-14603.9	2.8451	0.320677	-0.501378	1.29026
43619.6	-35972.4	-14603.9	2.85018	0.350846	-0.512113	1.26777
43619.6	-35972.3	-14603.9	2.85711	0.391853	-0.524588	1.23154
43619.6	-35972.3	-14603.9	2.86556	0.435261	-0.536101	1.18854
43619.6	-35972.2	-14603.9	2.87632	0.480573	-0.546193	1.13865
43619.6	-35972.2	-14603.9	2.88653	0.52441	-0.556548	1.0845
43619.7	-35972.1	-14603.9	2.89637	0.572614	-0.566412	1.02382
43619.7	-35972.1	-14603.9	2.90696	0.636424	-0.576803	0.947384
43619.7	-35972	-14603.9	2.91683	0.703727	-0.587469	0.863303
43619.7	-35972	-14603.9	2.92922	0.771014	-0.594488	0.779637
43619.7	-35971.9	-14603.9	2.94315	0.832348	-0.604112	0.687849
43619.7	-35971.9	-14603.9	2.95934	0.89716	-0.614038	0.594292
43619.8	-35971.8	-14603.9	2.97599	0.967959	-0.627101	0.494713
43619.8	-35971.8	-14603.9	2.9936	1.05432	-0.635895	0.385612
43619.8	-35971.7	-14603.9	3.01031	1.13688	-0.639297	0.290264
43619.8	-35971.7	-14603.9	3.02936	1.20781	-0.645228	0.21364
43619.8	-35971.6	-14603.9	3.05374	1.27597	-0.655082	0.150965
43619.8	-35971.6	-14603.9	3.07732	1.33104	-0.671297	0.109347
43619.9	-35971.5	-14603.9	3.10049	1.37532	-0.687976	0.0838259
43619.9	-35971.5	-14603.9	3.12522	1.41147	-0.705691	0.0712102
43619.9	-35971.4	-14603.9	3.14868	1.43873	-0.719387	0.0676072
43619.9	-35971.4	-14603.9	3.17181	1.45588	-0.729276	0.0683776
43619.9	-35971.3	-14603.9	3.2	1.46667	-0.746667	0.0751634
43619.9	-35971.2	-14603.9	3.22667	1.47	-0.773333	0.0816993
43620	-35971.2	-14603.8	3.25333	1.46667	-0.803333	0.0860566
43620	-35971.1	-14603.8	3.27808	1.45937	-0.831444	0.0799731
43620	-35971.1	-14603.8	3.30132	1.44582	-0.854866	0.065432
43620	-35971	-14603.8	3.32489	1.42869	-0.885239	0.0455296
43620	-35971	-14603.8	3.35327	1.404	-0.916878	0.0224104
43620	-35970.9	-14603.8	3.3798	1.38435	-0.942461	0.00066336
43620.1	-35970.9	-14603.8	3.40635	1.36449	-0.958165	-0.0223524
43620.1	-35970.8	-14603.8	3.43095	1.34674	-0.968004	-0.0453965
43620.1	-35970.7	-14603.8	3.45367	1.32612	-0.974604	-0.0685151
43620.1	-35970.7	-14603.8	3.47369	1.3022	-0.986073	-0.0974873
43620.1	-35970.6	-14603.8	3.49471	1.27827	-1.00422	-0.13543
43620.1	-35970.6	-14603.8	3.51523	1.25862	-1.02014	-0.173387
43620.2	-35970.5	-14603.8	3.53882	1.23905	-1.0325	-0.209722
43620.2	-35970.4	-14603.8	3.56245	1.22324	-1.04249	-0.245157
43620.2	-35970.4	-14603.8	3.58694	1.21679	-1.05276	-0.283348
43620.2	-35970.3	-14603.8	3.6105	1.22784	-1.064	-0.320427
43620.2	-35970.2	-14603.7	3.63529	1.24754	-1.07747	-0.356122
43620.2	-35970.2	-14603.7	3.65724	1.27328	-1.08606	-0.38567
43620.3	-35970.1	-14603.7	3.67726	1.30474	-1.09138	-0.412502
43620.3	-35970	-14603.7	3.6993	1.33527	-1.09529	-0.435314
43620.3	-35970	-14603.7	3.72386	1.35851	-1.10502	-0.452578
43620.3	-35969.9	-14603.7	3.75193	1.37882	-1.11898	-0.470492
43620.3	-35969.9	-14603.7	3.77811	1.39843	-1.13458	-0.489243
43620.3	-35969.8	-14603.7	3.80079	1.41349	-1.14979	-0.506952
43620.4	-35969.7	-14603.7	3.82477	1.4241	-1.16349	-0.521965
43620.4	-35969.7	-14603.6	3.85071	1.42829	-1.17569	-0.535505
43620.4	-35969.6	-14603.6	3.87731	1.4339	-1.18507	-0.551761
43620.4	-35969.5	-14603.6	3.905	1.45027	-1.19586	-0.576614
43620.4	-35969.5	-14603.6	3.93255	1.47524	-1.20441	-0.608348
43620.5	-35969.4	-14603.6	3.95881	1.50397	-1.20906	-0.642005
43620.5	-35969.3	-14603.6	3.98668	1.53536	-1.21021	-0.679494
43620.5	-35969.3	-14603.6	4.01418	1.56675	-1.20977	-0.714737
43620.5	-35969.2	-14603.5	4.04006	1.59223	-1.21161	-0.743578
43620.5	-35969.1	-14603.5	4.0705	1.61402	-1.21787	-0.768227
43620.5	-35969.1	-14603.5	4.10142	1.63241	-1.22449	-0.787311
43620.6	-35969	-14603.5	4.13085	1.64447	-1.23356	-0.801723
43620.6	-35968.9	-14603.5	4.16285	1.64956	-1.24397	-0.810461
43620.6	-35968.9	-14603.5	4.19042	1.65027	-1.25683	-0.812842
43620.6	-35968.8	-14603.4	4.21923	1.6478	-1.26991	-0.810422
43620.6	-35968.7	-14603.4	4.25115	1.64148	-1.28669	-0.805081
43620.6	-35968.6	-14603.4	4.28139	1.63197	-1.3061	-0.797763
43620.7	-35968.6	-14603.4	4.31152	1.61935	-1.33145	-0.788492
43620.7	-35968.5	-14603.4	4.33989	1.60223	-1.36282	-0.775247
43620.7	-35968.4	-14603.3	4.37001	1.58247	-1.39594	-0.758225
43620.7	-35968.4	-14603.3	4.39662	1.5597	-1.43449	-0.737105
43620.7	-35968.3	-14603.3	4.4282	1.53172	-1.48961	-0.70978
43620.7	-35968.2	-14603.3	4.45517	1.50188	-1.55603	-0.68038
43620.8	-35968.1	-14603.3	4.48169	1.46858	-1.62272	-0.650974
43620.8	-35968	-14603.2	4.51	1.44	-1.68667	-0.623094
43620.8	-35968	-14603.2	4.53667	1.42333	-1.73333	-0.604575
43620.8	-35967.9	-14603.2	4.56333	1.42	-1.78	-0.594771
43620.8	-35967.8	-14603.2	4.58819	1.42712	-1.84069	-0.592687
43620.8	-35967.8	-14603.1	4.61486	1.43768	-1.91052	-0.596033
43620.9	-35967.7	-14603.1	4.64178	1.46152	-1.9661	-0.594325
43620.9	-35967.6	-14603.1	4.67347	1.48615	-2.00342	-0.579267
43620.9	-35967.5	-14603	4.6997	1.50931	-2.03024	-0.553146
43620.9	-35967.5	-14603	4.72658	1.52844	-2.06837	-0.524275
43620.9	-35967.4	-14603	4.75523	1.54312	-2.10994	-0.502837
43620.9	-35967.3	-14603	4.78521	1.55797	-2.14204	-0.480739
43621	-35967.2	-14602.9	4.81569	1.55564	-2.17181	-0.44715
43621	-35967.1	-14602.9	4.84656	1.54129	-2.19964	-0.386474
43621	-35967.1	-14602.9	4.87346	1.50791	-2.22015	-0.316029
43621	-35967	-14602.8	4.90343	1.46606	-2.22784	-0.240426
43621	-35966.9	-14602.8	4.93216	1.42026	-2.23035	-0.172521
43621	-35966.8	-14602.8	4.96135	1.37736	-2.22939	-0.12133
43621.1	-35966.8	-14602.7	4.98837	1.33387	-2.22494	-0.0801051
43621.1	-35966.7	-14602.7	5.01543	1.29273	-2.21675	-0.0445279
43621.1	-35966.6	-14602.6	5.03801	1.25074	-2.20605	-0.00808659
43621.1	-35966.5	-14602.6	5.06203	1.19509	-2.19817	0.0414749
43621.1	-35966.4	-14602.6	5.08668	1.1299	-2.19599	0.102632
43621.1	-35966.4	-14602.5	5.10837	1.06933	-2.1991	0.163249
43621.2	-35966.3	-14602.5	5.12867	1.0144	-2.20522	0.225154
43621.2	-35966.2	-14602.4	5.14959	0.963376	-2.20796	0.282493
43621.2	-35966.1	-14602.4	5.16925	0.922688	-2.21265	0.329725
43621.2	-35966	-14602.4	5.18999	0.895042	-2.22117	0.373359
43621.2	-35965.9	-14602.3	5.21077	0.881798	-2.23387	0.419275
43621.3	-35965.9	-14602.3	5.23033	0.879137	-2.24551	0.468542
43621.3	-35965.8	-14602.2	5.25161	0.883401	-2.2556	0.51926
43621.3	-35965.7	-14602.2	5.26979	0.8906	-2.26578	0.559241
43621.3	-35965.6	-14602.1	5.28839	0.897714	-2.27719	0.584536
43621.3	-35965.6	-14602.1	5.30701	0.900683	-2.29363	0.602171
43621.3	-35965.5	-14602.1	5.32647	0.897845	-2.31093	0.612936
43621.4	-35965.4	-14602	5.34394	0.894838	-2.32732	0.619269
43621.4	-35965.3	-14601.9	5.36355	0.88885	-2.34477	0.62326
43621.4	-35965.2	-14601.9	5.38429	0.882121	-2.36204	0.626438
43621.4	-35965.2	-14601.9	5.40394	0.873264	-2.37644	0.62992
43621.4	-35965.1	-14601.8	5.42506	0.862209	-2.38761	0.631672
43621.4	-35965	-14601.8	5.44531	0.854737	-2.39768	0.631942
43621.5	-35964.9	-14601.7	5.46544	0.848305	-2.40755	0.630905
43621.5	-35964.8	-14601.6	5.48365	0.841264	-2.41825	0.630749
43621.5	-35964.8	-14601.6	5.50049	0.834359	-2.42599	0.628638
43621.5	-35964.7	-14601.5	5.51674	0.830222	-2.42699	0.616157
43621.5	-35964.6	-14601.5	5.53747	0.83011	-2.42395	0.585481
43621.5	-35964.5	-14601.4	5.55772	0.827119	-2.41742	0.537815
43621.6	-35964.5	-14601.4	5.57752	0.823762	-2.41105	0.482886
43621.6	-35964.4	-14601.3	5.59886	0.82012	-2.40048	0.4247
43621.6	-35964.3	-14601.3	5.61573	0.819974	-2.39676	0.380117
43621.6	-35964.2	-14601.2	5.63233	0.819985	-2.39645	0.349992
43621.6	-35964.1	-14601.1	5.65	0.82	-2.40333	0.332244
43621.6	-35964.1	-14601.1	5.67	0.816667	-2.41	0.330065
43621.7	-35964	-14601	5.69	0.813333	-2.42333	0.340959
43621.7	-35963.9	-14600.9	5.70767	0.809767	-2.43751	0.370175
43621.7	-35963.8	-14600.9	5.72427	0.806581	-2.45062	0.405173
43621.7	-35963.8	-14600.8	5.74115	0.806689	-2.4568	0.439736
43621.7	-35963.7	-14600.8	5.76246	0.806652	-2.45655	0.464003
43621.7	-35963.6	-14600.7	5.78236	0.806682	-2.45223	0.47442
43621.8	-35963.5	-14600.6	5.80221	0.80662	-2.43824	0.473209
43621.8	-35963.4	-14600.6	5.81968	0.806953	-2.42431	0.462596
43621.8	-35963.4	-14600.5	5.83608	0.810988	-2.41088	0.44406
43621.8	-35963.3	-14600.4	5.85367	0.818019	-2.38716	0.420149
43621.8	-35963.2	-14600.4	5.87405	0.824542	-2.34243	0.392151
43621.8	-35963.1	-14600.3	5.89176	0.833155	-2.29505	0.35893
43621.9	-35963.1	-14600.2	5.91475	0.850847	-2.25174	0.318087
43621.9	-35963	-14600.2	5.92993	0.868336	-2.22789	0.287954
43621.9	-35962.9	-14600.1	5.94504	0.890899	-2.20579	0.258683
43621.9	-35962.8	-14600	5.96554	0.920514	-2.17551	0.223297
43621.9	-35962.8	-14599.9	5.98778	0.949835	-2.14805	0.186598
43621.9	-35962.7	-14599.9	6.00936	0.974917	-2.1294	0.152366
43622	-35962.6	-14599.8	6.03108	0.998141	-2.11519	0.121151
43622	-35962.5	-14599.7	6.05341	1.01967	-2.10274	0.0928666
43622	-35962.5	-14599.6	6.07594	1.03576	-2.09312	0.0668761
43622	-35962.4	-14599.6	6.09831	1.04707	-2.08633	0.0426787
43622	-35962.3	-14599.5	6.12028	1.05998	-2.08078	0.0199658
43622	-35962.2	-14599.4	6.1419	1.07687	-2.07572	-0.00257206
43622.1	-35962.2	-14599.4	6.16355	1.09555	-2.07147	-0.0272625
43622.1	-35962.1	-14599.3	6.18579	1.11588	-2.06946	-0.0544301
43622.1	-35962	-14599.2	6.20929	1.13999	-2.07209	-0.0822055
43622.1	-35961.9	-14599.1	6.23353	1.16634	-2.07944	-0.10917
43622.1	-35961.9	-14599	6.25696	1.19007	-2.0895	-0.134427
43622.2	-35961.8	-14599	6.28007	1.2096	-2.10289	-0.157146
43622.2	-35961.7	-14598.9	6.30488	1.22596	-2.12214	-0.176564
43622.2	-35961.7	-14598.8	6.33094	1.23939	-2.14701	-0.192409
43622.2	-35961.6	-14598.7	6.35604	1.24937	-2.17506	-0.204784
43622.2	-35961.5	-14598.6	6.37979	1.25558	-2.20455	-0.213718
43622.2	-35961.4	-14598.5	6.40313	1.25793	-2.23456	-0.219231
43622.3	-35961.4	-14598.5	6.42645	1.25725	-2.2665	-0.221869
43622.3	-35961.3	-14598.4	6.44994	1.25481	-2.30272	-0.222457
43622.3	-35961.2	-14598.3	6.47413	1.25107	-2.34115	-0.221531
43622.3	-35961.1	-14598.2	6.49958	1.24612	-2.3773	-0.219502
43622.3	-35961.1	-14598.1	6.52549	1.24086	-2.40848	-0.217151
43622.3	-35961	-14598	6.55063	1.2365	-2.43261	-0.215377
43622.4	-35960.9	-14598	6.57553	1.23365	-2.44582	-0.21461
43622.4	-35960.9	-14597.9	6.60124	1.23262	-2.44425	-0.215041
43622.4	-35960.8	-14597.8	6.62703	1.23318	-2.42917	-0.216541
43622.4	-35960.7	-14597.7	6.65166	1.23482	-2.4046	-0.218881
43622.4	-35960.6	-14597.6	6.67529	1.23658	-2.3781	-0.222013
43622.4	-35960.6	-14597.5	6.69855	1.23778	-2.35621	-0.225943
43622.5	-35960.5	-14597.4	6.72194	1.23981	-2.33474	-0.230638
43622.5	-35960.5	-14597.3	6.74581	1.24417	-2.3078	-0.236015
43622.5	-35960.4	-14597.2	6.77	1.25	-2.27667	-0.24183
43622.5	-35960.3	-14597.1	6.79419	1.25578	-2.24378	-0.247864
43622.5	-35960.2	-14597	6.81806	1.2602	-2.20775	-0.254196
43622.5	-35960.2	-14596.9	6.84145	1.26296	-2.16672	-0.261151
43622.6	-35960.1	-14596.9	6.86471	1.267	-2.12047	-0.269622
43622.6	-35960	-14596.8	6.88832	1.27528	-2.06917	-0.280765
43622.6	-35960	-14596.6	6.91298	1.28848	-2.01318	-0.296214
43622.6	-35959.9	-14596.5	6.93882	1.30699	-1.95286	-0.316835
43622.6	-35959.8	-14596.4	6.96443	1.33144	-1.88831	-0.341048
43622.6	-35959.8	-14596.4	6.98914	1.36115	-1.82163	-0.367273
43622.7	-35959.7	-14596.3	7.01465	1.39199	-1.75976	-0.394947
43622.7	-35959.6	-14596.2	7.04202	1.42044	-1.70835	-0.423059
43622.7	-35959.6	-14596.1	7.06983	1.44559	-1.66826	-0.44919
43622.7	-35959.5	-14595.9	7.09718	1.46707	-1.63886	-0.471487
43622.7	-35959.4	-14595.8	7.12493	1.48485	-1.61789	-0.489665
43622.7	-35959.4	-14595.8	7.15337	1.49894	-1.60168	-0.503916
43622.8	-35959.3	-14595.7	7.18152	1.50935	-1.58455	-0.514927
43622.8	-35959.2	-14595.6	7.20895	1.51652	-1.56484	-0.523226
43622.8	-35959.1	-14595.4	7.23641	1.52165	-1.54814	-0.528987
43622.8	-35959.1	-14595.3	7.26403	1.52532	-1.53638	-0.532516
43622.8	-35959	-14595.2	7.29095	1.5272	-1.52521	-0.534358
43622.8	-35958.9	-14595.1	7.31735	1.52726	-1.51425	-0.53496
43622.9	-35958.9	-14595	7.34493	1.52605	-1.50861	-0.534624
43622.9	-35958.8	-14594.9	7.37418	1.52425	-1.50781	-0.533538
43622.9	-35958.7	-14594.8	7.40407	1.52263	-1.50412	-0.531765
43622.9	-35958.7	-14594.7	7.43341	1.52104	-1.49507	-0.529484
43622.9	-35958.6	-14594.6	7.46103	1.51846	-1.4842	-0.52699
43623	-35958.5	-14594.5	7.48743	1.51496	-1.47127	-0.524291
43623	-35958.5	-14594.4	7.51451	1.51166	-1.45251	-0.521144
43623	-35958.4	-14594.3	7.54221	1.50836	-1.42933	-0.51771
43623	-35958.3	-14594.2	7.56869	1.50374	-1.40786	-0.514517
43623	-35958.3	-14594	7.5942	1.49836	-1.38951	-0.511769
43623	-35958.2	-14593.9	7.62051	1.49414	-1.37193	-0.509396
43623.1	-35958.1	-14593.8	7.64737	1.49106	-1.35353	-0.507264
43623.1	-35958.1	-14593.7	7.67327	1.48788	-1.33337	-0.505191
43623.1	-35958	-14593.6	7.69888	1.48437	-1.31063	-0.502925
43623.1	-35957.9	-14593.5	7.72605	1.48093	-1.2847	-0.500116
43623.1	-35957.8	-14593.4	7.75372	1.47751	-1.25668	-0.495884
43623.1	-35957.8	-14593.3	7.77948	1.47349	-1.22857	-0.489091
43623.2	-35957.7	-14593.2	7.80412	1.46602	-1.20235	-0.478965
43623.2	-35957.7	-14593.1	7.82965	1.45163	-1.18009	-0.464901
43623.2	-35957.6	-14592.9	7.85553	1.43082	-1.16498	-0.446131
43623.2	-35957.5	-14592.8	7.8802	1.40579	-1.15972	-0.422115
43623.2	-35957.4	-14592.7	7.9039	1.37698	-1.15995	-0.394447
43623.2	-35957.4	-14592.6	7.92745	1.3445	-1.15961	-0.365372
43623.3	-35957.3	-14592.5	7.95065	1.31061	-1.15978	-0.335748
43623.3	-35957.2	-14592.4	7.97309	1.27809	-1.16245	-0.306141
43623.3	-35957.2	-14592.2	7.99534	1.24831	-1.16048	-0.278233
43623.3	-35957.1	-14592.1	8.018	1.2221	-1.14639	-0.253916
43623.3	-35957	-14592	8.04	1.2	-1.12667	-0.234205
43623.3	-35957	-14591.9	8.0603	1.18248	-1.10991	-0.219407
43623.4	-35956.9	-14591.8	8.08	1.17	-1.09667	-0.208061
43623.4	-35956.8	-14591.6	8.10039	1.16232	-1.08606	-0.198817
43623.4	-35956.8	-14591.5	8.12123	1.15629	-1.07979	-0.19255
43623.4	-35956.7	-14591.4	8.14199	1.14979	-1.07943	-0.190168
43623.4	-35956.6	-14591.2	8.16237	1.14663	-1.0841	-0.190829
43623.4	-35956.6	-14591.1	8.18232	1.14999	-1.09152	-0.19408
43623.5	-35956.5	-14591	8.20239	1.1577	-1.09706	-0.20161
43623.5	-35956.4	-14590.9	8.22297	1.16805	-1.0971	-0.214441
43623.5	-35956.4	-14590.8	8.24363	1.18312	-1.09215	-0.230676
43623.5	-35956.3	-14590.6	8.26412	1.20353	-1.08382	-0.248406
43623.5	-35956.2	-14590.5	8.28497	1.22482	-1.07454	-0.266927
43623.5	-35956.2	-14590.4	8.30652	1.24365	-1.06757	-0.285375
43623.6	-35956.1	-14590.3	8.32854	1.2605	-1.06751	-0.302206
43623.6	-35956	-14590.2	8.35083	1.27529	-1.07651	-0.316321
43623.6	-35956	-14590	8.37328	1.28588	-1.09146	-0.327675
43623.6	-35955.9	-14589.9	8.3957	1.29147	-1.10888	-0.336145
43623.6	-35955.8	-14589.8	8.41769	1.29402	-1.12567	-0.341271
43623.6	-35955.8	-14589.7	8.43928	1.29451	-1.13963	-0.343164
43623.7	-35955.7	-14589.5	8.4611	1.2921	-1.14976	-0.342825
43623.7	-35955.6	-14589.4	8.48342	1.28694	-1.15656	-0.340815
43623.7	-35955.6	-14589.3	8.50594	1.28079	-1.1625	-0.336955
43623.7	-35955.5	-14589.1	8.52832	1.27415	-1.16926	-0.331361
43623.7	-35955.4	-14589	8.55025	1.26577	-1.17726	-0.324585
43623.7	-35955.4	-14588.9	8.57184	1.25563	-1.18583	-0.316973
43623.8	-35955.3	-14588.8	8.59367	1.24505	-1.19323	-0.308615
43623.8	-35955.2	-14588.6	8.616	1.23476	-1.1984	-0.29962
43623.8	-35955.2	-14588.5	8.63874	1.22468	-1.20112	-0.290141
43623.8	-35955.1	-14588.3	8.66116	1.21443	-1.201	-0.280545
43623.8	-35955	-14588.2	8.68208	1.20338	-1.19761	-0.271332
43623.9	-35955	-14588.1	8.70184	1.1916	-1.1922	-0.262166
43623.9	-35954.9	-14588	8.72192	1.17964	-1.18731	-0.252105
43623.9	-35954.8	-14587.8	8.74265	1.16763	-1.18407	-0.241285
43623.9	-35954.8	-14587.7	8.76342	1.15538	-1.18254	-0.230668
43623.9	-35954.7	-14587.5	8.78399	1.14336	-1.18286	-0.220678
43623.9	-35954.6	-14587.4	8.80435	1.13241	-1.18517	-0.21136
43624	-35954.6	-14587.3	8.82427	1.12267	-1.18883	-0.202796
43624	-35954.5	-14587.2	8.84347	1.11386	-1.19276	-0.195059
43624	-35954.5	-14587	8.86224	1.10537	-1.19606	-0.187914
43624	-35954.4	-14586.9	8.88115	1.09654	-1.19813	-0.180997
43624	-35954.3	-14586.7	8.90004	1.08804	-1.19968	-0.174335
43624	-35954.3	-14586.6	8.91849	1.08091	-1.202	-0.168109
43624.1	-35954.2	-14586.5	8.93676	1.0745	-1.20581	-0.162235
43624.1	-35954.1	-14586.3	8.95533	1.06763	-1.21149	-0.156536
43624.1	-35954.1	-14586.2	8.97439	1.06076	-1.21901	-0.150972
43624.1	-35954	-14586	8.99379	1.05486	-1.22789	-0.145503
43624.1	-35953.9	-14585.9	9.01231	1.05023	-1.23624	-0.139787
43624.1	-35953.9	-14585.8	9.02895	1.04676	-1.24221	-0.133483
43624.2	-35953.8	-14585.6	9.04563	1.04354	-1.24644	-0.126763
43624.2	-35953.8	-14585.5	9.06431	1.03983	-1.25011	-0.119941
43624.2	-35953.7	-14585.3	9.08333	1.03667	-1.25333	-0.11329
43624.2	-35953.6	-14585.2	9.10071	1.03499	-1.25625	-0.107144
43624.2	-35953.6	-14585	9.11769	1.03318	-1.2603	-0.102147
43624.2	-35953.5	-14584.9	9.13573	1.02986	-1.26655	-0.0988011
43624.3	-35953.5	-14584.8	9.15444	1.02651	-1.27375	-0.0968683
43624.3	-35953.4	-14584.6	9.17322	1.02454	-1.28064	-0.0959851
43624.3	-35953.3	-14584.5	9.19226	1.02316	-1.28749	-0.0958803
43624.3	-35953.3	-14584.3	9.2115	1.02148	-1.29455	-0.0961106
43624.3	-35953.2	-14584.2	9.22976	1.01969	-1.30107	-0.0956923
43624.3	-35953.2	-14584	9.24648	1.01802	-1.30642	-0.0936869
43624.4	-35953.1	-14583.9	9.26296	1.01637	-1.31068	-0.0894903
43624.4	-35953	-14583.8	9.28013	1.01466	-1.31415	-0.0828153
43624.4	-35953	-14583.6	9.29735	1.01292	-1.31747	-0.0740164
43624.4	-35952.9	-14583.4	9.31434	1.0112	-1.32097	-0.0638624
43624.4	-35952.8	-14583.3	9.33197	1.00951	-1.32425	-0.0537666
43624.4	-35952.8	-14583.2	9.35045	1.00785	-1.32738	-0.0447663
43624.5	-35952.7	-14583	9.36854	1.00617	-1.33129	-0.0371177
43624.5	-35952.7	-14582.9	9.3857	1.00445	-1.33638	-0.0311103
43624.5	-35952.6	-14582.7	9.4027	1.00272	-1.34199	-0.0272151
43624.5	-35952.6	-14582.5	9.41993	1.001	-1.34731	-0.0254227
43624.5	-35952.5	-14582.4	9.43696	0.999311	-1.3516	-0.0249978
43624.5	-35952.5	-14582.3	9.45362	0.99765	-1.35486	-0.0254714
43624.6	-35952.4	-14582.1	9.47014	0.995969	-1.35801	-0.0267746
43624.6	-35952.3	-14582	9.48713	0.994249	-1.36148	-0.0285451
43624.6	-35952.3	-14581.8	9.50556	0.99252	-1.36494	-0.03004
43624.6	-35952.2	-14581.6	9.52475	0.990802	-1.36834	-0.0311009
43624.6	-35952.2	-14581.5	9.54234	0.989104	-1.37194	-0.0322025
43624.7	-35952.1	-14581.4	9.55864	0.987437	-1.37538	-0.033347
43624.7	-35952.1	-14581.2	9.57636	0.985808	-1.37767	-0.0340983
43624.7	-35952	-14581.1	9.59557	0.984107	-1.37765	-0.0345826
43624.7	-35951.9	-14580.9	9.6139	0.98215	-1.37409	-0.035423
43624.7	-35951.9	-14580.7	9.63083	0.980393	-1.36674	-0.0366221
43624.7	-35951.8	-14580.6	9.64737	0.97971	-1.35608	-0.0377175
43624.8	-35951.8	-14580.4	9.66405	0.979901	-1.34229	-0.0387726
43624.8	-35951.7	-14580.3	9.68102	0.980075	-1.32538	-0.0401849
43624.8	-35951.7	-14580.1	9.69824	0.980022	-1.30601	-0.0419432
43624.8	-35951.6	-14580	9.71555	0.979979	-1.28529	-0.0437601
43624.8	-35951.6	-14579.8	9.73269	0.979995	-1.26466	-0.0454086
43624.8	-35951.5	-14579.6	9.74943	0.980007	-1.24555	-0.0467231
43624.9	-35951.5	-14579.5	9.76605	0.980002	-1.22755	-0.0477267
43624.9	-35951.4	-14579.4	9.78301	0.979994	-1.2094	-0.048513
43624.9	-35951.4	-14579.2	9.80027	0.979997	-1.19022	-0.0489838
43624.9	-35951.3	-14579	9.81759	0.980018	-1.16929	-0.0490191
43624.9	-35951.3	-14578.8	9.83468	0.980007	-1.14621	-0.0489984
43624.9	-35951.2	-14578.7	9.85138	0.97993	-1.12075	-0.0493967
43625	-35951.2	-14578.6	9.86802	0.979975	-1.09333	-0.0500367
43625	-35951.1	-14578.4	9.88502	0.980256	-1.06488	-0.0505872
43625	-35951.1	-14578.2	9.90231	0.980049	-1.03812	-0.0511583
43625	-35951	-14578	9.91964	0.978625	-1.01566	-0.0518865
43625	-35950.9	-14577.9	9.93667	0.976667	-0.996667	-0.0522876
43625	-35950.9	-14577.7	9.95323	0.975	-0.979073	-0.0519133
43625.1	-35950.9	-14577.6	9.97	0.973333	-0.96	-0.0511983
43625.1	-35950.8	-14577.4	9.98742	0.971375	-0.937207	-0.0506357
43625.1	-35950.7	-14577.2	10.0043	0.969951	-0.911801	-0.0500699
43625.1	-35950.7	-14577.1	10.0197	0.969743	-0.885126	-0.0493679
43625.1	-35950.6	-14576.9	10.0352	0.970026	-0.856494	-0.0490163
43625.1	-35950.6	-14576.8	10.052	0.970071	-0.824782	-0.0493949
43625.2	-35950.6	-14576.6	10.0685	0.969993	-0.788849	-0.0502153
43625.2	-35950.5	-14576.5	10.0839	0.969977	-0.747161	-0.0512183
43625.2	-35950.5	-14576.3	10.0996	0.970006	-0.697112	-0.052558
43625.2	-35950.4	-14576.1	10.1167	0.970025	-0.639625	-0.054266
43625.2	-35950.3	-14575.9	10.134	0.969982	-0.584444	-0.0559113
43625.2	-35950.3	-14575.8	10.1507	0.969917	-0.535683	-0.0571343
43625.3	-35950.3	-14575.6	10.1673	0.970066	-0.483506	-0.0578567
43625.3	-35950.2	-14575.5	10.1843	0.970293	-0.423903	-0.0580156
43625.3	-35950.1	-14575.3	10.2019	0.969675	-0.367961	-0.0575126
43625.3	-35950.1	-14575.1	10.2194	0.967933	-0.319503	-0.0564151
43625.3	-35950	-14574.9	10.2354	0.96605	-0.266866	-0.0550828
43625.3	-35950	-14574.8	10.2502	0.964461	-0.20602	-0.0538955
43625.4	-35950	-14574.6	10.2657	0.962624	-0.146307	-0.0532153
43625.4	-35949.9	-14574.5	10.283	0.960683	-0.0906732	-0.0531773
43625.4	-35949.8	-14574.3	10.3005	0.959872	-0.0312766	-0.0535829
43625.4	-35949.8	-14574.1	10.3177	0.960098	0.0331896	-0.0541764
43625.4	-35949.7	-14573.9	10.3346	0.95953	0.0947777	-0.0546623
43625.4	-35949.7	-14573.8	10.3514	0.957726	0.14723	-0.0547226
43625.5	-35949.6	-14573.6	10.3675	0.955828	0.186848	-0.0540375
43625.5	-35949.6	-14573.4	10.3829	0.954185	0.212433	-0.0528206
43625.5	-35949.5	-14573.3	10.398	0.952252	0.22539	-0.0518356
43625.5	-35949.5	-14573.1	10.4135	0.950422	0.227956	-0.0513281
43625.5	-35949.4	-14572.9	10.4296	0.949884	0.222966	-0.0510569
43625.6	-35949.4	-14572.8	10.4463	0.95012	0.21237	-0.0510568
43625.6	-35949.3	-14572.6	10.4633	0.949337	0.197519	-0.0515588
43625.6	-35949.3	-14572.4	10.4805	0.947401	0.181636	-0.052192
43625.6	-35949.2	-14572.2	10.498	0.945453	0.168944	-0.0521655
43625.6	-35949.2	-14572.1	10.5152	0.943802	0.157416	-0.0514604
43625.6	-35949.1	-14571.9	10.5309	0.942186	0.141286	-0.0505446
43625.7	-35949.1	-14571.8	10.5456	0.940506	0.120123	-0.0494258
43625.7	-35949	-14571.6	10.5607	0.938773	0.0967106	-0.0478826
43625.7	-35949	-14571.4	10.5763	0.937057	0.0745893	-0.0461388
43625.7	-35948.9	-14571.2	10.5919	0.935427	0.0571059	-0.0446536
43625.7	-35948.8	-14571	10.6073	0.93368	0.0425727	-0.0436803
43625.7	-35948.8	-14570.9	10.6225	0.931623	0.0281406	-0.0433371
43625.8	-35948.7	-14570.7	10.6381	0.930088	0.0200647	-0.0435248
43625.8	-35948.7	-14570.5	10.6548	0.929968	0.0255947	-0.0440405
43625.8	-35948.6	-14570.4	10.6715	0.930065	0.0358315	-0.0446065
43625.8	-35948.6	-14570.2	10.6869	0.928811	0.0393349	-0.0449213
43625.8	-35948.5	-14570	10.7024	0.926782	0.042845	-0.0446982
43625.8	-35948.5	-14569.8	10.7195	0.925038	0.0562067	-0.0437664
43625.9	-35948.4	-14569.7	10.7367	0.923333	0.0733333	-0.0424837
43625.9	-35948.4	-14569.5	10.752	0.921345	0.0860291	-0.0412876
43625.9	-35948.3	-14569.3	10.7667	0.92	0.0966667	-0.040305
43625.9	-35948.2	-14569.1	10.782	0.920009	0.10886	-0.0395884
43625.9	-35948.2	-14569	10.7976	0.919961	0.120619	-0.0392034
43625.9	-35948.1	-14568.8	10.8127	0.918543	0.129123	-0.0391529
43626	-35948.1	-14568.6	10.8275	0.916556	0.133465	-0.039218
43626	-35948	-14568.5	10.8426	0.91487	0.13391	-0.0392133
43626	-35948	-14568.3	10.8586	0.9131	0.13332	-0.0392218
43626	-35947.9	-14568.1	10.876	0.91107	0.133687	-0.0392852
43626	-35947.8	-14567.9	10.8928	0.909919	0.133027	-0.0391703
43626	-35947.8	-14567.7	10.9079	0.910095	0.129929	-0.0387062
43626.1	-35947.7	-14567.6	10.9226	0.909832	0.126002	-0.037987
43626.1	-35947.7	-14567.4	10.938	0.908096	0.122562	-0.0372637
43626.1	-35947.6	-14567.2	10.9537	0.906349	0.119172	-0.0370686
43626.1	-35947.6	-14567	10.9692	0.905939	0.115599	-0.0378803
43626.1	-35947.5	-14566.8	10.9844	0.907241	0.112539	-0.0399826
43626.1	-35947.5	-14566.7	10.9994	0.910298	0.11147	-0.0435171
43626.2	-35947.4	-14566.5	11.0145	0.914773	0.114989	-0.0484148
43626.2	-35947.3	-14566.3	11.0299	0.920028	0.123496	-0.0541567
43626.2	-35947.3	-14566.1	11.0455	0.924975	0.133457	-0.0594924
43626.2	-35947.2	-14565.9	11.061	0.928674	0.143372	-0.0635851
43626.2	-35947.2	-14565.8	11.0762	0.930485	0.155278	-0.0663124
43626.2	-35947.1	-14565.6	11.0912	0.930479	0.17015	-0.0675621
43626.3	-35947.1	-14565.4	11.1063	0.929571	0.187274	-0.0671753
43626.3	-35947	-14565.3	11.1217	0.927998	0.206094	-0.0654419
43626.3	-35946.9	-14565.1	11.1374	0.925123	0.226362	-0.0632222
43626.3	-35946.9	-14564.9	11.1529	0.921468	0.247164	-0.0614308
43626.3	-35946.8	-14564.7	11.1678	0.918858	0.266837	-0.0609919
43626.4	-35946.8	-14564.5	11.1826	0.918806	0.28362	-0.0626286
43626.4	-35946.7	-14564.4	11.1987	0.92242	0.295806	-0.0668565
43626.4	-35946.6	-14564.2	11.2161	0.929609	0.303914	-0.0737754
43626.4	-35946.6	-14564	11.2336	0.939173	0.310383	-0.0830478
43626.4	-35946.5	-14563.8	11.2507	0.949688	0.315479	-0.0934067
43626.4	-35946.5	-14563.6	11.2676	0.959614	0.317794	-0.102949
43626.5	-35946.4	-14563.4	11.2843	0.967743	0.31732	-0.11088
43626.5	-35946.4	-14563.3	11.3002	0.973185	0.314989	-0.117144
43626.5	-35946.3	-14563.1	11.3155	0.976137	0.31131	-0.121292
43626.5	-35946.2	-14562.9	11.3307	0.977446	0.306519	-0.122737
43626.5	-35946.2	-14562.7	11.3462	0.977064	0.301228	-0.122238
43626.5	-35946.1	-14562.5	11.3625	0.974576	0.296165	-0.121276
43626.6	-35946.1	-14562.4	11.3793	0.970878	0.29121	-0.120853
43626.6	-35946	-14562.2	11.3963	0.967352	0.285927	-0.12172
43626.6	-35945.9	-14562	11.4136	0.96397	0.280813	-0.124529
43626.6	-35945.9	-14561.8	11.4312	0.960212	0.276705	-0.129788
43626.6	-35945.8	-14561.6	11.4481	0.95695	0.273639	-0.137328
43626.6	-35945.7	-14561.4	11.4632	0.955218	0.271382	-0.146629
43626.7	-35945.7	-14561.3	11.4781	0.953618	0.270078	-0.156756
43626.7	-35945.6	-14561.1	11.4951	0.950411	0.269859	-0.166814
43626.7	-35945.6	-14560.9	11.5124	0.946839	0.270002	-0.17695
43626.7	-35945.5	-14560.7	11.5279	0.94469	0.269793	-0.187416
43626.7	-35945.4	-14560.5	11.5433	0.943333	0.27	-0.197168
43626.7	-35945.4	-14560.3	11.5606	0.941705	0.271451	-0.205137
43626.8	-35945.3	-14560.2	11.5776	0.939895	0.273446	-0.211688
