# Supplementary material for: Extraction of driving behavior primitives considering driver expectation and vehicle dynamics
Source: PLoS One. 2025 Dec 31;20(12):e0340123. doi: 10.1371/journal.pone.0340123 (PMC12755792; doi:10.1371/journal.pone.0340123)
Supplement: S2 File — The dataset utilized in this study is organized into two main folders, categorizing driving scenarios into straight driving and turning maneuvers. These folders contain the raw, unprocessed behavioral data. For a detailed description of the variables and format within the.xlsx files, please refer to the accompanying readme.txt file. (ZIP) [file pone.0340123.s002.zip › DataSetForPimitiveExaction-2/turning/c17_w_3.xlsx]

## Sheet: Sheet1
799.26	-35985.4	-14600.6	4.09942	-0.232001	0.00932093	-1.93621
799.277	-35985.3	-14600.6	4.09501	-0.338579	-0.0033536	-1.76441
799.294	-35985.2	-14600.7	4.08639	-0.439578	-0.0136072	-1.58546
799.311	-35985.2	-14600.7	4.07759	-0.520733	-0.0231998	-1.41654
799.328	-35985.1	-14600.7	4.06987	-0.588419	-0.0349479	-1.24792
799.345	-35985	-14600.7	4.05933	-0.639402	-0.0477796	-1.09348
799.362	-35985	-14600.8	4.04798	-0.677276	-0.057812	-0.964114
799.379	-35984.9	-14600.8	4.03532	-0.702012	-0.0652272	-0.840622
799.396	-35984.8	-14600.8	4.02523	-0.714167	-0.0685466	-0.72609
799.413	-35984.8	-14600.8	4.01563	-0.717754	-0.0692417	-0.634103
799.43	-35984.7	-14600.9	4.00356	-0.712696	-0.0636837	-0.557228
799.447	-35984.7	-14600.9	3.98951	-0.698544	-0.0548835	-0.499447
799.464	-35984.6	-14600.9	3.9761	-0.678532	-0.0447052	-0.460732
799.481	-35984.5	-14600.9	3.96414	-0.651776	-0.0344369	-0.436971
799.498	-35984.5	-14601	3.95411	-0.624108	-0.0238287	-0.427094
799.515	-35984.4	-14601	3.94416	-0.597784	-0.0156744	-0.425856
799.532	-35984.3	-14601	3.93381	-0.570281	-0.0108392	-0.430558
799.549	-35984.3	-14601	3.92318	-0.540407	-0.00981775	-0.44025
799.566	-35984.2	-14601.1	3.91556	-0.512447	-0.0100498	-0.452812
799.583	-35984.2	-14601.1	3.90872	-0.486963	-0.00998389	-0.465908
799.6	-35984.1	-14601.1	3.90216	-0.465332	-0.0100244	-0.477361
799.617	-35984	-14601.1	3.89325	-0.448297	-0.00991884	-0.487346
799.634	-35984	-14601.1	3.88221	-0.430645	-0.0102591	-0.496887
799.651	-35983.9	-14601.2	3.87473	-0.416055	-0.00748866	-0.504215
799.668	-35983.8	-14601.2	3.86832	-0.405504	-0.00444839	-0.508209
799.685	-35983.8	-14601.2	3.86123	-0.397485	0.0022091	-0.509635
799.702	-35983.7	-14601.2	3.85449	-0.394366	0.00616379	-0.509514
799.719	-35983.7	-14601.3	3.84788	-0.3886	0.00958625	-0.497829
799.736	-35983.6	-14601.3	3.84083	-0.414855	0.0100806	-0.459269
799.753	-35983.5	-14601.3	3.83406	-0.470514	0.00993115	-0.37891
799.77	-35983.5	-14601.3	3.82762	-0.575132	0.0101946	-0.264417
799.787	-35983.4	-14601.3	3.81737	-0.705732	0.00687023	-0.115627
799.804	-35983.4	-14601.4	3.80422	-0.826771	0.00363244	0.0267879
799.821	-35983.3	-14601.4	3.78768	-0.933713	-0.00300251	0.165827
799.838	-35983.2	-14601.4	3.77	-1.04667	-0.00666667	0.314815
799.855	-35983.2	-14601.5	3.75	-1.17333	-0.01	0.470588
799.872	-35983.1	-14601.5	3.73	-1.30333	-0.01	0.651416
799.889	-35983.1	-14601.5	3.70525	-1.43069	-0.0135313	0.883595
799.906	-35983	-14601.5	3.68188	-1.55385	-0.0169895	1.13158
799.923	-35982.9	-14601.5	3.65505	-1.67742	-0.023642	1.39481
799.94	-35982.9	-14601.6	3.62163	-1.81432	-0.0270711	1.66191
799.957	-35982.8	-14601.6	3.58448	-1.93413	-0.0301928	1.86445
799.974	-35982.8	-14601.6	3.57351	-1.97112	-0.0313623	1.94403
799.991	-35982.7	-14601.6	3.50996	-2.12967	-0.0379167	2.19977
800.008	-35982.6	-14601.6	3.48952	-2.15475	-0.0395804	2.26971
800.025	-35982.6	-14601.7	3.4529	-2.21336	-0.0365264	2.35078
800.042	-35982.5	-14601.7	3.41467	-2.25565	-0.0360119	2.41534
800.059	-35982.5	-14601.7	3.37766	-2.29115	-0.0333234	2.4653
800.076	-35982.4	-14601.7	3.33668	-2.3254	-0.0320935	2.51061
800.093	-35982.4	-14601.7	3.29462	-2.36481	-0.025239	2.55317
800.11	-35982.3	-14601.8	3.25513	-2.39906	-0.0223041	2.58776
800.127	-35982.3	-14601.8	3.21423	-2.42216	-0.0197471	2.61301
800.144	-35982.2	-14601.8	3.17223	-2.43179	-0.0199338	2.62642
800.161	-35982.2	-14601.8	3.13282	-2.43454	-0.0206954	2.6275
800.178	-35982.1	-14601.8	3.09169	-2.4282	-0.0254169	2.61443
800.195	-35982.1	-14601.8	3.04996	-2.39984	-0.0340493	2.58535
800.212	-35982	-14601.9	3.01015	-2.35762	-0.0434756	2.54382
800.229	-35982	-14601.9	2.97068	-2.30297	-0.0473634	2.49373
800.246	-35981.9	-14601.9	2.93096	-2.25004	-0.0450725	2.43962
800.263	-35981.9	-14601.9	2.89274	-2.19526	-0.0427571	2.38396
800.28	-35981.9	-14601.9	2.85482	-2.12689	-0.044767	2.31328
800.297	-35981.8	-14601.9	2.81854	-2.04194	-0.0487696	2.22725
800.314	-35981.8	-14602	2.78572	-1.9459	-0.0502352	2.13178
800.331	-35981.7	-14602	2.75294	-1.83373	-0.0499432	2.02659
800.348	-35981.7	-14602	2.72191	-1.73187	-0.0500207	1.92545
800.365	-35981.6	-14602	2.69437	-1.64163	-0.0499757	1.83263
800.382	-35981.6	-14602	2.66641	-1.538	-0.0500706	1.73179
800.399	-35981.5	-14602.1	2.64126	-1.43125	-0.0497191	1.63234
800.416	-35981.5	-14602.1	2.61817	-1.34137	-0.0519558	1.54331
800.433	-35981.5	-14602.1	2.59605	-1.26219	-0.0556067	1.4595
800.45	-35981.4	-14602.1	2.5758	-1.1918	-0.0592919	1.38843
800.467	-35981.4	-14602.1	2.55609	-1.13206	-0.0601651	1.33087
800.484	-35981.3	-14602.1	2.53473	-1.08535	-0.0599651	1.28378
800.501	-35981.3	-14602.1	2.51703	-1.05319	-0.0600092	1.24947
800.518	-35981.2	-14602.2	2.50074	-1.02591	-0.0599984	1.22355
800.535	-35981.2	-14602.2	2.48309	-1.00337	-0.0599976	1.19989
800.552	-35981.2	-14602.2	2.46622	-0.986017	-0.060011	1.18059
800.569	-35981.1	-14602.2	2.44969	-0.972102	-0.0599584	1.16398
800.586	-35981.1	-14602.2	2.43209	-0.961226	-0.0601118	1.14958
800.603	-35981.1	-14602.2	2.41511	-0.95101	-0.0572764	1.13934
800.62	-35981	-14602.2	2.40152	-0.944082	-0.0508403	1.13156
800.637	-35981	-14602.2	2.38758	-0.937087	-0.0437642	1.1246
800.654	-35980.9	-14602.3	2.37098	-0.930375	-0.0369523	1.11704
800.671	-35980.9	-14602.3	2.35438	-0.923768	-0.0335586	1.10839
800.688	-35980.9	-14602.3	2.33667	-0.916667	-0.03	1.09913
800.705	-35980.8	-14602.3	2.32333	-0.913333	-0.0333333	1.0915
800.722	-35980.8	-14602.3	2.30667	-0.906667	-0.0366667	1.08279
800.739	-35980.8	-14602.3	2.29242	-0.892335	-0.0437621	1.06751
800.756	-35980.7	-14602.3	2.27578	-0.871881	-0.0504005	1.04542
800.773	-35980.7	-14602.4	2.26254	-0.845173	-0.0569883	1.01899
800.79	-35980.6	-14602.4	2.24836	-0.820057	-0.0601312	0.988957
800.807	-35980.6	-14602.4	2.23515	-0.789891	-0.0599662	0.960596
800.824	-35980.6	-14602.4	2.22162	-0.759195	-0.0600041	0.929946
800.841	-35980.5	-14602.4	2.20795	-0.725078	-0.0600252	0.898166
800.858	-35980.5	-14602.4	2.19833	-0.696946	-0.0598924	0.85788
800.875	-35980.5	-14602.4	2.18815	-0.635495	-0.0604245	0.790531
800.892	-35980.4	-14602.4	2.17749	-0.522099	-0.0641684	0.678
800.909	-35980.4	-14602.5	2.16811	-0.37479	-0.0675634	0.544634
800.926	-35980.4	-14602.5	2.1622	-0.224072	-0.07024	0.402326
800.943	-35980.3	-14602.5	2.15974	-0.0886541	-0.0699253	0.273913
800.96	-35980.3	-14602.5	2.16011	0.0055788	-0.0700205	0.178844
800.977	-35980.3	-14602.5	2.15982	0.078703	-0.0699927	0.10642
800.994	-35980.2	-14602.5	2.16089	0.129996	-0.070012	0.050249
801.011	-35980.2	-14602.5	2.16458	0.168685	-0.0699602	0.0112144
801.028	-35980.1	-14602.5	2.16787	0.194789	-0.070144	-0.0197924
801.045	-35980.1	-14602.5	2.17149	0.214217	-0.0691417	-0.0414441
801.062	-35980.1	-14602.6	2.17436	0.22808	-0.0641394	-0.0551216
801.079	-35980	-14602.6	2.17954	0.2366	-0.0571208	-0.064245
801.096	-35980	-14602.6	2.18531	0.241872	-0.049814	-0.0698327
801.113	-35980	-14602.6	2.18809	0.244756	-0.0452091	-0.073442
801.13	-35979.9	-14602.6	2.19177	0.248528	-0.0400512	-0.0768553
801.147	-35979.9	-14602.6	2.19477	0.250554	-0.0345641	-0.0797346
801.164	-35979.9	-14602.6	2.20021	0.24839	-0.0314824	-0.0814188
801.181	-35979.8	-14602.6	2.2054	0.244949	-0.0294128	-0.0812738
801.198	-35979.8	-14602.7	2.20845	0.241212	-0.0317398	-0.0799841
801.215	-35979.8	-14602.7	2.21207	0.239738	-0.0352788	-0.0787895
801.232	-35979.7	-14602.7	2.21508	0.24008	-0.0389266	-0.0783665
801.249	-35979.7	-14602.7	2.22108	0.239899	-0.0405218	-0.0784492
801.266	-35979.7	-14602.7	2.22572	0.240323	-0.0379274	-0.0784266
801.283	-35979.6	-14602.7	2.22888	0.237847	-0.0345977	-0.0784324
801.3	-35979.6	-14602.7	2.23249	0.23433	-0.0287717	-0.078431
801.317	-35979.6	-14602.7	2.23528	0.230716	-0.0220006	-0.0784318
801.334	-35979.5	-14602.7	2.24178	0.229867	-0.0148676	-0.0784302
801.351	-35979.5	-14602.8	2.24608	0.230031	-0.0102099	-0.0784359
801.368	-35979.4	-14602.8	2.24915	0.230008	-0.0120289	-0.0784146
801.385	-35979.4	-14602.8	2.25272	0.229948	-0.0187293	-0.078482
801.402	-35979.4	-14602.8	2.25609	0.23021	-0.0254471	-0.0776251
801.419	-35979.3	-14602.8	2.25937	0.227352	-0.0324218	-0.075609
801.436	-35979.3	-14602.8	2.26297	0.223769	-0.0361219	-0.0731756
801.453	-35979.3	-14602.8	2.26608	0.220233	-0.042647	-0.0728434
801.47	-35979.2	-14602.8	2.27264	0.219941	-0.0462992	-0.0748598
801.487	-35979.2	-14602.9	2.2765	0.220006	-0.0498703	-0.0772339
801.504	-35979.2	-14602.9	2.2798	0.220004	-0.0500345	-0.0783996
801.521	-35979.1	-14602.9	2.28313	0.219976	-0.0499909	-0.078463
801.538	-35979.1	-14602.9	2.28667	0.22	-0.05	-0.077342
801.555	-35979	-14602.9	2.29	0.216667	-0.05	-0.0751634
801.572	-35979	-14602.9	2.29333	0.213333	-0.05	-0.0729847
801.589	-35979	-14602.9	2.297	0.2099	-0.0500021	-0.0730675
801.606	-35978.9	-14602.9	2.30364	0.210029	-0.0499922	-0.0753078
801.623	-35978.9	-14603	2.30684	0.209985	-0.0500292	-0.0774504
801.64	-35978.8	-14603	2.31042	0.210063	-0.049766	-0.0784181
801.657	-35978.8	-14603	2.31371	0.209766	-0.0462477	-0.077122
801.674	-35978.8	-14603	2.31708	0.20623	-0.04289	-0.0748598
801.691	-35978.7	-14603	2.32061	0.202655	-0.0396606	-0.0727677
801.708	-35978.7	-14603	2.32391	0.199764	-0.0404662	-0.0732894
801.725	-35978.7	-14603	2.32729	0.200152	-0.0438678	-0.0755007
801.742	-35978.6	-14603	2.33081	0.199441	-0.0481202	-0.07623
801.759	-35978.6	-14603	2.3341	0.195865	-0.0544238	-0.0744991
801.776	-35978.5	-14603.1	2.33749	0.192393	-0.0574026	-0.0711795
801.793	-35978.5	-14603.1	2.34102	0.189691	-0.0610806	-0.0694701
801.81	-35978.5	-14603.1	2.34424	0.190094	-0.0640994	-0.0701307
801.827	-35978.4	-14603.1	2.34791	0.189935	-0.0684998	-0.0729502
801.844	-35978.4	-14603.1	2.35012	0.190204	-0.0757562	-0.0758607
801.861	-35978.4	-14603.1	2.3508	0.189105	-0.0825108	-0.0761562
801.878	-35978.3	-14603.1	2.35467	0.185404	-0.0881797	-0.0740299
801.895	-35978.3	-14603.1	2.35804	0.18173	-0.0913224	-0.0707867
801.912	-35978.3	-14603.2	2.36135	0.179721	-0.0947022	-0.0691412
801.929	-35978.2	-14603.2	2.36479	0.180064	-0.0981181	-0.0685559
801.946	-35978.2	-14603.2	2.36826	0.179999	-0.101597	-0.0686478
801.963	-35978.1	-14603.2	2.37157	0.179935	-0.104877	-0.0686221
801.98	-35978.1	-14603.2	2.37492	0.180248	-0.108329	-0.0686284
801.997	-35978.1	-14603.2	2.3788	0.178472	-0.11181	-0.0686284
802.014	-35978	-14603.2	2.37995	0.174927	-0.114999	-0.0686228
802.031	-35978	-14603.2	2.38159	0.171216	-0.118796	-0.0686443
802.048	-35977.9	-14603.3	2.3854	0.16974	-0.120277	-0.0685588
802.065	-35977.9	-14603.3	2.38857	0.17007	-0.119847	-0.069107
802.082	-35977.9	-14603.3	2.39212	0.169979	-0.120309	-0.0709552
802.099	-35977.8	-14603.3	2.39541	0.170025	-0.117912	-0.0739425
802.116	-35977.8	-14603.3	2.39919	0.169921	-0.114956	-0.0773783
802.133	-35977.7	-14603.3	2.39991	0.17026	-0.108366	-0.0799543
802.15	-35977.7	-14603.3	2.40214	0.167793	-0.106415	-0.082261
802.167	-35977.7	-14603.3	2.40572	0.164363	-0.106152	-0.0835018
802.184	-35977.6	-14603.3	2.40915	0.160602	-0.11147	-0.0854801
802.201	-35977.6	-14603.4	2.41259	0.159853	-0.118236	-0.0876722
802.218	-35977.5	-14603.4	2.41577	0.160034	-0.127662	-0.0906529
802.235	-35977.5	-14603.4	2.41964	0.160009	-0.135687	-0.0942148
802.252	-35977.5	-14603.4	2.4199	0.159939	-0.139765	-0.0967014
802.269	-35977.4	-14603.4	2.42262	0.160238	-0.13984	-0.0971481
802.286	-35977.4	-14603.4	2.42622	0.157128	-0.142848	-0.0950889
802.303	-35977.4	-14603.4	2.42981	0.153748	-0.146302	-0.0927671
802.32	-35977.3	-14603.4	2.42988	0.150235	-0.14959	-0.0924328
802.337	-35977.3	-14603.4	2.4331	0.149971	-0.153127	-0.0946412
802.354	-35977.2	-14603.5	2.43645	0.150008	-0.156482	-0.0958498
802.371	-35977.2	-14603.5	2.43992	0.149998	-0.15977	-0.0949218
802.388	-35977.2	-14603.5	2.44	0.15	-0.163333	-0.0915033
802.405	-35977.1	-14603.5	2.44333	0.15	-0.163333	-0.0893246
802.422	-35977.1	-14603.5	2.44667	0.15	-0.163333	-0.0882353
802.439	-35977	-14603.5	2.45007	0.149892	-0.159857	-0.0870548
802.456	-35977	-14603.5	2.45008	0.146456	-0.160108	-0.0847906
802.473	-35976.9	-14603.5	2.45356	0.143106	-0.163666	-0.0815251
802.49	-35976.9	-14603.6	2.45714	0.139822	-0.170889	-0.0793277
802.507	-35976.9	-14603.6	2.46009	0.140046	-0.177262	-0.0783928
802.524	-35976.8	-14603.6	2.46022	0.139993	-0.18012	-0.0784374
802.541	-35976.8	-14603.6	2.46398	0.139976	-0.179928	-0.0784517
802.558	-35976.7	-14603.6	2.46736	0.140107	-0.18012	-0.078335
802.575	-35976.7	-14603.6	2.47011	0.139576	-0.179572	-0.0770279
802.592	-35976.7	-14603.6	2.47047	0.135831	-0.175835	-0.0743926
802.609	-35976.6	-14603.6	2.47416	0.132437	-0.172429	-0.0713531
802.626	-35976.6	-14603.6	2.47759	0.129757	-0.169786	-0.0710494
802.643	-35976.5	-14603.6	2.48036	0.130087	-0.169951	-0.0743111
802.66	-35976.5	-14603.7	2.47973	0.129934	-0.170533	-0.0803932
802.677	-35976.5	-14603.7	2.48081	0.130173	-0.175072	-0.0865711
802.694	-35976.4	-14603.7	2.48455	0.129094	-0.18329	-0.0904068
802.711	-35976.4	-14603.7	2.48801	0.125483	-0.193765	-0.0915826
802.728	-35976.3	-14603.7	2.49032	0.121912	-0.202697	-0.0917446
802.745	-35976.3	-14603.7	2.48969	0.119677	-0.209572	-0.0933602
802.762	-35976.3	-14603.7	2.49113	0.120102	-0.215151	-0.096048
802.779	-35976.2	-14603.7	2.4947	0.119916	-0.217147	-0.0993709
802.796	-35976.2	-14603.7	2.49831	0.120228	-0.215337	-0.102789
802.813	-35976.1	-14603.7	2.50037	0.11871	-0.212369	-0.10577
802.83	-35976.1	-14603.8	2.49968	0.114999	-0.216433	-0.107431
802.847	-35976	-14603.8	2.50155	0.111296	-0.222493	-0.107916
802.864	-35976	-14603.8	2.50507	0.109748	-0.223315	-0.107841
802.881	-35976	-14603.8	2.50876	0.11006	-0.224458	-0.107783
802.898	-35975.9	-14603.8	2.51034	0.109983	-0.232102	-0.108328
802.915	-35975.9	-14603.8	2.50961	0.110006	-0.242891	-0.110107
802.932	-35975.8	-14603.8	2.51193	0.109994	-0.251026	-0.11262
802.949	-35975.8	-14603.8	2.51548	0.110021	-0.257582	-0.113584
802.966	-35975.8	-14603.8	2.51908	0.109923	-0.264508	-0.112091
802.983	-35975.7	-14603.8	2.52024	0.110259	-0.269386	-0.108889
803	-35975.7	-14603.8	2.51968	0.107795	-0.270122	-0.105528
803.017	-35975.6	-14603.9	2.5222	0.104357	-0.270034	-0.10222
803.034	-35975.6	-14603.9	2.52581	0.100621	-0.269779	-0.0995524
803.051	-35975.5	-14603.9	2.52947	0.0997779	-0.272392	-0.0982411
803.068	-35975.5	-14603.9	2.53011	0.100314	-0.27748	-0.0972729
803.085	-35975.5	-14603.9	2.53003	0.0973754	-0.29328	-0.0953261
803.102	-35975.4	-14603.9	2.5298	0.0938805	-0.312467	-0.0912725
803.119	-35975.4	-14603.9	2.53265	0.0906326	-0.341274	-0.0860614
803.136	-35975.3	-14603.9	2.53623	0.0870252	-0.369864	-0.0792242
803.153	-35975.3	-14603.9	2.53977	0.0839189	-0.400295	-0.073515
803.17	-35975.2	-14603.9	2.54006	0.0773626	-0.420911	-0.0699682
803.187	-35975.2	-14603.9	2.53999	0.0735017	-0.445203	-0.0686812
803.204	-35975.2	-14603.9	2.54003	0.0702033	-0.468567	-0.0675987
803.221	-35975.1	-14604	2.5399	0.0668615	-0.495073	-0.066537
803.238	-35975.1	-14604	2.54333	0.0633333	-0.52	-0.0653595
803.255	-35975	-14604	2.54667	0.06	-0.536667	-0.0675381
803.272	-35975	-14604	2.55	0.06	-0.543333	-0.0708061
803.289	-35974.9	-14604	2.54998	0.0600224	-0.546762	-0.0765555
803.306	-35974.9	-14604	2.55	0.059892	-0.546622	-0.0808898
803.323	-35974.9	-14604	2.55001	0.0564539	-0.546751	-0.086376
803.34	-35974.8	-14604	2.54994	0.0528197	-0.546032	-0.0923733
803.357	-35974.8	-14604	2.55023	0.050076	-0.535132	-0.101326
803.374	-35974.7	-14604	2.55377	0.0538093	-0.517077	-0.111301
803.391	-35974.7	-14604	2.55735	0.0573365	-0.488598	-0.121195
803.408	-35974.6	-14604	2.56021	0.0602142	-0.466462	-0.125839
803.425	-35974.6	-14604	2.55994	0.0599452	-0.446232	-0.127554
803.442	-35974.6	-14604	2.56006	0.0600181	-0.4256	-0.127407
803.459	-35974.5	-14604	2.55985	0.0599952	-0.40992	-0.127499
803.476	-35974.5	-14604	2.5606	0.0600012	-0.39742	-0.127287
803.493	-35974.4	-14604.1	2.56436	0.0599996	-0.386506	-0.125831
803.51	-35974.4	-14604.1	2.56779	0.0600002	-0.372009	-0.123311
803.527	-35974.3	-14604.1	2.57026	0.0599998	-0.354846	-0.119868
803.544	-35974.3	-14604.1	2.56991	0.0600009	-0.337009	-0.116538
803.561	-35974.2	-14604.1	2.57008	0.0599968	-0.322394	-0.112953
803.578	-35974.2	-14604.1	2.56979	0.0600117	-0.314346	-0.108392
803.595	-35974.2	-14604.1	2.57111	0.0599492	-0.315968	-0.103749
803.612	-35974.1	-14604.1	2.5747	0.0601914	-0.329758	-0.0999646
803.629	-35974.1	-14604.1	2.57833	0.0590292	-0.347875	-0.0962865
803.646	-35974	-14604.1	2.58031	0.0536853	-0.373492	-0.091264
803.663	-35974	-14604.1	2.57992	0.0469224	-0.404187	-0.0851273
803.68	-35973.9	-14604.1	2.58002	0.0397701	-0.434252	-0.0792289
803.697	-35973.9	-14604.1	2.57997	0.0345905	-0.456432	-0.0758532
803.714	-35973.9	-14604.1	2.58008	0.0316711	-0.471735	-0.0750775
803.731	-35973.8	-14604.1	2.57974	0.0281068	-0.489705	-0.0750523
803.748	-35973.8	-14604.1	2.58175	0.0246796	-0.504796	-0.0761733
803.765	-35973.7	-14604.1	2.58526	0.0214247	-0.518542	-0.0795196
803.782	-35973.7	-14604.1	2.589	0.0178229	-0.542499	-0.0858455
803.799	-35973.6	-14604.1	2.59023	0.0148519	-0.573177	-0.0913036
803.816	-35973.6	-14604.1	2.58994	0.00893455	-0.599544	-0.0948618
803.833	-35973.5	-14604.1	2.59001	0.0042292	-0.616418	-0.0972066
803.85	-35973.5	-14604.1	2.59	0.000748245	-0.62757	-0.101543
803.867	-35973.4	-14604.1	2.59	-0.000158988	-0.633198	-0.109155
803.884	-35973.4	-14604.1	2.59	-2.06003e-05	-0.631139	-0.121149
803.901	-35973.4	-14604.1	2.59	0.000218811	-0.626936	-0.132761
803.918	-35973.3	-14604.1	2.59	-0.00234557	-0.628804	-0.141889
803.935	-35973.3	-14604.1	2.59	-0.00622628	-0.633209	-0.149855
803.952	-35973.2	-14604.1	2.59	-0.00695716	-0.628745	-0.160183
803.969	-35973.2	-14604.1	2.58998	-0.00406365	-0.613227	-0.172966
803.986	-35973.1	-14604.1	2.59004	-0.000247479	-0.59537	-0.186124
804.003	-35973.1	-14604.1	2.58984	6.46103e-05	-0.578542	-0.193386
804.02	-35973	-14604.1	2.59288	-1.67926e-05	-0.562226	-0.196862
804.037	-35973	-14604.1	2.59645	1.72691e-06	-0.541213	-0.199208
804.054	-35973	-14604.1	2.59989	1.14293e-06	-0.524105	-0.201436
804.071	-35972.9	-14604.1	2.60003	-6.30024e-06	-0.51381	-0.201615
804.088	-35972.9	-14604.1	2.6	2.95301e-15	-0.506667	-0.199346
804.105	-35972.8	-14604.1	2.6	0	-0.5	-0.198257
804.122	-35972.8	-14604.1	2.6	0.00333333	-0.49	-0.198257
804.139	-35972.7	-14604.1	2.6	0.00691983	-0.483034	-0.200507
804.156	-35972.7	-14604.1	2.6	0.00997983	-0.479931	-0.200441
804.173	-35972.6	-14604.1	2.60001	0.00642631	-0.480022	-0.200344
804.19	-35972.6	-14604.1	2.59994	0.00287149	-0.479961	-0.198112
804.207	-35972.6	-14604.1	2.60023	-8.69077e-05	-0.480124	-0.198297
804.224	-35972.5	-14604.1	2.60377	-0.000239763	-0.484197	-0.199763
804.241	-35972.5	-14604.1	2.60735	-0.00388431	-0.495896	-0.204398
804.258	-35972.4	-14604.1	2.61021	-0.00772785	-0.513391	-0.207622
804.275	-35972.4	-14604.1	2.60995	-0.0141081	-0.533585	-0.210386
804.292	-35972.3	-14604.1	2.61002	-0.0179587	-0.555714	-0.210492
804.309	-35972.3	-14604.1	2.61	-0.0248184	-0.583739	-0.211025
804.326	-35972.2	-14604.1	2.61	-0.032231	-0.61949	-0.208857
804.343	-35972.2	-14604.1	2.61	-0.0430569	-0.662438	-0.207133
804.36	-35972.1	-14604.1	2.61	-0.0530144	-0.70038	-0.204593
804.377	-35972.1	-14604	2.61	-0.0624557	-0.732386	-0.206802
804.394	-35972.1	-14604	2.61	-0.0682988	-0.757383	-0.213444
804.411	-35972	-14604	2.61	-0.0702138	-0.769729	-0.225798
804.428	-35972	-14604	2.61	-0.0699434	-0.774964	-0.24112
804.445	-35971.9	-14604	2.61	-0.0700317	-0.776614	-0.255877
804.462	-35971.9	-14604	2.61	-0.0699342	-0.778076	-0.264095
804.479	-35971.8	-14604	2.61	-0.0702241	-0.779499	-0.268665
804.496	-35971.8	-14604	2.61	-0.0687072	-0.772705	-0.274197
804.513	-35971.7	-14604	2.61	-0.065037	-0.759749	-0.284542
804.53	-35971.7	-14604	2.61	-0.0617104	-0.739374	-0.298632
804.547	-35971.7	-14604	2.61	-0.0581027	-0.709833	-0.311548
804.564	-35971.6	-14604	2.61	-0.0553108	-0.673998	-0.322939
804.581	-35971.6	-14604	2.61	-0.0495245	-0.637558	-0.332901
804.598	-35971.5	-14604	2.61	-0.0444491	-0.604649	-0.341632
804.615	-35971.5	-14604	2.61	-0.0411701	-0.579703	-0.345864
804.632	-35971.4	-14604	2.61	-0.0397891	-0.554443	-0.347349
804.649	-35971.4	-14603.9	2.61	-0.0400387	-0.539186	-0.346203
804.666	-35971.3	-14603.9	2.61	-0.0400611	-0.531544	-0.344199
804.683	-35971.3	-14603.9	2.61	-0.0397461	-0.531696	-0.339113
804.7	-35971.3	-14603.9	2.61	-0.0421963	-0.53739	-0.32936
804.717	-35971.2	-14603.9	2.61	-0.0456719	-0.549411	-0.315281
804.734	-35971.1	-14603.9	2.61	-0.0492863	-0.560693	-0.298309
804.751	-35971.1	-14603.9	2.61	-0.0520779	-0.575355	-0.280067
804.768	-35971.1	-14603.9	2.61	-0.0606746	-0.598907	-0.260171
804.785	-35971	-14603.9	2.61	-0.0714731	-0.638651	-0.236262
804.802	-35971	-14603.9	2.61	-0.0818004	-0.68272	-0.213948
804.819	-35970.9	-14603.8	2.61	-0.0888717	-0.720871	-0.193075
804.836	-35970.9	-14603.8	2.61	-0.0958555	-0.75022	-0.17418
804.853	-35970.8	-14603.8	2.61	-0.102459	-0.776783	-0.157564
804.87	-35970.8	-14603.8	2.61	-0.111892	-0.808403	-0.14249
804.887	-35970.8	-14603.8	2.61	-0.125802	-0.857154	-0.124162
804.904	-35970.7	-14603.8	2.61	-0.139326	-0.897957	-0.107669
804.921	-35970.7	-14603.8	2.61	-0.149407	-0.92856	-0.0923593
804.938	-35970.6	-14603.8	2.61	-0.16	-0.95	-0.0784314
804.955	-35970.6	-14603.8	2.61	-0.17	-0.976667	-0.0642702
804.972	-35970.5	-14603.7	2.61	-0.183333	-1.00667	-0.0501089
804.989	-35970.5	-14603.7	2.60645	-0.193871	-1.03459	-0.0375585
805.006	-35970.4	-14603.7	2.60312	-0.200124	-1.04703	-0.0313426
805.023	-35970.4	-14603.7	2.59991	-0.200074	-1.05011	-0.0281847
805.04	-35970.4	-14603.7	2.60005	-0.203844	-1.04947	-0.025787
805.057	-35970.3	-14603.7	2.59997	-0.206866	-1.04264	-0.022575
805.074	-35970.3	-14603.6	2.60007	-0.206394	-1.03523	-0.0203761
805.091	-35970.2	-14603.6	2.59962	-0.202554	-1.02148	-0.0167159
805.108	-35970.2	-14603.6	2.59605	-0.19994	-1.01043	-0.0121894
805.125	-35970.1	-14603.6	2.59263	-0.199527	-0.990036	-0.00658058
805.142	-35970.1	-14603.6	2.58972	-0.196358	-0.971793	-0.00096392
805.159	-35970.1	-14603.6	2.59007	-0.196573	-0.953724	0.00492793
805.176	-35970	-14603.5	2.58999	-0.197393	-0.943612	0.0125907
805.193	-35970	-14603.5	2.58996	-0.200253	-0.930165	0.0195898
805.21	-35969.9	-14603.5	2.59019	-0.200468	-0.919397	0.0273359
805.227	-35969.9	-14603.5	2.58921	-0.20503	-0.9078	0.0372574
805.244	-35969.8	-14603.5	2.58545	-0.213564	-0.907375	0.0501516
805.261	-35969.8	-14603.5	2.58197	-0.222562	-0.911876	0.0618015
805.278	-35969.8	-14603.4	2.57975	-0.229413	-0.920314	0.071697
805.295	-35969.7	-14603.4	2.58001	-0.234449	-0.93038	0.0793984
805.312	-35969.7	-14603.4	2.58024	-0.240731	-0.943229	0.0836571
805.329	-35969.6	-14603.4	2.57879	-0.248253	-0.959076	0.0842004
805.346	-35969.6	-14603.4	2.57507	-0.254395	-0.975662	0.0819647
805.363	-35969.5	-14603.3	2.57155	-0.262981	-0.995597	0.0785958
805.38	-35969.5	-14603.3	2.56969	-0.272792	-1.0193	0.0784413
805.397	-35969.5	-14603.3	2.57034	-0.287073	-1.04899	0.0831799
805.414	-35969.4	-14603.3	2.56847	-0.301705	-1.08072	0.0954105
805.431	-35969.4	-14603.2	2.56482	-0.319539	-1.11413	0.114722
805.448	-35969.3	-14603.2	2.56101	-0.335546	-1.14191	0.137333
805.465	-35969.3	-14603.2	2.56008	-0.342994	-1.15729	0.157494
805.482	-35969.3	-14603.2	2.55816	-0.342905	-1.1612	0.177806
805.499	-35969.2	-14603.2	2.55442	-0.347079	-1.15489	0.198363
805.516	-35969.2	-14603.1	2.55122	-0.355857	-1.15664	0.22109
805.533	-35969.1	-14603.1	2.5477	-0.369535	-1.16615	0.245824
805.55	-35969.1	-14603.1	2.5443	-0.378536	-1.1825	0.267724
805.567	-35969.1	-14603.1	2.54101	-0.384368	-1.1899	0.286037
805.584	-35969	-14603	2.53749	-0.392277	-1.19043	0.301542
805.601	-35969	-14603	2.5341	-0.393207	-1.18522	0.316095
805.618	-35968.9	-14603	2.53081	-0.396293	-1.17801	0.328134
805.635	-35968.9	-14602.9	2.52727	-0.393923	-1.17184	0.342701
805.652	-35968.9	-14602.9	2.52399	-0.393397	-1.15661	0.356069
805.669	-35968.8	-14602.9	2.52032	-0.390646	-1.13747	0.370107
805.686	-35968.8	-14602.9	2.52009	-0.38732	-1.11004	0.382291
805.703	-35968.8	-14602.8	2.51712	-0.378115	-1.0832	0.390331
805.72	-35968.7	-14602.8	2.51377	-0.364979	-1.05368	0.395903
805.737	-35968.7	-14602.8	2.5101	-0.350818	-1.02192	0.40157
805.754	-35968.7	-14602.8	2.51006	-0.337435	-0.98862	0.409114
805.771	-35968.6	-14602.7	2.5069	-0.324147	-0.95536	0.417706
805.788	-35968.6	-14602.7	2.50333	-0.31	-0.92	0.428105
805.805	-35968.6	-14602.7	2.5	-0.296667	-0.886667	0.433551
805.822	-35968.5	-14602.6	2.5	-0.283333	-0.853333	0.434641
805.839	-35968.5	-14602.6	2.49999	-0.269408	-0.818165	0.431304
805.856	-35968.4	-14602.6	2.5	-0.26296	-0.791889	0.43379
805.873	-35968.4	-14602.5	2.5	-0.256399	-0.768825	0.440785
805.89	-35968.4	-14602.5	2.5	-0.252687	-0.751276	0.457563
805.907	-35968.3	-14602.5	2.5	-0.246068	-0.735145	0.480433
805.924	-35968.3	-14602.4	2.5	-0.242978	-0.725668	0.517053
805.941	-35968.3	-14602.4	2.49997	-0.239366	-0.719473	0.563882
805.958	-35968.2	-14602.4	2.50011	-0.236122	-0.72046	0.607223
805.975	-35968.2	-14602.4	2.49958	-0.232617	-0.724101	0.639887
805.992	-35968.2	-14602.3	2.49583	-0.229723	-0.733285	0.656931
806.009	-35968.1	-14602.3	2.49244	-0.230084	-0.750651	0.656926
806.026	-35968.1	-14602.3	2.48976	-0.229941	-0.767652	0.651584
806.043	-35968.1	-14602.2	2.49007	-0.230195	-0.783772	0.657685
806.06	-35968	-14602.2	2.48998	-0.2292	-0.792111	0.68799
806.077	-35968	-14602.2	2.49	-0.225938	-0.798288	0.740606
806.094	-35968	-14602.1	2.49	-0.220175	-0.799241	0.80001
806.111	-35967.9	-14602.1	2.49	-0.210576	-0.795786	0.847168
806.128	-35967.9	-14602.1	2.49	-0.20429	-0.790232	0.884139
806.145	-35967.9	-14602	2.49	-0.197148	-0.778404	0.920347
806.162	-35967.8	-14602	2.49	-0.190722	-0.762142	0.964395
806.179	-35967.8	-14602	2.49	-0.183474	-0.742419	1.02428
806.196	-35967.8	-14601.9	2.49	-0.178333	-0.725109	1.08692
806.213	-35967.7	-14601.9	2.49	-0.173994	-0.710606	1.1349
806.23	-35967.7	-14601.9	2.49	-0.166343	-0.694876	1.17075
806.247	-35967.7	-14601.8	2.49	-0.161267	-0.680438	1.20935
806.264	-35967.6	-14601.8	2.48998	-0.158398	-0.672893	1.27109
806.281	-35967.6	-14601.8	2.49006	-0.154538	-0.667644	1.37796
806.298	-35967.6	-14601.7	2.48974	-0.152993	-0.666532	1.5165
806.315	-35967.6	-14601.7	2.49167	-0.154418	-0.667164	1.66467
806.332	-35967.5	-14601.7	2.49562	-0.162802	-0.679746	1.82999
806.349	-35967.5	-14601.6	2.49758	-0.171352	-0.697201	1.94861
806.366	-35967.5	-14601.6	2.49712	-0.175198	-0.711103	2.00305
806.383	-35967.4	-14601.6	2.49569	-0.180528	-0.729062	2.0518
806.4	-35967.4	-14601.5	2.49391	-0.187922	-0.752499	2.10792
806.417	-35967.4	-14601.5	2.49189	-0.194257	-0.77844	2.15387
806.434	-35967.3	-14601.5	2.49024	-0.199004	-0.804221	2.18578
806.451	-35967.3	-14601.4	2.48971	-0.203047	-0.827658	2.20772
806.468	-35967.3	-14601.4	2.48994	-0.206157	-0.848649	2.22129
806.485	-35967.3	-14601.4	2.49007	-0.207587	-0.867898	2.22685
806.502	-35967.2	-14601.3	2.49001	-0.206993	-0.884241	2.22453
806.519	-35967.2	-14601.3	2.48998	-0.204348	-0.89586	2.21456
806.536	-35967.2	-14601.2	2.49	-0.200481	-0.902789	2.19832
806.553	-35967.1	-14601.2	2.49001	-0.196263	-0.905641	2.17745
806.57	-35967.1	-14601.2	2.49	-0.190796	-0.903886	2.15245
806.587	-35967.1	-14601.1	2.48998	-0.18295	-0.896735	2.12349
806.604	-35967.1	-14601.1	2.49	-0.173865	-0.884229	2.0913
806.621	-35967	-14601.1	2.49007	-0.165135	-0.86695	2.05689
806.638	-35967	-14601	2.49	-0.156667	-0.846667	2.02179
806.655	-35967	-14601	2.48972	-0.148099	-0.82522	1.98729
806.672	-35966.9	-14601	2.49	-0.14	-0.803333	1.95316
806.689	-35966.9	-14600.9	2.49148	-0.132905	-0.781733	1.91906
806.706	-35966.9	-14600.9	2.49344	-0.126275	-0.762288	1.8859
806.723	-35966.9	-14600.8	2.49513	-0.119485	-0.746758	1.85467
806.74	-35966.8	-14600.8	2.4969	-0.112506	-0.735583	1.82569
806.757	-35966.8	-14600.8	2.49888	-0.105573	-0.728879	1.79892
806.774	-35966.8	-14600.7	2.50006	-0.0993225	-0.726633	1.7738
806.791	-35966.8	-14600.7	2.49994	-0.0940784	-0.728702	1.74983
806.808	-35966.7	-14600.7	2.50014	-0.0891011	-0.734638	1.72699
806.825	-35966.7	-14600.6	2.50175	-0.0838768	-0.743274	1.70556
806.842	-35966.7	-14600.6	2.50379	-0.0788719	-0.751866	1.68636
806.859	-35966.7	-14600.5	2.50547	-0.0741291	-0.758719	1.66992
806.876	-35966.6	-14600.5	2.50704	-0.0685501	-0.764734	1.65597
806.893	-35966.6	-14600.5	2.50874	-0.0616833	-0.770313	1.64535
806.91	-35966.6	-14600.4	2.51054	-0.0546549	-0.77424	1.64131
806.927	-35966.6	-14600.4	2.51231	-0.047946	-0.776059	1.646
806.944	-35966.6	-14600.3	2.51382	-0.0406114	-0.776951	1.6592
806.961	-35966.5	-14600.3	2.51529	-0.0322779	-0.777271	1.6811
806.978	-35966.5	-14600.3	2.51766	-0.0236166	-0.775941	1.7128
806.995	-35966.5	-14600.2	2.52113	-0.01504	-0.772587	1.75343
807.012	-35966.5	-14600.2	2.52482	-0.00645912	-0.768038	1.79912
807.029	-35966.4	-14600.1	2.52824	0.00214409	-0.762896	1.84611
807.046	-35966.4	-14600.1	2.53156	0.0106498	-0.757327	1.8911
807.063	-35966.4	-14600.1	2.53489	0.0189884	-0.750851	1.93172
807.08	-35966.4	-14600	2.53827	0.027171	-0.74232	1.96658
807.097	-35966.4	-14600	2.5417	0.0356479	-0.730459	1.99425
807.114	-35966.3	-14599.9	2.54517	0.0452812	-0.714032	2.01326
807.131	-35966.3	-14599.9	2.54861	0.055764	-0.694589	2.02282
807.148	-35966.3	-14599.9	2.55195	0.065789	-0.675911	2.0228
807.165	-35966.3	-14599.8	2.55527	0.0756339	-0.656365	2.01374
807.182	-35966.2	-14599.8	2.55871	0.0867622	-0.630432	1.99666
807.199	-35966.2	-14599.7	2.56217	0.0990149	-0.600182	1.97221
807.216	-35966.2	-14599.7	2.56539	0.11104	-0.572977	1.94086
807.233	-35966.2	-14599.7	2.56882	0.122991	-0.545991	1.90512
807.25	-35966.2	-14599.6	2.57327	0.135779	-0.510769	1.86855
807.267	-35966.1	-14599.6	2.57846	0.147367	-0.472939	1.83149
807.284	-35966.1	-14599.5	2.58359	0.154488	-0.444788	1.79261
807.301	-35966.1	-14599.5	2.58873	0.158868	-0.422491	1.75311
807.318	-35966.1	-14599.4	2.59429	0.164449	-0.395033	1.7153
807.335	-35966	-14599.4	2.5993	0.169505	-0.369688	1.67862
807.352	-35966	-14599.4	2.60254	0.170641	-0.359059	1.64134
807.369	-35966	-14599.3	2.60585	0.172375	-0.349932	1.60359
807.386	-35966	-14599.3	2.61176	0.181006	-0.322585	1.56611
807.403	-35966	-14599.3	2.61916	0.192245	-0.287016	1.52845
807.42	-35966	-14599.2	2.6259	0.199263	-0.261289	1.49012
807.437	-35965.9	-14599.2	2.63287	0.206101	-0.238279	1.45306
807.454	-35965.9	-14599.1	2.64137	0.218927	-0.206332	1.41921
807.471	-35965.9	-14599.1	2.64958	0.235658	-0.174837	1.38649
807.488	-35965.9	-14599	2.65545	0.252967	-0.154992	1.35227
807.505	-35965.8	-14599	2.66	0.273333	-0.136667	1.31699
807.522	-35965.8	-14598.9	2.66485	0.299501	-0.107895	1.28187
807.539	-35965.8	-14598.9	2.67034	0.328357	-0.0747893	1.24746
807.556	-35965.8	-14598.9	2.67655	0.356082	-0.045307	1.21429
807.573	-35965.7	-14598.8	2.68379	0.38141	-0.0184406	1.18346
807.59	-35965.7	-14598.8	2.69219	0.403607	0.00677643	1.15619
807.607	-35965.7	-14598.7	2.70104	0.421931	0.0248729	1.13383
807.624	-35965.7	-14598.7	2.7097	0.435714	0.0314718	1.11751
807.641	-35965.7	-14598.7	2.71814	0.444503	0.0290851	1.10768
807.658	-35965.6	-14598.6	2.72645	0.447954	0.0193172	1.10409
807.675	-35965.6	-14598.6	2.73483	0.445901	-0.00125775	1.10497
807.692	-35965.6	-14598.5	2.74339	0.439289	-0.0331178	1.10829
807.709	-35965.6	-14598.5	2.75203	0.431649	-0.067982	1.11185
807.726	-35965.5	-14598.4	2.76064	0.426707	-0.0995596	1.11316
807.743	-35965.5	-14598.4	2.76916	0.427807	-0.128164	1.10925
807.76	-35965.5	-14598.4	2.77753	0.437444	-0.154043	1.0982
807.777	-35965.5	-14598.3	2.78573	0.456713	-0.175984	1.07995
807.794	-35965.5	-14598.3	2.79409	0.48503	-0.195547	1.05472
807.811	-35965.4	-14598.2	2.80348	0.519154	-0.219171	1.02291
807.828	-35965.4	-14598.2	2.81391	0.55558	-0.246534	0.985945
807.845	-35965.4	-14598.2	2.82408	0.590833	-0.266862	0.946696
807.862	-35965.4	-14598.1	2.83384	0.622834	-0.276598	0.906213
807.879	-35965.3	-14598.1	2.84467	0.65125	-0.282226	0.863116
807.896	-35965.3	-14598	2.85683	0.675637	-0.286267	0.817086
807.913	-35965.3	-14598	2.86897	0.695347	-0.28566	0.769316
807.93	-35965.3	-14597.9	2.88087	0.712027	-0.282885	0.720494
807.947	-35965.2	-14597.9	2.89349	0.729749	-0.286417	0.670623
807.964	-35965.2	-14597.9	2.90694	0.751359	-0.297342	0.618983
807.981	-35965.2	-14597.8	2.92046	0.77841	-0.309804	0.564306
807.998	-35965.2	-14597.8	2.93413	0.811425	-0.321636	0.507262
808.015	-35965.1	-14597.7	2.94876	0.849828	-0.33436	0.450329
808.032	-35965.1	-14597.7	2.96437	0.889924	-0.350009	0.396047
808.049	-35965.1	-14597.6	2.98041	0.925945	-0.370742	0.34683
808.066	-35965.1	-14597.6	2.99713	0.956702	-0.396588	0.303602
808.083	-35965	-14597.6	3.01521	0.983987	-0.426096	0.266238
808.1	-35965	-14597.5	3.03433	1.00744	-0.457416	0.234093
808.117	-35965	-14597.5	3.05349	1.02552	-0.48845	0.206049
808.134	-35965	-14597.4	3.0723	1.04003	-0.517142	0.179569
808.151	-35964.9	-14597.4	3.09073	1.05499	-0.541699	0.151179
808.168	-35964.9	-14597.3	3.10901	1.07653	-0.56228	0.116403
808.185	-35964.9	-14597.3	3.12752	1.11118	-0.579883	0.0705261
808.202	-35964.9	-14597.2	3.14656	1.16003	-0.594454	0.0109596
808.219	-35964.8	-14597.2	3.16645	1.22124	-0.605464	-0.0632851
808.236	-35964.8	-14597.1	3.18744	1.29136	-0.612727	-0.149419
808.253	-35964.8	-14597.1	3.20981	1.3665	-0.616296	-0.243495
808.27	-35964.8	-14597	3.23374	1.44413	-0.616776	-0.343994
808.287	-35964.7	-14597	3.25953	1.52255	-0.615146	-0.449773
808.304	-35964.7	-14596.9	3.2882	1.60195	-0.61339	-0.556938
808.321	-35964.7	-14596.9	3.32032	1.68239	-0.613601	-0.660749
808.338	-35964.7	-14596.8	3.35333	1.76	-0.616667	-0.757081
808.355	-35964.6	-14596.8	3.38481	1.83059	-0.6231	-0.842835
808.372	-35964.6	-14596.7	3.41667	1.89333	-0.633333	-0.918301
808.389	-35964.6	-14596.7	3.45089	1.94787	-0.64747	-0.98425
808.406	-35964.5	-14596.6	3.48531	1.99229	-0.664379	-1.04002
808.423	-35964.5	-14596.6	3.51789	2.02534	-0.682834	-1.08485
808.44	-35964.5	-14596.5	3.55062	2.04906	-0.702338	-1.11893
808.457	-35964.5	-14596.5	3.58529	2.06539	-0.722425	-1.14311
808.474	-35964.4	-14596.4	3.62084	2.0739	-0.7423	-1.15957
808.491	-35964.4	-14596.3	3.65645	2.07441	-0.761389	-1.16989
808.508	-35964.4	-14596.3	3.69334	2.0686	-0.779908	-1.17323
808.525	-35964.4	-14596.2	3.73169	2.05794	-0.797706	-1.16923
808.542	-35964.3	-14596.2	3.76826	2.04266	-0.813442	-1.15967
808.559	-35964.3	-14596.1	3.80155	2.0233	-0.826791	-1.146
808.576	-35964.3	-14596	3.8346	2.00135	-0.839825	-1.12841
808.593	-35964.2	-14596	3.86913	1.97778	-0.853704	-1.10718
808.61	-35964.2	-14595.9	3.90315	1.95227	-0.867171	-1.08308
808.627	-35964.2	-14595.9	3.93569	1.9249	-0.880315	-1.05721
808.644	-35964.2	-14595.8	3.96828	1.89667	-0.895998	-1.03121
808.661	-35964.1	-14595.7	4.00167	1.86831	-0.914656	-1.00571
808.678	-35964.1	-14595.7	4.03506	1.84005	-0.932778	-0.979917
808.695	-35964.1	-14595.6	4.06781	1.81236	-0.948382	-0.953858
808.712	-35964.1	-14595.6	4.09967	1.78606	-0.962152	-0.928996
808.729	-35964	-14595.5	4.1306	1.76183	-0.973119	-0.905967
808.746	-35964	-14595.4	4.1608	1.74009	-0.978106	-0.884235
808.763	-35964	-14595.4	4.19071	1.72027	-0.977599	-0.863501
808.78	-35963.9	-14595.3	4.22101	1.7008	-0.976122	-0.843792
808.797	-35963.9	-14595.2	4.25195	1.68169	-0.976135	-0.824795
808.814	-35963.9	-14595.1	4.28327	1.66464	-0.977673	-0.805882
808.831	-35963.9	-14595.1	4.31425	1.64948	-0.981142	-0.787789
808.848	-35963.8	-14595	4.34389	1.63445	-0.987338	-0.772435
808.865	-35963.8	-14595	4.37204	1.62091	-0.995988	-0.760259
808.882	-35963.8	-14594.9	4.3993	1.61252	-1.00597	-0.750672
808.899	-35963.8	-14594.8	4.4267	1.6099	-1.01637	-0.745892
808.916	-35963.7	-14594.7	4.45549	1.61158	-1.02652	-0.750125
808.933	-35963.7	-14594.7	4.48489	1.62126	-1.03679	-0.764291
808.95	-35963.7	-14594.6	4.51304	1.64541	-1.04829	-0.78722
808.967	-35963.6	-14594.5	4.54124	1.68349	-1.06205	-0.819584
808.984	-35963.6	-14594.5	4.57228	1.73106	-1.07893	-0.862762
809.001	-35963.6	-14594.4	4.60549	1.78605	-1.09848	-0.914223
809.018	-35963.6	-14594.3	4.63847	1.8473	-1.11941	-0.969283
809.035	-35963.5	-14594.2	4.67093	1.90948	-1.13991	-1.0243
809.052	-35963.5	-14594.1	4.70364	1.96598	-1.15818	-1.07636
809.069	-35963.5	-14594.1	4.73726	2.01532	-1.17407	-1.12395
809.086	-35963.5	-14594	4.77234	2.058	-1.18822	-1.16605
809.103	-35963.4	-14593.9	4.80894	2.09311	-1.20173	-1.20119
809.12	-35963.4	-14593.8	4.84672	2.11927	-1.21591	-1.22785
809.137	-35963.4	-14593.7	4.88448	2.13598	-1.23227	-1.24544
809.154	-35963.4	-14593.7	4.92116	2.14307	-1.25209	-1.25389
809.171	-35963.3	-14593.6	4.95781	2.14046	-1.27522	-1.25404
809.188	-35963.3	-14593.5	4.99561	2.12855	-1.30079	-1.24689
809.205	-35963.3	-14593.4	5.03333	2.11	-1.32667	-1.23312
809.222	-35963.2	-14593.3	5.06961	2.08757	-1.35055	-1.21356
809.239	-35963.2	-14593.3	5.10546	2.06172	-1.3711	-1.19029
809.256	-35963.2	-14593.2	5.14203	2.03262	-1.3876	-1.16509
809.273	-35963.2	-14593.1	5.17882	2.00147	-1.40069	-1.13776
809.29	-35963.1	-14593	5.21516	1.9693	-1.41139	-1.10804
809.307	-35963.1	-14592.9	5.25082	1.93602	-1.42115	-1.07692
809.324	-35963.1	-14592.8	5.28562	1.90165	-1.43122	-1.04543
809.341	-35963.1	-14592.7	5.31913	1.86734	-1.44195	-1.01411
809.358	-35963	-14592.7	5.35115	1.83387	-1.45343	-0.983109
809.375	-35963	-14592.6	5.38206	1.80085	-1.4655	-0.951995
809.392	-35963	-14592.5	5.41263	1.76801	-1.47774	-0.920772
809.409	-35963	-14592.4	5.44429	1.73587	-1.48926	-0.890711
809.426	-35962.9	-14592.3	5.47724	1.70562	-1.49879	-0.863026
809.443	-35962.9	-14592.2	5.50912	1.67958	-1.50452	-0.838445
809.46	-35962.9	-14592.1	5.53898	1.65884	-1.50542	-0.817196
809.477	-35962.9	-14592	5.56896	1.64205	-1.50185	-0.798755
809.494	-35962.9	-14591.9	5.60002	1.62799	-1.49405	-0.782669
809.511	-35962.8	-14591.8	5.63067	1.61594	-1.48186	-0.768738
809.528	-35962.8	-14591.7	5.65997	1.60547	-1.46629	-0.756765
809.545	-35962.8	-14591.6	5.68817	1.59645	-1.45005	-0.746524
809.562	-35962.8	-14591.6	5.71567	1.58841	-1.4331	-0.737877
809.579	-35962.8	-14591.5	5.74298	1.58053	-1.41171	-0.730789
809.596	-35962.7	-14591.4	5.77042	1.57319	-1.3834	-0.725087
809.613	-35962.7	-14591.3	5.79809	1.56854	-1.3477	-0.72039
809.63	-35962.7	-14591.2	5.82569	1.56696	-1.30254	-0.716834
809.647	-35962.7	-14591.1	5.85247	1.56643	-1.24377	-0.71519
809.664	-35962.6	-14591	5.87889	1.56628	-1.17173	-0.71531
809.681	-35962.6	-14590.9	5.90666	1.56739	-1.09163	-0.716042
809.698	-35962.6	-14590.8	5.93602	1.56934	-1.00727	-0.717082
809.715	-35962.6	-14590.7	5.96562	1.57028	-0.920534	-0.719041
809.732	-35962.6	-14590.6	5.99478	1.57006	-0.831274	-0.72145
809.749	-35962.6	-14590.5	6.02354	1.57014	-0.737866	-0.722884
809.766	-35962.5	-14590.4	6.05184	1.57028	-0.64381	-0.723245
809.783	-35962.5	-14590.3	6.07957	1.56908	-0.556063	-0.723429
809.8	-35962.5	-14590.2	6.10697	1.56712	-0.471331	-0.722898
809.817	-35962.5	-14590.1	6.13454	1.56633	-0.379118	-0.720048
809.834	-35962.4	-14590	6.16203	1.56467	-0.281507	-0.714498
809.851	-35962.4	-14589.9	6.18883	1.55776	-0.187713	-0.70656
809.868	-35962.4	-14589.8	6.2154	1.54479	-0.0911974	-0.695019
809.885	-35962.4	-14589.7	6.2427	1.52684	0.0214956	-0.677997
809.902	-35962.4	-14589.6	6.27027	1.50324	0.140361	-0.656013
809.919	-35962.3	-14589.4	6.29696	1.47278	0.24357	-0.630917
809.936	-35962.3	-14589.3	6.32233	1.43914	0.32459	-0.603994
809.953	-35962.3	-14589.2	6.34635	1.40765	0.385487	-0.57622
809.97	-35962.3	-14589.1	6.36935	1.37841	0.434935	-0.548423
809.987	-35962.2	-14589	6.39177	1.34979	0.484083	-0.521324
810.004	-35962.2	-14588.9	6.41404	1.32293	0.542184	-0.495344
810.021	-35962.2	-14588.8	6.43645	1.29989	0.614936	-0.470776
810.038	-35962.2	-14588.7	6.45871	1.28099	0.692305	-0.447909
810.055	-35962.1	-14588.6	6.48043	1.26587	0.759415	-0.426802
810.072	-35962.1	-14588.5	6.50205	1.25395	0.804887	-0.406433
810.089	-35962.1	-14588.4	6.52411	1.24451	0.818815	-0.385604
810.106	-35962.1	-14588.3	6.54667	1.23667	0.793333	-0.363834
810.123	-35962	-14588.2	6.56943	1.22958	0.728364	-0.340881
810.14	-35962	-14588.1	6.59123	1.22295	0.652547	-0.316617
810.157	-35962	-14588	6.61136	1.21648	0.594473	-0.290841
810.174	-35961.9	-14587.9	6.63119	1.20957	0.558481	-0.263
810.191	-35961.9	-14587.7	6.6519	1.20105	0.545232	-0.232615
810.208	-35961.9	-14587.6	6.67234	1.18816	0.56007	-0.199705
810.225	-35961.8	-14587.5	6.69147	1.16908	0.602307	-0.164676
810.242	-35961.8	-14587.4	6.70991	1.14566	0.651483	-0.128722
810.259	-35961.8	-14587.3	6.72827	1.11905	0.693666	-0.0927787
810.276	-35961.8	-14587.2	6.74655	1.08724	0.738733	-0.0568333
810.293	-35961.7	-14587.1	6.76428	1.05124	0.792042	-0.0218151
810.31	-35961.7	-14587	6.78018	1.0204	0.840048	0.00879395
810.327	-35961.6	-14586.8	6.79477	0.996857	0.887648	0.0343009
810.344	-35961.6	-14586.7	6.81242	0.965974	0.981804	0.0602203
810.361	-35961.6	-14586.6	6.83207	0.931531	1.10596	0.0773804
810.378	-35961.6	-14586.5	6.84747	0.911557	1.20123	0.0632472
810.395	-35961.5	-14586.4	6.86234	0.89274	1.28743	0.026374
810.412	-35961.5	-14586.3	6.87915	0.874807	1.36792	-0.01171
810.429	-35961.4	-14586.2	6.89642	0.861571	1.46281	-0.0398459
810.446	-35961.4	-14586.1	6.91254	0.849333	1.54455	-0.055658
810.463	-35961.4	-14586	6.92549	0.846608	1.58652	-0.0727936
810.48	-35961.3	-14585.9	6.93844	0.845358	1.58112	-0.107491
810.497	-35961.3	-14585.7	6.95398	0.843271	1.55243	-0.170616
810.514	-35961.3	-14585.6	6.96975	0.841871	1.51903	-0.263708
810.531	-35961.2	-14585.5	6.98438	0.839701	1.48647	-0.383994
810.548	-35961.2	-14585.4	7.00005	0.839829	1.43888	-0.543715
810.565	-35961.1	-14585.3	7.01541	0.841552	1.37164	-0.716909
810.582	-35961.1	-14585.2	7.03113	0.844946	1.28711	-0.876022
810.599	-35961	-14585.1	7.04451	0.850659	1.19682	-1.00398
810.616	-35961	-14585	7.05783	0.855486	1.10854	-1.09579
810.633	-35960.9	-14584.8	7.07141	0.858949	1.02451	-1.16682
810.65	-35960.9	-14584.7	7.08736	0.860235	0.949764	-1.21249
810.667	-35960.9	-14584.6	7.10396	0.859957	0.888797	-1.23333
810.684	-35960.8	-14584.5	7.12174	0.859946	0.838661	-1.23761
810.701	-35960.8	-14584.4	7.13628	0.860268	0.805715	-1.22949
810.718	-35960.7	-14584.3	7.14948	0.857809	0.791903	-1.21439
810.735	-35960.7	-14584.2	7.16227	0.854293	0.787088	-1.19541
810.752	-35960.6	-14584.1	7.17941	0.850831	0.788327	-1.17616
810.769	-35960.6	-14584	7.19331	0.847458	0.799543	-1.16089
810.786	-35960.5	-14583.8	7.21037	0.843954	0.81678	-1.14978
810.803	-35960.5	-14583.7	7.22424	0.840579	0.836015	-1.14167
810.82	-35960.5	-14583.6	7.2404	0.837259	0.86172	-1.13598
810.837	-35960.4	-14583.5	7.25511	0.833784	0.889882	-1.13115
810.854	-35960.4	-14583.4	7.26843	0.830232	0.917646	-1.12872
810.871	-35960.3	-14583.3	7.28177	0.829931	0.92926	-1.12748
810.888	-35960.3	-14583.1	7.29573	0.830028	0.933487	-1.12842
810.905	-35960.2	-14583	7.31246	0.829918	0.918488	-1.13154
810.922	-35960.2	-14582.9	7.32576	0.833078	0.873427	-1.13693
810.939	-35960.1	-14582.8	7.34333	0.836667	0.81	-1.14161
810.956	-35960.1	-14582.7	7.35667	0.836667	0.75	-1.14379
810.973	-35960	-14582.6	7.37333	0.836667	0.693333	-1.14379
810.99	-35960	-14582.4	7.38745	0.836826	0.615213	-1.14374
811.007	-35959.9	-14582.3	7.40078	0.840005	0.543175	-1.14141
811.024	-35959.9	-14582.2	7.41415	0.836417	0.493894	-1.13692
811.041	-35959.8	-14582.1	7.42829	0.832893	0.443976	-1.13126
811.058	-35959.8	-14582	7.44156	0.829843	0.375845	-1.12832
811.075	-35959.7	-14581.9	7.4549	0.830025	0.253615	-1.12744
811.092	-35959.7	-14581.7	7.4696	0.830078	0.113052	-1.12736
811.109	-35959.6	-14581.6	7.48577	0.829631	0.0101954	-1.12607
811.126	-35959.6	-14581.5	7.49959	0.826007	-0.031244	-1.12362
811.143	-35959.5	-14581.4	7.51693	0.82248	-0.0515994	-1.1202
811.16	-35959.5	-14581.3	7.52963	0.819514	-0.0888608	-1.11861
811.177	-35959.4	-14581.2	7.54337	0.82105	-0.15747	-1.12087
811.194	-35959.4	-14581	7.55719	0.829904	-0.23852	-1.12978
811.211	-35959.3	-14580.9	7.57118	0.845397	-0.324315	-1.146
811.228	-35959.3	-14580.8	7.58869	0.873504	-0.395372	-1.17304
811.245	-35959.2	-14580.7	7.60539	0.906627	-0.436431	-1.20457
811.262	-35959.2	-14580.6	7.61844	0.925787	-0.442049	-1.2232
811.279	-35959.2	-14580.5	7.63154	0.943781	-0.433298	-1.23921
811.296	-35959.1	-14580.3	7.64688	0.966914	-0.422369	-1.25863
811.313	-35959	-14580.2	7.66371	0.987896	-0.4052	-1.27767
811.33	-35959	-14580.1	7.68101	1.00325	-0.379636	-1.29361
811.347	-35959	-14580	7.69778	1.01561	-0.347558	-1.3061
811.364	-35958.9	-14579.8	7.71425	1.02587	-0.310815	-1.31536
811.381	-35958.9	-14579.7	7.73182	1.03272	-0.270995	-1.32203
811.398	-35958.8	-14579.6	7.75083	1.03601	-0.230994	-1.32651
811.415	-35958.8	-14579.5	7.77031	1.03696	-0.195129	-1.32888
811.432	-35958.7	-14579.3	7.78925	1.0368	-0.167773	-1.3288
811.449	-35958.7	-14579.2	7.80676	1.03642	-0.153032	-1.32556
811.466	-35958.6	-14579.1	7.8232	1.0333	-0.151091	-1.31872
811.483	-35958.6	-14579	7.83994	1.02253	-0.159207	-1.30804
811.5	-35958.5	-14578.9	7.85722	1.00418	-0.177408	-1.29242
811.517	-35958.5	-14578.7	7.87445	0.982038	-0.207627	-1.27038
811.534	-35958.4	-14578.6	7.89159	0.955693	-0.247331	-1.24355
811.551	-35958.4	-14578.5	7.90888	0.922514	-0.29133	-1.21551
811.568	-35958.3	-14578.4	7.92547	0.886589	-0.3386	-1.18779
811.585	-35958.3	-14578.3	7.94007	0.855429	-0.390089	-1.16085
811.602	-35958.2	-14578.1	7.95347	0.831369	-0.44185	-1.13675
811.619	-35958.2	-14578	7.9674	0.813708	-0.487735	-1.11808
811.636	-35958.1	-14577.8	7.98109	0.80162	-0.526961	-1.10443
811.653	-35958.1	-14577.7	7.99298	0.793976	-0.561061	-1.0938
811.67	-35958	-14577.6	8.00448	0.787862	-0.589146	-1.08365
811.687	-35958	-14577.5	8.01778	0.779614	-0.60955	-1.0713
811.704	-35957.9	-14577.3	8.03176	0.765543	-0.622302	-1.05462
811.721	-35957.9	-14577.2	8.04434	0.742658	-0.627739	-1.03194
811.738	-35957.8	-14577.1	8.05598	0.711993	-0.623907	-1.00298
811.755	-35957.8	-14577	8.06777	0.675505	-0.608903	-0.96778
811.772	-35957.8	-14576.8	8.07934	0.632737	-0.584948	-0.9254
811.789	-35957.7	-14576.7	8.09006	0.582475	-0.555415	-0.874693
811.806	-35957.7	-14576.6	8.1	0.523333	-0.523333	-0.814815
811.823	-35957.6	-14576.4	8.10924	0.454176	-0.491435	-0.745656
811.84	-35957.6	-14576.3	8.11707	0.375079	-0.461673	-0.669691
811.857	-35957.5	-14576.2	8.12286	0.287224	-0.435324	-0.589502
811.874	-35957.5	-14576.1	8.12686	0.19449	-0.412036	-0.505888
811.891	-35957.4	-14575.9	8.12933	0.101487	-0.391538	-0.420373
811.908	-35957.4	-14575.8	8.12997	0.0133967	-0.374967	-0.338194
811.925	-35957.3	-14575.6	8.12865	-0.0650148	-0.363204	-0.264143
811.942	-35957.3	-14575.5	8.12619	-0.130488	-0.355581	-0.199562
811.959	-35957.3	-14575.4	8.12317	-0.182705	-0.351308	-0.144377
811.976	-35957.2	-14575.3	8.11921	-0.227724	-0.349957	-0.0965768
811.993	-35957.2	-14575.2	8.11417	-0.270103	-0.351104	-0.054515
812.01	-35957.1	-14575	8.10872	-0.308599	-0.354213	-0.0180853
812.027	-35957.1	-14574.9	8.10348	-0.341288	-0.358951	0.0125374
812.044	-35957	-14574.7	8.09861	-0.366595	-0.365426	0.0370686
812.061	-35957	-14574.6	8.09384	-0.384305	-0.37355	0.0555683
812.078	-35956.9	-14574.5	8.08819	-0.396457	-0.382799	0.0687133
812.095	-35956.9	-14574.4	8.08133	-0.404245	-0.391934	0.077231
812.112	-35956.8	-14574.2	8.07417	-0.407048	-0.398576	0.08183
812.129	-35956.8	-14574.1	8.06728	-0.405395	-0.400931	0.0832077
812.146	-35956.8	-14574	8.06059	-0.401728	-0.398247	0.0820435
812.163	-35956.7	-14573.8	8.05395	-0.397019	-0.390311	0.0788859
812.18	-35956.7	-14573.7	8.0472	-0.39022	-0.377492	0.0741161
812.197	-35956.6	-14573.6	8.04031	-0.381474	-0.360431	0.0680027
812.214	-35956.6	-14573.4	8.03344	-0.372543	-0.340121	0.060699
812.231	-35956.5	-14573.3	8.02659	-0.364049	-0.319038	0.052732
812.248	-35956.5	-14573.2	8.01964	-0.355325	-0.301057	0.0450148
812.265	-35956.4	-14573.1	8.01289	-0.346822	-0.28651	0.0379634
812.282	-35956.4	-14572.9	8.00705	-0.340014	-0.272505	0.031528
812.299	-35956.4	-14572.8	8.00203	-0.335073	-0.25859	0.0259221
812.316	-35956.3	-14572.7	7.99701	-0.330984	-0.246491	0.0215835
812.333	-35956.3	-14572.5	7.99182	-0.327592	-0.234783	0.0183899
812.35	-35956.2	-14572.4	7.98674	-0.325386	-0.219841	0.0158004
812.367	-35956.2	-14572.3	7.98177	-0.323898	-0.202568	0.0136803
812.384	-35956.2	-14572.2	7.97671	-0.322106	-0.186647	0.0121603
812.401	-35956.1	-14572	7.97153	-0.320335	-0.171491	0.0111378
812.418	-35956.1	-14571.9	7.96633	-0.3197	-0.153937	0.0103722
812.435	-35956	-14571.8	7.96119	-0.319935	-0.134538	0.00986835
