# Supplementary material for: Extraction of driving behavior primitives considering driver expectation and vehicle dynamics
Source: PLoS One. 2025 Dec 31;20(12):e0340123. doi: 10.1371/journal.pone.0340123 (PMC12755792; doi:10.1371/journal.pone.0340123)
Supplement: S2 File — The dataset utilized in this study is organized into two main folders, categorizing driving scenarios into straight driving and turning maneuvers. These folders contain the raw, unprocessed behavioral data. For a detailed description of the variables and format within the.xlsx files, please refer to the accompanying readme.txt file. (ZIP) [file pone.0340123.s002.zip › DataSetForPimitiveExaction-2/turning/c17_w_4.xlsx]

## Sheet: Sheet1
815.155	-35949.4	-14552.3	7.32936	0.493334	0.0863702	-0.101325
815.172	-35949.3	-14552.2	7.3395	0.493544	0.089679	-0.0992789
815.189	-35949.3	-14552.1	7.34667	0.486667	0.1	-0.0969499
815.206	-35949.3	-14552	7.35333	0.483333	0.12	-0.0936819
815.223	-35949.2	-14551.9	7.36	0.476667	0.156667	-0.0915033
815.24	-35949.2	-14551.7	7.37053	0.469468	0.195581	-0.085675
815.257	-35949.1	-14551.6	7.37703	0.459502	0.231991	-0.0790974
815.274	-35949.1	-14551.5	7.38373	0.452951	0.265444	-0.0714602
815.291	-35949	-14551.4	7.39102	0.445858	0.304804	-0.0645658
815.308	-35949	-14551.3	7.40127	0.439168	0.344429	-0.0581246
815.325	-35949	-14551.2	7.41096	0.432769	0.376411	-0.0527819
815.342	-35948.9	-14551	7.41783	0.429443	0.39626	-0.0483695
815.359	-35948.9	-14550.9	7.4245	0.426101	0.413465	-0.0451731
815.376	-35948.8	-14550.8	7.43124	0.422622	0.438337	-0.0419932
815.393	-35948.8	-14550.7	7.43827	0.419724	0.465662	-0.0398946
815.41	-35948.8	-14550.6	7.4449	0.420074	0.483462	-0.0393139
815.427	-35948.7	-14550.5	7.45154	0.41998	0.496334	-0.0406702
815.444	-35948.7	-14550.3	7.45836	0.420005	0.510037	-0.043447
815.461	-35948.6	-14550.2	7.46513	0.419998	0.52372	-0.0506007
815.478	-35948.6	-14550.1	7.4728	0.42	0.531011	-0.0654097
815.495	-35948.5	-14550	7.4824	0.42	0.528532	-0.0941097
815.512	-35948.5	-14549.9	7.48894	0.42	0.519443	-0.134313
815.529	-35948.4	-14549.7	7.49584	0.42	0.512131	-0.176168
815.546	-35948.4	-14549.6	7.5028	0.42	0.515704	-0.212648
815.563	-35948.4	-14549.5	7.50936	0.42	0.522958	-0.236031
815.58	-35948.3	-14549.4	7.51625	0.42	0.528703	-0.249416
815.597	-35948.3	-14549.2	7.52317	0.42	0.529364	-0.25386
815.614	-35948.2	-14549.2	7.52984	0.420001	0.522694	-0.253138
815.631	-35948.2	-14549	7.53636	0.419995	0.510199	-0.249572
815.648	-35948.1	-14548.9	7.54536	0.42002	0.495929	-0.244931
815.665	-35948.1	-14548.8	7.5538	0.419925	0.484305	-0.240544
815.682	-35948	-14548.7	7.56034	0.420263	0.475883	-0.236698
815.699	-35948	-14548.5	7.56733	0.418249	0.470886	-0.233161
815.716	-35947.9	-14548.4	7.57384	0.414741	0.469755	-0.232015
815.733	-35947.9	-14548.3	7.58093	0.411	0.470305	-0.24223
815.75	-35947.8	-14548.2	7.58733	0.409774	0.468012	-0.273486
815.767	-35947.8	-14548.1	7.59651	0.41006	0.464557	-0.325343
815.784	-35947.7	-14547.9	7.6048	0.409987	0.460793	-0.391159
815.801	-35947.7	-14547.8	7.61135	0.410003	0.459815	-0.453178
815.818	-35947.7	-14547.7	7.618	0.41	0.460037	-0.507575
815.835	-35947.6	-14547.6	7.62501	0.409996	0.460032	-0.565666
815.852	-35947.6	-14547.5	7.6318	0.410018	0.459834	-0.621764
815.869	-35947.5	-14547.4	7.63839	0.409932	0.462122	-0.671325
815.886	-35947.5	-14547.2	7.64543	0.410206	0.468695	-0.712127
815.903	-35947.4	-14547.1	7.65218	0.407334	0.475518	-0.737723
815.92	-35947.4	-14547	7.65879	0.403969	0.482172	-0.750426
815.937	-35947.3	-14546.8	7.66584	0.400264	0.489023	-0.753876
815.954	-35947.3	-14546.7	7.67257	0.399931	0.498789	-0.751138
815.971	-35947.2	-14546.6	7.67919	0.400018	0.508765	-0.744893
815.988	-35947.2	-14546.5	7.68626	0.399998	0.519452	-0.73687
816.005	-35947.1	-14546.4	7.69294	0.400001	0.526376	-0.729147
816.022	-35947.1	-14546.3	7.69964	0.399999	0.52991	-0.723599
816.039	-35947	-14546.1	7.70614	0.400002	0.530026	-0.719157
816.056	-35947	-14546	7.71667	0.4	0.53	-0.716776
816.073	-35946.9	-14545.9	7.72294	0.400237	0.530289	-0.715479
816.09	-35946.9	-14545.8	7.72695	0.39995	0.529945	-0.714545
816.107	-35946.8	-14545.6	7.73309	0.398487	0.528418	-0.713594
816.124	-35946.8	-14545.5	7.74043	0.396558	0.52657	-0.71233
816.141	-35946.7	-14545.4	7.74738	0.394862	0.525078	-0.710641
816.158	-35946.7	-14545.3	7.75413	0.393108	0.523022	-0.708974
816.175	-35946.6	-14545.2	7.76102	0.391154	0.519709	-0.707729
816.192	-35946.5	-14545	7.76786	0.389866	0.516046	-0.706832
816.209	-35946.5	-14544.9	7.77451	0.389751	0.512744	-0.706189
816.226	-35946.5	-14544.8	7.78119	0.390038	0.509376	-0.705847
816.243	-35946.4	-14544.7	7.78804	0.390081	0.505765	-0.705807
816.26	-35946.3	-14544.6	7.79497	0.389971	0.502714	-0.705909
816.277	-35946.3	-14544.4	7.80187	0.389908	0.500789	-0.705968
816.294	-35946.2	-14544.3	7.80864	0.390086	0.499784	-0.705799
816.311	-35946.2	-14544.2	7.81528	0.390303	0.499575	-0.705307
816.328	-35946.1	-14544.1	7.82199	0.389677	0.500334	-0.704544
816.345	-35946.1	-14544	7.82885	0.387946	0.502003	-0.703501
816.362	-35946	-14543.8	7.83578	0.386027	0.504077	-0.702048
816.379	-35946	-14543.7	7.84267	0.384361	0.505945	-0.700304
816.396	-35945.9	-14543.6	7.84942	0.382542	0.506924	-0.698771
816.413	-35945.9	-14543.5	7.85606	0.380713	0.506901	-0.697674
816.43	-35945.8	-14543.4	7.8628	0.379772	0.506464	-0.696853
816.447	-35945.8	-14543.2	7.86969	0.37985	0.505097	-0.696259
816.464	-35945.7	-14543.1	7.87655	0.380065	0.500909	-0.696009
816.481	-35945.6	-14543	7.88339	0.380036	0.493805	-0.696041
816.498	-35945.6	-14542.8	7.89041	0.379981	0.485609	-0.696098
816.515	-35945.5	-14542.7	7.89718	0.37999	0.475869	-0.696087
816.532	-35945.5	-14542.6	7.90278	0.380005	0.46207	-0.696076
816.549	-35945.4	-14542.5	7.90773	0.380002	0.444412	-0.696081
816.566	-35945.4	-14542.3	7.91374	0.379999	0.425583	-0.696068
816.583	-35945.3	-14542.2	7.92084	0.38	0.406708	-0.696064
816.6	-35945.2	-14542.1	7.92769	0.38	0.387559	-0.696129
816.617	-35945.2	-14542	7.93426	0.38	0.367481	-0.696137
816.634	-35945.1	-14541.9	7.94128	0.380001	0.345689	-0.695849
816.651	-35945.1	-14541.7	7.94819	0.380001	0.323135	-0.695223
816.668	-35945	-14541.6	7.95376	0.379996	0.301753	-0.694343
816.685	-35945	-14541.5	7.95872	0.379997	0.281434	-0.693151
816.702	-35944.9	-14541.4	7.96473	0.380017	0.261253	-0.69156
816.719	-35944.9	-14541.3	7.97167	0.380012	0.243438	-0.68989
816.736	-35944.8	-14541.1	7.97863	0.379938	0.231306	-0.688595
816.753	-35944.7	-14541	7.98546	0.379964	0.224245	-0.687552
816.77	-35944.7	-14540.9	7.99234	0.380246	0.219867	-0.686421
816.787	-35944.6	-14540.7	7.9992	0.380095	0.216948	-0.685303
816.804	-35944.6	-14540.6	8.00591	0.378729	0.214851	-0.684375
816.821	-35944.5	-14540.5	8.01255	0.376862	0.21345	-0.683193
816.838	-35944.5	-14540.4	8.01928	0.375417	0.212832	-0.681131
816.855	-35944.4	-14540.3	8.02625	0.373494	0.213268	-0.677802
816.872	-35944.3	-14540.1	8.03342	0.369695	0.215248	-0.672841
816.889	-35944.3	-14540	8.04	0.363333	0.22	-0.665577
816.906	-35944.2	-14539.9	8.04529	0.353807	0.228104	-0.655312
816.923	-35944.2	-14539.8	8.05	0.34	0.236667	-0.641612
816.94	-35944.1	-14539.7	8.05498	0.321172	0.242771	-0.62436
816.957	-35944.1	-14539.5	8.06032	0.298601	0.246876	-0.604439
816.974	-35944	-14539.4	8.06577	0.274249	0.249677	-0.583077
816.991	-35943.9	-14539.3	8.07049	0.25069	0.249822	-0.561829
817.008	-35943.9	-14539.2	8.07397	0.229817	0.246114	-0.542021
817.025	-35943.8	-14539	8.07704	0.211242	0.239012	-0.524154
817.042	-35943.8	-14538.9	8.08041	0.194678	0.22867	-0.5086
817.059	-35943.7	-14538.8	8.08396	0.181251	0.213584	-0.495775
817.076	-35943.6	-14538.6	8.08744	0.171728	0.193455	-0.485947
817.093	-35943.6	-14538.5	8.09076	0.165427	0.171538	-0.479011
817.11	-35943.5	-14538.4	8.094	0.161586	0.149274	-0.474674
817.127	-35943.5	-14538.3	8.09755	0.159712	0.123393	-0.47238
817.144	-35943.4	-14538.2	8.10127	0.15941	0.092612	-0.471584
817.161	-35943.4	-14538	8.10393	0.160414	0.0607751	-0.471835
817.178	-35943.3	-14537.9	8.1054	0.162207	0.0300669	-0.472837
817.195	-35943.2	-14537.8	8.1077	0.163834	-0.00122641	-0.474529
817.212	-35943.2	-14537.7	8.1113	0.165244	-0.0333233	-0.476722
817.229	-35943.1	-14537.5	8.11411	0.167757	-0.0636815	-0.479005
817.246	-35943.1	-14537.4	8.11559	0.171425	-0.0901298	-0.481215
817.263	-35943	-14537.3	8.11777	0.174308	-0.111392	-0.483569
817.28	-35942.9	-14537.1	8.12132	0.175879	-0.127076	-0.485915
817.297	-35942.9	-14537	8.12502	0.177536	-0.137778	-0.487611
817.314	-35942.8	-14536.9	8.12831	0.1794	-0.143144	-0.488626
817.331	-35942.8	-14536.8	8.13152	0.180136	-0.141807	-0.489578
817.348	-35942.7	-14536.7	8.13493	0.179911	-0.134558	-0.490273
817.365	-35942.7	-14536.5	8.13871	0.180455	-0.124532	-0.48961
817.382	-35942.6	-14536.4	8.14225	0.180772	-0.114076	-0.486725
817.399	-35942.5	-14536.3	8.14437	0.177378	-0.104541	-0.480965
817.416	-35942.5	-14536.2	8.14578	0.168578	-0.0947932	-0.470955
817.433	-35942.4	-14536	8.14853	0.154111	-0.0821219	-0.454828
817.45	-35942.4	-14535.9	8.15224	0.132827	-0.0696073	-0.432121
817.467	-35942.3	-14535.8	8.15472	0.103154	-0.0640999	-0.403601
817.484	-35942.3	-14535.7	8.15617	0.0675274	-0.06173	-0.371392
817.501	-35942.2	-14535.5	8.15817	0.0309145	-0.0528464	-0.338358
817.518	-35942.1	-14535.4	8.15988	-0.00375608	-0.043766	-0.305757
817.535	-35942.1	-14535.3	8.15931	-0.0349854	-0.0482559	-0.273918
817.552	-35942	-14535.1	8.15716	-0.0634794	-0.0609438	-0.243333
817.569	-35942	-14535	8.15542	-0.0910788	-0.0676992	-0.214472
817.586	-35941.9	-14534.9	8.15374	-0.118501	-0.0743275	-0.186767
817.603	-35941.9	-14534.8	8.15086	-0.146018	-0.0939451	-0.159217
817.62	-35941.8	-14534.7	8.14728	-0.174708	-0.121814	-0.131336
817.637	-35941.7	-14534.5	8.14401	-0.20555	-0.147778	-0.103002
817.654	-35941.7	-14534.4	8.14049	-0.236504	-0.176047	-0.0750912
817.671	-35941.6	-14534.3	8.13574	-0.264595	-0.214192	-0.0488501
817.688	-35941.6	-14534.1	8.13032	-0.288714	-0.254508	-0.0252522
817.705	-35941.5	-14534	8.12514	-0.308699	-0.286467	-0.00498626
817.722	-35941.4	-14533.9	8.12028	-0.325724	-0.31192	0.0121512
817.739	-35941.4	-14533.8	8.11548	-0.340924	-0.335407	0.0265393
817.756	-35941.3	-14533.6	8.11	-0.353333	-0.356667	0.0381264
817.773	-35941.3	-14533.5	8.10332	-0.361796	-0.374658	0.0467789
817.79	-35941.2	-14533.4	8.09626	-0.366891	-0.390951	0.052549
817.807	-35941.2	-14533.3	8.08962	-0.369489	-0.406867	0.0556472
817.824	-35941.1	-14533.1	8.08293	-0.369975	-0.420716	0.0566585
817.841	-35941	-14533	8.07584	-0.368716	-0.430226	0.0561226
817.858	-35941	-14532.9	8.0693	-0.366354	-0.433294	0.0541632
817.875	-35940.9	-14532.8	8.06398	-0.363304	-0.42934	0.0509853
817.892	-35940.9	-14532.6	8.05913	-0.359169	-0.421974	0.0472682
817.909	-35940.8	-14532.5	8.05411	-0.354004	-0.414057	0.043512
817.926	-35940.8	-14532.4	8.04914	-0.349266	-0.404914	0.0395925
817.943	-35940.7	-14532.2	8.04425	-0.3458	-0.394352	0.035529
817.96	-35940.7	-14532.1	8.03853	-0.342504	-0.384558	0.0318974
817.977	-35940.6	-14532	8.03166	-0.338842	-0.376325	0.0290147
817.994	-35940.6	-14531.9	8.02466	-0.335985	-0.366954	0.0265114
818.011	-35940.5	-14531.8	8.01807	-0.334366	-0.355234	0.0242129
818.028	-35940.4	-14531.6	8.01128	-0.332809	-0.343253	0.02242
818.045	-35940.4	-14531.5	8.00421	-0.330893	-0.332646	0.0212503
818.062	-35940.3	-14531.4	7.99794	-0.329766	-0.323718	0.0204289
818.079	-35940.3	-14531.2	7.99282	-0.329812	-0.316614	0.0198189
818.096	-35940.2	-14531.1	7.988	-0.33007	-0.31144	0.0195404
818.113	-35940.2	-14531	7.983	-0.330051	-0.308037	0.0195593
818.13	-35940.1	-14530.9	7.97789	-0.329982	-0.30591	0.0196255
818.147	-35940.1	-14530.7	7.97274	-0.329988	-0.304314	0.0196196
818.164	-35940	-14530.6	7.96756	-0.330005	-0.302274	0.0196025
818.181	-35940	-14530.5	7.96239	-0.330003	-0.3003	0.0196046
818.198	-35939.9	-14530.4	7.95736	-0.329998	-0.300419	0.0196106
818.215	-35939.9	-14530.3	7.95239	-0.329999	-0.302415	0.0196106
818.232	-35939.8	-14530.1	7.94725	-0.33	-0.304045	0.0196028
818.249	-35939.8	-14530	7.94206	-0.33	-0.305517	0.0196007
818.266	-35939.7	-14529.9	7.93717	-0.33	-0.309198	0.0196271
818.283	-35939.7	-14529.8	7.93207	-0.33	-0.314743	0.0196318
818.3	-35939.6	-14529.6	7.9257	-0.33	-0.319794	0.0195284
818.317	-35939.6	-14529.5	7.91883	-0.33	-0.324623	0.0195165
818.334	-35939.5	-14529.4	7.91329	-0.33	-0.331101	0.0199032
818.351	-35939.4	-14529.2	7.90836	-0.33	-0.338218	0.0199034
818.368	-35939.4	-14529.1	7.90189	-0.33	-0.343253	0.0179452
818.385	-35939.4	-14529	7.8948	-0.33	-0.346138	0.012019
818.402	-35939.3	-14528.9	7.88939	-0.33	-0.348234	-0.00013806
818.419	-35939.2	-14528.8	7.88464	-0.33	-0.349761	-0.0208576
818.436	-35939.2	-14528.6	7.87828	-0.33	-0.350404	-0.0522264
818.453	-35939.1	-14528.5	7.87115	-0.33	-0.350134	-0.0940356
818.47	-35939.1	-14528.4	7.86534	-0.33	-0.349037	-0.144555
818.487	-35939	-14528.3	7.86055	-0.33	-0.346982	-0.199401
818.504	-35939	-14528.1	7.85569	-0.330001	-0.343878	-0.253645
818.521	-35938.9	-14528	7.8506	-0.33	-0.340392	-0.305608
818.538	-35938.9	-14527.9	7.84547	-0.329995	-0.337207	-0.354749
818.555	-35938.8	-14527.8	7.8403	-0.329999	-0.333586	-0.400479
818.572	-35938.8	-14527.6	7.83512	-0.330019	-0.32866	-0.442319
818.589	-35938.8	-14527.5	7.83	-0.33	-0.323333	-0.480392
818.606	-35938.7	-14527.4	7.82502	-0.329924	-0.318556	-0.515325
818.623	-35938.6	-14527.3	7.82	-0.33	-0.313333	-0.54902
818.64	-35938.6	-14527.1	7.81479	-0.330277	-0.30668	-0.582887
818.657	-35938.5	-14527	7.80971	-0.329945	-0.299598	-0.615091
818.674	-35938.5	-14526.9	7.80487	-0.328401	-0.292985	-0.643578
818.691	-35938.5	-14526.8	7.79926	-0.326452	-0.28573	-0.668303
818.708	-35938.4	-14526.7	7.79241	-0.324815	-0.276598	-0.689439
818.725	-35938.4	-14526.5	7.786	-0.323111	-0.265201	-0.706588
818.742	-35938.3	-14526.4	7.78104	-0.321158	-0.251715	-0.719575
818.759	-35938.2	-14526.3	7.77556	-0.319868	-0.237509	-0.72915
818.776	-35938.2	-14526.2	7.76847	-0.319771	-0.223677	-0.736033
818.793	-35938.2	-14526.1	7.76201	-0.320045	-0.210175	-0.740495
818.81	-35938.1	-14525.9	7.75723	-0.320062	-0.19683	-0.742955
818.827	-35938.1	-14525.8	7.75189	-0.319988	-0.183538	-0.744257
818.844	-35938	-14525.7	7.74487	-0.319985	-0.170023	-0.744975
818.861	-35938	-14525.5	7.73821	-0.320004	-0.155644	-0.745043
818.878	-35937.9	-14525.4	7.73304	-0.320004	-0.140219	-0.744505
818.895	-35937.9	-14525.3	7.72831	-0.319999	-0.12444	-0.74373
818.912	-35937.8	-14525.2	7.72331	-0.319999	-0.109162	-0.742768
818.929	-35937.8	-14525.1	7.71819	-0.32	-0.095345	-0.741163
818.946	-35937.7	-14524.9	7.71304	-0.32	-0.0832624	-0.738879
818.963	-35937.7	-14524.8	7.70787	-0.32	-0.0721747	-0.736543
818.98	-35937.6	-14524.7	7.7027	-0.32	-0.061777	-0.734354
818.997	-35937.6	-14524.6	7.69764	-0.32	-0.0524013	-0.731912
819.014	-35937.5	-14524.5	7.69266	-0.32	-0.0440845	-0.729149
819.031	-35937.5	-14524.3	7.68761	-0.32	-0.0365105	-0.726385
819.048	-35937.4	-14524.2	7.68245	-0.32	-0.029614	-0.723623
819.065	-35937.4	-14524.1	7.67725	-0.32	-0.0236112	-0.720521
819.082	-35937.3	-14524	7.67209	-0.32	-0.018529	-0.717101
819.099	-35937.3	-14523.9	7.66705	-0.32	-0.0141452	-0.713717
819.116	-35937.2	-14523.7	7.66207	-0.32	-0.00927094	-0.710472
819.133	-35937.2	-14523.6	7.657	-0.32	-0.00210379	-0.707282
819.15	-35937.1	-14523.5	7.65183	-0.32	0.00685094	-0.704478
819.167	-35937.1	-14523.4	7.64665	-0.32	0.0153131	-0.702702
819.184	-35937.1	-14523.2	7.64151	-0.32	0.0218774	-0.702388
819.201	-35937	-14523.1	7.63641	-0.32	0.0258149	-0.703836
819.218	-35937	-14523	7.63143	-0.32	0.0268895	-0.707542
819.235	-35936.9	-14522.9	7.62661	-0.32	0.0253441	-0.713984
819.252	-35936.9	-14522.7	7.62139	-0.32	0.0234545	-0.722332
819.269	-35936.8	-14522.6	7.61497	-0.320001	0.0241776	-0.731141
819.286	-35936.8	-14522.5	7.6079	-0.320001	0.0263672	-0.740182
819.303	-35936.7	-14522.4	7.60116	-0.319995	0.0274789	-0.74976
819.32	-35936.7	-14522.3	7.59454	-0.319997	0.0293239	-0.759681
819.337	-35936.6	-14522.2	7.58751	-0.320017	0.0346177	-0.769709
819.354	-35936.6	-14522	7.58073	-0.320007	0.0397079	-0.780714
819.371	-35936.5	-14521.9	7.57514	-0.319932	0.039591	-0.793672
819.388	-35936.5	-14521.8	7.57028	-0.319987	0.0368026	-0.80748
819.405	-35936.4	-14521.7	7.56537	-0.320269	0.0353527	-0.820566
819.422	-35936.4	-14521.6	7.5603	-0.320049	0.0335257	-0.832651
819.439	-35936.3	-14521.4	7.55517	-0.318633	0.0288429	-0.843693
819.456	-35936.3	-14521.3	7.55	-0.316667	0.0233333	-0.852941
819.473	-35936.2	-14521.2	7.54482	-0.314943	0.0199695	-0.859661
819.49	-35936.2	-14521.1	7.5397	-0.313224	0.0201238	-0.864034
819.507	-35936.1	-14521	7.53471	-0.311304	0.0241584	-0.866431
819.524	-35936.1	-14520.8	7.5297	-0.309954	0.0303896	-0.867098
819.541	-35936	-14520.7	7.52458	-0.30976	0.0371382	-0.866333
819.558	-35936	-14520.6	7.51939	-0.310024	0.0441792	-0.864708
819.575	-35936	-14520.5	7.5142	-0.310061	0.0513323	-0.862657
819.592	-35935.9	-14520.4	7.50911	-0.309991	0.057685	-0.860058
819.609	-35935.9	-14520.3	7.50412	-0.309983	0.0627768	-0.856644
819.626	-35935.8	-14520.1	7.49911	-0.310002	0.0675318	-0.852018
819.643	-35935.8	-14520	7.49397	-0.310004	0.0733968	-0.84558
819.66	-35935.7	-14519.9	7.48878	-0.309999	0.0825728	-0.836278
819.677	-35935.7	-14519.8	7.4836	-0.309999	0.0958998	-0.823787
819.694	-35935.6	-14519.7	7.47852	-0.31	0.111256	-0.809368
819.711	-35935.6	-14519.5	7.47354	-0.31	0.127469	-0.794147
819.728	-35935.5	-14519.4	7.46851	-0.31	0.145604	-0.778682
819.745	-35935.5	-14519.3	7.46336	-0.31	0.166057	-0.763733
819.762	-35935.4	-14519.2	7.45816	-0.31	0.18768	-0.750499
819.779	-35935.4	-14519.1	7.453	-0.31	0.208767	-0.739612
819.796	-35935.3	-14519	7.44793	-0.31	0.227073	-0.730811
819.813	-35935.3	-14518.8	7.44295	-0.31	0.242063	-0.723675
819.83	-35935.2	-14518.7	7.43791	-0.31	0.255385	-0.717686
819.847	-35935.2	-14518.6	7.43275	-0.31	0.267617	-0.712574
819.864	-35935.1	-14518.5	7.42755	-0.31	0.277853	-0.708387
819.881	-35935.1	-14518.4	7.42239	-0.31	0.286265	-0.705047
819.898	-35935.1	-14518.3	7.41736	-0.31	0.2942	-0.702332
819.915	-35935	-14518.1	7.41239	-0.31	0.301107	-0.700161
819.932	-35935	-14518	7.40725	-0.31	0.30471	-0.698592
819.949	-35934.9	-14517.9	7.40206	-0.31	0.304385	-0.697522
819.966	-35934.9	-14517.8	7.39717	-0.31	0.301092	-0.696714
819.983	-35934.8	-14517.7	7.39207	-0.31	0.295647	-0.696171
820	-35934.8	-14517.6	7.3857	-0.31	0.288766	-0.696053
820.017	-35934.7	-14517.4	7.37883	-0.31	0.281982	-0.696114
820.034	-35934.7	-14517.3	7.37329	-0.31	0.277203	-0.695856
820.051	-35934.6	-14517.2	7.36836	-0.31	0.274156	-0.695217
820.068	-35934.6	-14517.1	7.36189	-0.31	0.271175	-0.694389
820.085	-35934.5	-14517	7.3548	-0.31	0.267601	-0.69319
820.102	-35934.5	-14516.9	7.34939	-0.31	0.263346	-0.691291
820.119	-35934.4	-14516.7	7.34464	-0.31	0.258094	-0.688988
820.136	-35934.4	-14516.6	7.33828	-0.31	0.251547	-0.686801
820.153	-35934.3	-14516.5	7.33115	-0.31	0.24452	-0.684542
820.17	-35934.3	-14516.4	7.32534	-0.31	0.238313	-0.681793
820.187	-35934.2	-14516.3	7.32055	-0.31	0.233736	-0.678954
820.204	-35934.2	-14516.2	7.31569	-0.310002	0.231211	-0.676625
820.221	-35934.1	-14516.1	7.3106	-0.310001	0.230087	-0.674546
820.238	-35934.1	-14515.9	7.30546	-0.309994	0.229233	-0.672275
820.255	-35934	-14515.8	7.3003	-0.309999	0.226893	-0.670053
820.272	-35934	-14515.7	7.29512	-0.310025	0.221489	-0.668247
820.289	-35933.9	-14515.6	7.29	-0.31	0.213333	-0.666667
820.306	-35933.9	-14515.5	7.285	-0.309902	0.203019	-0.665036
820.323	-35933.8	-14515.4	7.28	-0.31	0.19	-0.663399
820.34	-35933.8	-14515.3	7.27488	-0.310356	0.173826	-0.661657
820.357	-35933.7	-14515.1	7.2697	-0.30993	0.15556	-0.658823
820.374	-35933.7	-14515	7.26454	-0.308639	0.136013	-0.65346
820.391	-35933.6	-14514.9	7.25939	-0.310552	0.113871	-0.643371
820.408	-35933.6	-14514.8	7.25428	-0.320577	0.0881336	-0.626234
820.425	-35933.5	-14514.7	7.24946	-0.343525	0.0599369	-0.599827
820.442	-35933.5	-14514.6	7.24477	-0.382091	0.0300653	-0.562799
820.459	-35933.4	-14514.5	7.23877	-0.433034	-0.00273602	-0.516203
820.476	-35933.4	-14514.4	7.23056	-0.492068	-0.0387455	-0.462209
820.493	-35933.3	-14514.3	7.22104	-0.554894	-0.0750582	-0.404653
820.51	-35933.3	-14514.1	7.21094	-0.616729	-0.107941	-0.347484
820.527	-35933.2	-14514	7.20002	-0.671867	-0.132955	-0.294367
820.544	-35933.2	-14513.9	7.18833	-0.717874	-0.147896	-0.246876
820.561	-35933.1	-14513.8	7.17658	-0.758145	-0.154555	-0.203045
820.578	-35933.1	-14513.7	7.16484	-0.795928	-0.154172	-0.161564
820.595	-35933.1	-14513.6	7.15188	-0.833198	-0.146419	-0.122828
820.612	-35933	-14513.5	7.13706	-0.870294	-0.13392	-0.0857495
820.629	-35933	-14513.3	7.12078	-0.905368	-0.123768	-0.0468609
820.646	-35932.9	-14513.2	7.10359	-0.937948	-0.117682	-0.0047764
820.663	-35932.9	-14513.1	7.08618	-0.969766	-0.109059	0.0385623
820.68	-35932.8	-14513	7.06898	-0.999783	-0.0951613	0.0818093
820.697	-35932.8	-14512.9	7.05209	-1.02338	-0.0789277	0.124697
820.714	-35932.7	-14512.8	7.03545	-1.03975	-0.0622354	0.166765
820.731	-35932.7	-14512.7	7.01883	-1.05232	-0.0454567	0.207291
820.748	-35932.6	-14512.6	7.00174	-1.0627	-0.0297546	0.245986
820.765	-35932.6	-14512.5	6.98351	-1.07033	-0.0172467	0.283009
820.782	-35932.5	-14512.4	6.96446	-1.07525	-0.0104615	0.317785
820.799	-35932.5	-14512.3	6.94577	-1.07821	-0.0119682	0.349172
820.816	-35932.4	-14512.1	6.92755	-1.07973	-0.0196905	0.378137
820.833	-35932.4	-14512	6.90904	-1.08011	-0.0282484	0.40725
820.85	-35932.4	-14511.9	6.89007	-1.08	-0.0383519	0.437712
820.867	-35932.3	-14511.8	6.871	-1.08015	-0.055083	0.469601
820.884	-35932.3	-14511.7	6.85214	-1.08019	-0.076864	0.502968
820.901	-35932.2	-14511.6	6.83369	-1.07905	-0.0981316	0.537805
820.918	-35932.2	-14511.5	6.81541	-1.07717	-0.119643	0.573416
820.935	-35932.1	-14511.4	6.79685	-1.07566	-0.145323	0.608712
820.952	-35932.1	-14511.3	6.77786	-1.07394	-0.173527	0.642649
820.969	-35932	-14511.2	6.75856	-1.07072	-0.199758	0.674279
820.986	-35932	-14511.1	6.73982	-1.06716	-0.222872	0.703235
821.003	-35932	-14511	6.72265	-1.06515	-0.243283	0.72962
821.02	-35931.9	-14510.9	6.70626	-1.0637	-0.260639	0.754799
821.037	-35931.9	-14510.7	6.68934	-1.0609	-0.274191	0.780407
821.054	-35931.8	-14510.6	6.67203	-1.05711	-0.282725	0.806336
821.071	-35931.8	-14510.5	6.65493	-1.05351	-0.285285	0.831654
821.088	-35931.7	-14510.4	6.6377	-1.05019	-0.283517	0.854937
821.105	-35931.7	-14510.3	6.61978	-1.04691	-0.279587	0.87496
821.122	-35931.7	-14510.2	6.60112	-1.04354	-0.273743	0.892287
821.139	-35931.6	-14510.1	6.58198	-1.04003	-0.265853	0.907828
821.156	-35931.6	-14510	6.56333	-1.03667	-0.256667	0.921569
821.173	-35931.5	-14509.9	6.54594	-1.03402	-0.246889	0.933554
821.19	-35931.5	-14509.8	6.52899	-1.03338	-0.235978	0.945146
821.207	-35931.4	-14509.7	6.51171	-1.03575	-0.223725	0.957655
821.224	-35931.4	-14509.6	6.49471	-1.04069	-0.212071	0.971126
821.241	-35931.4	-14509.5	6.47831	-1.04787	-0.202803	0.985252
821.258	-35931.3	-14509.4	6.46124	-1.05805	-0.195984	0.999482
821.275	-35931.3	-14509.3	6.44258	-1.07077	-0.191554	1.01347
821.292	-35931.2	-14509.2	6.42327	-1.08153	-0.189942	1.02757
821.309	-35931.2	-14509.1	6.40424	-1.08811	-0.191175	1.04184
821.326	-35931.2	-14509	6.38567	-1.09542	-0.194112	1.05535
821.343	-35931.1	-14508.9	6.36741	-1.10671	-0.198346	1.06804
821.36	-35931.1	-14508.8	6.34894	-1.11974	-0.205294	1.08191
821.377	-35931	-14508.7	6.33004	-1.13305	-0.215388	1.09774
821.394	-35931	-14508.6	6.31114	-1.14798	-0.226625	1.11337
821.411	-35931	-14508.5	6.29236	-1.16412	-0.237228	1.12717
821.428	-35930.9	-14508.4	6.27312	-1.17748	-0.246325	1.13904
821.445	-35930.9	-14508.3	6.25316	-1.18613	-0.253347	1.14875
821.462	-35930.8	-14508.2	6.23277	-1.19175	-0.258044	1.1557
821.479	-35930.8	-14508.1	6.21218	-1.19543	-0.260134	1.15981
821.496	-35930.8	-14508	6.19145	-1.1971	-0.259273	1.16187
821.513	-35930.7	-14507.9	6.17079	-1.19706	-0.255808	1.16247
821.53	-35930.7	-14507.8	6.15054	-1.19622	-0.250913	1.16195
821.547	-35930.6	-14507.7	6.13062	-1.19469	-0.244508	1.16079
821.564	-35930.6	-14507.6	6.11043	-1.19173	-0.235156	1.15961
821.581	-35930.6	-14507.5	6.08979	-1.18801	-0.222923	1.15854
821.598	-35930.6	-14507.4	6.06898	-1.18574	-0.209524	1.15715
821.615	-35930.5	-14507.3	6.04835	-1.18436	-0.195779	1.15491
821.632	-35930.5	-14507.2	6.02825	-1.18088	-0.181583	1.15118
821.649	-35930.4	-14507.1	6.00835	-1.1739	-0.166559	1.14507
821.666	-35930.4	-14507	5.98783	-1.16339	-0.150195	1.13556
821.683	-35930.4	-14507	5.9671	-1.14924	-0.132838	1.12276
821.7	-35930.3	-14506.9	5.94746	-1.1314	-0.115461	1.10771
821.717	-35930.3	-14506.8	5.92879	-1.11209	-0.0983461	1.09177
821.734	-35930.3	-14506.6	5.91016	-1.09477	-0.0813373	1.07646
821.751	-35930.2	-14506.6	5.89185	-1.08041	-0.0647278	1.06258
821.768	-35930.2	-14506.5	5.87466	-1.06848	-0.0489859	1.05048
821.785	-35930.1	-14506.4	5.85757	-1.05868	-0.033655	1.04026
821.802	-35930.1	-14506.3	5.83885	-1.05079	-0.017929	1.03186
821.819	-35930.1	-14506.2	5.81984	-1.04436	-0.00256024	1.02503
821.836	-35930	-14506.1	5.80284	-1.03886	0.0112295	1.01945
821.853	-35930	-14506	5.7864	-1.0341	0.024303	1.01488
821.87	-35930	-14505.9	5.76804	-1.03005	0.038081	1.0111
821.887	-35929.9	-14505.8	5.74886	-1.02695	0.0518009	1.00796
821.904	-35929.9	-14505.7	5.73102	-1.02499	0.0641553	1.00536
821.921	-35929.9	-14505.6	5.71431	-1.02343	0.0759563	1.00336
821.938	-35929.8	-14505.5	5.69775	-1.02156	0.0882289	1.00204
821.955	-35929.8	-14505.5	5.681	-1.02005	0.0994245	1.00114
821.972	-35929.8	-14505.4	5.66393	-1.01975	0.107685	1.00041
821.989	-35929.7	-14505.3	5.64667	-1.02	0.113333	1
822.006	-35929.7	-14505.2	5.6294	-1.01999	0.116822	0.999999
822.023	-35929.7	-14505.1	5.61234	-1.02001	0.116504	0.999989
822.04	-35929.6	-14505	5.59562	-1.02029	0.111166	0.99957
822.057	-35929.6	-14504.9	5.57902	-1.01994	0.102806	0.998866
822.074	-35929.6	-14504.8	5.56219	-1.01834	0.0932952	0.997971
822.091	-35929.5	-14504.8	5.54452	-1.01648	0.0818419	0.996517
822.108	-35929.5	-14504.7	5.52573	-1.01504	0.0680736	0.994319
822.125	-35929.5	-14504.6	5.50666	-1.01282	0.0543797	0.991985
822.142	-35929.4	-14504.5	5.48809	-1.00928	0.0424835	0.989898
822.159	-35929.4	-14504.4	5.47024	-1.00627	0.0313681	0.98756
822.176	-35929.4	-14504.3	5.45305	-1.00474	0.0205034	0.984713
822.193	-35929.3	-14504.2	5.43596	-1.00267	0.0114698	0.981974
822.21	-35929.3	-14504.1	5.4187	-0.999077	0.00556207	0.979717
822.227	-35929.2	-14504.1	5.40174	-0.995907	0.00286676	0.977566
822.244	-35929.2	-14504	5.38518	-0.994222	0.00274738	0.975331
822.261	-35929.2	-14503.9	5.36829	-0.992913	0.00358634	0.973297
822.278	-35929.2	-14503.8	5.35097	-0.991217	0.00487284	0.9716
822.295	-35929.1	-14503.7	5.33422	-0.989331	0.0081403	0.970037
822.312	-35929.1	-14503.6	5.31865	-0.987548	0.0134817	0.968396
822.329	-35929	-14503.5	5.30412	-0.986145	0.0186278	0.966499
822.346	-35929	-14503.5	5.28952	-0.984709	0.0232509	0.964318
822.363	-35929	-14503.4	5.2727	-0.981996	0.0296272	0.962005
822.38	-35928.9	-14503.3	5.25478	-0.97828	0.037116	0.959731
822.397	-35928.9	-14503.2	5.24085	-0.975723	0.0414102	0.957663
822.414	-35928.9	-14503.1	5.22843	-0.974309	0.0439057	0.955512
822.431	-35928.9	-14503.1	5.20757	-0.971681	0.0518047	0.952557
822.448	-35928.8	-14503	5.18735	-0.96821	0.0607382	0.949285
822.465	-35928.8	-14502.9	5.17065	-0.964858	0.0655901	0.945781
822.482	-35928.8	-14502.8	5.15388	-0.961102	0.0669466	0.943108
822.499	-35928.7	-14502.7	5.13438	-0.959662	0.0663705	0.940854
822.516	-35928.7	-14502.6	5.11979	-0.960598	0.0682055	0.939613
822.533	-35928.7	-14502.6	5.11148	-0.958943	0.0721454	0.936593
822.55	-35928.6	-14502.5	5.09366	-0.948316	0.0751037	0.923521
822.567	-35928.6	-14502.4	5.07736	-0.916378	0.0813513	0.893343
822.584	-35928.6	-14502.3	5.06151	-0.869149	0.0859028	0.848229
822.601	-35928.5	-14502.2	5.04712	-0.811445	0.089062	0.795703
822.618	-35928.5	-14502.2	5.03335	-0.750646	0.0921035	0.736155
822.635	-35928.5	-14502.1	5.01978	-0.692655	0.100513	0.680315
822.652	-35928.4	-14502	5.00636	-0.640271	0.113301	0.624626
822.669	-35928.4	-14501.9	4.99489	-0.573583	0.127801	0.55745
822.686	-35928.4	-14501.9	4.98774	-0.494208	0.138118	0.484489
822.703	-35928.3	-14501.8	4.98122	-0.416097	0.150976	0.413132
822.72	-35928.3	-14501.7	4.9742	-0.350072	0.162297	0.346067
822.737	-35928.3	-14501.6	4.96727	-0.296418	0.16942	0.28854
822.754	-35928.3	-14501.5	4.96373	-0.23734	0.173021	0.233333
822.771	-35928.2	-14501.5	4.9601	-0.176627	0.176362	0.176264
822.788	-35928.2	-14501.4	4.96005	-0.128847	0.182951	0.131865
822.805	-35928.1	-14501.3	4.9569	-0.0983529	0.189484	0.0976091
822.822	-35928.1	-14501.2	4.95333	-0.07	0.2	0.0718954
822.839	-35928.1	-14501.1	4.95	-0.0533333	0.206667	0.0533769
822.856	-35928.1	-14501.1	4.95	-0.04	0.21	0.040305
822.873	-35928	-14501	4.94999	-0.0295269	0.209873	0.0299699
822.89	-35928	-14500.9	4.95	-0.0229357	0.20646	0.022513
822.907	-35928	-14500.8	4.95	-0.0163781	0.203112	0.0171272
822.924	-35927.9	-14500.8	4.95	-0.0129139	0.199763	0.0126867
822.941	-35927.9	-14500.7	4.95	-0.009832	0.200277	0.0107246
822.958	-35927.9	-14500.6	4.95	-0.0100479	0.203773	0.00975567
822.975	-35927.8	-14500.5	4.95	-0.00995539	0.207262	0.00984418
822.992	-35927.8	-14500.4	4.95	-0.0101127	0.210584	0.00970324
823.009	-35927.8	-14500.4	4.95	-0.00957415	0.213934	0.00839759
823.026	-35927.7	-14500.3	4.95	-0.00583202	0.217562	0.00578613
823.043	-35927.7	-14500.2	4.95	-0.00243644	0.220391	0.0026307
823.06	-35927.7	-14500.1	4.95	0.000239935	0.219337	0.000724143
823.077	-35927.6	-14500	4.95	-7.44902e-05	0.215654	-8.2143e-05
823.094	-35927.6	-14500	4.95	1.98735e-05	0.21221	2.19152e-05
823.111	-35927.6	-14499.9	4.95	-4.99225e-06	0.209709	-5.50512e-06
823.128	-35927.5	-14499.8	4.95	1.48849e-06	0.210224	1.64141e-06
823.145	-35927.5	-14499.7	4.95	-3.96859e-07	0.209278	-4.3763e-07
823.162	-35927.5	-14499.7	4.95	9.85542e-08	0.204533	1.08679e-07
823.179	-35927.4	-14499.6	4.95	-2.85816e-08	0.196211	-3.15179e-08
823.196	-35927.4	-14499.5	4.95	7.61471e-09	0.185069	8.397e-09
823.213	-35927.4	-14499.4	4.95	-1.8654e-09	0.169589	-2.05704e-09
823.23	-35927.3	-14499.4	4.95	5.30212e-10	0.151976	5.84683e-10
823.247	-35927.3	-14499.3	4.95	-1.4114e-10	0.135587	-1.5564e-10
823.264	-35927.3	-14499.2	4.95	3.401e-11	0.118504	3.7504e-11
823.281	-35927.2	-14499.1	4.95	-9.5213e-12	0.0998272	-1.04995e-11
823.298	-35927.2	-14499.1	4.95	2.5321e-12	0.0779199	2.79224e-12
823.315	-35927.2	-14499	4.95	-5.97813e-13	0.0537983	-6.5923e-13
823.332	-35927.1	-14498.9	4.95	1.65406e-13	0.0275022	1.82399e-13
823.349	-35927.1	-14498.8	4.95	-4.39396e-14	0.00261973	-4.84537e-14
823.366	-35927.1	-14498.7	4.95	1.01072e-14	-0.0196417	1.11455e-14
823.383	-35927	-14498.7	4.95	-2.7707e-15	-0.0374964	-3.05535e-15
823.4	-35927	-14498.6	4.95	7.3508e-16	-0.0557771	8.10598e-16
823.417	-35927	-14498.5	4.95	-1.63347e-16	-0.0774823	-1.80128e-16
823.434	-35926.9	-14498.4	4.95	4.44492e-17	-0.0939537	4.90157e-17
823.451	-35926.9	-14498.3	4.95	-1.17747e-17	-0.0994538	-1.29843e-17
823.468	-35926.9	-14498.3	4.95	2.49291e-18	-0.102206	2.74902e-18
823.485	-35926.8	-14498.2	4.95	-6.74391e-19	-0.108267	-7.43675e-19
823.502	-35926.8	-14498.1	4.95	1.78322e-19	-0.115356	1.96642e-19
823.519	-35926.8	-14498	4.95	-3.50715e-20	-0.119486	-3.86746e-20
823.536	-35926.7	-14498	4.95	9.44418e-21	-0.122673	1.04144e-20
823.553	-35926.7	-14497.9	4.95	-2.49168e-21	-0.12629	-2.74766e-21
823.57	-35926.7	-14497.8	4.95	4.307e-22	-0.126752	4.74948e-22
823.587	-35926.6	-14497.7	4.95	-1.15582e-22	-0.124262	-1.27456e-22
823.604	-35926.6	-14497.7	4.95	3.04098e-23	-0.111679	3.35339e-23
823.621	-35926.6	-14497.6	4.95	-3.88629e-24	-0.0976843	-4.28555e-24
823.638	-35926.5	-14497.5	4.95	1.0405e-24	-0.0777081	1.1474e-24
823.655	-35926.5	-14497.4	4.95	-2.72788e-25	-0.0640989	-3.00812e-25
823.672	-35926.5	-14497.3	4.95	0	-0.05	0
823.689	-35926.4	-14497.3	4.95	2.08062e-36	-0.04	2.29437e-36
823.706	-35926.4	-14497.2	4.95	0	-0.03	0
823.723	-35926.4	-14497.1	4.95	1.18461e-27	-0.0193613	1.30631e-27
823.74	-35926.3	-14497	4.95	-3.16693e-28	-0.00953809	-3.49229e-28
823.757	-35926.3	-14497	4.95	8.21582e-29	-0.00291236	9.05987e-29
823.774	-35926.3	-14496.9	4.95	-4.07713e-29	0.00389047	-4.49599e-29
823.791	-35926.2	-14496.8	4.95	1.0895e-29	0.00713439	1.20143e-29
823.808	-35926.2	-14496.7	4.95	-2.80803e-30	0.00991361	-3.09651e-30
823.825	-35926.2	-14496.6	4.95	1.04543e-30	0.00589939	1.15283e-30
823.842	-35926.1	-14496.6	4.95	-2.79227e-31	0.00294772	-3.07913e-31
823.859	-35926.1	-14496.5	4.95	7.14355e-32	-0.00126114	7.87744e-32
823.876	-35926.1	-14496.4	4.95	-2.3648e-32	-0.0136566	-2.60774e-32
823.893	-35926	-14496.3	4.95	6.31286e-33	-0.0304216	6.96141e-33
823.91	-35926	-14496.3	4.95	-1.60141e-33	-0.0419091	-1.76593e-33
823.927	-35926	-14496.2	4.95	4.97174e-34	-0.0493278	5.48251e-34
823.944	-35926	-14496.1	4.95	-1.32643e-34	-0.0667972	-1.4627e-34
823.961	-35925.9	-14496	4.95	3.332e-35	-0.0952712	3.67431e-35
823.978	-35925.9	-14495.9	4.95	-9.93473e-36	-0.122472	-1.09554e-35
823.995	-35925.9	-14495.9	4.95	2.64878e-36	-0.15128	2.9209e-36
824.012	-35925.8	-14495.8	4.95	-6.57785e-37	-0.19316	-7.25364e-37
824.029	-35925.8	-14495.7	4.95	1.90764e-37	-0.23469	2.10366e-37
824.046	-35925.8	-14495.7	4.95	-5.08233e-38	-0.258025	-5.60608e-38
824.063	-35925.7	-14495.6	4.95	1.24503e-38	-0.271252	1.37882e-38
824.08	-35925.7	-14495.5	4.95	-3.53882e-39	-0.281856	-4.15124e-39
824.097	-35925.7	-14495.4	4.95	9.42022e-40	-0.288755	1.97456e-39
824.114	-35925.6	-14495.3	4.95	-2.26995e-40	-0.291566	-3.59285e-39
824.131	-35925.6	-14495.2	4.95	6.35485e-41	-0.295022	1.39415e-38
824.148	-35925.6	-14495.2	4.95	-1.69002e-41	-0.298918	-5.21285e-38
824.165	-35925.5	-14495.1	4.95	3.99002e-42	-0.298852	1.83338e-37
824.182	-35925.5	-14495	4.95	-1.10398e-42	-0.292736	-7.48383e-37
824.199	-35925.5	-14495	4.95	2.93268e-43	-0.286438	2.80903e-36
824.216	-35925.4	-14494.9	4.95	-6.7459e-44	-0.277183	-9.68601e-36
824.233	-35925.4	-14494.8	4.95	1.84926e-44	-0.26712	3.90037e-35
824.25	-35925.4	-14494.7	4.95	-4.90618e-45	-0.254631	-1.46291e-34
824.267	-35925.4	-14494.6	4.95	1.09023e-45	-0.243159	4.90644e-34
824.284	-35925.3	-14494.5	4.95	-2.9667e-46	-0.230731	-1.95319e-33
824.301	-35925.3	-14494.5	4.95	7.85883e-47	-0.217382	7.32098e-33
824.318	-35925.3	-14494.4	4.95	-1.66386e-47	-0.20303	-2.35811e-32
824.335	-35925.2	-14494.3	4.95	4.50113e-48	-0.192383	9.29581e-32
824.352	-35925.2	-14494.2	4.95	-1.19018e-48	-0.180117	-3.48221e-31
824.369	-35925.2	-14494.1	4.95	2.3408e-49	-0.165608	1.0519e-30
824.386	-35925.1	-14494.1	4.95	-6.30338e-50	-0.154836	-4.11167e-30
824.403	-35925.1	-14494	4.95	1.66304e-50	-0.147523	1.53941e-29
824.42	-35925.1	-14493.9	4.95	-2.87465e-51	-0.14385	-4.13488e-29
824.437	-35925.1	-14493.8	4.95	7.71432e-52	-0.137508	1.60431e-28
824.454	-35925	-14493.8	4.95	-2.02966e-52	-0.130821	-6.00365e-28
824.471	-35925	-14493.7	4.95	2.59385e-53	-0.123685	1.2098e-27
824.488	-35925	-14493.6	4.95	-6.94467e-54	-0.120066	-4.66337e-27
824.505	-35924.9	-14493.5	4.95	1.82068e-54	-0.120007	1.74436e-26
824.522	-35924.9	-14493.4	4.95	0	-0.12	0
824.539	-35924.9	-14493.4	4.95	0	-0.123333	0
824.556	-35924.8	-14493.3	4.95	0	-0.126667	0
824.573	-35924.8	-14493.2	4.95	-7.72138e-57	-0.133624	-4.01685e-24
824.59	-35924.8	-14493.1	4.95	1.40756e-57	-0.136965	1.53216e-23
824.607	-35924.8	-14493.1	4.95	2.08918e-57	-0.143648	-5.72264e-23
824.624	-35924.7	-14493	4.95	-2.03662e-56	-0.147074	4.4779e-22
824.641	-35924.7	-14492.9	4.95	7.83696e-56	-0.150169	-1.70196e-21
824.658	-35924.7	-14492.8	4.95	-2.92287e-55	-0.149962	6.34215e-21
824.675	-35924.6	-14492.7	4.95	1.69103e-54	-0.149985	-3.66905e-20
824.692	-35924.6	-14492.7	4.95	-6.40953e-54	-0.150116	1.39067e-19
824.709	-35924.6	-14492.6	4.95	2.38022e-53	-0.149531	-5.16435e-19
824.726	-35924.5	-14492.5	4.95	-1.21023e-52	-0.14606	2.62583e-18
824.743	-35924.5	-14492.4	4.95	4.57693e-52	-0.141486	-9.93054e-18
824.76	-35924.5	-14492.3	4.95	-1.69188e-51	-0.130889	3.67086e-17
824.777	-35924.5	-14492.3	4.95	7.99117e-51	-0.119488	-1.73384e-16
824.794	-35924.4	-14492.2	4.95	-3.01666e-50	-0.106768	6.54524e-16
824.811	-35924.4	-14492.1	4.95	1.10859e-49	-0.0969505	-2.40531e-15
824.828	-35924.4	-14492	4.95	-4.9888e-49	-0.0864946	1.08242e-14
824.845	-35924.3	-14492	4.95	1.8804e-48	-0.0759046	-4.07991e-14
824.862	-35924.3	-14491.9	4.95	-6.8595e-48	-0.0605583	1.4883e-13
824.879	-35924.3	-14491.8	4.95	2.98207e-47	-0.0432424	-6.47019e-13
824.896	-35924.3	-14491.7	4.95	-1.12257e-46	-0.0252557	2.43564e-12
824.913	-35924.2	-14491.6	4.95	4.05721e-46	-0.00580531	-8.80292e-12
824.93	-35924.2	-14491.5	4.95	-1.71848e-45	0.0115683	3.72857e-11
824.947	-35924.2	-14491.5	4.95	6.46187e-45	0.0260737	-1.40203e-10
824.964	-35924.1	-14491.4	4.95	-2.30817e-44	0.0417288	5.00803e-10
824.981	-35924.1	-14491.3	4.95	9.57885e-44	0.0564895	-2.07832e-09
824.998	-35924.1	-14491.2	4.95	-3.59842e-43	0.0622981	7.80748e-09
825.015	-35924	-14491.2	4.95	1.266e-42	0.0642944	-2.74684e-08
825.032	-35924	-14491.1	4.95	-5.16791e-42	0.0748153	1.12128e-07
825.049	-35924	-14491	4.95	1.93976e-41	0.0982278	-4.20869e-07
825.066	-35924	-14490.9	4.95	-6.68862e-41	0.127371	1.45123e-06
825.083	-35923.9	-14490.8	4.95	2.69338e-40	0.149021	-5.84382e-06
825.1	-35923.9	-14490.8	4.95	-1.0102e-39	0.157123	2.19183e-05
825.117	-35923.9	-14490.7	4.95	3.38811e-39	0.150969	-7.35118e-05
825.134	-35923.8	-14490.6	4.95	-1.34877e-38	0.13324	0.000675779
825.151	-35923.8	-14490.5	4.95	5.05547e-38	0.109944	0.00239503
825.168	-35923.8	-14490.5	4.95	-1.62838e-37	0.0901407	0.00640882
825.185	-35923.7	-14490.4	4.95	6.41917e-37	0.0784334	0.0117102
825.202	-35923.7	-14490.3	4.95	-2.40462e-36	0.0718373	0.0179912
