# Supplementary material for: Extraction of driving behavior primitives considering driver expectation and vehicle dynamics
Source: PLoS One. 2025 Dec 31;20(12):e0340123. doi: 10.1371/journal.pone.0340123 (PMC12755792; doi:10.1371/journal.pone.0340123)
Supplement: S2 File — The dataset utilized in this study is organized into two main folders, categorizing driving scenarios into straight driving and turning maneuvers. These folders contain the raw, unprocessed behavioral data. For a detailed description of the variables and format within the.xlsx files, please refer to the accompanying readme.txt file. (ZIP) [file pone.0340123.s002.zip › DataSetForPimitiveExaction-2/turning/c18_w_2.xlsx]

## Sheet: Sheet1
1120.18	-35981.5	-14601.7	3.00576	-0.855244	-0.0133372	0.816641
1120.19	-35981.5	-14601.8	2.99256	-0.79014	-0.0132046	0.749171
1120.21	-35981.4	-14601.8	2.97929	-0.736484	-0.00988945	0.689133
1120.23	-35981.4	-14601.8	2.96882	-0.668213	-0.0100559	0.621085
1120.24	-35981.3	-14601.8	2.95885	-0.589714	-0.009981	0.54399
1120.26	-35981.3	-14601.8	2.9487	-0.495608	-0.01002	0.460282
1120.28	-35981.2	-14601.8	2.93858	-0.409336	-0.00990459	0.376704
1120.29	-35981.2	-14601.9	2.93214	-0.343621	-0.010375	0.315022
1120.31	-35981.1	-14601.9	2.92583	-0.299863	-0.0139877	0.268202
1120.33	-35981.1	-14601.9	2.9226	-0.266117	-0.0175439	0.231809
1120.35	-35981	-14601.9	2.9192	-0.235803	-0.0203975	0.200972
1120.36	-35981	-14601.9	2.91589	-0.202143	-0.0193293	0.170088
1120.38	-35980.9	-14601.9	2.91211	-0.171628	-0.015683	0.139868
1120.4	-35980.9	-14602	2.90992	-0.146245	-0.0121016	0.115074
1120.41	-35980.8	-14602	2.90927	-0.123445	-0.0102093	0.092698
1120.43	-35980.8	-14602	2.90543	-0.103586	-0.0163956	0.0732323
1120.45	-35980.8	-14602	2.90198	-0.088325	-0.0273524	0.0582763
1120.46	-35980.7	-14602	2.89973	-0.0759057	-0.0436815	0.0460731
1120.48	-35980.7	-14602	2.90008	-0.0667258	-0.0651054	0.03719
1120.5	-35980.6	-14602	2.89997	-0.061777	-0.0850998	0.0318094
1120.52	-35980.6	-14602.1	2.90002	-0.058595	-0.10348	0.0279275
1120.53	-35980.5	-14602.1	2.89992	-0.0550548	-0.113578	0.0245958
1120.55	-35980.5	-14602.1	2.90029	-0.0518013	-0.119884	0.0213577
1120.57	-35980.4	-14602.1	2.89856	-0.0483083	-0.125378	0.0179799
1120.58	-35980.4	-14602.1	2.89489	-0.0449764	-0.127453	0.0145634
1120.6	-35980.3	-14602.1	2.89131	-0.0412196	-0.12344	0.0114458
1120.62	-35980.3	-14602.2	2.88977	-0.0400392	-0.117411	0.00749718
1120.63	-35980.2	-14602.2	2.89006	-0.038311	-0.1177	0.00230898
1120.65	-35980.2	-14602.2	2.88998	-0.0347251	-0.125404	-0.00333712
1120.67	-35980.2	-14602.2	2.89	-0.0310035	-0.136549	-0.00776578
1120.69	-35980.1	-14602.2	2.89	-0.0297746	-0.144762	-0.00962869
1120.7	-35980.1	-14602.2	2.89	-0.0300541	-0.149208	-0.00983297
1120.72	-35980	-14602.3	2.89	-0.0300071	-0.150278	-0.00981343
1120.74	-35980	-14602.3	2.89	-0.0299223	-0.14822	-0.00973792
1120.75	-35979.9	-14602.3	2.89	-0.030304	-0.140294	-0.0104417
1120.77	-35979.9	-14602.3	2.89	-0.0276116	-0.126631	-0.012407
1120.79	-35979.8	-14602.3	2.89	-0.0241215	-0.114875	-0.0156087
1120.8	-35979.8	-14602.3	2.89	-0.0206095	-0.112511	-0.0181098
1120.82	-35979.7	-14602.3	2.89	-0.0196963	-0.118436	-0.019497
1120.84	-35979.7	-14602.4	2.89	-0.0226923	-0.128194	-0.0196199
1120.86	-35979.6	-14602.4	2.89002	-0.026024	-0.138216	-0.019664
1120.87	-35979.6	-14602.4	2.88996	-0.0297374	-0.148715	-0.018708
1120.89	-35979.5	-14602.4	2.89016	-0.0300687	-0.159033	-0.0166703
1120.91	-35979.5	-14602.4	2.88712	-0.0299819	-0.163514	-0.0134379
1120.92	-35979.5	-14602.4	2.88355	-0.0300023	-0.157262	-0.0109953
1120.94	-35979.4	-14602.4	2.88011	-0.0299994	-0.147147	-0.00983104
1120.96	-35979.4	-14602.5	2.87997	-0.0300002	-0.143235	-0.00979699
1120.97	-35979.3	-14602.5	2.88	-0.03	-0.15	-0.00980392
1120.99	-35979.3	-14602.5	2.88	-0.03	-0.163333	-0.00980392
1121.01	-35979.2	-14602.5	2.88	-0.03	-0.176667	-0.00980392
1121.03	-35979.2	-14602.5	2.88	-0.03	-0.194248	-0.00977507
1121.04	-35979.1	-14602.5	2.88	-0.03	-0.207493	-0.00862127
1121.06	-35979.1	-14602.6	2.88	-0.03	-0.220482	-0.00635008
1121.08	-35979	-14602.6	2.88	-0.03	-0.223513	-0.00292059
1121.09	-35979	-14602.6	2.88	-0.03	-0.222791	-0.000909516
1121.11	-35978.9	-14602.6	2.88	-0.03	-0.216042	4.15473e-05
1121.13	-35978.9	-14602.6	2.88	-0.03	-0.212717	-1.5468e-05
1121.14	-35978.8	-14602.6	2.88	-0.03	-0.20978	4.13141e-06
1121.16	-35978.8	-14602.6	2.88	-0.03	-0.210027	-1.05695e-06
1121.18	-35978.7	-14602.7	2.88	-0.03	-0.210142	3.49892e-07
1121.2	-35978.7	-14602.7	2.88	-0.03	-0.209352	-9.34043e-08
1121.21	-35978.6	-14602.7	2.88	-0.03	-0.206299	2.36943e-08
1121.23	-35978.6	-14602.7	2.88	-0.03	-0.207171	-7.35613e-09
1121.25	-35978.6	-14602.7	2.88	-0.03	-0.212292	1.96257e-09
1121.26	-35978.5	-14602.7	2.88001	-0.03	-0.223661	-4.93011e-10
1121.28	-35978.5	-14602.7	2.87995	-0.03	-0.231191	1.47045e-10
1121.3	-35978.4	-14602.7	2.8802	-0.03	-0.228377	-3.93865e-11
1121.31	-35978.4	-14602.8	2.87911	-0.03	-0.21923	1.05011e-11
1121.33	-35978.3	-14602.8	2.8754	-0.03	-0.213228	-2.6078e-12
1121.35	-35978.3	-14602.8	2.87173	-0.03	-0.219983	7.56233e-13
1121.37	-35978.2	-14602.8	2.86972	-0.03	-0.233425	-2.01281e-13
1121.38	-35978.2	-14602.8	2.87007	-0.03	-0.24842	4.86041e-14
1121.4	-35978.1	-14602.8	2.86998	-0.03	-0.257223	-1.08265e-14
1121.42	-35978.1	-14602.8	2.87001	-0.03	-0.260193	-8.30801e-15
1121.43	-35978	-14602.8	2.87	-0.03	-0.261385	4.21185e-14
1121.45	-35978	-14602.9	2.87	-0.03	-0.264881	-1.78271e-13
1121.47	-35978	-14602.9	2.87	-0.03	-0.270167	6.7058e-13
1121.48	-35977.9	-14602.9	2.87	-0.03	-0.275504	-2.35946e-12
1121.5	-35977.8	-14602.9	2.87	-0.0299999	-0.27855	9.63157e-12
1121.52	-35977.8	-14602.9	2.87	-0.0300004	-0.282038	-3.61518e-11
1121.54	-35977.8	-14602.9	2.87	-0.0299987	-0.285128	1.24658e-10
1121.55	-35977.7	-14602.9	2.87	-0.0300054	-0.290908	-5.01972e-10
1121.57	-35977.7	-14602.9	2.87	-0.0299798	-0.297262	1.88274e-09
1121.59	-35977.6	-14603	2.87	-0.0300679	-0.306972	-6.31451e-09
1121.6	-35977.6	-14603	2.87	-0.0297299	-0.314957	2.51373e-08
1121.62	-35977.5	-14603	2.87	-0.032185	-0.321339	-9.422e-08
1121.64	-35977.5	-14603	2.87	-0.035812	-0.328107	3.03485e-07
1121.65	-35977.4	-14603	2.87002	-0.0394646	-0.337607	-1.19636e-06
1121.67	-35977.4	-14603	2.86993	-0.0401301	-0.347385	4.48155e-06
1121.69	-35977.3	-14603	2.87021	-0.0399744	-0.36063	-1.35378e-05
1121.71	-35977.3	-14603	2.86733	-0.0400069	-0.376732	5.29166e-05
1121.72	-35977.2	-14603	2.86397	-0.0399981	-0.396669	-0.000806528
1121.74	-35977.2	-14603	2.86026	-0.0400006	-0.412048	-0.00292451
1121.76	-35977.1	-14603.1	2.85993	-0.039999	-0.419639	-0.00617953
1121.77	-35977.1	-14603.1	2.86002	-0.0400035	-0.420099	-0.00851954
1121.79	-35977	-14603.1	2.86	-0.039993	-0.419974	-0.00976529
1121.81	-35977	-14603.1	2.86	-0.0400272	-0.420058	-0.00983563
1121.82	-35977	-14603.1	2.86	-0.0398984	-0.419793	-0.0088073
1121.84	-35976.9	-14603.1	2.86	-0.0433333	-0.426667	-0.00653595
1121.86	-35976.8	-14603.1	2.86	-0.0466667	-0.433333	-0.00326797
1121.88	-35976.8	-14603.1	2.86	-0.05	-0.443333	-0.00326797
1121.89	-35976.7	-14603.1	2.86	-0.0464233	-0.44305	-0.00687005
1121.91	-35976.7	-14603.1	2.86	-0.0431225	-0.432266	-0.0134161
1121.93	-35976.7	-14603.2	2.86	-0.0399109	-0.408534	-0.017618
1121.94	-35976.6	-14603.2	2.86	-0.0400441	-0.388246	-0.0197044
1121.96	-35976.6	-14603.2	2.86	-0.0399885	-0.379316	-0.0195823
1121.98	-35976.5	-14603.2	2.86	-0.0400017	-0.372061	-0.0196134
1121.99	-35976.5	-14603.2	2.86001	-0.0400064	-0.357093	-0.0196119
1122.01	-35976.4	-14603.2	2.85997	-0.0399716	-0.340378	-0.0195838
1122.03	-35976.4	-14603.2	2.86011	-0.0401066	-0.323741	-0.0197066
1122.05	-35976.3	-14603.2	2.85941	-0.0394143	-0.305099	-0.0211872
1122.06	-35976.3	-14603.2	2.85605	-0.036052	-0.286714	-0.0232675
1122.08	-35976.2	-14603.2	2.85511	-0.0351143	-0.280201	-0.024223
1122.1	-35976.2	-14603.2	2.85477	-0.0347677	-0.279079	-0.0249986
1122.11	-35976.1	-14603.2	2.85223	-0.0322289	-0.274533	-0.0268636
1122.13	-35976.1	-14603.2	2.84966	-0.0296583	-0.269245	-0.0286482
1122.15	-35976	-14603.3	2.85009	-0.0300915	-0.270388	-0.0277576
1122.16	-35976	-14603.3	2.84998	-0.0299756	-0.269055	-0.0250045
1122.18	-35975.9	-14603.3	2.85001	-0.0300061	-0.265419	-0.0219153
1122.2	-35975.9	-14603.3	2.85	-0.0299982	-0.261713	-0.0200933
1122.22	-35975.8	-14603.3	2.85	-0.0300005	-0.259771	-0.0195376
1122.23	-35975.8	-14603.3	2.85	-0.0299999	-0.259887	-0.0196251
1122.25	-35975.7	-14603.3	2.85	-0.03	-0.261097	-0.019603
1122.27	-35975.7	-14603.3	2.85	-0.03	-0.265978	-0.0196091
1122.28	-35975.6	-14603.3	2.85	-0.03	-0.274725	-0.0196075
1122.3	-35975.6	-14603.3	2.85	-0.03	-0.285734	-0.0196079
1122.32	-35975.6	-14603.3	2.85	-0.03	-0.293556	-0.0196078
1122.33	-35975.5	-14603.3	2.85	-0.03	-0.3009	-0.0196078
1122.35	-35975.4	-14603.3	2.85	-0.03	-0.303778	-0.0196078
1122.37	-35975.4	-14603.3	2.85	-0.03	-0.303472	-0.0196078
1122.39	-35975.4	-14603.3	2.85	-0.03	-0.301423	-0.0196078
1122.4	-35975.3	-14603.3	2.85	-0.03	-0.297751	-0.0196078
1122.42	-35975.3	-14603.4	2.85	-0.03	-0.294631	-0.0196078
1122.44	-35975.2	-14603.4	2.85	-0.03	-0.290758	-0.0196078
1122.45	-35975.2	-14603.4	2.85	-0.03	-0.289897	-0.0196078
1122.47	-35975.1	-14603.4	2.85	-0.03	-0.289742	-0.0196078
1122.49	-35975.1	-14603.4	2.85	-0.03	-0.292383	-0.0196078
1122.5	-35975	-14603.4	2.85	-0.03	-0.295862	-0.0196078
1122.52	-35975	-14603.4	2.85	-0.03	-0.299519	-0.0196079
1122.54	-35974.9	-14603.4	2.85	-0.0299999	-0.300319	-0.0196078
1122.56	-35974.9	-14603.4	2.85	-0.0300003	-0.297322	-0.0196081
1122.57	-35974.8	-14603.4	2.85	-0.0299992	-0.293776	-0.0196071
1122.59	-35974.8	-14603.4	2.85	-0.0300031	-0.290223	-0.0196109
1122.61	-35974.7	-14603.4	2.85	-0.0299884	-0.289973	-0.0195965
1122.62	-35974.7	-14603.4	2.85	-0.0300234	-0.289941	-0.0196306
1122.64	-35974.6	-14603.4	2.85001	-0.0299097	-0.293034	-0.0186119
1122.66	-35974.6	-14603.4	2.84997	-0.0331168	-0.299527	-0.0165089
1122.67	-35974.5	-14603.4	2.8501	-0.0364474	-0.309286	-0.0132523
1122.69	-35974.5	-14603.4	2.84667	-0.04	-0.323333	-0.0108932
1122.71	-35974.4	-14603.4	2.84333	-0.04	-0.34	-0.00980392
1122.73	-35974.4	-14603.4	2.84	-0.04	-0.36	-0.00980392
1122.74	-35974.3	-14603.5	2.84002	-0.0399701	-0.377551	-0.00977356
1122.76	-35974.3	-14603.5	2.83999	-0.0401081	-0.39075	-0.00862124
1122.78	-35974.2	-14603.5	2.84	-0.0435532	-0.404156	-0.0063517
1122.79	-35974.2	-14603.5	2.84	-0.0471205	-0.418309	-0.00290712
1122.81	-35974.1	-14603.5	2.84	-0.0501577	-0.431458	-0.000960942
1122.83	-35974.1	-14603.5	2.84	-0.049959	-0.44528	0.000231104
1122.84	-35974	-14603.5	2.84	-0.0500172	-0.462834	-0.00303372
1122.86	-35974	-14603.5	2.84	-0.0499882	-0.475085	-0.0331039
1122.88	-35974	-14603.5	2.84	-0.0500299	-0.480127	-0.118185
1122.9	-35973.9	-14603.5	2.84	-0.0498527	-0.480954	-0.273847
1122.91	-35973.9	-14603.5	2.84	-0.050602	-0.488403	-0.455592
1122.93	-35973.8	-14603.5	2.84	-0.054363	-0.495633	-0.635363
1122.95	-35973.7	-14603.5	2.84	-0.0577935	-0.500497	-0.777731
1122.96	-35973.7	-14603.5	2.84	-0.0602598	-0.500032	-0.918789
1122.98	-35973.7	-14603.5	2.84002	-0.0599225	-0.499137	-1.07251
1123	-35973.6	-14603.5	2.83994	-0.0600208	-0.495468	-1.224
1123.01	-35973.6	-14603.5	2.84023	-0.0599944	-0.491934	-1.35979
1123.03	-35973.5	-14603.5	2.839	-0.0600014	-0.489882	-1.47929
1123.05	-35973.5	-14603.5	2.83526	-0.0599993	-0.489201	-1.58095
1123.07	-35973.4	-14603.5	2.83175	-0.0600013	-0.484187	-1.67038
1123.08	-35973.4	-14603.5	2.82974	-0.0599957	-0.47688	-1.76176
1123.1	-35973.3	-14603.5	2.83007	-0.0600181	-0.471203	-1.85453
1123.12	-35973.3	-14603.5	2.82998	-0.0599349	-0.469805	-1.93992
1123.13	-35973.2	-14603.5	2.83001	-0.0602701	-0.470154	-2.01215
1123.15	-35973.2	-14603.5	2.83	-0.0584905	-0.469093	-2.06858
1123.17	-35973.1	-14603.5	2.83	-0.0547987	-0.46145	-2.12443
1123.18	-35973.1	-14603.5	2.83	-0.0510896	-0.450511	-2.17853
1123.2	-35973	-14603.5	2.83	-0.0497724	-0.441919	-2.22621
1123.22	-35973	-14603.5	2.83	-0.0500524	-0.439865	-2.27581
1123.24	-35972.9	-14603.5	2.83	-0.0499856	-0.438334	-2.32842
1123.25	-35972.9	-14603.5	2.83	-0.0500038	-0.432815	-2.38283
1123.27	-35972.8	-14603.5	2.83	-0.0499992	-0.423297	-2.43533
1123.29	-35972.8	-14603.5	2.83	-0.0500002	-0.412662	-2.47495
1123.3	-35972.7	-14603.5	2.83	-0.0499999	-0.404889	-2.50071
1123.32	-35972.7	-14603.5	2.83	-0.05	-0.400738	-2.51789
1123.34	-35972.6	-14603.5	2.83	-0.05	-0.397425	-2.52633
1123.35	-35972.6	-14603.5	2.83	-0.05	-0.394274	-2.52843
1123.37	-35972.5	-14603.5	2.83	-0.05	-0.390196	-2.52674
1123.39	-35972.5	-14603.5	2.83	-0.05	-0.392627	-2.52262
1123.41	-35972.4	-14603.5	2.83	-0.05	-0.395806	-2.51748
1123.42	-35972.4	-14603.5	2.83	-0.05	-0.402644	-2.50974
1123.44	-35972.3	-14603.5	2.83	-0.05	-0.406168	-2.50103
1123.46	-35972.3	-14603.5	2.83001	-0.05	-0.412614	-2.4923
1123.47	-35972.3	-14603.5	2.82998	-0.05	-0.416501	-2.48408
1123.49	-35972.2	-14603.5	2.83009	-0.05	-0.419796	-2.47752
1123.51	-35972.2	-14603.5	2.82689	-0.05	-0.423139	-2.46997
1123.52	-35972.1	-14603.5	2.82333	-0.05	-0.426667	-2.46187
1123.54	-35972.1	-14603.5	2.82	-0.05	-0.43	-2.45425
1123.56	-35972	-14603.5	2.82	-0.05	-0.43	-2.44771
1123.58	-35972	-14603.5	2.82	-0.05	-0.43	-2.44118
1123.59	-35971.9	-14603.4	2.82	-0.05	-0.430028	-2.43424
1123.61	-35971.9	-14603.5	2.82	-0.05	-0.429887	-2.42773
1123.63	-35971.8	-14603.4	2.82	-0.05	-0.426468	-2.42116
1123.64	-35971.8	-14603.4	2.82	-0.05	-0.422709	-2.41426
1123.66	-35971.7	-14603.4	2.82	-0.05	-0.415844	-2.40765
1123.68	-35971.7	-14603.4	2.82	-0.05	-0.409207	-2.39845
1123.69	-35971.6	-14603.4	2.82	-0.05	-0.402015	-2.38361
1123.71	-35971.6	-14603.4	2.82	-0.05	-0.395911	-2.3633
1123.73	-35971.5	-14603.4	2.82	-0.0500001	-0.392673	-2.33794
1123.75	-35971.5	-14603.4	2.82	-0.0499995	-0.389698	-2.30448
1123.76	-35971.4	-14603.4	2.82	-0.0500019	-0.390114	-2.26322
1123.78	-35971.4	-14603.4	2.82	-0.0499931	-0.389848	-2.20117
1123.8	-35971.3	-14603.4	2.82	-0.0500326	-0.390717	-2.11951
1123.81	-35971.3	-14603.4	2.82	-0.049877	-0.394349	-2.03033
1123.83	-35971.2	-14603.4	2.82001	-0.0504519	-0.397771	-1.93854
1123.85	-35971.2	-14603.4	2.81995	-0.0481128	-0.400667	-1.83784
1123.86	-35971.1	-14603.4	2.82018	-0.0679726	-0.398309	-1.71477
1123.88	-35971.1	-14603.4	2.81918	-0.170156	-0.389992	-1.5307
1123.9	-35971	-14603.4	2.81424	-0.351434	-0.377765	-1.28463
1123.92	-35971	-14603.4	2.80648	-0.55594	-0.365668	-1.02885
1123.93	-35970.9	-14603.4	2.79415	-0.737921	-0.355501	-0.771747
1123.95	-35970.9	-14603.4	2.78119	-0.87325	-0.346097	-0.540237
1123.97	-35970.9	-14603.3	2.76288	-1.02446	-0.331268	-0.299916
1123.98	-35970.8	-14603.3	2.75157	-1.11413	-0.322115	-0.161331
1124	-35970.8	-14603.3	2.73906	-1.23321	-0.306174	0.0116188
1124.02	-35970.7	-14603.3	2.70314	-1.51	-0.26509	0.399667
1124.03	-35970.7	-14603.3	2.6833	-1.58325	-0.249885	0.554623
1124.05	-35970.6	-14603.3	2.65166	-1.69656	-0.227412	0.762197
1124.07	-35970.6	-14603.3	2.62469	-1.77674	-0.210607	0.943217
1124.09	-35970.5	-14603.3	2.59465	-1.87377	-0.190669	1.13075
1124.1	-35970.5	-14603.3	2.56421	-1.96892	-0.172602	1.30914
1124.12	-35970.4	-14603.3	2.5303	-2.05853	-0.15351	1.47582
1124.14	-35970.4	-14603.3	2.49133	-2.12506	-0.137157	1.65615
1124.15	-35970.4	-14603.3	2.45386	-2.1775	-0.123681	1.83652
1124.17	-35970.3	-14603.3	2.41843	-2.23066	-0.112602	2.03886
1124.19	-35970.3	-14603.3	2.38188	-2.28493	-0.0998321	2.23943
1124.2	-35970.2	-14603.3	2.34579	-2.32984	-0.0868592	2.43039
1124.22	-35970.2	-14603.3	2.30413	-2.3773	-0.0696489	2.62495
1124.24	-35970.2	-14603.3	2.26384	-2.43294	-0.0555682	2.79963
1124.26	-35970.1	-14603.3	2.22103	-2.49284	-0.0422195	2.95224
1124.27	-35970.1	-14603.2	2.17835	-2.54802	-0.0311954	3.08187
1124.29	-35970.1	-14603.2	2.13508	-2.58346	-0.0210598	3.17341
1124.31	-35970	-14603.2	2.09192	-2.60772	-0.0139153	3.2357
1124.32	-35970	-14603.2	2.046	-2.62272	-0.0101668	3.2811
1124.34	-35969.9	-14603.2	2.0025	-2.62981	-0.00693199	3.30919
1124.36	-35969.9	-14603.2	1.95931	-2.63014	-0.00050272	3.32708
1124.37	-35969.9	-14603.2	1.91278	-2.62686	0.00936963	3.3373
1124.39	-35969.8	-14603.2	1.86667	-2.62333	0.02	3.34096
1124.41	-35969.8	-14603.2	1.82333	-2.61667	0.03	3.33878
1124.43	-35969.8	-14603.2	1.77737	-2.6095	0.0407104	3.33173
1124.44	-35969.8	-14603.2	1.7341	-2.59936	0.0541581	3.32182
1124.46	-35969.7	-14603.2	1.69096	-2.58953	0.0673624	3.31089
1124.48	-35969.7	-14603.2	1.65073	-2.58294	0.0771419	3.30007
1124.49	-35969.7	-14603.2	1.60505	-2.57592	0.084096	3.29082
1124.51	-35969.6	-14603.2	1.56484	-2.56894	0.0908452	3.28101
1124.53	-35969.6	-14603.2	1.51808	-2.55898	0.0972237	3.27102
1124.54	-35969.6	-14603.2	1.47571	-2.55219	0.100579	3.25955
1124.56	-35969.6	-14603.1	1.43288	-2.5455	0.103819	3.24997
1124.58	-35969.5	-14603.1	1.39226	-2.53877	0.107697	3.23997
1124.6	-35969.5	-14603.1	1.34596	-2.53172	0.115025	3.22983
1124.61	-35969.5	-14603.1	1.3039	-2.52513	0.121481	3.2213
1124.63	-35969.5	-14603.1	1.26343	-2.51836	0.128468	3.2125
1124.65	-35969.5	-14603.1	1.22141	-2.51124	0.134589	3.20284
1124.66	-35969.4	-14603.1	1.18111	-2.50505	0.137734	3.19158
1124.68	-35969.4	-14603.1	1.13644	-2.49659	0.140272	3.17677
1124.7	-35969.4	-14603.1	1.09111	-2.48037	0.139933	3.15535
1124.71	-35969.4	-14603.1	1.04808	-2.45764	0.139967	3.13007
1124.73	-35969.4	-14603.1	1.00484	-2.43071	0.140196	3.09959
1124.75	-35969.3	-14603.1	0.963049	-2.39782	0.138892	3.06546
1124.77	-35969.3	-14603.1	0.924895	-2.3561	0.135317	3.02546
1124.78	-35969.3	-14603.1	0.887306	-2.2895	0.131602	2.96925
1124.8	-35969.3	-14603.1	0.849431	-2.19822	0.129998	2.90019
1124.82	-35969.3	-14603.1	0.811546	-2.10183	0.128567	2.8275
1124.83	-35969.3	-14603.1	0.774931	-2.00438	0.125139	2.76816
1124.85	-35969.3	-14603.1	0.743922	-1.91605	0.119802	2.73996
1124.87	-35969.2	-14603.1	0.714434	-1.82554	0.114623	2.75045
1124.88	-35969.2	-14603.1	0.682796	-1.73674	0.111441	2.8027
1124.9	-35969.2	-14603.1	0.654102	-1.66102	0.108379	2.87616
1124.92	-35969.2	-14603.1	0.62671	-1.57814	0.102539	2.95721
1124.94	-35969.2	-14603.1	0.59932	-1.49478	0.0971372	3.03422
1124.95	-35969.2	-14603.1	0.572549	-1.41072	0.0970341	3.10789
1124.97	-35969.2	-14603.1	0.547858	-1.32649	0.0930669	3.17434
1124.99	-35969.2	-14603.1	0.526148	-1.23863	0.0834241	3.23641
1125	-35969.2	-14603.1	0.505637	-1.16041	0.0718998	3.29123
1125.02	-35969.2	-14603.1	0.487438	-1.08894	0.0701019	3.34135
1125.04	-35969.1	-14603.1	0.470211	-0.999782	0.0652216	3.37789
1125.05	-35969.1	-14603.1	0.456754	-0.898972	0.05834	3.39514
1125.07	-35969.1	-14603.1	0.43972	-0.787624	0.0507628	3.4036
1125.09	-35969.1	-14603.1	0.425354	-0.703593	0.0501414	3.40188
1125.11	-35969.1	-14603	0.414868	-0.619149	0.0449871	3.39265
1125.12	-35969.1	-14603.1	0.407429	-0.528231	0.0346867	3.35778
1125.14	-35969.1	-14603.1	0.400819	-0.41807	0.0218042	3.29669
1125.16	-35969.1	-14603	0.394004	-0.283426	0.00521384	3.20683
1125.17	-35969.1	-14603.1	0.390161	-0.1355	-0.0109003	3.10225
1125.19	-35969.1	-14603	0.389996	0.0305478	-0.0353163	2.992
1125.21	-35969.1	-14603	0.389939	0.178422	-0.0525533	2.89626
1125.22	-35969.1	-14603	0.393027	0.318439	-0.0630285	2.81098
1125.24	-35969.1	-14603	0.4	0.45	-0.0633333	2.73203
1125.26	-35969.1	-14603	0.41	0.543333	-0.0633333	2.66993
1125.28	-35969.1	-14603	0.42	0.616667	-0.08	2.622
1125.29	-35969	-14603	0.430585	0.669222	-0.115372	2.58303
1125.31	-35969	-14603	0.440683	0.705118	-0.144938	2.55639
1125.33	-35969	-14603	0.454169	0.73138	-0.163593	2.53467
1125.34	-35969	-14603	0.468338	0.752151	-0.155235	2.5127
1125.36	-35969	-14603	0.481312	0.768527	-0.141188	2.49077
1125.38	-35969	-14603	0.492143	0.781706	-0.125098	2.46781
1125.39	-35969	-14603	0.505714	0.787448	-0.128359	2.4475
1125.41	-35969	-14603	0.519123	0.790153	-0.143053	2.42613
1125.43	-35969	-14603	0.533234	0.790072	-0.160517	2.40199
1125.45	-35969	-14603	0.546406	0.789478	-0.171642	2.3828
1125.46	-35969	-14603	0.559977	0.785818	-0.173058	2.37424
1125.48	-35968.9	-14603	0.574022	0.782137	-0.167571	2.3813
1125.5	-35968.9	-14603	0.587179	0.779914	-0.156673	2.39759
1125.51	-35968.9	-14603	0.600813	0.779286	-0.148258	2.41778
1125.53	-35968.9	-14603	0.614812	0.775366	-0.14693	2.43627
1125.55	-35968.9	-14603	0.627953	0.77221	-0.153297	2.44968
1125.56	-35968.9	-14603	0.641647	0.768728	-0.162738	2.45723
1125.58	-35968.9	-14603	0.65562	0.765354	-0.169888	2.4584
1125.6	-35968.9	-14603	0.668647	0.761663	-0.173372	2.45385
1125.62	-35968.9	-14603	0.682782	0.759986	-0.165845	2.44463
1125.63	-35968.9	-14603	0.694809	0.758693	-0.155864	2.43427
1125.65	-35968.8	-14603	0.705944	0.755346	-0.153484	2.42871
1125.67	-35968.8	-14603	0.719556	0.750163	-0.161789	2.43157
1125.68	-35968.8	-14603	0.733551	0.745	-0.167532	2.44392
1125.7	-35968.8	-14603	0.74565	0.739839	-0.166227	2.46096
1125.72	-35968.8	-14603	0.755287	0.734614	-0.16807	2.47602
1125.73	-35968.8	-14603	0.767709	0.730929	-0.173948	2.48297
1125.75	-35968.8	-14603	0.781129	0.731285	-0.179216	2.4794
1125.77	-35968.8	-14602.9	0.795001	0.736963	-0.180045	2.465
1125.79	-35968.7	-14602.9	0.808717	0.748024	-0.180317	2.44192
1125.8	-35968.7	-14602.9	0.82186	0.763888	-0.177781	2.41278
1125.82	-35968.7	-14602.9	0.835831	0.782629	-0.176391	2.37006
1125.84	-35968.7	-14602.9	0.849579	0.815306	-0.178157	2.30837
1125.85	-35968.7	-14602.9	0.862304	0.878937	-0.188705	2.21682
1125.87	-35968.7	-14602.9	0.879193	0.992904	-0.205355	2.07572
1125.89	-35968.7	-14602.9	0.895689	1.14596	-0.227675	1.90648
1125.9	-35968.6	-14602.9	0.91749	1.30247	-0.251078	1.72426
1125.92	-35968.6	-14602.9	0.942176	1.46732	-0.275701	1.52447
1125.94	-35968.6	-14602.9	0.968635	1.62889	-0.299114	1.33057
1125.96	-35968.6	-14602.9	0.995061	1.78769	-0.324991	1.14181
1125.97	-35968.6	-14602.9	1.02591	1.95209	-0.35355	0.948826
1125.99	-35968.6	-14602.9	1.06238	2.08841	-0.377349	0.77521
1126.01	-35968.5	-14602.9	1.09871	2.21782	-0.400575	0.612276
1126.02	-35968.5	-14602.9	1.14086	2.34912	-0.42503	0.441309
1126.04	-35968.5	-14602.9	1.18095	2.47297	-0.454995	0.278442
1126.06	-35968.5	-14602.8	1.22401	2.5899	-0.481625	0.115682
1126.07	-35968.5	-14602.8	1.27	2.7	-0.513333	-0.0566449
1126.09	-35968.4	-14602.8	1.31667	2.78667	-0.54	-0.208061
1126.11	-35968.4	-14602.8	1.36333	2.85667	-0.566667	-0.343137
1126.12	-35968.4	-14602.8	1.4164	2.9198	-0.591423	-0.460377
1126.14	-35968.4	-14602.8	1.46625	2.96222	-0.614594	-0.551782
1126.16	-35968.3	-14602.8	1.51625	2.9987	-0.63448	-0.634587
1126.18	-35968.3	-14602.8	1.56638	3.0359	-0.654546	-0.728506
1126.19	-35968.3	-14602.8	1.61956	3.08614	-0.67594	-0.846633
1126.21	-35968.3	-14602.8	1.67323	3.14006	-0.699627	-0.974635
1126.23	-35968.2	-14602.7	1.72971	3.19548	-0.723861	-1.11273
1126.24	-35968.2	-14602.7	1.78257	3.23644	-0.743428	-1.23556
1126.26	-35968.2	-14602.7	1.83649	3.26843	-0.763611	-1.35292
1126.28	-35968.2	-14602.7	1.89338	3.29065	-0.785485	-1.4652
1126.3	-35968.1	-14602.7	1.95003	3.30248	-0.808301	-1.56579
1126.31	-35968.1	-14602.7	2.00649	3.31201	-0.828055	-1.6651
1126.33	-35968.1	-14602.7	2.06404	3.31731	-0.847683	-1.77588
1126.35	-35968	-14602.7	2.12377	3.31525	-0.865113	-1.90981
1126.36	-35968	-14602.6	2.17967	3.30741	-0.880798	-2.05779
1126.38	-35968	-14602.6	2.23764	3.29617	-0.894075	-2.22693
1126.4	-35967.9	-14602.6	2.29706	3.2812	-0.908167	-2.40687
1126.41	-35967.9	-14602.6	2.35319	3.26274	-0.921278	-2.58288
1126.43	-35967.8	-14602.6	2.41019	3.23643	-0.93499	-2.76873
1126.45	-35967.8	-14602.6	2.46573	3.21123	-0.948917	-2.95073
1126.47	-35967.8	-14602.5	2.51797	3.20101	-0.962119	-3.08526
1126.48	-35967.7	-14602.5	2.57461	3.20936	-0.975614	-3.1831
1126.5	-35967.7	-14602.5	2.63337	3.22965	-0.990957	-3.24506
1126.52	-35967.6	-14602.5	2.69176	3.24869	-1.00811	-3.29378
1126.53	-35967.6	-14602.5	2.74905	3.26446	-1.0272	-3.33507
1126.55	-35967.6	-14602.4	2.80074	3.27438	-1.04687	-3.36208
1126.57	-35967.5	-14602.4	2.8584	3.27748	-1.06955	-3.37288
1126.58	-35967.5	-14602.4	2.91703	3.27331	-1.09403	-3.36796
1126.6	-35967.4	-14602.4	2.97324	3.2646	-1.11659	-3.35346
1126.62	-35967.4	-14602.4	3.03	3.25191	-1.14298	-3.33122
1126.64	-35967.3	-14602.3	3.08676	3.23754	-1.1725	-3.30781
1126.65	-35967.3	-14602.3	3.14295	3.22798	-1.20449	-3.28916
1126.67	-35967.2	-14602.3	3.20236	3.22779	-1.23967	-3.27889
1126.69	-35967.2	-14602.3	3.26033	3.23901	-1.27372	-3.27792
1126.7	-35967.1	-14602.2	3.31624	3.25288	-1.30659	-3.28247
1126.72	-35967.1	-14602.2	3.37593	3.26489	-1.34179	-3.28866
1126.74	-35967	-14602.2	3.4336	3.2675	-1.3754	-3.29111
1126.75	-35967	-14602.1	3.48962	3.26198	-1.41102	-3.28746
1126.77	-35966.9	-14602.1	3.54947	3.25208	-1.44983	-3.27522
1126.79	-35966.9	-14602.1	3.60689	3.23923	-1.48721	-3.25733
1126.81	-35966.8	-14602.1	3.66295	3.22322	-1.52063	-3.23547
1126.82	-35966.7	-14602	3.72318	3.20283	-1.55604	-3.2072
1126.84	-35966.7	-14602	3.77717	3.17652	-1.58653	-3.17784
1126.86	-35966.6	-14602	3.83047	3.14992	-1.61664	-3.14645
1126.87	-35966.6	-14601.9	3.88329	3.12034	-1.64342	-3.11412
1126.89	-35966.5	-14601.9	3.94329	3.08857	-1.67183	-3.07641
1126.91	-35966.4	-14601.9	3.99674	3.05537	-1.69234	-3.03617
1126.92	-35966.4	-14601.8	4.05647	3.01892	-1.70618	-2.993
1126.94	-35966.3	-14601.8	4.11333	2.98	-1.71	-2.94227
1126.96	-35966.3	-14601.7	4.16667	2.94333	-1.71333	-2.89107
1126.98	-35966.2	-14601.7	4.21625	2.90786	-1.71687	-2.82701
1126.99	-35966.1	-14601.7	4.26625	2.87123	-1.72017	-2.74742
1127.01	-35966.1	-14601.6	4.3164	2.83427	-1.72361	-2.63834
1127.03	-35966	-14601.6	4.36941	2.79194	-1.7312	-2.49016
1127.04	-35966	-14601.5	4.41916	2.7513	-1.74075	-2.3266
1127.06	-35965.9	-14601.5	4.46925	2.69602	-1.74356	-2.14602
1127.08	-35965.8	-14601.5	4.51845	2.62711	-1.7479	-1.94745
1127.09	-35965.8	-14601.4	4.56472	2.55436	-1.75914	-1.76633
1127.11	-35965.7	-14601.4	4.6121	2.48864	-1.77693	-1.59612
1127.13	-35965.6	-14601.3	4.66073	2.43187	-1.79165	-1.44796
1127.15	-35965.6	-14601.3	4.7034	2.39037	-1.78838	-1.33498
1127.16	-35965.5	-14601.2	4.74685	2.34535	-1.77613	-1.23001
1127.18	-35965.4	-14601.2	4.78866	2.28768	-1.75878	-1.10879
1127.2	-35965.3	-14601.1	4.82819	2.21406	-1.74678	-0.97207
1127.21	-35965.3	-14601.1	4.86922	2.13116	-1.7377	-0.810899
1127.23	-35965.2	-14601	4.91041	2.04199	-1.73102	-0.635872
1127.25	-35965.1	-14601	4.94507	1.95796	-1.72407	-0.468714
1127.26	-35965.1	-14600.9	4.97909	1.87006	-1.70992	-0.293402
1127.28	-35965	-14600.9	5.01396	1.77661	-1.67775	-0.123092
1127.3	-35964.9	-14600.8	5.047	1.6909	-1.63727	0.027937
1127.32	-35964.9	-14600.8	5.08027	1.59584	-1.60386	0.183525
1127.33	-35964.8	-14600.7	5.10959	1.48698	-1.58036	0.357949
1127.35	-35964.7	-14600.7	5.13587	1.35097	-1.55917	0.546614
1127.37	-35964.6	-14600.6	5.16201	1.17803	-1.53721	0.765662
1127.38	-35964.6	-14600.6	5.18493	0.97967	-1.52496	0.986376
1127.4	-35964.5	-14600.5	5.20029	0.800036	-1.52347	1.18958
1127.42	-35964.4	-14600.4	5.21619	0.581993	-1.50777	1.41071
1127.43	-35964.4	-14600.4	5.22994	0.393521	-1.48585	1.58122
1127.45	-35964.3	-14600.3	5.23495	0.309922	-1.47671	1.66933
1127.47	-35964.2	-14600.3	5.24025	0.224527	-1.46669	1.74789
1127.49	-35964.2	-14600.2	5.24767	0.116914	-1.45378	1.83675
1127.5	-35964.1	-14600.2	5.25319	0.03603	-1.44529	1.91259
1127.52	-35964	-14600.1	5.25608	-0.0100379	-1.44115	1.96764
1127.54	-35963.9	-14600	5.25792	-0.0410685	-1.4364	2.00561
1127.55	-35963.9	-14600	5.25952	-0.0645337	-1.42922	2.03115
1127.57	-35963.8	-14599.9	5.26121	-0.0807806	-1.41997	2.04916
1127.59	-35963.7	-14599.9	5.26294	-0.0935462	-1.41144	2.06264
1127.6	-35963.7	-14599.8	5.26454	-0.107955	-1.40732	2.0734
1127.62	-35963.6	-14599.8	5.2663	-0.123898	-1.40666	2.08242
1127.64	-35963.5	-14599.7	5.26852	-0.138838	-1.40684	2.09014
1127.66	-35963.5	-14599.6	5.26997	-0.151422	-1.40915	2.09613
1127.67	-35963.4	-14599.6	5.26912	-0.160814	-1.41519	2.09966
1127.69	-35963.3	-14599.5	5.26692	-0.166307	-1.41723	2.10034
1127.71	-35963.3	-14599.5	5.26507	-0.167631	-1.40619	2.098
1127.72	-35963.2	-14599.4	5.26344	-0.166731	-1.38775	2.09296
1127.74	-35963.1	-14599.3	5.26154	-0.165694	-1.37043	2.08571
1127.76	-35963.1	-14599.3	5.26005	-0.163536	-1.35132	2.07681
1127.77	-35963	-14599.2	5.25974	-0.158936	-1.32608	2.06676
1127.79	-35962.9	-14599.1	5.26	-0.153333	-1.3	2.05556
1127.81	-35962.9	-14599.1	5.26007	-0.148341	-1.27926	2.04327
1127.83	-35962.8	-14599	5.26	-0.142979	-1.26239	2.03088
1127.84	-35962.7	-14598.9	5.25998	-0.136298	-1.24678	2.01926
1127.86	-35962.7	-14598.9	5.26	-0.129642	-1.23255	2.00806
1127.88	-35962.6	-14598.8	5.26	-0.124252	-1.22062	1.997
1127.89	-35962.5	-14598.8	5.26	-0.119426	-1.21266	1.98691
1127.91	-35962.5	-14598.7	5.26	-0.114351	-1.20904	1.97853
1127.93	-35962.4	-14598.6	5.26	-0.109059	-1.20597	1.97165
1127.94	-35962.3	-14598.6	5.26	-0.103842	-1.20156	1.96594
1127.96	-35962.3	-14598.5	5.26	-0.0992645	-1.20021	1.96106
1127.98	-35962.2	-14598.4	5.26	-0.0956504	-1.20542	1.95684
1128	-35962.2	-14598.4	5.26	-0.0926683	-1.21634	1.95359
1128.01	-35962.1	-14598.3	5.26	-0.0904443	-1.23134	1.9513
1128.03	-35962	-14598.3	5.26	-0.0902091	-1.24848	1.94928
1128.05	-35962	-14598.2	5.26001	-0.0920155	-1.2657	1.9471
1128.06	-35961.9	-14598.1	5.25999	-0.0936676	-1.28072	1.94489
1128.08	-35961.8	-14598.1	5.25998	-0.0938166	-1.2909	1.94238
1128.1	-35961.8	-14598	5.26003	-0.0929503	-1.29294	1.9385
1128.11	-35961.7	-14597.9	5.26007	-0.091366	-1.28639	1.93292
1128.13	-35961.6	-14597.9	5.25988	-0.0888233	-1.27495	1.9265
1128.15	-35961.6	-14597.8	5.25971	-0.0854492	-1.26154	1.91956
1128.17	-35961.5	-14597.7	5.26048	-0.0818783	-1.24762	1.9116
1128.18	-35961.5	-14597.7	5.26229	-0.0784492	-1.23389	1.9026
1128.2	-35961.4	-14597.6	5.26418	-0.0750845	-1.22025	1.89312
1128.22	-35961.3	-14597.5	5.26584	-0.0716657	-1.20653	1.88357
1128.23	-35961.3	-14597.5	5.26769	-0.068081	-1.19261	1.87407
1128.25	-35961.2	-14597.4	5.26946	-0.0646671	-1.17913	1.86479
1128.27	-35961.2	-14597.3	5.27026	-0.0621421	-1.1674	1.85596
1128.28	-35961.1	-14597.3	5.27011	-0.060537	-1.15732	1.84759
1128.3	-35961.1	-14597.2	5.26993	-0.0592283	-1.14765	1.83949
1128.32	-35961	-14597.1	5.26998	-0.0575109	-1.13905	1.83165
1128.34	-35960.9	-14597	5.27001	-0.0547169	-1.13337	1.82417
1128.35	-35960.9	-14597	5.26999	-0.0512095	-1.12882	1.81659
1128.37	-35960.8	-14596.9	5.27004	-0.0479456	-1.1212	1.80813
1128.39	-35960.8	-14596.8	5.27005	-0.0445465	-1.10828	1.79899
1128.4	-35960.7	-14596.8	5.2698	-0.0398857	-1.08952	1.78993
1128.42	-35960.6	-14596.7	5.26985	-0.0345274	-1.06815	1.78099
1128.44	-35960.6	-14596.6	5.27098	-0.0297676	-1.04893	1.77184
1128.45	-35960.5	-14596.6	5.27288	-0.0247563	-1.03106	1.76253
1128.47	-35960.5	-14596.5	5.2747	-0.0177551	-1.01184	1.75327
1128.49	-35960.4	-14596.4	5.27637	-0.00849908	-0.995388	1.74362
1128.51	-35960.4	-14596.3	5.27812	0.002563	-0.987628	1.73283
1128.52	-35960.3	-14596.3	5.27982	0.0151062	-0.983924	1.71964
1128.54	-35960.2	-14596.2	5.2813	0.0295468	-0.97677	1.70256
1128.56	-35960.2	-14596.1	5.28307	0.0502247	-0.967652	1.67965
1128.57	-35960.1	-14596.1	5.28581	0.0819135	-0.960374	1.64894
1128.59	-35960.1	-14596	5.28973	0.123929	-0.953764	1.60937
1128.61	-35960	-14595.9	5.29472	0.173829	-0.945933	1.56085
1128.62	-35960	-14595.8	5.3	0.23	-0.94	1.50654
1128.64	-35959.9	-14595.8	5.3049	0.291198	-0.939044	1.44994
1128.66	-35959.9	-14595.7	5.31	0.356667	-0.94	1.39216
1128.68	-35959.8	-14595.6	5.31614	0.425283	-0.939627	1.33405
1128.69	-35959.8	-14595.6	5.32384	0.49398	-0.940116	1.27784
1128.71	-35959.7	-14595.5	5.33341	0.560118	-0.943527	1.22558
1128.73	-35959.6	-14595.4	5.34475	0.62412	-0.946941	1.17758
1128.74	-35959.6	-14595.3	5.35764	0.686607	-0.948228	1.1331
1128.76	-35959.5	-14595.3	5.3717	0.746963	-0.950435	1.08961
1128.78	-35959.5	-14595.2	5.38674	0.804582	-0.956285	1.04505
1128.79	-35959.4	-14595.1	5.40296	0.8595	-0.965026	0.999554
1128.81	-35959.4	-14595	5.42021	0.911066	-0.975295	0.953834
1128.83	-35959.3	-14595	5.43725	0.95674	-0.985737	0.908966
1128.85	-35959.2	-14594.9	5.45364	0.995018	-0.995669	0.865366
1128.86	-35959.2	-14594.8	5.47089	1.02706	-1.00575	0.821998
1128.88	-35959.2	-14594.7	5.48974	1.05479	-1.01453	0.777927
1128.9	-35959.1	-14594.7	5.50893	1.08109	-1.01597	0.732776
1128.91	-35959	-14594.6	5.52776	1.1082	-1.00786	0.686075
1128.93	-35959	-14594.5	5.54678	1.13717	-0.995502	0.637081
1128.95	-35958.9	-14594.4	5.56659	1.16951	-0.981374	0.584927
1128.96	-35958.9	-14594.3	5.58755	1.20752	-0.962764	0.528611
1128.98	-35958.8	-14594.3	5.60977	1.25071	-0.941044	0.467831
1129	-35958.8	-14594.2	5.63301	1.29447	-0.924038	0.403324
1129.02	-35958.7	-14594.1	5.65703	1.33709	-0.914118	0.336
1129.03	-35958.7	-14594	5.68164	1.3809	-0.906225	0.266779
1129.05	-35958.6	-14593.9	5.70666	1.42618	-0.897798	0.193995
1129.07	-35958.5	-14593.9	5.73191	1.47082	-0.889455	0.11327
1129.08	-35958.5	-14593.8	5.75759	1.5151	-0.881016	0.0223297
1129.1	-35958.5	-14593.7	5.78428	1.56178	-0.871272	-0.0786237
1129.12	-35958.4	-14593.6	5.81188	1.60878	-0.859186	-0.18821
1129.13	-35958.3	-14593.5	5.8397	1.64976	-0.843871	-0.304297
1129.15	-35958.3	-14593.5	5.86799	1.68383	-0.823638	-0.428261
1129.17	-35958.2	-14593.4	5.89766	1.71441	-0.796434	-0.563947
1129.19	-35958.2	-14593.3	5.92878	1.74339	-0.764592	-0.709759
1129.2	-35958.1	-14593.2	5.96072	1.77136	-0.733776	-0.859923
1129.22	-35958.1	-14593.1	5.99244	1.79962	-0.707665	-1.01103
1129.24	-35958	-14593	6.02278	1.82982	-0.688608	-1.16127
1129.25	-35957.9	-14592.9	6.05256	1.86184	-0.679879	-1.30744
1129.27	-35957.9	-14592.9	6.08377	1.89433	-0.684786	-1.44543
1129.29	-35957.8	-14592.8	6.11674	1.92505	-0.698863	-1.57078
1129.3	-35957.8	-14592.7	6.15073	1.95135	-0.712826	-1.67911
1129.32	-35957.7	-14592.6	6.18519	1.97244	-0.722053	-1.76835
1129.34	-35957.7	-14592.5	6.21984	1.98864	-0.724716	-1.8381
1129.36	-35957.6	-14592.4	6.25495	2.00089	-0.719277	-1.89063
1129.37	-35957.6	-14592.3	6.29093	2.01023	-0.704774	-1.92926
1129.39	-35957.5	-14592.3	6.32705	2.01609	-0.683977	-1.95529
1129.41	-35957.4	-14592.2	6.36211	2.01757	-0.661491	-1.96932
1129.42	-35957.4	-14592.1	6.39606	2.01676	-0.641902	-1.97381
1129.44	-35957.3	-14592	6.42936	2.01651	-0.629148	-1.97187
1129.46	-35957.3	-14591.9	6.46271	2.01668	-0.623563	-1.96599
1129.47	-35957.2	-14591.8	6.49672	2.01637	-0.624458	-1.95819
1129.49	-35957.1	-14591.7	6.53129	2.0166	-0.632601	-1.94934
1129.51	-35957.1	-14591.6	6.56596	2.01845	-0.648621	-1.9399
1129.53	-35957	-14591.5	6.6	2.02	-0.67	-1.93028
1129.54	-35957	-14591.4	6.63305	2.01916	-0.693491	-1.92071
1129.56	-35956.9	-14591.3	6.66667	2.01667	-0.716667	-1.91068
1129.58	-35956.8	-14591.2	6.70225	2.01362	-0.737431	-1.8997
1129.59	-35956.8	-14591.1	6.73882	2.00974	-0.754181	-1.88821
1129.61	-35956.7	-14591	6.77509	2.00473	-0.765496	-1.87679
1129.63	-35956.7	-14590.9	6.81084	1.99939	-0.770168	-1.86585
1129.64	-35956.6	-14590.8	6.84606	1.99437	-0.768159	-1.85572
1129.66	-35956.5	-14590.7	6.88072	1.9894	-0.762618	-1.84645
1129.68	-35956.5	-14590.6	6.91498	1.98422	-0.756824	-1.83794
1129.7	-35956.4	-14590.5	6.94946	1.97912	-0.752843	-1.8297
1129.71	-35956.4	-14590.4	6.9842	1.97417	-0.751959	-1.82133
1129.73	-35956.3	-14590.3	7.01767	1.96859	-0.754091	-1.81279
1129.75	-35956.2	-14590.2	7.0493	1.962	-0.758722	-1.80358
1129.76	-35956.2	-14590.1	7.08086	1.95503	-0.764846	-1.79228
1129.78	-35956.1	-14590	7.11345	1.94815	-0.769948	-1.77786
1129.8	-35956.1	-14589.9	7.1463	1.94133	-0.768632	-1.76033
1129.81	-35956	-14589.8	7.17889	1.93447	-0.75885	-1.73996
1129.83	-35955.9	-14589.7	7.21158	1.92754	-0.744887	-1.71724
1129.85	-35955.8	-14589.6	7.24477	1.92074	-0.729919	-1.69281
1129.87	-35955.8	-14589.5	7.27877	1.91462	-0.714578	-1.66749
1129.88	-35955.7	-14589.4	7.31328	1.90942	-0.700223	-1.64246
1129.9	-35955.7	-14589.3	7.34711	1.90485	-0.68955	-1.61938
1129.92	-35955.6	-14589.2	7.37975	1.9012	-0.684105	-1.59947
1129.93	-35955.5	-14589	7.41157	1.8995	-0.68381	-1.58329
1129.95	-35955.5	-14588.9	7.44314	1.89964	-0.687383	-1.57076
1129.97	-35955.4	-14588.8	7.47517	1.90027	-0.692396	-1.56116
1129.98	-35955.4	-14588.7	7.50785	1.90034	-0.697544	-1.55392
1130	-35955.3	-14588.6	7.54076	1.89927	-0.702718	-1.5486
1130.02	-35955.2	-14588.5	7.57341	1.8974	-0.706333	-1.5448
1130.04	-35955.2	-14588.4	7.60535	1.8958	-0.705621	-1.54209
1130.05	-35955.1	-14588.3	7.6369	1.89425	-0.701635	-1.54001
1130.07	-35955	-14588.1	7.66897	1.89157	-0.698318	-1.53805
1130.09	-35955	-14588	7.70171	1.88793	-0.696898	-1.53579
1130.1	-35954.9	-14587.9	7.73463	1.88454	-0.696429	-1.53292
1130.12	-35954.8	-14587.8	7.76722	1.88117	-0.696526	-1.52944
1130.14	-35954.8	-14587.7	7.79906	1.87672	-0.697118	-1.52551
1130.15	-35954.7	-14587.6	7.83062	1.87151	-0.697063	-1.52105
1130.17	-35954.6	-14587.5	7.86281	1.86653	-0.694805	-1.51587
1130.19	-35954.6	-14587.4	7.89559	1.86137	-0.690942	-1.51012
1130.21	-35954.5	-14587.2	7.92843	1.855	-0.68717	-1.5041
1130.22	-35954.4	-14587.1	7.96097	1.8479	-0.683883	-1.49786
1130.24	-35954.4	-14587	7.99301	1.84115	-0.680785	-1.49136
1130.26	-35954.3	-14586.9	8.0245	1.83454	-0.677354	-1.4848
1130.27	-35954.3	-14586.8	8.0555	1.82751	-0.673005	-1.47846
1130.29	-35954.2	-14586.6	8.08636	1.82073	-0.667416	-1.47238
1130.31	-35954.1	-14586.5	8.11741	1.81514	-0.660581	-1.46654
1130.32	-35954	-14586.4	8.14821	1.81028	-0.653704	-1.46109
1130.34	-35954	-14586.3	8.17826	1.80536	-0.648103	-1.45611
1130.36	-35953.9	-14586.1	8.20822	1.8003	-0.64358	-1.45127
1130.38	-35953.9	-14586	8.23887	1.79523	-0.639657	-1.44621
1130.39	-35953.8	-14585.9	8.27	1.79	-0.636667	-1.44118
1130.41	-35953.7	-14585.8	8.30112	1.7846	-0.634861	-1.4365
1130.43	-35953.6	-14585.7	8.33178	1.77975	-0.633217	-1.43222
1130.44	-35953.6	-14585.5	8.36178	1.77607	-0.631066	-1.42846
1130.46	-35953.5	-14585.4	8.39178	1.77317	-0.630005	-1.42581
1130.48	-35953.5	-14585.3	8.42243	1.77081	-0.631308	-1.42475
1130.49	-35953.4	-14585.2	8.45371	1.77003	-0.63359	-1.4249
1130.51	-35953.3	-14585	8.48511	1.77144	-0.635434	-1.42581
1130.53	-35953.2	-14584.9	8.51512	1.77373	-0.636917	-1.42732
1130.55	-35953.2	-14584.8	8.54325	1.77563	-0.638418	-1.42913
1130.56	-35953.1	-14584.6	8.57187	1.77682	-0.640409	-1.43044
1130.58	-35953	-14584.5	8.60257	1.77712	-0.64339	-1.43069
1130.6	-35953	-14584.4	8.63406	1.7764	-0.647889	-1.43008
1130.61	-35952.9	-14584.3	8.66514	1.77474	-0.65429	-1.42924
1130.63	-35952.8	-14584.1	8.69552	1.77276	-0.66268	-1.42943
1130.65	-35952.8	-14584	8.7254	1.77188	-0.673536	-1.43164
1130.66	-35952.7	-14583.8	8.75565	1.7747	-0.68805	-1.43628
1130.68	-35952.6	-14583.7	8.78659	1.78262	-0.706536	-1.44394
1130.7	-35952.6	-14583.6	8.81755	1.79463	-0.727708	-1.4556
1130.72	-35952.5	-14583.5	8.84834	1.8098	-0.752322	-1.47082
1130.73	-35952.4	-14583.3	8.87967	1.82761	-0.784302	-1.48702
1130.75	-35952.4	-14583.2	8.91149	1.84641	-0.825405	-1.50244
1130.77	-35952.3	-14583	8.94275	1.86308	-0.874322	-1.51645
1130.78	-35952.2	-14582.9	8.97347	1.87546	-0.929241	-1.52765
1130.8	-35952.2	-14582.8	9.00505	1.88276	-0.987925	-1.53358
1130.82	-35952.1	-14582.6	9.03779	1.8845	-1.04687	-1.53299
1130.83	-35952	-14582.5	9.07076	1.88051	-1.10144	-1.52606
1130.85	-35951.9	-14582.3	9.10338	1.87149	-1.15069	-1.51331
1130.87	-35951.9	-14582.2	9.13547	1.85892	-1.19706	-1.49547
1130.89	-35951.8	-14582.1	9.16708	1.84366	-1.2419	-1.47324
1130.9	-35951.8	-14582	9.19839	1.82605	-1.28565	-1.44732
1130.92	-35951.7	-14581.8	9.22927	1.8069	-1.33018	-1.41886
1130.94	-35951.6	-14581.6	9.25941	1.78732	-1.37817	-1.38932
1130.95	-35951.5	-14581.5	9.28931	1.76731	-1.42702	-1.3593
1130.97	-35951.5	-14581.4	9.31993	1.74615	-1.4714	-1.32878
1130.99	-35951.4	-14581.2	9.35096	1.72357	-1.51552	-1.29784
1131	-35951.4	-14581.1	9.38127	1.6997	-1.5686	-1.26652
1131.02	-35951.3	-14580.9	9.41014	1.67556	-1.62466	-1.23435
1131.04	-35951.2	-14580.8	9.43725	1.65201	-1.6715	-1.20041
1131.06	-35951.1	-14580.6	9.46369	1.6245	-1.71953	-1.16238
1131.07	-35951.1	-14580.5	9.49096	1.58641	-1.78734	-1.11731
1131.09	-35951	-14580.4	9.51855	1.53657	-1.86889	-1.06298
1131.11	-35951	-14580.2	9.54508	1.4763	-1.94864	-0.997804
1131.12	-35950.9	-14580	9.57041	1.40568	-2.02984	-0.922341
1131.14	-35950.8	-14579.9	9.59478	1.32397	-2.1213	-0.837587
1131.16	-35950.8	-14579.7	9.61748	1.22887	-2.2186	-0.741935
1131.17	-35950.7	-14579.6	9.63771	1.11827	-2.31398	-0.63368
1131.19	-35950.6	-14579.5	9.65567	0.994298	-2.40779	-0.515844
1131.21	-35950.6	-14579.3	9.6719	0.860879	-2.50172	-0.393115
1131.23	-35950.5	-14579.1	9.68667	0.723333	-2.59	-0.270153
1131.24	-35950.5	-14579	9.69991	0.587934	-2.66531	-0.151864
1131.26	-35950.4	-14578.8	9.71053	0.46311	-2.72282	-0.0441785
1131.28	-35950.3	-14578.7	9.71787	0.355661	-2.76012	0.0482938
1131.29	-35950.3	-14578.5	9.72367	0.265105	-2.78085	0.126217
1131.31	-35950.2	-14578.4	9.72938	0.189422	-2.78902	0.190832
1131.33	-35950.2	-14578.2	9.73371	0.126531	-2.78569	0.241611
1131.34	-35950.1	-14578	9.73573	0.0753726	-2.77167	0.2784
1131.36	-35950.1	-14577.9	9.73689	0.0377863	-2.74871	0.303162
1131.38	-35950	-14577.7	9.7385	0.0143924	-2.71736	0.31793
1131.4	-35950	-14577.6	9.74032	0.0016893	-2.67489	0.324031
1131.41	-35949.9	-14577.4	9.74205	-0.00356962	-2.62038	0.322839
1131.43	-35949.9	-14577.3	9.74372	-0.00259198	-2.55833	0.316088
1131.45	-35949.8	-14577.1	9.74539	0.00334968	-2.49327	0.305362
1131.46	-35949.8	-14576.9	9.74706	0.0122523	-2.42814	0.29183
1131.48	-35949.7	-14576.8	9.74876	0.022454	-2.36363	0.276698
1131.5	-35949.7	-14576.6	9.75053	0.0331607	-2.29642	0.261329
1131.51	-35949.6	-14576.5	9.75229	0.043663	-2.2276	0.246616
1131.53	-35949.6	-14576.3	9.75385	0.0532291	-2.1666	0.23261
1131.55	-35949.5	-14576.1	9.75541	0.0617728	-2.11569	0.2195
1131.57	-35949.5	-14576	9.7578	0.0701451	-2.06548	0.207798
1131.58	-35949.4	-14575.8	9.76118	0.0785856	-2.0118	0.197465
1131.6	-35949.4	-14575.7	9.76481	0.0864749	-1.95814	0.187756
1131.62	-35949.3	-14575.5	9.76826	0.0934077	-1.90657	0.178613
1131.63	-35949.3	-14575.3	9.77151	0.0993225	-1.85673	0.170877
1131.65	-35949.2	-14575.2	9.77479	0.104315	-1.80836	0.164878
1131.67	-35949.2	-14575	9.77845	0.108614	-1.76145	0.160332
1131.68	-35949.2	-14574.9	9.78205	0.112107	-1.71665	0.156986
1131.7	-35949.1	-14574.7	9.78432	0.114354	-1.67516	0.15465
1131.72	-35949.1	-14574.6	9.78578	0.115896	-1.63607	0.153042
1131.74	-35949	-14574.4	9.7885	0.11814	-1.59656	0.151748
1131.75	-35949	-14574.2	9.79211	0.121603	-1.55478	0.149644
1131.77	-35948.9	-14574.1	9.7945	0.126161	-1.50992	0.145102
1131.79	-35948.9	-14573.9	9.79596	0.13315	-1.46487	0.137431
1131.8	-35948.9	-14573.8	9.79856	0.144886	-1.42484	0.126674
1131.82	-35948.8	-14573.6	9.80226	0.16124	-1.38792	0.112645
1131.84	-35948.8	-14573.4	9.80568	0.180471	-1.34801	0.0951362
1131.85	-35948.7	-14573.2	9.80907	0.20152	-1.3062	0.0754947
1131.87	-35948.7	-14573.1	9.81351	0.223639	-1.26691	0.0558175
1131.89	-35948.7	-14572.9	9.81875	0.245221	-1.22693	0.0369678
1131.91	-35948.6	-14572.8	9.82397	0.2644	-1.18005	0.0192602
1131.92	-35948.6	-14572.6	9.82909	0.280729	-1.12654	0.00356417
1131.94	-35948.5	-14572.4	9.83432	0.294432	-1.06959	-0.00910947
1131.96	-35948.5	-14572.3	9.83943	0.305534	-1.01042	-0.0186732
1131.97	-35948.5	-14572.1	9.84416	0.313957	-0.949726	-0.0254687
1131.99	-35948.4	-14572	9.84931	0.319539	-0.890121	-0.0300729
1132.01	-35948.4	-14571.8	9.85576	0.322282	-0.83445	-0.0330887
1132.02	-35948.4	-14571.6	9.86291	0.323295	-0.782918	-0.0347953
1132.04	-35948.3	-14571.4	9.86985	0.323762	-0.734489	-0.0353479
1132.06	-35948.3	-14571.3	9.87667	0.323333	-0.686667	-0.0348584
1132.08	-35948.2	-14571.1	9.88357	0.321635	-0.634296	-0.0333446
1132.09	-35948.2	-14571	9.89	0.32	-0.563333	-0.0305011
1132.11	-35948.2	-14570.8	9.89544	0.319694	-0.465055	-0.0262218
1132.13	-35948.1	-14570.6	9.90028	0.320015	-0.360893	-0.0215213
1132.14	-35948.1	-14570.5	9.90515	0.320071	-0.264046	-0.0161467
1132.16	-35948	-14570.3	9.91071	0.319995	-0.134866	-0.00465792
1132.18	-35948	-14570.2	9.91755	0.320001	0.0125856	0.0157106
1132.19	-35948	-14570	9.92381	0.32	0.0813527	0.0386378
1132.21	-35947.9	-14569.8	9.92772	0.32	0.171359	0.0602074
1132.23	-35947.9	-14569.7	9.93405	0.32	0.278902	0.0780208
1132.25	-35947.9	-14569.5	9.93776	0.320001	0.369577	0.0930041
1132.26	-35947.8	-14569.3	9.94433	0.319997	0.418601	0.106198
1132.28	-35947.8	-14569.2	9.94806	0.320012	0.445722	0.115069
1132.3	-35947.7	-14569	9.9543	0.319955	0.462006	0.121007
1132.31	-35947.7	-14568.8	9.9585	0.320211	0.455944	0.125512
1132.33	-35947.7	-14568.7	9.96442	0.31912	0.44617	0.129596
1132.35	-35947.6	-14568.5	9.9686	0.316341	0.451026	0.132704
1132.36	-35947.6	-14568.3	9.97476	0.316782	0.447637	0.133899
1132.38	-35947.5	-14568.2	9.97858	0.316568	0.434305	0.132383
1132.4	-35947.5	-14568	9.98594	0.31694	0.427099	0.131698
1132.42	-35947.4	-14567.8	9.99268	0.315272	0.449594	0.132094
1132.43	-35947.4	-14567.7	9.99971	0.313284	0.491071	0.133772
1132.45	-35947.4	-14567.5	10.0047	0.312028	0.534473	0.135732
1132.47	-35947.3	-14567.3	10.0098	0.309478	0.575118	0.136097
1132.48	-35947.3	-14567.2	10.0149	0.310916	0.607017	0.13289
1132.5	-35947.2	-14567	10.02	0.317543	0.641449	0.122752
1132.52	-35947.2	-14566.8	10.0252	0.331229	0.677777	0.106028
1132.53	-35947.2	-14566.7	10.0298	0.352127	0.714251	0.086293
1132.55	-35947.1	-14566.5	10.0372	0.374768	0.766497	0.0643548
1132.57	-35947.1	-14566.4	10.0439	0.395728	0.837001	0.0448295
1132.59	-35947	-14566.2	10.0505	0.411455	0.91863	0.0289078
1132.6	-35947	-14566	10.0575	0.42519	1.00258	0.0151489
1132.62	-35946.9	-14565.9	10.0643	0.4367	1.07304	0.00360716
1132.64	-35946.9	-14565.7	10.0711	0.446654	1.12582	-0.00583481
1132.65	-35946.8	-14565.5	10.0773	0.454607	1.1587	-0.0134151
1132.67	-35946.8	-14565.4	10.0867	0.45973	1.18056	-0.0165683
1132.69	-35946.7	-14565.2	10.0974	0.45623	1.20199	-0.0134707
1132.7	-35946.7	-14565	10.1051	0.444111	1.23463	-0.000901701
1132.72	-35946.6	-14564.9	10.1117	0.422701	1.26779	0.0186102
1132.74	-35946.6	-14564.7	10.1185	0.396413	1.28283	0.0430582
1132.76	-35946.5	-14564.6	10.125	0.369252	1.27905	0.0674733
1132.77	-35946.5	-14564.4	10.1324	0.346716	1.26841	0.0901498
1132.79	-35946.4	-14564.2	10.1359	0.329273	1.26072	0.107423
1132.81	-35946.4	-14564.1	10.1423	0.315727	1.25765	0.121739
1132.82	-35946.3	-14563.9	10.1461	0.301542	1.24811	0.134849
1132.84	-35946.3	-14563.8	10.1527	0.290944	1.23519	0.144019
1132.86	-35946.2	-14563.6	10.1564	0.283749	1.21761	0.150097
1132.87	-35946.2	-14563.4	10.163	0.276966	1.20416	0.152398
1132.89	-35946.1	-14563.3	10.1664	0.273519	1.18767	0.154572
1132.91	-35946.1	-14563.1	10.173	0.270136	1.17102	0.15574
1132.93	-35946	-14562.9	10.1767	0.27	1.15333	0.155773
1132.94	-35946	-14562.8	10.1833	0.273333	1.14	0.153595
1132.96	-35945.9	-14562.6	10.187	0.276893	1.12941	0.148965
1132.98	-35945.9	-14562.4	10.1936	0.280088	1.11938	0.144613
1132.99	-35945.8	-14562.3	10.197	0.279974	1.10953	0.140328
1133.01	-35945.7	-14562.1	10.2036	0.280014	1.10292	0.138262
1133.03	-35945.7	-14561.9	10.2073	0.279935	1.09608	0.137153
1133.04	-35945.6	-14561.8	10.2139	0.280243	1.09297	0.135944
1133.06	-35945.6	-14561.6	10.2177	0.284095	1.08938	0.133583
1133.08	-35945.5	-14561.4	10.2241	0.286839	1.08608	0.131396
1133.1	-35945.5	-14561.3	10.2277	0.286689	1.08276	0.129378
1133.11	-35945.4	-14561.1	10.2341	0.286406	1.07935	0.126538
1133.13	-35945.4	-14560.9	10.2381	0.288182	1.07602	0.119022
1133.15	-35945.3	-14560.8	10.2443	0.299538	1.07191	0.107574
1133.16	-35945.2	-14560.6	10.2483	0.316146	1.06462	0.089228
1133.18	-35945.2	-14560.4	10.2554	0.340317	1.05794	0.0685832
1133.2	-35945.1	-14560.3	10.2619	0.363763	1.05193	0.0459565
1133.21	-35945.1	-14560.1	10.2687	0.385663	1.04963	0.0255875
1133.23	-35945	-14560	10.2757	0.402676	1.04218	0.00722619
1133.25	-35944.9	-14559.8	10.2823	0.418449	1.02246	-0.00705205
1133.27	-35944.9	-14559.6	10.2892	0.430735	0.99656	-0.0189501
1133.28	-35944.8	-14559.5	10.2958	0.439944	0.970698	-0.0231811
1133.3	-35944.8	-14559.3	10.304	0.444906	0.953151	-0.0104881
1133.32	-35944.7	-14559.1	10.3132	0.448007	0.936128	0.0344885
1133.33	-35944.7	-14559	10.3198	0.451887	0.918455	0.116584
1133.35	-35944.6	-14558.8	10.3264	0.453485	0.903395	0.235386
1133.37	-35944.5	-14558.6	10.3354	0.453613	0.887939	0.377252
1133.38	-35944.5	-14558.5	10.3438	0.451559	0.871157	0.515343
1133.4	-35944.4	-14558.3	10.3504	0.449715	0.841309	0.63931
1133.42	-35944.3	-14558.1	10.3571	0.450074	0.811795	0.72455
1133.44	-35944.3	-14558	10.3655	0.449999	0.790654	0.768008
1133.45	-35944.2	-14557.8	10.3766	0.449935	0.777108	0.785041
1133.47	-35944.1	-14557.6	10.3845	0.450279	0.762599	0.785355
1133.49	-35944.1	-14557.5	10.3909	0.448045	0.74844	0.777456
1133.5	-35944	-14557.3	10.3977	0.444393	0.729878	0.764691
1133.52	-35944	-14557.2	10.4068	0.440708	0.709326	0.749579
1133.54	-35943.9	-14557	10.4173	0.439835	0.686966	0.734841
1133.55	-35943.8	-14556.8	10.4251	0.440035	0.664675	0.723081
1133.57	-35943.8	-14556.6	10.4319	0.439991	0.645123	0.71737
1133.59	-35943.7	-14556.5	10.4381	0.440003	0.620106	0.715787
1133.61	-35943.6	-14556.3	10.4482	0.44	0.589556	0.715669
1133.62	-35943.6	-14556.1	10.4556	0.44	0.550563	0.715691
1133.64	-35943.5	-14556	10.4621	0.44	0.510501	0.715685
1133.66	-35943.4	-14555.8	10.4688	0.44	0.467925	0.715687
1133.67	-35943.4	-14555.7	10.4758	0.44	0.422137	0.715686
1133.69	-35943.3	-14555.5	10.4826	0.44	0.373227	0.715686
1133.71	-35943.3	-14555.4	10.4895	0.44	0.310641	0.715686
1133.72	-35943.2	-14555.2	10.4994	0.44	0.240987	0.715686
1133.74	-35943.1	-14555	10.5094	0.44	0.15622	0.715686
1133.76	-35943.1	-14554.8	10.52	0.44	0.0433333	0.715686
1133.78	-35943	-14554.6	10.526	0.440001	-0.0242894	0.715692
1133.79	-35942.9	-14554.5	10.53	0.44	-0.06	0.715686
1133.81	-35942.9	-14554.3	10.5363	0.439995	-0.0993217	0.715663
1133.83	-35942.8	-14554.2	10.5438	0.440001	-0.142492	0.715691
1133.84	-35942.7	-14554	10.5504	0.440019	-0.181351	0.715775
1133.86	-35942.7	-14553.9	10.5576	0.439992	-0.20916	0.71565
1133.88	-35942.6	-14553.7	10.5661	0.439925	-0.224307	0.715148
1133.89	-35942.6	-14553.5	10.5742	0.440029	-0.238798	0.714529
1133.91	-35942.5	-14553.3	10.5809	0.440273	-0.257998	0.713998
1133.93	-35942.4	-14553.1	10.588	0.439831	-0.261852	0.713383
1133.95	-35942.4	-14553	10.5966	0.438259	-0.240872	0.712679
1133.96	-35942.3	-14552.8	10.6046	0.436346	-0.22135	0.712436
1133.98	-35942.2	-14552.6	10.6113	0.43467	-0.220011	0.712943
1134	-35942.2	-14552.5	10.6186	0.432877	-0.218416	0.713663
1134.01	-35942.1	-14552.3	10.6274	0.430947	-0.207078	0.714216
1134.03	-35942	-14552.1	10.6355	0.4298	-0.204834	0.714775
1134.05	-35942	-14552	10.6419	0.429782	-0.219262	0.715384
1134.06	-35941.9	-14551.8	10.649	0.430058	-0.232769	0.715752
1134.08	-35941.8	-14551.6	10.6578	0.430072	-0.236928	0.715761
1134.1	-35941.8	-14551.5	10.6661	0.429957	-0.243256	0.71565
1134.12	-35941.7	-14551.3	10.6729	0.429913	-0.257274	0.715622
1134.13	-35941.7	-14551.1	10.6793	0.430125	-0.272886	0.71578
1134.15	-35941.6	-14550.9	10.686	0.430292	-0.287448	0.716263
1134.17	-35941.5	-14550.8	10.6929	0.429515	-0.303759	0.717261
1134.18	-35941.5	-14550.6	10.6998	0.427709	-0.321541	0.718901
1134.2	-35941.4	-14550.5	10.7064	0.425828	-0.336317	0.721216
1134.22	-35941.3	-14550.3	10.7131	0.424172	-0.346411	0.724061
1134.23	-35941.3	-14550.1	10.7211	0.42229	-0.353434	0.727104
1134.25	-35941.2	-14549.9	10.7299	0.420483	-0.358437	0.729938
1134.27	-35941.1	-14549.7	10.7376	0.419712	-0.361857	0.732129
1134.29	-35941.1	-14549.6	10.7441	0.419881	-0.364992	0.733676
1134.3	-35941	-14549.4	10.7506	0.420071	-0.369768	0.734911
1134.32	-35941	-14549.2	10.7575	0.420023	-0.376935	0.736015
1134.34	-35940.9	-14549.1	10.7645	0.419993	-0.386248	0.737047
1134.35	-35940.8	-14548.9	10.7714	0.420008	-0.396832	0.738176
1134.37	-35940.8	-14548.8	10.778	0.419948	-0.407447	0.73962
1134.39	-35940.7	-14548.6	10.7847	0.419948	-0.417314	0.741316
1134.4	-35940.7	-14548.4	10.7914	0.420211	-0.42605	0.743049
1134.42	-35940.6	-14548.2	10.7984	0.420166	-0.434533	0.744718
1134.44	-35940.5	-14548	10.8054	0.418947	-0.444178	0.746314
1134.46	-35940.5	-14547.9	10.8122	0.417002	-0.454774	0.748029
1134.47	-35940.4	-14547.7	10.8185	0.415278	-0.465569	0.750095
1134.49	-35940.4	-14547.5	10.8253	0.413653	-0.47761	0.752336
1134.51	-35940.3	-14547.3	10.8337	0.411713	-0.49229	0.754479
1134.52	-35940.2	-14547.2	10.8424	0.410115	-0.508174	0.756778
1134.54	-35940.2	-14547	10.8495	0.409716	-0.522937	0.759566
1134.56	-35940.1	-14546.8	10.8562	0.409985	-0.535956	0.762377
1134.57	-35940	-14546.7	10.8644	0.410078	-0.547158	0.764655
1134.59	-35940	-14546.5	10.8729	0.410004	-0.55621	0.766753
1134.61	-35939.9	-14546.3	10.8801	0.409981	-0.562751	0.769107
1134.62	-35939.8	-14546.1	10.8867	0.41	-0.566667	0.771242
1134.64	-35939.8	-14546	10.8935	0.410003	-0.567921	0.77261
1134.66	-35939.7	-14545.8	10.9004	0.41	-0.56651	0.773465
1134.68	-35939.7	-14545.6	10.9071	0.410005	-0.562508	0.774132
1134.69	-35939.6	-14545.4	10.9137	0.409999	-0.556242	0.774522
1134.71	-35939.6	-14545.2	10.9206	0.409975	-0.547609	0.77456
1134.73	-35939.5	-14545.1	10.9275	0.41001	-0.534893	0.77451
1134.74	-35939.4	-14544.9	10.9344	0.410094	-0.517095	0.774559
1134.76	-35939.4	-14544.8	10.9412	0.409942	-0.496192	0.77447
1134.78	-35939.3	-14544.6	10.9479	0.409631	-0.473008	0.773811
1134.8	-35939.3	-14544.4	10.9545	0.410223	-0.444401	0.771858
1134.81	-35939.2	-14544.2	10.9611	0.412816	-0.40975	0.767518
1134.83	-35939.1	-14544	10.9685	0.41825	-0.375805	0.758931
1134.85	-35939.1	-14543.9	10.9768	0.428745	-0.346155	0.744191
1134.86	-35939	-14543.7	10.9853	0.449374	-0.315845	0.721535
1134.88	-35939	-14543.5	10.9936	0.482995	-0.283407	0.689618
1134.9	-35938.9	-14543.3	11.0029	0.527315	-0.256447	0.647919
1134.91	-35938.8	-14543.1	11.0132	0.580603	-0.237759	0.596604
