# Supplementary material for: Extraction of driving behavior primitives considering driver expectation and vehicle dynamics
Source: PLoS One. 2025 Dec 31;20(12):e0340123. doi: 10.1371/journal.pone.0340123 (PMC12755792; doi:10.1371/journal.pone.0340123)
Supplement: S2 File — The dataset utilized in this study is organized into two main folders, categorizing driving scenarios into straight driving and turning maneuvers. These folders contain the raw, unprocessed behavioral data. For a detailed description of the variables and format within the.xlsx files, please refer to the accompanying readme.txt file. (ZIP) [file pone.0340123.s002.zip › DataSetForPimitiveExaction-2/turning/c19_w_1.xlsx]

## Sheet: Sheet1
251.165	-36328.1	-14494.6	1.11461	-1.19426	0.00688671	1.8302
251.182	-36328.1	-14494.6	1.09436	-1.17186	0.0035456	1.80365
251.199	-36328.1	-14494.6	1.07779	-1.13266	0.000107385	1.76618
251.216	-36328.1	-14494.5	1.05667	-1.08667	0	1.72004
251.233	-36328.1	-14494.5	1.04	-1.04667	0	1.67974
251.25	-36328.1	-14494.5	1.02	-1.01667	0	1.64488
251.267	-36328.1	-14494.5	1.00232	-0.984854	1.00669e-05	1.61004
251.284	-36328.1	-14494.5	0.985804	-0.950842	-4.00428e-05	1.56923
251.301	-36328.1	-14494.5	0.972538	-0.896279	0.000150805	1.51595
251.318	-36328.1	-14494.5	0.958359	-0.82851	0.00353	1.4485
251.335	-36328.1	-14494.4	0.945152	-0.762869	0.00335501	1.38496
251.352	-36328	-14494.4	0.93162	-0.706884	0.00304429	1.32379
251.369	-36328	-14494.4	0.917976	-0.649318	-0.00039048	1.26003
251.386	-36328	-14494.4	0.908218	-0.584961	0.000455727	1.19504
251.403	-36328	-14494.4	0.898579	-0.512955	0.00395996	1.12298
251.42	-36328	-14494.4	0.891616	-0.436875	0.0075894	1.05013
251.437	-36328	-14494.4	0.885818	-0.376687	0.0102489	0.986885
251.454	-36328	-14494.3	0.881849	-0.319366	0.00992461	0.928784
251.471	-36328	-14494.3	0.875266	-0.266934	0.0100814	0.875118
251.488	-36328	-14494.3	0.872481	-0.228209	0.00976038	0.831251
251.505	-36328	-14494.3	0.868924	-0.189852	0.0109646	0.792181
251.522	-36328	-14494.3	0.86553	-0.15932	0.0136483	0.754495
251.539	-36328	-14494.3	0.861955	-0.12993	0.0135055	0.721051
251.556	-36328	-14494.3	0.859739	-0.0970315	0.0121776	0.683079
251.573	-36328	-14494.2	0.860074	-0.0566726	0.00960542	0.642662
251.59	-36328	-14494.2	0.859985	-0.0175342	0.0101009	0.603953
251.607	-36328	-14494.2	0.85999	0.011889	0.00995345	0.56629
251.624	-36328	-14494.2	0.860056	0.0463717	0.0100793	0.52169
251.641	-36328	-14494.2	0.859788	0.110389	0.00972921	0.456376
251.658	-36328	-14494.2	0.861176	0.20474	0.0113769	0.367278
251.675	-36327.9	-14494.2	0.866707	0.301256	0.0153822	0.276406
251.692	-36327.9	-14494.1	0.873513	0.369505	0.0171781	0.202097
251.709	-36327.9	-14494.1	0.880475	0.428876	0.0150265	0.13752
251.726	-36327.9	-14494.1	0.887032	0.484788	0.0110266	0.0770082
251.743	-36327.9	-14494.1	0.895577	0.540413	0.00978911	0.0211893
251.76	-36327.9	-14494.1	0.906311	0.591576	0.0100485	-0.0328596
251.777	-36327.9	-14494.1	0.916527	0.631918	0.0099867	-0.0754836
251.794	-36327.9	-14494.1	0.926374	0.659063	0.0100035	-0.106917
251.811	-36327.9	-14494	0.936957	0.681176	0.00999922	-0.131507
251.828	-36327.9	-14494	0.946846	0.694496	0.0100002	-0.148721
251.845	-36327.9	-14494	0.959167	0.701733	0.00999994	-0.159635
251.862	-36327.9	-14494	0.973334	0.705661	0.01	-0.168946
251.879	-36327.9	-14494	0.987141	0.711894	0.01	-0.1769
251.896	-36327.9	-14494	0.997778	0.7159	0.01	-0.184564
251.913	-36327.9	-14494	1.00791	0.719755	0.01	-0.190872
251.93	-36327.9	-14493.9	1.02095	0.717445	0.01	-0.194612
251.947	-36327.9	-14493.9	1.03419	0.713956	0.01	-0.195925
251.964	-36327.9	-14493.9	1.04856	0.710223	0.01	-0.197031
251.981	-36327.8	-14493.9	1.05869	0.71011	0.01	-0.198112
251.998	-36327.8	-14493.9	1.07248	0.706901	0.01	-0.199313
252.015	-36327.8	-14493.9	1.08588	0.703548	0.01	-0.199335
252.032	-36327.8	-14493.8	1.0993	0.700085	0.01	-0.200333
252.049	-36327.8	-14493.8	1.10942	0.700069	0.01	-0.20247
252.066	-36327.8	-14493.8	1.12	0.696667	0.01	-0.204793
252.083	-36327.8	-14493.8	1.13	0.693333	0.01	-0.205882
252.1	-36327.8	-14493.8	1.14	0.69	0.01	-0.205882
252.117	-36327.8	-14493.7	1.15416	0.686464	0.01	-0.205919
252.134	-36327.8	-14493.7	1.16746	0.683141	0.01	-0.20704
252.151	-36327.8	-14493.7	1.1807	0.679795	0.01	-0.208135
252.168	-36327.8	-14493.7	1.19118	0.67626	0.01	-0.209209
252.185	-36327.8	-14493.7	1.20116	0.672951	0.01	-0.209133
252.202	-36327.7	-14493.7	1.21125	0.669582	0.01	-0.20916
252.219	-36327.7	-14493.6	1.22173	0.666094	0.01	-0.209118
252.236	-36327.7	-14493.6	1.2321	0.662626	0.01	-0.209275
252.253	-36327.7	-14493.6	1.24584	0.659892	0.01	-0.210448
252.27	-36327.7	-14493.6	1.25997	0.659547	0.01	-0.211641
252.287	-36327.7	-14493.6	1.2727	0.655758	0.01	-0.212451
252.304	-36327.7	-14493.5	1.28294	0.652357	0.01	-0.212628
252.321	-36327.7	-14493.5	1.29295	0.649015	0.01	-0.213843
252.338	-36327.7	-14493.5	1.3029	0.645699	0.01	-0.214966
252.355	-36327.7	-14493.5	1.31311	0.642302	0.01	-0.215767
252.372	-36327.7	-14493.5	1.32361	0.638778	0.01	-0.215681
252.389	-36327.7	-14493.4	1.33346	0.635582	0.01	-0.215619
252.406	-36327.7	-14493.4	1.34376	0.631831	0.00999999	-0.216012
252.423	-36327.6	-14493.4	1.35412	0.629945	0.01	-0.217232
252.44	-36327.6	-14493.4	1.3644	0.628865	0.00999991	-0.218402
252.457	-36327.6	-14493.4	1.37453	0.625049	0.0100004	-0.219072
252.474	-36327.6	-14493.3	1.38405	0.622029	0.00999865	-0.218903
252.491	-36327.6	-14493.3	1.39408	0.618554	0.010005	-0.219047
252.508	-36327.6	-14493.3	1.40436	0.615497	0.00998201	-0.218555
252.525	-36327.6	-14493.3	1.41479	0.610195	0.0100762	-0.217345
252.542	-36327.6	-14493.2	1.42463	0.604779	0.00971343	-0.216186
252.559	-36327.6	-14493.2	1.435	0.601749	0.0114403	-0.215605
252.576	-36327.6	-14493.2	1.44537	0.598188	0.0151173	-0.215708
252.593	-36327.6	-14493.2	1.45521	0.594928	0.0186684	-0.215685
252.61	-36327.5	-14493.2	1.46563	0.59148	0.0202952	-0.215672
252.627	-36327.5	-14493.1	1.47596	0.587912	0.0196622	-0.21575
252.644	-36327.5	-14493.1	1.4858	0.585121	0.0217266	-0.215224
252.661	-36327.5	-14493.1	1.49626	0.579096	0.0254692	-0.213298
252.678	-36327.5	-14493.1	1.50654	0.574205	0.028827	-0.210911
252.695	-36327.5	-14493	1.51639	0.571302	0.032154	-0.20941
252.712	-36327.5	-14493	1.52689	0.5676	0.0355612	-0.209013
252.729	-36327.5	-14493	1.53712	0.564644	0.0393098	-0.210313
252.746	-36327.5	-14493	1.54698	0.55854	0.04014	-0.216604
252.763	-36327.5	-14492.9	1.55753	0.553989	0.0400364	-0.239889
252.78	-36327.5	-14492.9	1.56764	0.550838	0.0397306	-0.283574
252.797	-36327.4	-14492.9	1.57808	0.547278	0.0426305	-0.350896
252.814	-36327.4	-14492.9	1.58847	0.543917	0.0460613	-0.420942
252.831	-36327.4	-14492.8	1.59557	0.540585	0.0495944	-0.482568
252.848	-36327.4	-14492.8	1.60216	0.537273	0.05017	-0.53468
252.865	-36327.4	-14492.8	1.60903	0.533742	0.0497872	-0.585672
252.882	-36327.4	-14492.8	1.61878	0.530398	0.0530551	-0.632161
252.899	-36327.4	-14492.7	1.6288	0.527019	0.0533552	-0.673918
252.916	-36327.4	-14492.7	1.63939	0.523647	0.0534319	-0.713406
252.933	-36327.4	-14492.7	1.6494	0.516996	0.0501399	-0.751609
252.95	-36327.3	-14492.7	1.65949	0.513502	0.0499635	-0.788669
252.967	-36327.3	-14492.6	1.66667	0.51	0.05	-0.823529
252.984	-36327.3	-14492.6	1.67333	0.506667	0.05	-0.847495
253.001	-36327.3	-14492.6	1.68051	0.503132	0.0499971	-0.86821
253.018	-36327.3	-14492.5	1.6906	0.499795	0.0500088	-0.886859
253.035	-36327.3	-14492.5	1.70061	0.496512	0.0499676	-0.91108
253.052	-36327.3	-14492.5	1.71049	0.492981	0.0501216	-0.938675
253.069	-36327.3	-14492.5	1.71746	0.486041	0.0537644	-0.972176
253.086	-36327.2	-14492.4	1.72403	0.483013	0.0571057	-1.0011
253.103	-36327.2	-14492.4	1.73114	0.479553	0.0601601	-1.02962
253.12	-36327.2	-14492.4	1.7415	0.476186	0.0599153	-1.05977
253.137	-36327.2	-14492.4	1.74776	0.472279	0.060117	-1.09068
253.154	-36327.2	-14492.3	1.7545	0.465793	0.0595969	-1.12488
253.171	-36327.2	-14492.3	1.7621	0.462611	0.0557029	-1.15732
253.188	-36327.2	-14492.3	1.77253	0.459209	0.0529715	-1.18126
253.205	-36327.2	-14492.3	1.78186	0.455845	0.0539482	-1.19711
253.222	-36327.2	-14492.2	1.78867	0.452326	0.0578892	-1.20702
253.239	-36327.1	-14492.2	1.79504	0.44904	0.0602514	-1.21332
253.256	-36327.1	-14492.2	1.80302	0.445626	0.059933	-1.22406
253.273	-36327.1	-14492.1	1.8128	0.442148	0.0600371	-1.24541
253.29	-36327.1	-14492.1	1.81887	0.438777	0.0599257	-1.27578
253.307	-36327.1	-14492.1	1.82586	0.435668	0.060254	-1.30734
253.324	-36327.1	-14492.1	1.83277	0.430623	0.058668	-1.33193
253.341	-36327.1	-14492	1.83944	0.42496	0.0563867	-1.34648
253.358	-36327.1	-14492	1.84596	0.421965	0.0564724	-1.35936
253.375	-36327	-14492	1.85473	0.418379	0.0581834	-1.37553
253.392	-36327	-14491.9	1.86343	0.415133	0.0603519	-1.39803
253.409	-36327	-14491.9	1.86993	0.411658	0.0599152	-1.42805
253.426	-36327	-14491.9	1.87688	0.408238	0.0600236	-1.45873
253.443	-36327	-14491.9	1.88374	0.404794	0.0599944	-1.4866
253.46	-36327	-14491.8	1.89062	0.401354	0.0600015	-1.51249
253.477	-36327	-14491.8	1.89728	0.398039	0.0599996	-1.53928
253.494	-36327	-14491.8	1.90378	0.394727	0.0600001	-1.56807
253.511	-36326.9	-14491.7	1.91117	0.391248	0.06	-1.60035
253.528	-36326.9	-14491.7	1.91546	0.387821	0.0599999	-1.6322
253.545	-36326.9	-14491.7	1.92067	0.384537	0.0600004	-1.66234
253.562	-36326.9	-14491.6	1.92798	0.381036	0.0599987	-1.69294
253.579	-36326.9	-14491.6	1.93473	0.377629	0.0600052	-1.72045
253.596	-36326.9	-14491.6	1.94133	0.374337	0.0599807	-1.7435
253.613	-36326.9	-14491.6	1.94834	0.370833	0.0600622	-1.76211
253.63	-36326.9	-14491.5	1.95513	0.367413	0.0597546	-1.77607
253.647	-36326.8	-14491.5	1.96171	0.364224	0.0624097	-1.7883
253.664	-36326.8	-14491.5	1.96878	0.360367	0.0660401	-1.80686
253.681	-36326.8	-14491.4	1.97543	0.36009	0.0695445	-1.82583
253.698	-36326.8	-14491.4	1.98243	0.357429	0.0703894	-1.84283
253.715	-36326.8	-14491.4	1.98611	0.35363	0.0669587	-1.85335
253.732	-36326.8	-14491.3	1.9927	0.350753	0.0666334	-1.85545
253.749	-36326.8	-14491.3	1.99611	0.338843	0.0665134	-1.84655
253.766	-36326.7	-14491.3	2.003	0.312385	0.0697617	-1.81619
253.783	-36326.7	-14491.3	2.0064	0.257322	0.0731563	-1.766
253.8	-36326.7	-14491.2	2.01299	0.181648	0.0764365	-1.70125
253.817	-36326.7	-14491.2	2.01667	0.0966667	0.08	-1.63399
253.834	-36326.7	-14491.2	2.02	0.0333333	0.08	-1.58279
253.851	-36326.7	-14491.1	2.01987	-0.0197484	0.0799783	-1.53779
253.868	-36326.7	-14491.1	2.01645	-0.0732306	0.0801084	-1.49645
253.885	-36326.6	-14491.1	2.01315	-0.126151	0.0835437	-1.45396
253.902	-36326.6	-14491	2.00978	-0.169124	0.0868933	-1.41257
253.919	-36326.6	-14491	2.00634	-0.211662	0.0901828	-1.36961
253.936	-36326.6	-14491	2.00263	-0.255433	0.0899356	-1.32604
253.953	-36326.6	-14490.9	1.99615	-0.301824	0.0900745	-1.28241
253.97	-36326.6	-14490.9	1.9923	-0.33893	0.089617	-1.24217
253.987	-36326.6	-14490.9	1.98592	-0.363596	0.0860484	-1.21315
254.004	-36326.5	-14490.8	1.98234	-0.384163	0.0826595	-1.18716
254.021	-36326.5	-14490.8	1.97513	-0.408556	0.0795899	-1.15989
254.038	-36326.5	-14490.8	1.96781	-0.434144	0.0806101	-1.12839
254.055	-36326.5	-14490.8	1.95805	-0.472623	0.0841693	-1.09025
254.072	-36326.5	-14490.7	1.95136	-0.511285	0.0878197	-1.04632
254.089	-36326.5	-14490.7	1.94492	-0.54595	0.0902733	-1.00759
254.106	-36326.5	-14490.7	1.93711	-0.575563	0.0899152	-0.970157
254.123	-36326.4	-14490.6	1.92651	-0.609157	0.0900979	-0.930188
254.14	-36326.4	-14490.6	1.91568	-0.646941	0.0897014	-0.884393
254.157	-36326.4	-14490.6	1.90161	-0.688784	0.0912469	-0.824795
254.174	-36326.4	-14490.5	1.88776	-0.727402	0.0934412	-0.751644
254.191	-36326.4	-14490.5	1.87458	-0.75248	0.0945164	-0.668383
254.208	-36326.4	-14490.5	1.86092	-0.76964	0.0971672	-0.570332
254.225	-36326.4	-14490.5	1.84662	-0.782142	0.0955835	-0.463357
254.242	-36326.3	-14490.4	1.83541	-0.789039	0.0902211	-0.35099
254.259	-36326.3	-14490.4	1.82355	-0.80159	0.0845502	-0.202566
254.276	-36326.3	-14490.4	1.80978	-0.829308	0.0827608	-0.00186729
254.293	-36326.3	-14490.4	1.79454	-0.86986	0.0852848	0.241059
254.31	-36326.3	-14490.3	1.77913	-0.908203	0.0865599	0.536208
254.327	-36326.3	-14490.3	1.76374	-0.935029	0.0888066	0.82226
254.344	-36326.3	-14490.3	1.74691	-0.951368	0.0888475	1.0558
254.361	-36326.2	-14490.2	1.72958	-0.966754	0.0827915	1.2523
254.378	-36326.2	-14490.2	1.71244	-0.985266	0.0738128	1.40672
254.395	-36326.2	-14490.2	1.69601	-1.01355	0.0630026	1.53223
254.412	-36326.2	-14490.2	1.67854	-1.05203	0.0571436	1.64343
254.429	-36326.2	-14490.1	1.66139	-1.08786	0.0565127	1.72985
254.446	-36326.2	-14490.1	1.64533	-1.11522	0.0569012	1.79595
254.463	-36326.2	-14490.1	1.6251	-1.14584	0.0545834	1.85489
254.48	-36326.2	-14490.1	1.60457	-1.17589	0.0480738	1.90961
254.497	-36326.1	-14490	1.58487	-1.21122	0.0439812	1.95774
254.514	-36326.1	-14490	1.56366	-1.24703	0.040655	2.00176
254.531	-36326.1	-14490	1.54366	-1.28374	0.0372149	2.03682
254.548	-36326.1	-14490	1.52101	-1.31735	0.0340159	2.07004
254.565	-36326.1	-14489.9	1.4962	-1.35266	0.030214	2.10592
254.582	-36326.1	-14489.9	1.47269	-1.38337	0.0301055	2.13819
254.599	-36326.1	-14489.9	1.44951	-1.41038	0.0270801	2.16497
254.616	-36326.1	-14489.9	1.42477	-1.43235	0.0236683	2.18627
254.633	-36326.1	-14489.9	1.40135	-1.44587	0.0168773	2.20286
254.65	-36326	-14489.8	1.37807	-1.46224	0.0167328	2.21693
254.667	-36326	-14489.8	1.35333	-1.48333	0.0133333	2.2342
254.684	-36326	-14489.8	1.32667	-1.51	0.0133333	2.24728
254.701	-36326	-14489.8	1.3	-1.52667	0.01	2.25817
254.718	-36326	-14489.8	1.2718	-1.54062	0.00991825	2.26391
254.735	-36326	-14489.7	1.24872	-1.54692	0.00647208	2.26939
254.752	-36326	-14489.7	1.2251	-1.55008	0.00301621	2.27483
254.769	-36326	-14489.7	1.19674	-1.54993	-0.00417895	2.2792
254.786	-36326	-14489.7	1.17019	-1.55012	-0.0108063	2.27988
254.803	-36325.9	-14489.7	1.14369	-1.55424	-0.0172962	2.27875
254.82	-36325.9	-14489.6	1.11877	-1.56561	-0.0201704	2.27923
254.837	-36325.9	-14489.6	1.09198	-1.57909	-0.0199726	2.28286
254.854	-36325.9	-14489.6	1.06507	-1.59213	-0.0199395	2.28737
254.871	-36325.9	-14489.6	1.03687	-1.60191	-0.020408	2.29156
254.888	-36325.9	-14489.6	1.01052	-1.60778	-0.0246736	2.29348
254.905	-36325.9	-14489.6	0.98338	-1.61015	-0.0318043	2.29575
254.922	-36325.9	-14489.6	0.95529	-1.6101	-0.0380754	2.29807
254.939	-36325.9	-14489.5	0.928976	-1.60932	-0.0403624	2.30005
254.956	-36325.9	-14489.5	0.901707	-1.60556	-0.0392114	2.30062
254.973	-36325.9	-14489.5	0.873708	-1.60215	-0.0352194	2.30116
254.99	-36325.9	-14489.5	0.84743	-1.59884	-0.033029	2.30396
255.007	-36325.9	-14489.5	0.820029	-1.59544	-0.0335636	2.31004
255.024	-36325.8	-14489.5	0.792135	-1.59186	-0.0323602	2.32024
255.041	-36325.8	-14489.5	0.76588	-1.58891	-0.0280725	2.33187
255.058	-36325.8	-14489.5	0.738349	-1.58399	-0.0275982	2.34593
255.075	-36325.8	-14489.4	0.710569	-1.57683	-0.0318577	2.36137
255.092	-36325.8	-14489.4	0.684324	-1.56993	-0.034036	2.37957
255.109	-36325.8	-14489.4	0.656671	-1.56496	-0.0307479	2.40192
255.126	-36325.8	-14489.4	0.628989	-1.56026	-0.0211672	2.42452
255.143	-36325.8	-14489.4	0.602837	-1.55152	-0.0129856	2.44163
255.16	-36325.8	-14489.4	0.57473	-1.52781	-0.00661113	2.45377
255.177	-36325.8	-14489.4	0.549169	-1.49104	-0.0136556	2.45502
255.194	-36325.8	-14489.4	0.526589	-1.42678	-0.0263383	2.44158
255.211	-36325.8	-14489.4	0.501848	-1.33375	-0.0353628	2.41049
255.228	-36325.8	-14489.4	0.479771	-1.24013	-0.0319852	2.36428
255.245	-36325.8	-14489.4	0.462535	-1.13804	-0.014407	2.29849
255.262	-36325.8	-14489.4	0.445249	-0.995139	0.00685876	2.19366
255.279	-36325.8	-14489.4	0.427992	-0.823227	0.00638043	2.04089
255.296	-36325.8	-14489.3	0.413394	-0.590131	-0.00124337	1.84659
255.313	-36325.8	-14489.3	0.40433	-0.310883	-0.00817589	1.5973
255.33	-36325.8	-14489.3	0.402939	-0.0309488	0.0146578	1.36094
255.347	-36325.7	-14489.3	0.405501	0.17905	0.049123	1.16204
255.364	-36325.8	-14489.3	0.412064	0.346739	0.0775798	0.997396
255.381	-36325.7	-14489.3	0.418668	0.478121	0.0759346	0.875304
255.398	-36325.7	-14489.3	0.428065	0.56949	0.0637039	0.782273
255.415	-36325.7	-14489.3	0.438822	0.642724	0.0737361	0.70966
255.432	-36325.7	-14489.3	0.448689	0.692372	0.105724	0.65872
255.449	-36325.7	-14489.3	0.461651	0.72336	0.13758	0.615407
255.466	-36325.7	-14489.3	0.475854	0.75176	0.143954	0.56532
255.483	-36325.7	-14489.3	0.489228	0.775436	0.124602	0.507823
255.5	-36325.7	-14489.3	0.502527	0.792701	0.11303	0.449001
255.517	-36325.7	-14489.3	0.516667	0.796667	0.136667	0.392157
255.534	-36325.7	-14489.2	0.53	0.793333	0.183333	0.346405
255.551	-36325.7	-14489.2	0.54	0.793333	0.206667	0.3061
255.568	-36325.7	-14489.2	0.554179	0.796914	0.188419	0.265817
255.585	-36325.7	-14489.2	0.567424	0.800081	0.161829	0.234784
255.602	-36325.7	-14489.2	0.580833	0.799983	0.142766	0.212544
255.619	-36325.7	-14489.2	0.594878	0.799974	0.139645	0.204764
255.636	-36325.7	-14489.2	0.608505	0.800138	0.13677	0.212965
255.653	-36325.7	-14489.2	0.625151	0.799463	0.14487	0.232668
255.67	-36325.7	-14489.2	0.639145	0.792122	0.164343	0.259988
255.687	-36325.6	-14489.2	0.651845	0.785084	0.191142	0.291415
255.704	-36325.6	-14489.2	0.662226	0.77511	0.208427	0.333237
255.721	-36325.6	-14489.2	0.676598	0.768803	0.202439	0.387828
255.738	-36325.6	-14489.1	0.6899	0.766799	0.17179	0.441391
255.755	-36325.6	-14489.1	0.702589	0.771733	0.13424	0.492617
255.772	-36325.6	-14489.1	0.713661	0.777585	0.110567	0.546894
255.789	-36325.6	-14489.1	0.727222	0.775276	0.122491	0.611482
255.806	-36325.6	-14489.1	0.740996	0.767102	0.155135	0.702198
255.823	-36325.6	-14489.1	0.753735	0.756131	0.197221	0.814839
255.84	-36325.6	-14489.1	0.764257	0.747491	0.223302	0.929571
255.857	-36325.6	-14489.1	0.778409	0.740678	0.231775	1.05055
255.874	-36325.6	-14489.1	0.792236	0.735071	0.223699	1.17348
255.891	-36325.6	-14489.1	0.805415	0.731565	0.199398	1.28645
255.908	-36325.5	-14489	0.819103	0.730917	0.171645	1.39522
255.925	-36325.5	-14489	0.833279	0.735092	0.156468	1.49045
255.942	-36325.5	-14489	0.844961	0.73813	0.168626	1.56484
255.959	-36325.5	-14489	0.854692	0.741814	0.199631	1.63057
255.976	-36325.5	-14489	0.866899	0.744551	0.233998	1.68302
255.993	-36325.5	-14489	0.880355	0.751537	0.25715	1.7198
256.01	-36325.5	-14489	0.894157	0.761882	0.26693	1.74386
256.027	-36325.5	-14489	0.90795	0.776117	0.260849	1.7538
256.044	-36325.5	-14489	0.921048	0.792896	0.238693	1.74856
256.061	-36325.5	-14488.9	0.935079	0.812073	0.209064	1.72318
256.078	-36325.5	-14488.9	0.948458	0.834924	0.189311	1.6772
256.095	-36325.4	-14488.9	0.963721	0.859823	0.187107	1.61495
256.112	-36325.4	-14488.9	0.981759	0.89083	0.198874	1.53796
256.129	-36325.4	-14488.9	0.996418	0.919052	0.212841	1.45912
256.146	-36325.4	-14488.9	1.00893	0.946946	0.226217	1.38262
256.163	-36325.4	-14488.9	1.02586	0.98353	0.237777	1.29493
256.18	-36325.4	-14488.8	1.04237	1.02799	0.245682	1.20392
256.197	-36325.4	-14488.8	1.0631	1.0832	0.246992	1.09783
256.214	-36325.4	-14488.8	1.08033	1.13776	0.244139	0.989088
256.231	-36325.3	-14488.8	1.09975	1.18554	0.239964	0.85755
256.248	-36325.3	-14488.8	1.11952	1.22689	0.24512	0.691526
256.265	-36325.3	-14488.8	1.14368	1.25987	0.254943	0.460875
256.282	-36325.3	-14488.8	1.16747	1.28723	0.274233	0.21141
256.299	-36325.3	-14488.8	1.18766	1.30782	0.294023	-0.0441852
256.316	-36325.3	-14488.7	1.20867	1.32572	0.318701	-0.307569
256.333	-36325.3	-14488.7	1.23197	1.33933	0.335779	-0.54358
256.35	-36325.3	-14488.7	1.25522	1.34949	0.3523	-0.761692
256.367	-36325.2	-14488.7	1.28	1.35667	0.37	-0.974946
256.384	-36325.2	-14488.7	1.3	1.36	0.386667	-1.15359
256.401	-36325.2	-14488.6	1.32333	1.36	0.4	-1.30937
256.418	-36325.2	-14488.6	1.34808	1.36002	0.410516	-1.44605
256.435	-36325.2	-14488.6	1.37134	1.35993	0.416921	-1.54396
256.452	-36325.2	-14488.6	1.39478	1.35236	0.420198	-1.60613
256.469	-36325.1	-14488.6	1.41945	1.32637	0.423671	-1.63046
256.486	-36325.1	-14488.6	1.44292	1.2877	0.427347	-1.61929
256.503	-36325.1	-14488.5	1.46717	1.23398	0.434511	-1.58723
256.52	-36325.1	-14488.5	1.48691	1.18497	0.441518	-1.54696
256.537	-36325.1	-14488.5	1.50633	1.1386	0.451866	-1.50316
256.554	-36325	-14488.5	1.52358	1.09665	0.461589	-1.45785
256.571	-36325	-14488.5	1.54422	1.06185	0.467276	-1.4113
256.588	-36325	-14488.4	1.56113	1.03006	0.466039	-1.37271
256.605	-36325	-14488.4	1.58096	1.00963	0.46237	-1.34083
256.622	-36325	-14488.4	1.59913	1.00322	0.459596	-1.32213
256.639	-36325	-14488.4	1.61852	1.01591	0.460584	-1.31961
256.656	-36324.9	-14488.4	1.63508	1.04013	0.465216	-1.32612
256.673	-36324.9	-14488.3	1.65277	1.06007	0.47239	-1.338
256.69	-36324.9	-14488.3	1.66886	1.08198	0.479254	-1.35599
256.707	-36324.9	-14488.3	1.68727	1.11911	0.484579	-1.38866
256.724	-36324.8	-14488.3	1.70825	1.17303	0.489381	-1.43685
256.741	-36324.8	-14488.3	1.72915	1.23032	0.494756	-1.48889
256.758	-36324.8	-14488.2	1.75358	1.28544	0.49941	-1.54413
256.775	-36324.8	-14488.2	1.7779	1.33873	0.505859	-1.60326
256.792	-36324.8	-14488.2	1.80049	1.40224	0.51698	-1.6716
256.809	-36324.7	-14488.2	1.82655	1.49485	0.534884	-1.76333
256.826	-36324.7	-14488.1	1.85386	1.60408	0.554031	-1.86779
256.843	-36324.7	-14488.1	1.88332	1.72024	0.572444	-1.97875
256.86	-36324.7	-14488.1	1.91443	1.83726	0.593416	-2.09095
256.877	-36324.6	-14488.1	1.94542	1.95093	0.616634	-2.19841
256.894	-36324.6	-14488.1	1.98289	2.07172	0.643396	-2.31093
256.911	-36324.6	-14488	2.02037	2.18259	0.668856	-2.41371
256.928	-36324.5	-14488	2.05879	2.27382	0.691554	-2.50017
256.945	-36324.5	-14488	2.10062	2.35534	0.715922	-2.57687
256.962	-36324.5	-14488	2.14423	2.42006	0.741789	-2.63904
256.979	-36324.5	-14487.9	2.18485	2.47573	0.771085	-2.68935
256.996	-36324.4	-14487.9	2.22686	2.51687	0.801016	-2.73173
257.013	-36324.4	-14487.9	2.27231	2.54986	0.832552	-2.76744
257.03	-36324.4	-14487.9	2.31933	2.57307	0.863031	-2.79238
257.047	-36324.3	-14487.8	2.36301	2.58352	0.892946	-2.80356
257.064	-36324.3	-14487.8	2.40858	2.57374	0.922013	-2.79816
257.081	-36324.3	-14487.8	2.45253	2.54655	0.946048	-2.77382
257.098	-36324.3	-14487.8	2.49538	2.50243	0.969063	-2.73582
257.115	-36324.2	-14487.7	2.54147	2.44949	0.99379	-2.68492
257.132	-36324.2	-14487.7	2.58213	2.39915	1.01731	-2.63337
257.149	-36324.1	-14487.7	2.62177	2.34919	1.0405	-2.58245
257.166	-36324.1	-14487.6	2.66421	2.29962	1.06522	-2.52917
257.183	-36324.1	-14487.6	2.70434	2.2495	1.08869	-2.48
257.2	-36324	-14487.6	2.74433	2.20002	1.11179	-2.42814
257.217	-36324	-14487.5	2.78333	2.13667	1.14	-2.36383
257.234	-36323.9	-14487.5	2.82	2.06333	1.16333	-2.27015
257.251	-36323.9	-14487.5	2.85333	1.91667	1.18	-2.12963
257.268	-36323.9	-14487.5	2.88865	1.70283	1.18696	-1.92154
257.285	-36323.8	-14487.4	2.91818	1.459	1.18997	-1.69563
257.302	-36323.8	-14487.4	2.9413	1.21527	1.18642	-1.45831
257.319	-36323.7	-14487.4	2.96223	0.965094	1.18294	-1.21434
257.336	-36323.7	-14487.3	2.97837	0.741303	1.17965	-0.998881
257.353	-36323.7	-14487.3	2.99141	0.528273	1.1761	-0.803207
257.37	-36323.6	-14487.3	3.00147	0.321998	1.1681	-0.630099
257.387	-36323.6	-14487.2	3.0075	0.144201	1.15377	-0.506944
257.404	-36323.5	-14487.2	3.01017	-0.00970233	1.13184	-0.413581
257.421	-36323.5	-14487.2	3.00991	-0.145354	1.09801	-0.347515
257.438	-36323.4	-14487.2	3.01016	-0.243162	1.05571	-0.307469
257.455	-36323.4	-14487.1	3.00941	-0.310303	1.00405	-0.29181
257.472	-36323.3	-14487.1	3.00559	-0.353363	0.952039	-0.303587
257.489	-36323.3	-14487.1	3.00241	-0.374666	0.907889	-0.33712
257.506	-36323.3	-14487	2.9989	-0.386739	0.868193	-0.382256
257.523	-36323.2	-14487	2.99572	-0.395658	0.831628	-0.428005
257.54	-36323.2	-14487	2.99108	-0.395259	0.804496	-0.466081
257.557	-36323.1	-14487	2.98509	-0.386306	0.78304	-0.501454
257.574	-36323.1	-14486.9	2.98203	-0.375995	0.768241	-0.532391
257.591	-36323	-14486.9	2.97863	-0.364895	0.761364	-0.555846
257.608	-36323	-14486.9	2.97522	-0.350752	0.759664	-0.574966
257.625	-36322.9	-14486.8	2.97174	-0.337055	0.761156	-0.587283
257.642	-36322.9	-14486.8	2.96843	-0.323506	0.765978	-0.588382
257.659	-36322.8	-14486.8	2.96508	-0.311556	0.774668	-0.576716
257.676	-36322.8	-14486.8	2.9612	-0.300814	0.786481	-0.556142
257.693	-36322.8	-14486.7	2.96006	-0.294488	0.803043	-0.533759
257.71	-36322.7	-14486.7	2.95838	-0.291325	0.826285	-0.50066
257.727	-36322.7	-14486.7	2.95471	-0.289692	0.850866	-0.443519
257.744	-36322.6	-14486.7	2.95103	-0.290153	0.871832	-0.357566
257.761	-36322.6	-14486.7	2.95007	-0.289717	0.892417	-0.245203
257.778	-36322.5	-14486.6	2.94807	-0.291977	0.913309	-0.139267
257.795	-36322.5	-14486.6	2.94456	-0.295465	0.931039	-0.0565136
257.812	-36322.4	-14486.6	2.94073	-0.299139	0.946363	0.00855459
257.829	-36322.4	-14486.6	2.94008	-0.300453	0.955571	0.0533266
257.846	-36322.3	-14486.5	2.93786	-0.297786	0.957049	0.0832874
257.863	-36322.3	-14486.5	2.9342	-0.294131	0.954734	0.10491
257.88	-36322.2	-14486.5	2.93046	-0.2908	0.945826	0.119428
257.897	-36322.2	-14486.5	2.93011	-0.287286	0.935614	0.128565
257.914	-36322.1	-14486.4	2.92737	-0.283912	0.919521	0.132544
257.931	-36322.1	-14486.4	2.92394	-0.280594	0.905778	0.13394
257.948	-36322.1	-14486.4	2.9204	-0.277239	0.889641	0.133236
257.965	-36322	-14486.4	2.91989	-0.273831	0.874764	0.13097
257.982	-36322	-14486.4	2.9202	-0.27005	0.864362	0.129649
257.999	-36321.9	-14486.3	2.91689	-0.273072	0.856958	0.130581
258.016	-36321.9	-14486.3	2.91355	-0.276488	0.853548	0.133779
258.033	-36321.8	-14486.3	2.91008	-0.279799	0.850029	0.13707
258.05	-36321.8	-14486.3	2.91007	-0.283138	0.853072	0.140316
258.067	-36321.7	-14486.3	2.90667	-0.286667	0.856667	0.143791
258.084	-36321.7	-14486.2	2.90333	-0.29	0.86	0.145969
258.101	-36321.6	-14486.2	2.9	-0.29	0.863333	0.147059
258.118	-36321.6	-14486.2	2.89992	-0.289898	0.866868	0.145868
258.135	-36321.5	-14486.2	2.89645	-0.286455	0.870202	0.143609
258.152	-36321.5	-14486.2	2.89311	-0.283106	0.873502	0.140381
258.169	-36321.4	-14486.1	2.8898	-0.279826	0.877366	0.139434
258.186	-36321.4	-14486.1	2.89012	-0.280031	0.883905	0.140857
258.203	-36321.3	-14486.1	2.88972	-0.28005	0.887077	0.144074
258.22	-36321.3	-14486.1	2.88603	-0.279624	0.890316	0.144858
258.237	-36321.2	-14486.1	2.88267	-0.276053	0.889676	0.143303
258.254	-36321.2	-14486.1	2.87977	-0.272634	0.88557	0.140003
258.271	-36321.1	-14486	2.8802	-0.269721	0.878459	0.137977
258.288	-36321.1	-14486	2.87944	-0.270071	0.871286	0.137201
258.305	-36321	-14486	2.87583	-0.269995	0.860783	0.137235
258.322	-36321	-14486	2.87213	-0.269939	0.850352	0.137476
258.339	-36320.9	-14486	2.86993	-0.27042	0.840387	0.141195
258.356	-36320.9	-14486	2.86923	-0.283052	0.830433	0.154713
258.373	-36320.8	-14486	2.86563	-0.316412	0.818639	0.184941
258.39	-36320.8	-14485.9	2.86105	-0.368344	0.806177	0.2312
258.407	-36320.8	-14485.9	2.85528	-0.43773	0.796351	0.290634
258.424	-36320.7	-14485.9	2.85094	-0.502609	0.785772	0.353541
258.441	-36320.7	-14485.9	2.84387	-0.557848	0.775973	0.407078
258.458	-36320.6	-14485.9	2.83707	-0.607727	0.765588	0.460401
258.475	-36320.5	-14485.9	2.83031	-0.664202	0.755389	0.517072
258.492	-36320.5	-14485.9	2.82257	-0.726276	0.744365	0.576186
258.509	-36320.5	-14485.8	2.81024	-0.789639	0.728553	0.63836
258.526	-36320.4	-14485.8	2.79586	-0.841642	0.710835	0.691005
258.543	-36320.4	-14485.8	2.78443	-0.877919	0.69564	0.729791
258.56	-36320.3	-14485.8	2.7724	-0.904549	0.682124	0.757631
258.577	-36320.3	-14485.8	2.75874	-0.924265	0.668867	0.775542
258.594	-36320.2	-14485.8	2.7456	-0.934715	0.655348	0.786934
258.611	-36320.2	-14485.8	2.73163	-0.939047	0.643265	0.791942
258.628	-36320.1	-14485.8	2.71803	-0.939407	0.635557	0.788834
258.645	-36320.1	-14485.8	2.70452	-0.925566	0.628805	0.775631
258.662	-36320	-14485.8	2.69288	-0.89669	0.624196	0.749771
258.679	-36320	-14485.7	2.6832	-0.862518	0.621005	0.71975
258.696	-36319.9	-14485.7	2.67082	-0.834363	0.617674	0.690701
258.713	-36319.9	-14485.7	2.65666	-0.80387	0.614115	0.650819
258.73	-36319.8	-14485.7	2.6429	-0.743607	0.612448	0.587568
258.747	-36319.8	-14485.7	2.63208	-0.64218	0.620609	0.496102
258.764	-36319.7	-14485.7	2.6243	-0.514879	0.631422	0.382372
258.781	-36319.7	-14485.7	2.62049	-0.408372	0.642065	0.282863
258.798	-36319.7	-14485.7	2.61728	-0.334421	0.646003	0.20664
258.815	-36319.6	-14485.7	2.61378	-0.275934	0.652452	0.14733
258.832	-36319.6	-14485.7	2.61023	-0.233799	0.659118	0.107244
258.849	-36319.5	-14485.7	2.60994	-0.206294	0.668658	0.079037
258.866	-36319.5	-14485.7	2.61001	-0.181298	0.679511	0.0587031
258.883	-36319.4	-14485.7	2.61	-0.164078	0.68619	0.0452703
258.9	-36319.4	-14485.6	2.61	-0.153834	0.696155	0.0373453
258.917	-36319.3	-14485.6	2.61	-0.146667	0.703333	0.0337691
258.934	-36319.3	-14485.6	2.61	-0.143333	0.713333	0.0315904
258.951	-36319.2	-14485.6	2.61	-0.14	0.716667	0.0305011
258.968	-36319.2	-14485.6	2.61003	-0.140025	0.720115	0.029378
258.985	-36319.1	-14485.6	2.60989	-0.139993	0.719962	0.0294208
259.002	-36319.1	-14485.6	2.60645	-0.140002	0.720037	0.0294094
259.019	-36319.1	-14485.6	2.60288	-0.139999	0.71976	0.0294129
259.036	-36319	-14485.6	2.59984	-0.14	0.716258	0.0294115
259.053	-36319	-14485.6	2.60004	-0.14	0.712856	0.0294118
259.07	-36318.9	-14485.6	2.59998	-0.14	0.709857	0.0294119
259.087	-36318.9	-14485.6	2.6	-0.140001	0.709687	0.0294112
259.104	-36318.8	-14485.6	2.6	-0.139998	0.706004	0.0294139
259.121	-36318.8	-14485.6	2.6	-0.14001	0.702422	0.029401
259.138	-36318.7	-14485.6	2.6	-0.139964	0.699751	0.0294525
259.155	-36318.7	-14485.6	2.6	-0.140134	0.700063	0.0292442
259.172	-36318.6	-14485.6	2.6	-0.139283	0.69998	0.0278199
259.189	-36318.6	-14485.6	2.6	-0.13567	0.700005	0.0251647
259.206	-36318.6	-14485.6	2.6	-0.132152	0.699999	0.0222891
259.223	-36318.5	-14485.6	2.6	-0.129681	0.7	0.0218344
259.24	-36318.5	-14485.6	2.6	-0.130085	0.7	0.024174
259.257	-36318.4	-14485.5	2.6	-0.129979	0.7	0.0288501
259.274	-36318.4	-14485.6	2.6	-0.130005	0.699999	0.0337811
259.291	-36318.3	-14485.5	2.6	-0.130003	0.700005	0.0391889
259.308	-36318.3	-14485.6	2.6	-0.129982	0.699982	0.0452465
259.325	-36318.2	-14485.5	2.6	-0.130076	0.700076	0.0521781
259.342	-36318.2	-14485.6	2.6	-0.129713	0.699713	0.0585597
259.359	-36318.1	-14485.5	2.6	-0.131441	0.701442	0.0654104
259.376	-36318.1	-14485.6	2.6	-0.135112	0.705112	0.071772
259.393	-36318	-14485.5	2.6	-0.138687	0.708687	0.0760885
259.41	-36318	-14485.5	2.6	-0.140229	0.710228	0.0781517
259.427	-36317.9	-14485.6	2.6	-0.139932	0.709937	0.0784897
259.444	-36317.9	-14485.5	2.6	-0.140037	0.710017	0.0783928
259.461	-36317.9	-14485.6	2.6	-0.139926	0.709996	0.0785202
259.478	-36317.8	-14485.5	2.6	-0.140282	0.710003	0.0777904
259.495	-36317.8	-14485.6	2.6	-0.138044	0.709994	0.0766289
259.512	-36317.7	-14485.5	2.6	-0.134393	0.710021	0.0758538
259.529	-36317.7	-14485.6	2.6	-0.130708	0.709918	0.0795718
259.546	-36317.6	-14485.5	2.6	-0.129835	0.710306	0.0881161
259.563	-36317.6	-14485.6	2.6	-0.130035	0.707608	0.10123
259.58	-36317.5	-14485.6	2.6	-0.129991	0.704135	0.114661
259.597	-36317.5	-14485.6	2.59999	-0.130003	0.700559	0.127544
259.614	-36317.4	-14485.6	2.60002	-0.13	0.699848	0.141378
259.631	-36317.4	-14485.6	2.59994	-0.13	0.700236	0.154552
259.648	-36317.3	-14485.6	2.60024	-0.13	0.697345	0.168354
259.665	-36317.3	-14485.6	2.59712	-0.13	0.69377	0.184334
259.682	-36317.3	-14485.6	2.59376	-0.13	0.690233	0.200686
259.699	-36317.2	-14485.6	2.59012	-0.13	0.689965	0.216949
259.716	-36317.2	-14485.6	2.58997	-0.13	0.690034	0.231269
259.733	-36317.1	-14485.6	2.59001	-0.13	0.689899	0.243316
259.75	-36317.1	-14485.6	2.59	-0.13	0.693333	0.254902
259.767	-36317	-14485.6	2.59	-0.13	0.696667	0.264706
259.784	-36317	-14485.6	2.59	-0.13	0.7	0.27451
259.801	-36316.9	-14485.6	2.59	-0.13	0.7	0.283224
259.818	-36316.9	-14485.6	2.59	-0.130027	0.696473	0.291248
259.835	-36316.8	-14485.6	2.59	-0.129894	0.693043	0.296568
259.852	-36316.8	-14485.6	2.59	-0.126439	0.686224	0.300889
259.869	-36316.7	-14485.6	2.59	-0.12294	0.679265	0.304234
259.886	-36316.7	-14485.6	2.59	-0.119609	0.672309	0.306329
259.903	-36316.7	-14485.6	2.59	-0.116272	0.662149	0.307068
259.92	-36316.6	-14485.6	2.59	-0.112633	0.65099	0.304513
259.937	-36316.6	-14485.7	2.59	-0.109794	0.638287	0.300885
259.954	-36316.5	-14485.7	2.59	-0.110053	0.632545	0.295427
259.971	-36316.5	-14485.7	2.59	-0.109983	0.62972	0.290705
259.988	-36316.4	-14485.7	2.59	-0.110004	0.630185	0.28536
260.005	-36316.4	-14485.7	2.59	-0.109999	0.629316	0.280602
260.022	-36316.3	-14485.7	2.59	-0.11	0.625478	0.275153
260.039	-36316.3	-14485.7	2.59	-0.11	0.622977	0.269268
260.056	-36316.3	-14485.7	2.59	-0.11	0.624091	0.262517
260.073	-36316.2	-14485.7	2.59	-0.11	0.628799	0.257856
260.09	-36316.2	-14485.7	2.59	-0.11	0.635734	0.255379
260.107	-36316.1	-14485.7	2.59	-0.11	0.642404	0.254906
260.124	-36316.1	-14485.7	2.59	-0.11	0.649782	0.254612
260.141	-36316	-14485.7	2.59001	-0.110001	0.654628	0.253071
260.158	-36316	-14485.8	2.58998	-0.109995	0.659516	0.250283
260.175	-36315.9	-14485.8	2.59008	-0.110019	0.665161	0.24675
260.192	-36315.9	-14485.8	2.58971	-0.109927	0.668712	0.243711
260.209	-36315.8	-14485.8	2.59145	-0.110262	0.668688	0.239629
260.226	-36315.8	-14485.8	2.59509	-0.108419	0.665393	0.235691
260.243	-36315.7	-14485.8	2.59878	-0.105075	0.658072	0.232184
260.26	-36315.7	-14485.8	2.60026	-0.0992765	0.647728	0.230296
260.277	-36315.7	-14485.8	2.59993	-0.0947494	0.634392	0.228129
260.294	-36315.6	-14485.8	2.60002	-0.089426	0.614465	0.224541
260.311	-36315.6	-14485.8	2.6	-0.082228	0.591723	0.220979
260.328	-36315.5	-14485.8	2.6	-0.0757913	0.567961	0.219618
260.345	-36315.5	-14485.9	2.6	-0.0687245	0.54675	0.221838
260.362	-36315.4	-14485.9	2.6	-0.0642747	0.528195	0.226823
260.379	-36315.4	-14485.9	2.6	-0.0607403	0.513492	0.234075
260.396	-36315.4	-14485.9	2.6	-0.0598264	0.502652	0.241771
260.413	-36315.3	-14485.9	2.6	-0.0600364	0.494698	0.249162
260.43	-36315.2	-14485.9	2.6	-0.0599913	0.490451	0.253306
260.447	-36315.2	-14485.9	2.60001	-0.059998	0.489746	0.254855
260.464	-36315.2	-14485.9	2.59998	-0.0600136	0.492282	0.254101
260.481	-36315.1	-14485.9	2.60006	-0.059945	0.501222	0.252163
260.498	-36315.1	-14486	2.59976	-0.0602064	0.51414	0.248137
260.515	-36315	-14486	2.60287	-0.0572124	0.528513	0.242686
260.532	-36315	-14486	2.60625	-0.0511284	0.538918	0.233344
260.549	-36314.9	-14486	2.60976	-0.038395	0.54875	0.220765
260.566	-36314.9	-14486	2.61003	-0.0241403	0.559417	0.20362
260.583	-36314.9	-14486	2.60999	-0.0107718	0.569307	0.188207
260.6	-36314.8	-14486	2.61003	0.00252142	0.582605	0.174026
260.617	-36314.8	-14486	2.61	0.0166667	0.593333	0.160131
260.634	-36314.7	-14486.1	2.61333	0.03	0.603333	0.145969
260.651	-36314.7	-14486.1	2.61667	0.0433333	0.603333	0.12963
260.668	-36314.6	-14486.1	2.62007	0.0610334	0.595951	0.108767
260.685	-36314.6	-14486.1	2.62008	0.0776537	0.578824	0.088138
260.702	-36314.5	-14486.1	2.62357	0.0942337	0.558916	0.0686172
260.719	-36314.5	-14486.1	2.62705	0.108307	0.541097	0.0515703
260.736	-36314.5	-14486.1	2.63041	0.121317	0.521047	0.0376241
260.753	-36314.4	-14486.2	2.63367	0.131197	0.500589	0.023228
260.77	-36314.4	-14486.2	2.63774	0.141809	0.475869	0.00694246
260.787	-36314.3	-14486.2	2.64418	0.15183	0.45193	-0.00780343
260.804	-36314.3	-14486.2	2.64721	0.161442	0.420913	-0.0192552
260.821	-36314.2	-14486.2	2.65088	0.16821	0.389857	-0.0278695
260.838	-36314.2	-14486.2	2.6539	0.174899	0.3644	-0.0341032
260.855	-36314.1	-14486.2	2.65827	0.181611	0.34107	-0.0410436
260.872	-36314.1	-14486.3	2.66449	0.188866	0.315485	-0.0491473
260.889	-36314.1	-14486.3	2.66847	0.194465	0.289328	-0.0566885
260.906	-36314	-14486.3	2.67451	0.197985	0.267349	-0.0619063
260.923	-36314	-14486.3	2.67885	0.199364	0.252915	-0.0614131
260.94	-36313.9	-14486.3	2.68488	0.195635	0.250362	-0.0566765
260.957	-36313.9	-14486.3	2.6878	0.190878	0.255574	-0.0501293
260.974	-36313.8	-14486.3	2.69151	0.185174	0.263678	-0.0445421
260.991	-36313.8	-14486.4	2.69436	0.180701	0.275258	-0.0393703
261.008	-36313.7	-14486.4	2.69955	0.175086	0.288972	-0.0326123
261.025	-36313.7	-14486.4	2.7053	0.17053	0.304383	-0.0216159
261.042	-36313.7	-14486.4	2.70811	0.163525	0.320929	-0.00625977
261.059	-36313.6	-14486.4	2.71169	0.156513	0.339033	0.015393
261.076	-36313.6	-14486.4	2.71512	0.150984	0.351155	0.0407632
261.093	-36313.5	-14486.4	2.71841	0.149849	0.355874	0.0690132
261.11	-36313.5	-14486.5	2.72188	0.149973	0.354601	0.106285
261.127	-36313.4	-14486.5	2.72532	0.150264	0.355159	0.161828
261.144	-36313.4	-14486.5	2.7286	0.148294	0.356319	0.242767
261.161	-36313.3	-14486.5	2.73209	0.144525	0.360753	0.361637
261.178	-36313.3	-14486.5	2.73551	0.14118	0.365327	0.502163
261.195	-36313.3	-14486.5	2.7388	0.137826	0.372531	0.65243
261.212	-36313.2	-14486.6	2.7423	0.134506	0.383809	0.829374
261.229	-36313.2	-14486.6	2.74571	0.130425	0.390832	1.01412
261.246	-36313.1	-14486.6	2.74899	0.132028	0.379759	1.19678
261.263	-36313.1	-14486.6	2.75253	0.135831	0.35614	1.38384
261.28	-36313	-14486.6	2.75581	0.139516	0.330956	1.54994
261.297	-36313	-14486.6	2.75954	0.139907	0.318958	1.69256
261.314	-36312.9	-14486.6	2.75987	0.142443	0.305698	1.82276
261.331	-36312.9	-14486.7	2.7627	0.148569	0.29345	1.92317
261.348	-36312.8	-14486.7	2.7658	0.158102	0.263451	1.99933
261.365	-36312.8	-14486.7	2.7726	0.168788	0.224732	2.05674
261.382	-36312.8	-14486.7	2.77637	0.178806	0.184336	2.09282
261.399	-36312.7	-14486.7	2.77957	0.188927	0.150736	2.1128
261.416	-36312.7	-14486.7	2.78313	0.196347	0.115104	2.12179
261.433	-36312.6	-14486.7	2.78648	0.199925	0.0941794	2.12118
261.45	-36312.6	-14486.8	2.78979	0.199997	0.0807984	2.1139
261.467	-36312.5	-14486.8	2.79333	0.2	0.0633333	2.10131
261.484	-36312.5	-14486.8	2.79667	0.196667	0.0333333	2.08606
261.501	-36312.4	-14486.8	2.80333	0.193333	0.00666667	2.06754
261.518	-36312.4	-14486.8	2.80684	0.189928	-0.00742862	2.04202
261.535	-36312.3	-14486.9	2.8102	0.189919	-0.0206779	2.01584
261.552	-36312.3	-14486.9	2.81354	0.18644	-0.0306094	1.98736
261.569	-36312.2	-14486.9	2.81707	0.182882	-0.0363211	1.95726
261.586	-36312.2	-14486.9	2.82038	0.179846	-0.0298491	1.92797
261.603	-36312.2	-14486.9	2.82374	0.180023	-0.0334997	1.89831
261.62	-36312.1	-14486.9	2.82727	0.180086	-0.0341123	1.86731
261.637	-36312.1	-14486.9	2.83058	0.179601	-0.0352589	1.83937
261.654	-36312	-14487	2.83395	0.176117	-0.0214604	1.81234
261.671	-36312	-14487	2.83747	0.171874	-0.014994	1.78739
261.688	-36311.9	-14487	2.84078	0.16562	-0.00962114	1.76516
261.705	-36311.9	-14487	2.84412	0.162432	-0.0158438	1.74257
261.722	-36311.8	-14487	2.84788	0.159789	-0.0323148	1.71725
261.739	-36311.8	-14487	2.85008	0.159567	-0.0447847	1.69543
261.756	-36311.8	-14487	2.85073	0.15479	-0.0352657	1.67683
261.773	-36311.7	-14487.1	2.85456	0.147408	-0.0183026	1.66159
261.79	-36311.7	-14487.1	2.85807	0.141696	-0.021501	1.64734
261.807	-36311.6	-14487.1	2.86007	0.1398	-0.0453063	1.63152
261.824	-36311.6	-14487.1	2.86103	0.140072	-0.0610032	1.61917
261.841	-36311.5	-14487.1	2.86471	0.139927	-0.0636676	1.61674
261.858	-36311.5	-14487.1	2.86838	0.140214	-0.0627006	1.62721
261.875	-36311.4	-14487.1	2.87005	0.138763	-0.0546467	1.64989
261.892	-36311.4	-14487.2	2.87122	0.134825	-0.0395903	1.67886
261.909	-36311.3	-14487.2	2.875	0.132883	-0.0303993	1.71167
261.926	-36311.3	-14487.2	2.87878	0.134824	-0.0318303	1.74166
261.943	-36311.2	-14487.2	2.87995	0.138769	-0.032631	1.76665
261.96	-36311.2	-14487.2	2.88162	0.140192	-0.0258365	1.79026
261.977	-36311.1	-14487.2	2.88529	0.140015	-0.0227096	1.81162
261.994	-36311.1	-14487.2	2.88897	0.139743	-0.0238194	1.82893
262.011	-36311	-14487.3	2.88994	0.14175	-0.0212983	1.84509
262.028	-36311	-14487.3	2.8919	0.147023	-0.0191312	1.86068
262.045	-36311	-14487.3	2.89554	0.157991	-0.0241353	1.87593
262.062	-36310.9	-14487.3	2.89895	0.174302	-0.0296009	1.89013
262.079	-36310.8	-14487.3	2.90238	0.195926	-0.0283647	1.89726
262.096	-36310.8	-14487.3	2.90565	0.223307	-0.0214705	1.8951
262.113	-36310.8	-14487.3	2.90921	0.262552	-0.0197851	1.87858
262.13	-36310.7	-14487.3	2.9124	0.313656	-0.0198202	1.83745
262.147	-36310.7	-14487.4	2.91797	0.402391	-0.0224277	1.76503
262.164	-36310.6	-14487.4	2.92811	0.531808	-0.0259293	1.64971
262.181	-36310.6	-14487.4	2.93814	0.674241	-0.029992	1.51343
262.198	-36310.5	-14487.4	2.95061	0.826965	-0.0249869	1.3595
262.215	-36310.5	-14487.4	2.96779	1.00764	-0.0147807	1.17333
262.232	-36310.4	-14487.4	2.98748	1.19759	-0.00141636	0.978393
262.249	-36310.4	-14487.4	3.01048	1.39017	0.0064592	0.778265
262.266	-36310.3	-14487.4	3.03517	1.58578	0.00371945	0.568557
262.283	-36310.3	-14487.5	3.06171	1.75434	-0.0058155	0.378786
262.3	-36310.2	-14487.5	3.09138	1.89858	-0.0224874	0.19923
262.317	-36310.2	-14487.5	3.12667	2.03	-0.0333333	0.0163399
262.334	-36310.1	-14487.5	3.16	2.13667	-0.0466667	-0.142702
262.351	-36310.1	-14487.5	3.19667	2.21667	-0.0633333	-0.284314
262.368	-36310	-14487.5	3.23567	2.28327	-0.0843988	-0.411937
262.385	-36310	-14487.6	3.27567	2.32528	-0.0932858	-0.509415
262.402	-36309.9	-14487.6	3.31578	2.35115	-0.0862107	-0.58697
262.419	-36309.8	-14487.6	3.35829	2.36435	-0.0836218	-0.648834
262.436	-36309.8	-14487.6	3.39762	2.36609	-0.0958793	-0.688989
262.453	-36309.7	-14487.6	3.43483	2.35507	-0.123124	-0.712004
262.47	-36309.7	-14487.6	3.47685	2.34069	-0.142281	-0.716063
262.487	-36309.6	-14487.6	3.51343	2.32306	-0.146407	-0.702503
262.504	-36309.6	-14487.7	3.55363	2.2986	-0.142996	-0.674708
262.521	-36309.5	-14487.7	3.59279	2.26961	-0.143584	-0.635709
262.538	-36309.4	-14487.7	3.63208	2.23982	-0.142656	-0.597795
262.555	-36309.4	-14487.7	3.66918	2.20868	-0.133254	-0.559839
262.572	-36309.3	-14487.7	3.70688	2.17304	-0.114072	-0.525316
262.589	-36309.3	-14487.7	3.74023	2.1411	-0.0942492	-0.496234
262.606	-36309.2	-14487.7	3.77811	2.11074	-0.0736092	-0.46897
262.623	-36309.1	-14487.8	3.81674	2.07914	-0.0537309	-0.441521
262.64	-36309.1	-14487.8	3.85183	2.04967	-0.0374131	-0.41595
262.657	-36309	-14487.8	3.88572	2.01858	-0.0214336	-0.390975
262.674	-36308.9	-14487.8	3.9207	1.98849	-0.00766494	-0.367953
262.691	-36308.9	-14487.8	3.95341	1.96262	0.00461343	-0.348334
262.708	-36308.8	-14487.8	3.98813	1.93504	0.0130352	-0.327582
262.725	-36308.7	-14487.9	4.02131	1.90707	0.0200705	-0.306388
262.742	-36308.7	-14487.9	4.05056	1.88199	0.025088	-0.287385
262.759	-36308.6	-14487.9	4.08138	1.8598	0.0285055	-0.269966
262.776	-36308.5	-14487.9	4.11455	1.83937	0.0303214	-0.25423
262.793	-36308.5	-14487.9	4.14596	1.81932	0.0298411	-0.240266
262.81	-36308.4	-14487.9	4.17681	1.80017	0.0302968	-0.227334
262.827	-36308.3	-14488	4.20789	1.78575	0.0281818	-0.221432
262.844	-36308.3	-14488	4.23737	1.78548	0.0249762	-0.225697
262.861	-36308.2	-14488	4.26887	1.79933	0.0193813	-0.243536
262.878	-36308.1	-14488	4.29925	1.82335	0.0122105	-0.270437
262.895	-36308.1	-14488	4.33143	1.85209	0.00590709	-0.303032
262.912	-36308	-14488	4.36419	1.88635	-0.00177371	-0.339912
262.929	-36307.9	-14488.1	4.3947	1.91844	-0.00370058	-0.375865
262.946	-36307.8	-14488.1	4.424	1.94564	-0.00324273	-0.40725
262.963	-36307.8	-14488.1	4.45826	1.97116	-0.00333088	-0.437726
262.98	-36307.7	-14488.1	4.49236	1.99239	-0.00341901	-0.463206
262.997	-36307.6	-14488.1	4.52524	2.00949	-0.00150228	-0.485021
263.014	-36307.5	-14488.2	4.56053	2.02659	0.00802642	-0.507741
263.031	-36307.5	-14488.2	4.59403	2.04867	0.0181201	-0.533176
263.048	-36307.4	-14488.2	4.62992	2.07777	0.0307645	-0.563689
263.065	-36307.3	-14488.2	4.66877	2.10957	0.0451359	-0.599315
263.082	-36307.2	-14488.2	4.70597	2.1402	0.0557922	-0.63255
263.099	-36307.2	-14488.2	4.73916	2.16388	0.0623399	-0.66216
263.116	-36307.1	-14488.3	4.77771	2.18868	0.0755286	-0.690249
263.133	-36307	-14488.3	4.81457	2.20593	0.101347	-0.711369
263.15	-36306.9	-14488.3	4.85108	2.21615	0.140792	-0.726937
263.167	-36306.8	-14488.3	4.89	2.22333	0.183333	-0.736383
263.184	-36306.8	-14488.4	4.92667	2.22333	0.22	-0.740741
263.201	-36306.7	-14488.4	4.96667	2.22	0.25	-0.740741
263.218	-36306.6	-14488.4	5.00551	2.20927	0.270869	-0.735966
263.235	-36306.5	-14488.4	5.04224	2.19575	0.280416	-0.724507
263.252	-36306.4	-14488.4	5.08111	2.17771	0.287578	-0.701569
263.269	-36306.3	-14488.5	5.11768	2.15762	0.298345	-0.667295
263.286	-36306.3	-14488.5	5.15404	2.13301	0.315388	-0.617598
263.303	-36306.2	-14488.5	5.18739	2.09061	0.331865	-0.552313
263.32	-36306.1	-14488.5	5.22277	2.03284	0.345157	-0.47279
263.337	-36306	-14488.5	5.25572	1.9724	0.350281	-0.394989
263.354	-36305.9	-14488.6	5.28965	1.90866	0.349996	-0.316938
263.371	-36305.8	-14488.6	5.32403	1.84539	0.34961	-0.238675
263.388	-36305.8	-14488.6	5.35417	1.78685	0.345328	-0.168379
263.405	-36305.7	-14488.6	5.38481	1.7358	0.337144	-0.0974061
263.422	-36305.6	-14488.7	5.41194	1.69005	0.327469	-0.0301494
263.439	-36305.5	-14488.7	5.44145	1.64896	0.322557	0.0363966
263.456	-36305.4	-14488.7	5.46819	1.61914	0.32483	0.0965559
263.473	-36305.3	-14488.7	5.49633	1.60251	0.333484	0.1437
263.49	-36305.2	-14488.8	5.52255	1.60133	0.343253	0.17199
263.507	-36305.1	-14488.8	5.55	1.61007	0.354859	0.188505
263.524	-36305	-14488.8	5.57776	1.62235	0.368132	0.193938
263.541	-36304.9	-14488.8	5.60465	1.63358	0.376289	0.189985
263.558	-36304.8	-14488.9	5.63432	1.6389	0.383916	0.177061
263.575	-36304.7	-14488.9	5.66268	1.63895	0.39775	0.158664
263.592	-36304.7	-14488.9	5.68993	1.63487	0.424282	0.13524
263.609	-36304.6	-14488.9	5.71762	1.6316	0.456913	0.110279
263.626	-36304.5	-14489	5.74411	1.62815	0.481713	0.0862273
263.643	-36304.4	-14489	5.77062	1.62522	0.497732	0.0639436
263.66	-36304.3	-14489	5.79834	1.61981	0.50864	0.0437451
263.677	-36304.2	-14489.1	5.82588	1.61261	0.522507	0.0264931
263.694	-36304.1	-14489.1	5.85213	1.60625	0.540577	0.0128979
263.711	-36304	-14489.1	5.88003	1.5988	0.551992	0.000445717
263.728	-36303.9	-14489.2	5.90743	1.59465	0.552434	-0.00846469
263.745	-36303.8	-14489.2	5.93371	1.58891	0.542149	-0.0153272
263.762	-36303.7	-14489.2	5.96171	1.5845	0.525551	-0.0204058
263.779	-36303.6	-14489.2	5.98898	1.57846	0.505748	-0.0257619
263.796	-36303.5	-14489.3	6.01529	1.57451	0.487861	-0.0295867
263.813	-36303.4	-14489.3	6.04338	1.56818	0.473198	-0.0331175
263.83	-36303.3	-14489.3	6.07052	1.56425	0.459859	-0.0345793
263.847	-36303.2	-14489.4	6.09687	1.55809	0.444709	-0.0366341
263.864	-36303.1	-14489.4	6.12507	1.5541	0.421156	-0.0370721
263.881	-36303	-14489.4	6.15198	1.54767	0.397367	-0.0371779
263.898	-36302.9	-14489.5	6.17877	1.54412	0.374089	-0.0352211
263.915	-36302.8	-14489.5	6.20369	1.53737	0.352241	-0.0339359
263.932	-36302.7	-14489.5	6.23019	1.53384	0.335251	-0.0318177
263.949	-36302.6	-14489.5	6.25674	1.52733	0.318528	-0.0306204
263.966	-36302.5	-14489.6	6.2851	1.52361	0.304138	-0.0294543
263.983	-36302.4	-14489.6	6.30872	1.51701	0.29072	-0.0294005
264	-36302.3	-14489.6	6.3318	1.5135	0.280469	-0.0294147
264.017	-36302.2	-14489.7	6.36	1.51	0.273333	-0.0294118
264.034	-36302.1	-14489.7	6.38667	1.50667	0.266667	-0.0294118
264.051	-36302	-14489.7	6.41333	1.50333	0.266667	-0.0294118
264.068	-36301.9	-14489.8	6.43807	1.49638	0.263148	-0.0294119
264.085	-36301.8	-14489.8	6.46136	1.49303	0.259607	-0.0294111
264.102	-36301.7	-14489.8	6.48474	1.48638	0.249336	-0.0294141
264.119	-36301.6	-14489.9	6.50974	1.4827	0.238813	-0.0293933
264.136	-36301.5	-14489.9	6.53643	1.47606	0.228814	-0.0294835
264.153	-36301.4	-14489.9	6.56334	1.47298	0.218871	-0.0306604
264.17	-36301.3	-14490	6.59115	1.46934	0.207541	-0.0317037
264.187	-36301.2	-14490	6.61397	1.46622	0.189877	-0.0296102
264.204	-36301.1	-14490.1	6.63768	1.46223	0.164475	-0.019334
264.221	-36300.9	-14490.1	6.6623	1.45535	0.134204	-0.002242
264.238	-36300.9	-14490.1	6.68542	1.45337	0.115762	0.0142423
264.255	-36300.7	-14490.2	6.70899	1.45901	0.100783	0.0229572
264.272	-36300.6	-14490.2	6.73441	1.47618	0.0882981	0.0212005
264.289	-36300.5	-14490.2	6.7611	1.50087	0.0674778	0.0103958
264.306	-36300.4	-14490.3	6.78827	1.5286	0.0463752	-0.00477295
264.323	-36300.3	-14490.3	6.8163	1.55472	0.0216026	-0.0204785
264.34	-36300.2	-14490.3	6.84257	1.57248	-0.00184712	-0.0342578
264.357	-36300.1	-14490.4	6.86997	1.58978	-0.023201	-0.0490421
