# Supplementary material for: Extraction of driving behavior primitives considering driver expectation and vehicle dynamics
Source: PLoS One. 2025 Dec 31;20(12):e0340123. doi: 10.1371/journal.pone.0340123 (PMC12755792; doi:10.1371/journal.pone.0340123)
Supplement: S2 File — The dataset utilized in this study is organized into two main folders, categorizing driving scenarios into straight driving and turning maneuvers. These folders contain the raw, unprocessed behavioral data. For a detailed description of the variables and format within the.xlsx files, please refer to the accompanying readme.txt file. (ZIP) [file pone.0340123.s002.zip › DataSetForPimitiveExaction-2/turning/c19_w_2.xlsx]

## Sheet: Sheet1
303.015	-35983.5	-14601.4	4.01968	0.12	-0.00681113	-1.60622
303.032	-35983.4	-14601.4	4.02147	0.120001	-0.00606239	-1.5828
303.049	-35983.4	-14601.4	4.02308	0.120001	-0.0063838	-1.55302
303.066	-35983.3	-14601.5	4.02445	0.119995	-0.008984	-1.51327
303.083	-35983.2	-14601.5	4.02636	0.119998	-0.0128785	-1.45951
303.1	-35983.2	-14601.5	4.02958	0.120019	-0.0164397	-1.38777
303.117	-35983.1	-14601.5	4.033	0.120007	-0.0196257	-1.29552
303.134	-35983.1	-14601.5	4.03518	0.119931	-0.022905	-1.18148
303.151	-35983	-14601.6	4.03658	0.119987	-0.0264486	-1.04861
303.168	-35982.9	-14601.6	4.03817	0.120267	-0.0301787	-0.902721
303.185	-35982.9	-14601.6	4.04	0.12	-0.0333333	-0.755991
303.202	-35982.8	-14601.6	4.04184	0.118514	-0.0352851	-0.620898
303.219	-35982.7	-14601.7	4.04341	0.116558	-0.0367592	-0.503464
303.236	-35982.7	-14601.7	4.04473	0.114907	-0.038486	-0.406909
303.253	-35982.6	-14601.7	4.04683	0.113223	-0.0400789	-0.330453
303.27	-35982.5	-14601.7	4.05032	0.111266	-0.0408303	-0.271933
303.287	-35982.5	-14601.7	4.05365	0.109907	-0.0397428	-0.227365
303.304	-35982.4	-14601.8	4.05556	0.109757	-0.0364776	-0.193018
303.321	-35982.3	-14601.8	4.05692	0.110036	-0.0327233	-0.166955
303.338	-35982.3	-14601.8	4.05855	0.110066	-0.0295832	-0.147481
303.355	-35982.2	-14601.8	4.06031	0.109991	-0.0259212	-0.132735
303.372	-35982.1	-14601.9	4.06203	0.109984	-0.0216648	-0.121251
303.389	-35982.1	-14601.9	4.06374	0.110003	-0.0200442	-0.112574
303.406	-35982	-14601.9	4.06546	0.110004	-0.022922	-0.106426
303.423	-35981.9	-14601.9	4.06716	0.109999	-0.0284257	-0.10258
303.44	-35981.9	-14601.9	4.06882	0.109999	-0.0349597	-0.100688
303.457	-35981.8	-14602	4.0705	0.11	-0.0421776	-0.100177
303.474	-35981.7	-14602	4.07221	0.11	-0.0493834	-0.100609
303.491	-35981.7	-14602	4.07395	0.11	-0.0550823	-0.101807
303.508	-35981.6	-14602	4.07567	0.110001	-0.0586309	-0.10351
303.525	-35981.5	-14602	4.07735	0.109998	-0.0607572	-0.105294
303.542	-35981.5	-14602.1	4.07899	0.109994	-0.0623201	-0.106933
303.559	-35981.4	-14602.1	4.08074	0.110009	-0.0642083	-0.108468
303.576	-35981.4	-14602.1	4.0825	0.110019	-0.0674042	-0.110092
303.593	-35981.3	-14602.1	4.08398	0.109963	-0.0729406	-0.112149
303.61	-35981.2	-14602.2	4.08556	0.109931	-0.0801175	-0.114479
303.627	-35981.1	-14602.2	4.08832	0.110158	-0.086451	-0.116405
303.644	-35981.1	-14602.2	4.09188	0.110264	-0.0912749	-0.117948
303.661	-35981	-14602.2	4.09455	0.109342	-0.0956226	-0.119751
303.678	-35981	-14602.2	4.0961	0.107474	-0.099162	-0.121539
303.695	-35980.9	-14602.3	4.0976	0.105627	-0.100382	-0.122246
303.712	-35980.8	-14602.3	4.09937	0.103966	-0.100025	-0.122059
303.729	-35980.7	-14602.3	4.10111	0.102069	-0.100508	-0.122081
303.746	-35980.7	-14602.3	4.10275	0.100365	-0.102434	-0.122157
303.763	-35980.6	-14602.3	4.10443	0.0997747	-0.105181	-0.121364
303.78	-35980.6	-14602.4	4.10615	0.0999672	-0.108739	-0.120099
303.797	-35980.5	-14602.4	4.10789	0.0998887	-0.11344	-0.119548
303.814	-35980.4	-14602.4	4.1096	0.0998714	-0.118766	-0.119742
303.831	-35980.4	-14602.4	4.11128	0.100917	-0.123825	-0.120108
303.848	-35980.3	-14602.5	4.11294	0.102838	-0.128777	-0.120702
303.865	-35980.2	-14602.5	4.11464	0.104879	-0.134153	-0.121803
303.882	-35980.2	-14602.5	4.11636	0.106469	-0.139235	-0.122949
303.899	-35980.1	-14602.5	4.11809	0.107169	-0.142966	-0.123414
303.916	-35980	-14602.5	4.1198	0.106787	-0.146234	-0.123159
303.933	-35979.9	-14602.6	4.12149	0.105349	-0.150513	-0.122302
303.95	-35979.9	-14602.6	4.12314	0.10353	-0.155963	-0.120198
303.967	-35979.8	-14602.6	4.12477	0.101693	-0.162318	-0.115809
303.984	-35979.8	-14602.6	4.12655	0.097104	-0.169547	-0.107414
304.001	-35979.7	-14602.6	4.12855	0.0861996	-0.1773	-0.0933037
304.018	-35979.6	-14602.7	4.13	0.0666667	-0.183333	-0.0729847
304.035	-35979.5	-14602.7	4.13022	0.0373214	-0.18538	-0.0459031
304.052	-35979.5	-14602.7	4.13	0	-0.183333	-0.00980392
304.069	-35979.4	-14602.7	4.13011	-0.0442331	-0.17818	0.0375183
304.086	-35979.3	-14602.7	4.12997	-0.10042	-0.173104	0.0963706
304.103	-35979.3	-14602.8	4.12878	-0.172695	-0.171264	0.166172
304.12	-35979.2	-14602.8	4.1263	-0.257028	-0.173903	0.244956
304.137	-35979.1	-14602.8	4.12224	-0.34913	-0.181169	0.331014
304.154	-35979.1	-14602.8	4.11575	-0.4488	-0.191265	0.424185
304.171	-35979	-14602.8	4.1063	-0.554324	-0.202063	0.521778
304.188	-35978.9	-14602.9	4.09443	-0.657683	-0.211467	0.613197
304.205	-35978.9	-14602.9	4.0809	-0.751182	-0.217771	0.687542
304.222	-35978.8	-14602.9	4.06662	-0.830555	-0.220188	0.736477
304.239	-35978.7	-14602.9	4.05194	-0.895602	-0.218922	0.752272
304.256	-35978.7	-14602.9	4.03614	-0.953317	-0.215912	0.727695
304.273	-35978.6	-14603	4.019	-1.00717	-0.212576	0.659383
304.29	-35978.5	-14603	4.00158	-1.05183	-0.208856	0.55175
304.307	-35978.5	-14603	3.98447	-1.08522	-0.205115	0.414219
304.324	-35978.4	-14603	3.96717	-1.11274	-0.202735	0.263149
304.341	-35978.4	-14603	3.94908	-1.13807	-0.202486	0.110187
304.358	-35978.3	-14603	3.92961	-1.16126	-0.20409	-0.0409436
304.375	-35978.2	-14603.1	3.90892	-1.18214	-0.207331	-0.185899
304.392	-35978.2	-14603.1	3.88821	-1.20068	-0.212211	-0.318596
304.409	-35978.1	-14603.1	3.86775	-1.21643	-0.218914	-0.436841
304.426	-35978	-14603.1	3.84654	-1.22851	-0.227788	-0.54349
304.443	-35978	-14603.1	3.82468	-1.23683	-0.23804	-0.641017
304.46	-35977.9	-14603.2	3.80355	-1.24224	-0.247687	-0.731013
304.477	-35977.9	-14603.2	3.78314	-1.24558	-0.256148	-0.811861
304.494	-35977.8	-14603.2	3.76195	-1.24765	-0.264266	-0.878668
304.511	-35977.7	-14603.2	3.74008	-1.24921	-0.269782	-0.929311
304.528	-35977.7	-14603.2	3.71903	-1.25115	-0.267813	-0.964347
304.545	-35977.6	-14603.2	3.69863	-1.25609	-0.259896	-0.983697
304.562	-35977.5	-14603.3	3.67718	-1.26813	-0.2532	-0.98678
304.579	-35977.5	-14603.3	3.65464	-1.28808	-0.248593	-0.975854
304.596	-35977.4	-14603.3	3.63223	-1.31408	-0.242172	-0.955419
304.613	-35977.4	-14603.3	3.60997	-1.34407	-0.234958	-0.929617
304.63	-35977.3	-14603.3	3.58712	-1.37591	-0.230996	-0.902135
304.647	-35977.2	-14603.3	3.56364	-1.40763	-0.230082	-0.874919
304.664	-35977.2	-14603.3	3.53986	-1.43743	-0.229738	-0.848878
304.681	-35977.1	-14603.4	3.51575	-1.46421	-0.229799	-0.82459
304.698	-35977.1	-14603.4	3.49107	-1.4875	-0.231221	-0.802336
304.715	-35977	-14603.4	3.46594	-1.5085	-0.23305	-0.7815
304.732	-35976.9	-14603.4	3.4406	-1.52889	-0.233628	-0.761113
304.749	-35976.9	-14603.4	3.41468	-1.54721	-0.23336	-0.740984
304.766	-35976.8	-14603.4	3.38767	-1.56105	-0.233439	-0.721331
304.783	-35976.8	-14603.4	3.35994	-1.57207	-0.2334	-0.702563
304.8	-35976.7	-14603.5	3.3322	-1.58297	-0.232582	-0.685069
304.817	-35976.7	-14603.5	3.30492	-1.59283	-0.233185	-0.668692
304.834	-35976.6	-14603.5	3.27827	-1.60009	-0.237455	-0.653223
304.851	-35976.6	-14603.5	3.25159	-1.60628	-0.243043	-0.639118
304.868	-35976.5	-14603.5	3.22419	-1.61289	-0.246994	-0.627034
304.885	-35976.5	-14603.5	3.19667	-1.61667	-0.25	-0.617647
304.902	-35976.4	-14603.5	3.16976	-1.61416	-0.253805	-0.611544
304.919	-35976.3	-14603.5	3.14333	-1.60667	-0.26	-0.608932
304.936	-35976.3	-14603.5	3.11696	-1.59624	-0.269835	-0.609623
304.953	-35976.3	-14603.6	3.09	-1.58333	-0.283333	-0.6122
304.97	-35976.2	-14603.6	3.0622	-1.56824	-0.299903	-0.615152
304.987	-35976.1	-14603.6	3.03513	-1.55241	-0.31771	-0.617784
305.004	-35976.1	-14603.6	3.00997	-1.53667	-0.33494	-0.618913
305.021	-35976	-14603.6	2.98518	-1.51884	-0.350895	-0.61503
305.038	-35976	-14603.6	2.95937	-1.49617	-0.365785	-0.603634
305.055	-35976	-14603.6	2.93371	-1.46597	-0.382086	-0.587255
305.072	-35975.9	-14603.6	2.90933	-1.42569	-0.401773	-0.568708
305.089	-35975.9	-14603.6	2.88591	-1.37303	-0.424069	-0.548651
305.106	-35975.8	-14603.7	2.86319	-1.30287	-0.44788	-0.527467
305.123	-35975.7	-14603.7	2.84179	-1.20327	-0.472493	-0.505754
305.14	-35975.7	-14603.7	2.82257	-1.06997	-0.496661	-0.480425
305.157	-35975.7	-14603.7	2.80658	-0.916062	-0.517951	-0.440892
305.174	-35975.6	-14603.7	2.7941	-0.754397	-0.534562	-0.37797
305.191	-35975.6	-14603.7	2.78376	-0.593051	-0.546257	-0.287227
305.208	-35975.5	-14603.7	2.77481	-0.444004	-0.552599	-0.170673
305.225	-35975.5	-14603.7	2.76777	-0.326679	-0.552489	-0.0404116
305.242	-35975.4	-14603.7	2.76269	-0.246442	-0.545215	0.0922788
305.259	-35975.4	-14603.7	2.75862	-0.186994	-0.530755	0.218813
305.276	-35975.3	-14603.7	2.75508	-0.137646	-0.510312	0.330874
305.293	-35975.3	-14603.7	2.7523	-0.0984904	-0.486772	0.420381
305.31	-35975.2	-14603.7	2.75052	-0.0690655	-0.46131	0.485043
305.327	-35975.2	-14603.8	2.74979	-0.0471314	-0.432811	0.529849
305.344	-35975.1	-14603.7	2.74986	-0.0305674	-0.401095	0.560069
305.361	-35975.1	-14603.8	2.75009	-0.0175408	-0.367163	0.580714
305.378	-35975.1	-14603.8	2.75009	-0.00720749	-0.332575	0.595133
305.395	-35975	-14603.8	2.74984	0.000251057	-0.299444	0.604891
305.412	-35974.9	-14603.8	2.74977	0.00517422	-0.270238	0.611324
305.429	-35974.9	-14603.8	2.75072	0.00838331	-0.247574	0.615626
305.446	-35974.9	-14603.8	2.75254	0.00995347	-0.231657	0.618727
305.463	-35974.8	-14603.8	2.75436	0.00942288	-0.220839	0.621322
305.48	-35974.8	-14603.8	2.75603	0.00743248	-0.214478	0.623544
305.497	-35974.7	-14603.8	2.75795	0.00542577	-0.21273	0.625119
305.514	-35974.7	-14603.8	2.75968	0.00379218	-0.21523	0.626126
305.531	-35974.6	-14603.8	2.7603	0.00220683	-0.221401	0.626867
305.548	-35974.6	-14603.8	2.76008	0.000520759	-0.232282	0.627369
305.565	-35974.5	-14603.8	2.75992	-0.00128189	-0.249514	0.627521
305.582	-35974.5	-14603.8	2.75998	-0.00298494	-0.271293	0.627464
305.599	-35974.4	-14603.8	2.76002	-0.00436094	-0.294254	0.627451
305.616	-35974.4	-14603.8	2.76	-0.00619763	-0.318704	0.627459
305.633	-35974.3	-14603.8	2.75999	-0.00945955	-0.346263	0.627375
305.65	-35974.3	-14603.8	2.76	-0.0128794	-0.375046	0.627407
305.667	-35974.3	-14603.8	2.76	-0.0147118	-0.40209	0.627835
305.684	-35974.2	-14603.8	2.76	-0.0163588	-0.427142	0.62847
305.701	-35974.2	-14603.9	2.76	-0.0198453	-0.450507	0.629109
305.718	-35974.1	-14603.9	2.76	-0.0232112	-0.469142	0.630581
305.735	-35974.1	-14603.9	2.76	-0.0239107	-0.479727	0.634792
305.752	-35974	-14603.9	2.76	-0.0233503	-0.483293	0.647042
305.769	-35974	-14603.9	2.76	-0.0234929	-0.481936	0.673917
305.786	-35973.9	-14603.9	2.76	-0.0233333	-0.476667	0.723312
305.803	-35973.9	-14603.9	2.76	-0.0216553	-0.468466	0.801939
305.82	-35973.8	-14603.9	2.76	-0.0199362	-0.459495	0.91022
305.837	-35973.8	-14603.9	2.76	-0.0196524	-0.451356	1.04647
305.854	-35973.7	-14603.9	2.76	-0.0200168	-0.442784	1.20723
305.871	-35973.7	-14603.9	2.76	-0.0200873	-0.432627	1.38713
305.888	-35973.6	-14603.9	2.76	-0.0199914	-0.422139	1.57562
305.905	-35973.6	-14603.9	2.76	-0.0199777	-0.412202	1.76165
305.922	-35973.5	-14603.9	2.76	-0.0200033	-0.401239	1.93579
305.939	-35973.5	-14603.9	2.76	-0.0200059	-0.388854	2.09243
305.956	-35973.5	-14603.9	2.76	-0.0199992	-0.378491	2.2344
305.973	-35973.4	-14603.9	2.76	-0.0199991	-0.372521	2.36364
305.99	-35973.4	-14603.9	2.76	-0.0199998	-0.369426	2.47718
306.007	-35973.3	-14603.9	2.76	-0.0199983	-0.368434	2.57272
306.024	-35973.3	-14603.9	2.76	-0.0200022	-0.371395	2.65087
306.041	-35973.2	-14603.9	2.76	-0.0200081	-0.378249	2.71329
306.058	-35973.2	-14603.9	2.76	-0.0199915	-0.385121	2.76287
306.075	-35973.1	-14603.9	2.76	-0.0199709	-0.390114	2.80106
306.092	-35973.1	-14603.9	2.76	-0.0200386	-0.395343	2.82672
306.109	-35973	-14603.9	2.76	-0.0201063	-0.40103	2.83969
306.126	-35973	-14603.9	2.76	-0.0198287	-0.40409	2.84157
306.143	-35972.9	-14603.9	2.75999	-0.0195899	-0.403881	2.83252
306.16	-35972.9	-14603.9	2.76001	-0.0206417	-0.40313	2.81083
306.177	-35972.8	-14603.9	2.76003	-0.0214327	-0.403189	2.77966
306.194	-35972.8	-14603.9	2.75995	-0.0172493	-0.403418	2.74846
306.211	-35972.7	-14603.9	2.7599	-0.0149222	-0.403415	2.72666
306.228	-35972.7	-14603.9	2.76023	-0.0336864	-0.403138	2.72325
306.245	-35972.7	-14603.9	2.76038	-0.0871971	-0.401639	2.74706
306.262	-35972.6	-14603.9	2.759	-0.18302	-0.397144	2.80645
306.279	-35972.6	-14603.9	2.75544	-0.321733	-0.388373	2.90332
306.296	-35972.5	-14603.9	2.74964	-0.497247	-0.374637	3.03308
306.313	-35972.5	-14603.9	2.7408	-0.696992	-0.356845	3.18315
306.33	-35972.4	-14603.9	2.72754	-0.903599	-0.337112	3.33567
306.347	-35972.4	-14603.9	2.71018	-1.10154	-0.316985	3.48307
306.364	-35972.3	-14603.9	2.69004	-1.27774	-0.29752	3.62454
306.381	-35972.3	-14603.9	2.66729	-1.4333	-0.278789	3.75544
306.398	-35972.2	-14603.9	2.64139	-1.57787	-0.260204	3.86909
306.415	-35972.2	-14603.9	2.61337	-1.71102	-0.241238	3.96603
306.432	-35972.1	-14603.9	2.58476	-1.82739	-0.221495	4.05074
306.449	-35972.1	-14603.9	2.55436	-1.93027	-0.201372	4.1254
306.466	-35972.1	-14603.9	2.52	-2.02618	-0.181651	4.19068
306.483	-35972	-14603.9	2.48317	-2.11284	-0.163096	4.24463
306.5	-35972	-14603.9	2.4467	-2.18397	-0.146437	4.28449
306.517	-35971.9	-14603.9	2.40999	-2.23623	-0.13222	4.31126
306.534	-35971.9	-14603.9	2.37135	-2.26838	-0.120741	4.32734
306.551	-35971.8	-14603.9	2.33139	-2.28532	-0.111083	4.33418
306.568	-35971.8	-14603.9	2.29149	-2.29385	-0.102053	4.33331
306.585	-35971.8	-14603.9	2.25228	-2.29665	-0.0937833	4.3292
306.602	-35971.7	-14603.9	2.21391	-2.29535	-0.0866959	4.32673
306.619	-35971.7	-14603.9	2.17561	-2.29338	-0.0803635	4.3277
306.636	-35971.7	-14603.9	2.13651	-2.29396	-0.0744197	4.33295
306.653	-35971.6	-14603.9	2.09667	-2.29667	-0.07	4.34314
306.67	-35971.6	-14603.9	2.05663	-2.30012	-0.0679985	4.35854
306.687	-35971.5	-14603.8	2.01778	-2.30352	-0.0665512	4.37815
306.704	-35971.5	-14603.9	1.98094	-2.30607	-0.0637354	4.40122
306.721	-35971.5	-14603.8	1.9445	-2.30662	-0.059744	4.42879
306.738	-35971.4	-14603.8	1.90693	-2.30427	-0.0550066	4.46227
306.755	-35971.4	-14603.8	1.86886	-2.2993	-0.0492582	4.50304
306.772	-35971.4	-14603.8	1.83106	-2.29251	-0.0424386	4.55198
306.789	-35971.3	-14603.8	1.79333	-2.28548	-0.0354745	4.60854
306.806	-35971.3	-14603.8	1.75528	-2.27904	-0.0289247	4.67193
306.823	-35971.3	-14603.8	1.71639	-2.27198	-0.0220581	4.74143
306.84	-35971.3	-14603.8	1.6767	-2.2635	-0.0140245	4.81514
306.857	-35971.2	-14603.8	1.6376	-2.2546	-0.00414309	4.88838
306.874	-35971.2	-14603.8	1.5998	-2.24601	0.00768788	4.95664
306.891	-35971.2	-14603.8	1.56225	-2.23747	0.0204463	5.01659
306.908	-35971.1	-14603.8	1.52438	-2.22884	0.0328545	5.06616
306.925	-35971.1	-14603.8	1.48682	-2.22038	0.0434489	5.10514
306.942	-35971.1	-14603.8	1.45002	-2.21211	0.0518417	5.13343
306.959	-35971.1	-14603.8	1.41407	-2.20361	0.059243	5.15087
306.976	-35971	-14603.8	1.3783	-2.19383	0.066252	5.15726
306.993	-35971	-14603.8	1.34109	-2.18079	0.0723913	5.15234
307.01	-35971	-14603.8	1.30289	-2.16372	0.0775356	5.13411
307.027	-35971	-14603.8	1.26673	-2.14318	0.0820813	5.09847
307.044	-35971	-14603.8	1.23228	-2.11229	0.0856303	5.04382
307.061	-35970.9	-14603.8	1.19559	-2.05668	0.0869106	4.97133
307.078	-35970.9	-14603.8	1.15715	-1.97725	0.0851993	4.87887
307.095	-35970.9	-14603.8	1.12222	-1.89089	0.0804477	4.76091
307.112	-35970.9	-14603.8	1.09187	-1.79603	0.0733221	4.618
307.129	-35970.9	-14603.8	1.06325	-1.674	0.0650122	4.45583
307.146	-35970.8	-14603.8	1.03651	-1.5174	0.0550272	4.26969
307.163	-35970.8	-14603.8	1.01414	-1.32797	0.0415885	4.04736
307.18	-35970.8	-14603.8	0.9959	-1.1027	0.0239119	3.79158
307.197	-35970.8	-14603.8	0.979627	-0.836727	0.00212216	3.51728
307.214	-35970.8	-14603.8	0.966261	-0.551693	-0.0225098	3.24124
307.231	-35970.8	-14603.8	0.95861	-0.285232	-0.0480052	2.98062
307.248	-35970.7	-14603.8	0.956508	-0.0540059	-0.0729355	2.74605
307.265	-35970.7	-14603.8	0.958096	0.137843	-0.0961517	2.54422
307.282	-35970.7	-14603.8	0.962126	0.287704	-0.11602	2.38086
307.299	-35970.7	-14603.8	0.967781	0.39498	-0.131075	2.25989
307.316	-35970.7	-14603.8	0.97481	0.469137	-0.143626	2.17429
307.333	-35970.7	-14603.7	0.983138	0.523654	-0.157292	2.11224
307.35	-35970.6	-14603.7	0.991855	0.564171	-0.171119	2.06662
307.367	-35970.6	-14603.7	0.999971	0.592561	-0.182421	2.03261
307.384	-35970.6	-14603.7	1.00881	0.611569	-0.192172	2.00521
307.401	-35970.6	-14603.7	1.02012	0.624213	-0.202127	1.97979
307.418	-35970.6	-14603.7	1.03261	0.632899	-0.209715	1.95464
307.435	-35970.6	-14603.7	1.04441	0.639365	-0.211831	1.92886
307.452	-35970.5	-14603.7	1.05597	0.643211	-0.210151	1.90049
307.469	-35970.5	-14603.7	1.06812	0.643904	-0.207266	1.86775
307.486	-35970.5	-14603.7	1.08	0.643333	-0.203333	1.83115
307.503	-35970.5	-14603.7	1.09063	0.643417	-0.198163	1.79178
307.52	-35970.5	-14603.7	1.10058	0.643292	-0.193066	1.75023
307.537	-35970.4	-14603.7	1.11059	0.641903	-0.189279	1.70686
307.554	-35970.4	-14603.7	1.12058	0.639881	-0.186522	1.66179
307.571	-35970.4	-14603.7	1.13057	0.638025	-0.184409	1.61478
307.588	-35970.4	-14603.7	1.14134	0.636507	-0.183264	1.56471
307.605	-35970.4	-14603.7	1.1533	0.635101	-0.183203	1.50958
307.622	-35970.3	-14603.7	1.16543	0.63282	-0.183321	1.44531
307.639	-35970.3	-14603.7	1.17703	0.629339	-0.18312	1.36633
307.656	-35970.3	-14603.7	1.18879	0.626222	-0.183486	1.26423
307.673	-35970.3	-14603.7	1.20101	0.624446	-0.185027	1.13222
307.69	-35970.3	-14603.7	1.21261	0.622931	-0.187201	0.968322
307.707	-35970.2	-14603.7	1.22298	0.621055	-0.190057	0.775861
307.724	-35970.2	-14603.7	1.23294	0.619738	-0.195167	0.567438
307.741	-35970.2	-14603.7	1.24298	0.620455	-0.203203	0.350253
307.758	-35970.2	-14603.6	1.25288	0.625402	-0.212986	0.120302
307.775	-35970.2	-14603.6	1.26289	0.642997	-0.224324	-0.124611
307.792	-35970.1	-14603.6	1.27424	0.692072	-0.239014	-0.381665
307.809	-35970.1	-14603.6	1.28772	0.782566	-0.257693	-0.647694
307.826	-35970.1	-14603.6	1.30338	0.909827	-0.279006	-0.919782
307.843	-35970.1	-14603.6	1.32141	1.0692	-0.302156	-1.19578
307.86	-35970.1	-14603.6	1.34232	1.25731	-0.32721	-1.47435
307.877	-35970	-14603.6	1.36624	1.46355	-0.353246	-1.74877
307.894	-35970	-14603.6	1.39282	1.66836	-0.378059	-2.00572
307.911	-35970	-14603.6	1.42198	1.85938	-0.400392	-2.23575
307.928	-35970	-14603.6	1.45398	2.03278	-0.420152	-2.43445
307.945	-35969.9	-14603.6	1.48905	2.18856	-0.438236	-2.60328
307.962	-35969.9	-14603.6	1.52736	2.32972	-0.456359	-2.74874
307.979	-35969.9	-14603.6	1.56879	2.4562	-0.47531	-2.87336
307.996	-35969.9	-14603.6	1.61296	2.56518	-0.495014	-2.97585
308.013	-35969.8	-14603.6	1.65962	2.65569	-0.515703	-3.05622
308.03	-35969.8	-14603.6	1.70838	2.72834	-0.537727	-3.11578
308.047	-35969.8	-14603.6	1.75518	2.78411	-0.559545	-3.15756
308.064	-35969.7	-14603.5	1.79459	2.8248	-0.578689	-3.18548
308.081	-35969.7	-14603.5	1.8352	2.85915	-0.597238	-3.20005
308.098	-35969.7	-14603.5	1.8931	2.89377	-0.619622	-3.19559
308.115	-35969.6	-14603.5	1.96228	2.87898	-0.642366	-3.13898
308.132	-35969.6	-14603.5	2.0121	2.84547	-0.65637	-3.077
308.149	-35969.6	-14603.5	2.04746	2.81528	-0.664546	-3.02579
308.166	-35969.5	-14603.5	2.09249	2.77265	-0.675407	-2.95873
308.183	-35969.5	-14603.5	2.14221	2.7244	-0.688017	-2.88365
308.2	-35969.5	-14603.5	2.1811	2.68519	-0.69789	-2.81895
308.217	-35969.4	-14603.5	2.22086	2.64559	-0.708409	-2.73728
308.234	-35969.4	-14603.4	2.27905	2.59052	-0.724554	-2.61152
308.251	-35969.4	-14603.4	2.34062	2.53231	-0.741618	-2.51145
308.268	-35969.3	-14603.4	2.38093	2.49613	-0.753539	-2.46265
308.285	-35969.3	-14603.4	2.41133	2.4716	-0.76276	-2.44117
308.302	-35969.2	-14603.4	2.45145	2.43932	-0.773753	-2.42072
308.319	-35969.2	-14603.4	2.49667	2.40333	-0.786667	-2.39978
308.336	-35969.2	-14603.4	2.53784	2.37206	-0.800315	-2.38279
308.353	-35969.1	-14603.4	2.57667	2.34333	-0.813333	-2.36819
308.37	-35969.1	-14603.3	2.61683	2.31322	-0.825015	-2.35342
308.387	-35969	-14603.3	2.65923	2.28143	-0.837471	-2.33784
308.404	-35969	-14603.3	2.70204	2.24978	-0.851963	-2.32187
308.421	-35968.9	-14603.3	2.73666	2.22419	-0.864555	-2.30792
308.438	-35968.9	-14603.3	2.76159	2.20512	-0.873332	-2.29604
308.455	-35968.8	-14603.3	2.79928	2.17528	-0.88515	-2.27837
308.472	-35968.8	-14603.2	2.8562	2.13399	-0.903217	-2.25261
308.489	-35968.7	-14603.2	2.9	2.1147	-0.919128	-2.23261
308.506	-35968.7	-14603.2	2.93283	2.11102	-0.931107	-2.22338
308.523	-35968.7	-14603.2	2.96454	2.11435	-0.943035	-2.21912
308.54	-35968.6	-14603.2	3.00088	2.11996	-0.957633	-2.21537
308.557	-35968.6	-14603.2	3.03889	2.12932	-0.973906	-2.21325
308.574	-35968.5	-14603.1	3.07639	2.14375	-0.990898	-2.21356
308.591	-35968.4	-14603.1	3.11485	2.16264	-1.00864	-2.2151
308.608	-35968.4	-14603.1	3.15462	2.18577	-1.02731	-2.21714
308.625	-35968.4	-14603.1	3.19347	2.21389	-1.04716	-2.22019
308.642	-35968.3	-14603.1	3.23124	2.24886	-1.06852	-2.22542
308.659	-35968.3	-14603	3.27124	2.29392	-1.09179	-2.23488
308.676	-35968.2	-14603	3.31438	2.35096	-1.11728	-2.2499
308.693	-35968.1	-14603	3.35764	2.41965	-1.14503	-2.27068
308.71	-35968.1	-14603	3.40024	2.49846	-1.17438	-2.29567
308.727	-35968	-14603	3.44451	2.58456	-1.2037	-2.32121
308.744	-35968	-14602.9	3.49127	2.67363	-1.23207	-2.34318
308.761	-35967.9	-14602.9	3.53948	2.7599	-1.25941	-2.35719
308.778	-35967.9	-14602.9	3.58914	2.83916	-1.28665	-2.36017
308.795	-35967.8	-14602.9	3.64128	2.90897	-1.31571	-2.35063
308.812	-35967.8	-14602.8	3.69487	2.96688	-1.34686	-2.32897
308.829	-35967.7	-14602.8	3.74713	3.0106	-1.37893	-2.29725
308.846	-35967.6	-14602.8	3.79845	3.04236	-1.41223	-2.25821
308.863	-35967.6	-14602.7	3.85165	3.06765	-1.44821	-2.21494
308.88	-35967.5	-14602.7	3.90698	3.08608	-1.48638	-2.16972
308.897	-35967.4	-14602.7	3.96261	3.093	-1.52479	-2.12416
308.914	-35967.4	-14602.7	4.01744	3.08917	-1.56244	-2.07999
308.931	-35967.3	-14602.6	4.07104	3.07883	-1.59917	-2.03886
308.948	-35967.3	-14602.6	4.12422	3.0627	-1.63575	-2.00025
308.965	-35967.2	-14602.6	4.17836	3.03968	-1.67331	-1.96252
308.982	-35967.1	-14602.5	4.23358	3.01075	-1.71122	-1.92566
308.999	-35967.1	-14602.5	4.2892	2.97808	-1.74796	-1.89052
309.016	-35967	-14602.5	4.3439	2.94303	-1.78372	-1.85746
309.033	-35966.9	-14602.4	4.3964	2.90657	-1.81927	-1.82651
309.05	-35966.9	-14602.4	4.44762	2.86978	-1.85403	-1.79705
309.067	-35966.8	-14602.4	4.49915	2.83357	-1.88714	-1.76826
309.084	-35966.7	-14602.3	4.55066	2.79759	-1.9195	-1.73973
309.101	-35966.6	-14602.3	4.60117	2.76154	-1.95238	-1.71132
309.118	-35966.6	-14602.2	4.65047	2.72843	-1.98481	-1.68352
309.135	-35966.5	-14602.2	4.69877	2.70168	-2.01545	-1.65687
309.152	-35966.4	-14602.2	4.74713	2.68105	-2.04494	-1.63113
309.169	-35966.4	-14602.1	4.79656	2.66567	-2.07429	-1.60608
309.186	-35966.3	-14602.1	4.84667	2.65667	-2.10333	-1.58279
309.203	-35966.2	-14602	4.89672	2.65478	-2.13154	-1.56238
309.22	-35966.2	-14602	4.94622	2.65682	-2.15818	-1.54479
309.237	-35966.1	-14601.9	4.99488	2.65915	-2.18307	-1.52951
309.254	-35966	-14601.9	5.0428	2.65998	-2.20819	-1.51553
309.271	-35965.9	-14601.8	5.09044	2.65806	-2.23521	-1.50197
309.288	-35965.8	-14601.8	5.13917	2.65246	-2.26332	-1.48864
309.305	-35965.8	-14601.7	5.18944	2.64234	-2.29188	-1.47558
309.322	-35965.7	-14601.7	5.2384	2.62683	-2.32222	-1.46295
309.339	-35965.6	-14601.6	5.28472	2.60537	-2.35516	-1.45064
309.356	-35965.5	-14601.6	5.3319	2.57811	-2.3894	-1.43772
309.373	-35965.5	-14601.5	5.38193	2.54532	-2.42376	-1.42323
309.39	-35965.4	-14601.5	5.43137	2.50725	-2.45806	-1.4065
309.407	-35965.3	-14601.4	5.47796	2.46478	-2.49152	-1.38701
309.424	-35965.2	-14601.4	5.52334	2.42008	-2.52176	-1.36452
309.441	-35965.2	-14601.3	5.56857	2.37408	-2.54835	-1.33897
309.458	-35965.1	-14601.3	5.61289	2.32526	-2.57452	-1.3105
309.475	-35965	-14601.2	5.65592	2.2736	-2.60204	-1.27847
309.492	-35964.9	-14601.1	5.6982	2.22192	-2.62968	-1.24083
309.509	-35964.8	-14601.1	5.73969	2.16979	-2.65697	-1.1948
309.526	-35964.8	-14601	5.77943	2.11147	-2.68509	-1.13661
309.543	-35964.7	-14601	5.81759	2.0371	-2.71489	-1.06024
309.56	-35964.6	-14600.9	5.85587	1.93228	-2.74669	-0.956937
309.577	-35964.5	-14600.8	5.89406	1.78863	-2.78083	-0.821421
309.594	-35964.4	-14600.8	5.9295	1.60594	-2.81763	-0.653263
309.611	-35964.4	-14600.7	5.96047	1.39131	-2.8544	-0.459126
309.628	-35964.3	-14600.6	5.98646	1.15906	-2.88529	-0.252711
309.645	-35964.2	-14600.6	6.00786	0.922598	-2.9068	-0.0420971
309.662	-35964.1	-14600.5	6.0258	0.693852	-2.91769	0.169967
309.679	-35964.1	-14600.4	6.04106	0.479875	-2.91553	0.376577
309.696	-35964	-14600.3	6.054	0.283253	-2.89701	0.567103
309.713	-35963.9	-14600.3	6.06405	0.10684	-2.86399	0.735782
309.73	-35963.8	-14600.2	6.07007	-0.0463852	-2.82238	0.881034
309.747	-35963.8	-14600.1	6.07279	-0.176164	-2.77656	1.00393
309.764	-35963.7	-14600.1	6.07406	-0.283943	-2.72958	1.10702
309.781	-35963.6	-14600	6.07386	-0.369365	-2.68139	1.19
309.798	-35963.5	-14599.9	6.07113	-0.431079	-2.63022	1.25097
309.815	-35963.5	-14599.8	6.06738	-0.470373	-2.57843	1.29222
309.832	-35963.4	-14599.8	6.06518	-0.490548	-2.53033	1.31835
309.849	-35963.3	-14599.7	6.0638	-0.498803	-2.4865	1.33325
309.866	-35963.2	-14599.6	6.06112	-0.503269	-2.44567	1.34049
309.883	-35963.2	-14599.5	6.05734	-0.50392	-2.40674	1.34377
309.9	-35963.1	-14599.4	6.0537	-0.497383	-2.3693	1.3465
309.917	-35963	-14599.4	6.05038	-0.485016	-2.33663	1.34935
309.934	-35963	-14599.3	6.04716	-0.469764	-2.31203	1.35197
309.951	-35962.9	-14599.2	6.04376	-0.452225	-2.28959	1.35475
309.968	-35962.8	-14599.1	6.04005	-0.43236	-2.26223	1.35804
309.985	-35962.7	-14599.1	6.03682	-0.411249	-2.23476	1.36049
310.002	-35962.7	-14599	6.03484	-0.390231	-2.21365	1.3604
310.019	-35962.6	-14598.9	6.03333	-0.37	-2.19333	1.3573
310.036	-35962.5	-14598.8	6.03145	-0.350569	-2.16649	1.35099
310.053	-35962.5	-14598.7	6.03	-0.33	-2.13333	1.34096
310.07	-35962.4	-14598.7	6.02981	-0.306177	-2.09656	1.32687
310.087	-35962.3	-14598.6	6.03	-0.278232	-2.06142	1.30935
310.104	-35962.3	-14598.5	6.02979	-0.245744	-2.03264	1.28944
310.121	-35962.2	-14598.4	6.03011	-0.208752	-2.0112	1.26884
310.138	-35962.1	-14598.3	6.03167	-0.167847	-1.99759	1.2495
310.155	-35962.1	-14598.2	6.03353	-0.124913	-1.99338	1.23369
310.172	-35962	-14598.2	6.03502	-0.083014	-1.99796	1.22386
310.189	-35961.9	-14598.1	6.03714	-0.0479003	-2.00419	1.22279
310.206	-35961.9	-14598	6.04051	-0.0239818	-2.00661	1.23251
310.223	-35961.8	-14597.9	6.04415	-0.0113443	-2.00655	1.25308
310.24	-35961.8	-14597.8	6.04743	-0.00908045	-2.00536	1.28368
310.257	-35961.7	-14597.7	6.05085	-0.0155464	-2.00246	1.32235
310.274	-35961.6	-14597.7	6.05449	-0.028556	-1.99841	1.3664
310.291	-35961.6	-14597.6	6.05737	-0.0450132	-1.99655	1.41206
310.308	-35961.5	-14597.5	6.05909	-0.0623482	-1.99824	1.45572
310.325	-35961.5	-14597.4	6.06054	-0.0790967	-2.00086	1.4944
310.342	-35961.4	-14597.3	6.06222	-0.0943596	-2.00363	1.52672
310.359	-35961.3	-14597.2	6.06392	-0.107916	-2.00902	1.55358
310.376	-35961.3	-14597.1	6.06559	-0.119973	-2.01767	1.57553
310.393	-35961.2	-14597.1	6.06749	-0.131265	-2.02722	1.59235
310.41	-35961.2	-14597	6.06935	-0.14177	-2.03594	1.60388
310.427	-35961.1	-14596.9	6.07026	-0.150491	-2.04311	1.61008
310.444	-35961.1	-14596.8	6.07016	-0.157137	-2.04571	1.61
310.461	-35961	-14596.7	6.06992	-0.162186	-2.03825	1.60173
310.478	-35960.9	-14596.6	6.06994	-0.164299	-2.01766	1.58431
310.495	-35960.9	-14596.5	6.07006	-0.160338	-1.98379	1.55796
310.512	-35960.8	-14596.5	6.07008	-0.151031	-1.93972	1.52468
310.529	-35960.8	-14596.4	6.06981	-0.140611	-1.89131	1.48802
310.546	-35960.7	-14596.3	6.06974	-0.130714	-1.84273	1.45076
310.563	-35960.7	-14596.2	6.07079	-0.120714	-1.79658	1.41496
310.58	-35960.6	-14596.1	6.07269	-0.108645	-1.75236	1.38213
310.597	-35960.6	-14596	6.07434	-0.0916316	-1.70719	1.35327
310.614	-35960.5	-14595.9	6.076	-0.0681923	-1.6586	1.32817
310.631	-35960.5	-14595.8	6.07875	-0.0379284	-1.60458	1.30579
310.648	-35960.4	-14595.7	6.0823	-0.00161887	-1.54507	1.28491
310.665	-35960.4	-14595.6	6.08567	0.0392531	-1.48137	1.2643
310.682	-35960.3	-14595.5	6.08909	0.0828821	-1.41769	1.24349
310.699	-35960.3	-14595.5	6.09339	0.127823	-1.35899	1.22238
310.716	-35960.2	-14595.4	6.09889	0.177119	-1.30327	1.20019
310.733	-35960.2	-14595.3	6.10559	0.235036	-1.24604	1.17582
310.75	-35960.1	-14595.2	6.11256	0.298997	-1.18966	1.14835
310.767	-35960	-14595.1	6.11888	0.365007	-1.13653	1.11707
310.784	-35960	-14595	6.12574	0.437394	-1.07251	1.08176
310.801	-35959.9	-14594.9	6.13477	0.521165	-0.982836	1.04245
310.818	-35959.9	-14594.8	6.14595	0.608365	-0.882371	0.999376
310.835	-35959.8	-14594.7	6.1588	0.688777	-0.79223	0.953344
310.852	-35959.8	-14594.6	6.17333	0.763333	-0.713333	0.907407
310.869	-35959.7	-14594.5	6.18954	0.834386	-0.641971	0.864392
310.886	-35959.7	-14594.4	6.20667	0.896667	-0.58	0.823529
310.903	-35959.6	-14594.3	6.2239	0.944968	-0.529482	0.783882
310.92	-35959.6	-14594.3	6.241	0.981944	-0.487716	0.74745
310.937	-35959.5	-14594.2	6.25802	1.01107	-0.450943	0.716255
310.954	-35959.5	-14594.1	6.27542	1.032	-0.415861	0.68994
310.971	-35959.4	-14594	6.29356	1.04443	-0.384515	0.667785
310.988	-35959.4	-14593.9	6.31221	1.05046	-0.373762	0.649448
311.005	-35959.3	-14593.8	6.33109	1.05199	-0.393985	0.634509
311.022	-35959.3	-14593.7	6.35	1.04919	-0.429974	0.622151
311.039	-35959.2	-14593.6	6.36863	1.04276	-0.467778	0.611734
311.056	-35959.2	-14593.5	6.38637	1.03544	-0.507131	0.603208
311.073	-35959.1	-14593.4	6.40325	1.02888	-0.548514	0.596064
311.09	-35959.1	-14593.3	6.42103	1.02138	-0.589407	0.588491
311.107	-35959	-14593.2	6.44023	1.01327	-0.623565	0.579256
311.124	-35959	-14593.1	6.45844	1.00978	-0.638236	0.568662
311.141	-35958.9	-14593	6.47484	1.0138	-0.631435	0.556379
311.158	-35958.9	-14592.9	6.49192	1.02316	-0.620956	0.540679
311.175	-35958.8	-14592.8	6.51085	1.03621	-0.614563	0.521202
311.192	-35958.8	-14592.7	6.53002	1.05304	-0.599575	0.500176
311.209	-35958.7	-14592.6	6.54874	1.07232	-0.572688	0.479302
311.226	-35958.6	-14592.5	6.56813	1.09042	-0.547105	0.459132
311.243	-35958.6	-14592.4	6.58829	1.10553	-0.526706	0.440332
311.26	-35958.5	-14592.3	6.60796	1.11842	-0.502111	0.423823
311.277	-35958.5	-14592.2	6.62677	1.12905	-0.469347	0.410576
311.294	-35958.4	-14592.1	6.64555	1.13614	-0.43234	0.401594
311.311	-35958.4	-14592	6.66451	1.13808	-0.395718	0.397615
311.328	-35958.3	-14591.9	6.6831	1.13305	-0.364125	0.399064
311.345	-35958.3	-14591.8	6.70136	1.121	-0.338019	0.405825
311.362	-35958.2	-14591.7	6.71985	1.10349	-0.314182	0.417272
311.379	-35958.2	-14591.6	6.73878	1.08248	-0.293335	0.432219
311.396	-35958.1	-14591.5	6.75798	1.06015	-0.280023	0.449014
311.413	-35958.1	-14591.4	6.77689	1.03779	-0.279447	0.466537
311.43	-35958	-14591.3	6.79472	1.016	-0.296599	0.484093
311.447	-35957.9	-14591.2	6.8117	0.995594	-0.328807	0.500825
311.464	-35957.9	-14591.1	6.82866	0.977443	-0.368611	0.515836
311.481	-35957.8	-14591	6.84531	0.961219	-0.41288	0.529066
311.498	-35957.8	-14590.9	6.86082	0.946063	-0.460643	0.540891
311.515	-35957.7	-14590.8	6.87619	0.932704	-0.506834	0.551209
311.532	-35957.7	-14590.7	6.89309	0.922522	-0.544643	0.559695
311.549	-35957.6	-14590.6	6.91042	0.914637	-0.572648	0.566488
311.566	-35957.5	-14590.5	6.9261	0.907341	-0.592166	0.571965
311.583	-35957.5	-14590.4	6.94073	0.900947	-0.60496	0.576581
311.6	-35957.4	-14590.3	6.95584	0.896441	-0.613077	0.58076
311.617	-35957.4	-14590.2	6.97148	0.893594	-0.619259	0.584552
311.634	-35957.3	-14590.1	6.98713	0.891683	-0.626026	0.587925
311.651	-35957.3	-14590	7.00245	0.890096	-0.632952	0.591293
311.668	-35957.2	-14589.9	7.01733	0.888388	-0.638764	0.595184
311.685	-35957.2	-14589.8	7.03242	0.886752	-0.643123	0.599909
311.702	-35957.1	-14589.7	7.04819	0.885356	-0.645526	0.605639
311.719	-35957.1	-14589.6	7.06333	0.883333	-0.643333	0.6122
311.736	-35957	-14589.5	7.0767	0.880005	-0.634261	0.619273
311.753	-35956.9	-14589.4	7.09	0.876667	-0.62	0.626362
311.77	-35956.9	-14589.2	7.10502	0.874625	-0.603111	0.632954
311.787	-35956.8	-14589.1	7.12093	0.873251	-0.585659	0.638648
311.804	-35956.8	-14589	7.13656	0.871665	-0.569896	0.643126
311.821	-35956.7	-14588.9	7.15177	0.869762	-0.5591	0.646267
311.838	-35956.7	-14588.8	7.16671	0.867798	-0.555401	0.647969
311.855	-35956.6	-14588.7	7.1818	0.866594	-0.557062	0.648071
311.872	-35956.6	-14588.6	7.19725	0.867189	-0.561802	0.646028
311.889	-35956.5	-14588.5	7.21271	0.87096	-0.567714	0.640242
311.906	-35956.5	-14588.4	7.22803	0.879398	-0.573243	0.629657
311.923	-35956.4	-14588.3	7.24378	0.894102	-0.57752	0.614955
311.94	-35956.3	-14588.2	7.26033	0.915076	-0.579856	0.596786
311.957	-35956.3	-14588	7.27736	0.939057	-0.579725	0.575243
311.974	-35956.2	-14587.9	7.29454	0.963285	-0.577714	0.551387
311.991	-35956.2	-14587.8	7.31171	0.986791	-0.576604	0.528366
312.008	-35956.1	-14587.7	7.32885	1.00826	-0.578046	0.508261
312.025	-35956.1	-14587.6	7.34612	1.02544	-0.581301	0.490888
312.042	-35956	-14587.5	7.36341	1.03769	-0.586117	0.476004
312.059	-35956	-14587.3	7.38011	1.04688	-0.593259	0.463577
312.076	-35955.9	-14587.2	7.39653	1.05498	-0.601955	0.452471
312.093	-35955.9	-14587.1	7.41415	1.06388	-0.60943	0.440169
312.11	-35955.8	-14587	7.43317	1.07545	-0.614549	0.425179
312.127	-35955.8	-14586.9	7.45223	1.0916	-0.618384	0.407413
312.144	-35955.7	-14586.8	7.471	1.11243	-0.621772	0.386693
312.161	-35955.6	-14586.7	7.49038	1.13619	-0.625119	0.36267
312.178	-35955.6	-14586.5	7.51048	1.16277	-0.628481	0.335308
312.195	-35955.5	-14586.4	7.53067	1.19354	-0.631645	0.304867
312.212	-35955.5	-14586.3	7.5512	1.22828	-0.635003	0.271575
312.229	-35955.4	-14586.2	7.57305	1.26527	-0.639451	0.235706
312.246	-35955.4	-14586.1	7.59559	1.30322	-0.64478	0.198942
312.263	-35955.3	-14586	7.61705	1.34117	-0.650077	0.16394
312.28	-35955.2	-14585.8	7.63853	1.37774	-0.656753	0.13168
312.297	-35955.2	-14585.7	7.66273	1.4112	-0.667559	0.102078
312.314	-35955.2	-14585.6	7.68899	1.43959	-0.682071	0.0762864
312.331	-35955.1	-14585.5	7.71455	1.46106	-0.697892	0.0561225
312.348	-35955	-14585.4	7.73932	1.47635	-0.714722	0.0415273
312.365	-35955	-14585.2	7.76464	1.48758	-0.733302	0.0313837
312.382	-35954.9	-14585.1	7.79056	1.49536	-0.752372	0.0249795
312.399	-35954.9	-14585	7.8164	1.49949	-0.769669	0.0219166
312.416	-35954.8	-14584.9	7.84212	1.5002	-0.784356	0.022389
312.433	-35954.8	-14584.8	7.86792	1.49774	-0.796335	0.026865
312.45	-35954.7	-14584.6	7.89366	1.49112	-0.805723	0.0356974
312.467	-35954.7	-14584.5	7.91903	1.47885	-0.812898	0.0492455
312.484	-35954.6	-14584.4	7.9438	1.45948	-0.819231	0.0681865
312.501	-35954.6	-14584.3	7.9679	1.43211	-0.826101	0.0928941
312.518	-35954.5	-14584.2	7.99191	1.39875	-0.832957	0.121363
312.535	-35954.4	-14584	8.01631	1.36286	-0.838748	0.150673
312.552	-35954.4	-14583.9	8.04	1.33	-0.843333	0.17756
312.569	-35954.3	-14583.8	8.06194	1.30534	-0.846501	0.199022
312.586	-35954.3	-14583.6	8.08333	1.29	-0.846667	0.213508
312.603	-35954.2	-14583.5	8.10549	1.28401	-0.842651	0.220062
312.62	-35954.2	-14583.4	8.12798	1.28709	-0.836272	0.218655
312.637	-35954.1	-14583.3	8.15022	1.29841	-0.829522	0.209819
312.654	-35954.1	-14583.1	8.17267	1.31556	-0.822479	0.195211
312.671	-35954	-14583	8.19579	1.33626	-0.81529	0.176213
312.688	-35954	-14582.9	8.21948	1.35951	-0.809436	0.152776
312.705	-35953.9	-14582.8	8.24349	1.38533	-0.805777	0.124888
312.722	-35953.9	-14582.6	8.26758	1.41583	-0.802763	0.0933355
312.739	-35953.8	-14582.5	8.29158	1.45159	-0.799238	0.0590557
312.756	-35953.8	-14582.4	8.3157	1.48858	-0.795974	0.0229952
312.773	-35953.7	-14582.2	8.34035	1.52463	-0.793079	-0.0139909
312.79	-35953.6	-14582.1	8.36624	1.56262	-0.788749	-0.0512344
312.807	-35953.6	-14582	8.39358	1.60303	-0.782071	-0.0877542
312.824	-35953.6	-14581.8	8.42159	1.64028	-0.774394	-0.121894
312.841	-35953.5	-14581.7	8.44979	1.67109	-0.766383	-0.152271
312.858	-35953.4	-14581.6	8.47853	1.6974	-0.757065	-0.178111
312.875	-35953.4	-14581.4	8.50778	1.7195	-0.746506	-0.198777
312.892	-35953.3	-14581.3	8.53688	1.73407	-0.7368	-0.213763
312.909	-35953.3	-14581.2	8.56585	1.73982	-0.728453	-0.222843
312.926	-35953.2	-14581	8.59591	1.73906	-0.719381	-0.226197
312.943	-35953.2	-14580.9	8.62702	1.73393	-0.708938	-0.224588
312.96	-35953.1	-14580.7	8.65752	1.72602	-0.698514	-0.219458
312.977	-35953.1	-14580.6	8.6873	1.7161	-0.688595	-0.211834
312.994	-35953	-14580.5	8.71795	1.70409	-0.67856	-0.202242
313.011	-35953	-14580.3	8.74915	1.69027	-0.668215	-0.191005
313.028	-35952.9	-14580.2	8.77855	1.67532	-0.657878	-0.178276
313.045	-35952.9	-14580.1	8.80575	1.6598	-0.647599	-0.164663
313.062	-35952.8	-14579.9	8.83224	1.64411	-0.637202	-0.15116
313.079	-35952.7	-14579.8	8.8589	1.62907	-0.627147	-0.138144
313.096	-35952.7	-14579.6	8.88603	1.61574	-0.618397	-0.125527
313.113	-35952.6	-14579.5	8.91358	1.60398	-0.611735	-0.113784
313.13	-35952.6	-14579.4	8.94118	1.5928	-0.607748	-0.103789
313.147	-35952.5	-14579.2	8.96864	1.58261	-0.606532	-0.0957274
313.164	-35952.5	-14579	8.99581	1.5746	-0.607719	-0.0892992
313.181	-35952.4	-14578.9	9.02237	1.56836	-0.609645	-0.0841298
313.198	-35952.4	-14578.8	9.04798	1.56266	-0.610166	-0.0798124
313.215	-35952.3	-14578.6	9.07372	1.55765	-0.609923	-0.0760134
313.232	-35952.3	-14578.5	9.10111	1.55404	-0.610916	-0.0724719
313.249	-35952.2	-14578.3	9.12868	1.55071	-0.612959	-0.0691755
313.266	-35952.2	-14578.2	9.15401	1.546	-0.614903	-0.0662205
313.283	-35952.1	-14578	9.17877	1.54082	-0.616436	-0.0636089
313.3	-35952.1	-14577.9	9.20571	1.53684	-0.617459	-0.061286
313.317	-35952	-14577.8	9.23349	1.5337	-0.616904	-0.0590845
313.334	-35952	-14577.6	9.25964	1.53038	-0.613498	-0.0568318
313.351	-35951.9	-14577.4	9.28514	1.52687	-0.607127	-0.0545942
313.368	-35951.8	-14577.3	9.31165	1.52348	-0.597819	-0.0524632
313.385	-35951.8	-14577.1	9.33845	1.52019	-0.584296	-0.0502478
313.402	-35951.7	-14577	9.36441	1.51689	-0.565507	-0.0478194
313.419	-35951.7	-14576.9	9.39	1.51333	-0.543333	-0.0457516
313.436	-35951.6	-14576.7	9.41585	1.50953	-0.519941	-0.0445363
313.453	-35951.6	-14576.6	9.44149	1.50654	-0.495157	-0.0434997
313.47	-35951.5	-14576.4	9.46649	1.505	-0.469178	-0.0419628
313.487	-35951.5	-14576.2	9.49149	1.50318	-0.445402	-0.040204
313.504	-35951.4	-14576.1	9.51709	1.49973	-0.426126	-0.0385506
313.521	-35951.4	-14576	9.54306	1.49635	-0.407723	-0.0368203
313.538	-35951.3	-14575.8	9.56898	1.49447	-0.387143	-0.0349618
313.555	-35951.2	-14575.6	9.59445	1.49305	-0.366474	-0.033596
313.572	-35951.2	-14575.5	9.61939	1.49126	-0.347016	-0.0332537
313.589	-35951.1	-14575.3	9.64447	1.48981	-0.326048	-0.0339705
313.606	-35951.1	-14575.2	9.67014	1.48944	-0.302052	-0.0355618
313.623	-35951	-14575	9.69612	1.49032	-0.277764	-0.0374925
313.64	-35951	-14574.9	9.722	1.49214	-0.255213	-0.0395568
313.657	-35950.9	-14574.7	9.7474	1.4937	-0.233747	-0.0423125
313.674	-35950.9	-14574.5	9.77232	1.49493	-0.213224	-0.0460278
313.691	-35950.8	-14574.4	9.79746	1.4978	-0.194904	-0.0503167
313.708	-35950.8	-14574.2	9.82319	1.50297	-0.177314	-0.0551304
313.725	-35950.7	-14574.1	9.84917	1.50857	-0.154144	-0.061096
313.742	-35950.7	-14573.9	9.87501	1.51363	-0.124347	-0.0680046
