# Supplementary material for: Extraction of driving behavior primitives considering driver expectation and vehicle dynamics
Source: PLoS One. 2025 Dec 31;20(12):e0340123. doi: 10.1371/journal.pone.0340123 (PMC12755792; doi:10.1371/journal.pone.0340123)
Supplement: S2 File — The dataset utilized in this study is organized into two main folders, categorizing driving scenarios into straight driving and turning maneuvers. These folders contain the raw, unprocessed behavioral data. For a detailed description of the variables and format within the.xlsx files, please refer to the accompanying readme.txt file. (ZIP) [file pone.0340123.s002.zip › DataSetForPimitiveExaction-2/turning/c210_w_2.xlsx]

## Sheet: Sheet1
1948.82	-36128.8	-14553.3	5.32	-0.0396979	-0.0300061	-4.12019
1948.83	-36128.9	-14553.3	5.32	-0.0419087	-0.0299788	-4.126
1948.85	-36129	-14553.3	5.31999	-0.045478	-0.0300854	-4.13025
1948.87	-36129	-14553.2	5.32002	-0.0491162	-0.0296799	-4.13463
1948.89	-36129.1	-14553.2	5.31993	-0.050097	-0.0321568	-4.13874
1948.9	-36129.2	-14553.2	5.32027	-0.0502392	-0.035649	-4.13913
1948.92	-36129.3	-14553.1	5.31782	-0.0477714	-0.0393624	-4.13545
1948.94	-36129.4	-14553.1	5.31418	-0.0443651	-0.0398789	-4.13006
1948.95	-36129.5	-14553.1	5.31055	-0.0398276	-0.0424591	-4.12084
1948.97	-36129.6	-14553.1	5.30981	-0.0544486	-0.0456212	-4.0901
1948.99	-36129.7	-14553	5.31019	-0.138299	-0.052026	-4.00881
1949	-36129.7	-14553	5.30748	-0.274171	-0.0587346	-3.88191
1949.02	-36129.8	-14553	5.30154	-0.424465	-0.067837	-3.72546
1949.04	-36129.9	-14552.9	5.29121	-0.596728	-0.0816649	-3.54097
1949.06	-36130	-14552.9	5.28141	-0.768866	-0.0950584	-3.33013
1949.07	-36130.1	-14552.9	5.26561	-1.01807	-0.108688	-3.09327
1949.09	-36130.2	-14552.8	5.24468	-1.28143	-0.116384	-2.81523
1949.11	-36130.2	-14552.8	5.22132	-1.52471	-0.119885	-2.58087
1949.12	-36130.3	-14552.8	5.19826	-1.6883	-0.120118	-2.38637
1949.14	-36130.4	-14552.8	5.16667	-1.83	-0.116667	-2.21786
1949.16	-36130.5	-14552.7	5.13333	-1.96667	-0.113333	-2.05882
1949.17	-36130.6	-14552.7	5.09667	-2.13667	-0.113333	-1.88344
1949.19	-36130.7	-14552.7	5.05769	-2.33098	-0.120468	-1.68449
1949.21	-36130.7	-14552.6	5.01757	-2.49509	-0.126966	-1.49564
1949.23	-36130.8	-14552.6	4.97397	-2.62794	-0.130065	-1.30266
1949.24	-36130.9	-14552.6	4.92817	-2.76082	-0.129978	-1.08853
1949.26	-36131	-14552.6	4.87995	-2.8882	-0.129968	-0.870748
1949.28	-36131	-14552.5	4.82984	-3.03043	-0.130151	-0.676947
1949.29	-36131.1	-14552.5	4.80742	-3.08608	-0.131215	-0.588379
1949.31	-36131.2	-14552.5	4.71813	-3.26991	-0.126364	-0.180445
1949.33	-36131.3	-14552.5	4.67075	-3.33302	-0.123053	0.16334
1949.34	-36131.3	-14552.4	4.6131	-3.41673	-0.11573	0.605035
1949.36	-36131.4	-14552.4	4.55617	-3.49243	-0.109498	1.0454
1949.38	-36131.5	-14552.4	4.49244	-3.56884	-0.105887	1.52561
1949.4	-36131.6	-14552.4	4.43249	-3.62574	-0.103617	2.00671
1949.41	-36131.6	-14552.3	4.36869	-3.67555	-0.106882	2.52662
1949.43	-36131.7	-14552.3	4.30504	-3.72395	-0.107094	3.03114
1949.45	-36131.8	-14552.3	4.24194	-3.76064	-0.110876	3.42182
1949.46	-36131.8	-14552.3	4.17774	-3.78509	-0.114111	3.72217
1949.48	-36131.9	-14552.2	4.1104	-3.80668	-0.117795	3.95732
1949.5	-36132	-14552.2	4.05043	-3.83008	-0.120439	4.12612
1949.51	-36132	-14552.2	3.98988	-3.8542	-0.119186	4.26544
1949.53	-36132.1	-14552.2	3.92041	-3.87678	-0.115256	4.37689
1949.55	-36132.2	-14552.2	3.85596	-3.89161	-0.112909	4.45562
1949.57	-36132.2	-14552.1	3.78582	-3.90399	-0.114172	4.51643
1949.58	-36132.3	-14552.1	3.7192	-3.91408	-0.119273	4.56085
1949.6	-36132.3	-14552.1	3.65285	-3.92449	-0.125866	4.5935
1949.62	-36132.4	-14552.1	3.58439	-3.94241	-0.134013	4.62618
1949.63	-36132.5	-14552.1	3.51409	-3.97047	-0.145213	4.66154
1949.65	-36132.5	-14552	3.45231	-4.00126	-0.152603	4.69517
1949.67	-36132.6	-14552	3.38713	-4.02867	-0.152078	4.72825
1949.68	-36132.6	-14552	3.31797	-4.05344	-0.147922	4.7611
1949.7	-36132.7	-14552	3.24863	-4.08346	-0.146147	4.79592
1949.72	-36132.7	-14552	3.17372	-4.11955	-0.148366	4.83829
1949.74	-36132.8	-14552	3.10113	-4.14832	-0.152056	4.8914
1949.75	-36132.8	-14551.9	3.03635	-4.168	-0.155165	4.97625
1949.77	-36132.9	-14551.9	2.96885	-4.191	-0.159064	5.12885
1949.79	-36132.9	-14551.9	2.89761	-4.21561	-0.160037	5.33542
1949.8	-36133	-14551.9	2.82895	-4.2353	-0.160631	5.55587
1949.82	-36133	-14551.9	2.75273	-4.24498	-0.155535	5.78108
1949.84	-36133.1	-14551.9	2.67995	-4.25142	-0.150525	5.98091
1949.85	-36133.1	-14551.9	2.6112	-4.25757	-0.14951	6.15761
1949.87	-36133.1	-14551.9	2.53728	-4.26784	-0.152718	6.33289
1949.89	-36133.2	-14551.8	2.46648	-4.27292	-0.151668	6.4917
1949.91	-36133.2	-14551.8	2.39418	-4.27419	-0.142248	6.63568
1949.92	-36133.3	-14551.8	2.31982	-4.26549	-0.134646	6.78501
1949.94	-36133.3	-14551.8	2.24586	-4.2549	-0.125193	6.93391
1949.96	-36133.3	-14551.8	2.17624	-4.24736	-0.115155	7.09517
1949.97	-36133.4	-14551.8	2.09898	-4.2465	-0.104474	7.27987
1949.99	-36133.4	-14551.8	2.02797	-4.24692	-0.0971635	7.45812
1950.01	-36133.4	-14551.8	1.95855	-4.24124	-0.0938744	7.62785
1950.02	-36133.5	-14551.8	1.8843	-4.22759	-0.0871096	7.80074
1950.04	-36133.5	-14551.8	1.81403	-4.21107	-0.0803797	7.95256
1950.06	-36133.5	-14551.7	1.74428	-4.19124	-0.0737245	8.08521
1950.08	-36133.6	-14551.7	1.67	-4.17	-0.0666667	8.20153
1950.09	-36133.6	-14551.7	1.6	-4.15	-0.0566667	8.28867
1950.11	-36133.6	-14551.7	1.53	-4.13	-0.0433333	8.35512
1950.13	-36133.6	-14551.7	1.45929	-4.10889	-0.0294268	8.40779
1950.14	-36133.7	-14551.7	1.39281	-4.09236	-0.022903	8.44172
1950.16	-36133.7	-14551.7	1.32593	-4.07579	-0.0126517	8.46393
1950.18	-36133.7	-14551.7	1.25499	-4.06149	0.00235963	8.47315
1950.19	-36133.7	-14551.7	1.18519	-4.04482	0.0260806	8.46652
1950.21	-36133.8	-14551.7	1.11485	-4.01812	0.0451299	8.4332
1950.23	-36133.8	-14551.7	1.04524	-3.95379	0.0539412	8.36308
1950.25	-36133.8	-14551.7	0.981291	-3.87017	0.0584558	8.26288
1950.26	-36133.8	-14551.7	0.911787	-3.77396	0.0773847	8.15025
1950.28	-36133.8	-14551.7	0.848204	-3.69862	0.105852	8.03323
1950.3	-36133.8	-14551.7	0.782393	-3.61895	0.135076	7.88113
1950.31	-36133.8	-14551.7	0.726916	-3.44898	0.144205	7.65879
1950.33	-36133.9	-14551.7	0.669993	-3.13322	0.142047	7.32169
1950.35	-36133.9	-14551.7	0.620632	-2.7251	0.13433	6.90337
1950.36	-36133.9	-14551.7	0.581622	-2.35818	0.129035	6.4598
1950.38	-36133.9	-14551.7	0.545168	-1.9596	0.123937	5.95013
1950.4	-36133.9	-14551.7	0.516746	-1.50937	0.112156	5.40073
1950.42	-36133.9	-14551.7	0.492687	-0.996399	0.0982652	4.78595
1950.43	-36133.9	-14551.7	0.478422	-0.518843	0.0846686	4.19669
1950.45	-36133.9	-14551.7	0.471017	-0.184808	0.0698229	3.7291
1950.47	-36133.9	-14551.7	0.471111	0.0800843	0.0444332	3.34357
1950.48	-36133.9	-14551.6	0.474784	0.271298	0.0107809	3.0322
1950.5	-36134	-14551.7	0.479506	0.413316	-0.0215927	2.79474
1950.52	-36134	-14551.6	0.486559	0.524828	-0.0476838	2.5851
1950.53	-36134	-14551.6	0.494799	0.608101	-0.0647617	2.40832
1950.55	-36134	-14551.7	0.506809	0.670322	-0.0737773	2.26414
1950.57	-36134	-14551.6	0.520793	0.715727	-0.0806527	2.1277
1950.59	-36134	-14551.6	0.534954	0.745092	-0.0853229	2.00219
1950.6	-36134	-14551.6	0.545715	0.763778	-0.0902388	1.88692
1950.62	-36134	-14551.6	0.558099	0.776888	-0.0975662	1.7672
1950.64	-36134	-14551.6	0.572116	0.784382	-0.104378	1.64829
1950.65	-36134	-14551.6	0.58517	0.791283	-0.109883	1.5187
1950.67	-36134	-14551.6	0.59919	0.795542	-0.106029	1.34113
1950.69	-36134	-14551.6	0.612826	0.801202	-0.0966128	1.11604
1950.7	-36134.1	-14551.6	0.625958	0.807961	-0.0839119	0.849582
1950.72	-36134.1	-14551.6	0.640089	0.816693	-0.0721751	0.525461
1950.74	-36134.1	-14551.6	0.653336	0.837867	-0.0644123	0.18115
1950.76	-36134.1	-14551.6	0.669225	0.896761	-0.0626218	-0.190964
1950.77	-36134.1	-14551.6	0.686768	1.05157	-0.0684141	-0.633446
1950.79	-36134.1	-14551.6	0.706274	1.25859	-0.0781996	-1.08024
1950.81	-36134.1	-14551.6	0.728833	1.47751	-0.0882162	-1.49785
1950.82	-36134.1	-14551.6	0.756536	1.69582	-0.0987097	-1.89307
1950.84	-36134.2	-14551.6	0.786371	1.88601	-0.109054	-2.22026
1950.86	-36134.2	-14551.6	0.819099	2.05687	-0.115726	-2.50442
1950.87	-36134.2	-14551.6	0.85763	2.22382	-0.126039	-2.77401
1950.89	-36134.2	-14551.6	0.89769	2.378	-0.136008	-2.99886
1950.91	-36134.2	-14551.6	0.937492	2.52449	-0.149178	-3.1966
1950.93	-36134.2	-14551.6	0.983333	2.68	-0.163333	-3.38889
1950.94	-36134.2	-14551.6	1.03	2.84	-0.18	-3.56427
1950.96	-36134.3	-14551.6	1.07667	3.01667	-0.196667	-3.74074
1950.98	-36134.3	-14551.6	1.13325	3.21458	-0.210697	-3.92312
1950.99	-36134.3	-14551.6	1.18661	3.39362	-0.220516	-4.08536
1951.01	-36134.3	-14551.6	1.24705	3.57446	-0.230769	-4.24027
1951.03	-36134.3	-14551.6	1.3108	3.76497	-0.244762	-4.39784
1951.04	-36134.4	-14551.6	1.3742	3.93583	-0.254444	-4.53471
1951.06	-36134.4	-14551.6	1.44177	4.09081	-0.264521	-4.6551
1951.08	-36134.4	-14551.6	1.51662	4.22429	-0.275523	-4.75799
1951.1	-36134.4	-14551.6	1.58891	4.32691	-0.289033	-4.83443
1951.11	-36134.5	-14551.6	1.66004	4.41393	-0.302467	-4.89604
1951.13	-36134.5	-14551.5	1.73771	4.48061	-0.316527	-4.94902
1951.15	-36134.5	-14551.5	1.81074	4.53065	-0.329885	-4.9956
1951.16	-36134.6	-14551.5	1.8891	4.5671	-0.342719	-5.06182
1951.18	-36134.6	-14551.5	1.96977	4.58827	-0.35294	-5.15704
1951.2	-36134.6	-14551.5	2.04545	4.5989	-0.362916	-5.26813
1951.21	-36134.7	-14551.5	2.12384	4.59814	-0.373058	-5.37399
1951.23	-36134.7	-14551.5	2.20433	4.58394	-0.383824	-5.45636
1951.25	-36134.7	-14551.5	2.2799	4.56065	-0.392515	-5.52029
1951.27	-36134.8	-14551.5	2.35861	4.52682	-0.399344	-5.61752
1951.28	-36134.8	-14551.5	2.43911	4.48689	-0.404821	-5.76829
1951.3	-36134.9	-14551.5	2.51319	4.44629	-0.409078	-5.93712
1951.32	-36134.9	-14551.5	2.58894	4.39977	-0.416052	-6.09054
1951.33	-36134.9	-14551.5	2.6635	4.35114	-0.424712	-6.20679
1951.35	-36135	-14551.5	2.73388	4.30328	-0.43342	-6.29352
1951.37	-36135	-14551.5	2.80862	4.23047	-0.439978	-6.38016
1951.38	-36135.1	-14551.4	2.88102	4.1243	-0.446679	-6.45219
1951.4	-36135.1	-14551.4	2.94868	3.99558	-0.454938	-6.4942
1951.42	-36135.2	-14551.4	3.01575	3.84393	-0.465765	-6.51631
1951.44	-36135.2	-14551.4	3.0813	3.69525	-0.475635	-6.53338
1951.45	-36135.3	-14551.4	3.14164	3.56476	-0.487624	-6.55307
1951.47	-36135.3	-14551.4	3.20439	3.44098	-0.501358	-6.57099
1951.49	-36135.4	-14551.4	3.26413	3.33195	-0.517776	-6.57786
1951.5	-36135.5	-14551.4	3.31786	3.23171	-0.531451	-6.57379
1951.52	-36135.5	-14551.4	3.37125	3.13434	-0.550176	-6.55771
1951.54	-36135.6	-14551.4	3.42223	3.04209	-0.570541	-6.53443
1951.55	-36135.6	-14551.4	3.47152	2.95861	-0.594687	-6.50093
1951.57	-36135.7	-14551.4	3.52451	2.86635	-0.62567	-6.45103
1951.59	-36135.7	-14551.3	3.57264	2.76967	-0.657062	-6.38517
1951.61	-36135.8	-14551.3	3.61895	2.66843	-0.679235	-6.30976
1951.62	-36135.9	-14551.3	3.66535	2.55951	-0.696657	-6.21697
1951.64	-36135.9	-14551.3	3.70931	2.4494	-0.718556	-6.11389
1951.66	-36136	-14551.3	3.74967	2.33005	-0.750031	-5.98131
1951.67	-36136	-14551.3	3.78899	2.14555	-0.789084	-5.7888
1951.69	-36136.1	-14551.3	3.82295	1.91333	-0.820038	-5.5474
1951.71	-36136.2	-14551.3	3.85339	1.63377	-0.847285	-5.26191
1951.72	-36136.2	-14551.3	3.87866	1.29978	-0.865753	-4.92331
1951.74	-36136.3	-14551.3	3.89903	0.978292	-0.879462	-4.58991
1951.76	-36136.4	-14551.3	3.91262	0.668338	-0.883354	-4.26551
1951.78	-36136.4	-14551.2	3.92333	0.363333	-0.88	-3.94227
1951.79	-36136.5	-14551.2	3.92667	0.106667	-0.87	-3.67102
1951.81	-36136.6	-14551.2	3.93	-0.106667	-0.863333	-3.44336
1951.83	-36136.6	-14551.2	3.9263	-0.278801	-0.863587	-3.24921
1951.84	-36136.7	-14551.2	3.91964	-0.410607	-0.870412	-3.10223
1951.86	-36136.8	-14551.2	3.9128	-0.530004	-0.87316	-2.97777
1951.88	-36136.8	-14551.2	3.90215	-0.630128	-0.8609	-2.87012
1951.89	-36136.9	-14551.2	3.8919	-0.700567	-0.833039	-2.79299
1951.91	-36137	-14551.2	3.87855	-0.751478	-0.798826	-2.73834
1951.93	-36137	-14551.2	3.86835	-0.780487	-0.760577	-2.69936
1951.95	-36137.1	-14551.2	3.85787	-0.795303	-0.732088	-2.67418
1951.96	-36137.2	-14551.2	3.84417	-0.799698	-0.710141	-2.64454
1951.98	-36137.2	-14551.2	3.82996	-0.79011	-0.697956	-2.60265
1952	-36137.3	-14551.2	3.81758	-0.771767	-0.692157	-2.53815
1952.01	-36137.4	-14551.2	3.80703	-0.746834	-0.690293	-2.41667
1952.03	-36137.4	-14551.2	3.79237	-0.718729	-0.695031	-2.18424
1952.05	-36137.5	-14551.2	3.78027	-0.691659	-0.702608	-1.85599
1952.06	-36137.6	-14551.2	3.77006	-0.660479	-0.713469	-1.44415
1952.08	-36137.6	-14551.2	3.76086	-0.629888	-0.730795	-1.03359
1952.1	-36137.7	-14551.2	3.75329	-0.605059	-0.755584	-0.721158
1952.12	-36137.8	-14551.2	3.74402	-0.581483	-0.793063	-0.529112
1952.13	-36137.8	-14551.2	3.73622	-0.566188	-0.842513	-0.465746
1952.15	-36137.9	-14551.2	3.72584	-0.561227	-0.892395	-0.476013
1952.17	-36137.9	-14551.2	3.71567	-0.592657	-0.949673	-0.429455
1952.18	-36138	-14551.2	3.70515	-0.682236	-0.997919	-0.229623
1952.2	-36138.1	-14551.2	3.69558	-0.79739	-1.03916	0.122521
1952.22	-36138.1	-14551.2	3.68384	-0.917494	-1.07696	0.580467
1952.23	-36138.2	-14551.2	3.66786	-1.00293	-1.09719	1.01762
1952.25	-36138.3	-14551.2	3.6515	-1.07223	-1.0898	1.3586
1952.27	-36138.3	-14551.2	3.63252	-1.20986	-1.0818	1.66683
1952.29	-36138.4	-14551.2	3.60981	-1.42573	-1.10283	1.9544
1952.3	-36138.5	-14551.2	3.58503	-1.66264	-1.13261	2.2066
1952.32	-36138.5	-14551.2	3.55466	-1.8643	-1.12801	2.4166
1952.34	-36138.6	-14551.2	3.52389	-2.00563	-1.0905	2.57291
1952.35	-36138.6	-14551.2	3.49249	-2.14023	-1.05654	2.70918
1952.37	-36138.7	-14551.2	3.45507	-2.31387	-1.02784	2.87816
1952.39	-36138.8	-14551.2	3.4152	-2.50194	-1.00402	3.07682
1952.4	-36138.8	-14551.2	3.37351	-2.66665	-0.973851	3.30225
1952.42	-36138.9	-14551.2	3.32498	-2.83075	-0.939802	3.57868
1952.44	-36138.9	-14551.2	3.27759	-2.99298	-0.917679	3.85934
1952.46	-36139	-14551.2	3.22911	-3.14837	-0.894893	4.11499
1952.47	-36139	-14551.2	3.17351	-3.2882	-0.848082	4.34823
1952.49	-36139.1	-14551.2	3.11654	-3.39946	-0.776147	4.54325
1952.51	-36139.2	-14551.2	3.06031	-3.49157	-0.710446	4.72884
1952.52	-36139.2	-14551.2	3.00029	-3.57179	-0.655253	4.95092
1952.54	-36139.3	-14551.3	2.94335	-3.63334	-0.617872	5.20488
1952.56	-36139.3	-14551.3	2.88403	-3.68789	-0.5723	5.51186
1952.57	-36139.4	-14551.3	2.82035	-3.72491	-0.526165	5.8957
1952.59	-36139.4	-14551.3	2.76013	-3.75199	-0.476088	6.29489
1952.61	-36139.4	-14551.3	2.70031	-3.77217	-0.432687	6.68345
1952.63	-36139.5	-14551.3	2.63667	-3.79	-0.383333	7.03922
1952.64	-36139.5	-14551.3	2.57333	-3.79333	-0.336667	7.28867
1952.66	-36139.6	-14551.3	2.51	-3.79	-0.28	7.45534
1952.68	-36139.6	-14551.3	2.44277	-3.77567	-0.216381	7.55514
1952.69	-36139.7	-14551.3	2.37979	-3.75906	-0.160306	7.58998
1952.71	-36139.7	-14551.4	2.31966	-3.74221	-0.114265	7.57876
1952.73	-36139.7	-14551.4	2.25601	-3.72068	-0.0752184	7.52703
1952.74	-36139.8	-14551.4	2.19643	-3.69707	-0.0313666	7.44711
1952.76	-36139.8	-14551.4	2.13593	-3.66994	0.0159199	7.33394
1952.78	-36139.9	-14551.4	2.0724	-3.64225	0.0642405	7.13212
1952.8	-36139.9	-14551.4	2.01299	-3.61917	0.0986736	6.78977
1952.81	-36139.9	-14551.4	1.95209	-3.59642	0.123665	6.24545
1952.83	-36140	-14551.4	1.88935	-3.57983	0.140113	5.52917
1952.85	-36140	-14551.4	1.83364	-3.56753	0.152593	4.8337
1952.86	-36140	-14551.4	1.77605	-3.55742	0.1621	4.18015
1952.88	-36140	-14551.4	1.71553	-3.54775	0.167208	3.6181
1952.9	-36140.1	-14551.5	1.65599	-3.5412	0.166533	3.21664
1952.91	-36140.1	-14551.5	1.59454	-3.53577	0.16666	2.93409
1952.93	-36140.1	-14551.5	1.53253	-3.53006	0.166851	2.7672
1952.95	-36140.2	-14551.5	1.47724	-3.52093	0.165788	2.69527
1952.97	-36140.2	-14551.5	1.41836	-3.49549	0.162028	2.66969
1952.98	-36140.2	-14551.5	1.36141	-3.44011	0.159042	2.65772
1953	-36140.2	-14551.5	1.29533	-3.35241	0.173071	2.6121
1953.02	-36140.2	-14551.5	1.22569	-3.24213	0.19855	2.53024
1953.03	-36140.3	-14551.5	1.18599	-3.15112	0.209157	2.44102
1953.05	-36140.3	-14551.5	1.14576	-3.01918	0.218361	2.31961
1953.07	-36140.3	-14551.5	1.09409	-2.82914	0.229876	2.15477
1953.08	-36140.3	-14551.5	1.04541	-2.61677	0.234287	1.9539
1953.1	-36140.4	-14551.5	1.00461	-2.39456	0.229968	1.72187
1953.12	-36140.4	-14551.5	0.966676	-2.15207	0.222959	1.46054
1953.14	-36140.4	-14551.5	0.930455	-1.90125	0.216147	1.17448
1953.15	-36140.4	-14551.6	0.898546	-1.67409	0.20925	0.871448
1953.17	-36140.4	-14551.6	0.871728	-1.47946	0.20235	0.566844
1953.19	-36140.4	-14551.6	0.849187	-1.30843	0.195952	0.280992
1953.2	-36140.4	-14551.6	0.82973	-1.16671	0.191091	0.0207854
1953.22	-36140.5	-14551.6	0.811971	-1.06933	0.188904	-0.21528
1953.24	-36140.5	-14551.6	0.794957	-1.01959	0.187503	-0.418365
1953.25	-36140.5	-14551.6	0.778054	-1.0119	0.183078	-0.574201
1953.27	-36140.5	-14551.6	0.76081	-1.03284	0.173259	-0.685752
1953.29	-36140.5	-14551.6	0.742924	-1.06466	0.156862	-0.765901
1953.31	-36140.5	-14551.6	0.724422	-1.09011	0.135451	-0.826267
1953.32	-36140.5	-14551.6	0.705519	-1.09294	0.111805	-0.878206
1953.34	-36140.5	-14551.6	0.686627	-1.06268	0.0875842	-0.936582
1953.36	-36140.6	-14551.6	0.668338	-0.992108	0.0639375	-1.01601
1953.37	-36140.6	-14551.6	0.651773	-0.876686	0.0423331	-1.11754
1953.39	-36140.6	-14551.6	0.638122	-0.715975	0.023751	-1.23717
1953.41	-36140.6	-14551.6	0.627684	-0.526476	0.00561554	-1.37474
1953.42	-36140.6	-14551.6	0.620484	-0.328666	-0.0155968	-1.52935
1953.44	-36140.6	-14551.6	0.61677	-0.131477	-0.0416283	-1.68807
1953.46	-36140.6	-14551.6	0.61674	0.0574025	-0.0729141	-1.83591
1953.48	-36140.6	-14551.6	0.62	0.216667	-0.106667	-1.96841
1953.49	-36140.6	-14551.7	0.62588	0.32909	-0.139565	-2.08519
1953.51	-36140.7	-14551.7	0.633333	0.41	-0.17	-2.18954
1953.53	-36140.7	-14551.7	0.641489	0.478064	-0.196203	-2.28524
1953.54	-36140.7	-14551.7	0.650568	0.532752	-0.21407	-2.37437
1953.56	-36140.7	-14551.7	0.660757	0.570785	-0.220756	-2.45794
1953.58	-36140.7	-14551.7	0.671209	0.595756	-0.219609	-2.53478
1953.59	-36140.7	-14551.7	0.681232	0.611829	-0.214838	-2.60371
1953.61	-36140.7	-14551.7	0.691185	0.620714	-0.209419	-2.66473
1953.63	-36140.7	-14551.7	0.701431	0.623829	-0.206062	-2.71798
1953.65	-36140.7	-14551.7	0.711839	0.622977	-0.207336	-2.76344
1953.66	-36140.7	-14551.7	0.722204	0.619841	-0.21387	-2.80108
1953.68	-36140.8	-14551.7	0.732365	0.615647	-0.221731	-2.83096
1953.7	-36140.8	-14551.7	0.742323	0.611737	-0.227538	-2.85366
1953.71	-36140.8	-14551.7	0.752399	0.609817	-0.230364	-2.87069
1953.73	-36140.8	-14551.7	0.762728	0.610927	-0.229619	-2.88474
1953.75	-36140.8	-14551.7	0.772993	0.614717	-0.224818	-2.90051
1953.76	-36140.8	-14551.7	0.783179	0.623926	-0.217376	-2.91979
1953.78	-36140.8	-14551.8	0.793868	0.646809	-0.211932	-2.93898
1953.8	-36140.8	-14551.8	0.805421	0.686883	-0.211307	-2.95599
1953.82	-36140.9	-14551.8	0.81779	0.739897	-0.215181	-2.97154
1953.83	-36140.9	-14551.8	0.831251	0.802497	-0.223254	-2.97838
1953.85	-36140.9	-14551.8	0.846584	0.873432	-0.23559	-2.95737
1953.87	-36140.9	-14551.8	0.8638	0.947087	-0.251203	-2.89731
1953.88	-36140.9	-14551.8	0.881898	1.0124	-0.267799	-2.79814
1953.9	-36140.9	-14551.8	0.900246	1.06546	-0.284386	-2.65788
1953.92	-36140.9	-14551.8	0.918686	1.11044	-0.301493	-2.47226
1953.93	-36141	-14551.8	0.93749	1.15128	-0.320196	-2.251
1953.95	-36141	-14551.8	0.957329	1.1912	-0.341982	-2.01893
1953.97	-36141	-14551.8	0.978071	1.23238	-0.366388	-1.799
1953.99	-36141	-14551.8	0.998914	1.27613	-0.391238	-1.61112
1954	-36141	-14551.8	1.02049	1.32463	-0.416144	-1.46544
1954.02	-36141	-14551.9	1.04446	1.38097	-0.442155	-1.36435
1954.04	-36141.1	-14551.9	1.07059	1.45075	-0.469819	-1.30911
1954.05	-36141.1	-14551.9	1.09728	1.54081	-0.499249	-1.29984
1954.07	-36141.1	-14551.9	1.12483	1.64915	-0.530476	-1.33221
1954.09	-36141.1	-14551.9	1.15473	1.76892	-0.563681	-1.39921
1954.1	-36141.1	-14551.9	1.18691	1.90509	-0.601057	-1.49715
1954.12	-36141.2	-14551.9	1.22061	2.06819	-0.645639	-1.62419
1954.14	-36141.2	-14551.9	1.2573	2.25423	-0.697125	-1.77748
1954.16	-36141.2	-14551.9	1.29931	2.4515	-0.753336	-1.95277
1954.17	-36141.2	-14551.9	1.34512	2.65397	-0.812646	-2.13914
1954.19	-36141.2	-14552	1.39187	2.85796	-0.873763	-2.3238
1954.21	-36141.3	-14552	1.44088	3.05625	-0.935712	-2.50357
1954.22	-36141.3	-14552	1.49477	3.24057	-0.997714	-2.67821
1954.24	-36141.3	-14552	1.55296	3.40542	-1.05943	-2.83969
1954.26	-36141.3	-14552	1.61371	3.54694	-1.12056	-2.97736
1954.27	-36141.4	-14552	1.67627	3.66389	-1.17993	-3.08413
1954.29	-36141.4	-14552	1.74032	3.75706	-1.23638	-3.15462
1954.31	-36141.4	-14552.1	1.80607	3.83261	-1.29023	-3.18572
1954.33	-36141.4	-14552.1	1.87379	3.89655	-1.34187	-3.17425
1954.34	-36141.5	-14552.1	1.94333	3.94667	-1.39	-3.11329
1954.36	-36141.5	-14552.1	2.01409	3.97961	-1.4328	-2.99825
1954.38	-36141.5	-14552.1	2.08405	3.99735	-1.46854	-2.83814
1954.39	-36141.6	-14552.2	2.15203	4.00307	-1.4963	-2.64266
1954.41	-36141.6	-14552.2	2.2208	3.99959	-1.5178	-2.41249
1954.43	-36141.6	-14552.2	2.29261	3.98895	-1.53491	-2.14932
1954.44	-36141.7	-14552.2	2.36513	3.97077	-1.548	-1.8645
1954.46	-36141.7	-14552.2	2.43602	3.94443	-1.55808	-1.57142
1954.48	-36141.7	-14552.3	2.50553	3.91002	-1.56878	-1.28347
1954.5	-36141.8	-14552.3	2.57415	3.86902	-1.58351	-1.00751
1954.51	-36141.8	-14552.3	2.64189	3.82571	-1.60413	-0.734871
1954.53	-36141.9	-14552.3	2.70887	3.77713	-1.63082	-0.456135
1954.55	-36141.9	-14552.4	2.77576	3.70203	-1.66033	-0.1656
1954.56	-36141.9	-14552.4	2.842	3.58043	-1.68897	0.141491
1954.58	-36142	-14552.4	2.90445	3.40035	-1.71309	0.469084
1954.6	-36142	-14552.5	2.96168	3.15604	-1.7308	0.822141
1954.61	-36142.1	-14552.5	3.01567	2.8509	-1.74316	1.20742
1954.63	-36142.1	-14552.5	3.06671	2.49491	-1.75091	1.62165
1954.65	-36142.2	-14552.6	3.1116	2.10785	-1.75374	2.04405
1954.67	-36142.2	-14552.6	3.14848	1.71478	-1.75109	2.45465
1954.68	-36142.2	-14552.6	3.17797	1.34642	-1.74217	2.83745
1954.7	-36142.3	-14552.7	3.20147	1.01298	-1.72511	3.18558
1954.72	-36142.4	-14552.7	3.22102	0.698475	-1.6968	3.50309
1954.73	-36142.4	-14552.7	3.23698	0.398613	-1.65609	3.78902
1954.75	-36142.4	-14552.8	3.24751	0.125789	-1.60448	4.03537
1954.77	-36142.5	-14552.8	3.25245	-0.110131	-1.54546	4.23924
1954.78	-36142.5	-14552.8	3.25351	-0.303543	-1.48443	4.40366
1954.8	-36142.6	-14552.9	3.25161	-0.456592	-1.42589	4.52998
1954.82	-36142.6	-14552.9	3.2469	-0.578022	-1.37311	4.61794
1954.84	-36142.7	-14553	3.23996	-0.67068	-1.32555	4.67094
1954.85	-36142.7	-14553	3.23171	-0.732892	-1.28006	4.69542
1954.87	-36142.8	-14553	3.22302	-0.768706	-1.23891	4.69859
1954.89	-36142.8	-14553.1	3.21463	-0.786585	-1.20826	4.68798
1954.9	-36142.8	-14553.1	3.20669	-0.792108	-1.188	4.66798
1954.92	-36142.9	-14553.2	3.19894	-0.788808	-1.17372	4.64083
1954.94	-36142.9	-14553.2	3.19116	-0.780001	-1.1613	4.60868
1954.95	-36143	-14553.2	3.18325	-0.767218	-1.15066	4.57307
1954.97	-36143	-14553.3	3.17523	-0.750949	-1.14405	4.53524
1954.99	-36143	-14553.3	3.16714	-0.731763	-1.14348	4.49637
1955.01	-36143.1	-14553.4	3.15911	-0.710959	-1.14862	4.45747
1955.02	-36143.1	-14553.4	3.15133	-0.6902	-1.15801	4.41941
1955.04	-36143.2	-14553.5	3.14398	-0.670989	-1.17021	4.38305
1955.06	-36143.2	-14553.5	3.1371	-0.653728	-1.18402	4.34888
1955.07	-36143.2	-14553.5	3.13072	-0.638354	-1.19833	4.31726
1955.09	-36143.3	-14553.6	3.12481	-0.624741	-1.21213	4.28849
1955.11	-36143.3	-14553.6	3.1192	-0.612392	-1.22484	4.26243
1955.12	-36143.4	-14553.7	3.11366	-0.600682	-1.23606	4.23879
1955.14	-36143.4	-14553.7	3.10802	-0.589429	-1.24528	4.21744
1955.16	-36143.4	-14553.7	3.10232	-0.580568	-1.25144	4.19895
1955.18	-36143.5	-14553.8	3.09667	-0.576667	-1.25333	4.1841
1955.19	-36143.5	-14553.8	3.09111	-0.57996	-1.25004	4.17367
1955.21	-36143.5	-14553.9	3.0855	-0.591355	-1.24181	4.16841
1955.23	-36143.6	-14553.9	3.07964	-0.611432	-1.22914	4.16906
1955.24	-36143.6	-14554	3.07335	-0.64093	-1.21245	4.17633
1955.26	-36143.7	-14554	3.06653	-0.681149	-1.19172	4.19087
1955.28	-36143.7	-14554	3.05909	-0.733501	-1.16686	4.21331
1955.29	-36143.7	-14554.1	3.05092	-0.798903	-1.13793	4.24381
1955.31	-36143.8	-14554.1	3.04178	-0.876871	-1.10552	4.28111
1955.33	-36143.8	-14554.2	3.0314	-0.966672	-1.07027	4.32375
1955.35	-36143.8	-14554.2	3.01948	-1.06649	-1.03305	4.3704
1955.36	-36143.9	-14554.3	3.00558	-1.17191	-0.995181	4.42013
1955.38	-36143.9	-14554.3	2.98925	-1.27816	-0.958075	4.47206
1955.4	-36143.9	-14554.4	2.97031	-1.38201	-0.922464	4.52482
1955.41	-36143.9	-14554.4	2.94923	-1.48328	-0.887736	4.57608
1955.43	-36144	-14554.4	2.92651	-1.58217	-0.853124	4.62339
1955.45	-36144	-14554.5	2.90248	-1.67689	-0.818441	4.6653
1955.46	-36144	-14554.5	2.87713	-1.76229	-0.784488	4.70206
1955.48	-36144.1	-14554.6	2.85041	-1.83294	-0.752154	4.7341
1955.5	-36144.1	-14554.6	2.82248	-1.88693	-0.721493	4.76126
1955.52	-36144.1	-14554.7	2.79376	-1.92754	-0.691341	4.78257
1955.53	-36144.2	-14554.7	2.76467	-1.9584	-0.660461	4.79699
1955.55	-36144.2	-14554.7	2.73541	-1.98098	-0.628575	4.80459
1955.57	-36144.2	-14554.8	2.70584	-1.99407	-0.596611	4.8067
1955.58	-36144.2	-14554.8	2.67579	-1.99633	-0.565549	4.80477
1955.6	-36144.3	-14554.9	2.64529	-1.98871	-0.535724	4.79961
1955.62	-36144.3	-14554.9	2.61452	-1.97458	-0.50677	4.79138
1955.63	-36144.3	-14555	2.58368	-1.95736	-0.478315	4.78025
1955.65	-36144.3	-14555	2.55294	-1.93914	-0.450474	4.7667
1955.67	-36144.4	-14555	2.52245	-1.92076	-0.423823	4.75158
1955.69	-36144.4	-14555.1	2.49235	-1.90298	-0.398947	4.73573
1955.7	-36144.4	-14555.1	2.46271	-1.88593	-0.376323	4.71983
1955.72	-36144.4	-14555.2	2.43352	-1.86922	-0.356345	4.70451
1955.74	-36144.4	-14555.2	2.40479	-1.85259	-0.339363	4.69032
1955.75	-36144.5	-14555.2	2.37642	-1.83731	-0.32517	4.67758
1955.77	-36144.5	-14555.3	2.34826	-1.82571	-0.313189	4.66638
1955.79	-36144.5	-14555.3	2.32017	-1.81996	-0.302842	4.65688
1955.8	-36144.5	-14555.3	2.29196	-1.82067	-0.293663	4.64961
1955.82	-36144.5	-14555.4	2.26344	-1.82753	-0.285246	4.64536
1955.84	-36144.6	-14555.4	2.23444	-1.84027	-0.277149	4.64475
1955.86	-36144.6	-14555.5	2.205	-1.85916	-0.268594	4.64722
1955.87	-36144.6	-14555.5	2.17527	-1.88475	-0.25864	4.65162
1955.89	-36144.6	-14555.5	2.14534	-1.9172	-0.246453	4.65689
1955.91	-36144.6	-14555.6	2.11496	-1.95418	-0.23196	4.66272
1955.92	-36144.6	-14555.6	2.08375	-1.99227	-0.215405	4.66914
1955.94	-36144.7	-14555.6	2.05142	-2.02862	-0.196911	4.67604
1955.96	-36144.7	-14555.7	2.01838	-2.06341	-0.175901	4.6827
1955.97	-36144.7	-14555.7	1.98527	-2.09795	-0.151554	4.68819
1955.99	-36144.7	-14555.7	1.95245	-2.13309	-0.123255	4.69171
1956.01	-36144.7	-14555.8	1.91893	-2.16769	-0.0913955	4.69321
1956.03	-36144.7	-14555.8	1.88333	-2.2	-0.0566667	4.69281
1956.04	-36144.7	-14555.8	1.84506	-2.2286	-0.0199755	4.6907
1956.06	-36144.8	-14555.9	1.80664	-2.25336	0.0169031	4.68721
1956.08	-36144.8	-14555.9	1.77141	-2.27448	0.0519778	4.68272
1956.09	-36144.8	-14555.9	1.74076	-2.2923	0.0842744	4.67712
1956.11	-36144.8	-14555.9	1.70964	-2.30768	0.116232	4.66857
1956.13	-36144.8	-14556	1.67163	-2.32159	0.151003	4.65492
1956.14	-36144.8	-14556	1.62473	-2.3338	0.188821	4.6357
1956.16	-36144.8	-14556	1.57929	-2.34064	0.221706	4.61526
1956.18	-36144.8	-14556.1	1.54219	-2.34082	0.244667	4.59564
1956.2	-36144.9	-14556.1	1.50686	-2.34009	0.263271	4.57134
1956.21	-36144.9	-14556.1	1.46784	-2.33771	0.280818	4.53718
1956.23	-36144.9	-14556.1	1.42707	-2.31513	0.291558	4.49135
1956.25	-36144.9	-14556.2	1.38703	-2.2623	0.292483	4.42945
1956.26	-36144.9	-14556.2	1.34916	-2.19135	0.288745	4.34091
1956.28	-36144.9	-14556.2	1.3139	-2.10014	0.281424	4.21693
1956.3	-36144.9	-14556.2	1.28018	-1.95748	0.26294	4.05314
1956.31	-36144.9	-14556.2	1.24829	-1.74763	0.229938	3.84753
1956.33	-36144.9	-14556.3	1.22113	-1.48653	0.187796	3.60162
1956.35	-36144.9	-14556.3	1.20006	-1.19432	0.141413	3.32661
1956.37	-36144.9	-14556.3	1.18381	-0.892735	0.0936885	3.04719
1956.38	-36145	-14556.3	1.17172	-0.60199	0.0467314	2.78077
1956.4	-36145	-14556.4	1.16407	-0.340098	0.00185248	2.53417
1956.42	-36145	-14556.4	1.16057	-0.121464	-0.0397257	2.31509
1956.43	-36145	-14556.4	1.16008	0.0444182	-0.0769114	2.13284
1956.45	-36145	-14556.4	1.16183	0.162257	-0.110834	1.98982
1956.47	-36145	-14556.4	1.16548	0.25133	-0.144833	1.88076
1956.48	-36145	-14556.5	1.17059	0.322291	-0.178599	1.79815
1956.5	-36145	-14556.5	1.17661	0.37711	-0.208418	1.73296
1956.52	-36145	-14556.5	1.18349	0.417335	-0.232142	1.68044
1956.54	-36145	-14556.5	1.19159	0.444541	-0.249172	1.63979
1956.55	-36145	-14556.5	1.20034	0.461983	-0.258658	1.60973
1956.57	-36145	-14556.6	1.20855	0.474002	-0.259676	1.58839
1956.59	-36145	-14556.6	1.21677	0.481782	-0.253436	1.57314
1956.6	-36145	-14556.6	1.22655	0.484527	-0.242627	1.56102
1956.62	-36145	-14556.6	1.2371	0.483768	-0.230187	1.55131
1956.64	-36145.1	-14556.6	1.24626	0.482388	-0.219108	1.54455
1956.65	-36145.1	-14556.7	1.25428	0.480717	-0.211409	1.53894
1956.67	-36145.1	-14556.7	1.26267	0.477906	-0.208519	1.53103
1956.69	-36145.1	-14556.7	1.27136	0.476374	-0.21162	1.51535
1956.71	-36145.1	-14556.7	1.27955	0.481773	-0.221709	1.48518
1956.72	-36145.1	-14556.7	1.28826	0.51077	-0.239393	1.43347
1956.74	-36145.1	-14556.8	1.29912	0.582137	-0.264795	1.3535
1956.76	-36145.1	-14556.8	1.31178	0.691865	-0.296061	1.24188
1956.77	-36145.1	-14556.8	1.32543	0.829583	-0.330838	1.09683
1956.79	-36145.1	-14556.8	1.34124	1.00321	-0.368671	0.917669
1956.81	-36145.1	-14556.9	1.36092	1.22323	-0.409423	0.704921
1956.82	-36145.1	-14556.9	1.3851	1.47772	-0.45093	0.46373
1956.84	-36145.1	-14556.9	1.41389	1.74824	-0.490916	0.201938
1956.86	-36145.2	-14556.9	1.44667	2.02333	-0.53	-0.0675381
1956.88	-36145.2	-14557	1.48289	2.29532	-0.569489	-0.332866
1956.89	-36145.2	-14557	1.52333	2.56333	-0.61	-0.592593
1956.91	-36145.2	-14557	1.56889	2.82567	-0.651992	-0.846358
1956.93	-36145.2	-14557	1.61981	3.07031	-0.695986	-1.08779
1956.94	-36145.2	-14557.1	1.67555	3.28673	-0.742067	-1.30978
1956.96	-36145.2	-14557.1	1.7335	3.47807	-0.788811	-1.50775
1956.98	-36145.2	-14557.1	1.79217	3.64893	-0.835205	-1.68005
1956.99	-36145.2	-14557.2	1.85426	3.8001	-0.882286	-1.8318
1957.01	-36145.2	-14557.2	1.92178	3.9313	-0.930594	-1.96702
1957.03	-36145.3	-14557.2	1.99262	4.04108	-0.978267	-2.08325
1957.05	-36145.3	-14557.3	2.06459	4.12907	-1.02364	-2.17831
1957.06	-36145.3	-14557.3	2.13708	4.19801	-1.06654	-2.25345
1957.08	-36145.3	-14557.3	2.21006	4.2504	-1.10708	-2.31073
1957.1	-36145.3	-14557.4	2.28428	4.28736	-1.14554	-2.35295
1957.11	-36145.3	-14557.4	2.35987	4.30962	-1.18208	-2.38223
1957.13	-36145.3	-14557.4	2.4355	4.31753	-1.2166	-2.39914
1957.15	-36145.3	-14557.5	2.51046	4.31261	-1.24885	-2.40445
1957.16	-36145.3	-14557.5	2.58543	4.29841	-1.27839	-2.39954
1957.18	-36145.4	-14557.6	2.66089	4.27731	-1.30576	-2.38604
1957.2	-36145.4	-14557.6	2.73686	4.24934	-1.33312	-2.36588
1957.22	-36145.4	-14557.7	2.8127	4.2153	-1.36097	-2.34053
1957.23	-36145.4	-14557.7	2.88697	4.17741	-1.38701	-2.31083
1957.25	-36145.4	-14557.8	2.95912	4.13776	-1.40838	-2.27814
1957.27	-36145.4	-14557.8	3.02978	4.09806	-1.42189	-2.24455
1957.28	-36145.5	-14557.9	3.0997	4.05832	-1.4281	-2.21088
1957.3	-36145.5	-14557.9	3.1696	4.01683	-1.43147	-2.17652
1957.32	-36145.5	-14558	3.23997	3.97365	-1.43207	-2.14161
1957.33	-36145.5	-14558	3.31102	3.93083	-1.42514	-2.10716
1957.35	-36145.5	-14558.1	3.38161	3.88967	-1.409	-2.07458
1957.37	-36145.5	-14558.2	3.44959	3.85078	-1.38436	-2.04543
1957.39	-36145.5	-14558.2	3.51581	3.8159	-1.34102	-2.0197
1957.4	-36145.5	-14558.3	3.58338	3.7875	-1.26119	-1.99616
1957.42	-36145.6	-14558.3	3.6524	3.76436	-1.1443	-1.97447
1957.44	-36145.6	-14558.4	3.72064	3.7426	-1.00321	-1.95483
1957.45	-36145.6	-14558.5	3.78732	3.7221	-0.845598	-1.93537
1957.47	-36145.6	-14558.5	3.85271	3.70473	-0.67583	-1.91289
1957.49	-36145.6	-14558.6	3.91755	3.68656	-0.503012	-1.88583
1957.5	-36145.7	-14558.7	3.98274	3.66096	-0.338413	-1.85349
1957.52	-36145.7	-14558.7	4.04804	3.62825	-0.186937	-1.81434
1957.54	-36145.7	-14558.8	4.11263	3.59221	-0.0500834	-1.76677
1957.56	-36145.7	-14558.9	4.17574	3.55135	0.0681359	-1.7126
1957.57	-36145.7	-14558.9	4.23681	3.50209	0.162285	-1.65484
1957.59	-36145.8	-14559	4.29627	3.44431	0.225825	-1.59313
1957.61	-36145.8	-14559.1	4.35493	3.37936	0.253466	-1.52625
1957.62	-36145.8	-14559.1	4.41317	3.30864	0.251629	-1.45692
1957.64	-36145.8	-14559.2	4.47094	3.23408	0.23008	-1.38936
1957.66	-36145.8	-14559.3	4.52681	3.1608	0.189679	-1.32697
1957.67	-36145.9	-14559.4	4.57943	3.09428	0.130834	-1.2726
1957.69	-36145.9	-14559.4	4.63034	3.03645	0.0668862	-1.2278
1957.71	-36145.9	-14559.5	4.68156	2.98852	0.011715	-1.19367
1957.73	-36145.9	-14559.6	4.73333	2.95333	-0.0366667	-1.17102
1957.74	-36146	-14559.7	4.78523	2.93275	-0.083645	-1.16011
1957.76	-36146	-14559.7	4.83629	2.92296	-0.129293	-1.15923
1957.78	-36146	-14559.8	4.88609	2.91945	-0.173927	-1.16613
1957.79	-36146.1	-14559.9	4.93634	2.92013	-0.223141	-1.17838
1957.81	-36146.1	-14560	4.98817	2.92334	-0.276325	-1.19363
1957.83	-36146.1	-14560.1	5.03919	2.92706	-0.308364	-1.20998
1957.84	-36146.1	-14560.1	5.08766	2.92952	-0.300879	-1.22583
1957.86	-36146.2	-14560.2	5.13572	2.92992	-0.268991	-1.24013
1957.88	-36146.2	-14560.3	5.18527	2.92763	-0.225399	-1.25176
1957.9	-36146.2	-14560.4	5.23554	2.92209	-0.159441	-1.25907
1957.91	-36146.3	-14560.5	5.28555	2.91215	-0.066677	-1.26079
1957.93	-36146.3	-14560.5	5.33485	2.89527	0.0328095	-1.25667
1957.95	-36146.3	-14560.6	5.38329	2.87022	0.126422	-1.24645
1957.96	-36146.4	-14560.7	5.43127	2.83882	0.223893	-1.22963
1957.98	-36146.4	-14560.8	5.47924	2.80236	0.32719	-1.20621
1958	-36146.4	-14560.9	5.52763	2.76038	0.417204	-1.17726
1958.01	-36146.5	-14561	5.57607	2.71392	0.480266	-1.14437
1958.03	-36146.5	-14561.1	5.62292	2.66695	0.516551	-1.10969
1958.05	-36146.5	-14561.2	5.66783	2.62181	0.53199	-1.07444
1958.07	-36146.6	-14561.3	5.71252	2.57796	0.538911	-1.03835
1958.08	-36146.6	-14561.4	5.75744	2.53495	0.546664	-1.00207
1958.1	-36146.6	-14561.4	5.80101	2.49273	0.55919	-0.967679
1958.12	-36146.7	-14561.5	5.84232	2.45265	0.570533	-0.93657
1958.13	-36146.7	-14561.6	5.88157	2.41764	0.563212	-0.909148
1958.15	-36146.7	-14561.7	5.91969	2.3879	0.529939	-0.886019
1958.17	-36146.8	-14561.8	5.95835	2.36071	0.475215	-0.868062
1958.18	-36146.8	-14561.9	5.99796	2.33625	0.402827	-0.855723
1958.2	-36146.9	-14562	6.03761	2.31781	0.3155	-0.848963
1958.22	-36146.9	-14562.1	6.07705	2.3048	0.222746	-0.84762
1958.24	-36147	-14562.2	6.11669	2.293	0.139745	-0.851399
1958.25	-36147	-14562.3	6.15623	2.28088	0.071326	-0.85928
1958.27	-36147	-14562.4	6.1949	2.26911	0.01412	-0.86974
1958.29	-36147.1	-14562.5	6.23309	2.25752	-0.0327618	-0.882001
1958.3	-36147.1	-14562.6	6.27189	2.24546	-0.0686343	-0.895746
1958.32	-36147.2	-14562.7	6.31155	2.23338	-0.0961287	-0.90992
1958.34	-36147.2	-14562.8	6.35166	2.22238	-0.119717	-0.92304
1958.35	-36147.2	-14562.9	6.39102	2.21232	-0.139498	-0.934419
1958.37	-36147.3	-14563	6.42831	2.20242	-0.153155	-0.943756
1958.39	-36147.3	-14563.1	6.46466	2.19239	-0.159588	-0.950075
1958.41	-36147.4	-14563.2	6.5021	2.18218	-0.158339	-0.952165
1958.42	-36147.4	-14563.3	6.54005	2.17184	-0.149132	-0.949701
1958.44	-36147.5	-14563.4	6.5769	2.16143	-0.132097	-0.942736
1958.46	-36147.5	-14563.5	6.61253	2.15118	-0.109535	-0.930926
1958.47	-36147.6	-14563.6	6.64749	2.14124	-0.0845384	-0.914055
1958.49	-36147.6	-14563.7	6.68251	2.13121	-0.0595124	-0.893611
1958.51	-36147.6	-14563.8	6.71825	2.12071	-0.0365784	-0.871526
1958.52	-36147.7	-14563.9	6.75453	2.11056	-0.0176196	-0.848833
1958.54	-36147.7	-14564	6.79085	2.10168	-0.00418928	-0.82643
1958.56	-36147.8	-14564.1	6.82667	2.09333	0.00333333	-0.8061
1958.58	-36147.8	-14564.2	6.86166	2.0847	0.00526821	-0.789225
1958.59	-36147.9	-14564.3	6.89667	2.07667	0.00333333	-0.77451
1958.61	-36147.9	-14564.4	6.93249	2.06995	-0.000807242	-0.760486
1958.63	-36148	-14564.5	6.9688	2.06287	-0.00710291	-0.747663
1958.64	-36148	-14564.7	7.00503	2.05414	-0.0154676	-0.736616
1958.66	-36148	-14564.8	7.04085	2.04579	-0.0243448	-0.726488
1958.68	-36148.1	-14564.9	7.07605	2.03928	-0.0331633	-0.716505
1958.69	-36148.1	-14565	7.11072	2.03242	-0.0450045	-0.70698
1958.71	-36148.2	-14565.1	7.14504	2.02372	-0.0636045	-0.698073
1958.73	-36148.2	-14565.2	7.17942	2.01533	-0.0927302	-0.688969
1958.75	-36148.3	-14565.3	7.21395	2.0086	-0.132909	-0.679281
1958.76	-36148.3	-14565.4	7.24789	2.0015	-0.176958	-0.670043
1958.78	-36148.4	-14565.6	7.28107	1.99296	-0.22074	-0.66183
1958.8	-36148.4	-14565.7	7.31468	1.98494	-0.268528	-0.65388
1958.81	-36148.5	-14565.8	7.34918	1.97831	-0.320264	-0.645836
1958.83	-36148.5	-14565.9	7.38321	1.97097	-0.365163	-0.638483
1958.85	-36148.6	-14566	7.41595	1.96216	-0.398236	-0.632227
1958.86	-36148.6	-14566.1	7.44788	1.954	-0.426642	-0.626584
1958.88	-36148.7	-14566.3	7.47951	1.9474	-0.454121	-0.621144
1958.9	-36148.7	-14566.4	7.51124	1.94102	-0.47766	-0.615729
1958.92	-36148.8	-14566.5	7.54363	1.93414	-0.496482	-0.610169
1958.93	-36148.8	-14566.6	7.57748	1.92711	-0.513847	-0.604279
1958.95	-36148.9	-14566.7	7.61215	1.92022	-0.531212	-0.598081
1958.97	-36148.9	-14566.9	7.64526	1.91356	-0.547316	-0.591858
1958.98	-36149	-14567	7.67664	1.90696	-0.559622	-0.58584
1959	-36149	-14567.1	7.70852	1.9	-0.564554	-0.580181
1959.02	-36149	-14567.2	7.74134	1.89299	-0.562311	-0.575098
1959.03	-36149.1	-14567.3	7.77358	1.88702	-0.557103	-0.570845
1959.05	-36149.1	-14567.4	7.80509	1.88215	-0.550522	-0.567139
1959.07	-36149.2	-14567.6	7.83702	1.87753	-0.541701	-0.563209
1959.09	-36149.2	-14567.7	7.86974	1.8724	-0.532667	-0.558681
1959.1	-36149.3	-14567.8	7.90278	1.8662	-0.527895	-0.553566
1959.12	-36149.3	-14567.9	7.93542	1.85917	-0.526929	-0.547887
1959.14	-36149.4	-14568.1	7.96682	1.85218	-0.525625	-0.5417
1959.15	-36149.4	-14568.2	7.99755	1.84536	-0.523682	-0.535488
1959.17	-36149.5	-14568.3	8.02892	1.83842	-0.523199	-0.529965
1959.19	-36149.5	-14568.5	8.06072	1.83178	-0.523461	-0.525239
1959.2	-36149.6	-14568.6	8.09196	1.82614	-0.522346	-0.521068
1959.22	-36149.6	-14568.7	8.12274	1.82117	-0.520369	-0.517222
1959.24	-36149.7	-14568.8	8.15373	1.81604	-0.519398	-0.513464
1959.26	-36149.7	-14569	8.18462	1.81087	-0.519811	-0.509471
1959.27	-36149.8	-14569.1	8.21477	1.8061	-0.521212	-0.504925
1959.29	-36149.8	-14569.3	8.24468	1.80102	-0.523021	-0.499849
1959.31	-36149.9	-14569.4	8.27517	1.79466	-0.524693	-0.494404
1959.32	-36149.9	-14569.5	8.30631	1.78751	-0.526433	-0.488701
1959.34	-36150	-14569.6	8.3377	1.78053	-0.528532	-0.482887
1959.36	-36150	-14569.8	8.36826	1.77373	-0.529968	-0.477423
1959.37	-36150.1	-14569.9	8.39703	1.76692	-0.529481	-0.472744
1959.39	-36150.1	-14570.1	8.42501	1.76037	-0.526883	-0.468642
1959.41	-36150.2	-14570.2	8.45359	1.75453	-0.522393	-0.464863
1959.43	-36150.2	-14570.3	8.48333	1.75	-0.516667	-0.461874
1959.44	-36150.3	-14570.4	8.51423	1.74732	-0.510266	-0.460343
1959.46	-36150.3	-14570.6	8.54512	1.74669	-0.50286	-0.460884
1959.48	-36150.4	-14570.7	8.57509	1.74845	-0.494359	-0.46401
1959.49	-36150.4	-14570.9	8.60513	1.75377	-0.486231	-0.469927
1959.51	-36150.5	-14571	8.63606	1.7632	-0.480014	-0.478596
1959.53	-36150.5	-14571.1	8.66691	1.77471	-0.476391	-0.489368
1959.54	-36150.6	-14571.3	8.6969	1.78638	-0.475567	-0.501355
1959.56	-36150.6	-14571.4	8.7269	1.79804	-0.476912	-0.513354
1959.58	-36150.7	-14571.6	8.75766	1.80924	-0.479828	-0.524194
1959.6	-36150.7	-14571.7	8.78884	1.81791	-0.484212	-0.532944
1959.61	-36150.8	-14571.8	8.81992	1.82245	-0.489573	-0.538898
1959.63	-36150.8	-14572	8.85044	1.8232	-0.494298	-0.541789
1959.65	-36150.8	-14572.1	8.88037	1.82064	-0.49762	-0.541511
1959.66	-36150.9	-14572.3	8.91048	1.81512	-0.500818	-0.538156
1959.68	-36151	-14572.4	8.9413	1.807	-0.504486	-0.531961
1959.7	-36151	-14572.6	8.97254	1.79683	-0.507328	-0.523418
1959.71	-36151.1	-14572.7	9.00366	1.78503	-0.507964	-0.513001
1959.73	-36151.1	-14572.8	9.03382	1.77189	-0.505275	-0.501103
1959.75	-36151.2	-14573	9.06293	1.75803	-0.498776	-0.488202
1959.77	-36151.2	-14573.1	9.09207	1.74457	-0.488899	-0.474901
1959.78	-36151.3	-14573.3	9.12197	1.73149	-0.47699	-0.461374
1959.8	-36151.3	-14573.4	9.15281	1.71723	-0.465381	-0.447251
1959.82	-36151.4	-14573.6	9.18394	1.70161	-0.45388	-0.432594
1959.83	-36151.4	-14573.7	9.21381	1.68619	-0.439137	-0.418037
1959.85	-36151.5	-14573.9	9.24205	1.67133	-0.42054	-0.40388
1959.87	-36151.5	-14574	9.26962	1.65602	-0.400492	-0.390028
1959.88	-36151.6	-14574.2	9.29708	1.64039	-0.377223	-0.376533
1959.9	-36151.6	-14574.3	9.32453	1.62581	-0.344719	-0.363615
1959.92	-36151.7	-14574.5	9.352	1.61226	-0.305561	-0.351319
1959.94	-36151.7	-14574.6	9.37954	1.59847	-0.269878	-0.339526
1959.95	-36151.8	-14574.8	9.40703	1.58463	-0.238227	-0.328355
1959.97	-36151.8	-14574.9	9.43419	1.57204	-0.20386	-0.318111
1959.99	-36151.9	-14575.1	9.46079	1.56061	-0.166467	-0.30901
1960	-36151.9	-14575.2	9.48665	1.54946	-0.129939	-0.301197
1960.02	-36152	-14575.4	9.51233	1.53924	-0.0941446	-0.294697
1960.04	-36152	-14575.5	9.53876	1.53146	-0.0563553	-0.289453
1960.05	-36152.1	-14575.7	9.56556	1.52522	-0.0157597	-0.285335
1960.07	-36152.1	-14575.8	9.59165	1.51843	0.0269862	-0.282151
1960.09	-36152.2	-14576	9.61727	1.51147	0.0679288	-0.279481
1960.11	-36152.2	-14576.1	9.64322	1.50587	0.101866	-0.276809
1960.12	-36152.3	-14576.3	9.66892	1.50093	0.129025	-0.273947
1960.14	-36152.3	-14576.5	9.69333	1.49505	0.151506	-0.27085
1960.16	-36152.4	-14576.6	9.71717	1.48764	0.165796	-0.267336
1960.17	-36152.4	-14576.8	9.74168	1.47863	0.167534	-0.263138
1960.19	-36152.5	-14576.9	9.76699	1.46802	0.160977	-0.257806
1960.21	-36152.5	-14577.1	9.79275	1.45573	0.15258	-0.2509
1960.22	-36152.6	-14577.2	9.8185	1.44097	0.143861	-0.242379
1960.24	-36152.7	-14577.4	9.84377	1.42287	0.134876	-0.232217
1960.26	-36152.7	-14577.6	9.86856	1.40137	0.127052	-0.219775
1960.28	-36152.8	-14577.7	9.8929	1.37678	0.121588	-0.204529
1960.29	-36152.8	-14577.9	9.91667	1.35	0.116667	-0.187364
1960.31	-36152.9	-14578	9.93961	1.32221	0.110233	-0.169603
1960.33	-36152.9	-14578.2	9.96123	1.29513	0.1029	-0.152645
