# Supplementary material for: Extraction of driving behavior primitives considering driver expectation and vehicle dynamics
Source: PLoS One. 2025 Dec 31;20(12):e0340123. doi: 10.1371/journal.pone.0340123 (PMC12755792; doi:10.1371/journal.pone.0340123)
Supplement: S2 File — The dataset utilized in this study is organized into two main folders, categorizing driving scenarios into straight driving and turning maneuvers. These folders contain the raw, unprocessed behavioral data. For a detailed description of the variables and format within the.xlsx files, please refer to the accompanying readme.txt file. (ZIP) [file pone.0340123.s002.zip › DataSetForPimitiveExaction-2/turning/c210_w_3.xlsx]

## Sheet: Sheet1
2004.22	-36226	-14778.4	0.1986	0.906249	0.00335996	2.55203
2004.24	-36226.1	-14778.4	0.215942	0.902615	0.00288003	2.5542
2004.25	-36226	-14778.4	0.2294	0.8999	-0.000249411	2.53611
2004.27	-36226.1	-14778.4	0.245954	0.899627	-2.01551e-05	2.50406
2004.29	-36226.1	-14778.4	0.260513	0.895824	0.00047874	2.45985
2004.31	-36226.1	-14778.4	0.276554	0.892405	0.00429501	2.41191
2004.32	-36226.1	-14778.4	0.290658	0.889893	0.00700214	2.35666
2004.34	-36226.1	-14778.4	0.307544	0.889354	0.00594719	2.29789
2004.36	-36226.1	-14778.4	0.32129	0.885665	0.00211257	2.24153
2004.37	-36226.1	-14778.4	0.337815	0.882102	-0.000195176	2.1877
2004.39	-36226.1	-14778.4	0.351435	0.879928	-0.000126706	2.15525
2004.41	-36226.1	-14778.4	0.36442	0.879006	0.000873924	2.16877
2004.42	-36226.1	-14778.4	0.379312	0.876238	0.00460274	2.23201
2004.44	-36226.1	-14778.4	0.397008	0.877337	0.00826274	2.3155
2004.46	-36226.1	-14778.4	0.413647	0.883823	0.0103026	2.37801
2004.48	-36226.1	-14778.4	0.429404	0.893229	0.00985143	2.40207
2004.49	-36226.1	-14778.4	0.443051	0.900016	0.0103577	2.37313
2004.51	-36226.1	-14778.4	0.455904	0.905102	0.00837569	2.28675
2004.53	-36226.1	-14778.4	0.471437	0.908506	0.00657386	2.10698
2004.54	-36226.1	-14778.5	0.488941	0.910306	0.00586337	1.79801
2004.56	-36226.1	-14778.5	0.505644	0.909901	0.0114683	1.33707
2004.58	-36226.1	-14778.5	0.521048	0.910086	0.0206412	0.689737
2004.59	-36226.1	-14778.5	0.534629	0.90972	0.0279407	-0.00970884
2004.61	-36226.1	-14778.5	0.547431	0.91171	0.0290495	-0.619172
2004.63	-36226.1	-14778.5	0.563594	0.915476	0.0226281	-1.12772
2004.65	-36226.1	-14778.5	0.580845	0.918811	0.0152309	-1.48976
2004.66	-36226.1	-14778.5	0.597693	0.92221	0.0123885	-1.71811
2004.68	-36226.1	-14778.5	0.612429	0.925375	0.017459	-1.85635
2004.7	-36226.1	-14778.5	0.628314	0.931224	0.0268702	-1.90707
2004.71	-36226.1	-14778.5	0.644965	0.938046	0.0374921	-1.89506
2004.73	-36226.1	-14778.6	0.662738	0.944974	0.0431616	-1.83649
2004.75	-36226.1	-14778.6	0.677131	0.951905	0.0412716	-1.7548
2004.76	-36226.1	-14778.6	0.689859	0.959478	0.0348744	-1.67568
2004.78	-36226.1	-14778.6	0.706614	0.986175	0.0301058	-1.61537
2004.8	-36226.1	-14778.6	0.726463	1.03724	0.0325736	-1.60118
2004.82	-36226.2	-14778.6	0.74637	1.12735	0.0361091	-1.62997
2004.83	-36226.2	-14778.6	0.767554	1.24261	0.0395771	-1.70007
2004.85	-36226.2	-14778.6	0.787594	1.36241	0.0429633	-1.79383
2004.87	-36226.2	-14778.6	0.81024	1.48764	0.0462166	-1.90929
2004.88	-36226.2	-14778.7	0.838373	1.62535	0.0498826	-2.05133
2004.9	-36226.2	-14778.7	0.865002	1.75293	0.0500247	-2.19243
2004.92	-36226.2	-14778.7	0.894986	1.86712	0.0500178	-2.32835
2004.93	-36226.2	-14778.7	0.923333	1.96667	0.05	-2.47277
2004.95	-36226.2	-14778.7	0.96	2.05667	0.0533333	-2.61983
2004.97	-36226.2	-14778.7	0.993333	2.13	0.0566667	-2.80065
2004.99	-36226.2	-14778.8	1.03916	2.23263	0.0636584	-3.02436
2005	-36226.2	-14778.8	1.07548	2.32544	0.0668335	-3.24306
2005.02	-36226.2	-14778.8	1.11581	2.42251	0.0701842	-3.43437
2005.04	-36226.2	-14778.8	1.15844	2.52155	0.0739715	-3.59121
2005.05	-36226.2	-14778.8	1.20164	2.61782	0.080795	-3.67658
2005.07	-36226.2	-14778.8	1.24562	2.71541	0.087555	-3.69251
2005.09	-36226.3	-14778.9	1.29509	2.81665	0.0940844	-3.63833
2005.1	-36226.3	-14778.9	1.34194	2.90629	0.0975543	-3.57241
2005.12	-36226.3	-14778.9	1.392	3.00433	0.104621	-3.53984
2005.14	-36226.3	-14778.9	1.44913	3.11543	0.111688	-3.5691
2005.16	-36226.3	-14778.9	1.51771	3.22911	0.117805	-3.63249
2005.17	-36226.3	-14779	1.56567	3.29408	0.121064	-3.6774
2005.19	-36226.3	-14779	1.61123	3.34089	0.124632	-3.71519
2005.21	-36226.3	-14779	1.66762	3.39244	0.130841	-3.75631
2005.22	-36226.3	-14779	1.72741	3.43921	0.139391	-3.79504
2005.24	-36226.4	-14779.1	1.78551	3.47366	0.1496	-3.82665
2005.26	-36226.4	-14779.1	1.84438	3.4972	0.160562	-3.85083
2005.27	-36226.4	-14779.1	1.90482	3.51175	0.171162	-3.86786
2005.29	-36226.4	-14779.2	1.96411	3.51869	0.18003	-3.87822
2005.31	-36226.4	-14779.2	2.022	3.51912	0.186743	-3.88247
2005.33	-36226.4	-14779.2	2.08161	3.51387	0.192098	-3.8812
2005.34	-36226.4	-14779.3	2.14367	3.50373	0.197098	-3.87477
2005.36	-36226.4	-14779.3	2.20568	3.48954	0.202882	-3.8632
2005.38	-36226.5	-14779.3	2.26585	3.47224	0.209811	-3.84685
2005.39	-36226.5	-14779.4	2.32357	3.45286	0.217427	-3.82639
2005.41	-36226.5	-14779.4	2.3799	3.43126	0.225728	-3.80229
2005.43	-36226.5	-14779.4	2.43732	3.40635	0.235143	-3.7748
2005.44	-36226.5	-14779.5	2.49597	3.37853	0.245563	-3.74427
2005.46	-36226.5	-14779.5	2.55387	3.34961	0.256347	-3.71124
2005.48	-36226.6	-14779.6	2.61033	3.32039	0.266658	-3.67674
2005.5	-36226.6	-14779.6	2.66579	3.29084	0.275624	-3.64212
2005.51	-36226.6	-14779.6	2.72068	3.26078	0.28374	-3.6073
2005.53	-36226.6	-14779.7	2.77543	3.23	0.292298	-3.57133
2005.55	-36226.6	-14779.7	2.8304	3.199	0.30097	-3.53404
2005.56	-36226.7	-14779.8	2.88583	3.16863	0.308473	-3.49596
2005.58	-36226.7	-14779.8	2.94069	3.13764	0.315102	-3.45914
2005.6	-36226.7	-14779.9	2.99349	3.10452	0.32191	-3.42642
2005.61	-36226.7	-14779.9	3.04469	3.07526	0.328566	-3.39963
2005.63	-36226.7	-14780	3.09569	3.05891	0.334195	-3.38039
2005.65	-36226.8	-14780	3.14741	3.05843	0.339131	-3.37243
2005.67	-36226.8	-14780	3.20036	3.07386	0.34419	-3.37963
2005.68	-36226.8	-14780.1	3.25375	3.10525	0.349393	-3.4
2005.7	-36226.8	-14780.1	3.30663	3.15144	0.354472	-3.42922
2005.72	-36226.9	-14780.2	3.36022	3.20393	0.359422	-3.46407
2005.73	-36226.9	-14780.3	3.41611	3.25275	0.36437	-3.50141
2005.75	-36226.9	-14780.3	3.4733	3.29446	0.369668	-3.53627
2005.77	-36226.9	-14780.4	3.53022	3.32769	0.375781	-3.56367
2005.78	-36227	-14780.4	3.58667	3.35	0.383333	-3.5817
2005.8	-36227	-14780.5	3.643	3.35937	0.392732	-3.58913
2005.82	-36227	-14780.5	3.7	3.35667	0.403333	-3.58388
2005.84	-36227	-14780.6	3.75822	3.3417	0.414603	-3.56388
2005.85	-36227.1	-14780.6	3.81676	3.30728	0.427493	-3.52793
2005.87	-36227.1	-14780.7	3.87435	3.24849	0.442658	-3.47441
2005.89	-36227.1	-14780.8	3.92968	3.17415	0.458499	-3.39953
2005.9	-36227.2	-14780.8	3.98208	3.08727	0.474186	-3.29838
2005.92	-36227.2	-14780.9	4.03255	2.96655	0.492375	-3.16418
2005.94	-36227.2	-14780.9	4.08166	2.79299	0.515183	-2.9895
2005.95	-36227.3	-14781	4.12786	2.56625	0.541487	-2.76603
2005.97	-36227.3	-14781.1	4.16928	2.2888	0.569318	-2.49273
2005.99	-36227.3	-14781.1	4.20422	1.96216	0.596047	-2.18624
2006.01	-36227.3	-14781.2	4.23217	1.59544	0.619217	-1.8607
2006.02	-36227.4	-14781.3	4.25503	1.21349	0.636917	-1.51992
2006.04	-36227.4	-14781.3	4.27368	0.839727	0.649193	-1.17311
2006.06	-36227.5	-14781.4	4.28631	0.490926	0.659895	-0.842735
2006.07	-36227.5	-14781.5	4.29223	0.180205	0.671735	-0.546071
2006.09	-36227.5	-14781.5	4.29325	-0.0843796	0.684685	-0.288517
2006.11	-36227.6	-14781.6	4.29052	-0.303395	0.699154	-0.069734
2006.12	-36227.6	-14781.6	4.28386	-0.489265	0.716543	0.117286
2006.14	-36227.6	-14781.7	4.27369	-0.649049	0.735989	0.276352
2006.16	-36227.7	-14781.8	4.26148	-0.780541	0.753258	0.405835
2006.18	-36227.7	-14781.8	4.24788	-0.881947	0.766854	0.505885
2006.19	-36227.7	-14781.9	4.23255	-0.953082	0.779063	0.579449
2006.21	-36227.8	-14782	4.21577	-0.997723	0.792108	0.629769
2006.23	-36227.8	-14782	4.19861	-1.02365	0.807835	0.66019
2006.24	-36227.8	-14782.1	4.18148	-1.03418	0.826822	0.673429
2006.26	-36227.9	-14782.2	4.16408	-1.02776	0.848266	0.671536
2006.28	-36227.9	-14782.2	4.14682	-1.00583	0.870814	0.657058
2006.29	-36227.9	-14782.3	4.13072	-0.972794	0.892781	0.632965
2006.31	-36228	-14782.3	4.11589	-0.931914	0.914268	0.601155
2006.33	-36228	-14782.4	4.1017	-0.885433	0.936764	0.562734
2006.35	-36228.1	-14782.4	4.088	-0.835096	0.961006	0.519928
2006.36	-36228.1	-14782.5	4.07507	-0.782429	0.986962	0.475805
2006.38	-36228.1	-14782.6	4.06322	-0.730905	1.01284	0.432699
2006.4	-36228.2	-14782.6	4.05274	-0.684901	1.03613	0.392332
2006.41	-36228.2	-14782.7	4.04294	-0.644501	1.05918	0.355463
2006.43	-36228.2	-14782.7	4.0327	-0.607503	1.08605	0.322288
2006.45	-36228.3	-14782.8	4.02234	-0.573927	1.1097	0.292869
2006.46	-36228.3	-14782.9	4.01287	-0.544951	1.11836	0.267201
2006.48	-36228.4	-14782.9	4.00465	-0.520547	1.11457	0.245301
2006.5	-36228.4	-14783	3.99763	-0.500065	1.10657	0.227161
2006.52	-36228.4	-14783	3.99115	-0.482777	1.09328	0.212497
2006.53	-36228.5	-14783.1	3.98445	-0.46818	1.07106	0.20104
2006.55	-36228.5	-14783.1	3.97749	-0.45756	1.046	0.19341
2006.57	-36228.6	-14783.2	3.97054	-0.452617	1.0268	0.190388
2006.58	-36228.6	-14783.2	3.96373	-0.45315	1.01395	0.191542
2006.6	-36228.6	-14783.3	3.95708	-0.458171	1.00493	0.196044
2006.62	-36228.7	-14783.3	3.9504	-0.466142	0.997144	0.203213
2006.63	-36228.7	-14783.4	3.94351	-0.475653	0.988911	0.212445
2006.65	-36228.8	-14783.5	3.93667	-0.486667	0.983333	0.223312
2006.67	-36228.8	-14783.5	3.93002	-0.499503	0.983968	0.235531
2006.69	-36228.9	-14783.6	3.92288	-0.514255	0.990528	0.249215
2006.7	-36228.9	-14783.6	3.91471	-0.531181	1.00243	0.265105
2006.72	-36228.9	-14783.7	3.90617	-0.551292	1.02134	0.285708
2006.74	-36229	-14783.7	3.89779	-0.576529	1.04883	0.313567
2006.75	-36229	-14783.8	3.8889	-0.61144	1.08462	0.350103
2006.77	-36229.1	-14783.8	3.87887	-0.659205	1.1263	0.395955
2006.79	-36229.1	-14783.9	3.86805	-0.717608	1.16669	0.450223
2006.8	-36229.2	-14783.9	3.85669	-0.783935	1.20165	0.511403
2006.82	-36229.2	-14784	3.84441	-0.856528	1.23639	0.577197
2006.84	-36229.2	-14784	3.83097	-0.931974	1.27221	0.644469
2006.86	-36229.3	-14784.1	3.81653	-1.00231	1.29776	0.708364
2006.87	-36229.3	-14784.1	3.80127	-1.06079	1.30748	0.764658
2006.89	-36229.4	-14784.2	3.78519	-1.10455	1.31103	0.810905
2006.91	-36229.4	-14784.2	3.7685	-1.13427	1.31136	0.845248
2006.92	-36229.5	-14784.3	3.75178	-1.15583	1.29678	0.866456
2006.94	-36229.5	-14784.3	3.73492	-1.16873	1.26319	0.872621
2006.96	-36229.6	-14784.4	3.71665	-1.16063	1.22202	0.86059
2006.97	-36229.6	-14784.4	3.69733	-1.12522	1.1787	0.828964
2006.99	-36229.6	-14784.4	3.67989	-1.06682	1.12776	0.77914
2007.01	-36229.7	-14784.5	3.66507	-0.989624	1.06884	0.713868
2007.03	-36229.7	-14784.5	3.65064	-0.896828	1.00907	0.637383
2007.04	-36229.8	-14784.6	3.63646	-0.797044	0.952355	0.556085
2007.06	-36229.8	-14784.6	3.62522	-0.705569	0.89805	0.478871
2007.08	-36229.9	-14784.7	3.61699	-0.63154	0.847738	0.41179
2007.09	-36229.9	-14784.7	3.60895	-0.576739	0.805585	0.357509
2007.11	-36230	-14784.7	3.60044	-0.538047	0.772738	0.316187
2007.13	-36230	-14784.8	3.59281	-0.508342	0.747467	0.285793
2007.14	-36230.1	-14784.8	3.58611	-0.484556	0.728958	0.264067
2007.16	-36230.1	-14784.9	3.57918	-0.467416	0.717364	0.248694
2007.18	-36230.2	-14784.9	3.57221	-0.456226	0.713036	0.238653
2007.2	-36230.2	-14785	3.56646	-0.449076	0.716311	0.233892
2007.21	-36230.3	-14785	3.56168	-0.444526	0.725719	0.233544
2007.23	-36230.3	-14785	3.55673	-0.441547	0.738839	0.236457
2007.25	-36230.3	-14785.1	3.5515	-0.440068	0.756692	0.245104
2007.26	-36230.4	-14785.1	3.54651	-0.440571	0.782127	0.264112
2007.28	-36230.4	-14785.2	3.54134	-0.442693	0.812673	0.294975
2007.3	-36230.5	-14785.2	3.53518	-0.44563	0.843257	0.337775
2007.31	-36230.5	-14785.2	3.5283	-0.449106	0.872995	0.396228
2007.33	-36230.6	-14785.3	3.52144	-0.452995	0.90265	0.475215
2007.35	-36230.6	-14785.3	3.51458	-0.456266	0.9293	0.574329
2007.37	-36230.7	-14785.4	3.50743	-0.457604	0.948887	0.690521
2007.38	-36230.7	-14785.4	3.50071	-0.456872	0.962079	0.820548
2007.4	-36230.8	-14785.4	3.49529	-0.454417	0.971161	0.961732
2007.42	-36230.8	-14785.5	3.49056	-0.450537	0.976339	1.11505
2007.43	-36230.9	-14785.5	3.48557	-0.445582	0.977164	1.28181
2007.45	-36230.9	-14785.5	3.48031	-0.440302	0.973669	1.45789
2007.47	-36231	-14785.6	3.4751	-0.435323	0.965922	1.63711
2007.48	-36231	-14785.6	3.47	-0.43	0.953333	1.81264
2007.5	-36231.1	-14785.7	3.46501	-0.423614	0.935474	1.97835
2007.52	-36231.1	-14785.7	3.46	-0.416667	0.913333	2.13181
2007.54	-36231.2	-14785.7	3.45488	-0.409793	0.888279	2.27041
2007.55	-36231.2	-14785.8	3.44969	-0.402925	0.861759	2.38741
2007.57	-36231.3	-14785.8	3.44451	-0.395958	0.834753	2.4766
2007.59	-36231.3	-14785.8	3.43941	-0.389236	0.806595	2.53726
2007.6	-36231.3	-14785.9	3.43442	-0.382829	0.776809	2.5705
2007.62	-36231.4	-14785.9	3.4294	-0.375764	0.746438	2.57942
2007.64	-36231.4	-14785.9	3.42426	-0.367381	0.716059	2.56773
2007.65	-36231.5	-14786	3.41909	-0.35842	0.684194	2.53986
2007.67	-36231.5	-14786	3.41398	-0.349673	0.6515	2.50037
2007.69	-36231.6	-14786	3.40875	-0.341465	0.624553	2.45377
2007.71	-36231.6	-14786.1	3.40353	-0.334266	0.606814	2.40334
2007.72	-36231.7	-14786.1	3.39906	-0.328972	0.593723	2.34995
2007.74	-36231.7	-14786.1	3.39561	-0.325589	0.58237	2.29475
2007.76	-36231.8	-14786.2	3.39233	-0.322236	0.575128	2.24013
2007.77	-36231.8	-14786.2	3.38882	-0.318392	0.573036	2.18793
2007.79	-36231.9	-14786.2	3.3856	-0.316235	0.573759	2.13883
2007.81	-36231.9	-14786.3	3.38252	-0.31636	0.576423	2.09314
2007.82	-36232	-14786.3	3.37831	-0.316662	0.582785	2.05078
2007.84	-36232	-14786.3	3.37294	-0.316418	0.594157	2.01169
2007.86	-36232.1	-14786.4	3.36828	-0.317218	0.61085	1.97582
2007.88	-36232.1	-14786.4	3.36495	-0.319171	0.631664	1.94351
2007.89	-36232.2	-14786.4	3.36181	-0.320342	0.653654	1.91547
2007.91	-36232.2	-14786.5	3.35842	-0.320209	0.675301	1.89112
2007.93	-36232.3	-14786.5	3.35518	-0.319902	0.696725	1.86862
2007.94	-36232.3	-14786.5	3.35185	-0.319934	0.71747	1.84768
2007.96	-36232.4	-14786.5	3.34756	-0.320067	0.736416	1.82976
2007.98	-36232.4	-14786.6	3.34228	-0.320075	0.753401	1.81593
2007.99	-36232.5	-14786.6	3.33679	-0.319816	0.769158	1.80676
2008.01	-36232.5	-14786.6	3.33179	-0.319752	0.784078	1.80333
2008.03	-36232.6	-14786.7	3.32778	-0.320752	0.79826	1.80703
2008.05	-36232.6	-14786.7	3.32449	-0.322643	0.811916	1.81861
2008.06	-36232.7	-14786.7	3.32111	-0.324475	0.825242	1.83824
2008.08	-36232.7	-14786.8	3.31763	-0.32614	0.837094	1.86543
2008.1	-36232.8	-14786.8	3.3145	-0.32803	0.845666	1.89936
2008.11	-36232.8	-14786.8	3.31118	-0.329693	0.85171	1.94056
2008.13	-36232.9	-14786.8	3.30666	-0.330286	0.857271	1.99028
2008.15	-36232.9	-14786.9	3.30127	-0.330071	0.862342	2.04909
2008.16	-36233	-14786.9	3.29601	-0.329879	0.865968	2.11688
2008.18	-36233	-14786.9	3.29092	-0.329961	0.869284	2.19125
2008.2	-36233.1	-14786.9	3.28566	-0.330209	0.87405	2.26904
2008.22	-36233.1	-14787	3.28076	-0.330107	0.879215	2.34938
2008.23	-36233.2	-14787	3.27692	-0.329043	0.882698	2.43179
2008.25	-36233.2	-14787	3.27371	-0.326969	0.883452	2.51174
2008.27	-36233.3	-14787	3.27035	-0.324041	0.880821	2.58361
2008.28	-36233.3	-14787.1	3.26687	-0.320251	0.873896	2.6449
2008.3	-36233.4	-14787.1	3.26351	-0.31559	0.862179	2.69415
2008.32	-36233.4	-14787.1	3.2602	-0.310321	0.847561	2.72935
2008.33	-36233.5	-14787.1	3.2568	-0.304867	0.832262	2.74853
2008.35	-36233.6	-14787.2	3.25333	-0.3	0.816667	2.75054
2008.37	-36233.6	-14787.2	3.24987	-0.296298	0.800849	2.73487
2008.39	-36233.6	-14787.2	3.24647	-0.293147	0.785828	2.70245
2008.4	-36233.7	-14787.2	3.24314	-0.289853	0.772317	2.65497
2008.42	-36233.7	-14787.3	3.2398	-0.286469	0.759214	2.59534
2008.44	-36233.8	-14787.3	3.23639	-0.283107	0.745501	2.52682
2008.45	-36233.9	-14787.3	3.23293	-0.279565	0.731741	2.45304
2008.47	-36233.9	-14787.3	3.22948	-0.275873	0.718929	2.37748
2008.49	-36233.9	-14787.4	3.22607	-0.272906	0.708354	2.30294
2008.5	-36234	-14787.4	3.22272	-0.271138	0.700839	2.23103
2008.52	-36234.1	-14787.4	3.21942	-0.269734	0.695976	2.1609
2008.54	-36234.1	-14787.4	3.21608	-0.268035	0.693456	2.09238
2008.56	-36234.2	-14787.4	3.21243	-0.266259	0.693643	2.02778
2008.57	-36234.2	-14787.5	3.2087	-0.264573	0.69661	1.96988
2008.59	-36234.3	-14787.5	3.20609	-0.262785	0.701652	1.9216
2008.61	-36234.3	-14787.5	3.2047	-0.26097	0.708121	1.88399
2008.62	-36234.4	-14787.5	3.20247	-0.259734	0.71563	1.85495
2008.64	-36234.4	-14787.5	3.19878	-0.25953	0.724018	1.83262
2008.66	-36234.5	-14787.6	3.19586	-0.260457	0.733465	1.81616
2008.67	-36234.5	-14787.6	3.19436	-0.262226	0.743799	1.80425
2008.69	-36234.6	-14787.6	3.19228	-0.264037	0.754294	1.79469
2008.71	-36234.6	-14787.6	3.18888	-0.265636	0.764383	1.78598
2008.73	-36234.7	-14787.6	3.18518	-0.26748	0.773758	1.77761
2008.74	-36234.7	-14787.7	3.18175	-0.269363	0.782356	1.76922
2008.76	-36234.8	-14787.7	3.17844	-0.270218	0.790371	1.76064
2008.78	-36234.8	-14787.7	3.17503	-0.270067	0.797373	1.75214
2008.79	-36234.9	-14787.7	3.17136	-0.270095	0.802306	1.74442
2008.81	-36234.9	-14787.7	3.16791	-0.270245	0.805415	1.7379
2008.83	-36235	-14787.8	3.16568	-0.269318	0.808092	1.73272
2008.84	-36235	-14787.8	3.16417	-0.267418	0.809952	1.72888
2008.86	-36235.1	-14787.8	3.16164	-0.265799	0.80904	1.72626
2008.88	-36235.1	-14787.8	3.15799	-0.264186	0.805169	1.72416
2008.9	-36235.2	-14787.8	3.15439	-0.261221	0.799554	1.72134
2008.91	-36235.2	-14787.8	3.15113	-0.257657	0.792707	1.71621
2008.93	-36235.3	-14787.8	3.14788	-0.255481	0.784678	1.70704
2008.95	-36235.4	-14787.9	3.14441	-0.254002	0.775932	1.69331
2008.96	-36235.4	-14787.9	3.14069	-0.250998	0.767179	1.67541
2008.98	-36235.5	-14787.9	3.13731	-0.247335	0.758648	1.65445
2009	-36235.5	-14787.9	3.13509	-0.245295	0.750277	1.63197
2009.01	-36235.6	-14787.9	3.13366	-0.243867	0.741962	1.60963
2009.03	-36235.6	-14787.9	3.13213	-0.240802	0.73357	1.58905
2009.05	-36235.7	-14788	3.13033	-0.237164	0.724907	1.57138
2009.07	-36235.7	-14788	3.12847	-0.235166	0.715902	1.55746
2009.08	-36235.8	-14788	3.12683	-0.233609	0.707542	1.5477
2009.1	-36235.8	-14788	3.12554	-0.23045	0.700816	1.54212
2009.12	-36235.9	-14788	3.12366	-0.22698	0.694213	1.53942
2009.13	-36235.9	-14788	3.12025	-0.225106	0.685888	1.53831
2009.15	-36236	-14788	3.11682	-0.223475	0.677143	1.54007
2009.17	-36236	-14788	3.11502	-0.220238	0.669855	1.54639
2009.18	-36236.1	-14788.1	3.11333	-0.216667	0.663333	1.55664
2009.2	-36236.1	-14788.1	3.11008	-0.214046	0.656524	1.57006
2009.22	-36236.2	-14788.1	3.10667	-0.21	0.65	1.58824
2009.24	-36236.3	-14788.1	3.10468	-0.202274	0.644492	1.61136
2009.25	-36236.3	-14788.1	3.10324	-0.192778	0.639732	1.63166
2009.27	-36236.4	-14788.1	3.10137	-0.181142	0.635584	1.64107
2009.29	-36236.4	-14788.1	3.09988	-0.155874	0.633188	1.63715
2009.3	-36236.5	-14788.1	3.09954	-0.107883	0.633654	1.61735
2009.32	-36236.5	-14788.2	3.1001	-0.0414371	0.637258	1.57539
2009.34	-36236.6	-14788.2	3.10136	0.0402383	0.644319	1.5069
2009.35	-36236.6	-14788.2	3.10391	0.143453	0.655695	1.41463
2009.37	-36236.7	-14788.2	3.10838	0.271201	0.671777	1.30231
2009.39	-36236.7	-14788.2	3.11515	0.414612	0.691612	1.17298
2009.41	-36236.8	-14788.2	3.12446	0.567702	0.714303	1.02845
2009.42	-36236.8	-14788.2	3.13637	0.733816	0.739455	0.868289
2009.44	-36236.9	-14788.2	3.15105	0.914887	0.766627	0.693921
2009.46	-36237	-14788.2	3.16897	1.10767	0.795159	0.511073
2009.47	-36237	-14788.3	3.19057	1.30526	0.824376	0.326646
2009.49	-36237	-14788.3	3.21617	1.49564	0.853631	0.148619
2009.51	-36237.1	-14788.3	3.24572	1.67219	0.883223	-0.0177747
2009.52	-36237.2	-14788.3	3.27863	1.83689	0.91483	-0.171451
2009.54	-36237.2	-14788.3	3.31441	1.98672	0.950164	-0.308882
2009.56	-36237.3	-14788.3	3.35272	2.11035	0.990754	-0.422548
2009.58	-36237.3	-14788.3	3.39245	2.20019	1.03573	-0.508275
2009.59	-36237.4	-14788.3	3.43154	2.25436	1.0813	-0.566561
2009.61	-36237.5	-14788.3	3.46967	2.2771	1.1261	-0.599491
2009.63	-36237.5	-14788.3	3.50836	2.27877	1.1715	-0.610566
2009.64	-36237.6	-14788.3	3.54798	2.26503	1.21657	-0.603858
2009.66	-36237.6	-14788.4	3.58757	2.23632	1.25793	-0.583913
2009.68	-36237.7	-14788.4	3.627	2.19562	1.29523	-0.553975
2009.69	-36237.8	-14788.4	3.66683	2.14834	1.33089	-0.516109
2009.71	-36237.8	-14788.4	3.70641	2.09807	1.36518	-0.473198
2009.73	-36237.9	-14788.4	3.74418	2.04675	1.3966	-0.428619
2009.75	-36238	-14788.4	3.78052	1.99505	1.42441	-0.383359
2009.76	-36238	-14788.4	3.817	1.94285	1.44842	-0.336891
2009.78	-36238.1	-14788.4	3.85308	1.89137	1.46832	-0.290182
2009.8	-36238.2	-14788.4	3.88702	1.84254	1.48376	-0.245173
2009.81	-36238.2	-14788.4	3.91918	1.79695	1.49472	-0.203219
2009.83	-36238.3	-14788.4	3.95101	1.75444	1.50152	-0.16518
2009.85	-36238.4	-14788.4	3.98264	1.71532	1.50578	-0.13076
2009.86	-36238.4	-14788.4	4.01366	1.68004	1.50956	-0.0992334
2009.88	-36238.5	-14788.4	4.04451	1.64853	1.51287	-0.0710124
2009.9	-36238.6	-14788.4	4.0758	1.62049	1.51496	-0.0468733
2009.92	-36238.7	-14788.4	4.10651	1.59598	1.51647	-0.0262202
2009.93	-36238.7	-14788.4	4.13533	1.57491	1.51834	-0.00810394
2009.95	-36238.8	-14788.4	4.16334	1.5556	1.5199	0.0071454
2009.97	-36238.9	-14788.5	4.19214	1.53654	1.52018	0.0188435
2009.98	-36238.9	-14788.5	4.2216	1.52073	1.51999	0.0268732
2010	-36239	-14788.5	4.25102	1.51191	1.52072	0.0309936
2010.02	-36239.1	-14788.5	4.28	1.51	1.52333	0.0294118
2010.03	-36239.2	-14788.5	4.30839	1.51435	1.52859	0.0204021
2010.05	-36239.2	-14788.5	4.33667	1.52667	1.53667	0.0043573
2010.07	-36239.3	-14788.5	4.36544	1.54854	1.54799	-0.018269
2010.09	-36239.4	-14788.5	4.39511	1.57863	1.56449	-0.0488979
2010.1	-36239.5	-14788.5	4.42582	1.61536	1.58723	-0.0885649
2010.12	-36239.5	-14788.5	4.457	1.65881	1.61307	-0.135441
2010.14	-36239.6	-14788.5	4.48831	1.70991	1.63984	-0.188525
2010.15	-36239.7	-14788.5	4.52054	1.77115	1.67062	-0.250851
2010.17	-36239.8	-14788.5	4.55438	1.84377	1.70748	-0.323935
2010.19	-36239.8	-14788.5	4.58964	1.92473	1.74697	-0.40303
2010.2	-36239.9	-14788.5	4.62602	2.01063	1.78646	-0.484274
2010.22	-36240	-14788.4	4.66331	2.099	1.82743	-0.568527
2010.24	-36240.1	-14788.4	4.70188	2.18739	1.87128	-0.655053
2010.26	-36240.2	-14788.4	4.74349	2.27311	1.91784	-0.737688
2010.27	-36240.3	-14788.4	4.78829	2.35207	1.9661	-0.811369
2010.29	-36240.3	-14788.4	4.83289	2.41741	2.01387	-0.874866
2010.31	-36240.4	-14788.4	4.87586	2.46628	2.06034	-0.926552
2010.32	-36240.5	-14788.4	4.9199	2.50325	2.10731	-0.963338
2010.34	-36240.6	-14788.4	4.96629	2.52814	2.15553	-0.983165
2010.36	-36240.7	-14788.4	5.01312	2.53143	2.20344	-0.985987
2010.37	-36240.8	-14788.4	5.05941	2.50928	2.24996	-0.971417
2010.39	-36240.9	-14788.4	5.10586	2.46749	2.29506	-0.938372
2010.41	-36240.9	-14788.4	5.15241	2.41121	2.33825	-0.889404
2010.43	-36241	-14788.4	5.19782	2.34376	2.37852	-0.831602
2010.44	-36241.1	-14788.3	5.24126	2.26975	2.41529	-0.769051
2010.46	-36241.2	-14788.3	5.28244	2.19515	2.44857	-0.702291
2010.48	-36241.3	-14788.3	5.32318	2.12167	2.47926	-0.632021
2010.49	-36241.4	-14788.3	5.36721	2.04672	2.50907	-0.559517
2010.51	-36241.5	-14788.3	5.4126	1.97386	2.53678	-0.490389
2010.53	-36241.6	-14788.3	5.45246	1.91206	2.55868	-0.433704
2010.54	-36241.7	-14788.3	5.48568	1.86265	2.5744	-0.390259
2010.56	-36241.8	-14788.2	5.51596	1.82067	2.58628	-0.354167
2010.58	-36241.9	-14788.2	5.54694	1.78129	2.59659	-0.319711
2010.6	-36242	-14788.2	5.57984	1.74334	2.60602	-0.285578
2010.61	-36242.1	-14788.2	5.61425	1.70816	2.61417	-0.253453
2010.63	-36242.2	-14788.2	5.64963	1.6771	2.62066	-0.225001
2010.65	-36242.3	-14788.2	5.68444	1.65105	2.62555	-0.200969
2010.66	-36242.4	-14788.1	5.71645	1.6306	2.62926	-0.181475
2010.68	-36242.4	-14788.1	5.74396	1.61607	2.63216	-0.166476
2010.7	-36242.5	-14788.1	5.76974	1.60551	2.63446	-0.154666
2010.71	-36242.6	-14788.1	5.79881	1.59582	2.63629	-0.144119
2010.73	-36242.7	-14788	5.83511	1.58436	2.63782	-0.133191
2010.75	-36242.9	-14788	5.87367	1.57205	2.6396	-0.122605
2010.77	-36242.9	-14788	5.90661	1.5612	2.64233	-0.113933
2010.78	-36243	-14788	5.93639	1.5512	2.64615	-0.106526
2010.8	-36243.1	-14787.9	5.96854	1.54066	2.65093	-0.0990806
2010.82	-36243.2	-14787.9	6.00146	1.53054	2.65634	-0.0918989
2010.83	-36243.4	-14787.9	6.03197	1.52209	2.66219	-0.0856305
2010.85	-36243.5	-14787.8	6.06156	1.51386	2.6695	-0.0798603
2010.87	-36243.5	-14787.8	6.09241	1.50447	2.67841	-0.0740541
2010.88	-36243.6	-14787.8	6.12333	1.49667	2.68333	-0.0686275
2010.9	-36243.7	-14787.7	6.15277	1.49338	2.67868	-0.0640212
2010.92	-36243.8	-14787.7	6.18172	1.49339	2.66573	-0.0596468
2010.94	-36244	-14787.7	6.21143	1.49478	2.64726	-0.054714
2010.95	-36244.1	-14787.6	6.2418	1.49679	2.62531	-0.0486187
2010.97	-36244.1	-14787.6	6.27253	1.49827	2.6005	-0.0405516
2010.99	-36244.2	-14787.6	6.30369	1.49611	2.56916	-0.0288834
2011	-36244.4	-14787.5	6.33503	1.48782	2.52988	-0.0124253
2011.02	-36244.5	-14787.5	6.36516	1.47382	2.48996	0.00828366
2011.04	-36244.6	-14787.5	6.39347	1.45505	2.45397	0.0324498
2011.05	-36244.7	-14787.4	6.42174	1.43244	2.41624	0.0593915
2011.07	-36244.8	-14787.4	6.45105	1.40782	2.37253	0.0878385
2011.09	-36244.9	-14787.3	6.48004	1.38501	2.32547	0.115082
2011.11	-36245	-14787.3	6.50769	1.36678	2.27587	0.138724
2011.12	-36245.1	-14787.3	6.5345	1.35309	2.21878	0.157428
2011.14	-36245.2	-14787.2	6.56107	1.34379	2.15084	0.170796
2011.16	-36245.3	-14787.2	6.58798	1.33912	2.07269	0.179838
2011.17	-36245.4	-14787.1	6.61544	1.33869	1.98696	0.185732
2011.19	-36245.5	-14787.1	6.64309	1.34105	1.89903	0.189707
2011.21	-36245.6	-14787	6.67061	1.34463	1.81058	0.192242
2011.22	-36245.7	-14787	6.69783	1.34795	1.71743	0.192703
2011.24	-36245.8	-14786.9	6.72457	1.35324	1.61322	0.190358
2011.26	-36245.9	-14786.9	6.75065	1.36717	1.48957	0.184452
2011.28	-36246	-14786.9	6.77631	1.39138	1.34285	0.174175
2011.29	-36246.1	-14786.8	6.80234	1.42097	1.17583	0.158713
2011.31	-36246.2	-14786.8	6.82902	1.45395	0.998627	0.138866
2011.33	-36246.4	-14786.7	6.85612	1.49176	0.828674	0.117169
2011.34	-36246.5	-14786.7	6.88358	1.53067	0.679899	0.0956811
2011.36	-36246.6	-14786.6	6.91157	1.56156	0.561421	0.0758518
2011.38	-36246.7	-14786.6	6.94074	1.5828	0.46991	0.0590764
2011.39	-36246.8	-14786.5	6.97186	1.59959	0.39146	0.0466272
2011.41	-36246.9	-14786.5	7.00132	1.6131	0.323531	0.0382266
2011.43	-36247	-14786.4	7.02316	1.62143	0.271099	0.0323805
2011.45	-36247.1	-14786.4	7.04542	1.62736	0.216235	0.0277314
2011.46	-36247.3	-14786.4	7.08239	1.63541	0.137171	0.0231412
2011.48	-36247.3	-14786.3	7.1126	1.63466	0.132435	0.0186807
2011.5	-36247.5	-14786.3	7.14101	1.63274	0.133022	0.0140242
2011.51	-36247.6	-14786.2	7.16993	1.63573	0.0689889	0.00492433
2011.53	-36247.7	-14786.2	7.19988	1.63943	-0.0310501	-0.00697996
2011.55	-36247.8	-14786.1	7.22672	1.64035	-0.0832424	-0.0189339
2011.56	-36247.9	-14786.1	7.25783	1.63751	-0.111394	-0.0308543
2011.58	-36248	-14786	7.28553	1.63143	-0.0991501	-0.0391974
2011.6	-36248.2	-14786	7.31177	1.62195	-0.0617639	-0.0448738
2011.62	-36248.3	-14786	7.34005	1.61106	-0.0134445	-0.0495783
2011.63	-36248.4	-14785.9	7.36693	1.60409	-0.0180787	-0.0547348
2011.65	-36248.5	-14785.9	7.39342	1.59728	-0.0884331	-0.0632173
2011.67	-36248.6	-14785.8	7.42169	1.59359	-0.20237	-0.0714375
2011.68	-36248.7	-14785.8	7.44847	1.5871	-0.338559	-0.0781869
2011.7	-36248.9	-14785.7	7.47503	1.58036	-0.469604	-0.0795551
2011.72	-36249	-14785.7	7.50333	1.57333	-0.566667	-0.0784314
2011.73	-36249.1	-14785.6	7.53	1.56333	-0.59	-0.0762527
2011.75	-36249.2	-14785.6	7.55667	1.55667	-0.573333	-0.0740741
2011.77	-36249.3	-14785.6	7.58151	1.54627	-0.551666	-0.0740284
2011.79	-36249.4	-14785.5	7.60823	1.54305	-0.514167	-0.0730095
2011.8	-36249.6	-14785.5	7.635	1.53638	-0.466859	-0.0740426
2011.82	-36249.7	-14785.4	7.663	1.53268	-0.414831	-0.0731228
2011.84	-36249.8	-14785.4	7.68607	1.52614	-0.379213	-0.0766809
2011.85	-36249.9	-14785.3	7.71	1.52333	-0.343333	-0.0816993
2011.87	-36250.1	-14785.3	7.7335	1.51725	-0.313497	-0.095012
2011.89	-36250.2	-14785.3	7.76323	1.51387	-0.283208	-0.113003
2011.9	-36250.3	-14785.2	7.79014	1.50732	-0.257138	-0.135715
2011.92	-36250.5	-14785.2	7.81843	1.50362	-0.21605	-0.155796
2011.94	-36250.6	-14785.1	7.84203	1.49697	-0.1751	-0.172379
2011.96	-36250.7	-14785.1	7.86523	1.49363	-0.157119	-0.184503
2011.97	-36250.8	-14785	7.89	1.48667	-0.156667	-0.196078
2011.99	-36250.9	-14785	7.91333	1.48333	-0.173333	-0.204793
2012.01	-36251.1	-14784.9	7.94	1.47667	-0.2	-0.212418
2012.02	-36251.2	-14784.9	7.96832	1.47302	-0.242721	-0.217016
2012.04	-36251.3	-14784.9	7.99476	1.4664	-0.289458	-0.220108
2012.06	-36251.5	-14784.8	8.01808	1.463	-0.339874	-0.220088
2012.07	-36251.6	-14784.8	8.04285	1.45611	-0.39656	-0.221074
2012.09	-36251.7	-14784.7	8.06602	1.45269	-0.449352	-0.220134
2012.11	-36251.9	-14784.7	8.08954	1.44613	-0.499031	-0.220908
2012.13	-36252	-14784.6	8.11429	1.44228	-0.543959	-0.215689
2012.14	-36252.1	-14784.6	8.13722	1.43601	-0.578578	-0.2053
2012.16	-36252.3	-14784.6	8.16155	1.43199	-0.604347	-0.184624
2012.18	-36252.4	-14784.5	8.18914	1.42705	-0.622738	-0.164341
2012.19	-36252.5	-14784.5	8.21267	1.43538	-0.627458	-0.15018
2012.21	-36252.7	-14784.4	8.23928	1.44714	-0.630596	-0.145186
2012.23	-36252.8	-14784.4	8.26448	1.46432	-0.627999	-0.14374
2012.24	-36252.9	-14784.3	8.29042	1.47773	-0.616012	-0.145831
2012.26	-36253.1	-14784.3	8.31387	1.49536	-0.595896	-0.151122
2012.28	-36253.2	-14784.3	8.33825	1.51214	-0.565929	-0.158301
2012.3	-36253.3	-14784.2	8.36231	1.52282	-0.536313	-0.163965
2012.31	-36253.5	-14784.2	8.38997	1.52892	-0.505215	-0.1684
2012.33	-36253.6	-14784.1	8.41814	1.53694	-0.475349	-0.175502
2012.35	-36253.7	-14784.1	8.44278	1.5491	-0.448331	-0.187785
2012.36	-36253.9	-14784	8.46807	1.56977	-0.416138	-0.20696
2012.38	-36254	-14784	8.49587	1.59473	-0.377365	-0.229509
2012.4	-36254.1	-14784	8.52387	1.61666	-0.330153	-0.249895
2012.41	-36254.3	-14783.9	8.55365	1.63398	-0.279902	-0.266784
2012.43	-36254.4	-14783.9	8.58088	1.64565	-0.230777	-0.279686
2012.45	-36254.6	-14783.8	8.60736	1.65423	-0.190548	-0.288668
2012.47	-36254.7	-14783.8	8.63466	1.65725	-0.150767	-0.294934
2012.48	-36254.8	-14783.7	8.66466	1.65512	-0.111906	-0.296236
2012.5	-36255	-14783.7	8.69204	1.6496	-0.0705533	-0.292983
2012.52	-36255.1	-14783.6	8.72211	1.64264	-0.0191404	-0.286933
2012.53	-36255.3	-14783.6	8.75106	1.634	0.0362058	-0.279418
2012.55	-36255.4	-14783.6	8.77696	1.62152	0.0953811	-0.271347
2012.57	-36255.6	-14783.5	8.80508	1.60777	0.154354	-0.261013
2012.58	-36255.7	-14783.5	8.8322	1.5914	0.200812	-0.253703
2012.6	-36255.8	-14783.4	8.859	1.57713	0.222001	-0.25255
2012.62	-36256	-14783.4	8.8841	1.56338	0.219641	-0.260564
2012.64	-36256.1	-14783.3	8.91035	1.54962	0.20388	-0.274971
2012.65	-36256.3	-14783.3	8.93686	1.53698	0.191218	-0.293726
2012.67	-36256.4	-14783.2	8.96524	1.51942	0.189917	-0.323711
2012.69	-36256.5	-14783.2	8.98941	1.50829	0.187651	-0.36256
2012.7	-36256.7	-14783.1	9.0124	1.49804	0.181129	-0.411118
2012.72	-36256.9	-14783.1	9.03708	1.49373	0.174509	-0.463785
2012.74	-36256.9	-14783.1	9.06203	1.48797	0.159917	-0.507173
2012.75	-36257.2	-14783	9.08989	1.48081	0.141853	-0.545901
2012.77	-36257.3	-14783	9.11846	1.47377	0.130332	-0.57787
2012.79	-36257.4	-14782.9	9.14202	1.46693	0.126991	-0.603254
2012.81	-36257.6	-14782.9	9.16523	1.46365	0.114547	-0.624088
2012.82	-36257.7	-14782.8	9.19	1.45667	0.09	-0.642702
2012.84	-36257.9	-14782.8	9.21333	1.45333	0.07	-0.652505
2012.86	-36258.1	-14782.7	9.23667	1.44	0.0566667	-0.654684
2012.87	-36258.2	-14782.7	9.26143	1.42186	0.0426662	-0.64397
2012.89	-36258.3	-14782.6	9.28468	1.39162	0.0365475	-0.623797
2012.91	-36258.5	-14782.6	9.3081	1.36503	0.036702	-0.592628
2012.92	-36258.6	-14782.5	9.33285	1.33713	0.0366144	-0.552957
2012.94	-36258.8	-14782.5	9.356	1.31804	0.0368171	-0.5127
2012.96	-36259	-14782.4	9.37961	1.30122	0.0407658	-0.47237
2012.98	-36259.1	-14782.4	9.40388	1.28402	0.0475777	-0.433649
2012.99	-36259.2	-14782.3	9.42339	1.27101	0.0503958	-0.400985
2013.01	-36259.4	-14782.3	9.44373	1.25782	0.0543891	-0.373398
2013.03	-36259.5	-14782.2	9.46481	1.24824	0.0616706	-0.350202
2013.04	-36259.7	-14782.2	9.4847	1.24165	0.0682011	-0.33307
2013.06	-36259.9	-14782.1	9.50466	1.2358	0.0749425	-0.319087
2013.08	-36260	-14782.1	9.52758	1.23132	0.0822452	-0.305953
2013.09	-36260.1	-14782	9.5466	1.22626	0.0875771	-0.297539
2013.11	-36260.2	-14782	9.55582	1.22584	0.0889968	-0.291681
2013.13	-36260.5	-14781.9	9.58863	1.21617	0.0946828	-0.28612
2013.15	-36260.6	-14781.9	9.60811	1.22614	0.101031	-0.29234
2013.16	-36260.8	-14781.8	9.63242	1.24143	0.104215	-0.308125
2013.18	-36260.9	-14781.8	9.65513	1.26553	0.106775	-0.328853
2013.2	-36261.1	-14781.7	9.67603	1.28514	0.107361	-0.351826
2013.21	-36261.2	-14781.7	9.69559	1.30164	0.110805	-0.371344
2013.23	-36261.4	-14781.6	9.71701	1.31766	0.115494	-0.38845
2013.25	-36261.5	-14781.6	9.74177	1.3318	0.129404	-0.403323
2013.26	-36261.7	-14781.5	9.76495	1.34282	0.152157	-0.414587
2013.28	-36261.9	-14781.5	9.78773	1.34923	0.180311	-0.425081
2013.3	-36262	-14781.4	9.80839	1.35502	0.206267	-0.433363
2013.32	-36262.2	-14781.4	9.82786	1.35818	0.221632	-0.43852
2013.33	-36262.3	-14781.3	9.84993	1.36028	0.229669	-0.440732
2013.35	-36262.5	-14781.3	9.87458	1.35992	0.236521	-0.441315
2013.37	-36262.7	-14781.2	9.89745	1.36002	0.243005	-0.440662
2013.38	-36262.8	-14781.2	9.92167	1.35999	0.250313	-0.435983
2013.4	-36263	-14781.1	9.94587	1.36002	0.255116	-0.424233
2013.42	-36263.1	-14781	9.96883	1.35993	0.259913	-0.404977
2013.43	-36263.3	-14781	9.99314	1.36026	0.266837	-0.378228
2013.45	-36263.5	-14780.9	10.0172	1.35825	0.275961	-0.349015
2013.47	-36263.6	-14780.9	10.0402	1.35474	0.284139	-0.322528
2013.49	-36263.8	-14780.8	10.0646	1.35102	0.290857	-0.299719
2013.5	-36264	-14780.8	10.0885	1.34969	0.29737	-0.283258
2013.52	-36264.1	-14780.7	10.1119	1.35037	0.306432	-0.271624
2013.54	-36264.3	-14780.7	10.1339	1.34786	0.315043	-0.261764
2013.55	-36264.4	-14780.6	10.1543	1.34422	0.319227	-0.254335
2013.57	-36264.6	-14780.6	10.1737	1.34113	0.322067	-0.249607
2013.59	-36264.7	-14780.5	10.1974	1.33574	0.327984	-0.244627
2013.6	-36264.9	-14780.4	10.2212	1.32126	0.337587	-0.235112
2013.62	-36265.1	-14780.4	10.2446	1.29964	0.347592	-0.219472
2013.64	-36265.2	-14780.3	10.2664	1.26917	0.35819	-0.195456
2013.66	-36265.4	-14780.3	10.2865	1.2362	0.368064	-0.166856
2013.67	-36265.6	-14780.2	10.3064	1.19571	0.380822	-0.130692
2013.69	-36265.7	-14780.2	10.3275	1.13732	0.39501	-0.0833266
2013.71	-36265.9	-14780.1	10.3479	1.07705	0.408565	-0.0321915
2013.72	-36266.1	-14780	10.3646	1.01685	0.419029	0.0198431
2013.74	-36266.2	-14780	10.3824	0.962852	0.426254	0.0741841
2013.76	-36266.4	-14779.9	10.3958	0.918995	0.433035	0.125654
2013.77	-36266.6	-14779.9	10.4124	0.882022	0.436472	0.173648
2013.79	-36266.7	-14779.8	10.4267	0.85	0.44	0.220044
2013.81	-36266.9	-14779.7	10.4433	0.823333	0.44	0.254902
2013.83	-36267.1	-14779.7	10.4567	0.8	0.436667	0.281046
2013.84	-36267.3	-14779.6	10.4707	0.782439	0.429597	0.300506
2013.86	-36267.4	-14779.6	10.4807	0.76934	0.422863	0.313257
2013.88	-36267.6	-14779.5	10.4942	0.759452	0.412641	0.321725
2013.89	-36267.8	-14779.4	10.5084	0.753124	0.397821	0.324518
2013.91	-36267.9	-14779.4	10.5212	0.757666	0.377855	0.31932
2013.93	-36268.1	-14779.3	10.5315	0.772513	0.361281	0.307579
2013.94	-36268.3	-14779.3	10.5457	0.797698	0.343953	0.289773
2013.96	-36268.4	-14779.2	10.5595	0.820748	0.331208	0.271143
2013.98	-36268.6	-14779.2	10.5759	0.844005	0.317075	0.251343
2014	-36268.8	-14779.1	10.5905	0.864325	0.299312	0.232169
2014.01	-36269	-14779	10.6066	0.880085	0.28256	0.216759
2014.03	-36269.1	-14779	10.6207	0.892633	0.266999	0.204083
2014.05	-36269.3	-14778.9	10.6375	0.903133	0.257337	0.193263
2014.06	-36269.5	-14778.8	10.6513	0.912155	0.246216	0.185009
2014.08	-36269.6	-14778.8	10.6678	0.918848	0.23317	0.17786
2014.1	-36269.8	-14778.7	10.6814	0.924812	0.223637	0.172552
2014.11	-36270	-14778.7	10.6944	0.92795	0.219563	0.168956
2014.13	-36270.1	-14778.6	10.7093	0.9303	0.219922	0.167253
