# Supplementary material for: Extraction of driving behavior primitives considering driver expectation and vehicle dynamics
Source: PLoS One. 2025 Dec 31;20(12):e0340123. doi: 10.1371/journal.pone.0340123 (PMC12755792; doi:10.1371/journal.pone.0340123)
Supplement: S2 File — The dataset utilized in this study is organized into two main folders, categorizing driving scenarios into straight driving and turning maneuvers. These folders contain the raw, unprocessed behavioral data. For a detailed description of the variables and format within the.xlsx files, please refer to the accompanying readme.txt file. (ZIP) [file pone.0340123.s002.zip › DataSetForPimitiveExaction-2/turning/c211_w_1.xlsx]

## Sheet: Sheet1
2071.91	-35944.5	-14594.2	3.15204	-0.107943	0.01	0.175035
2071.93	-35944.5	-14594.3	3.14987	-0.106592	0.01	0.173081
2071.95	-35944.5	-14594.3	3.1477	-0.10544	0.00999999	0.170896
2071.97	-35944.5	-14594.4	3.14545	-0.104369	0.00999999	0.168615
2071.98	-35944.6	-14594.4	3.14304	-0.103181	0.01	0.166419
2072	-35944.6	-14594.5	3.14051	-0.101814	0.01	0.164433
2072.02	-35944.6	-14594.5	3.13817	-0.100601	0.01	0.162622
2072.03	-35944.6	-14594.6	3.13641	-0.0999408	0.00999999	0.160926
2072.05	-35944.6	-14594.6	3.13534	-0.0999618	0.00999991	0.159317
2072.07	-35944.7	-14594.7	3.13438	-0.100141	0.0099999	0.157849
2072.09	-35944.7	-14594.7	3.13291	-0.0998622	0.0100001	0.156588
2072.1	-35944.7	-14594.8	3.13065	-0.0988517	0.0100004	0.155518
2072.12	-35944.7	-14594.8	3.12819	-0.0975242	0.0100004	0.154454
2072.14	-35944.7	-14594.9	3.12615	-0.096373	0.00999971	0.153194
2072.15	-35944.8	-14594.9	3.12483	-0.0955177	0.00999864	0.151777
2072.17	-35944.8	-14594.9	3.12391	-0.0944335	0.00999865	0.150658
2072.19	-35944.8	-14595	3.12299	-0.0925499	0.0100013	0.150336
2072.2	-35944.8	-14595	3.12188	-0.0902335	0.0100053	0.151421
2072.22	-35944.8	-14595.1	3.12069	-0.0892296	0.0100048	0.15469
2072.24	-35944.8	-14595.2	3.11954	-0.0913842	0.00999417	0.160942
2072.26	-35944.9	-14595.2	3.11846	-0.0981931	0.0099798	0.171267
2072.27	-35944.9	-14595.2	3.11733	-0.110711	0.00998325	0.18712
2072.29	-35944.9	-14595.3	3.11601	-0.12998	0.0100252	0.209961
2072.31	-35944.9	-14595.3	3.11425	-0.157443	0.0100773	0.240671
2072.32	-35945	-14595.4	3.11164	-0.194977	0.0100579	0.279504
2072.34	-35945	-14595.4	3.10779	-0.244377	0.00989262	0.326654
2072.36	-35945	-14595.5	3.1026	-0.305332	0.00970533	0.381656
2072.37	-35945	-14595.5	3.09625	-0.375583	0.00980332	0.443436
2072.39	-35945	-14595.6	3.08888	-0.452782	0.010477	0.510866
2072.41	-35945.1	-14595.6	3.08041	-0.534338	0.011644	0.582337
2072.43	-35945.1	-14595.7	3.07054	-0.617471	0.0129259	0.655855
2072.44	-35945.1	-14595.7	3.05899	-0.699454	0.0139736	0.729446
2072.46	-35945.1	-14595.8	3.04579	-0.778311	0.0149079	0.801457
2072.48	-35945.1	-14595.8	3.03119	-0.852576	0.0161688	0.870462
2072.49	-35945.2	-14595.9	3.01543	-0.920878	0.0181402	0.935105
2072.51	-35945.2	-14595.9	2.99866	-0.982684	0.0205792	0.994715
2072.53	-35945.2	-14596	2.98096	-1.03795	0.0228788	1.04902
2072.54	-35945.2	-14596	2.96241	-1.0867	0.0245047	1.09778
2072.56	-35945.2	-14596.1	2.9432	-1.1295	0.0255654	1.14084
2072.58	-35945.2	-14596.1	2.92351	-1.16716	0.0264864	1.17812
2072.6	-35945.3	-14596.2	2.90353	-1.20034	0.0276267	1.20959
2072.61	-35945.3	-14596.2	2.88322	-1.22862	0.0288713	1.23546
2072.63	-35945.3	-14596.2	2.86248	-1.25111	0.0299066	1.25608
2072.65	-35945.3	-14596.3	2.84122	-1.26716	0.030459	1.27175
2072.66	-35945.3	-14596.3	2.81962	-1.27745	0.0304891	1.28279
2072.68	-35945.4	-14596.4	2.79794	-1.28312	0.0300404	1.2895
2072.7	-35945.4	-14596.4	2.77639	-1.28518	0.0291697	1.29222
2072.71	-35945.4	-14596.5	2.7549	-1.28405	0.0279984	1.29167
2072.73	-35945.4	-14596.5	2.73333	-1.28	0.0266667	1.28867
2072.75	-35945.4	-14596.6	2.71162	-1.27339	0.0253217	1.28386
2072.77	-35945.4	-14596.6	2.68999	-1.26511	0.0241379	1.2772
2072.78	-35945.5	-14596.6	2.66877	-1.25614	0.0232966	1.26849
2072.8	-35945.5	-14596.7	2.64813	-1.24691	0.0229274	1.25751
2072.82	-35945.5	-14596.7	2.62786	-1.23595	0.0229874	1.24403
2072.83	-35945.5	-14596.8	2.60761	-1.22137	0.0233972	1.22779
2072.85	-35945.5	-14596.8	2.58719	-1.20178	0.0241274	1.20822
2072.87	-35945.5	-14596.8	2.56674	-1.17719	0.0252894	1.18385
2072.88	-35945.6	-14596.9	2.54644	-1.14781	0.0270186	1.15307
2072.9	-35945.6	-14596.9	2.52653	-1.11303	0.0292896	1.11456
2072.92	-35945.6	-14597	2.50733	-1.07013	0.0316938	1.06778
2072.93	-35945.6	-14597	2.48917	-1.01615	0.0337697	1.01228
2072.95	-35945.6	-14597	2.47231	-0.949461	0.0354836	0.947862
2072.97	-35945.6	-14597.1	2.45679	-0.871276	0.0376673	0.874758
2072.99	-35945.7	-14597.1	2.44265	-0.783136	0.0412491	0.793269
2073	-35945.7	-14597.2	2.43002	-0.686859	0.0465175	0.704586
2073.02	-35945.7	-14597.2	2.41921	-0.584746	0.0526599	0.611426
2073.04	-35945.7	-14597.2	2.41053	-0.479162	0.0587641	0.516656
2073.05	-35945.7	-14597.3	2.40397	-0.373411	0.0644219	0.423048
2073.07	-35945.7	-14597.3	2.39903	-0.272176	0.0699665	0.333231
2073.09	-35945.8	-14597.3	2.39519	-0.180199	0.0757782	0.249806
2073.11	-35945.8	-14597.4	2.39225	-0.100407	0.0817978	0.174707
2073.12	-35945.8	-14597.4	2.39043	-0.0334338	0.0874126	0.10903
2073.14	-35945.8	-14597.5	2.38995	0.0202768	0.0919966	0.0537821
2073.16	-35945.8	-14597.5	2.39074	0.0614399	0.0955116	0.0089619
2073.17	-35945.8	-14597.5	2.39239	0.0920234	0.0985535	-0.0265167
2073.19	-35945.8	-14597.6	2.39446	0.114052	0.101727	-0.0537994
2073.21	-35945.9	-14597.6	2.39672	0.129435	0.105181	-0.0741429
2073.22	-35945.9	-14597.6	2.39905	0.139978	0.108641	-0.0889063
2073.24	-35945.9	-14597.7	2.40135	0.147427	0.111819	-0.0994355
2073.26	-35945.9	-14597.7	2.4036	0.152677	0.114446	-0.106807
2073.28	-35945.9	-14597.8	2.40586	0.155947	0.116265	-0.111885
2073.29	-35946	-14597.8	2.40816	0.157455	0.117057	-0.115491
2073.31	-35946	-14597.8	2.41046	0.157607	0.117042	-0.118014
2073.33	-35946	-14597.9	2.4127	0.15694	0.116736	-0.119549
2073.34	-35946	-14597.9	2.41481	0.155962	0.116616	-0.120199
2073.36	-35946	-14597.9	2.41694	0.154861	0.116693	-0.120208
2073.38	-35946	-14598	2.41936	0.153639	0.116703	-0.119906
2073.39	-35946.1	-14598	2.4223	0.152313	0.116441	-0.119589
2073.41	-35946.1	-14598.1	2.4257	0.151056	0.116199	-0.119272
2073.43	-35946.1	-14598.1	2.42935	0.150115	0.116513	-0.118835
2073.45	-35946.1	-14598.1	2.43303	0.149695	0.117842	-0.118206
2073.46	-35946.1	-14598.2	2.43654	0.149713	0.1201	-0.117656
2073.48	-35946.1	-14598.2	2.43967	0.149965	0.12297	-0.117602
2073.5	-35946.2	-14598.2	2.44225	0.150243	0.126166	-0.1185
2073.51	-35946.2	-14598.3	2.44446	0.150337	0.129569	-0.121036
2073.53	-35946.2	-14598.3	2.44654	0.150035	0.133121	-0.12598
2073.55	-35946.2	-14598.4	2.44873	0.149191	0.13674	-0.134219
2073.56	-35946.2	-14598.4	2.45102	0.14798	0.140223	-0.147232
2073.58	-35946.2	-14598.4	2.45333	0.146667	0.143333	-0.166667
2073.6	-35946.3	-14598.5	2.45562	0.145463	0.14578	-0.19387
2073.62	-35946.3	-14598.5	2.45788	0.144355	0.147051	-0.228971
2073.63	-35946.3	-14598.5	2.46013	0.143269	0.146581	-0.271793
2073.65	-35946.3	-14598.6	2.46239	0.142152	0.1441	-0.321956
2073.67	-35946.3	-14598.6	2.46466	0.141011	0.140327	-0.378402
2073.68	-35946.4	-14598.7	2.46693	0.139866	0.136191	-0.439924
2073.7	-35946.4	-14598.7	2.4692	0.138728	0.132404	-0.505088
2073.72	-35946.4	-14598.7	2.47147	0.137597	0.129071	-0.571807
2073.73	-35946.4	-14598.8	2.47373	0.136467	0.126192	-0.637878
2073.75	-35946.4	-14598.8	2.476	0.135335	0.123941	-0.701622
2073.77	-35946.4	-14598.9	2.47827	0.134201	0.122904	-0.762595
2073.79	-35946.5	-14598.9	2.48053	0.133066	0.123725	-0.820536
2073.8	-35946.5	-14598.9	2.4828	0.131933	0.12654	-0.875236
2073.82	-35946.5	-14599	2.48507	0.130799	0.130456	-0.926593
2073.84	-35946.5	-14599	2.48733	0.129667	0.134466	-0.974518
2073.85	-35946.5	-14599	2.48959	0.128535	0.138	-1.0189
2073.87	-35946.5	-14599.1	2.49186	0.127402	0.141253	-1.05959
2073.89	-35946.6	-14599.1	2.49414	0.126265	0.144483	-1.09643
2073.9	-35946.6	-14599.2	2.49642	0.125127	0.147525	-1.12921
2073.92	-35946.6	-14599.2	2.49869	0.123994	0.149585	-1.15759
2073.94	-35946.6	-14599.2	2.50091	0.122874	0.149851	-1.18128
2073.95	-35946.6	-14599.3	2.50311	0.121757	0.148508	-1.20015
2073.97	-35946.7	-14599.3	2.50539	0.12062	0.147005	-1.21435
2073.99	-35946.7	-14599.3	2.50785	0.119437	0.146836	-1.22408
2074.01	-35946.7	-14599.4	2.51036	0.118242	0.148531	-1.22973
2074.02	-35946.7	-14599.4	2.51254	0.117132	0.151585	-1.23196
2074.04	-35946.7	-14599.5	2.51402	0.116193	0.155451	-1.23145
2074.06	-35946.8	-14599.5	2.51496	0.11528	0.159819	-1.22877
2074.07	-35946.8	-14599.5	2.51603	0.114032	0.164598	-1.2244
2074.09	-35946.8	-14599.6	2.51785	0.11211	0.169686	-1.21881
2074.11	-35946.8	-14599.6	2.5203	0.109691	0.17466	-1.21234
2074.12	-35946.8	-14599.7	2.52266	0.107358	0.178841	-1.20523
2074.14	-35946.9	-14599.7	2.52427	0.10566	0.181599	-1.1977
2074.16	-35946.9	-14599.7	2.52525	0.104562	0.182945	-1.18975
2074.18	-35946.9	-14599.8	2.52626	0.103636	0.183334	-1.18126
2074.19	-35946.9	-14599.8	2.52792	0.102493	0.183224	-1.17211
2074.21	-35946.9	-14599.8	2.53021	0.101218	0.183043	-1.16209
2074.23	-35947	-14599.9	2.53274	0.100173	0.183202	-1.15096
2074.24	-35947	-14599.9	2.53518	0.0996775	0.184042	-1.13841
2074.26	-35947	-14600	2.53744	0.0996797	0.18532	-1.12371
2074.28	-35947	-14600	2.53962	0.099944	0.186507	-1.10593
2074.3	-35947	-14600	2.54178	0.100237	0.187132	-1.08419
2074.31	-35947.1	-14600.1	2.54401	0.100345	0.187161	-1.05818
2074.33	-35947.1	-14600.1	2.54638	0.100068	0.186739	-1.02783
2074.35	-35947.1	-14600.1	2.5489	0.0992535	0.185991	-0.992998
2074.36	-35947.1	-14600.2	2.55132	0.0980577	0.184908	-0.953261
2074.38	-35947.1	-14600.2	2.55324	0.0967422	0.183434	-0.908069
2074.4	-35947.2	-14600.3	2.55445	0.0955245	0.181529	-0.857123
2074.41	-35947.2	-14600.3	2.55537	0.0944082	0.179247	-0.801301
2074.43	-35947.2	-14600.3	2.55667	0.0933333	0.176667	-0.74183
2074.45	-35947.2	-14600.4	2.55877	0.0922461	0.173942	-0.679434
2074.47	-35947.2	-14600.4	2.56125	0.0911182	0.171524	-0.61282
2074.48	-35947.3	-14600.5	2.56344	0.0899279	0.169939	-0.540192
2074.5	-35947.3	-14600.5	2.56492	0.0886866	0.169487	-0.461947
2074.52	-35947.3	-14600.5	2.5659	0.0875186	0.169717	-0.385842
2074.53	-35947.3	-14600.6	2.56678	0.0865715	0.17002	-0.321171
2074.55	-35947.3	-14600.6	2.56781	0.0859278	0.169997	-0.273665
2074.57	-35947.4	-14600.6	2.56899	0.0854861	0.169845	-0.238998
2074.58	-35947.4	-14600.7	2.57022	0.0851129	0.169868	-0.211083
2074.6	-35947.4	-14600.7	2.57144	0.0846746	0.170367	-0.183834
2074.62	-35947.4	-14600.8	2.57258	0.0840376	0.171644	-0.151163
2074.64	-35947.5	-14600.8	2.57354	0.0830695	0.173999	-0.107019
2074.65	-35947.5	-14600.8	2.57441	0.0818014	0.177382	-0.0502495
2074.67	-35947.5	-14600.9	2.57552	0.0805955	0.18104	0.0103858
2074.69	-35947.5	-14600.9	2.57726	0.0798506	0.184143	0.064986
2074.7	-35947.5	-14600.9	2.57965	0.0797108	0.186398	0.107997
2074.72	-35947.6	-14601	2.58207	0.0798821	0.188444	0.14135
2074.74	-35947.6	-14601	2.58386	0.0800306	0.191002	0.1677
2074.75	-35947.6	-14601.1	2.5849	0.080014	0.194318	0.18879
2074.77	-35947.6	-14601.1	2.58585	0.0799716	0.197937	0.205021
2074.79	-35947.6	-14601.1	2.58743	0.0800601	0.201348	0.216697
2074.81	-35947.7	-14601.2	2.58976	0.0802362	0.204153	0.224432
2074.82	-35947.7	-14601.2	2.59221	0.0802057	0.206085	0.229232
2074.84	-35947.7	-14601.3	2.59414	0.0796687	0.206891	0.232114
2074.86	-35947.7	-14601.3	2.59537	0.0786035	0.206421	0.233714
2074.87	-35947.8	-14601.3	2.59626	0.0772884	0.204637	0.234257
2074.89	-35947.8	-14601.4	2.59718	0.0760077	0.201516	0.233946
2074.91	-35947.8	-14601.4	2.59828	0.0748614	0.197245	0.232988
2074.92	-35947.8	-14601.4	2.59949	0.0737787	0.192206	0.231591
2074.94	-35947.9	-14601.5	2.60073	0.0726855	0.186806	0.229957
2074.96	-35947.9	-14601.5	2.60192	0.071557	0.181684	0.228169
2074.97	-35947.9	-14601.6	2.60299	0.0704077	0.177665	0.22622
2074.99	-35947.9	-14601.6	2.6039	0.0692531	0.17552	0.2241
2075.01	-35947.9	-14601.6	2.60484	0.0681086	0.175224	0.221864
2075.03	-35948	-14601.7	2.60616	0.066989	0.176214	0.219608
2075.04	-35948	-14601.7	2.60815	0.0659042	0.177945	0.217415
2075.06	-35948	-14601.7	2.61058	0.06481	0.180144	0.215243
2075.08	-35948	-14601.8	2.61288	0.0636312	0.182694	0.212978
2075.09	-35948.1	-14601.8	2.61453	0.0623191	0.18545	0.210519
2075.11	-35948.1	-14601.9	2.61562	0.0610497	0.188	0.207908
2075.13	-35948.1	-14601.9	2.6165	0.06011	0.189801	0.205257
2075.14	-35948.1	-14601.9	2.61751	0.0597338	0.190426	0.202659
2075.16	-35948.2	-14602	2.61865	0.0597871	0.190254	0.200092
2075.18	-35948.2	-14602	2.61986	0.0599813	0.190002	0.197481
2075.2	-35948.2	-14602.1	2.62104	0.0600698	0.190309	0.194782
2075.21	-35948.2	-14602.1	2.62218	0.0600491	0.191365	0.192119
2075.23	-35948.2	-14602.1	2.62327	0.0600018	0.1932	0.189675
2075.25	-35948.3	-14602.2	2.62433	0.0599934	0.195834	0.187589
2075.26	-35948.3	-14602.2	2.62543	0.0600067	0.19923	0.185778
2075.28	-35948.3	-14602.2	2.62667	0.06	0.203333	0.184096
2075.3	-35948.4	-14602.3	2.62805	0.0599527	0.208	0.182444
2075.32	-35948.4	-14602.3	2.62929	0.0599278	0.212718	0.180922
2075.33	-35948.4	-14602.4	2.63002	0.0600092	0.216886	0.179676
2075.35	-35948.4	-14602.4	2.63008	0.0602063	0.220041	0.178787
2075.37	-35948.4	-14602.4	2.6299	0.0602771	0.222189	0.178117
2075.38	-35948.5	-14602.5	2.63005	0.0599276	0.223437	0.177481
2075.4	-35948.5	-14602.5	2.63091	0.0590029	0.223906	0.176754
2075.42	-35948.5	-14602.5	2.6322	0.0577413	0.22377	0.175987
2075.43	-35948.5	-14602.6	2.63356	0.0564498	0.223212	0.175259
2075.45	-35948.6	-14602.6	2.63476	0.0553132	0.222351	0.174592
2075.47	-35948.6	-14602.7	2.63585	0.0542251	0.221162	0.173872
2075.49	-35948.6	-14602.7	2.63692	0.0530378	0.219595	0.172966
2075.5	-35948.6	-14602.7	2.63804	0.0517369	0.217621	0.171844
2075.52	-35948.7	-14602.8	2.63918	0.0505774	0.215246	0.170677
2075.54	-35948.7	-14602.8	2.64034	0.0498444	0.21248	0.169664
2075.55	-35948.7	-14602.8	2.6415	0.0496504	0.209332	0.168973
2075.57	-35948.7	-14602.9	2.64262	0.0498097	0.205809	0.168721
2075.59	-35948.8	-14602.9	2.64371	0.0501073	0.201924	0.169022
2075.6	-35948.8	-14603	2.64478	0.0503288	0.197973	0.169992
2075.62	-35948.8	-14603	2.64592	0.050261	0.194671	0.171751
2075.64	-35948.9	-14603	2.64723	0.0496964	0.19275	0.174417
2075.66	-35948.9	-14603.1	2.64859	0.0486366	0.192356	0.178024
2075.67	-35948.9	-14603.1	2.64967	0.0473466	0.192892	0.182495
2075.69	-35948.9	-14603.1	2.65011	0.0461011	0.193731	0.187751
2075.71	-35948.9	-14603.2	2.65	0.0449859	0.194657	0.193724
2075.72	-35949	-14603.2	2.64989	0.0438838	0.1959	0.200364
2075.74	-35949	-14603.2	2.65033	0.0426759	0.197697	0.207613
2075.76	-35949	-14603.3	2.65141	0.0414206	0.199976	0.21533
2075.77	-35949	-14603.3	2.65277	0.0403404	0.202387	0.223287
2075.79	-35949.1	-14603.4	2.65408	0.0396563	0.204566	0.231296
2075.81	-35949.1	-14603.4	2.65522	0.0394668	0.206144	0.239805
2075.83	-35949.1	-14603.4	2.65629	0.0397735	0.206753	0.249768
2075.84	-35949.2	-14603.5	2.65738	0.0405652	0.20605	0.262131
2075.86	-35949.2	-14603.5	2.6585	0.041705	0.204057	0.277556
2075.88	-35949.2	-14603.5	2.65966	0.04297	0.201042	0.296515
2075.89	-35949.2	-14603.6	2.66082	0.0441559	0.197264	0.319553
2075.91	-35949.3	-14603.6	2.66196	0.0452574	0.192862	0.347996
2075.93	-35949.3	-14603.7	2.66308	0.0463853	0.187906	0.383625
2075.94	-35949.3	-14603.7	2.66415	0.0476267	0.182535	0.428081
2075.96	-35949.3	-14603.7	2.66524	0.0488607	0.177481	0.481801
2075.98	-35949.4	-14603.8	2.66644	0.0498638	0.173771	0.544625
2075.99	-35949.4	-14603.8	2.6678	0.0504326	0.172241	0.616397
2076.01	-35949.4	-14603.8	2.66909	0.0505059	0.172409	0.696995
2076.03	-35949.4	-14603.9	2.66995	0.0500825	0.17324	0.78631
2076.05	-35949.5	-14603.9	2.6701	0.0491876	0.173814	0.883963
2076.06	-35949.5	-14604	2.66991	0.0479965	0.17387	0.988015
2076.08	-35949.5	-14604	2.66998	0.0467379	0.17338	1.09598
2076.1	-35949.6	-14604	2.67073	0.045591	0.17237	1.20536
2076.11	-35949.6	-14604.1	2.67198	0.0444987	0.171124	1.31364
2076.13	-35949.6	-14604.1	2.67333	0.0433333	0.17	1.4183
2076.15	-35949.6	-14604.1	2.6745	0.0420356	0.169324	1.51703
2076.16	-35949.7	-14604.2	2.67557	0.0408188	0.169293	1.60832
2076.18	-35949.7	-14604.2	2.67674	0.0399648	0.170071	1.69086
2076.2	-35949.7	-14604.2	2.6781	0.0396574	0.171744	1.76372
2076.22	-35949.7	-14604.3	2.67933	0.0397522	0.174138	1.82718
2076.23	-35949.8	-14604.3	2.68004	0.0400363	0.177024	1.8818
2076.25	-35949.8	-14604.4	2.68007	0.040296	0.180037	1.92841
2076.27	-35949.8	-14604.4	2.67989	0.040316	0.182422	1.96851
2076.28	-35949.8	-14604.4	2.68009	0.039881	0.183358	2.00376
2076.3	-35949.9	-14604.5	2.68099	0.0389112	0.182342	2.03544
2076.32	-35949.9	-14604.5	2.6823	0.0376491	0.179639	2.06398
2076.34	-35949.9	-14604.5	2.68363	0.0363831	0.175625	2.08969
2076.35	-35950	-14604.6	2.68477	0.0352657	0.170833	2.11268
2076.37	-35950	-14604.6	2.68585	0.0341737	0.166123	2.1327
2076.39	-35950	-14604.7	2.68703	0.0329529	0.162386	2.14945
2076.4	-35950	-14604.7	2.68833	0.0316185	0.160195	2.16259
2076.42	-35950.1	-14604.7	2.68948	0.0304774	0.159577	2.17175
2076.44	-35950.1	-14604.8	2.69018	0.0298601	0.1605	2.17656
2076.45	-35950.1	-14604.8	2.69035	0.0298145	0.162952	2.17688
2076.47	-35950.2	-14604.8	2.69017	0.029973	0.166937	2.17299
2076.49	-35950.2	-14604.9	2.68988	0.029945	0.172453	2.16517
2076.51	-35950.2	-14604.9	2.68968	0.0297127	0.179164	2.15394
2076.52	-35950.2	-14605	2.68977	0.0297276	0.18631	2.14001
2076.54	-35950.3	-14605	2.69034	0.0304365	0.193117	2.12416
2076.56	-35950.3	-14605	2.6914	0.0313616	0.199172	2.10742
2076.57	-35950.3	-14605.1	2.6927	0.0310275	0.204452	2.09106
2076.59	-35950.3	-14605.1	2.69402	0.0279108	0.208933	2.07642
2076.61	-35950.4	-14605.1	2.69523	0.0205226	0.212212	2.06502
2076.62	-35950.4	-14605.2	2.69628	0.00740606	0.213536	2.05856
2076.64	-35950.4	-14605.2	2.69714	-0.0129158	0.212187	2.0587
2076.66	-35950.5	-14605.2	2.69755	-0.0422551	0.208237	2.06621
2076.68	-35950.5	-14605.3	2.6971	-0.0826895	0.202386	2.08117
2076.69	-35950.5	-14605.3	2.69542	-0.136016	0.195327	2.10356
2076.71	-35950.5	-14605.3	2.6924	-0.200434	0.1875	2.13272
2076.73	-35950.6	-14605.4	2.68814	-0.271696	0.179173	2.16751
2076.74	-35950.6	-14605.4	2.68274	-0.345677	0.170627	2.20675
2076.76	-35950.6	-14605.5	2.67624	-0.419956	0.162338	2.2488
2076.78	-35950.7	-14605.5	2.66862	-0.493106	0.154897	2.29172
2076.79	-35950.7	-14605.5	2.65987	-0.563737	0.148831	2.33368
2076.81	-35950.7	-14605.6	2.64994	-0.63069	0.144134	2.37344
2076.83	-35950.7	-14605.6	2.63877	-0.69292	0.14054	2.41006
2076.85	-35950.8	-14605.6	2.62633	-0.749636	0.137776	2.44264
2076.86	-35950.8	-14605.7	2.61278	-0.801773	0.135551	2.47057
2076.88	-35950.8	-14605.7	2.5984	-0.850991	0.133565	2.49333
2076.9	-35950.9	-14605.7	2.58339	-0.89866	0.131541	2.51035
2076.91	-35950.9	-14605.8	2.56766	-0.944483	0.12933	2.52087
2076.93	-35950.9	-14605.8	2.55101	-0.98757	0.126825	2.52403
2076.95	-35950.9	-14605.8	2.53334	-1.02698	0.123928	2.5192
2076.96	-35951	-14605.9	2.51504	-1.06154	0.120565	2.50692
2076.98	-35951	-14605.9	2.49667	-1.09	0.116667	2.48802
2077	-35951	-14605.9	2.4786	-1.11151	0.112241	2.46339
2077.02	-35951	-14606	2.4606	-1.12685	0.107588	2.43405
2077.03	-35951.1	-14606	2.44224	-1.13715	0.103079	2.40102
2077.05	-35951.1	-14606	2.42325	-1.14348	0.099043	2.36548
2077.07	-35951.1	-14606.1	2.40386	-1.14644	0.0956594	2.32901
2077.08	-35951.2	-14606.1	2.38438	-1.14655	0.0930756	2.29328
2077.1	-35951.2	-14606.1	2.36503	-1.14437	0.091364	2.25975
2077.12	-35951.2	-14606.2	2.3458	-1.14056	0.0903838	2.22927
2077.13	-35951.2	-14606.2	2.32662	-1.13578	0.089957	2.20257
2077.15	-35951.3	-14606.2	2.30742	-1.1305	0.0898939	2.18033
2077.17	-35951.3	-14606.2	2.28815	-1.12475	0.0899765	2.16308
2077.18	-35951.3	-14606.3	2.26876	-1.11848	0.089984	2.15136
2077.2	-35951.3	-14606.3	2.24928	-1.11174	0.0898488	2.14551
2077.22	-35951.4	-14606.3	2.23	-1.10483	0.0898132	2.1456
2077.24	-35951.4	-14606.4	2.2112	-1.09802	0.0901554	2.15162
2077.25	-35951.4	-14606.4	2.19296	-1.09113	0.0910189	2.16303
2077.27	-35951.4	-14606.4	2.17498	-1.08306	0.0923157	2.17833
2077.29	-35951.4	-14606.4	2.15694	-1.07267	0.0939365	2.1959
2077.3	-35951.5	-14606.5	2.13873	-1.05942	0.0958781	2.21387
2077.32	-35951.5	-14606.5	2.12057	-1.04364	0.0982926	2.2299
2077.34	-35951.5	-14606.5	2.10268	-1.0257	0.101336	2.24164
2077.36	-35951.5	-14606.6	2.08528	-1.00496	0.104864	2.24709
2077.37	-35951.6	-14606.6	2.06854	-0.979455	0.108354	2.24466
2077.39	-35951.6	-14606.6	2.05262	-0.947221	0.111277	2.23281
2077.41	-35951.6	-14606.6	2.03754	-0.907884	0.113561	2.21067
2077.42	-35951.6	-14606.7	2.0232	-0.862796	0.115635	2.17805
2077.44	-35951.7	-14606.7	2.00947	-0.81335	0.117927	2.13486
2077.46	-35951.7	-14606.7	1.99647	-0.759929	0.120405	2.08158
2077.47	-35951.7	-14606.7	1.98453	-0.70198	0.122613	2.0193
2077.49	-35951.7	-14606.8	1.97396	-0.63897	0.124116	1.94909
2077.51	-35951.7	-14606.8	1.96465	-0.571154	0.125078	1.87211
2077.53	-35951.8	-14606.8	1.95619	-0.499418	0.126143	1.78953
2077.54	-35951.8	-14606.8	1.94821	-0.424666	0.127912	1.70252
2077.56	-35951.8	-14606.9	1.94089	-0.347802	0.130288	1.61241
2077.58	-35951.8	-14606.9	1.9348	-0.269728	0.132701	1.52059
2077.59	-35951.9	-14606.9	1.93048	-0.1914	0.134658	1.42848
2077.61	-35951.9	-14606.9	1.92791	-0.114286	0.136525	1.33768
2077.63	-35951.9	-14607	1.92676	-0.0401521	0.13917	1.24988
2077.64	-35951.9	-14607	1.92674	0.0292571	0.143359	1.16675
2077.66	-35951.9	-14607	1.9277	0.0923919	0.148976	1.08952
2077.68	-35952	-14607	1.92958	0.1478	0.155471	1.01923
2077.7	-35952	-14607.1	1.9323	0.194212	0.16232	0.956802
2077.71	-35952	-14607.1	1.93568	0.231604	0.169206	0.90237
2077.73	-35952	-14607.1	1.93953	0.260474	0.175902	0.855744
2077.75	-35952.1	-14607.1	1.94366	0.281472	0.182193	0.816633
2077.76	-35952.1	-14607.2	1.94812	0.296104	0.187946	0.7842
2077.78	-35952.1	-14607.2	1.95303	0.306177	0.193055	0.757413
2077.8	-35952.1	-14607.2	1.95845	0.313266	0.19741	0.73527
2077.81	-35952.1	-14607.2	1.9642	0.317831	0.200881	0.716913
2077.83	-35952.2	-14607.3	1.97	0.32	0.203333	0.701525
2077.85	-35952.2	-14607.3	1.97566	0.320018	0.204761	0.688329
2077.87	-35952.2	-14607.3	1.98127	0.318591	0.205682	0.676701
2077.88	-35952.2	-14607.3	1.98701	0.316544	0.206745	0.666057
2077.9	-35952.3	-14607.4	1.99293	0.314482	0.208293	0.655841
2077.92	-35952.3	-14607.4	1.9987	0.31228	0.209656	0.645591
2077.93	-35952.3	-14607.4	2.0039	0.309661	0.209951	0.634865
2077.95	-35952.3	-14607.4	2.0084	0.306479	0.208803	0.623214
2077.97	-35952.4	-14607.5	2.01273	0.302956	0.207277	0.610167
2077.98	-35952.4	-14607.5	2.01759	0.299377	0.206688	0.595251
2078	-35952.4	-14607.5	2.02327	0.29593	0.207876	0.578264
2078.02	-35952.4	-14607.5	2.02916	0.292566	0.210557	0.559653
2078.04	-35952.5	-14607.6	2.0345	0.289205	0.214281	0.53996
2078.05	-35952.5	-14607.6	2.03901	0.285802	0.218887	0.519752
2078.07	-35952.5	-14607.6	2.04333	0.28239	0.224789	0.499641
2078.09	-35952.5	-14607.6	2.0482	0.279012	0.232466	0.480244
2078.1	-35952.6	-14607.7	2.05386	0.275664	0.241713	0.462077
2078.12	-35952.6	-14607.7	2.05974	0.272267	0.251155	0.445481
2078.14	-35952.6	-14607.7	2.06515	0.268734	0.259316	0.430773
2078.15	-35952.6	-14607.7	2.06984	0.265133	0.265588	0.418109
2078.17	-35952.7	-14607.8	2.07415	0.261756	0.270632	0.407396
2078.19	-35952.7	-14607.8	2.07847	0.258907	0.275194	0.39852
2078.2	-35952.7	-14607.8	2.08296	0.2566	0.279369	0.391248
2078.22	-35952.7	-14607.8	2.08756	0.254493	0.28243	0.385196
2078.24	-35952.8	-14607.9	2.09216	0.252232	0.283625	0.379982
2078.26	-35952.8	-14607.9	2.09672	0.249802	0.28292	0.375468
2078.27	-35952.8	-14607.9	2.10123	0.247555	0.281056	0.37178
2078.29	-35952.8	-14607.9	2.10569	0.245844	0.278794	0.369038
2078.31	-35952.9	-14608	2.11017	0.244676	0.276517	0.366954
2078.32	-35952.9	-14608	2.11474	0.243733	0.274256	0.364859
2078.34	-35952.9	-14608	2.11948	0.242704	0.272052	0.362088
2078.36	-35952.9	-14608	2.12422	0.241535	0.270321	0.358209
2078.38	-35953	-14608.1	2.12861	0.240377	0.269775	0.352977
2078.39	-35953	-14608.1	2.13231	0.239366	0.271078	0.346145
2078.41	-35953	-14608.1	2.13556	0.238381	0.274181	0.337366
2078.43	-35953.1	-14608.1	2.13891	0.237129	0.278552	0.326226
2078.44	-35953.1	-14608.1	2.1429	0.235344	0.283674	0.312386
2078.46	-35953.1	-14608.2	2.14746	0.233084	0.289276	0.29627
2078.48	-35953.1	-14608.2	2.15223	0.230593	0.295229	0.278744
2078.49	-35953.2	-14608.2	2.15683	0.228107	0.301435	0.260655
2078.51	-35953.2	-14608.2	2.16131	0.225768	0.308037	0.242633
2078.53	-35953.2	-14608.3	2.16584	0.223671	0.315297	0.225199
2078.55	-35953.2	-14608.3	2.17059	0.221918	0.323442	0.208861
2078.56	-35953.3	-14608.3	2.1753	0.220649	0.33244	0.194039
2078.58	-35953.3	-14608.3	2.17955	0.220024	0.34215	0.181116
2078.6	-35953.3	-14608.4	2.18306	0.220189	0.352395	0.170372
2078.61	-35953.4	-14608.4	2.18624	0.221224	0.362763	0.161504
2078.63	-35953.4	-14608.4	2.18977	0.223188	0.372767	0.154004
2078.65	-35953.4	-14608.4	2.19412	0.226074	0.381948	0.14745
2078.66	-35953.5	-14608.5	2.19888	0.229585	0.390001	0.141831
2078.68	-35953.5	-14608.5	2.20333	0.233333	0.396667	0.137255
2078.7	-35953.5	-14608.5	2.20703	0.237097	0.401945	0.133702
2078.72	-35953.5	-14608.5	2.21043	0.241312	0.406871	0.130621
2078.73	-35953.5	-14608.5	2.21424	0.24658	0.412738	0.127332
2078.75	-35953.6	-14608.6	2.21914	0.253476	0.420787	0.123182
2078.77	-35953.6	-14608.6	2.22496	0.261914	0.430836	0.118351
2078.78	-35953.7	-14608.6	2.23062	0.271091	0.441173	0.113913
2078.8	-35953.7	-14608.7	2.23541	0.280331	0.450387	0.110397
2078.82	-35953.7	-14608.7	2.23972	0.28941	0.458143	0.106658
2078.83	-35953.7	-14608.7	2.24415	0.29819	0.464296	0.101261
2078.85	-35953.8	-14608.7	2.24917	0.307391	0.4688	0.0930137
2078.87	-35953.8	-14608.8	2.25497	0.319787	0.471846	0.0813146
2078.89	-35953.8	-14608.8	2.26166	0.338442	0.473662	0.0656429
2078.9	-35953.9	-14608.8	2.26925	0.365131	0.474411	0.0451388
2078.92	-35953.9	-14608.8	2.27742	0.399025	0.474134	0.0182555
2078.94	-35953.9	-14608.8	2.2858	0.438998	0.472859	-0.0166292
2078.95	-35954	-14608.9	2.29436	0.485375	0.471038	-0.0605422
2078.97	-35954	-14608.9	2.30352	0.540985	0.469847	-0.113484
2078.99	-35954	-14608.9	2.31377	0.608861	0.470525	-0.175355
2079	-35954.1	-14608.9	2.32541	0.689898	0.473714	-0.246014
2079.02	-35954.1	-14609	2.3384	0.781836	0.479179	-0.325265
2079.04	-35954.1	-14609	2.35272	0.882188	0.486617	-0.412886
2079.06	-35954.2	-14609	2.36854	0.989141	0.495843	-0.507816
2079.07	-35954.2	-14609	2.38631	1.10174	0.506821	-0.607942
2079.09	-35954.2	-14609.1	2.40648	1.21903	0.519519	-0.711076
2079.11	-35954.3	-14609.1	2.42917	1.33858	0.533744	-0.814819
2079.12	-35954.3	-14609.1	2.45417	1.45636	0.54913	-0.916544
2079.14	-35954.3	-14609.1	2.48124	1.5683	0.565313	-1.01365
2079.16	-35954.4	-14609.1	2.5101	1.67123	0.582087	-1.10427
2079.17	-35954.4	-14609.2	2.54046	1.7628	0.599396	-1.18727
2079.19	-35954.5	-14609.2	2.57204	1.84086	0.617183	-1.26153
2079.21	-35954.5	-14609.2	2.60461	1.90575	0.635308	-1.32672
2079.22	-35954.5	-14609.2	2.63803	1.95976	0.653564	-1.38306
2079.24	-35954.6	-14609.3	2.67216	2.00522	0.671722	-1.43086
2079.26	-35954.6	-14609.3	2.707	2.04398	0.689281	-1.47142
2079.28	-35954.6	-14609.3	2.74267	2.07756	0.705557	-1.50669
2079.29	-35954.7	-14609.3	2.77924	2.10743	0.719938	-1.5385
2079.31	-35954.7	-14609.4	2.81658	2.1348	0.732576	-1.56746
2079.33	-35954.8	-14609.4	2.8544	2.16068	0.744065	-1.59346
2079.34	-35954.8	-14609.4	2.89245	2.18591	0.755009	-1.61637
2079.36	-35954.9	-14609.4	2.93082	2.20963	0.766039	-1.63622
2079.38	-35954.9	-14609.5	2.96973	2.23017	0.7778	-1.6531
2079.39	-35954.9	-14609.5	3.00932	2.24601	0.790875	-1.667
2079.41	-35955	-14609.5	3.04919	2.25687	0.805409	-1.67743
2079.43	-35955	-14609.6	3.08873	2.26293	0.821364	-1.68367
2079.45	-35955.1	-14609.6	3.12746	2.26438	0.838652	-1.68517
2079.46	-35955.1	-14609.6	3.16577	2.26135	0.856884	-1.68232
2079.48	-35955.2	-14609.6	3.20437	2.25391	0.875564	-1.67586
2079.5	-35955.2	-14609.7	3.24377	2.24228	0.894221	-1.66642
2079.51	-35955.3	-14609.7	3.28363	2.22731	0.912481	-1.65424
2079.53	-35955.3	-14609.7	3.32333	2.21	0.93	-1.63943
2079.55	-35955.4	-14609.8	3.3624	2.19118	0.946541	-1.62219
2079.57	-35955.4	-14609.8	3.40087	2.1708	0.962294	-1.60305
2079.58	-35955.5	-14609.8	3.43889	2.14864	0.977556	-1.58265
2079.6	-35955.5	-14609.8	3.4766	2.12464	0.992555	-1.56148
2079.62	-35955.6	-14609.9	3.51399	2.0994	1.00728	-1.53958
2079.63	-35955.6	-14609.9	3.551	2.07363	1.02167	-1.5169
2079.65	-35955.7	-14609.9	3.58762	2.04783	1.03568	-1.49346
2079.67	-35955.7	-14610	3.62383	2.02181	1.04923	-1.4696
2079.68	-35955.8	-14610	3.65962	1.99527	1.06226	-1.44568
2079.7	-35955.9	-14610	3.69501	1.96812	1.07482	-1.42194
2079.72	-35955.9	-14610	3.73006	1.94076	1.08717	-1.39828
2079.74	-35956	-14610.1	3.76483	1.91367	1.09962	-1.37459
2079.75	-35956	-14610.1	3.79929	1.88717	1.11226	-1.3509
2079.77	-35956.1	-14610.1	3.8332	1.86127	1.12477	-1.32757
2079.79	-35956.1	-14610.2	3.86631	1.83594	1.1368	-1.30501
2079.8	-35956.2	-14610.2	3.8985	1.81131	1.14823	-1.28324
2079.82	-35956.3	-14610.2	3.92995	1.78778	1.1594	-1.26158
2079.84	-35956.3	-14610.3	3.96086	1.76574	1.17069	-1.2393
2079.85	-35956.4	-14610.3	3.99143	1.7445	1.18218	-1.21585
2079.87	-35956.5	-14610.3	4.02196	1.72175	1.19354	-1.19089
2079.89	-35956.5	-14610.3	4.0527	1.69506	1.20437	-1.16411
2079.91	-35956.6	-14610.4	4.08359	1.66338	1.21429	-1.13497
2079.92	-35956.6	-14610.4	4.11414	1.6273	1.22284	-1.10261
2079.94	-35956.7	-14610.4	4.14384	1.58752	1.22961	-1.0662
2079.96	-35956.8	-14610.5	4.17253	1.54422	1.23463	-1.02585
2079.97	-35956.8	-14610.5	4.20042	1.49702	1.23846	-0.982759
2079.99	-35956.9	-14610.5	4.22772	1.44559	1.24162	-0.938122
2080.01	-35957	-14610.5	4.25433	1.39145	1.24426	-0.89298
2080.02	-35957	-14610.6	4.27988	1.33783	1.24616	-0.848199
2080.04	-35957.1	-14610.6	4.30401	1.28789	1.24711	-0.804644
2080.06	-35957.2	-14610.6	4.32685	1.24296	1.24769	-0.763246
2080.08	-35957.2	-14610.7	4.34895	1.20297	1.24909	-0.724988
2080.09	-35957.3	-14610.7	4.3708	1.16774	1.25241	-0.690823
2080.11	-35957.4	-14610.7	4.39249	1.13702	1.25776	-0.661346
2080.13	-35957.5	-14610.7	4.41383	1.11042	1.26451	-0.636901
2080.14	-35957.5	-14610.8	4.43461	1.08771	1.2721	-0.617824
2080.16	-35957.6	-14610.8	4.45498	1.06979	1.28066	-0.604376
2080.18	-35957.7	-14610.8	4.47522	1.05827	1.2907	-0.596775
2080.19	-35957.7	-14610.9	4.49561	1.05461	1.30265	-0.595249
2080.21	-35957.8	-14610.9	4.51609	1.05889	1.31621	-0.60009
2080.23	-35957.9	-14610.9	4.53644	1.07055	1.33072	-0.611624
2080.24	-35958	-14610.9	4.55652	1.08906	1.34564	-0.630007
2080.26	-35958	-14611	4.57668	1.11419	1.36119	-0.65421
2080.28	-35958.1	-14611	4.59748	1.14585	1.37793	-0.68271
2080.3	-35958.2	-14611	4.61938	1.18352	1.39634	-0.713994
2080.31	-35958.3	-14611	4.64214	1.22429	1.41657	-0.746618
2080.33	-35958.3	-14611.1	4.6653	1.26441	1.43864	-0.779164
2080.35	-35958.4	-14611.1	4.68854	1.30055	1.46261	-0.810197
2080.36	-35958.5	-14611.1	4.71217	1.3315	1.48857	-0.838206
2080.38	-35958.6	-14611.1	4.73667	1.35667	1.51667	-0.861656
2080.4	-35958.7	-14611.2	4.76233	1.37554	1.54665	-0.879328
2080.41	-35958.7	-14611.2	4.78863	1.38787	1.57676	-0.89127
2080.43	-35958.8	-14611.2	4.81486	1.39347	1.6049	-0.897848
2080.45	-35958.9	-14611.2	4.84053	1.39249	1.62998	-0.899445
2080.47	-35959	-14611.3	4.86593	1.38617	1.65452	-0.896498
2080.48	-35959.1	-14611.3	4.89152	1.37599	1.68173	-0.889459
2080.5	-35959.1	-14611.3	4.91757	1.36317	1.71341	-0.878848
2080.52	-35959.2	-14611.3	4.94377	1.34817	1.74641	-0.865413
2080.53	-35959.3	-14611.3	4.96969	1.33125	1.77661	-0.849954
2080.55	-35959.4	-14611.4	4.99502	1.31275	1.80144	-0.833117
2080.57	-35959.5	-14611.4	5.01985	1.29319	1.8229	-0.815131
2080.59	-35959.6	-14611.4	5.04429	1.27311	1.84375	-0.796149
2080.6	-35959.6	-14611.4	5.06843	1.25288	1.86502	-0.776388
2080.62	-35959.7	-14611.4	5.09218	1.23246	1.88348	-0.756211
2080.64	-35959.8	-14611.5	5.11542	1.21177	1.89534	-0.736003
2080.65	-35959.9	-14611.5	5.13816	1.19091	1.89914	-0.716064
2080.67	-35960	-14611.5	5.16071	1.17048	1.89816	-0.696516
2080.69	-35960.1	-14611.5	5.18336	1.15112	1.89621	-0.677459
2080.7	-35960.2	-14611.5	5.20619	1.13319	1.89532	-0.659043
2080.72	-35960.2	-14611.6	5.22889	1.11666	1.89448	-0.641497
2080.74	-35960.3	-14611.6	5.25109	1.10144	1.89237	-0.625055
2080.76	-35960.4	-14611.6	5.27271	1.08736	1.88876	-0.609752
2080.77	-35960.5	-14611.6	5.29407	1.07415	1.88501	-0.59533
2080.79	-35960.6	-14611.6	5.31554	1.06152	1.88259	-0.581515
2080.81	-35960.7	-14611.6	5.33717	1.04916	1.88275	-0.568195
2080.82	-35960.8	-14611.7	5.35873	1.03673	1.88637	-0.555473
2080.84	-35960.9	-14611.7	5.3799	1.0239	1.89433	-0.543455
2080.86	-35961	-14611.7	5.40056	1.0109	1.90694	-0.531992
2080.87	-35961.1	-14611.7	5.4207	0.998616	1.92392	-0.520661
2080.89	-35961.2	-14611.7	5.44033	0.987868	1.94493	-0.509034
2080.91	-35961.3	-14611.7	5.45959	0.978221	1.9692	-0.496813
2080.93	-35961.3	-14611.7	5.47875	0.968057	1.99551	-0.483824
2080.94	-35961.4	-14611.7	5.49804	0.95578	2.02268	-0.46989
2080.96	-35961.5	-14611.8	5.51743	0.940808	2.04953	-0.454694
2080.98	-35961.6	-14611.8	5.53665	0.923366	2.07493	-0.437813
2080.99	-35961.7	-14611.8	5.55542	0.903684	2.09781	-0.418865
2081.01	-35961.8	-14611.8	5.57368	0.881792	2.11786	-0.398046
2081.03	-35961.9	-14611.8	5.5915	0.857579	2.13532	-0.375941
2081.04	-35962	-14611.8	5.60894	0.831046	2.15037	-0.353145
2081.06	-35962.1	-14611.8	5.62604	0.803307	2.16271	-0.330271
2081.08	-35962.2	-14611.8	5.64278	0.776124	2.17175	-0.30794
2081.1	-35962.3	-14611.8	5.65917	0.751142	2.17705	-0.286748
2081.11	-35962.4	-14611.8	5.67515	0.72898	2.17935	-0.267064
2081.13	-35962.5	-14611.8	5.69065	0.709748	2.17996	-0.249146
2081.15	-35962.6	-14611.8	5.70564	0.693485	2.18011	-0.233219
2081.16	-35962.7	-14611.8	5.7203	0.679763	2.18013	-0.21927
2081.18	-35962.8	-14611.8	5.73493	0.667958	2.18002	-0.207186
2081.2	-35962.9	-14611.8	5.74976	0.657521	2.1798	-0.196833
2081.21	-35963	-14611.8	5.76461	0.648332	2.17969	-0.187934
2081.23	-35963.1	-14611.8	5.77916	0.640425	2.17997	-0.180167
2081.25	-35963.2	-14611.9	5.79316	0.633785	2.18082	-0.17327
2081.27	-35963.3	-14611.9	5.80671	0.628186	2.18205	-0.167277
2081.28	-35963.4	-14611.9	5.82	0.623333	2.18333	-0.162309
2081.3	-35963.5	-14611.9	5.83326	0.619042	2.18443	-0.158356
2081.32	-35963.6	-14611.9	5.84677	0.615558	2.18549	-0.154872
2081.33	-35963.7	-14611.8	5.86085	0.613235	2.18675	-0.151181
2081.35	-35963.8	-14611.8	5.87561	0.61198	2.18844	-0.146693
2081.37	-35963.9	-14611.8	5.89053	0.610199	2.19071	-0.141107
2081.38	-35964	-14611.8	5.90499	0.605983	2.19373	-0.134184
2081.4	-35964.1	-14611.8	5.91864	0.597913	2.19742	-0.125583
2081.42	-35964.2	-14611.8	5.93202	0.585955	2.20103	-0.114677
2081.43	-35964.3	-14611.8	5.94583	0.570316	2.2037	-0.10079
2081.45	-35964.4	-14611.8	5.96021	0.551437	2.20484	-0.0838748
2081.47	-35964.5	-14611.8	5.97401	0.53032	2.2045	-0.0653768
2081.49	-35964.6	-14611.8	5.98589	0.508042	2.20283	-0.0469522
2081.5	-35964.7	-14611.8	5.99563	0.485167	2.19977	-0.0290992
2081.52	-35964.8	-14611.8	6.00529	0.461217	2.19486	-0.00997402
2081.54	-35964.9	-14611.8	6.01719	0.435614	2.18758	0.0125095
2081.55	-35965	-14611.8	6.03137	0.410204	2.17672	0.0371925
2081.57	-35965.1	-14611.8	6.04408	0.390927	2.15989	0.0574045
2081.59	-35965.2	-14611.7	6.05392	0.380323	2.13482	0.0699282
2081.61	-35965.3	-14611.7	6.06354	0.375339	2.09972	0.0774153
2081.62	-35965.4	-14611.7	6.07405	0.373449	2.05642	0.0817262
2081.64	-35965.5	-14611.7	6.08384	0.373569	2.01204	0.0828762
2081.66	-35965.7	-14611.7	6.09234	0.375186	1.97069	0.0812145
2081.67	-35965.8	-14611.7	6.10056	0.378364	1.93218	0.0776815
2081.69	-35965.9	-14611.7	6.10894	0.383277	1.89437	0.0728133
2081.71	-35965.9	-14611.7	6.11719	0.390162	1.85347	0.0666703
2081.72	-35966.1	-14611.6	6.12566	0.398827	1.80717	0.0593548
2081.74	-35966.2	-14611.6	6.13529	0.408618	1.75494	0.0510656
2081.76	-35966.3	-14611.6	6.14578	0.418992	1.69777	0.0425251
2081.78	-35966.4	-14611.6	6.15574	0.429511	1.63797	0.034857
2081.79	-35966.5	-14611.6	6.16557	0.439537	1.57775	0.0279426
2081.81	-35966.6	-14611.6	6.17694	0.448359	1.51906	0.0207373
2081.83	-35966.7	-14611.5	6.18924	0.456764	1.46096	0.0133497
2081.84	-35966.8	-14611.5	6.20017	0.466537	1.40042	0.00673284
2081.86	-35966.9	-14611.5	6.21021	0.477078	1.33623	0.000709101
2081.88	-35967	-14611.5	6.22146	0.486354	1.26881	-0.00555204
2081.89	-35967.1	-14611.5	6.23335	0.494372	1.20201	-0.0115465
2081.91	-35967.2	-14611.5	6.24402	0.502155	1.14114	-0.0161455
2081.93	-35967.3	-14611.4	6.25413	0.508813	1.0859	-0.0198169
2081.95	-35967.4	-14611.4	6.26558	0.512765	1.03264	-0.0237758
2081.96	-35967.6	-14611.4	6.27787	0.515919	0.977063	-0.027711
2081.98	-35967.6	-14611.4	6.28941	0.52117	0.916271	-0.0307545
2082	-35967.7	-14611.4	6.29904	0.526279	0.859167	-0.0334276
2082.01	-35967.8	-14611.3	6.30646	0.527992	0.815319	-0.0365222
2082.03	-35968	-14611.3	6.3153	0.529566	0.769875	-0.0390345
2082.05	-35968.1	-14611.3	6.3285	0.533357	0.714244	-0.0401273
2082.06	-35968.2	-14611.3	6.33942	0.530069	0.697549	-0.0423508
2082.08	-35968.3	-14611.3	6.34941	0.533155	0.665923	-0.0444899
2082.1	-35968.4	-14611.2	6.35939	0.533356	0.622182	-0.0478026
2082.12	-35968.5	-14611.2	6.37	0.533333	0.596667	-0.0479303
2082.13	-35968.6	-14611.2	6.38	0.53	0.596667	-0.0457516
2082.15	-35968.7	-14611.2	6.39	0.526667	0.63	-0.0424837
2082.17	-35968.8	-14611.2	6.4006	0.519582	0.683339	-0.0378234
2082.18	-35968.9	-14611.1	6.4106	0.512898	0.739946	-0.0323427
2082.2	-35969	-14611.1	6.42128	0.50614	0.79238	-0.0265641
2082.22	-35969.2	-14611.1	6.43092	0.502764	0.838931	-0.0211853
2082.23	-35969.2	-14611.1	6.43747	0.495807	0.889486	-0.0155666
2082.25	-35969.4	-14611.1	6.44447	0.488713	0.942823	-0.00869549
2082.27	-35969.5	-14611	6.45152	0.482546	0.995845	-0.00352938
2082.29	-35969.6	-14611	6.46191	0.479435	1.05031	0.000669471
2082.3	-35969.7	-14611	6.47241	0.475841	1.11045	0.00400325
2082.32	-35969.8	-14611	6.48227	0.472572	1.16635	0.00746426
2082.34	-35969.9	-14611	6.49261	0.469161	1.2178	0.0141016
2082.35	-35970	-14610.9	6.5023	0.465711	1.25671	0.0275935
2082.37	-35970.1	-14610.9	6.50855	0.462187	1.2835	0.0481434
2082.39	-35970.2	-14610.9	6.51526	0.459745	1.30082	0.0748101
2082.4	-35970.3	-14610.9	6.52331	0.460075	1.3077	0.103681
2082.42	-35970.4	-14610.8	6.53349	0.459984	1.30512	0.129642
2082.44	-35970.5	-14610.8	6.54392	0.459989	1.29556	0.153012
2082.45	-35970.7	-14610.8	6.5531	0.460067	1.28025	0.173031
2082.47	-35970.8	-14610.8	6.55934	0.459741	1.26125	0.187229
2082.49	-35970.9	-14610.7	6.56604	0.461216	1.23538	0.198077
2082.51	-35971	-14610.7	6.57447	0.464927	1.20589	0.205735
2082.52	-35971.1	-14610.7	6.58473	0.468471	1.17611	0.213046
2082.54	-35971.2	-14610.6	6.59492	0.47025	1.14481	0.225836
2082.56	-35971.3	-14610.6	6.60565	0.469925	1.11525	0.245185
2082.57	-35971.4	-14610.6	6.6137	0.470038	1.09051	0.268943
2082.59	-35971.5	-14610.6	6.62043	0.469927	1.06979	0.295143
2082.61	-35971.6	-14610.5	6.62704	0.470281	1.05658	0.321169
2082.62	-35971.8	-14610.5	6.63559	0.46827	1.05049	0.344658
2082.64	-35971.8	-14610.5	6.64624	0.464597	1.05158	0.367489
2082.66	-35972	-14610.5	6.6568	0.460893	1.05728	0.38512
2082.68	-35972.1	-14610.4	6.66444	0.459804	1.06624	0.399011
2082.69	-35972.2	-14610.4	6.67128	0.460038	1.0769	0.414227
2082.71	-35972.3	-14610.4	6.67782	0.460013	1.08721	0.433652
2082.73	-35972.4	-14610.3	6.68684	0.459909	1.0966	0.456429
2082.74	-35972.5	-14610.3	6.69749	0.460302	1.11018	0.484471
2082.76	-35972.6	-14610.3	6.70793	0.457317	1.12099	0.511556
2082.78	-35972.7	-14610.2	6.71517	0.456585	1.13169	0.535963
2082.8	-35972.8	-14610.2	6.72212	0.456445	1.13363	0.557634
2082.81	-35973	-14610.2	6.72864	0.459513	1.13138	0.57474
2082.83	-35973.1	-14610.1	6.7381	0.460128	1.11691	0.588307
2082.85	-35973.2	-14610.1	6.74874	0.459966	1.09595	0.599128
2082.86	-35973.3	-14610.1	6.759	0.460057	1.07278	0.607103
2082.88	-35973.4	-14610	6.7659	0.459808	1.04713	0.611888
2082.9	-35973.5	-14610	6.77294	0.463131	1.0063	0.612353
2082.91	-35973.6	-14610	6.77953	0.466362	0.950188	0.607185
2082.93	-35973.7	-14609.9	6.78936	0.473025	0.887387	0.598626
2082.95	-35973.8	-14609.9	6.8	0.476667	0.813333	0.588235
2082.97	-35974	-14609.9	6.81	0.483333	0.74	0.579521
2082.98	-35974.1	-14609.8	6.82	0.486667	0.673333	0.571895
2083	-35974.2	-14609.8	6.8305	0.490106	0.613844	0.56612
2083.02	-35974.3	-14609.8	6.83703	0.489973	0.574276	0.560723
2083.03	-35974.4	-14609.7	6.84372	0.49	0.530979	0.556369
2083.05	-35974.5	-14609.7	6.85104	0.490051	0.496051	0.551879
2083.07	-35974.6	-14609.7	6.86118	0.489789	0.467611	0.549984
2083.08	-35974.7	-14609.6	6.87128	0.486152	0.450887	0.548815
2083.1	-35974.8	-14609.6	6.88145	0.483123	0.425742	0.54636
2083.12	-35975	-14609.6	6.88778	0.483359	0.402043	0.542767
2083.14	-35975.1	-14609.5	6.89449	0.48344	0.376041	0.538807
2083.15	-35975.2	-14609.5	6.90215	0.482679	0.360637	0.537909
2083.17	-35975.3	-14609.5	6.91234	0.479683	0.357322	0.536858
2083.19	-35975.4	-14609.4	6.9226	0.48008	0.371839	0.535313
2083.2	-35975.5	-14609.4	6.93231	0.479975	0.396903	0.531534
2083.22	-35975.6	-14609.3	6.93855	0.480007	0.413933	0.526489
2083.24	-35975.7	-14609.3	6.94528	0.479999	0.413904	0.515307
2083.25	-35975.8	-14609.3	6.95317	0.479999	0.397638	0.495681
2083.27	-35976	-14609.2	6.96264	0.480004	0.381661	0.472232
2083.29	-35976.1	-14609.2	6.971	0.479995	0.369437	0.446722
2083.31	-35976.2	-14609.2	6.98064	0.480009	0.373894	0.417562
2083.32	-35976.3	-14609.1	6.99099	0.47993	0.384518	0.386503
2083.34	-35976.4	-14609.1	6.9974	0.480278	0.385388	0.35829
2083.36	-35976.5	-14609.1	7.00411	0.488261	0.354449	0.325712
2083.37	-35976.7	-14609	7.01158	0.507039	0.295762	0.284307
2083.39	-35976.7	-14609	7.02179	0.531645	0.242213	0.240697
2083.41	-35976.9	-14609	7.03184	0.56186	0.213232	0.19697
2083.42	-35977	-14608.9	7.04243	0.589917	0.200945	0.15569
2083.44	-35977.1	-14608.9	7.05229	0.615242	0.184567	0.12368
2083.46	-35977.2	-14608.8	7.06252	0.634339	0.157254	0.096425
2083.47	-35977.3	-14608.8	7.07285	0.651123	0.139823	0.0751007
2083.49	-35977.4	-14608.8	7.08359	0.663061	0.137113	0.060593
2083.51	-35977.5	-14608.7	7.0975	0.673124	0.133704	0.0509109
2083.53	-35977.7	-14608.7	7.11166	0.68334	0.117615	0.042633
2083.54	-35977.8	-14608.7	7.12373	0.694824	0.0995879	0.0316661
2083.56	-35977.9	-14608.6	7.13372	0.714826	0.0810386	0.0149239
2083.58	-35978	-14608.6	7.144	0.740923	0.0683566	-0.0068045
2083.59	-35978.1	-14608.5	7.15511	0.76779	0.0626546	-0.0287673
2083.61	-35978.2	-14608.5	7.16923	0.793667	0.0729874	-0.0526057
2083.63	-35978.4	-14608.5	7.18301	0.818213	0.0926849	-0.0756052
2083.64	-35978.5	-14608.4	7.19625	0.838442	0.113137	-0.0946956
2083.66	-35978.6	-14608.4	7.20975	0.853808	0.130616	-0.110305
2083.68	-35978.7	-14608.4	7.22536	0.865133	0.142651	-0.123447
2083.7	-35978.8	-14608.3	7.24203	0.877973	0.149102	-0.137004
2083.71	-35978.9	-14608.3	7.2596	0.897318	0.150326	-0.156
2083.73	-35979.1	-14608.2	7.27495	0.922077	0.14843	-0.179487
2083.75	-35979.2	-14608.2	7.28735	0.948877	0.143271	-0.204695
