# Supplementary material for: Extraction of driving behavior primitives considering driver expectation and vehicle dynamics
Source: PLoS One. 2025 Dec 31;20(12):e0340123. doi: 10.1371/journal.pone.0340123 (PMC12755792; doi:10.1371/journal.pone.0340123)
Supplement: S2 File — The dataset utilized in this study is organized into two main folders, categorizing driving scenarios into straight driving and turning maneuvers. These folders contain the raw, unprocessed behavioral data. For a detailed description of the variables and format within the.xlsx files, please refer to the accompanying readme.txt file. (ZIP) [file pone.0340123.s002.zip › DataSetForPimitiveExaction-2/turning/c211_w_2.xlsx]

## Sheet: Sheet1
2104.03	-36128.1	-14553	2.91433	-0.03	-0.00999979	0.00980392
2104.05	-36128.1	-14553	2.91072	-0.03	-0.0100001	0.00980392
2104.06	-36128.2	-14553	2.90987	-0.03	-0.00999999	0.00980392
2104.08	-36128.2	-14553	2.91004	-0.03	-0.01	0.00980392
2104.1	-36128.3	-14552.9	2.90999	-0.03	-0.01	0.00980392
2104.11	-36128.3	-14552.9	2.91	-0.03	-0.01	0.00980392
2104.13	-36128.4	-14552.9	2.91	-0.03	-0.01	0.00980392
2104.15	-36128.4	-14552.9	2.91	-0.03	-0.01	0.00980392
2104.16	-36128.4	-14552.9	2.91	-0.03	-0.01	0.00980392
2104.18	-36128.5	-14552.9	2.91	-0.03	-0.01	0.00980392
2104.2	-36128.5	-14552.8	2.91	-0.03	-0.01	0.00980392
2104.22	-36128.6	-14552.8	2.91	-0.03	-0.01	0.00980392
2104.23	-36128.6	-14552.8	2.91	-0.03	-0.01	0.00980392
2104.25	-36128.7	-14552.8	2.91	-0.03	-0.01	0.00980392
2104.27	-36128.7	-14552.8	2.91	-0.03	-0.01	0.00980392
2104.28	-36128.8	-14552.8	2.91	-0.03	-0.01	0.00980392
2104.3	-36128.8	-14552.7	2.91	-0.03	-0.01	0.00980392
2104.32	-36128.9	-14552.7	2.91	-0.0300002	-0.00999984	0.00980379
2104.33	-36128.9	-14552.7	2.90999	-0.0299994	-0.0100006	0.00980444
2104.35	-36129	-14552.7	2.91003	-0.0300023	-0.00999768	0.00980199
2104.37	-36129	-14552.7	2.90976	-0.0299818	-0.0100181	0.00981905
2104.39	-36129	-14552.6	2.90625	-0.0300691	-0.00993103	0.00974465
2104.4	-36129.1	-14552.6	2.90287	-0.0297362	-0.0102635	0.00850656
2104.42	-36129.1	-14552.6	2.89976	-0.026031	-0.0139709	0.00598005
2104.44	-36129.2	-14552.6	2.90006	-0.022666	-0.0173271	0.00278114
2104.45	-36129.2	-14552.6	2.89998	-0.0197943	-0.0202315	0.000810671
2104.47	-36129.3	-14552.6	2.90001	-0.0200681	-0.019801	-7.25501e-05
2104.49	-36129.3	-14552.5	2.9	-0.0199818	-0.0205564	1.03769e-05
2104.5	-36129.4	-14552.5	2.9	-0.0200046	-0.0241728	3.06714e-05
2104.52	-36129.4	-14552.5	2.9	-0.0199986	-0.0278667	-0.000195029
2104.54	-36129.5	-14552.5	2.9	-0.0200004	-0.0300803	-0.00158518
2104.56	-36129.5	-14552.5	2.9	-0.0199999	-0.0307302	-0.00426023
2104.57	-36129.6	-14552.5	2.9	-0.02	-0.0345595	-0.00748907
2104.59	-36129.6	-14552.4	2.9	-0.02	-0.0380712	-0.0092217
2104.61	-36129.7	-14552.4	2.9	-0.02	-0.0400716	-0.00987522
2104.62	-36129.7	-14552.4	2.9	-0.02	-0.0410092	-0.00978324
2104.64	-36129.7	-14552.4	2.9	-0.02	-0.044788	-0.00980943
2104.66	-36129.8	-14552.4	2.9	-0.02	-0.0480889	-0.00980258
2104.67	-36129.8	-14552.4	2.9	-0.02	-0.0516396	-0.00980428
2104.69	-36129.9	-14552.3	2.9	-0.02	-0.0547358	-0.00980391
2104.71	-36129.9	-14552.3	2.9	-0.02	-0.0588278	-0.00980363
2104.72	-36130	-14552.3	2.9	-0.02	-0.0587511	-0.00980523
2104.74	-36130	-14552.3	2.89999	-0.02	-0.0548584	-0.00979898
2104.76	-36130.1	-14552.3	2.90002	-0.02	-0.0512132	-0.00982132
2104.78	-36130.1	-14552.3	2.89992	-0.02	-0.0498206	-0.00973291
2104.79	-36130.2	-14552.2	2.90032	-0.02	-0.049752	-0.0102922
2104.81	-36130.2	-14552.2	2.89809	-0.02	-0.0518948	-0.0121015
2104.83	-36130.3	-14552.2	2.89452	-0.02	-0.0554875	-0.0152402
2104.84	-36130.3	-14552.2	2.8909	-0.02	-0.0590925	-0.017805
2104.86	-36130.3	-14552.2	2.88983	-0.02	-0.0601737	-0.0200237
2104.88	-36130.4	-14552.2	2.89005	-0.02	-0.0599346	-0.0221661
2104.89	-36130.4	-14552.1	2.88999	-0.02	-0.0600852	-0.0251023
2104.91	-36130.5	-14552.1	2.89	-0.02	-0.0597622	-0.028617
2104.93	-36130.5	-14552.1	2.89	-0.02	-0.0624187	-0.0319034
2104.95	-36130.6	-14552.1	2.89	-0.02	-0.0659009	-0.0352314
2104.96	-36130.6	-14552.1	2.89	-0.02	-0.0693655	-0.0378014
2104.98	-36130.7	-14552.1	2.89	-0.02	-0.0727902	-0.0391226
2105	-36130.7	-14552	2.89	-0.02	-0.0759433	-0.0392336
2105.01	-36130.8	-14552	2.89	-0.02	-0.0798997	-0.0392262
2105.03	-36130.8	-14552	2.89	-0.02	-0.0771624	-0.0391602
2105.05	-36130.9	-14552	2.89	-0.02	-0.0737922	-0.0401755
2105.07	-36130.9	-14552	2.89	-0.02	-0.0700313	-0.041284
2105.08	-36130.9	-14552	2.89	-0.02	-0.0731029	-0.043505
2105.1	-36131	-14551.9	2.89	-0.02	-0.0763821	-0.0435488
2105.12	-36131	-14551.9	2.89	-0.02	-0.0833333	-0.0446623
2105.13	-36131.1	-14551.9	2.89	-0.02	-0.09	-0.0446623
2105.15	-36131.1	-14551.9	2.89	-0.02	-0.0966667	-0.046841
2105.17	-36131.2	-14551.9	2.89	-0.02	-0.103749	-0.0468373
2105.18	-36131.2	-14551.9	2.89	-0.02	-0.110352	-0.0467822
2105.2	-36131.3	-14551.8	2.89	-0.02	-0.117198	-0.0457879
2105.22	-36131.3	-14551.8	2.89	-0.02	-0.127914	-0.0482824
2105.24	-36131.4	-14551.8	2.88998	-0.02	-0.137857	-0.0517118
2105.25	-36131.4	-14551.8	2.89006	-0.02	-0.147714	-0.0558788
2105.27	-36131.5	-14551.8	2.88962	-0.02	-0.154076	-0.0566148
2105.29	-36131.5	-14551.8	2.88605	-0.02	-0.157349	-0.0550432
2105.3	-36131.6	-14551.8	2.88263	-0.02	-0.160039	-0.0518808
2105.32	-36131.6	-14551.7	2.87972	-0.02	-0.160903	-0.0512415
2105.34	-36131.6	-14551.7	2.88007	-0.02	-0.168755	-0.0529555
2105.35	-36131.7	-14551.7	2.87998	-0.02	-0.179741	-0.0562368
2105.37	-36131.7	-14551.7	2.88001	-0.02	-0.194179	-0.0581794
2105.39	-36131.8	-14551.7	2.88	-0.02	-0.206735	-0.0588962
2105.41	-36131.8	-14551.7	2.88	-0.02	-0.215183	-0.0587941
2105.42	-36131.9	-14551.7	2.88	-0.0199999	-0.2158	-0.0588828
2105.44	-36131.9	-14551.6	2.88	-0.0200003	-0.212778	-0.0585705
2105.46	-36132	-14551.6	2.88	-0.019999	-0.214154	-0.0571171
2105.47	-36132	-14551.6	2.88	-0.0200044	-0.219497	-0.0538876
2105.49	-36132.1	-14551.6	2.88	-0.0199835	-0.224752	-0.0494757
2105.51	-36132.1	-14551.6	2.88	-0.0200595	-0.229314	-0.0445349
2105.52	-36132.2	-14551.6	2.88	-0.0197479	-0.236295	-0.0388559
2105.54	-36132.2	-14551.6	2.88	-0.0212955	-0.244635	-0.0329592
2105.56	-36132.3	-14551.5	2.88	-0.025	-0.253589	-0.0264629
2105.58	-36132.3	-14551.5	2.88	-0.0287045	-0.260404	-0.021902
2105.59	-36132.3	-14551.5	2.88	-0.0302521	-0.265422	-0.0199303
2105.61	-36132.4	-14551.5	2.88	-0.0299405	-0.268198	-0.0194931
2105.63	-36132.4	-14551.5	2.88	-0.0300165	-0.273832	-0.0201281
2105.64	-36132.5	-14551.5	2.88	-0.0299956	-0.280225	-0.0217861
2105.66	-36132.5	-14551.5	2.87999	-0.030001	-0.289589	-0.0249344
2105.68	-36132.6	-14551.4	2.88002	-0.0299998	-0.298197	-0.0277401
2105.69	-36132.6	-14551.4	2.87992	-0.03	-0.302434	-0.0290754
2105.71	-36132.7	-14551.4	2.88026	-0.0300004	-0.303903	-0.0300988
2105.73	-36132.7	-14551.4	2.87779	-0.0299984	-0.300407	-0.0318787
2105.74	-36132.8	-14551.4	2.87436	-0.0300059	-0.30378	-0.0350294
2105.76	-36132.8	-14551.4	2.8706	-0.0299809	-0.315731	-0.0376145
2105.78	-36132.9	-14551.4	2.86985	-0.0300751	-0.337956	-0.0398754
2105.8	-36132.9	-14551.3	2.87004	-0.0297186	-0.356645	-0.0411488
2105.81	-36133	-14551.3	2.86999	-0.0326381	-0.368962	-0.0423547
2105.83	-36133	-14551.3	2.87	-0.0360389	-0.369928	-0.0424573
2105.85	-36133	-14551.3	2.87	-0.0396765	-0.376852	-0.0433203
2105.86	-36133.1	-14551.3	2.87	-0.0399101	-0.402605	-0.0445729
2105.88	-36133.1	-14551.3	2.87	-0.0428646	-0.43923	-0.0447282
2105.9	-36133.2	-14551.3	2.87	-0.0462837	-0.467736	-0.0437381
2105.91	-36133.2	-14551.3	2.87	-0.0497904	-0.482458	-0.0425117
2105.93	-36133.3	-14551.3	2.87	-0.0531485	-0.501986	-0.0425093
2105.95	-36133.3	-14551.2	2.87	-0.056439	-0.528099	-0.0414452
2105.97	-36133.4	-14551.2	2.87	-0.06	-0.56	-0.0413943
2105.98	-36133.4	-14551.2	2.87	-0.06	-0.57	-0.0424837
2106	-36133.5	-14551.2	2.87	-0.06	-0.576667	-0.0446623
2106.02	-36133.5	-14551.2	2.86645	-0.0600094	-0.576956	-0.0446141
2106.03	-36133.6	-14551.2	2.86312	-0.0599575	-0.587242	-0.0434926
2106.05	-36133.6	-14551.2	2.85991	-0.0601614	-0.597607	-0.042469
2106.07	-36133.7	-14551.2	2.86004	-0.0634462	-0.614574	-0.0423989
2106.09	-36133.7	-14551.2	2.85999	-0.0636793	-0.616686	-0.0413381
2106.1	-36133.8	-14551.2	2.86	-0.0664687	-0.611725	-0.0413632
2106.12	-36133.8	-14551.1	2.86	-0.0634758	-0.594238	-0.0416833
2106.14	-36133.9	-14551.1	2.86	-0.0668673	-0.584827	-0.0437906
2106.15	-36133.9	-14551.1	2.86	-0.0672115	-0.575898	-0.0451501
2106.17	-36134	-14551.1	2.86	-0.0696916	-0.571017	-0.0485516
2106.19	-36134	-14551.1	2.86001	-0.066333	-0.556948	-0.050758
2106.2	-36134.1	-14551.1	2.85997	-0.06647	-0.548703	-0.0520868
2106.22	-36134.1	-14551.1	2.86017	-0.0682299	-0.554081	-0.0492186
2106.24	-36134.2	-14551.1	2.85929	-0.0746372	-0.577522	-0.0455094
2106.26	-36134.2	-14551.1	2.85561	-0.0779313	-0.597743	-0.0418005
2106.27	-36134.3	-14551.1	2.85196	-0.0794256	-0.596041	-0.0415053
2106.29	-36134.3	-14551.1	2.84972	-0.0754456	-0.57604	-0.0435885
2106.31	-36134.4	-14551.1	2.85007	-0.0717335	-0.556829	-0.0464573
2106.32	-36134.4	-14551.1	2.84998	-0.0707791	-0.550487	-0.0466914
2106.34	-36134.4	-14551.1	2.85001	-0.0747896	-0.562692	-0.044503
2106.36	-36134.5	-14551	2.85	-0.0783047	-0.582264	-0.0413583
2106.37	-36134.5	-14551	2.85	-0.0803147	-0.600732	-0.0396407
2106.39	-36134.6	-14551	2.84999	-0.0799108	-0.610595	-0.0391364
2106.41	-36134.7	-14551	2.85002	-0.0800411	-0.61401	-0.0392679
2106.43	-36134.7	-14551	2.84992	-0.0799071	-0.611095	-0.0390638
2106.44	-36134.8	-14551	2.85031	-0.0803295	-0.597738	-0.0400932
2106.46	-36134.8	-14551	2.84833	-0.0782522	-0.571803	-0.0433909
2106.48	-36134.8	-14551	2.8447	-0.0750039	-0.544419	-0.0506867
2106.49	-36134.9	-14551	2.8411	-0.0692966	-0.515832	-0.0594211
2106.51	-36134.9	-14551	2.8398	-0.064663	-0.486484	-0.0695069
2106.53	-36135	-14551	2.84005	-0.0589709	-0.458908	-0.0774406
2106.54	-36135	-14551	2.83999	-0.0543413	-0.436237	-0.0838451
2106.56	-36135.1	-14551	2.84	-0.0508408	-0.420404	-0.089158
2106.58	-36135.1	-14551	2.84	-0.0498037	-0.40909	-0.0935732
2106.6	-36135.2	-14551	2.84	-0.0500339	-0.402165	-0.0970953
2106.61	-36135.2	-14551	2.84	-0.0500513	-0.392693	-0.100547
2106.63	-36135.3	-14551	2.84	-0.0497563	-0.38206	-0.103086
2106.65	-36135.3	-14551	2.84	-0.0524142	-0.374681	-0.104446
2106.66	-36135.4	-14551	2.84	-0.0560241	-0.370168	-0.104551
2106.68	-36135.4	-14551	2.84	-0.0596077	-0.372463	-0.105373
2106.7	-36135.5	-14551	2.84	-0.0601527	-0.378353	-0.107403
2106.71	-36135.5	-14551	2.84	-0.0598274	-0.391369	-0.10982
2106.73	-36135.6	-14551	2.84	-0.0629004	-0.410529	-0.110206
2106.75	-36135.6	-14551	2.84	-0.0662237	-0.439279	-0.10724
2106.77	-36135.7	-14551	2.84	-0.0699009	-0.47476	-0.102699
2106.78	-36135.7	-14551	2.84	-0.069946	-0.501932	-0.0972627
2106.8	-36135.8	-14551	2.84	-0.0730935	-0.52532	-0.0918718
2106.82	-36135.8	-14551	2.84	-0.0766667	-0.546667	-0.0849673
2106.83	-36135.9	-14551	2.84	-0.08	-0.563333	-0.0795207
2106.85	-36135.9	-14551	2.84	-0.0833333	-0.583333	-0.0751634
2106.87	-36136	-14551	2.83989	-0.0869065	-0.608162	-0.07173
2106.88	-36136	-14550.9	2.83646	-0.0900539	-0.631135	-0.0696243
2106.9	-36136.1	-14551	2.83311	-0.0900997	-0.643664	-0.0685972
2106.92	-36136.1	-14550.9	2.82982	-0.0937711	-0.647499	-0.0687011
2106.93	-36136.2	-14551	2.83005	-0.0971196	-0.657707	-0.0699057
2106.95	-36136.2	-14550.9	2.82999	-0.100098	-0.664092	-0.0722652
2106.97	-36136.3	-14551	2.83001	-0.100295	-0.671207	-0.0757369
2106.99	-36136.3	-14550.9	2.83	-0.104064	-0.677937	-0.0791425
2107	-36136.4	-14551	2.83001	-0.10696	-0.684064	-0.0852865
2107.02	-36136.4	-14550.9	2.82996	-0.105995	-0.681417	-0.0950113
2107.04	-36136.5	-14551	2.83015	-0.102851	-0.671636	-0.104315
2107.05	-36136.5	-14551	2.8294	-0.104135	-0.670405	-0.109819
2107.07	-36136.6	-14551	2.82564	-0.107005	-0.675004	-0.111163
2107.09	-36136.6	-14551	2.82221	-0.106618	-0.675189	-0.111364
2107.11	-36136.6	-14551	2.81974	-0.106526	-0.669131	-0.112323
2107.12	-36136.7	-14551	2.82008	-0.107547	-0.67125	-0.112076
2107.14	-36136.7	-14551	2.81998	-0.111254	-0.682317	-0.109815
2107.16	-36136.8	-14551	2.82001	-0.114507	-0.697052	-0.10526
2107.17	-36136.8	-14551	2.81999	-0.118296	-0.700911	-0.102922
2107.19	-36136.9	-14551	2.82002	-0.120273	-0.697313	-0.105069
2107.21	-36136.9	-14551	2.81994	-0.119933	-0.692487	-0.11255
2107.22	-36137	-14551	2.82025	-0.120019	-0.694786	-0.121993
2107.24	-36137	-14551	2.8187	-0.119995	-0.698319	-0.129557
2107.26	-36137.1	-14551	2.815	-0.120001	-0.701384	-0.13213
2107.28	-36137.1	-14551	2.8113	-0.12	-0.706761	-0.127029
2107.29	-36137.2	-14551	2.80975	-0.12	-0.712583	-0.114604
2107.31	-36137.2	-14551	2.81006	-0.12	-0.712107	-0.0969756
2107.33	-36137.3	-14551	2.80998	-0.12	-0.706095	-0.079267
2107.34	-36137.3	-14551	2.81	-0.12	-0.699751	-0.0650477
2107.36	-36137.4	-14551	2.81	-0.12	-0.690567	-0.0528647
2107.38	-36137.4	-14551	2.80999	-0.119998	-0.680252	-0.043091
2107.39	-36137.5	-14551	2.81002	-0.120007	-0.669624	-0.0357739
2107.41	-36137.5	-14551	2.80993	-0.119978	-0.664177	-0.031219
2107.43	-36137.6	-14551	2.81027	-0.120087	-0.660491	-0.0296066
2107.45	-36137.6	-14551.1	2.80782	-0.119674	-0.662097	-0.0288108
2107.46	-36137.7	-14551.1	2.80419	-0.122456	-0.665535	-0.0261356
2107.48	-36137.7	-14551.1	2.80054	-0.125612	-0.673681	-0.0203126
2107.5	-36137.8	-14551.1	2.79987	-0.13188	-0.688688	-0.0119368
2107.51	-36137.8	-14551.1	2.80003	-0.136102	-0.710053	-0.00336572
2107.53	-36137.9	-14551.1	2.79999	-0.139659	-0.72237	0.000950982
2107.55	-36137.9	-14551.1	2.80002	-0.139868	-0.726093	-0.000431385
2107.56	-36138	-14551.1	2.79996	-0.142843	-0.731975	-0.00486396
2107.58	-36138	-14551.1	2.80016	-0.146304	-0.747898	-0.00940426
2107.6	-36138.1	-14551.1	2.79712	-0.149588	-0.764686	-0.0110215
2107.62	-36138.1	-14551.1	2.79355	-0.153129	-0.782298	-0.00700826
2107.63	-36138.2	-14551.1	2.79011	-0.156475	-0.799055	0.00457174
2107.65	-36138.2	-14551.2	2.78997	-0.159796	-0.815598	0.019898
2107.67	-36138.2	-14551.2	2.79	-0.163333	-0.833333	0.0294118
2107.68	-36138.3	-14551.2	2.79	-0.166667	-0.843333	0.0305011
2107.7	-36138.3	-14551.2	2.79	-0.17	-0.853333	0.0315904
2107.72	-36138.4	-14551.2	2.78989	-0.173556	-0.86037	0.0509208
2107.73	-36138.4	-14551.2	2.78646	-0.176785	-0.863137	0.0995719
2107.75	-36138.5	-14551.2	2.78311	-0.176525	-0.852437	0.185154
2107.77	-36138.5	-14551.2	2.77982	-0.172897	-0.834259	0.318945
2107.79	-36138.6	-14551.3	2.78005	-0.16962	-0.814734	0.476133
2107.8	-36138.6	-14551.3	2.77999	-0.166269	-0.80198	0.659207
2107.82	-36138.7	-14551.3	2.77998	-0.162634	-0.791875	0.861061
2107.84	-36138.7	-14551.3	2.78011	-0.159796	-0.7857	1.05391
2107.85	-36138.8	-14551.3	2.77958	-0.160044	-0.778244	1.24159
2107.87	-36138.8	-14551.3	2.77583	-0.160025	-0.768003	1.41711
2107.89	-36138.9	-14551.3	2.77244	-0.159844	-0.762107	1.54369
2107.9	-36138.9	-14551.3	2.76976	-0.160646	-0.760443	1.631
2107.92	-36139	-14551.4	2.77007	-0.164154	-0.764246	1.6758
2107.94	-36139	-14551.4	2.76999	-0.168677	-0.768543	1.68422
2107.95	-36139.1	-14551.4	2.76999	-0.174697	-0.775381	1.66553
2107.97	-36139.1	-14551.4	2.77007	-0.178751	-0.784265	1.629
2107.99	-36139.1	-14551.4	2.76968	-0.185207	-0.79747	1.59133
2108.01	-36139.2	-14551.4	2.76791	-0.188322	-0.806921	1.57199
2108.02	-36139.2	-14551.4	2.76587	-0.19165	-0.81915	1.55859
2108.04	-36139.3	-14551.5	2.76418	-0.196943	-0.836669	1.54409
2108.06	-36139.3	-14551.5	2.76257	-0.202608	-0.85535	1.53165
2108.07	-36139.4	-14551.5	2.7609	-0.207641	-0.87349	1.52293
2108.09	-36139.4	-14551.5	2.7592	-0.211906	-0.892343	1.51733
2108.11	-36139.5	-14551.5	2.75748	-0.215342	-0.910135	1.51497
2108.12	-36139.5	-14551.5	2.75575	-0.217927	-0.921857	1.51683
2108.14	-36139.6	-14551.6	2.75403	-0.219599	-0.926339	1.52431
2108.16	-36139.6	-14551.6	2.75235	-0.22028	-0.926048	1.53899
2108.18	-36139.6	-14551.6	2.75069	-0.220174	-0.922384	1.56097
2108.19	-36139.7	-14551.6	2.74899	-0.219726	-0.915893	1.58911
2108.21	-36139.7	-14551.6	2.74727	-0.219711	-0.908719	1.62119
2108.23	-36139.8	-14551.7	2.74558	-0.221019	-0.904001	1.65434
2108.24	-36139.8	-14551.7	2.74392	-0.222891	-0.901148	1.68698
2108.26	-36139.9	-14551.7	2.74223	-0.223595	-0.897217	1.71841
2108.28	-36139.9	-14551.7	2.74051	-0.223356	-0.891731	1.74721
2108.3	-36140	-14551.7	2.73879	-0.223544	-0.885756	1.77167
2108.31	-36140	-14551.8	2.73707	-0.22355	-0.878671	1.79198
2108.33	-36140.1	-14551.8	2.73535	-0.221944	-0.869366	1.80923
2108.35	-36140.1	-14551.8	2.73363	-0.22013	-0.860987	1.82274
2108.36	-36140.1	-14551.8	2.73196	-0.220525	-0.858003	1.83129
2108.38	-36140.2	-14551.8	2.7303	-0.222835	-0.859507	1.83601
2108.4	-36140.2	-14551.9	2.7286	-0.225814	-0.862856	1.83878
2108.41	-36140.3	-14551.9	2.72687	-0.229495	-0.868983	1.83987
2108.43	-36140.3	-14551.9	2.72514	-0.234285	-0.879631	1.83932
2108.45	-36140.4	-14551.9	2.72343	-0.239681	-0.892578	1.83974
2108.47	-36140.4	-14552	2.72176	-0.244943	-0.904784	1.84452
2108.48	-36140.4	-14552	2.7201	-0.249737	-0.916023	1.85633
2108.5	-36140.5	-14552	2.7184	-0.253804	-0.926369	1.8775
2108.52	-36140.5	-14552	2.71667	-0.256667	-0.933333	1.90959
2108.53	-36140.6	-14552.1	2.71493	-0.25777	-0.934345	1.95297
2108.55	-36140.6	-14552.1	2.71323	-0.256517	-0.929575	2.00425
2108.57	-36140.7	-14552.1	2.71158	-0.252534	-0.919827	2.05957
2108.58	-36140.7	-14552.1	2.7099	-0.246243	-0.905727	2.11666
2108.6	-36140.7	-14552.1	2.70816	-0.238198	-0.887955	2.1729
2108.62	-36140.8	-14552.2	2.70648	-0.228846	-0.867485	2.22332
2108.64	-36140.8	-14552.2	2.70488	-0.218751	-0.845017	2.26396
2108.65	-36140.9	-14552.2	2.7031	-0.208885	-0.820294	2.29515
2108.67	-36140.9	-14552.2	2.70114	-0.19999	-0.793272	2.31734
2108.69	-36140.9	-14552.3	2.69987	-0.191972	-0.764965	2.32915
2108.7	-36141	-14552.3	2.69978	-0.184759	-0.736821	2.33002
2108.72	-36141	-14552.3	2.70004	-0.178696	-0.710869	2.32209
2108.74	-36141.1	-14552.4	2.70006	-0.173714	-0.68917	2.30731
2108.75	-36141.1	-14552.4	2.69999	-0.168789	-0.673679	2.28656
2108.77	-36141.1	-14552.4	2.69999	-0.163477	-0.665375	2.26088
2108.79	-36141.2	-14552.4	2.7	-0.158722	-0.663309	2.23203
2108.81	-36141.2	-14552.5	2.7	-0.155139	-0.667156	2.20169
2108.82	-36141.3	-14552.5	2.7	-0.152484	-0.678051	2.17123
2108.84	-36141.3	-14552.5	2.7	-0.150649	-0.695848	2.14097
2108.86	-36141.3	-14552.5	2.7	-0.149844	-0.718323	2.10968
2108.87	-36141.4	-14552.6	2.7	-0.14989	-0.743822	2.07705
2108.89	-36141.4	-14552.6	2.7	-0.150014	-0.771764	2.04434
2108.91	-36141.5	-14552.6	2.7	-0.149957	-0.801124	2.01231
2108.92	-36141.5	-14552.7	2.7	-0.15013	-0.830226	1.98101
2108.94	-36141.5	-14552.7	2.7	-0.150259	-0.857791	1.95111
2108.96	-36141.6	-14552.7	2.7	-0.149329	-0.88306	1.92392
2108.97	-36141.6	-14552.7	2.7	-0.147489	-0.906214	1.89961
2108.99	-36141.7	-14552.8	2.7	-0.145929	-0.928215	1.87724
2109.01	-36141.7	-14552.8	2.7	-0.144366	-0.948862	1.85654
2109.03	-36141.7	-14552.8	2.7	-0.141282	-0.966905	1.83785
2109.04	-36141.8	-14552.9	2.7	-0.137583	-0.981983	1.82127
2109.06	-36141.8	-14552.9	2.7	-0.135931	-0.994545	1.80668
2109.08	-36141.8	-14552.9	2.7	-0.136355	-1.00592	1.79389
2109.09	-36141.9	-14553	2.7	-0.137232	-1.01796	1.78268
2109.11	-36141.9	-14553	2.7	-0.139023	-1.03201	1.77283
2109.13	-36142	-14553	2.7	-0.14334	-1.04893	1.76411
2109.14	-36142	-14553	2.7	-0.148856	-1.06846	1.75652
2109.16	-36142	-14553.1	2.7	-0.152904	-1.08966	1.75006
2109.18	-36142.1	-14553.1	2.7	-0.155902	-1.11153	1.74427
2109.2	-36142.1	-14553.1	2.69999	-0.159509	-1.13286	1.73843
2109.21	-36142.1	-14553.2	2.7	-0.162909	-1.15079	1.73212
2109.23	-36142.2	-14553.2	2.70003	-0.164306	-1.16212	1.72515
2109.25	-36142.2	-14553.2	2.70002	-0.163622	-1.16654	1.718
2109.26	-36142.2	-14553.3	2.69985	-0.161454	-1.16495	1.71135
2109.28	-36142.3	-14553.3	2.69973	-0.158076	-1.15827	1.70528
2109.3	-36142.3	-14553.3	2.69997	-0.153626	-1.14742	1.69967
2109.32	-36142.3	-14553.4	2.7008	-0.148286	-1.13323	1.69449
2109.33	-36142.4	-14553.4	2.70203	-0.142473	-1.11619	1.69045
2109.35	-36142.4	-14553.5	2.70333	-0.136667	-1.09667	1.68845
2109.37	-36142.4	-14553.5	2.70448	-0.131446	-1.07537	1.68927
2109.38	-36142.5	-14553.5	2.70556	-0.12777	-1.05427	1.69305
2109.4	-36142.5	-14553.6	2.70674	-0.126694	-1.03568	1.69983
2109.42	-36142.5	-14553.6	2.70809	-0.128756	-1.02158	1.70947
2109.43	-36142.6	-14553.6	2.70932	-0.132761	-1.01281	1.72135
2109.45	-36142.6	-14553.7	2.71005	-0.137153	-1.01	1.73475
2109.47	-36142.6	-14553.7	2.71011	-0.140659	-1.0136	1.74883
2109.49	-36142.7	-14553.7	2.70994	-0.142811	-1.02363	1.7624
2109.5	-36142.7	-14553.8	2.71007	-0.143279	-1.04002	1.77424
2109.52	-36142.7	-14553.8	2.71082	-0.141751	-1.06198	1.78323
2109.54	-36142.8	-14553.9	2.7121	-0.137948	-1.08707	1.78859
2109.55	-36142.8	-14553.9	2.71375	-0.131592	-1.11256	1.78956
2109.57	-36142.8	-14553.9	2.71567	-0.122057	-1.13625	1.78557
2109.59	-36142.9	-14554	2.71796	-0.108008	-1.15692	1.7764
2109.6	-36142.9	-14554	2.72069	-0.0880273	-1.17346	1.76189
2109.62	-36142.9	-14554.1	2.7239	-0.0615299	-1.18458	1.742
2109.64	-36142.9	-14554.1	2.72751	-0.0296065	-1.18863	1.71701
2109.66	-36143	-14554.1	2.7314	0.00646767	-1.18391	1.68722
2109.67	-36143	-14554.2	2.7356	0.046341	-1.17039	1.65318
2109.69	-36143	-14554.2	2.74028	0.0910216	-1.15041	1.61579
2109.71	-36143.1	-14554.3	2.74563	0.141589	-1.1265	1.57595
2109.72	-36143.1	-14554.3	2.75184	0.197768	-1.10061	1.53414
2109.74	-36143.1	-14554.4	2.75905	0.257579	-1.07399	1.4903
2109.76	-36143.2	-14554.4	2.76743	0.318984	-1.04786	1.44434
2109.77	-36143.2	-14554.4	2.77704	0.381349	-1.02463	1.39644
2109.79	-36143.2	-14554.5	2.78785	0.445549	-1.0079	1.34711
2109.81	-36143.2	-14554.5	2.79981	0.51247	-1.00125	1.2968
2109.83	-36143.3	-14554.6	2.81291	0.581671	-1.00592	1.24558
2109.84	-36143.3	-14554.6	2.82714	0.65148	-1.021	1.19309
2109.86	-36143.3	-14554.6	2.84251	0.720278	-1.04552	1.13901
2109.88	-36143.4	-14554.7	2.85903	0.788002	-1.07875	1.08357
2109.89	-36143.4	-14554.7	2.87677	0.855818	-1.12019	1.02746
2109.91	-36143.4	-14554.8	2.89577	0.92477	-1.16917	0.971367
2109.93	-36143.4	-14554.8	2.91591	0.993925	-1.22353	0.915806
2109.94	-36143.5	-14554.9	2.93699	1.061	-1.28008	0.861159
2109.96	-36143.5	-14554.9	2.95882	1.12393	-1.33572	0.807801
2109.98	-36143.5	-14555	2.98163	1.18304	-1.38842	0.756017
2109.99	-36143.5	-14555	3.00587	1.24005	-1.43679	0.706042
2110.01	-36143.6	-14555.1	3.03192	1.29638	-1.47944	0.658141
2110.03	-36143.6	-14555.1	3.05957	1.35046	-1.51452	0.612926
2110.05	-36143.6	-14555.2	3.08822	1.39894	-1.53999	0.571208
2110.06	-36143.7	-14555.2	3.11733	1.43898	-1.55404	0.533734
2110.08	-36143.7	-14555.3	3.14675	1.47109	-1.5566	0.5008
2110.1	-36143.7	-14555.3	3.17648	1.49723	-1.54832	0.472516
2110.11	-36143.7	-14555.4	3.20655	1.51906	-1.52997	0.448932
2110.13	-36143.8	-14555.4	3.23706	1.53663	-1.50295	0.429789
2110.15	-36143.8	-14555.5	3.26815	1.54941	-1.46886	0.414712
2110.16	-36143.8	-14555.5	3.29985	1.55707	-1.42942	0.403359
2110.18	-36143.8	-14555.6	3.33176	1.56028	-1.38681	0.39553
2110.2	-36143.9	-14555.6	3.36333	1.56	-1.34333	0.391068
2110.22	-36143.9	-14555.7	3.39419	1.55699	-1.30121	0.389794
2110.23	-36143.9	-14555.7	3.42464	1.5513	-1.26225	0.391447
2110.25	-36143.9	-14555.8	3.45514	1.54275	-1.22816	0.395746
2110.27	-36144	-14555.9	3.48595	1.53132	-1.20036	0.402361
2110.28	-36144	-14555.9	3.5167	1.51737	-1.17934	0.410814
2110.3	-36144	-14556	3.54683	1.50136	-1.1654	0.420593
2110.32	-36144.1	-14556	3.57615	1.4838	-1.15847	0.431248
2110.34	-36144.1	-14556.1	3.60538	1.46536	-1.1574	0.442509
2110.35	-36144.1	-14556.1	3.63539	1.44673	-1.16089	0.454137
2110.37	-36144.1	-14556.2	3.66623	1.42862	-1.16761	0.465731
2110.39	-36144.2	-14556.3	3.696	1.4117	-1.17625	0.476503
2110.4	-36144.2	-14556.3	3.7225	1.39667	-1.18549	0.485613
2110.42	-36144.2	-14556.4	3.74556	1.3837	-1.19447	0.492847
2110.44	-36144.2	-14556.4	3.76904	1.372	-1.20327	0.49926
2110.45	-36144.3	-14556.5	3.79729	1.36064	-1.21208	0.506044
2110.47	-36144.3	-14556.6	3.8307	1.34884	-1.22084	0.512987
2110.49	-36144.3	-14556.6	3.86176	1.33617	-1.22894	0.517041
2110.51	-36144.4	-14556.7	3.88722	1.32445	-1.23502	0.516161
2110.52	-36144.4	-14556.8	3.9127	1.31926	-1.23651	0.510592
2110.54	-36144.4	-14556.8	3.9406	1.32357	-1.23197	0.499797
2110.56	-36144.4	-14556.9	3.96728	1.33602	-1.22185	0.481791
2110.57	-36144.5	-14557	3.99189	1.35658	-1.20592	0.45606
2110.59	-36144.5	-14557	4.01755	1.38731	-1.18305	0.424099
2110.61	-36144.5	-14557.1	4.04524	1.42584	-1.15627	0.387621
2110.62	-36144.5	-14557.1	4.07289	1.46426	-1.13371	0.348465
2110.64	-36144.6	-14557.2	4.10016	1.49852	-1.11857	0.308873
2110.66	-36144.6	-14557.3	4.12867	1.52915	-1.10834	0.271438
2110.68	-36144.6	-14557.3	4.15881	1.55726	-1.09894	0.237261
2110.69	-36144.6	-14557.4	4.18978	1.58408	-1.08542	0.20607
2110.71	-36144.7	-14557.5	4.22075	1.60831	-1.0676	0.17813
2110.73	-36144.7	-14557.6	4.25104	1.62648	-1.04934	0.154231
2110.74	-36144.7	-14557.6	4.28091	1.639	-1.0281	0.134995
2110.76	-36144.7	-14557.7	4.31135	1.64913	-0.996948	0.120841
2110.78	-36144.8	-14557.8	4.34239	1.6559	-0.962772	0.11136
2110.79	-36144.8	-14557.8	4.37329	1.65534	-0.941897	0.105528
2110.81	-36144.8	-14557.9	4.40416	1.64891	-0.930664	0.102707
2110.83	-36144.9	-14558	4.43551	1.64154	-0.913337	0.102332
2110.85	-36144.9	-14558	4.46635	1.63484	-0.891299	0.101842
2110.86	-36144.9	-14558.1	4.49517	1.62903	-0.87395	0.0975945
2110.88	-36145	-14558.2	4.52323	1.6286	-0.853628	0.0866286
2110.9	-36145	-14558.3	4.55288	1.63989	-0.816744	0.0664119
2110.91	-36145	-14558.3	4.58433	1.66677	-0.770966	0.0351095
2110.93	-36145	-14558.4	4.61672	1.71109	-0.731658	-0.00815294
2110.95	-36145.1	-14558.5	4.64948	1.7692	-0.694752	-0.0600192
2110.96	-36145.1	-14558.6	4.68232	1.83536	-0.650373	-0.115766
2110.98	-36145.1	-14558.6	4.71595	1.90509	-0.602191	-0.172984
2111	-36145.2	-14558.7	4.75119	1.97438	-0.556139	-0.229678
2111.02	-36145.2	-14558.8	4.78782	2.03969	-0.503588	-0.281525
2111.03	-36145.2	-14558.9	4.82528	2.09744	-0.436392	-0.324197
2111.05	-36145.2	-14558.9	4.86333	2.14333	-0.373333	-0.357298
2111.07	-36145.3	-14559	4.90173	2.17434	-0.334114	-0.381431
2111.08	-36145.3	-14559.1	4.94	2.19333	-0.31	-0.396514
2111.1	-36145.3	-14559.2	4.97781	2.20347	-0.289674	-0.402697
2111.12	-36145.4	-14559.3	5.01556	2.20296	-0.279921	-0.401746
2111.13	-36145.4	-14559.3	5.05355	2.19054	-0.28557	-0.395585
2111.15	-36145.4	-14559.4	5.09102	2.17082	-0.289716	-0.38532
2111.17	-36145.5	-14559.5	5.12758	2.14829	-0.276447	-0.371928
2111.18	-36145.5	-14559.6	5.16439	2.12366	-0.245531	-0.356504
2111.2	-36145.5	-14559.7	5.2022	2.09696	-0.201642	-0.339955
2111.22	-36145.6	-14559.8	5.23992	2.06807	-0.155556	-0.322595
2111.24	-36145.6	-14559.8	5.27643	2.03729	-0.115774	-0.304682
2111.25	-36145.6	-14559.9	5.31142	2.006	-0.082826	-0.286601
2111.27	-36145.7	-14560	5.34495	1.97476	-0.0554406	-0.268611
2111.29	-36145.7	-14560.1	5.37766	1.9421	-0.0310632	-0.25069
2111.3	-36145.7	-14560.2	5.41019	1.90762	-0.00816263	-0.233039
2111.32	-36145.8	-14560.3	5.44306	1.87347	0.0124021	-0.216383
2111.34	-36145.8	-14560.3	5.47603	1.84179	0.0290564	-0.201393
2111.36	-36145.9	-14560.4	5.50752	1.81409	0.0394697	-0.188546
2111.37	-36145.9	-14560.5	5.53733	1.79053	0.040245	-0.177952
2111.39	-36145.9	-14560.6	5.56746	1.76937	0.026707	-0.169213
2111.41	-36146	-14560.7	5.59855	1.75002	0.00369917	-0.161854
2111.42	-36146	-14560.8	5.62905	1.73373	-0.0101165	-0.155337
2111.44	-36146	-14560.9	5.65823	1.7202	-0.00787333	-0.149196
2111.46	-36146.1	-14560.9	5.68666	1.70706	0.00113656	-0.143058
2111.47	-36146.1	-14561	5.71492	1.69357	0.00992885	-0.136577
2111.49	-36146.2	-14561.1	5.74354	1.68083	0.0151386	-0.129442
2111.51	-36146.2	-14561.2	5.77275	1.66894	0.0137476	-0.121566
2111.53	-36146.2	-14561.3	5.80241	1.65688	0.00313315	-0.113122
2111.54	-36146.3	-14561.4	5.83171	1.64474	-0.0150027	-0.104627
2111.56	-36146.3	-14561.5	5.85932	1.63367	-0.0350898	-0.0968626
2111.58	-36146.4	-14561.6	5.88571	1.62383	-0.0534382	-0.089898
2111.59	-36146.4	-14561.7	5.91269	1.61466	-0.0679347	-0.0832689
2111.61	-36146.4	-14561.8	5.94034	1.60612	-0.0759553	-0.0771094
2111.63	-36146.5	-14561.9	5.96738	1.5986	-0.0747157	-0.0719874
2111.64	-36146.5	-14561.9	5.99391	1.5921	-0.0649226	-0.067805
2111.66	-36146.6	-14562	6.02087	1.58636	-0.0496551	-0.0640869
2111.68	-36146.6	-14562.1	6.04848	1.58132	-0.0319238	-0.061406
2111.7	-36146.7	-14562.2	6.07634	1.5773	-0.0145805	-0.0610336
2111.71	-36146.7	-14562.3	6.10373	1.57619	0.000342537	-0.064052
2111.73	-36146.7	-14562.4	6.12986	1.5806	0.0114737	-0.0713023
2111.75	-36146.8	-14562.5	6.15544	1.59094	0.0189815	-0.0826038
2111.76	-36146.8	-14562.6	6.1817	1.60651	0.023984	-0.0972539
2111.78	-36146.9	-14562.7	6.20857	1.62619	0.0289133	-0.114422
2111.8	-36146.9	-14562.8	6.2356	1.64856	0.0362959	-0.133113
2111.81	-36147	-14562.9	6.26331	1.67086	0.0455439	-0.151542
2111.83	-36147	-14563	6.29239	1.69022	0.0548518	-0.167809
2111.85	-36147	-14563.1	6.32165	1.70586	0.0629211	-0.181223
2111.87	-36147.1	-14563.2	6.34983	1.71783	0.0685436	-0.191698
2111.88	-36147.1	-14563.3	6.37827	1.72628	0.0700752	-0.199994
2111.9	-36147.2	-14563.4	6.40859	1.73175	0.0660722	-0.20718
2111.92	-36147.2	-14563.5	6.44	1.73667	0.0566667	-0.214597
2111.93	-36147.3	-14563.6	6.47121	1.74367	0.0426549	-0.223561
2111.95	-36147.3	-14563.7	6.50178	1.75406	0.0256119	-0.234956
2111.97	-36147.4	-14563.8	6.53172	1.76868	0.00723157	-0.249392
2111.98	-36147.4	-14563.9	6.56179	1.78793	-0.0110477	-0.266909
2112	-36147.5	-14564	6.5926	1.8114	-0.0283298	-0.287127
2112.02	-36147.5	-14564.1	6.62364	1.83621	-0.0453585	-0.308647
2112.04	-36147.6	-14564.2	6.65448	1.85953	-0.0627148	-0.329943
2112.05	-36147.6	-14564.3	6.68551	1.88004	-0.0795549	-0.349735
2112.07	-36147.7	-14564.4	6.71707	1.89734	-0.0957249	-0.367245
2112.09	-36147.7	-14564.5	6.74898	1.91261	-0.11331	-0.382798
2112.1	-36147.8	-14564.6	6.78128	1.92675	-0.133577	-0.396739
2112.12	-36147.8	-14564.7	6.81465	1.93953	-0.155076	-0.409073
2112.14	-36147.9	-14564.8	6.84913	1.95043	-0.176976	-0.419667
2112.15	-36147.9	-14564.9	6.88323	1.95885	-0.200507	-0.428205
2112.17	-36147.9	-14565	6.9164	1.9644	-0.226629	-0.434573
2112.19	-36148	-14565.1	6.95002	1.96722	-0.255398	-0.439043
2112.2	-36148.1	-14565.2	6.98453	1.96757	-0.286261	-0.441686
2112.22	-36148.1	-14565.4	7.0185	1.96585	-0.317768	-0.442172
2112.24	-36148.2	-14565.5	7.05118	1.96253	-0.348813	-0.44059
2112.26	-36148.2	-14565.6	7.08308	1.95804	-0.378922	-0.437694
2112.27	-36148.2	-14565.7	7.1147	1.95297	-0.407522	-0.433952
2112.29	-36148.3	-14565.8	7.14645	1.948	-0.433901	-0.429409
2112.31	-36148.4	-14565.9	7.17892	1.94302	-0.459199	-0.424311
2112.32	-36148.4	-14566	7.21285	1.93695	-0.486808	-0.419177
2112.34	-36148.4	-14566.1	7.24748	1.92991	-0.517893	-0.414159
2112.36	-36148.5	-14566.2	7.28051	1.92326	-0.551109	-0.409002
2112.38	-36148.5	-14566.3	7.31188	1.9168	-0.586083	-0.403551
2112.39	-36148.6	-14566.5	7.34363	1.90891	-0.623365	-0.397763
2112.41	-36148.6	-14566.6	7.37639	1.90004	-0.661497	-0.391574
2112.43	-36148.7	-14566.7	7.4094	1.89245	-0.697169	-0.384922
2112.44	-36148.7	-14566.8	7.44201	1.88586	-0.727605	-0.37813
2112.46	-36148.8	-14566.9	7.4738	1.87811	-0.750778	-0.371783
2112.48	-36148.8	-14567	7.50535	1.86952	-0.768004	-0.365884
2112.49	-36148.9	-14567.2	7.53781	1.86195	-0.7827	-0.360074
2112.51	-36148.9	-14567.3	7.57057	1.85531	-0.796242	-0.354479
2112.53	-36149	-14567.4	7.60204	1.84836	-0.808488	-0.349518
2112.55	-36149	-14567.5	7.63271	1.84147	-0.818254	-0.345184
2112.56	-36149.1	-14567.6	7.6641	1.83579	-0.824023	-0.341224
2112.58	-36149.1	-14567.8	7.69591	1.83107	-0.826414	-0.337469
2112.6	-36149.2	-14567.9	7.72711	1.82641	-0.826817	-0.333764
2112.61	-36149.3	-14568	7.75789	1.82106	-0.824255	-0.329751
2112.63	-36149.3	-14568.1	7.78889	1.81454	-0.817138	-0.325049
2112.65	-36149.3	-14568.2	7.81975	1.80748	-0.807741	-0.319807
2112.66	-36149.4	-14568.4	7.84987	1.80078	-0.799278	-0.31437
2112.68	-36149.4	-14568.5	7.87978	1.79414	-0.79105	-0.308916
2112.7	-36149.5	-14568.6	7.91029	1.78709	-0.781348	-0.303597
2112.72	-36149.5	-14568.8	7.94148	1.78036	-0.770635	-0.298738
2112.73	-36149.6	-14568.9	7.97296	1.77484	-0.760018	-0.2946
2112.75	-36149.6	-14569	8.00333	1.77	-0.75	-0.29085
2112.77	-36149.7	-14569.1	8.03166	1.76507	-0.740938	-0.287073
2112.78	-36149.7	-14569.2	8.06	1.76	-0.733333	-0.283224
2112.8	-36149.8	-14569.4	8.0904	1.75487	-0.727529	-0.279335
2112.82	-36149.8	-14569.5	8.12185	1.74969	-0.7231	-0.275362
2112.83	-36149.9	-14569.6	8.15296	1.74448	-0.719485	-0.271333
2112.85	-36149.9	-14569.8	8.18358	1.73942	-0.716304	-0.267554
2112.87	-36150	-14569.9	8.21378	1.73453	-0.713162	-0.264224
2112.89	-36150	-14570	8.24346	1.72936	-0.709529	-0.261063
2112.9	-36150.1	-14570.2	8.27264	1.72384	-0.704885	-0.257983
2112.92	-36150.1	-14570.3	8.30185	1.71935	-0.698807	-0.255678
2112.94	-36150.2	-14570.4	8.33124	1.71701	-0.691624	-0.254967
2112.95	-36150.2	-14570.5	8.35999	1.7168	-0.685406	-0.25664
2112.97	-36150.3	-14570.7	8.38801	1.71905	-0.680796	-0.261266
2112.99	-36150.3	-14570.8	8.41701	1.72521	-0.67506	-0.268981
2113	-36150.4	-14571	8.44782	1.73535	-0.667498	-0.279655
2113.02	-36150.4	-14571.1	8.4792	1.74656	-0.662318	-0.292723
2113.04	-36150.5	-14571.2	8.51017	1.75691	-0.660928	-0.307008
2113.06	-36150.5	-14571.4	8.54076	1.7668	-0.658944	-0.320397
2113.07	-36150.6	-14571.5	8.5709	1.77572	-0.654034	-0.331594
2113.09	-36150.6	-14571.6	8.60026	1.7816	-0.647717	-0.340646
2113.11	-36150.7	-14571.8	8.62923	1.78357	-0.640961	-0.347273
2113.12	-36150.7	-14571.9	8.65922	1.7827	-0.633467	-0.350587
2113.14	-36150.8	-14572.1	8.69032	1.77948	-0.624958	-0.350598
2113.16	-36150.8	-14572.2	8.72089	1.77347	-0.615294	-0.348484
2113.17	-36150.9	-14572.3	8.75071	1.76502	-0.603846	-0.344763
2113.19	-36150.9	-14572.5	8.78114	1.7554	-0.589536	-0.339167
2113.21	-36151	-14572.6	8.81223	1.74514	-0.573626	-0.331805
2113.22	-36151	-14572.8	8.84255	1.73393	-0.559694	-0.323216
2113.24	-36151.1	-14572.9	8.87162	1.72182	-0.546532	-0.313627
2113.26	-36151.1	-14573	8.89992	1.70917	-0.52882	-0.302969
2113.28	-36151.2	-14573.2	8.92818	1.69583	-0.507935	-0.291419
2113.29	-36151.2	-14573.3	8.95717	1.68126	-0.490086	-0.279345
2113.31	-36151.3	-14573.5	8.98649	1.66563	-0.4719	-0.266958
2113.33	-36151.3	-14573.6	9.01488	1.6497	-0.443442	-0.25437
2113.34	-36151.4	-14573.8	9.04213	1.6343	-0.409131	-0.242039
2113.36	-36151.4	-14573.9	9.06876	1.62019	-0.381845	-0.230587
2113.38	-36151.5	-14574.1	9.0954	1.60711	-0.360109	-0.219872
2113.39	-36151.5	-14574.2	9.12264	1.59433	-0.334926	-0.209384
2113.41	-36151.6	-14574.4	9.15021	1.58249	-0.306535	-0.199376
2113.43	-36151.6	-14574.5	9.1775	1.57282	-0.279726	-0.190509
2113.45	-36151.7	-14574.6	9.20503	1.56472	-0.252083	-0.183073
2113.46	-36151.7	-14574.8	9.23337	1.55699	-0.218987	-0.177159
2113.48	-36151.8	-14574.9	9.25935	1.55078	-0.185329	-0.172743
2113.5	-36151.8	-14575.1	9.27988	1.54753	-0.157773	-0.169647
2113.51	-36151.9	-14575.3	9.30315	1.54401	-0.127727	-0.167002
2113.53	-36151.9	-14575.4	9.33639	1.53729	-0.085171	-0.163817
2113.55	-36152	-14575.5	9.36191	1.53361	-0.0453657	-0.16031
2113.57	-36152	-14575.7	9.38841	1.52701	-0.0149138	-0.158039
