# Supplementary material for: Extraction of driving behavior primitives considering driver expectation and vehicle dynamics
Source: PLoS One. 2025 Dec 31;20(12):e0340123. doi: 10.1371/journal.pone.0340123 (PMC12755792; doi:10.1371/journal.pone.0340123)
Supplement: S2 File — The dataset utilized in this study is organized into two main folders, categorizing driving scenarios into straight driving and turning maneuvers. These folders contain the raw, unprocessed behavioral data. For a detailed description of the variables and format within the.xlsx files, please refer to the accompanying readme.txt file. (ZIP) [file pone.0340123.s002.zip › DataSetForPimitiveExaction-2/turning/c211_w_3.xlsx]

## Sheet: Sheet1
2132.88	-36224.6	-14774.5	6.67766	-0.64729	0.0617913	-1.57421
2132.89	-36224.7	-14774.7	6.66762	-0.707519	0.0678186	-1.51437
2132.91	-36224.7	-14774.8	6.65643	-0.760099	0.0702691	-1.46279
2132.93	-36224.7	-14774.9	6.64374	-0.799068	0.0698961	-1.42704
2132.95	-36224.8	-14775	6.62943	-0.839911	0.0702337	-1.39751
2132.96	-36224.8	-14775.1	6.61157	-0.882346	0.0764246	-1.37226
2132.98	-36224.9	-14775.2	6.59521	-0.920262	0.0911861	-1.35127
2133	-36224.9	-14775.3	6.57815	-0.953144	0.109528	-1.32782
2133.01	-36224.9	-14775.4	6.56065	-0.991075	0.129492	-1.29622
2133.03	-36225	-14775.5	6.54424	-1.0368	0.14673	-1.25588
2133.05	-36225	-14775.6	6.52705	-1.08952	0.166737	-1.2084
2133.06	-36225	-14775.7	6.50991	-1.13679	0.182681	-1.16322
2133.08	-36225.1	-14775.8	6.49212	-1.17032	0.19433	-1.12589
2133.1	-36225.1	-14775.9	6.47142	-1.20378	0.204078	-1.08801
2133.12	-36225.2	-14776	6.44915	-1.24407	0.216156	-1.04486
2133.13	-36225.2	-14776.1	6.4258	-1.29409	0.229355	-0.997348
2133.15	-36225.2	-14776.2	6.40164	-1.35184	0.244537	-0.940351
2133.17	-36225.3	-14776.3	6.37765	-1.40847	0.263685	-0.88069
2133.18	-36225.3	-14776.4	6.35358	-1.46345	0.284684	-0.820392
2133.2	-36225.3	-14776.5	6.3294	-1.51673	0.304247	-0.761225
2133.22	-36225.4	-14776.6	6.30657	-1.56498	0.314796	-0.707237
2133.23	-36225.4	-14776.7	6.28129	-1.60581	0.318723	-0.658069
2133.25	-36225.4	-14776.8	6.25356	-1.63948	0.321901	-0.614285
2133.27	-36225.5	-14776.9	6.22382	-1.66676	0.327101	-0.576515
2133.29	-36225.5	-14777	6.19504	-1.69917	0.336786	-0.542678
2133.3	-36225.6	-14777.1	6.16555	-1.73408	0.347061	-0.516312
2133.32	-36225.6	-14777.2	6.13565	-1.76449	0.357309	-0.502263
2133.34	-36225.6	-14777.3	6.10415	-1.79563	0.365035	-0.495945
2133.35	-36225.7	-14777.4	6.07351	-1.82882	0.372195	-0.486875
2133.37	-36225.7	-14777.5	6.0442	-1.86204	0.373786	-0.457615
2133.39	-36225.7	-14777.6	6.00962	-1.89694	0.370927	-0.390321
2133.4	-36225.8	-14777.7	5.97574	-1.93355	0.364338	-0.289445
2133.42	-36225.8	-14777.8	5.94274	-1.97003	0.362487	-0.14826
2133.44	-36225.9	-14777.9	5.90745	-2.00652	0.371776	0.0532273
2133.45	-36225.9	-14778	5.87384	-2.03035	0.387482	0.325786
2133.47	-36225.9	-14778.1	5.84074	-2.06245	0.413413	0.658715
2133.49	-36226	-14778.2	5.80536	-2.09784	0.438671	1.06506
2133.51	-36226	-14778.3	5.77201	-2.13473	0.456191	1.41053
2133.52	-36226	-14778.4	5.7356	-2.16197	0.456785	1.67154
2133.54	-36226.1	-14778.5	5.69667	-2.18333	0.456667	1.84096
2133.56	-36226.1	-14778.5	5.66	-2.2	0.456667	1.93682
2133.57	-36226.1	-14778.6	5.62333	-2.21333	0.46	2
2133.59	-36226.2	-14778.7	5.58443	-2.22403	0.463422	2.04686
2133.61	-36226.2	-14778.8	5.54789	-2.23352	0.463318	2.07547
2133.62	-36226.2	-14778.9	5.51108	-2.23354	0.463306	2.09702
2133.64	-36226.3	-14779	5.47221	-2.24066	0.463604	2.11692
2133.66	-36226.3	-14779.1	5.43575	-2.24847	0.471595	2.13992
2133.68	-36226.3	-14779.1	5.39889	-2.26872	0.488646	2.16308
2133.69	-36226.4	-14779.2	5.35949	-2.28263	0.501805	2.18629
2133.71	-36226.4	-14779.3	5.3202	-2.29418	0.506864	2.19908
2133.73	-36226.5	-14779.4	5.28271	-2.2932	0.507058	2.20655
2133.74	-36226.5	-14779.5	5.24094	-2.29289	0.517125	2.20682
2133.76	-36226.5	-14779.6	5.20426	-2.28909	0.538656	2.20533
2133.78	-36226.6	-14779.6	5.16409	-2.28604	0.5627	2.20156
2133.8	-36226.6	-14779.7	5.12478	-2.2814	0.585719	2.19699
2133.81	-36226.6	-14779.8	5.08595	-2.27555	0.600888	2.1924
2133.83	-36226.7	-14779.9	5.04774	-2.27159	0.612918	2.18681
2133.85	-36226.7	-14780	5.00634	-2.26422	0.617008	2.18066
2133.86	-36226.7	-14780	4.97076	-2.25747	0.617356	2.17463
2133.88	-36226.8	-14780.1	4.93286	-2.2519	0.630305	2.17114
2133.9	-36226.8	-14780.2	4.8949	-2.24833	0.660157	2.17272
2133.91	-36226.8	-14780.3	4.85717	-2.24706	0.692807	2.18247
2133.93	-36226.9	-14780.3	4.81698	-2.25356	0.712016	2.20312
2133.95	-36226.9	-14780.4	4.77923	-2.26742	0.722055	2.23406
2133.97	-36226.9	-14780.5	4.74291	-2.28476	0.738445	2.26752
2133.98	-36227	-14780.6	4.70534	-2.30035	0.762096	2.30089
2134	-36227	-14780.6	4.66509	-2.31271	0.781997	2.32748
2134.02	-36227.1	-14780.7	4.62763	-2.31914	0.789594	2.34533
2134.03	-36227.1	-14780.8	4.58742	-2.32014	0.787571	2.35782
2134.05	-36227.1	-14780.9	4.54821	-2.31989	0.774018	2.36608
2134.07	-36227.2	-14780.9	4.51004	-2.3203	0.757518	2.36946
2134.08	-36227.2	-14781	4.47043	-2.31817	0.751877	2.36772
2134.1	-36227.2	-14781.1	4.43056	-2.31418	0.759288	2.36174
2134.12	-36227.3	-14781.1	4.39289	-2.31308	0.770252	2.35648
2134.14	-36227.3	-14781.2	4.35395	-2.31362	0.776679	2.35265
2134.15	-36227.3	-14781.3	4.30169	-2.31117	0.772469	2.35147
2134.17	-36227.4	-14781.3	4.25896	-2.30741	0.764595	2.35386
2134.19	-36227.4	-14781.4	4.2302	-2.3041	0.755982	2.36039
2134.2	-36227.4	-14781.4	4.19756	-2.30076	0.742618	2.37305
2134.22	-36227.5	-14781.5	4.15919	-2.29742	0.726814	2.39361
2134.24	-36227.5	-14781.6	4.12074	-2.29428	0.713417	2.42376
2134.25	-36227.5	-14781.6	4.08327	-2.29074	0.702028	2.46523
2134.27	-36227.6	-14781.7	4.04567	-2.28599	0.690079	2.51943
2134.29	-36227.6	-14781.8	4.0078	-2.28062	0.678014	2.58527
2134.31	-36227.6	-14781.8	3.9698	-2.27557	0.667274	2.6611
2134.32	-36227.7	-14781.9	3.93127	-2.27061	0.65774	2.74817
2134.34	-36227.7	-14781.9	3.89178	-2.26526	0.64883	2.84795
2134.36	-36227.7	-14782	3.85229	-2.26026	0.640472	2.95741
2134.37	-36227.8	-14782	3.81394	-2.25646	0.63287	3.07197
2134.39	-36227.8	-14782.1	3.77667	-2.25333	0.626667	3.18736
2134.41	-36227.9	-14782.1	3.74	-2.25054	0.622024	3.30039
2134.42	-36227.9	-14782.2	3.70333	-2.25	0.616667	3.41176
2134.44	-36227.9	-14782.2	3.66607	-2.25357	0.60861	3.52228
2134.46	-36228	-14782.3	3.6277	-2.26047	0.599478	3.62922
2134.47	-36228	-14782.4	3.58816	-2.26969	0.591542	3.72901
2134.49	-36228	-14782.4	3.54876	-2.28155	0.586215	3.81809
2134.51	-36228	-14782.5	3.51042	-2.29611	0.583987	3.89408
2134.53	-36228.1	-14782.5	3.47212	-2.31186	0.583261	3.95791
2134.54	-36228.1	-14782.6	3.43288	-2.3268	0.58156	4.00962
2134.56	-36228.1	-14782.6	3.39291	-2.33834	0.574971	4.04521
2134.58	-36228.2	-14782.7	3.35294	-2.34331	0.561832	4.06194
2134.59	-36228.2	-14782.7	3.31451	-2.33741	0.546434	4.06175
2134.61	-36228.2	-14782.7	3.278	-2.31847	0.530945	4.04603
2134.63	-36228.3	-14782.8	3.24118	-2.28892	0.511518	4.01371
2134.64	-36228.3	-14782.8	3.2031	-2.25195	0.487919	3.96473
2134.66	-36228.3	-14782.9	3.166	-2.21107	0.46862	3.90176
2134.68	-36228.4	-14782.9	3.13097	-2.16389	0.456234	3.82596
2134.7	-36228.4	-14783	3.09648	-2.09791	0.44153	3.73524
2134.71	-36228.4	-14783	3.06187	-2.00857	0.420476	3.62654
2134.73	-36228.5	-14783	3.02841	-1.90648	0.399927	3.49574
2134.75	-36228.5	-14783.1	2.99717	-1.7902	0.383055	3.34178
2134.76	-36228.5	-14783.1	2.96856	-1.63903	0.366112	3.16828
2134.78	-36228.6	-14783.2	2.94268	-1.45428	0.348398	2.97943
2134.8	-36228.6	-14783.2	2.91931	-1.26612	0.333665	2.7797
2134.82	-36228.6	-14783.3	2.89901	-1.08463	0.323647	2.5759
2134.83	-36228.6	-14783.3	2.88316	-0.896986	0.317573	2.37721
2134.85	-36228.7	-14783.3	2.87141	-0.711166	0.314302	2.1918
2134.87	-36228.7	-14783.4	2.86159	-0.557823	0.31251	2.0265
2134.88	-36228.7	-14783.4	2.853	-0.446349	0.312452	1.88678
2134.9	-36228.8	-14783.5	2.84637	-0.36554	0.315772	1.77643
2134.92	-36228.8	-14783.5	2.8416	-0.306339	0.322833	1.69134
2134.93	-36228.8	-14783.5	2.83792	-0.262093	0.332934	1.62143
2134.95	-36228.9	-14783.6	2.83457	-0.227435	0.345273	1.5615
2134.97	-36228.9	-14783.6	2.83093	-0.198198	0.358959	1.51024
2134.99	-36228.9	-14783.6	2.82747	-0.173139	0.372782	1.46612
2135	-36229	-14783.7	2.82525	-0.152888	0.385436	1.42743
2135.02	-36229	-14783.7	2.82381	-0.137196	0.396812	1.39293
2135.04	-36229	-14783.8	2.82195	-0.125215	0.407469	1.36164
2135.05	-36229	-14783.8	2.82022	-0.115489	0.417661	1.33242
2135.07	-36229.1	-14783.8	2.81991	-0.106411	0.427344	1.30402
2135.09	-36229.1	-14783.9	2.82007	-0.0980142	0.435499	1.27533
2135.1	-36229.1	-14783.9	2.81899	-0.0909468	0.440809	1.24514
2135.12	-36229.2	-14783.9	2.81701	-0.0845022	0.443186	1.21133
2135.14	-36229.2	-14784	2.81523	-0.0776224	0.443023	1.17171
2135.16	-36229.2	-14784	2.81355	-0.0707566	0.440458	1.12654
2135.17	-36229.3	-14784.1	2.8116	-0.0648671	0.435734	1.07721
2135.19	-36229.3	-14784.1	2.81005	-0.0602327	0.430302	1.0259
2135.21	-36229.3	-14784.1	2.80971	-0.0567372	0.425528	0.974769
2135.22	-36229.4	-14784.2	2.80999	-0.0535353	0.420355	0.924494
2135.24	-36229.4	-14784.2	2.81007	-0.0498953	0.413567	0.875494
2135.26	-36229.4	-14784.2	2.81	-0.0466667	0.406667	0.828976
2135.27	-36229.5	-14784.3	2.80998	-0.0447332	0.401289	0.786297
2135.29	-36229.5	-14784.3	2.81	-0.043234	0.396358	0.74847
2135.31	-36229.5	-14784.3	2.81001	-0.0413615	0.390887	0.716004
2135.33	-36229.5	-14784.4	2.81	-0.0399509	0.386475	0.687997
2135.34	-36229.6	-14784.4	2.81	-0.0397452	0.384415	0.663529
2135.36	-36229.6	-14784.5	2.81	-0.040025	0.383158	0.64261
2135.38	-36229.7	-14784.5	2.81	-0.0400651	0.381341	0.625257
2135.39	-36229.7	-14784.5	2.81	-0.0399903	0.379802	0.610963
2135.41	-36229.7	-14784.6	2.81	-0.0399821	0.379415	0.59905
2135.43	-36229.7	-14784.6	2.81	-0.0400027	0.380226	0.588651
2135.44	-36229.8	-14784.6	2.81	-0.0400056	0.381934	0.579735
2135.46	-36229.8	-14784.7	2.81	-0.0399982	0.383713	0.574327
2135.48	-36229.8	-14784.7	2.81	-0.0399945	0.385251	0.57412
2135.49	-36229.9	-14784.7	2.81	-0.040005	0.387431	0.579539
2135.51	-36229.9	-14784.8	2.81	-0.0400175	0.390692	0.591393
2135.53	-36229.9	-14784.8	2.81	-0.0399821	0.394451	0.611403
2135.55	-36230	-14784.8	2.81	-0.0399387	0.398049	0.639722
2135.56	-36230	-14784.9	2.81	-0.040081	0.400874	0.673648
2135.58	-36230	-14784.9	2.81	-0.0402231	0.402664	0.710298
2135.6	-36230.1	-14785	2.81	-0.0396113	0.403664	0.746947
2135.61	-36230.1	-14785	2.81	-0.0379668	0.403822	0.781247
2135.63	-36230.1	-14785	2.81	-0.0356499	0.402693	0.811316
2135.65	-36230.2	-14785.1	2.81001	-0.0324255	0.400766	0.835454
2135.66	-36230.2	-14785.1	2.80999	-0.0272961	0.399694	0.852191
2135.68	-36230.2	-14785.1	2.80998	-0.0202846	0.399833	0.861088
2135.7	-36230.3	-14785.2	2.81004	-0.0125238	0.400092	0.862804
2135.72	-36230.3	-14785.2	2.81007	-0.00425143	0.40005	0.858158
2135.73	-36230.3	-14785.2	2.80984	0.00514085	0.399965	0.848074
2135.75	-36230.4	-14785.3	2.80976	0.0155742	0.399972	0.833675
2135.77	-36230.4	-14785.3	2.81074	0.026305	0.400055	0.816255
2135.78	-36230.4	-14785.3	2.81263	0.0366013	0.400063	0.796891
2135.8	-36230.5	-14785.4	2.8145	0.0458139	0.399797	0.776428
2135.82	-36230.5	-14785.4	2.81611	0.0539593	0.399768	0.755071
2135.84	-36230.5	-14785.4	2.81773	0.061463	0.400871	0.732591
2135.85	-36230.6	-14785.5	2.81947	0.0682218	0.402784	0.708797
2135.87	-36230.6	-14785.5	2.8213	0.073852	0.404475	0.683594
2135.89	-36230.7	-14785.5	2.823	0.078822	0.406166	0.657559
2135.9	-36230.7	-14785.6	2.8243	0.0839597	0.408728	0.631535
2135.92	-36230.7	-14785.6	2.82605	0.0889452	0.412346	0.605374
2135.94	-36230.8	-14785.6	2.8293	0.0929917	0.416872	0.578618
2135.95	-36230.8	-14785.7	2.83285	0.0961618	0.422284	0.552369
2135.97	-36230.8	-14785.7	2.83483	0.0987737	0.428605	0.528302
2135.99	-36230.9	-14785.7	2.8364	0.100006	0.435773	0.506741
2136.01	-36230.9	-14785.8	2.83947	0.0989446	0.443688	0.487454
2136.02	-36230.9	-14785.8	2.84299	0.0968795	0.452281	0.470294
2136.04	-36231	-14785.8	2.8452	0.0954166	0.461628	0.455042
2136.06	-36231	-14785.9	2.84658	0.0935026	0.472611	0.440905
2136.07	-36231.1	-14785.9	2.84818	0.0898633	0.485923	0.427111
2136.09	-36231.1	-14785.9	2.85	0.0866667	0.5	0.413943
2136.11	-36231.1	-14786	2.85179	0.0861432	0.513251	0.401762
2136.12	-36231.2	-14786	2.85333	0.0866667	0.526667	0.389978
2136.14	-36231.2	-14786	2.85468	0.0864273	0.541064	0.377736
2136.16	-36231.2	-14786.1	2.85684	0.0867376	0.553995	0.364062
2136.18	-36231.3	-14786.1	2.8604	0.0897727	0.563346	0.347813
2136.19	-36231.3	-14786.1	2.86362	0.0979829	0.570874	0.32739
2136.21	-36231.3	-14786.2	2.86527	0.113943	0.578139	0.300644
2136.23	-36231.4	-14786.2	2.86693	0.140417	0.583871	0.264144
2136.24	-36231.4	-14786.2	2.87001	0.179262	0.587334	0.214584
2136.26	-36231.5	-14786.3	2.8741	0.229686	0.590704	0.149638
2136.28	-36231.5	-14786.3	2.87887	0.291228	0.595641	0.0681989
2136.29	-36231.5	-14786.3	2.8849	0.365316	0.601359	-0.028345
2136.31	-36231.6	-14786.4	2.89273	0.453218	0.607523	-0.139425
2136.33	-36231.6	-14786.4	2.90247	0.555303	0.615422	-0.266848
2136.35	-36231.6	-14786.4	2.9141	0.670243	0.625575	-0.410599
2136.36	-36231.7	-14786.5	2.92741	0.793479	0.636563	-0.566392
2136.38	-36231.7	-14786.5	2.94244	0.919651	0.648057	-0.728818
2136.4	-36231.8	-14786.5	2.95972	1.04274	0.661974	-0.89149
2136.41	-36231.8	-14786.5	2.97944	1.15987	0.678701	-1.05149
2136.43	-36231.8	-14786.6	3.00124	1.27286	0.696084	-1.21111
2136.45	-36231.9	-14786.6	3.025	1.38199	0.714202	-1.36951
2136.46	-36231.9	-14786.6	3.05098	1.48461	0.736648	-1.52065
2136.48	-36232	-14786.7	3.07861	1.57695	0.764273	-1.65897
2136.5	-36232	-14786.7	3.10628	1.6542	0.794203	-1.78014
2136.52	-36232	-14786.7	3.13426	1.71449	0.82559	-1.88281
2136.53	-36232.1	-14786.8	3.16472	1.75924	0.859843	-1.96871
2136.55	-36232.1	-14786.8	3.19489	1.79136	0.893517	-2.03751
2136.57	-36232.2	-14786.8	3.21713	1.81498	0.918364	-2.08659
2136.58	-36232.2	-14786.9	3.23451	1.83027	0.937372	-2.11655
2136.6	-36232.2	-14786.9	3.2595	1.83401	0.963356	-2.13094
2136.62	-36232.2	-14786.9	3.29271	1.82765	0.996562	-2.13135
2136.63	-36232.3	-14786.9	3.32567	1.81622	1.02763	-2.11789
2136.65	-36232.4	-14787	3.35951	1.80045	1.05776	-2.09269
2136.67	-36232.5	-14787	3.40211	1.77796	1.09555	-2.05945
2136.68	-36232.5	-14787.1	3.448	1.75119	1.13427	-2.02083
2136.7	-36232.6	-14787.1	3.48402	1.72539	1.15843	-1.97862
2136.72	-36232.6	-14787.1	3.51186	1.70076	1.17032	-1.93397
2136.74	-36232.7	-14787.2	3.54109	1.67472	1.18184	-1.88755
2136.75	-36232.7	-14787.2	3.57267	1.64677	1.19634	-1.83947
2136.77	-36232.8	-14787.2	3.60293	1.61769	1.21213	-1.78961
2136.79	-36232.8	-14787.3	3.63164	1.58844	1.22747	-1.73881
2136.8	-36232.9	-14787.3	3.66015	1.55986	1.24101	-1.68827
2136.82	-36232.9	-14787.3	3.68841	1.53166	1.25418	-1.63837
2136.84	-36233	-14787.4	3.716	1.50333	1.26889	-1.58921
2136.86	-36233.1	-14787.4	3.74341	1.47632	1.28211	-1.54144
2136.87	-36233.1	-14787.4	3.77127	1.45248	1.29003	-1.4959
2136.89	-36233.2	-14787.5	3.79846	1.4312	1.29622	-1.45337
2136.91	-36233.2	-14787.5	3.82376	1.41108	1.30584	-1.41422
2136.92	-36233.3	-14787.5	3.84852	1.39118	1.31913	-1.37691
2136.94	-36233.3	-14787.6	3.87427	1.37085	1.33543	-1.33987
2136.96	-36233.4	-14787.6	3.9	1.35	1.35667	-1.30392
2136.97	-36233.5	-14787.6	3.9244	1.32895	1.38388	-1.27015
2136.99	-36233.5	-14787.7	3.94806	1.30887	1.41151	-1.23776
2137.01	-36233.6	-14787.7	3.97164	1.29048	1.43491	-1.20551
2137.03	-36233.6	-14787.7	3.99466	1.27223	1.45813	-1.17229
2137.04	-36233.7	-14787.8	4.01681	1.253	1.48455	-1.13723
2137.06	-36233.8	-14787.8	4.0394	1.23463	1.50927	-1.1001
2137.08	-36233.8	-14787.8	4.06335	1.21804	1.52918	-1.06132
2137.09	-36233.9	-14787.8	4.08756	1.19982	1.55103	-1.02269
2137.11	-36234	-14787.9	4.11108	1.17673	1.57989	-0.985006
2137.13	-36234	-14787.9	4.13402	1.14776	1.6125	-0.946088
2137.14	-36234.1	-14787.9	4.15654	1.11217	1.6454	-0.903965
2137.16	-36234.2	-14788	4.1784	1.06918	1.67741	-0.858161
2137.18	-36234.2	-14788	4.1993	1.01973	1.70747	-0.808809
2137.2	-36234.3	-14788	4.21898	0.968258	1.73402	-0.756823
2137.21	-36234.3	-14788.1	4.23744	0.917948	1.75635	-0.702515
2137.23	-36234.4	-14788.1	4.25517	0.869138	1.77529	-0.645019
2137.25	-36234.5	-14788.1	4.27246	0.822222	1.79326	-0.584796
2137.26	-36234.6	-14788.1	4.28913	0.778185	1.81509	-0.524793
2137.28	-36234.6	-14788.2	4.30482	0.738051	1.84142	-0.467523
2137.3	-36234.7	-14788.2	4.31893	0.70279	1.86647	-0.414493
2137.31	-36234.8	-14788.2	4.33201	0.672519	1.88795	-0.366611
2137.33	-36234.8	-14788.3	4.34597	0.646307	1.90854	-0.324141
2137.35	-36234.9	-14788.3	4.36149	0.623724	1.92933	-0.287302
2137.37	-36235	-14788.3	4.37756	0.60503	1.94917	-0.256301
2137.38	-36235.1	-14788.3	4.39313	0.589735	1.9693	-0.231087
2137.4	-36235.1	-14788.4	4.40728	0.576534	1.99353	-0.211299
2137.42	-36235.2	-14788.4	4.4204	0.564886	2.02231	-0.195832
2137.43	-36235.3	-14788.4	4.43399	0.554977	2.05298	-0.182996
2137.45	-36235.4	-14788.4	4.4479	0.546542	2.08394	-0.17289
2137.47	-36235.4	-14788.5	4.46058	0.539104	2.11468	-0.167257
2137.48	-36235.5	-14788.5	4.47236	0.535759	2.14382	-0.167319
2137.5	-36235.6	-14788.5	4.48503	0.542068	2.16937	-0.173866
2137.52	-36235.6	-14788.5	4.49858	0.558771	2.19038	-0.187969
2137.54	-36235.7	-14788.5	4.51189	0.583443	2.20686	-0.210749
2137.55	-36235.8	-14788.6	4.52561	0.615633	2.22182	-0.241416
2137.57	-36235.9	-14788.6	4.54143	0.655816	2.23972	-0.277782
2137.59	-36236	-14788.6	4.55907	0.69983	2.25909	-0.316622
2137.6	-36236	-14788.6	4.57725	0.741349	2.27581	-0.354387
2137.62	-36236.1	-14788.6	4.59563	0.778515	2.29224	-0.389689
2137.64	-36236.2	-14788.7	4.61432	0.811524	2.3131	-0.422077
2137.65	-36236.3	-14788.7	4.6333	0.839159	2.33614	-0.449958
2137.67	-36236.4	-14788.7	4.6524	0.859657	2.35644	-0.471455
2137.69	-36236.4	-14788.7	4.67117	0.87236	2.37455	-0.486612
2137.7	-36236.5	-14788.7	4.68927	0.87742	2.39287	-0.496232
2137.72	-36236.6	-14788.7	4.70773	0.876954	2.41122	-0.500854
2137.74	-36236.7	-14788.7	4.72777	0.873407	2.42872	-0.500941
2137.76	-36236.8	-14788.7	4.74876	0.867129	2.44567	-0.49707
2137.77	-36236.9	-14788.8	4.76963	0.85794	2.46271	-0.489912
2137.79	-36236.9	-14788.8	4.79	0.846667	2.48	-0.480392
2137.81	-36237	-14788.8	4.8099	0.834138	2.4977	-0.469281
2137.82	-36237.1	-14788.8	4.83	0.82	2.51667	-0.456427
2137.84	-36237.2	-14788.8	4.85076	0.803757	2.53733	-0.441564
2137.86	-36237.3	-14788.8	4.87117	0.785546	2.55782	-0.424902
2137.88	-36237.4	-14788.8	4.89031	0.765613	2.57667	-0.406797
2137.89	-36237.4	-14788.8	4.90885	0.744047	2.59565	-0.387694
2137.91	-36237.5	-14788.8	4.92737	0.721041	2.61601	-0.367886
2137.93	-36237.6	-14788.8	4.94541	0.697167	2.63549	-0.347182
2137.94	-36237.7	-14788.8	4.96265	0.673034	2.65262	-0.32549
2137.96	-36237.8	-14788.9	4.97969	0.649163	2.66985	-0.303247
2137.98	-36237.9	-14788.8	4.99693	0.626232	2.68881	-0.280837
2137.99	-36238	-14788.9	5.01396	0.605317	2.70762	-0.258301
2138.01	-36238.1	-14788.9	5.0306	0.586748	2.72471	-0.235299
2138.03	-36238.2	-14788.9	5.04729	0.56923	2.74018	-0.210831
2138.05	-36238.2	-14788.9	5.06439	0.551901	2.75424	-0.184288
2138.06	-36238.3	-14788.9	5.08182	0.535176	2.76692	-0.156027
2138.08	-36238.4	-14788.9	5.0992	0.519492	2.77779	-0.126769
2138.1	-36238.5	-14788.8	5.11564	0.505056	2.78574	-0.0976505
2138.11	-36238.6	-14788.9	5.13076	0.491706	2.79078	-0.0692741
2138.13	-36238.7	-14788.8	5.14492	0.478787	2.7947	-0.0414058
2138.15	-36238.8	-14788.8	5.15861	0.466443	2.79832	-0.0142247
2138.16	-36238.9	-14788.8	5.17237	0.456015	2.80088	0.0113964
2138.18	-36239	-14788.8	5.18621	0.447566	2.80246	0.0350436
2138.2	-36239.1	-14788.8	5.19947	0.439472	2.80434	0.0569723
2138.22	-36239.1	-14788.8	5.21257	0.431071	2.80754	0.0780333
2138.23	-36239.2	-14788.8	5.22709	0.422784	2.8127	0.099667
2138.25	-36239.3	-14788.8	5.2428	0.412952	2.81969	0.123121
2138.27	-36239.4	-14788.8	5.25763	0.397769	2.82757	0.149372
2138.28	-36239.5	-14788.8	5.27117	0.376585	2.83615	0.178762
2138.3	-36239.6	-14788.8	5.28463	0.351639	2.84586	0.211089
2138.32	-36239.7	-14788.8	5.29805	0.323128	2.85603	0.246712
2138.33	-36239.8	-14788.7	5.31053	0.28963	2.86524	0.286394
2138.35	-36239.9	-14788.7	5.32239	0.251186	2.87363	0.330124
2138.37	-36240	-14788.7	5.33476	0.208996	2.8825	0.377221
2138.39	-36240.1	-14788.7	5.34682	0.163804	2.89114	0.426493
2138.4	-36240.2	-14788.7	5.35665	0.115973	2.89767	0.476592
2138.42	-36240.3	-14788.7	5.36451	0.0654292	2.9022	0.527988
2138.44	-36240.4	-14788.6	5.37181	0.0119611	2.90575	0.581966
2138.45	-36240.5	-14788.6	5.37857	-0.0435	2.907	0.637365
2138.47	-36240.5	-14788.6	5.38415	-0.0993527	2.90353	0.69174
2138.49	-36240.6	-14788.6	5.3891	-0.153953	2.89522	0.743822
2138.5	-36240.7	-14788.6	5.39438	-0.205545	2.88315	0.79274
2138.52	-36240.8	-14788.5	5.39947	-0.251716	2.8685	0.836311
2138.54	-36240.9	-14788.5	5.40342	-0.290116	2.85212	0.872187
2138.56	-36241	-14788.5	5.40636	-0.320309	2.8326	0.900235
2138.57	-36241.1	-14788.5	5.40867	-0.342446	2.80808	0.920968
2138.59	-36241.2	-14788.4	5.40997	-0.356137	2.77855	0.934115
2138.61	-36241.3	-14788.4	5.40998	-0.361273	2.74463	0.939407
2138.62	-36241.4	-14788.4	5.41	-0.36	2.70667	0.937908
2138.64	-36241.5	-14788.4	5.41133	-0.354364	2.66453	0.930958
2138.66	-36241.6	-14788.3	5.41333	-0.343333	2.61667	0.91939
2138.67	-36241.6	-14788.3	5.41511	-0.326051	2.56249	0.903955
2138.69	-36241.7	-14788.3	5.41677	-0.30543	2.50679	0.885564
2138.71	-36241.8	-14788.2	5.41852	-0.284611	2.45366	0.865191
2138.72	-36241.9	-14788.2	5.42018	-0.264312	2.40022	0.843885
2138.74	-36242	-14788.2	5.42168	-0.244471	2.34327	0.822336
2138.76	-36242.1	-14788.1	5.42361	-0.224233	2.2827	0.800176
2138.78	-36242.2	-14788.1	5.42657	-0.202659	2.21751	0.776985
2138.79	-36242.3	-14788.1	5.43087	-0.178967	2.14245	0.752723
2138.81	-36242.4	-14788	5.43621	-0.153211	2.05651	0.727808
2138.83	-36242.5	-14788	5.44098	-0.127359	1.97034	0.703589
2138.84	-36242.6	-14788	5.44435	-0.103261	1.89114	0.680694
2138.86	-36242.6	-14787.9	5.44743	-0.0819454	1.81568	0.658018
2138.88	-36242.7	-14787.9	5.45092	-0.0631582	1.7396	0.635195
2138.89	-36242.8	-14787.9	5.45426	-0.0442761	1.65891	0.613765
2138.91	-36242.9	-14787.8	5.45737	-0.0240964	1.57247	0.5945
2138.93	-36243	-14787.8	5.46131	-0.00435665	1.48404	0.57646
2138.95	-36243.1	-14787.7	5.46646	0.0133531	1.39923	0.559272
2138.96	-36243.2	-14787.7	5.47188	0.0282137	1.32584	0.543814
2138.98	-36243.2	-14787.7	5.47702	0.0403142	1.26452	0.529939
2139	-36243.3	-14787.6	5.4821	0.0509921	1.20491	0.515833
2139.01	-36243.4	-14787.6	5.48726	0.0624835	1.13275	0.500253
2139.03	-36243.5	-14787.6	5.49242	0.0779393	1.03072	0.482864
2139.05	-36243.6	-14787.5	5.49744	0.0980897	0.900087	0.463774
2139.07	-36243.7	-14787.5	5.50221	0.120955	0.762075	0.443546
2139.08	-36243.8	-14787.4	5.50723	0.143699	0.628209	0.423626
2139.1	-36243.9	-14787.4	5.51356	0.162788	0.499022	0.406341
2139.12	-36244	-14787.4	5.52067	0.176231	0.386319	0.393074
2139.13	-36244	-14787.3	5.52658	0.183614	0.310641	0.3842
2139.15	-36244.1	-14787.3	5.53133	0.186295	0.25801	0.37869
2139.17	-36244.2	-14787.3	5.53646	0.187005	0.188892	0.374466
2139.18	-36244.3	-14787.2	5.54174	0.188641	0.0971878	0.370014
2139.2	-36244.4	-14787.2	5.54568	0.193998	0.0029687	0.364316
2139.22	-36244.5	-14787.2	5.54889	0.203359	-0.0852353	0.356701
2139.24	-36244.6	-14787.1	5.55324	0.215489	-0.166625	0.346838
2139.25	-36244.7	-14787.1	5.55849	0.231125	-0.234263	0.33559
2139.27	-36244.7	-14787.1	5.5634	0.251758	-0.278443	0.324474
2139.29	-36244.8	-14787	5.56856	0.274778	-0.298364	0.314655
2139.3	-36244.9	-14787	5.57533	0.295593	-0.298738	0.306996
2139.32	-36245	-14787	5.58208	0.313009	-0.28694	0.301616
2139.34	-36245.1	-14786.9	5.58644	0.327836	-0.271785	0.298578
2139.35	-36245.2	-14786.9	5.59181	0.343472	-0.263328	0.30057
2139.37	-36245.3	-14786.9	5.60219	0.361696	-0.266705	0.310897
2139.39	-36245.4	-14786.8	5.60932	0.369583	-0.260521	0.327879
2139.41	-36245.5	-14786.8	5.61583	0.37296	-0.262768	0.347182
2139.42	-36245.5	-14786.8	5.62293	0.376407	-0.269076	0.370954
2139.44	-36245.6	-14786.7	5.62962	0.380016	-0.292163	0.401093
2139.46	-36245.7	-14786.7	5.63626	0.376794	-0.302922	0.437662
2139.47	-36245.8	-14786.7	5.64333	0.376667	-0.313333	0.480392
2139.49	-36245.9	-14786.6	5.65	0.373333	-0.333333	0.51634
2139.51	-36246	-14786.6	5.65667	0.373333	-0.356667	0.550109
2139.52	-36246.1	-14786.6	5.6636	0.366173	-0.34139	0.581253
2139.54	-36246.2	-14786.5	5.66698	0.359747	-0.300966	0.608183
2139.56	-36246.3	-14786.5	5.67363	0.356444	-0.276463	0.629685
2139.58	-36246.4	-14786.5	5.67724	0.353209	-0.307256	0.646547
2139.59	-36246.5	-14786.5	5.68418	0.353148	-0.390195	0.658076
2139.61	-36246.6	-14786.4	5.69074	0.349556	-0.473044	0.667748
2139.63	-36246.6	-14786.4	5.69757	0.346276	-0.528454	0.676331
2139.64	-36246.7	-14786.4	5.70406	0.342686	-0.497525	0.682728
2139.66	-36246.8	-14786.3	5.70764	0.339578	-0.423758	0.683826
2139.68	-36246.9	-14786.3	5.71503	0.341346	-0.324483	0.677351
2139.69	-36247	-14786.3	5.72154	0.353827	-0.241345	0.660718
2139.71	-36247.1	-14786.2	5.72822	0.376184	-0.16659	0.634952
2139.73	-36247.2	-14786.2	5.73499	0.408331	-0.115607	0.605214
2139.74	-36247.3	-14786.2	5.742	0.442609	-0.107066	0.579459
2139.76	-36247.4	-14786.2	5.74863	0.472292	-0.117033	0.564162
2139.78	-36247.5	-14786.1	5.75524	0.501032	-0.123275	0.55733
2139.8	-36247.6	-14786.1	5.7633	0.525331	-0.118753	0.555619
2139.81	-36247.7	-14786.1	5.77354	0.546319	-0.122997	0.557106
2139.83	-36247.8	-14786.1	5.78373	0.562922	-0.133012	0.558136
2139.85	-36247.9	-14786	5.79413	0.579401	-0.138707	0.559217
2139.86	-36248	-14786	5.80435	0.591342	-0.13911	0.560705
2139.88	-36248	-14786	5.81477	0.60038	-0.134506	0.563576
2139.9	-36248.1	-14785.9	5.8247	0.605018	-0.134151	0.566917
2139.91	-36248.2	-14785.9	5.83465	0.608464	-0.139987	0.570142
2139.93	-36248.3	-14785.9	5.84499	0.61019	-0.156289	0.573529
2139.95	-36248.4	-14785.8	5.85538	0.6102	-0.176008	0.57692
2139.97	-36248.5	-14785.8	5.86521	0.608504	-0.191677	0.580294
2139.98	-36248.6	-14785.8	5.87565	0.604815	-0.196719	0.587191
2140	-36248.7	-14785.8	5.88587	0.601007	-0.184901	0.598821
2140.02	-36248.8	-14785.7	5.89625	0.600071	-0.161432	0.618728
2140.03	-36248.9	-14785.7	5.90652	0.598077	-0.124774	0.643415
2140.05	-36249	-14785.7	5.91647	0.594539	-0.0827432	0.670274
2140.07	-36249.1	-14785.6	5.92641	0.590827	-0.034065	0.695462
2140.09	-36249.2	-14785.6	5.93689	0.590091	0.0113567	0.718956
2140.1	-36249.3	-14785.6	5.94712	0.587841	0.0520586	0.739455
2140.12	-36249.4	-14785.6	5.95698	0.584345	0.0885771	0.759886
2140.14	-36249.5	-14785.5	5.96752	0.580624	0.13075	0.786071
2140.15	-36249.6	-14785.5	5.97769	0.579776	0.160008	0.816899
2140.17	-36249.7	-14785.5	5.98758	0.58032	0.167085	0.850962
2140.19	-36249.8	-14785.5	5.99814	0.577358	0.163686	0.887893
2140.2	-36249.9	-14785.4	6.00827	0.573948	0.165639	0.923102
2140.22	-36250	-14785.4	6.0182	0.570378	0.170267	0.959161
2140.24	-36250.1	-14785.4	6.02871	0.569942	0.161797	1.00234
2140.26	-36250.2	-14785.3	6.03906	0.57	0.145238	1.04618
2140.27	-36250.3	-14785.3	6.04568	0.570057	0.129006	1.08789
2140.29	-36250.4	-14785.3	6.05612	0.569877	0.104873	1.12455
2140.31	-36250.5	-14785.2	6.0629	0.576032	0.0811601	1.1483
2140.32	-36250.6	-14785.2	6.07271	0.591978	0.0642804	1.1578
2140.34	-36250.7	-14785.2	6.08333	0.62	0.0466667	1.15468
2140.36	-36250.8	-14785.1	6.09667	0.65	0.0266667	1.14161
2140.37	-36250.9	-14785.1	6.11	0.68	0.01	1.12418
2140.39	-36251	-14785.1	6.12059	0.708166	0.0101132	1.10342
2140.41	-36251.1	-14785.1	6.13058	0.731329	0.009962	1.08363
2140.43	-36251.2	-14785	6.14147	0.75677	0.0100923	1.05638
2140.44	-36251.3	-14785	6.15483	0.791092	0.0143521	1.02289
2140.46	-36251.4	-14785	6.16864	0.831681	0.0241273	0.981768
2140.48	-36251.5	-14784.9	6.18593	0.873733	0.0270837	0.938191
2140.49	-36251.6	-14784.9	6.19939	0.908923	0.0308242	0.899803
2140.51	-36251.7	-14784.9	6.21599	0.938605	0.0385607	0.862493
2140.53	-36251.8	-14784.8	6.23032	0.965272	0.0480583	0.822897
2140.54	-36251.9	-14784.8	6.24734	0.984784	0.0506735	0.781978
2140.56	-36252	-14784.8	6.26384	1.00374	0.0539536	0.737821
2140.58	-36252.1	-14784.8	6.28086	1.01606	0.0582651	0.691351
2140.6	-36252.2	-14784.7	6.2981	1.02555	0.0644318	0.645002
2140.61	-36252.3	-14784.7	6.31589	1.03213	0.0686926	0.603185
2140.63	-36252.4	-14784.7	6.33747	1.03834	0.0741594	0.564887
2140.65	-36252.5	-14784.6	6.35613	1.0404	0.0726354	0.534492
2140.66	-36252.6	-14784.6	6.3724	1.03901	0.0670442	0.509165
2140.68	-36252.7	-14784.6	6.3896	1.03559	0.0561779	0.488966
2140.7	-36252.8	-14784.5	6.40688	1.03074	0.0456377	0.473903
2140.71	-36252.9	-14784.5	6.42391	1.02458	0.0369033	0.462781
2140.73	-36253	-14784.5	6.44133	1.02381	0.0299466	0.449893
2140.75	-36253.1	-14784.4	6.45769	1.03168	0.0249087	0.431915
2140.77	-36253.2	-14784.4	6.47506	1.04944	0.0214906	0.406267
2140.78	-36253.3	-14784.4	6.49202	1.07228	0.0196993	0.376313
2140.8	-36253.4	-14784.3	6.51017	1.0958	0.0200803	0.348251
2140.82	-36253.5	-14784.3	6.53135	1.11833	0.01998	0.320992
2140.83	-36253.6	-14784.3	6.55179	1.13708	0.0200096	0.29772
2140.85	-36253.7	-14784.2	6.57199	1.15118	0.0199821	0.278682
2140.87	-36253.9	-14784.2	6.59037	1.16516	0.0200571	0.261396
2140.88	-36253.9	-14784.2	6.60946	1.17707	0.0197711	0.247145
2140.9	-36254.1	-14784.1	6.62952	1.18431	0.0217613	0.236544
2140.92	-36254.2	-14784.1	6.65043	1.19151	0.0273418	0.232665
2140.93	-36254.3	-14784.1	6.6709	1.19581	0.0389643	0.23695
2140.95	-36254.4	-14784	6.69064	1.19927	0.0546062	0.24841
2140.97	-36254.5	-14784	6.71168	1.20006	0.0748971	0.263512
2140.99	-36254.6	-14784	6.73215	1.20176	0.095508	0.275776
2141	-36254.7	-14783.9	6.75148	1.21271	0.11333	0.281208
2141.02	-36254.8	-14783.9	6.77578	1.23237	0.124891	0.276287
2141.04	-36254.9	-14783.9	6.79666	1.25876	0.135232	0.264098
2141.05	-36255	-14783.8	6.81638	1.28251	0.141724	0.247322
2141.07	-36255.2	-14783.8	6.83739	1.30722	0.154967	0.227835
2141.09	-36255.3	-14783.8	6.86055	1.32789	0.168162	0.20815
2141.11	-36255.4	-14783.7	6.88396	1.34482	0.187551	0.188701
2141.12	-36255.5	-14783.7	6.90716	1.36105	0.207528	0.16554
2141.14	-36255.6	-14783.7	6.93191	1.38497	0.228926	0.133936
2141.16	-36255.7	-14783.6	6.95526	1.4178	0.242668	0.094093
2141.17	-36255.8	-14783.6	6.98	1.45667	0.253333	0.0479303
2141.19	-36255.9	-14783.5	7.00333	1.49	0.26	0.00326797
2141.21	-36256.1	-14783.5	7.02667	1.52	0.266667	-0.0392157
2141.22	-36256.2	-14783.5	7.05499	1.55568	0.273625	-0.0878594
2141.24	-36256.3	-14783.4	7.08153	1.59936	0.276864	-0.135669
2141.26	-36256.4	-14783.4	7.10832	1.64613	0.280093	-0.181181
2141.28	-36256.5	-14783.4	7.13652	1.69155	0.27995	-0.218182
2141.29	-36256.6	-14783.3	7.1633	1.72705	0.280029	-0.242112
2141.31	-36256.8	-14783.3	7.19374	1.75683	0.279933	-0.261375
2141.33	-36256.9	-14783.3	7.22544	1.78412	0.280388	-0.278629
2141.34	-36257	-14783.2	7.25522	1.80317	0.283921	-0.294386
2141.36	-36257.1	-14783.2	7.28545	1.81897	0.287456	-0.307481
2141.38	-36257.2	-14783.1	7.31792	1.82858	0.289778	-0.32073
2141.39	-36257.3	-14783.1	7.35057	1.83423	0.285637	-0.330105
2141.41	-36257.5	-14783.1	7.3807	1.83771	0.283015	-0.337932
2141.43	-36257.6	-14783	7.41241	1.83961	0.284051	-0.342509
2141.45	-36257.7	-14783	7.44196	1.83555	0.287877	-0.350083
2141.46	-36257.8	-14782.9	7.47272	1.8323	0.290239	-0.365473
2141.48	-36257.9	-14782.9	7.50391	1.82896	0.289928	-0.389957
2141.5	-36258	-14782.9	7.53483	1.82472	0.290023	-0.413196
2141.51	-36258.2	-14782.8	7.56821	1.81697	0.289979	-0.43116
2141.53	-36258.3	-14782.8	7.59919	1.80281	0.290071	-0.438511
2141.55	-36258.4	-14782.7	7.62877	1.77998	0.289739	-0.435518
2141.56	-36258.6	-14782.7	7.65999	1.74942	0.291221	-0.422729
2141.58	-36258.7	-14782.7	7.68973	1.71269	0.294907	-0.403454
2141.6	-36258.8	-14782.6	7.71559	1.67608	0.298547	-0.381269
2141.62	-36258.9	-14782.6	7.74335	1.63959	0.29998	-0.356109
2141.63	-36259	-14782.5	7.77098	1.6067	0.301541	-0.331755
2141.65	-36259.2	-14782.5	7.79726	1.57937	0.304783	-0.310157
2141.67	-36259.3	-14782.4	7.82493	1.55123	0.310458	-0.290541
2141.68	-36259.4	-14782.4	7.85291	1.52736	0.315535	-0.273801
2141.7	-36259.6	-14782.3	7.87677	1.51001	0.31891	-0.260675
2141.72	-36259.7	-14782.3	7.90314	1.49455	0.319931	-0.249616
2141.73	-36259.8	-14782.3	7.93072	1.48329	0.321993	-0.241003
2141.75	-36259.9	-14782.2	7.95743	1.47366	0.325181	-0.234313
2141.77	-36260.1	-14782.2	7.9822	1.46324	0.331127	-0.22779
2141.79	-36260.2	-14782.1	8.00366	1.45533	0.33552	-0.221534
2141.8	-36260.3	-14782.1	8.02629	1.4483	0.341433	-0.217543
2141.82	-36260.4	-14782	8.0506	1.44432	0.345958	-0.215116
2141.84	-36260.6	-14782	8.07728	1.43814	0.349408	-0.212944
2141.85	-36260.7	-14782	8.10119	1.43397	0.350208	-0.210697
2141.87	-36260.8	-14781.9	8.12563	1.43063	0.349767	-0.209258
2141.89	-36260.9	-14781.9	8.14931	1.42732	0.352673	-0.209114
2141.9	-36261.1	-14781.8	8.1724	1.42363	0.356029	-0.209803
2141.92	-36261.2	-14781.8	8.19716	1.42571	0.359737	-0.214695
2141.94	-36261.3	-14781.7	8.22049	1.43814	0.360068	-0.225957
2141.95	-36261.5	-14781.7	8.2467	1.45462	0.359985	-0.242785
2141.97	-36261.6	-14781.6	8.27501	1.47232	0.359995	-0.263507
2141.99	-36261.7	-14781.6	8.30188	1.48902	0.360026	-0.282211
2142.01	-36261.9	-14781.5	8.32526	1.50573	0.3599	-0.298642
2142.02	-36262	-14781.5	8.35	1.52	0.363333	-0.313725
2142.04	-36262.1	-14781.5	8.37333	1.53	0.366667	-0.327887
2142.06	-36262.3	-14781.4	8.4	1.53667	0.37	-0.344227
2142.07	-36262.4	-14781.3	8.42833	1.54011	0.370084	-0.365076
2142.09	-36262.5	-14781.3	8.45473	1.53985	0.373551	-0.385766
2142.11	-36262.7	-14781.2	8.4782	1.53652	0.37689	-0.406353
2142.12	-36262.8	-14781.2	8.50662	1.53237	0.380198	-0.423444
2142.14	-36262.9	-14781.2	8.53312	1.52247	0.379883	-0.436988
2142.16	-36263.1	-14781.1	8.55972	1.51531	0.380277	-0.445389
2142.18	-36263.2	-14781.1	8.5841	1.50126	0.383957	-0.451554
2142.19	-36263.4	-14781	8.60773	1.49122	0.387362	-0.452122
2142.21	-36263.5	-14780.9	8.6351	1.47789	0.390108	-0.451754
2142.23	-36263.6	-14780.9	8.66257	1.46752	0.390473	-0.449604
2142.24	-36263.8	-14780.9	8.68531	1.45835	0.394158	-0.450226
2142.26	-36263.9	-14780.8	8.70913	1.4575	0.397601	-0.455008
2142.28	-36264.1	-14780.7	8.73375	1.46683	0.400311	-0.466957
2142.3	-36264.2	-14780.7	8.75654	1.48102	0.399906	-0.481333
2142.31	-36264.3	-14780.6	8.78139	1.49246	0.400065	-0.495406
2142.33	-36264.5	-14780.6	8.80962	1.49935	0.399796	-0.506207
2142.35	-36264.6	-14780.5	8.83618	1.5038	0.400895	-0.511373
2142.36	-36264.7	-14780.5	8.86206	1.50363	0.404596	-0.512966
2142.38	-36264.9	-14780.4	8.88779	1.50096	0.408271	-0.511456
2142.4	-36265	-14780.4	8.91281	1.49492	0.410275	-0.510404
2142.41	-36265.2	-14780.3	8.93827	1.4918	0.409949	-0.509582
2142.43	-36265.3	-14780.3	8.96456	1.48918	0.409943	-0.506526
2142.45	-36265.4	-14780.2	8.98901	1.4807	0.410283	-0.496438
2142.47	-36265.6	-14780.2	9.01502	1.45774	0.408555	-0.47524
2142.48	-36265.8	-14780.1	9.0409	1.42539	0.404909	-0.446705
2142.5	-36265.9	-14780	9.06577	1.39524	0.401232	-0.41933
2142.52	-36266.1	-14780	9.08998	1.36993	0.400057	-0.395111
2142.53	-36266.2	-14779.9	9.11219	1.34756	0.398223	-0.376678
2142.55	-36266.3	-14779.9	9.13151	1.33026	0.39506	-0.361397
2142.57	-36266.5	-14779.8	9.15261	1.31263	0.389035	-0.346249
2142.58	-36266.6	-14779.8	9.17279	1.29789	0.384525	-0.331485
2142.6	-36266.7	-14779.7	9.19474	1.28425	0.379183	-0.319506
2142.62	-36266.9	-14779.7	9.21939	1.27506	0.372546	-0.3096
2142.64	-36267.1	-14779.6	9.24352	1.26869	0.360808	-0.30309
2142.65	-36267.2	-14779.6	9.26413	1.26197	0.347594	-0.298592
2142.67	-36267.4	-14779.5	9.285	1.25505	0.330828	-0.294888
2142.69	-36267.5	-14779.4	9.30538	1.24796	0.314309	-0.291615
2142.7	-36267.6	-14779.4	9.32522	1.24401	0.292495	-0.288367
2142.72	-36267.8	-14779.3	9.3461	1.24065	0.267872	-0.28493
2142.74	-36267.9	-14779.3	9.36912	1.23722	0.241176	-0.281577
2142.75	-36268.1	-14779.2	9.39273	1.234	0.217511	-0.279106
2142.77	-36268.2	-14779.1	9.41339	1.23031	0.191643	-0.278732
