# Supplementary material for: Extraction of driving behavior primitives considering driver expectation and vehicle dynamics
Source: PLoS One. 2025 Dec 31;20(12):e0340123. doi: 10.1371/journal.pone.0340123 (PMC12755792; doi:10.1371/journal.pone.0340123)
Supplement: S2 File — The dataset utilized in this study is organized into two main folders, categorizing driving scenarios into straight driving and turning maneuvers. These folders contain the raw, unprocessed behavioral data. For a detailed description of the variables and format within the.xlsx files, please refer to the accompanying readme.txt file. (ZIP) [file pone.0340123.s002.zip › DataSetForPimitiveExaction-2/turning/c212_w_1.xlsx]

## Sheet: Sheet1
2850.19	-35943.3	-14590.3	0.942092	0.878837	-0.00833803	-0.909482
2850.21	-35943.3	-14590.3	0.956828	0.87753	-0.00948034	-0.908311
2850.23	-35943.3	-14590.3	0.97217	0.876226	-0.0101806	-0.906861
2850.24	-35943.3	-14590.3	0.988113	0.875079	-0.0103479	-0.905126
2850.26	-35943.3	-14590.3	1.00412	0.873992	-0.0101744	-0.903177
2850.28	-35943.3	-14590.3	1.01962	0.87285	-0.00987547	-0.901095
2850.3	-35943.3	-14590.4	1.03446	0.871647	-0.00966515	-0.89915
2850.31	-35943.3	-14590.4	1.04898	0.870519	-0.00975665	-0.897851
2850.33	-35943.3	-14590.4	1.06355	0.869624	-0.0103544	-0.897714
2850.35	-35943.4	-14590.4	1.0783	0.869573	-0.0114353	-0.899081
2850.36	-35943.4	-14590.4	1.09308	0.871458	-0.0127301	-0.902103
2850.38	-35943.4	-14590.4	1.10775	0.876352	-0.0139677	-0.906926
2850.4	-35943.4	-14590.5	1.12236	0.884434	-0.0150794	-0.913717
2850.41	-35943.4	-14590.5	1.13714	0.895051	-0.0161843	-0.922662
2850.43	-35943.4	-14590.5	1.15232	0.907545	-0.0173965	-0.933913
2850.45	-35943.4	-14590.5	1.168	0.921645	-0.0186446	-0.947045
2850.47	-35943.4	-14590.5	1.18418	0.937381	-0.0197096	-0.961174
2850.48	-35943.4	-14590.6	1.20083	0.95471	-0.0203776	-0.975435
2850.5	-35943.4	-14590.6	1.21783	0.972528	-0.0205493	-0.989356
2850.52	-35943.4	-14590.6	1.23496	0.989008	-0.0202032	-1.00273
2850.53	-35943.4	-14590.6	1.25205	1.00248	-0.0193384	-1.01533
2850.55	-35943.4	-14590.6	1.26904	1.01297	-0.0181451	-1.0265
2850.57	-35943.4	-14590.7	1.28601	1.0215	-0.0169249	-1.03538
2850.58	-35943.4	-14590.7	1.303	1.02891	-0.0159278	-1.04115
2850.6	-35943.5	-14590.7	1.32001	1.03447	-0.0149664	-1.04363
2850.62	-35943.5	-14590.7	1.33701	1.03673	-0.0136367	-1.04293
2850.64	-35943.5	-14590.7	1.35396	1.0344	-0.0116208	-1.03912
2850.65	-35943.5	-14590.8	1.37092	1.02783	-0.00919927	-1.03198
2850.67	-35943.5	-14590.8	1.38798	1.01799	-0.00690373	-1.02114
2850.69	-35943.5	-14590.8	1.40518	1.00575	-0.00518832	-1.0064
2850.7	-35943.5	-14590.8	1.4223	0.991248	-0.00405924	-0.98851
2850.72	-35943.5	-14590.8	1.43903	0.9744	-0.00336398	-0.968537
2850.74	-35943.5	-14590.9	1.45516	0.955363	-0.00298196	-0.94747
2850.75	-35943.5	-14590.9	1.47091	0.935531	-0.00294569	-0.925863
2850.77	-35943.5	-14590.9	1.48667	0.916667	-0.00333333	-0.904139
2850.79	-35943.5	-14590.9	1.50267	0.900127	-0.00418338	-0.882747
2850.81	-35943.6	-14591	1.51865	0.885655	-0.0053755	-0.862229
2850.82	-35943.6	-14591	1.53423	0.872592	-0.00674967	-0.843155
2850.84	-35943.6	-14591	1.54918	0.860426	-0.0081332	-0.825904
2850.86	-35943.6	-14591	1.56378	0.849144	-0.00931081	-0.810224
2850.87	-35943.6	-14591.1	1.5784	0.838842	-0.0100585	-0.79573
2850.89	-35943.6	-14591.1	1.59327	0.829473	-0.0102667	-0.782172
2850.91	-35943.6	-14591.1	1.60809	0.820608	-0.0101495	-0.769685
2850.92	-35943.6	-14591.1	1.6225	0.81175	-0.00997733	-0.758471
2850.94	-35943.6	-14591.2	1.6363	0.802833	-0.0099286	-0.748703
2850.96	-35943.6	-14591.2	1.64976	0.794822	-0.00996285	-0.740481
2850.98	-35943.6	-14591.2	1.66317	0.788828	-0.0100079	-0.733897
2850.99	-35943.7	-14591.3	1.67673	0.785614	-0.0100193	-0.728998
2851.01	-35943.7	-14591.3	1.69037	0.785238	-0.0100095	-0.72574
2851.03	-35943.7	-14591.3	1.70401	0.787669	-0.00999721	-0.724073
2851.04	-35943.7	-14591.3	1.7176	0.79254	-0.00999366	-0.724002
2851.06	-35943.7	-14591.4	1.73118	0.798899	-0.00999649	-0.725641
2851.08	-35943.7	-14591.4	1.74482	0.805759	-0.010002	-0.729113
2851.09	-35943.7	-14591.4	1.75849	0.813169	-0.0100063	-0.734726
2851.11	-35943.7	-14591.4	1.77209	0.822708	-0.0100051	-0.743051
2851.13	-35943.7	-14591.5	1.78549	0.836064	-0.00999422	-0.754695
2851.14	-35943.7	-14591.5	1.79883	0.854412	-0.00998043	-0.770694
2851.16	-35943.8	-14591.5	1.81249	0.878288	-0.00998394	-0.792626
2851.18	-35943.8	-14591.6	1.82689	0.90822	-0.0100241	-0.822074
2851.2	-35943.8	-14591.6	1.84225	0.945716	-0.0100736	-0.859828
2851.21	-35943.8	-14591.6	1.85861	0.993339	-0.0100551	-0.905821
2851.23	-35943.8	-14591.6	1.87601	1.05355	-0.00989782	-0.959915
2851.25	-35943.8	-14591.7	1.89459	1.12556	-0.00971965	-1.02145
2851.26	-35943.8	-14591.7	1.91461	1.20561	-0.00981288	-1.08926
2851.28	-35943.8	-14591.7	1.93632	1.28988	-0.0104551	-1.16214
2851.3	-35943.8	-14591.8	1.95966	1.37554	-0.0115896	-1.23806
2851.32	-35943.8	-14591.8	1.98435	1.46054	-0.012894	-1.31441
2851.33	-35943.9	-14591.8	2.01011	1.54284	-0.0140644	-1.38859
2851.35	-35943.9	-14591.9	2.03691	1.62035	-0.015114	-1.45893
2851.37	-35943.9	-14591.9	2.06487	1.69089	-0.0162717	-1.52434
2851.38	-35943.9	-14591.9	2.0941	1.75247	-0.0177216	-1.5838
2851.4	-35943.9	-14592	2.1245	1.80462	-0.0191523	-1.63677
2851.42	-35943.9	-14592	2.15584	1.84777	-0.0199642	-1.68296
2851.43	-35943.9	-14592	2.18793	1.88242	-0.0196445	-1.72216
2851.45	-35943.9	-14592.1	2.22067	1.90953	-0.0184277	-1.75473
2851.47	-35944	-14592.1	2.25404	1.93025	-0.0169178	-1.78129
2851.49	-35944	-14592.1	2.288	1.9457	-0.0156417	-1.80244
2851.5	-35944	-14592.2	2.32217	1.95644	-0.0145784	-1.81859
2851.52	-35944	-14592.2	2.35605	1.96285	-0.0134771	-1.83009
2851.54	-35944	-14592.3	2.38927	1.96529	-0.0121608	-1.8373
2851.55	-35944	-14592.3	2.42202	1.96427	-0.010878	-1.84075
2851.57	-35944	-14592.3	2.45473	1.96031	-0.010028	-1.84103
2851.59	-35944.1	-14592.4	2.48771	1.95397	-0.00987686	-1.83859
2851.6	-35944.1	-14592.4	2.52071	1.94588	-0.0100542	-1.83324
2851.62	-35944.1	-14592.5	2.55333	1.93667	-0.01	-1.82462
2851.64	-35944.1	-14592.5	2.58531	1.9265	-0.00929224	-1.81234
2851.66	-35944.1	-14592.5	2.61691	1.91353	-0.00806165	-1.79604
2851.67	-35944.1	-14592.6	2.64853	1.89542	-0.0065771	-1.77534
2851.69	-35944.1	-14592.6	2.68042	1.87031	-0.00495238	-1.74945
2851.71	-35944.2	-14592.7	2.71227	1.83792	-0.00278106	-1.71616
2851.72	-35944.2	-14592.7	2.74365	1.7983	0.000451891	-1.67297
2851.74	-35944.2	-14592.8	2.77418	1.75035	0.00490894	-1.618
2851.76	-35944.2	-14592.8	2.80355	1.68968	0.00975765	-1.55103
2851.77	-35944.2	-14592.8	2.83148	1.61135	0.0139925	-1.47215
2851.79	-35944.2	-14592.9	2.85774	1.51303	0.016976	-1.38151
2851.81	-35944.3	-14592.9	2.88233	1.39864	0.0189472	-1.27945
2851.83	-35944.3	-14593	2.90524	1.27301	0.0202717	-1.1663
2851.84	-35944.3	-14593	2.92633	1.13989	0.0210613	-1.0436
2851.86	-35944.3	-14593.1	2.9451	1.00091	0.0209162	-0.915254
2851.88	-35944.3	-14593.1	2.96103	0.857426	0.0193791	-0.78544
2851.89	-35944.3	-14593.2	2.97396	0.712514	0.0163913	-0.657734
2851.91	-35944.3	-14593.2	2.98437	0.572139	0.0125793	-0.53465
2851.93	-35944.4	-14593.3	2.99277	0.442512	0.00863273	-0.418597
2851.94	-35944.4	-14593.3	2.99947	0.327582	0.00499133	-0.31176
2851.96	-35944.4	-14593.4	3.0045	0.227967	0.00172697	-0.215996
2851.98	-35944.4	-14593.4	3.00784	0.144	-0.00111928	-0.133111
2852	-35944.4	-14593.5	3.00961	0.075284	-0.00355734	-0.0638147
2852.01	-35944.5	-14593.5	3.01013	0.0204997	-0.00566134	-0.00744102
2852.03	-35944.5	-14593.6	3.0097	-0.0217249	-0.00750342	0.0367785
2852.05	-35944.5	-14593.6	3.00864	-0.0526507	-0.0089952	0.0700237
2852.06	-35944.5	-14593.6	3.0073	-0.0734185	-0.00987488	0.0939184
2852.08	-35944.5	-14593.7	3.006	-0.0852024	-0.00988413	0.110102
2852.1	-35944.5	-14593.7	3.00485	-0.0899708	-0.00900716	0.120092
2852.11	-35944.6	-14593.8	3.00378	-0.0904271	-0.00745281	0.125288
2852.13	-35944.6	-14593.8	3.00269	-0.0892012	-0.00543735	0.127076
2852.15	-35944.6	-14593.9	3.00155	-0.0873262	-0.00316109	0.126618
2852.16	-35944.6	-14593.9	3.00041	-0.084568	-0.000811633	0.124904
2852.18	-35944.6	-14594	2.99926	-0.0807016	0.00144037	0.122875
2852.2	-35944.6	-14594	2.99813	-0.0760501	0.00363154	0.120953
2852.22	-35944.7	-14594.1	2.997	-0.0713091	0.00593943	0.119207
2852.23	-35944.7	-14594.1	2.99587	-0.0671297	0.00850243	0.117714
2852.25	-35944.7	-14594.2	2.99473	-0.0636366	0.0110356	0.116697
2852.27	-35944.7	-14594.2	2.9936	-0.0606493	0.0130084	0.116465
2852.28	-35944.7	-14594.3	2.99247	-0.0579999	0.0139553	0.117323
2852.3	-35944.8	-14594.3	2.99134	-0.0556554	0.0139768	0.119532
2852.32	-35944.8	-14594.4	2.9902	-0.0536496	0.0134535	0.12333
2852.34	-35944.8	-14594.4	2.98905	-0.0520178	0.0127125	0.128935
2852.35	-35944.8	-14594.5	2.98791	-0.050804	0.0117031	0.136426
2852.37	-35944.8	-14594.5	2.98679	-0.0500553	0.0102161	0.145826
2852.39	-35944.8	-14594.6	2.98572	-0.049788	0.00811797	0.157088
2852.4	-35944.9	-14594.6	2.98463	-0.0498416	0.00571101	0.169769
2852.42	-35944.9	-14594.7	2.98341	-0.0499928	0.00345186	0.183287
2852.44	-35944.9	-14594.7	2.98203	-0.0500578	0.00172758	0.197068
2852.45	-35944.9	-14594.8	2.98078	-0.0500403	0.00059208	0.210582
2852.47	-35944.9	-14594.8	2.98	-0.05	0	0.223312
2852.49	-35944.9	-14594.8	2.97992	-0.0499841	-0.00013237	0.234797
2852.51	-35945	-14594.9	2.9801	-0.0499895	-4.19963e-05	0.244807
2852.52	-35945	-14594.9	2.97997	-0.0500005	-4.13778e-06	0.253166
2852.54	-35945	-14595	2.97914	-0.0500053	-0.000168369	0.259772
2852.56	-35945	-14595	2.97786	-0.050004	-0.000262589	0.264762
2852.57	-35945	-14595.1	2.97652	-0.0499994	7.34344e-05	0.268325
2852.59	-35945	-14595.1	2.97538	-0.0499946	0.00102837	0.27065
2852.61	-35945.1	-14595.2	2.9743	-0.049994	0.00230665	0.271929
2852.62	-35945.1	-14595.2	2.9731	-0.0500023	0.0035286	0.272352
2852.64	-35945.1	-14595.3	2.97174	-0.050017	0.00451676	0.27208
2852.66	-35945.1	-14595.3	2.97055	-0.0500195	0.00557581	0.271196
2852.68	-35945.1	-14595.4	2.96992	-0.0499888	0.00707918	0.269773
2852.69	-35945.1	-14595.4	2.96995	-0.0499349	0.00918392	0.26787
2852.71	-35945.2	-14595.5	2.97012	-0.0499302	0.0116093	0.265523
2852.73	-35945.2	-14595.5	2.96984	-0.0500532	0.014024	0.262764
2852.74	-35945.2	-14595.6	2.96887	-0.0502517	0.0162711	0.259634
2852.76	-35945.2	-14595.6	2.96754	-0.0502493	0.0184936	0.256186
2852.78	-35945.2	-14595.7	2.96623	-0.0497515	0.0208607	0.252477
2852.79	-35945.2	-14595.7	2.9651	-0.048705	0.0233377	0.24854
2852.81	-35945.3	-14595.8	2.96402	-0.0474108	0.0255905	0.244381
2852.83	-35945.3	-14595.8	2.96281	-0.046192	0.0272708	0.240002
2852.85	-35945.3	-14595.8	2.96152	-0.0451337	0.0283813	0.235489
2852.86	-35945.3	-14595.9	2.96041	-0.0440225	0.0293671	0.23103
2852.88	-35945.3	-14595.9	2.95977	-0.0426401	0.0306937	0.226817
2852.9	-35945.3	-14596	2.95966	-0.0411523	0.0326261	0.222947
2852.91	-35945.4	-14596	2.95986	-0.0401403	0.0352125	0.219414
2852.93	-35945.4	-14596.1	2.96016	-0.0401756	0.0384936	0.216211
2852.95	-35945.4	-14596.1	2.96035	-0.0412321	0.0425724	0.213386
2852.96	-35945.4	-14596.2	2.9602	-0.0427292	0.0476094	0.211042
2852.98	-35945.4	-14596.2	2.95953	-0.0440941	0.0537386	0.209271
2853	-35945.4	-14596.3	2.95841	-0.0451966	0.0606408	0.208038
2853.02	-35945.5	-14596.3	2.95711	-0.0462584	0.0676372	0.2072
2853.03	-35945.5	-14596.4	2.95592	-0.0474855	0.0740806	0.206618
2853.05	-35945.5	-14596.4	2.95483	-0.0487711	0.0798444	0.206213
2853.07	-35945.5	-14596.5	2.9537	-0.0497955	0.0851563	0.205942
2853.08	-35945.5	-14596.5	2.95238	-0.0502702	0.0902221	0.205772
2853.1	-35945.5	-14596.6	2.95106	-0.0502633	0.0949619	0.205719
2853.12	-35945.6	-14596.6	2.95012	-0.0500501	0.0991294	0.205828
2853.13	-35945.6	-14596.6	2.94989	-0.0498876	0.102493	0.206112
2853.15	-35945.6	-14596.7	2.95006	-0.0498603	0.104957	0.206308
2853.17	-35945.6	-14596.7	2.95006	-0.0499673	0.106494	0.206015
2853.19	-35945.6	-14596.8	2.9494	-0.0501819	0.107111	0.204847
2853.2	-35945.7	-14596.8	2.94819	-0.0503049	0.107064	0.202521
2853.22	-35945.7	-14596.9	2.94682	-0.0500647	0.106712	0.198798
2853.24	-35945.7	-14596.9	2.94562	-0.0492554	0.10639	0.193385
2853.25	-35945.7	-14597	2.94453	-0.0480463	0.106309	0.185693
2853.27	-35945.7	-14597	2.9434	-0.0467401	0.106632	0.175027
2853.29	-35945.7	-14597.1	2.94212	-0.045576	0.107577	0.160885
2853.3	-35945.8	-14597.1	2.94089	-0.0444913	0.109625	0.143701
2853.32	-35945.8	-14597.2	2.94	-0.0433333	0.113333	0.124183
2853.34	-35945.8	-14597.2	2.93966	-0.042026	0.118899	0.102994
2853.36	-35945.8	-14597.3	2.93974	-0.0408011	0.125074	0.0806073
2853.37	-35945.8	-14597.3	2.94002	-0.0399673	0.130248	0.0574474
2853.39	-35945.9	-14597.3	2.94029	-0.0397136	0.133361	0.0340394
2853.41	-35945.9	-14597.4	2.94033	-0.0398284	0.13519	0.011242
2853.42	-35945.9	-14597.4	2.93992	-0.0400164	0.136899	-0.0100164
2853.44	-35945.9	-14597.5	2.93898	-0.0400707	0.139221	-0.0290891
2853.46	-35945.9	-14597.5	2.93773	-0.040035	0.141684	-0.0461233
2853.47	-35946	-14597.6	2.93645	-0.0399968	0.143603	-0.0614056
2853.49	-35946	-14597.6	2.93532	-0.0400054	0.144691	-0.0751559
2853.51	-35946	-14597.7	2.93423	-0.0400195	0.1456	-0.0874366
2853.53	-35946	-14597.7	2.93303	-0.0399848	0.147118	-0.0982876
2853.54	-35946	-14597.8	2.93172	-0.0399039	0.149514	-0.107837
2853.56	-35946	-14597.8	2.93056	-0.0398937	0.152007	-0.116389
2853.58	-35946.1	-14597.9	2.92986	-0.0400823	0.153697	-0.124271
2853.59	-35946.1	-14597.9	2.92972	-0.0403918	0.154159	-0.131673
2853.61	-35946.1	-14598	2.92988	-0.0403887	0.15379	-0.138555
2853.63	-35946.1	-14598	2.93004	-0.0396095	0.153069	-0.144856
2853.64	-35946.1	-14598	2.93007	-0.0378353	0.15251	-0.15061
2853.66	-35946.1	-14598.1	2.93003	-0.0352082	0.152672	-0.155984
2853.68	-35946.2	-14598.1	2.92999	-0.0318946	0.154112	-0.161156
2853.7	-35946.2	-14598.2	2.92998	-0.0278978	0.156982	-0.166166
2853.71	-35946.2	-14598.2	2.92999	-0.0230161	0.160934	-0.170878
2853.73	-35946.2	-14598.3	2.93	-0.0170502	0.165595	-0.175153
2853.75	-35946.3	-14598.3	2.93	-0.0102171	0.170849	-0.178984
2853.76	-35946.3	-14598.4	2.93	-0.00318329	0.17686	-0.182505
2853.78	-35946.3	-14598.4	2.93	0.00338422	0.183771	-0.185852
2853.8	-35946.3	-14598.5	2.93	0.00925104	0.191088	-0.189005
2853.81	-35946.3	-14598.5	2.93	0.0145837	0.197724	-0.191801
2853.83	-35946.4	-14598.5	2.92999	0.0195564	0.202646	-0.19409
2853.85	-35946.4	-14598.6	2.92998	0.0242265	0.206004	-0.19595
2853.87	-35946.4	-14598.6	2.92999	0.0285587	0.208887	-0.197647
2853.88	-35946.4	-14598.7	2.93004	0.0325156	0.212315	-0.199431
2853.9	-35946.4	-14598.7	2.93008	0.0360639	0.216119	-0.201322
2853.92	-35946.4	-14598.8	2.93004	0.0391734	0.219319	-0.203183
2853.93	-35946.5	-14598.8	2.92985	0.0418248	0.221054	-0.204898
2853.95	-35946.5	-14598.9	2.92969	0.0441112	0.221819	-0.206609
2853.97	-35946.5	-14598.9	2.92987	0.0461904	0.222895	-0.208607
2853.98	-35946.5	-14599	2.93066	0.0482228	0.225401	-0.211142
2854	-35946.5	-14599	2.93188	0.0503829	0.229024	-0.214127
2854.02	-35946.6	-14599.1	2.93314	0.0528519	0.232744	-0.217304
2854.04	-35946.6	-14599.1	2.93412	0.0557851	0.235674	-0.22046
2854.05	-35946.6	-14599.1	2.93507	0.0591597	0.237868	-0.223692
2854.07	-35946.6	-14599.2	2.93645	0.0628779	0.239774	-0.227223
2854.09	-35946.6	-14599.2	2.93861	0.066877	0.241791	-0.231209
2854.1	-35946.7	-14599.3	2.9411	0.0712961	0.244034	-0.235405
2854.12	-35946.7	-14599.3	2.94323	0.0763455	0.246513	-0.239428
2854.14	-35946.7	-14599.4	2.94451	0.0821031	0.24928	-0.242987
2854.15	-35946.7	-14599.4	2.94541	0.0880137	0.252568	-0.246234
2854.17	-35946.8	-14599.5	2.94667	0.0933333	0.256667	-0.249455
2854.19	-35946.8	-14599.5	2.9488	0.09751	0.261754	-0.252848
2854.21	-35946.8	-14599.6	2.95131	0.100759	0.267558	-0.256257
2854.22	-35946.8	-14599.6	2.95343	0.103487	0.273697	-0.259436
2854.24	-35946.8	-14599.6	2.95472	0.106001	0.279798	-0.262224
2854.26	-35946.9	-14599.7	2.95563	0.108273	0.285523	-0.264743
2854.27	-35946.9	-14599.7	2.95685	0.110207	0.290543	-0.267171
2854.29	-35946.9	-14599.8	2.95881	0.111722	0.294635	-0.269596
2854.31	-35946.9	-14599.8	2.96124	0.112794	0.297876	-0.271848
2854.32	-35947	-14599.9	2.96377	0.113408	0.300399	-0.273712
2854.34	-35947	-14599.9	2.96612	0.113595	0.302458	-0.275007
2854.36	-35947	-14600	2.96834	0.113498	0.304602	-0.275631
2854.38	-35947	-14600	2.97051	0.113277	0.307421	-0.275494
2854.39	-35947	-14600.1	2.97271	0.11285	0.31128	-0.274553
2854.41	-35947.1	-14600.1	2.97499	0.111651	0.316098	-0.272858
2854.43	-35947.1	-14600.1	2.97739	0.10906	0.321732	-0.270472
2854.44	-35947.1	-14600.2	2.97985	0.104939	0.327806	-0.26747
2854.46	-35947.1	-14600.2	2.98211	0.0999716	0.333534	-0.263948
2854.48	-35947.2	-14600.3	2.98389	0.0949178	0.338097	-0.260005
2854.49	-35947.2	-14600.3	2.98515	0.0902126	0.341108	-0.255825
2854.51	-35947.2	-14600.4	2.98612	0.0858123	0.342816	-0.251714
2854.53	-35947.2	-14600.4	2.98708	0.0816401	0.343523	-0.247983
2854.55	-35947.3	-14600.5	2.98817	0.0778005	0.343576	-0.244778
2854.56	-35947.3	-14600.5	2.98935	0.0746261	0.343389	-0.242034
2854.58	-35947.3	-14600.6	2.99058	0.072449	0.343375	-0.239674
2854.6	-35947.3	-14600.6	2.99178	0.0712014	0.343941	-0.237655
2854.61	-35947.3	-14600.6	2.99287	0.0703842	0.345487	-0.235972
2854.63	-35947.4	-14600.7	2.9938	0.0694932	0.34839	-0.234615
2854.65	-35947.4	-14600.7	2.99472	0.0683653	0.352612	-0.233498
2854.66	-35947.4	-14600.8	2.99597	0.0671524	0.357733	-0.232465
2854.68	-35947.4	-14600.8	2.99788	0.0660086	0.363322	-0.231364
2854.7	-35947.5	-14600.9	3.00029	0.0649283	0.369062	-0.230201
2854.72	-35947.5	-14600.9	3.00263	0.0637801	0.374727	-0.229104
2854.73	-35947.5	-14600.9	3.00437	0.0624519	0.380091	-0.228196
2854.75	-35947.5	-14601	3.00551	0.0611202	0.384922	-0.227459
2854.77	-35947.6	-14601	3.0064	0.0601579	0.388985	-0.226783
2854.78	-35947.6	-14601.1	3.00738	0.0598852	0.392081	-0.226066
2854.8	-35947.6	-14601.1	3.00852	0.0600522	0.394375	-0.225307
2854.82	-35947.7	-14601.2	3.00972	0.0600779	0.396246	-0.224566
2854.83	-35947.7	-14601.2	3.01089	0.0594499	0.398011	-0.223889
2854.85	-35947.7	-14601.3	3.01202	0.0582594	0.399436	-0.223206
2854.87	-35947.7	-14601.3	3.01314	0.0568958	0.400022	-0.22239
2854.89	-35947.8	-14601.3	3.01426	0.055696	0.399316	-0.221343
2854.9	-35947.8	-14601.4	3.01539	0.0546226	0.397228	-0.220172
2854.92	-35947.8	-14601.4	3.01653	0.0534811	0.393819	-0.21907
2854.94	-35947.8	-14601.5	3.01767	0.0521434	0.389261	-0.218194
2854.95	-35947.9	-14601.5	3.0188	0.0508626	0.384373	-0.217486
2854.97	-35947.9	-14601.6	3.01993	0.050027	0.380201	-0.216817
2854.99	-35947.9	-14601.6	3.02107	0.0498916	0.377601	-0.216083
2855	-35947.9	-14601.7	3.0222	0.0500735	0.376528	-0.215318
2855.02	-35948	-14601.7	3.02333	0.05	0.376667	-0.214597
2855.04	-35948	-14601.7	3.02447	0.0492487	0.37766	-0.213953
2855.06	-35948	-14601.8	3.0256	0.048	0.378977	-0.213261
2855.07	-35948.1	-14601.8	3.02673	0.0465847	0.380046	-0.212356
2855.09	-35948.1	-14601.9	3.02787	0.0452753	0.380299	-0.211171
2855.11	-35948.1	-14601.9	3.029	0.0441482	0.379196	-0.209966
2855.12	-35948.1	-14602	3.03013	0.0432389	0.376199	-0.209072
2855.14	-35948.2	-14602	3.03127	0.0426472	0.371161	-0.208712
2855.16	-35948.2	-14602.1	3.0324	0.0426551	0.365041	-0.208812
2855.17	-35948.2	-14602.1	3.03353	0.0435753	0.358987	-0.209246
2855.19	-35948.3	-14602.1	3.03465	0.0455019	0.354017	-0.209968
2855.21	-35948.3	-14602.2	3.03579	0.0480072	0.350829	-0.211127
2855.23	-35948.3	-14602.2	3.03694	0.0505885	0.350074	-0.2129
2855.24	-35948.3	-14602.3	3.03811	0.052937	0.352014	-0.215387
2855.26	-35948.4	-14602.3	3.03925	0.0551351	0.356125	-0.218541
2855.28	-35948.4	-14602.4	3.0403	0.0573154	0.361795	-0.222297
2855.29	-35948.4	-14602.4	3.04129	0.0598309	0.368706	-0.226732
2855.31	-35948.5	-14602.4	3.04242	0.0634153	0.377052	-0.232168
2855.33	-35948.5	-14602.5	3.04391	0.0688334	0.387075	-0.238952
2855.34	-35948.5	-14602.5	3.04587	0.0765276	0.398782	-0.247278
2855.36	-35948.5	-14602.6	3.04833	0.0864665	0.411837	-0.257127
2855.38	-35948.6	-14602.6	3.05127	0.0985754	0.425878	-0.268456
2855.39	-35948.6	-14602.7	3.05461	0.112601	0.44054	-0.281046
2855.41	-35948.6	-14602.7	3.05813	0.128065	0.455458	-0.294461
2855.43	-35948.7	-14602.7	3.06163	0.144465	0.470247	-0.30825
2855.45	-35948.7	-14602.8	3.06503	0.161015	0.484089	-0.321952
2855.46	-35948.7	-14602.8	3.0684	0.176626	0.495691	-0.335099
2855.48	-35948.7	-14602.9	3.07182	0.190226	0.503791	-0.347224
2855.5	-35948.8	-14602.9	3.07526	0.201389	0.508239	-0.35798
2855.51	-35948.8	-14603	3.07865	0.210284	0.509907	-0.367127
2855.53	-35948.8	-14603	3.08189	0.217111	0.50968	-0.374441
2855.55	-35948.9	-14603	3.08512	0.222141	0.507965	-0.379893
2855.57	-35948.9	-14603.1	3.08864	0.2257	0.504795	-0.38361
2855.58	-35948.9	-14603.1	3.0927	0.228106	0.500218	-0.385714
2855.6	-35949	-14603.2	3.09724	0.229525	0.494589	-0.386239
2855.62	-35949	-14603.2	3.10196	0.230021	0.488475	-0.385159
2855.63	-35949	-14603.3	3.10656	0.229664	0.482414	-0.382447
2855.65	-35949.1	-14603.3	3.11105	0.228613	0.476642	-0.37808
2855.67	-35949.1	-14603.3	3.11558	0.227076	0.471219	-0.372038
2855.68	-35949.1	-14603.4	3.12026	0.225239	0.466197	-0.364309
2855.7	-35949.2	-14603.4	3.12493	0.223086	0.461585	-0.354964
2855.72	-35949.2	-14603.5	3.12929	0.220508	0.45737	-0.344111
2855.74	-35949.2	-14603.5	3.13307	0.217423	0.453613	-0.331883
2855.75	-35949.3	-14603.6	3.13642	0.213978	0.45088	-0.318567
2855.77	-35949.3	-14603.6	3.13962	0.210416	0.449954	-0.304517
2855.79	-35949.3	-14603.6	3.14293	0.206941	0.451439	-0.290078
2855.8	-35949.4	-14603.7	3.14634	0.203559	0.454938	-0.275542
2855.82	-35949.4	-14603.7	3.1498	0.200198	0.459697	-0.261182
2855.84	-35949.4	-14603.8	3.15322	0.196806	0.46516	-0.247246
2855.85	-35949.5	-14603.8	3.15661	0.193395	0.471707	-0.233865
2855.87	-35949.5	-14603.8	3.16	0.19	0.48	-0.221133
2855.89	-35949.5	-14603.9	3.16339	0.186637	0.490405	-0.209149
2855.91	-35949.6	-14603.9	3.1668	0.183257	0.502112	-0.198028
2855.92	-35949.6	-14604	3.1702	0.179793	0.51402	-0.187886
2855.94	-35949.6	-14604	3.1736	0.176236	0.525207	-0.178757
2855.96	-35949.7	-14604.1	3.177	0.172779	0.535366	-0.170392
2855.97	-35949.7	-14604.1	3.1804	0.169658	0.544318	-0.162482
2855.99	-35949.7	-14604.1	3.1838	0.167031	0.551801	-0.15475
2856.01	-35949.8	-14604.2	3.1872	0.164852	0.557316	-0.147014
2856.02	-35949.8	-14604.2	3.1906	0.163036	0.560326	-0.139108
2856.04	-35949.9	-14604.3	3.194	0.161549	0.560429	-0.130757
2856.06	-35949.9	-14604.3	3.1974	0.160477	0.557555	-0.121432
2856.08	-35949.9	-14604.3	3.2008	0.15992	0.551679	-0.110565
2856.09	-35950	-14604.4	3.2042	0.15985	0.542738	-0.0977213
2856.11	-35950	-14604.4	3.2076	0.159973	0.53059	-0.0827396
2856.13	-35950	-14604.5	3.211	0.159968	0.515084	-0.0654879
2856.14	-35950.1	-14604.5	3.2144	0.159766	0.496343	-0.0457237
2856.16	-35950.1	-14604.5	3.2178	0.159736	0.474954	-0.0230134
2856.18	-35950.1	-14604.6	3.2212	0.160274	0.45155	0.00309473
2856.19	-35950.2	-14604.6	3.22461	0.161116	0.426816	0.0330218
2856.21	-35950.2	-14604.7	3.22801	0.161023	0.401511	0.0671436
2856.23	-35950.3	-14604.7	3.23139	0.158693	0.376393	0.105838
2856.25	-35950.3	-14604.7	3.23476	0.153443	0.351999	0.1497
2856.26	-35950.3	-14604.8	3.23817	0.145369	0.328585	0.199597
2856.28	-35950.4	-14604.8	3.24164	0.134597	0.306395	0.256397
2856.3	-35950.4	-14604.9	3.24514	0.120807	0.28586	0.320535
2856.31	-35950.4	-14604.9	3.2485	0.103187	0.267613	0.391975
2856.33	-35950.5	-14605	3.25159	0.0809858	0.252286	0.470652
2856.35	-35950.5	-14605	3.25421	0.0550585	0.240365	0.556332
2856.36	-35950.6	-14605	3.25613	0.0277509	0.232195	0.648622
2856.38	-35950.6	-14605.1	3.25714	0.00137912	0.228089	0.747083
2856.4	-35950.6	-14605.1	3.25729	-0.0230865	0.227953	0.850584
2856.41	-35950.7	-14605.2	3.25689	-0.0457443	0.231363	0.957443
2856.43	-35950.7	-14605.2	3.2562	-0.0666948	0.237901	1.066
2856.45	-35950.8	-14605.2	3.25523	-0.0857036	0.247282	1.17494
2856.47	-35950.8	-14605.3	3.25385	-0.102308	0.259317	1.28324
2856.48	-35950.8	-14605.3	3.2519	-0.116125	0.273803	1.38984
2856.5	-35950.9	-14605.4	3.24957	-0.127613	0.290425	1.49368
2856.52	-35950.9	-14605.4	3.24719	-0.13772	0.308798	1.5937
2856.53	-35950.9	-14605.4	3.24506	-0.147311	0.328518	1.68881
2856.55	-35951	-14605.5	3.24298	-0.156542	0.349032	1.77794
2856.57	-35951	-14605.5	3.24051	-0.16521	0.369714	1.85998
2856.59	-35951.1	-14605.6	3.23732	-0.17312	0.389896	1.93389
2856.6	-35951.1	-14605.6	3.23374	-0.180113	0.408655	1.99906
2856.62	-35951.1	-14605.6	3.23036	-0.186045	0.424958	2.05504
2856.64	-35951.2	-14605.7	3.22766	-0.190789	0.437805	2.10142
2856.65	-35951.2	-14605.7	3.22549	-0.194303	0.446387	2.13792
2856.67	-35951.2	-14605.8	3.22346	-0.196572	0.449962	2.16434
2856.69	-35951.3	-14605.8	3.22125	-0.197613	0.448117	2.18074
2856.7	-35951.3	-14605.8	3.21893	-0.19758	0.442026	2.18853
2856.72	-35951.4	-14605.9	3.21667	-0.196667	0.433333	2.18954
2856.74	-35951.4	-14605.9	3.21455	-0.19504	0.423484	2.18553
2856.76	-35951.4	-14606	3.21237	-0.192747	0.413131	2.17796
2856.77	-35951.5	-14606	3.20984	-0.18981	0.402728	2.16824
2856.79	-35951.5	-14606	3.20674	-0.186343	0.392732	2.1578
2856.81	-35951.6	-14606.1	3.20325	-0.182793	0.383611	2.14818
2856.82	-35951.6	-14606.1	3.19956	-0.179671	0.375837	2.14093
2856.84	-35951.6	-14606.2	3.19591	-0.177257	0.369776	2.13715
2856.86	-35951.7	-14606.2	3.19249	-0.175165	0.3655	2.13663
2856.87	-35951.7	-14606.2	3.18952	-0.1729	0.36303	2.13894
2856.89	-35951.8	-14606.3	3.18707	-0.170282	0.362442	2.14373
2856.91	-35951.8	-14606.3	3.18493	-0.167898	0.363951	2.1509
2856.93	-35951.8	-14606.3	3.18283	-0.166442	0.367792	2.16039
2856.94	-35951.9	-14606.4	3.1806	-0.166177	0.374073	2.17204
2856.96	-35951.9	-14606.4	3.1783	-0.166489	0.382652	2.18557
2856.98	-35952	-14606.5	3.17599	-0.166666	0.393356	2.20066
2856.99	-35952	-14606.5	3.17371	-0.16645	0.405681	2.21722
2857.01	-35952	-14606.5	3.17146	-0.166367	0.418562	2.23549
2857.03	-35952.1	-14606.6	3.16921	-0.167007	0.430887	2.25576
2857.04	-35952.1	-14606.6	3.16695	-0.168383	0.441948	2.27798
2857.06	-35952.2	-14606.6	3.16468	-0.16966	0.451635	2.30159
2857.08	-35952.2	-14606.7	3.16239	-0.169951	0.459885	2.32603
2857.1	-35952.2	-14606.7	3.16011	-0.169039	0.466557	2.35081
2857.11	-35952.3	-14606.7	3.1579	-0.167545	0.471418	2.37556
2857.13	-35952.3	-14606.8	3.15584	-0.166134	0.474242	2.39996
2857.15	-35952.4	-14606.8	3.15381	-0.165046	0.475417	2.42373
2857.16	-35952.4	-14606.9	3.15148	-0.163991	0.476097	2.44676
2857.18	-35952.4	-14606.9	3.14851	-0.162657	0.47745	2.46889
2857.2	-35952.5	-14606.9	3.145	-0.161175	0.479744	2.48945
2857.21	-35952.5	-14607	3.14149	-0.160148	0.482275	2.50717
2857.23	-35952.6	-14607	3.13853	-0.160171	0.484333	2.5208
2857.25	-35952.6	-14607	3.13621	-0.161226	0.486093	2.52979
2857.27	-35952.6	-14607.1	3.13417	-0.162728	0.488548	2.53428
2857.28	-35952.7	-14607.1	3.13208	-0.164095	0.492654	2.53438
2857.3	-35952.7	-14607.1	3.12982	-0.165197	0.498298	2.52951
2857.32	-35952.8	-14607.2	3.12749	-0.166258	0.504519	2.51859
2857.33	-35952.8	-14607.2	3.12518	-0.167488	0.510398	2.5006
2857.35	-35952.8	-14607.2	3.12291	-0.168776	0.515894	2.47601
2857.37	-35952.9	-14607.3	3.12066	-0.169798	0.521555	2.44631
2857.38	-35952.9	-14607.3	3.11841	-0.17026	0.527882	2.41288
2857.4	-35953	-14607.3	3.11614	-0.170243	0.534763	2.37609
2857.42	-35953	-14607.4	3.11387	-0.170042	0.541732	2.33574
2857.44	-35953.1	-14607.4	3.1116	-0.169928	0.548392	2.29172
2857.45	-35953.1	-14607.4	3.10933	-0.169938	0.554971	2.24477
2857.47	-35953.1	-14607.5	3.10707	-0.169992	0.562005	2.19606
2857.49	-35953.2	-14607.5	3.1048	-0.17002	0.569896	2.1467
2857.5	-35953.2	-14607.5	3.10253	-0.170016	0.578138	2.09752
2857.52	-35953.3	-14607.6	3.10027	-0.170001	0.585838	2.04917
2857.54	-35953.3	-14607.6	3.098	-0.169995	0.592193	2.00235
2857.55	-35953.3	-14607.6	3.09573	-0.169996	0.596911	1.95779
2857.57	-35953.4	-14607.7	3.09347	-0.17	0.599882	1.91627
2857.59	-35953.4	-14607.7	3.0912	-0.170001	0.601197	1.87851
2857.61	-35953.5	-14607.7	3.08894	-0.170001	0.601903	1.84493
2857.62	-35953.5	-14607.8	3.08667	-0.17	0.603333	1.8159
2857.64	-35953.6	-14607.8	3.08438	-0.17	0.606384	1.79157
2857.66	-35953.6	-14607.8	3.08211	-0.17	0.6102	1.77122
2857.67	-35953.6	-14607.9	3.07987	-0.17	0.613489	1.75396
2857.69	-35953.7	-14607.9	3.07767	-0.17	0.615507	1.73897
2857.71	-35953.7	-14607.9	3.07543	-0.17	0.617346	1.72589
2857.72	-35953.8	-14607.9	3.07304	-0.17	0.620484	1.71441
2857.74	-35953.8	-14608	3.07053	-0.17	0.625531	1.70418
2857.76	-35953.9	-14608	3.0682	-0.17	0.630655	1.69479
2857.78	-35953.9	-14608	3.06641	-0.17	0.633598	1.68578
2857.79	-35953.9	-14608.1	3.06527	-0.17	0.633472	1.67691
2857.81	-35954	-14608.1	3.06431	-0.17	0.632653	1.6684
2857.83	-35954	-14608.1	3.06295	-0.17	0.633982	1.66053
2857.84	-35954.1	-14608.2	3.0609	-0.17	0.638554	1.65337
2857.86	-35954.1	-14608.2	3.05844	-0.17	0.643934	1.64652
2857.88	-35954.2	-14608.2	3.05595	-0.17	0.647286	1.63951
2857.89	-35954.2	-14608.2	3.05362	-0.170002	0.647547	1.63195
2857.91	-35954.3	-14608.3	3.0514	-0.170002	0.646711	1.6236
2857.93	-35954.3	-14608.3	3.04924	-0.169998	0.647048	1.61419
2857.95	-35954.3	-14608.3	3.04704	-0.169994	0.649327	1.60344
2857.96	-35954.4	-14608.3	3.04475	-0.169994	0.652111	1.59102
2857.98	-35954.4	-14608.4	3.0423	-0.170007	0.653816	1.57658
2858	-35954.5	-14608.4	3.0398	-0.170024	0.653968	1.5602
2858.01	-35954.5	-14608.4	3.03759	-0.17002	0.653493	1.54244
2858.03	-35954.6	-14608.5	3.03602	-0.16997	0.653371	1.52389
2858.05	-35954.6	-14608.5	3.035	-0.169909	0.653715	1.50499
2858.06	-35954.7	-14608.5	3.03398	-0.169932	0.653707	1.48601
2858.08	-35954.7	-14608.5	3.03241	-0.170127	0.652502	1.46721
2858.1	-35954.8	-14608.6	3.0302	-0.170349	0.649737	1.44894
2858.12	-35954.8	-14608.6	3.0277	-0.170233	0.64549	1.43161
2858.13	-35954.8	-14608.6	3.02525	-0.16944	0.639898	1.4156
2858.15	-35954.9	-14608.6	3.02295	-0.168151	0.63372	1.40104
2858.17	-35954.9	-14608.7	3.02076	-0.166954	0.628212	1.38781
2858.18	-35955	-14608.7	3.0186	-0.166404	0.624532	1.37582
2858.2	-35955	-14608.7	3.01639	-0.166454	0.622417	1.36504
2858.22	-35955.1	-14608.7	3.01406	-0.166649	0.62064	1.3555
2858.23	-35955.1	-14608.8	3.01154	-0.166581	0.618107	1.34723
2858.25	-35955.2	-14608.8	3.00908	-0.16639	0.615267	1.34004
2858.27	-35955.2	-14608.8	3.00704	-0.166534	0.613461	1.33366
2858.29	-35955.3	-14608.8	3.00574	-0.167397	0.613866	1.32784
2858.3	-35955.3	-14608.9	3.00483	-0.168705	0.616189	1.32252
2858.32	-35955.4	-14608.9	3.00363	-0.169858	0.619414	1.31777
2858.34	-35955.4	-14608.9	3.00159	-0.170346	0.62265	1.31361
2858.35	-35955.4	-14608.9	2.99908	-0.170278	0.625897	1.30991
2858.37	-35955.5	-14608.9	2.99687	-0.170025	0.62953	1.30649
2858.39	-35955.5	-14609	2.99553	-0.169903	0.633826	1.30321
2858.4	-35955.6	-14609	2.99465	-0.169926	0.638502	1.30016
2858.42	-35955.6	-14609	2.99343	-0.169996	0.643078	1.29752
2858.44	-35955.7	-14609	2.99133	-0.170035	0.647135	1.29542
2858.46	-35955.7	-14609.1	2.98881	-0.170032	0.650561	1.29365
2858.47	-35955.8	-14609.1	2.98667	-0.17	0.653333	1.29194
2858.49	-35955.8	-14609.1	2.98541	-0.169957	0.65553	1.29009
2858.51	-35955.9	-14609.1	2.98453	-0.169943	0.65762	1.28818
2858.52	-35955.9	-14609.2	2.98323	-0.170007	0.660173	1.28639
2858.54	-35956	-14609.2	2.98104	-0.170145	0.663511	1.28477
2858.56	-35956	-14609.2	2.97853	-0.170193	0.667126	1.28302
2858.57	-35956.1	-14609.2	2.97647	-0.16995	0.670334	1.28074
2858.59	-35956.1	-14609.2	2.97529	-0.169256	0.672568	1.2776
2858.61	-35956.2	-14609.3	2.97439	-0.168057	0.673571	1.27342
2858.62	-35956.2	-14609.3	2.97302	-0.166319	0.673146	1.26801
2858.64	-35956.2	-14609.3	2.97081	-0.163896	0.671121	1.26113
2858.66	-35956.3	-14609.3	2.96832	-0.160378	0.667393	1.25233
2858.68	-35956.3	-14609.3	2.96625	-0.155313	0.661868	1.24113
2858.69	-35956.4	-14609.3	2.96495	-0.148473	0.654658	1.22722
2858.71	-35956.4	-14609.4	2.96402	-0.140067	0.646291	1.21056
2858.73	-35956.5	-14609.4	2.963	-0.130358	0.63734	1.19119
2858.74	-35956.5	-14609.4	2.96171	-0.119581	0.628232	1.16926
2858.76	-35956.6	-14609.4	2.96052	-0.107925	0.61914	1.14513
2858.78	-35956.6	-14609.4	2.95984	-0.095575	0.610211	1.11921
2858.8	-35956.7	-14609.5	2.95977	-0.082868	0.601695	1.09192
2858.81	-35956.7	-14609.5	2.95995	-0.0703627	0.593989	1.0637
2858.83	-35956.8	-14609.5	2.95997	-0.0586276	0.587496	1.03499
2858.85	-35956.8	-14609.5	2.9598	-0.047932	0.582354	1.00621
2858.86	-35956.9	-14609.5	2.95979	-0.038169	0.578375	0.977761
2858.88	-35956.9	-14609.5	2.96035	-0.0292092	0.575358	0.950018
2858.9	-35957	-14609.6	2.96148	-0.0209589	0.573401	0.923212
2858.91	-35957	-14609.6	2.96278	-0.0133631	0.572923	0.897405
2858.93	-35957.1	-14609.6	2.96386	-0.00637864	0.574329	0.87264
2858.95	-35957.1	-14609.6	2.96478	-0.000159176	0.577439	0.848762
2858.97	-35957.2	-14609.6	2.96598	0.00495924	0.581534	0.825432
2858.98	-35957.2	-14609.6	2.9679	0.00869005	0.585904	0.8023
2859	-35957.3	-14609.7	2.97036	0.0116307	0.590324	0.778952
2859.02	-35957.3	-14609.7	2.97268	0.0150806	0.594952	0.75492
2859.03	-35957.4	-14609.7	2.97424	0.020289	0.599917	0.729742
2859.05	-35957.4	-14609.7	2.9752	0.0276402	0.604844	0.703021
2859.07	-35957.5	-14609.7	2.97624	0.0369301	0.60902	0.674405
2859.08	-35957.5	-14609.7	2.978	0.0479752	0.611785	0.643555
2859.1	-35957.6	-14609.8	2.98036	0.0609147	0.613123	0.610227
2859.12	-35957.6	-14609.8	2.98281	0.0760747	0.613388	0.574235
2859.14	-35957.7	-14609.8	2.98488	0.0937945	0.612918	0.535433
2859.15	-35957.7	-14609.8	2.98687	0.114503	0.611873	0.493984
2859.17	-35957.8	-14609.8	2.98944	0.138673	0.610321	0.450208
2859.19	-35957.8	-14609.8	2.99313	0.166673	0.60834	0.404341
2859.2	-35957.9	-14609.8	2.99774	0.198156	0.606058	0.356044
2859.22	-35957.9	-14609.9	3.00274	0.232473	0.603623	0.304736
2859.24	-35958	-14609.9	3.00775	0.269112	0.601181	0.249867
2859.25	-35958	-14609.9	3.01314	0.308347	0.59886	0.191067
2859.27	-35958.1	-14609.9	3.01958	0.35073	0.596779	0.12803
2859.29	-35958.1	-14609.9	3.02754	0.396848	0.595064	0.0603845
2859.31	-35958.2	-14609.9	3.03674	0.44745	0.593864	-0.0125394
2859.32	-35958.2	-14609.9	3.04667	0.503333	0.593333	-0.0915033
2859.34	-35958.3	-14610	3.05698	0.565195	0.59361	-0.177097
2859.36	-35958.3	-14610	3.06814	0.633322	0.594755	-0.269222
2859.37	-35958.4	-14610	3.0808	0.707902	0.596814	-0.367612
2859.39	-35958.4	-14610	3.09537	0.788934	0.599911	-0.471858
2859.41	-35958.5	-14610	3.11152	0.875792	0.604445	-0.581087
2859.42	-35958.5	-14610	3.12873	0.96772	0.610869	-0.694327
2859.44	-35958.6	-14610	3.14675	1.0637	0.619465	-0.810544
2859.46	-35958.6	-14610	3.16605	1.16199	0.630028	-0.928529
2859.48	-35958.7	-14610.1	3.18724	1.2607	0.64227	-1.04704
2859.49	-35958.7	-14610.1	3.21066	1.35816	0.656167	-1.16483
2859.51	-35958.8	-14610.1	3.23608	1.45313	0.672334	-1.28065
2859.53	-35958.8	-14610.1	3.26317	1.54442	0.69147	-1.39324
2859.54	-35958.9	-14610.1	3.29169	1.63109	0.713528	-1.50127
2859.56	-35959	-14610.1	3.32152	1.71256	0.736941	-1.60334
2859.58	-35959	-14610.1	3.3526	1.78832	0.75997	-1.69802
2859.59	-35959.1	-14610.1	3.38482	1.85724	0.781752	-1.7842
2859.61	-35959.1	-14610.2	3.41804	1.91713	0.802923	-1.86139
2859.63	-35959.2	-14610.2	3.45212	1.96574	0.824255	-1.92911
2859.64	-35959.2	-14610.2	3.48692	2.00237	0.84568	-1.98687
2859.66	-35959.3	-14610.2	3.5223	2.02865	0.865899	-2.03406
2859.68	-35959.4	-14610.2	3.55813	2.04636	0.883542	-2.07012
2859.7	-35959.4	-14610.2	3.59429	2.05642	0.898197	-2.09562
2859.71	-35959.5	-14610.2	3.63068	2.0587	0.910659	-2.11254
2859.73	-35959.5	-14610.2	3.66719	2.05302	0.921777	-2.12295
2859.75	-35959.6	-14610.3	3.70365	2.0411	0.931757	-2.12842
2859.76	-35959.7	-14610.3	3.73982	2.02662	0.940112	-2.12997
2859.78	-35959.7	-14610.3	3.77546	2.01328	0.946344	-2.12863
2859.8	-35959.8	-14610.3	3.81062	2.00288	0.950427	-2.12598
2859.82	-35959.9	-14610.3	3.84559	1.9955	0.952772	-2.12418
2859.83	-35959.9	-14610.3	3.88064	1.99115	0.953834	-2.12527
2859.85	-35960	-14610.3	3.91582	1.99038	0.954458	-2.12969
2859.87	-35960.1	-14610.3	3.95097	1.9941	0.955802	-2.13658
2859.88	-35960.1	-14610.3	3.98594	2.00309	0.958928	-2.1451
2859.9	-35960.2	-14610.4	4.0209	2.0159	0.963582	-2.15515
2859.92	-35960.3	-14610.4	4.05618	2.02958	0.968616	-2.16709
2859.93	-35960.3	-14610.4	4.09208	2.04145	0.973002	-2.18126
2859.95	-35960.4	-14610.4	4.12843	2.05201	0.97707	-2.19735
2859.97	-35960.5	-14610.4	4.16481	2.06355	0.981946	-2.21474
2859.99	-35960.6	-14610.4	4.20087	2.07819	0.988602	-2.23288
2860	-35960.6	-14610.4	4.23689	2.09604	0.996688	-2.25201
2860.02	-35960.7	-14610.4	4.27345	2.11625	1.0052	-2.2728
2860.04	-35960.8	-14610.4	4.31105	2.13809	1.01334	-2.29579
2860.05	-35960.8	-14610.5	4.3496	2.16153	1.02182	-2.32084
2860.07	-35960.9	-14610.5	4.38871	2.18688	1.03197	-2.34753
2860.09	-35961	-14610.5	4.42808	2.21427	1.04475	-2.37543
2860.1	-35961.1	-14610.5	4.46768	2.24291	1.05895	-2.40406
2860.12	-35961.1	-14610.5	4.50764	2.27166	1.07259	-2.43294
2860.14	-35961.2	-14610.5	4.54802	2.29948	1.08422	-2.46164
2860.16	-35961.3	-14610.5	4.58882	2.32576	1.09495	-2.48988
2860.17	-35961.4	-14610.5	4.63	2.35	1.10667	-2.51743
2860.19	-35961.5	-14610.5	4.67153	2.37192	1.12067	-2.54387
2860.21	-35961.5	-14610.5	4.71346	2.39204	1.13592	-2.56795
2860.22	-35961.6	-14610.6	4.75584	2.4111	1.15084	-2.58821
2860.24	-35961.7	-14610.6	4.79868	2.4289	1.1644	-2.6035
2860.26	-35961.8	-14610.6	4.84183	2.44208	1.17758	-2.61376
2860.27	-35961.9	-14610.6	4.88509	2.44662	1.19177	-2.61912
2860.29	-35962	-14610.6	4.9283	2.44027	1.20766	-2.61947
2860.31	-35962	-14610.6	4.97136	2.42569	1.224	-2.61404
2860.33	-35962.1	-14610.6	5.01421	2.40641	1.2392	-2.60191
2860.34	-35962.2	-14610.6	5.0567	2.38439	1.25237	-2.5828
2860.36	-35962.3	-14610.6	5.09857	2.35794	1.26434	-2.55794
2860.38	-35962.4	-14610.6	5.13955	2.32483	1.27616	-2.52877
2860.39	-35962.5	-14610.6	5.17957	2.28446	1.28848	-2.49622
2860.41	-35962.6	-14610.6	5.21899	2.2395	1.30109	-2.46016
2860.43	-35962.6	-14610.6	5.2582	2.193	1.31369	-2.42035
2860.44	-35962.7	-14610.6	5.29729	2.14646	1.32613	-2.37702
2860.46	-35962.8	-14610.7	5.33573	2.09878	1.33856	-2.33116
2860.48	-35962.9	-14610.7	5.37298	2.04859	1.35113	-2.28387
2860.5	-35963	-14610.7	5.40879	1.9957	1.3638	-2.23611
2860.51	-35963.1	-14610.7	5.44341	1.94166	1.37625	-2.18867
2860.53	-35963.2	-14610.7	5.47712	1.88813	1.38814	-2.14231
2860.55	-35963.3	-14610.7	5.51019	1.83683	1.39946	-2.09779
2860.56	-35963.4	-14610.7	5.54282	1.78951	1.41065	-2.05581
2860.58	-35963.5	-14610.7	5.57522	1.74787	1.42213	-2.01708
2860.6	-35963.6	-14610.7	5.60694	1.71244	1.43382	-1.98234
2860.61	-35963.7	-14610.7	5.63686	1.68246	1.44506	-1.95234
2860.63	-35963.8	-14610.7	5.66397	1.6571	1.45522	-1.92776
2860.65	-35963.9	-14610.7	5.68958	1.63555	1.46475	-1.90741
2860.66	-35964	-14610.7	5.7172	1.61698	1.47513	-1.88835
2860.68	-35964.1	-14610.7	5.75004	1.60054	1.48772	-1.86782
2860.7	-35964.2	-14610.7	5.78517	1.5853	1.5018	-1.84674
2860.72	-35964.3	-14610.7	5.8154	1.57024	1.51504	-1.8286
2860.73	-35964.4	-14610.7	5.84103	1.55522	1.52643	-1.8134
2860.75	-35964.5	-14610.7	5.86721	1.54065	1.53596	-1.79884
2860.77	-35964.6	-14610.7	5.89506	1.52706	1.54428	-1.78484
2860.78	-35964.7	-14610.7	5.92301	1.51504	1.55233	-1.77269
2860.8	-35964.8	-14610.7	5.95034	1.50524	1.55892	-1.76181
2860.82	-35964.9	-14610.7	5.977	1.49789	1.56206	-1.75059
2860.84	-35965	-14610.7	6.00363	1.48941	1.56308	-1.73764
2860.85	-35965.1	-14610.7	6.03106	1.47493	1.56461	-1.72169
2860.87	-35965.2	-14610.7	6.05858	1.45417	1.56644	-1.70133
2860.89	-35965.3	-14610.7	6.08493	1.42897	1.56713	-1.67553
2860.9	-35965.4	-14610.7	6.11036	1.40025	1.56675	-1.64623
2860.92	-35965.5	-14610.7	6.13559	1.36878	1.56581	-1.61627
2860.94	-35965.6	-14610.7	6.16046	1.33696	1.56371	-1.58632
2860.95	-35965.7	-14610.7	6.18461	1.30749	1.55959	-1.55655
2860.97	-35965.8	-14610.7	6.20858	1.28142	1.55372	-1.52876
2860.99	-35965.9	-14610.7	6.2329	1.25907	1.54681	-1.50485
2861.01	-35966	-14610.7	6.25667	1.24	1.54	-1.48475
2861.02	-35966.1	-14610.7	6.27888	1.22365	1.53433	-1.46777
2861.04	-35966.2	-14610.7	6.3	1.21	1.53	-1.45316
2861.06	-35966.3	-14610.6	6.32071	1.19893	1.52718	-1.44023
2861.07	-35966.5	-14610.6	6.3412	1.18947	1.52672	-1.42853
2861.09	-35966.6	-14610.6	6.36164	1.18064	1.52925	-1.41785
2861.11	-35966.7	-14610.6	6.38249	1.1724	1.53397	-1.40859
2861.12	-35966.8	-14610.6	6.40403	1.16504	1.53949	-1.40103
2861.14	-35966.9	-14610.6	6.42591	1.15947	1.54368	-1.39473
2861.16	-35967	-14610.6	6.44797	1.15594	1.54482	-1.38933
2861.18	-35967.1	-14610.6	6.47077	1.15269	1.54274	-1.38493
2861.19	-35967.2	-14610.6	6.49371	1.14883	1.53802	-1.38151
2861.21	-35967.3	-14610.6	6.51295	1.14646	1.53234	-1.37857
2861.23	-35967.4	-14610.6	6.52831	1.14583	1.52703	-1.37524
2861.24	-35967.5	-14610.5	6.54931	1.1418	1.52227	-1.36996
2861.26	-35967.7	-14610.5	6.57557	1.13585	1.51993	-1.36157
2861.28	-35967.8	-14610.5	6.59575	1.13074	1.51935	-1.35064
2861.29	-35967.9	-14610.5	6.61624	1.11395	1.51564	-1.33338
2861.31	-35968	-14610.5	6.63716	1.08435	1.51175	-1.30259
2861.33	-35968.1	-14610.5	6.65715	1.03913	1.51066	-1.2607
2861.35	-35968.2	-14610.5	6.67649	0.982277	1.51449	-1.20759
2861.36	-35968.3	-14610.4	6.6936	0.92263	1.51926	-1.15017
2861.38	-35968.4	-14610.4	6.71005	0.868133	1.52559	-1.09709
2861.4	-35968.6	-14610.4	6.72744	0.81352	1.53537	-1.0419
2861.41	-35968.7	-14610.4	6.7436	0.757058	1.54952	-0.983338
2861.43	-35968.8	-14610.4	6.75481	0.697538	1.56444	-0.923515
2861.45	-35968.9	-14610.4	6.76496	0.632946	1.58	-0.858964
2861.46	-35969	-14610.3	6.77538	0.571832	1.59556	-0.798684
2861.48	-35969.1	-14610.3	6.78523	0.521459	1.61047	-0.74449
2861.5	-35969.2	-14610.3	6.79556	0.461063	1.62465	-0.682246
2861.52	-35969.4	-14610.3	6.80625	0.385023	1.63433	-0.611198
2861.53	-35969.5	-14610.3	6.81401	0.307122	1.64105	-0.535396
2861.55	-35969.6	-14610.3	6.82107	0.222934	1.64364	-0.452465
2861.57	-35969.7	-14610.2	6.82566	0.143103	1.64371	-0.370455
2861.58	-35969.8	-14610.2	6.82905	0.0673699	1.63972	-0.29433
2861.6	-35969.9	-14610.2	6.83018	-0.00946804	1.63013	-0.220464
2861.62	-35970.1	-14610.2	6.82995	-0.0714713	1.61608	-0.159276
2861.63	-35970.2	-14610.2	6.83003	-0.119501	1.59011	-0.115917
2861.65	-35970.3	-14610.1	6.82994	-0.14588	1.55148	-0.0848482
2861.67	-35970.4	-14610.1	6.83021	-0.16357	1.49668	-0.0679534
2861.69	-35970.5	-14610.1	6.82791	-0.171437	1.44319	-0.0575731
2861.7	-35970.6	-14610.1	6.82458	-0.179648	1.38002	-0.0495925
2861.72	-35970.7	-14610	6.82081	-0.188188	1.30113	-0.0408982
2861.74	-35970.9	-14610	6.81973	-0.194636	1.21775	-0.0319686
2861.75	-35971	-14610	6.82035	-0.201488	1.1337	-0.0227058
2861.77	-35971.1	-14610	6.81761	-0.207866	1.03606	-0.011501
2861.79	-35971.2	-14609.9	6.81407	-0.219986	0.950133	0.000366648
2861.8	-35971.3	-14609.9	6.81082	-0.233451	0.885541	0.0132187
2861.82	-35971.4	-14609.9	6.80728	-0.247708	0.842308	0.0261823
2861.84	-35971.5	-14609.9	6.80391	-0.258393	0.814466	0.0374294
2861.86	-35971.6	-14609.8	6.80061	-0.268108	0.789995	0.0472416
2861.87	-35971.7	-14609.8	6.79708	-0.278883	0.777497	0.0576535
2861.89	-35971.9	-14609.8	6.79371	-0.286122	0.773108	0.0665787
2861.91	-35972	-14609.8	6.79042	-0.289629	0.781595	0.0743579
2861.92	-35972.1	-14609.7	6.78684	-0.293137	0.798851	0.0803008
2861.94	-35972.2	-14609.7	6.78365	-0.296423	0.818854	0.0847965
2861.96	-35972.3	-14609.7	6.77697	-0.299993	0.838674	0.0860544
2861.97	-35972.4	-14609.7	6.77333	-0.296667	0.863333	0.0849673
2861.99	-35972.6	-14609.6	6.76667	-0.293333	0.886667	0.08061
2862.01	-35972.7	-14609.6	6.76333	-0.29	0.916667	0.077342
2862.03	-35972.8	-14609.6	6.75978	-0.290055	0.948487	0.0751076
2862.04	-35972.9	-14609.5	6.75652	-0.289878	0.974438	0.0751637
2862.06	-35973	-14609.5	6.75298	-0.286478	0.98339	0.0739249
2862.08	-35973.1	-14609.5	6.74604	-0.282642	0.974537	0.0703271
2862.09	-35973.2	-14609.5	6.74301	-0.276099	0.950466	0.0658742
2862.11	-35973.3	-14609.4	6.73955	-0.272897	0.927127	0.0617983
2862.13	-35973.4	-14609.4	6.73619	-0.269841	0.902642	0.0609319
2862.14	-35973.6	-14609.4	6.73228	-0.269691	0.878332	0.0611985
2862.16	-35973.7	-14609.4	6.72579	-0.266001	0.843122	0.0620365
2862.18	-35973.8	-14609.3	6.72261	-0.262432	0.805055	0.0606917
2862.2	-35973.9	-14609.3	6.71921	-0.259715	0.77205	0.0596669
2862.21	-35974	-14609.3	6.71584	-0.260197	0.733414	0.0585787
2862.23	-35974.1	-14609.2	6.71234	-0.259264	0.692069	0.0572424
2862.25	-35974.2	-14609.2	6.70898	-0.255675	0.663016	0.0546236
2862.26	-35974.3	-14609.2	6.70584	-0.25215	0.645415	0.0514717
2862.28	-35974.4	-14609.2	6.70105	-0.249682	0.632767	0.0495795
2862.3	-35974.6	-14609.1	6.69515	-0.250085	0.623648	0.048949
2862.31	-35974.6	-14609.1	6.6922	-0.249979	0.619716	0.0490374
2862.33	-35974.8	-14609.1	6.68849	-0.250007	0.619096	0.0490135
2862.35	-35974.9	-14609	6.68564	-0.249993	0.615019	0.0490248
2862.37	-35975	-14609	6.68045	-0.250018	0.612835	0.0490054
2862.38	-35975.1	-14609	6.6747	-0.249924	0.614889	0.0490783
2862.4	-35975.2	-14608.9	6.67189	-0.250287	0.617185	0.0486858
2862.42	-35975.3	-14608.9	6.66831	-0.248558	0.61549	0.0469294
2862.43	-35975.4	-14608.9	6.66488	-0.244888	0.609653	0.0444425
2862.45	-35975.5	-14608.9	6.66159	-0.241312	0.60488	0.043224
2862.47	-35975.6	-14608.8	6.65813	-0.239773	0.60002	0.0446724
2862.48	-35975.8	-14608.8	6.65467	-0.240058	0.591351	0.0471542
2862.5	-35975.9	-14608.8	6.65143	-0.240003	0.57771	0.0486827
2862.52	-35976	-14608.7	6.64782	-0.239934	0.55759	0.0492291
2862.54	-35976.1	-14608.7	6.64485	-0.24028	0.536867	0.047771
2862.55	-35976.2	-14608.7	6.63895	-0.238045	0.517345	0.0449538
2862.57	-35976.3	-14608.6	6.63416	-0.234393	0.495821	0.0403821
2862.59	-35976.4	-14608.6	6.63102	-0.230708	0.479694	0.0381922
2862.6	-35976.5	-14608.6	6.62766	-0.229835	0.470305	0.0380023
2862.62	-35976.6	-14608.5	6.62416	-0.230035	0.452734	0.0389812
2862.64	-35976.7	-14608.5	6.6208	-0.22999	0.423957	0.0392687
2862.65	-35976.8	-14608.5	6.61736	-0.230004	0.395162	0.0392234
2862.67	-35976.9	-14608.5	6.61448	-0.229994	0.379047	0.0391316
2862.69	-35977.1	-14608.4	6.60779	-0.230015	0.368799	0.0400657
2862.71	-35977.2	-14608.4	6.6038	-0.229942	0.355453	0.0412336
2862.72	-35977.3	-14608.4	6.60044	-0.230155	0.347112	0.0415474
2862.74	-35977.4	-14608.3	6.59704	-0.227107	0.346327	0.0386206
2862.76	-35977.5	-14608.3	6.59374	-0.223764	0.349881	0.0342814
2862.77	-35977.6	-14608.3	6.5902	-0.220122	0.346995	0.0306202
2862.79	-35977.7	-14608.2	6.58686	-0.219968	0.340493	0.0304268
2862.81	-35977.8	-14608.2	6.58354	-0.220009	0.327829	0.0324962
2862.82	-35977.9	-14608.2	6.58	-0.22	0.303333	0.0359477
2862.84	-35978	-14608.1	6.57667	-0.22	0.28	0.0381264
2862.86	-35978.1	-14608.1	6.57333	-0.22	0.26	0.040305
2862.88	-35978.2	-14608.1	6.5698	-0.219892	0.25661	0.0426501
2862.89	-35978.3	-14608	6.56647	-0.216456	0.256941	0.0459508
2862.91	-35978.4	-14608	6.56313	-0.213106	0.263536	0.0492101
2862.93	-35978.5	-14608	6.55957	-0.209823	0.263344	0.0527534
2862.94	-35978.7	-14607.9	6.55637	-0.210042	0.262901	0.0571971
2862.96	-35978.8	-14607.9	6.5526	-0.210009	0.255767	0.0629248
2862.98	-35978.9	-14607.9	6.54577	-0.209881	0.24876	0.0712466
2862.99	-35979	-14607.8	6.54283	-0.210484	0.242412	0.0800038
2863.01	-35979.1	-14607.8	6.53936	-0.213556	0.239941	0.0885434
2863.03	-35979.2	-14607.8	6.53587	-0.213415	0.239556	0.0949151
2863.05	-35979.3	-14607.7	6.53256	-0.212684	0.23562	0.0988356
2863.06	-35979.4	-14607.7	6.52917	-0.209695	0.226964	0.102107
2863.08	-35979.5	-14607.7	6.52566	-0.210106	0.213341	0.105568
2863.1	-35979.6	-14607.7	6.52237	-0.209929	0.203425	0.10877
2863.11	-35979.7	-14607.6	6.51896	-0.210175	0.19547	0.112183
2863.13	-35979.8	-14607.6	6.51546	-0.209093	0.190293	0.115262
2863.15	-35979.9	-14607.5	6.5122	-0.205483	0.180476	0.117306
2863.16	-35980	-14607.5	6.50869	-0.201911	0.166144	0.119482
2863.18	-35980.1	-14607.5	6.50556	-0.19968	0.147541	0.122233
2863.2	-35980.3	-14607.5	6.50063	-0.200091	0.131834	0.125271
2863.22	-35980.4	-14607.4	6.49505	-0.199953	0.115206	0.126854
2863.23	-35980.5	-14607.4	6.49395	-0.199972	0.110698	0.127391
2863.25	-35980.6	-14607.4	6.49199	-0.200005	0.0995442	0.127458
2863.27	-35980.7	-14607.3	6.48828	-0.199999	0.0827212	0.127449
2863.28	-35980.8	-14607.3	6.48489	-0.2	0.0708235	0.127451
2863.3	-35980.9	-14607.3	6.48159	-0.2	0.0631687	0.127451
2863.32	-35981	-14607.2	6.47812	-0.2	0.0550576	0.127451
2863.33	-35981.1	-14607.2	6.47468	-0.2	0.0409135	0.127451
2863.35	-35981.2	-14607.2	6.4714	-0.2	0.021352	0.127451
2863.37	-35981.3	-14607.1	6.46791	-0.2	0.00409775	0.127451
2863.39	-35981.4	-14607.1	6.46449	-0.200002	-0.00490415	0.127451
2863.4	-35981.5	-14607.1	6.4612	-0.199994	-0.0082167	0.127451
2863.42	-35981.6	-14607	6.4577	-0.200021	0.00192035	0.127451
2863.44	-35981.7	-14607	6.45429	-0.199918	0.0163383	0.127451
2863.45	-35981.8	-14607	6.45101	-0.200306	0.0280136	0.127452
2863.47	-35981.9	-14606.9	6.44749	-0.197607	0.0303395	0.127446
2863.49	-35982.1	-14606.9	6.4441	-0.194138	0.0300149	0.127469
2863.5	-35982.2	-14606.9	6.44081	-0.190548	0.0281065	0.127385
2863.52	-35982.2	-14606.8	6.43729	-0.189882	0.0188992	0.128235
2863.54	-35982.4	-14606.8	6.43391	-0.190105	0.00565497	0.130946
2863.56	-35982.5	-14606.8	6.43061	-0.189697	-0.00555578	0.137816
2863.57	-35982.6	-14606.8	6.42708	-0.193029	-0.00710029	0.147928
2863.59	-35982.7	-14606.7	6.42372	-0.193359	-0.00100137	0.158965
2863.61	-35982.8	-14606.7	6.42041	-0.193529	0.0087011	0.167812
2863.62	-35982.9	-14606.7	6.41686	-0.190151	0.0194818	0.177049
2863.64	-35983	-14606.6	6.41356	-0.18996	0.0262868	0.184748
2863.66	-35983.1	-14606.6	6.41008	-0.190008	0.0330171	0.192377
2863.67	-35983.2	-14606.6	6.41	-0.19	0.0366667	0.199346
2863.69	-35983.3	-14606.5	6.40667	-0.19	0.04	0.205882
2863.71	-35983.4	-14606.5	6.40333	-0.19	0.0433333	0.21024
2863.73	-35983.5	-14606.5	6.39979	-0.186556	0.050546	0.213649
2863.74	-35983.6	-14606.4	6.39648	-0.186659	0.0605633	0.215883
2863.76	-35983.7	-14606.4	6.39313	-0.186809	0.0707312	0.220292
2863.78	-35983.8	-14606.4	6.38959	-0.190204	0.0849896	0.223666
2863.79	-35983.9	-14606.3	6.38628	-0.19001	0.0982389	0.225522
2863.81	-35984	-14606.3	6.38292	-0.189751	0.111462	0.224171
2863.83	-35984.1	-14606.3	6.37938	-0.18603	0.121331	0.221662
2863.84	-35984.2	-14606.2	6.37612	-0.182649	0.127994	0.218515
2863.86	-35984.3	-14606.2	6.37259	-0.179864	0.133716	0.216296
2863.88	-35984.4	-14606.2	6.36986	-0.179667	0.133362	0.212458
2863.89	-35984.6	-14606.2	6.36954	-0.175268	0.132697	0.206274
2863.91	-35984.6	-14606.1	6.3658	-0.168352	0.129696	0.197041
2863.93	-35984.7	-14606.1	6.36214	-0.161119	0.130083	0.18851
2863.95	-35984.9	-14606.1	6.35992	-0.155638	0.13002	0.182115
2863.96	-35985	-14606	6.35927	-0.151525	0.129839	0.173658
2863.98	-35985.1	-14606	6.35544	-0.144423	0.130899	0.15963
2864	-35985.2	-14606	6.35193	-0.136596	0.134533	0.14005
2864.01	-35985.3	-14605.9	6.34993	-0.127242	0.138033	0.118002
2864.03	-35985.4	-14605.9	6.34897	-0.120324	0.140563	0.0970775
2864.05	-35985.5	-14605.9	6.34528	-0.115333	0.138762	0.0823782
2864.07	-35985.6	-14605.8	6.34167	-0.11053	0.135451	0.0716297
2864.08	-35985.7	-14605.8	6.33971	-0.104669	0.130186	0.0669507
2864.1	-35985.8	-14605.8	6.34001	-0.101921	0.124862	0.0674862
2864.12	-35985.9	-14605.7	6.34023	-0.0982187	0.121442	0.0719706
2864.13	-35986	-14605.7	6.33848	-0.0952534	0.119963	0.0759714
2864.15	-35986.1	-14605.7	6.33493	-0.0897083	0.118578	0.0786649
2864.17	-35986.2	-14605.6	6.33122	-0.0848382	0.114757	0.0800823
2864.18	-35986.3	-14605.6	6.32974	-0.0794005	0.111189	0.0819187
2864.2	-35986.4	-14605.6	6.33007	-0.0744974	0.109419	0.0836627
2864.22	-35986.5	-14605.5	6.32998	-0.0710563	0.11208	0.0890902
2864.24	-35986.6	-14605.5	6.33002	-0.0697586	0.114999	0.100741
2864.25	-35986.7	-14605.5	6.32992	-0.070064	0.122665	0.121706
2864.27	-35986.8	-14605.5	6.33026	-0.0699858	0.133622	0.153047
2864.29	-35986.9	-14605.4	6.32779	-0.0700039	0.143853	0.188759
2864.3	-35987	-14605.4	6.32436	-0.069999	0.15213	0.225009
2864.32	-35987.1	-14605.3	6.3206	-0.0700002	0.153436	0.266247
2864.34	-35987.2	-14605.3	6.31985	-0.0699999	0.15376	0.311385
2864.35	-35987.3	-14605.3	6.32003	-0.0700001	0.14854	0.360252
2864.37	-35987.4	-14605.3	6.32001	-0.0699997	0.14122	0.413544
2864.39	-35987.5	-14605.2	6.31994	-0.0700012	0.13436	0.461004
2864.41	-35987.6	-14605.2	6.32024	-0.0699954	0.130262	0.500153
2864.42	-35987.7	-14605.2	6.31713	-0.0700123	0.129996	0.534518
2864.44	-35987.8	-14605.1	6.31375	-0.0699521	0.129854	0.56153
2864.46	-35987.9	-14605.1	6.31024	-0.0701791	0.132876	0.582775
2864.47	-35988	-14605.1	6.30997	-0.0668925	0.136447	0.598482
2864.49	-35988.2	-14605	6.31001	-0.0635489	0.139892	0.604511
2864.51	-35988.2	-14605	6.31	-0.0600885	0.140029	0.600829
2864.52	-35988.3	-14605	6.31	-0.06	0.14	0.583878
2864.54	-35988.5	-14604.9	6.31	-0.0566667	0.14	0.555556
2864.56	-35988.6	-14604.9	6.31	-0.05	0.14	0.517429
2864.58	-35988.6	-14604.9	6.31	-0.0393696	0.139892	0.472237
2864.59	-35988.8	-14604.8	6.31	-0.0294275	0.136456	0.427796
2864.61	-35988.9	-14604.8	6.31	-0.0193908	0.133106	0.386395
2864.63	-35989	-14604.8	6.31	-0.00872344	0.129821	0.345312
2864.64	-35989.1	-14604.7	6.31	0.000921365	0.130049	0.313524
2864.66	-35989.1	-14604.7	6.31	0.00745468	0.129982	0.285562
2864.68	-35989.3	-14604.7	6.31	0.014534	0.130035	0.262111
2864.69	-35989.4	-14604.6	6.31	0.0212551	0.129884	0.244494
2864.71	-35989.5	-14604.6	6.31	0.0274872	0.130449	0.231034
2864.73	-35989.6	-14604.6	6.31	0.0307465	0.134046	0.221292
2864.75	-35989.7	-14604.5	6.31	0.034094	0.138069	0.214228
2864.76	-35989.8	-14604.5	6.31	0.0375833	0.144538	0.209229
2864.78	-35989.9	-14604.5	6.31	0.0402347	0.146951	0.2067
2864.8	-35990	-14604.4	6.31	0.0399279	0.145913	0.207442
2864.81	-35990.1	-14604.4	6.31	0.0400162	0.142309	0.210037
2864.83	-35990.2	-14604.4	6.31	0.0400072	0.138963	0.213468
2864.85	-35990.3	-14604.3	6.31	0.0399472	0.135536	0.216768
2864.86	-35990.4	-14604.3	6.30998	0.0401994	0.131883	0.2205
2864.88	-35990.5	-14604.3	6.31007	0.0388986	0.129754	0.225133
2864.9	-35990.6	-14604.2	6.30974	0.0352877	0.129825	0.229557
2864.91	-35990.7	-14604.2	6.31122	0.0317074	0.131196	0.233271
2864.93	-35990.8	-14604.2	6.31493	0.0295502	0.134933	0.234452
2864.95	-35990.9	-14604.1	6.31847	0.0306181	0.13847	0.233566
2864.97	-35991	-14604.1	6.32025	0.0272311	0.14025	0.229655
2864.98	-35991.1	-14604	6.31993	0.0187312	0.13993	0.222511
2865	-35991.2	-14604	6.32001	0.00476321	0.140019	0.210973
2865.02	-35991.3	-14604	6.32002	-0.0110486	0.139996	0.194754
2865.03	-35991.4	-14603.9	6.31992	-0.0250188	0.140001	0.176412
2865.05	-35991.5	-14603.9	6.32032	-0.0345108	0.139999	0.158336
2865.07	-35991.6	-14603.9	6.31809	-0.0393229	0.140002	0.137006
2865.09	-35991.7	-14603.8	6.31452	-0.038412	0.139994	0.113179
2865.1	-35991.8	-14603.8	6.3109	-0.0328789	0.140022	0.0878475
2865.12	-35991.9	-14603.8	6.30983	-0.0229984	0.139926	0.0615165
2865.14	-35992	-14603.7	6.31005	-0.0150447	0.140293	0.0400618
2865.15	-35992.1	-14603.7	6.30999	-0.00868617	0.137728	0.0236721
2865.17	-35992.2	-14603.7	6.31	-0.00197537	0.134594	0.0110697
2865.19	-35992.3	-14603.6	6.31	0.00497201	0.128456	-0.000787313
2865.2	-35992.4	-14603.6	6.30998	0.0119336	0.121525	-0.00984571
2865.22	-35992.5	-14603.6	6.31005	0.0181925	0.114658	-0.0206852
2865.24	-35992.6	-14603.5	6.30979	0.0333061	0.107528	-0.0340486
2865.26	-35992.7	-14603.5	6.31265	0.0547125	0.104154	-0.0552306
2865.27	-35992.8	-14603.5	6.31622	0.0919187	0.0973728	-0.0844448
2865.29	-35992.9	-14603.4	6.31981	0.129145	0.0937905	-0.117953
2865.31	-35993	-14603.4	6.3199	0.165615	0.0875344	-0.152686
2865.32	-35993.1	-14603.4	6.32289	0.204803	0.0807726	-0.190122
2865.34	-35993.2	-14603.3	6.32639	0.253618	0.0737753	-0.234731
2865.36	-35993.3	-14603.3	6.3329	0.306698	0.0669396	-0.282429
2865.37	-35993.4	-14603.3	6.34	0.363333	0.0633333	-0.334423
2865.39	-35993.6	-14603.2	6.34667	0.41	0.0566667	-0.380174
2865.41	-35993.6	-14603.2	6.35333	0.45	0.0533333	-0.418301
2865.43	-35993.7	-14603.2	6.36055	0.481679	0.0498916	-0.451611
2865.44	-35993.9	-14603.1	6.37045	0.508139	0.0500363	-0.476225
2865.46	-35993.9	-14603.1	6.37721	0.531222	0.0499631	-0.49554
2865.48	-35994	-14603.1	6.38763	0.548259	0.05024	-0.508822
2865.49	-35994.2	-14603	6.39435	0.557351	0.0537425	-0.51434
2865.51	-35994.3	-14603	6.4043	0.555437	0.057143	-0.509724
2865.53	-35994.4	-14602.9	6.41152	0.535702	0.0601496	-0.492908
2865.54	-35994.5	-14602.9	6.42176	0.508172	0.0602897	-0.466677
2865.56	-35994.6	-14602.9	6.43204	0.472566	0.0640835	-0.433331
2865.58	-35994.7	-14602.8	6.44129	0.438521	0.0671116	-0.401154
2865.6	-35994.8	-14602.8	6.44442	0.422392	0.0688452	-0.382589
2865.61	-35994.9	-14602.8	6.4542	0.367714	0.073896	-0.334579
2865.63	-35995	-14602.7	6.45723	0.344088	0.0770173	-0.307857
2865.65	-35995.1	-14602.7	6.46387	0.317121	0.0803876	-0.285087
2865.66	-35995.2	-14602.7	6.46736	0.297892	0.0837854	-0.267213
2865.68	-35995.3	-14602.6	6.4741	0.280501	0.0869991	-0.254018
2865.7	-35995.4	-14602.6	6.47775	0.268464	0.0862151	-0.244647
2865.71	-35995.5	-14602.6	6.48434	0.26169	0.0823516	-0.237006
2865.73	-35995.6	-14602.5	6.48801	0.255665	0.0797709	-0.230151
2865.75	-35995.7	-14602.5	6.49449	0.252434	0.0800555	-0.219175
2865.77	-35995.8	-14602.4	6.49755	0.249721	0.0799953	-0.202485
2865.78	-35995.9	-14602.4	6.50107	0.249922	0.0799543	-0.180596
2865.8	-35996	-14602.4	6.50405	0.250674	0.0801875	-0.155791
2865.82	-35996.1	-14602.3	6.50871	0.254443	0.0792055	-0.127353
2865.83	-35996.2	-14602.3	6.51467	0.257845	0.0754463	-0.0978546
2865.85	-35996.3	-14602.3	6.51882	0.261174	0.0719773	-0.0714258
2865.87	-35996.4	-14602.2	6.52494	0.264527	0.0697332	-0.0449578
2865.88	-35996.6	-14602.2	6.52794	0.268288	0.0700773	-0.0158641
2865.9	-35996.6	-14602.2	6.53146	0.270284	0.0699797	0.0176977
2865.92	-35996.7	-14602.1	6.53448	0.269901	0.0700038	0.0576956
2865.94	-35996.9	-14602.1	6.5399	0.270154	0.070004	0.100139
2865.95	-35996.9	-14602.1	6.54487	0.269141	0.0699798	0.138629
2865.97	-35997.1	-14602	6.54992	0.262592	0.0700734	0.178527
2865.99	-35997.2	-14602	6.55547	0.247621	0.069695	0.219698
2866	-35997.3	-14601.9	6.55845	0.220608	0.0716728	0.264587
2866.02	-35997.4	-14601.9	6.56203	0.186767	0.0752992	0.310573
2866.04	-35997.5	-14601.9	6.5652	0.155231	0.0788884	0.351647
2866.05	-35997.6	-14601.8	6.56892	0.127339	0.0802335	0.387156
2866.07	-35997.7	-14601.8	6.57019	0.10192	0.0799463	0.421333
2866.09	-35997.8	-14601.8	6.56995	0.0780787	0.0800146	0.45542
2866.11	-35997.9	-14601.7	6.57001	0.0558464	0.0799967	0.495798
2866.12	-35998	-14601.7	6.57	0.0378949	0.080001	0.538236
2866.14	-35998.1	-14601.6	6.57	0.0232767	0.0799994	0.578066
2866.16	-35998.2	-14601.6	6.57	0.0148182	0.0800013	0.614516
2866.17	-35998.3	-14601.6	6.57	0.00800601	0.0799952	0.642631
2866.19	-35998.4	-14601.5	6.57	0.00406783	0.0800178	0.664388
2866.21	-35998.5	-14601.5	6.57	0.000429242	0.0799463	0.681531
2866.22	-35998.7	-14601.5	6.57	-5.01936e-05	0.0802098	0.694305
2866.24	-35998.8	-14601.4	6.57	-0.000209064	0.0773527	0.702574
2866.26	-35998.8	-14601.4	6.56999	0.00287026	0.0737657	0.707761
2866.28	-35999	-14601.3	6.57005	0.00624228	0.0702452	0.708154
2866.29	-35999.1	-14601.3	6.56982	0.00980755	0.0698968	0.707234
2866.31	-35999.2	-14601.3	6.57311	0.00994245	0.0700947	0.702994
2866.33	-35999.3	-14601.2	6.57646	0.0131064	0.0668836	0.693639
2866.34	-35999.4	-14601.2	6.57989	0.0164562	0.0635469	0.675505
2866.36	-35999.5	-14601.2	6.58003	0.0198922	0.0601054	0.65481
2866.38	-35999.6	-14601.1	6.58	0.02	0.06	0.636166
2866.39	-35999.7	-14601.1	6.58	0.02	0.06	0.626362
2866.41	-35999.8	-14601.1	6.58	0.02	0.06	0.619826
2866.43	-35999.9	-14601	6.58	0.0199724	0.0564361	0.612727
2866.45	-36000	-14601	6.58	0.0201075	0.053158	0.599235
2866.46	-36000.1	-14600.9	6.58	0.0235532	0.0497553	0.577975
