# Supplementary material for: Extraction of driving behavior primitives considering driver expectation and vehicle dynamics
Source: PLoS One. 2025 Dec 31;20(12):e0340123. doi: 10.1371/journal.pone.0340123 (PMC12755792; doi:10.1371/journal.pone.0340123)
Supplement: S2 File — The dataset utilized in this study is organized into two main folders, categorizing driving scenarios into straight driving and turning maneuvers. These folders contain the raw, unprocessed behavioral data. For a detailed description of the variables and format within the.xlsx files, please refer to the accompanying readme.txt file. (ZIP) [file pone.0340123.s002.zip › DataSetForPimitiveExaction-2/turning/c212_w_2.xlsx]

## Sheet: Sheet1
2882.02	-36113.4	-14559.1	5.19667	-2.52	0.03	2.17211
2882.03	-36113.5	-14559.1	5.15415	-2.51648	0.0301157	2.13732
2882.05	-36113.6	-14559.1	5.11081	-2.51305	0.033514	2.10261
2882.07	-36113.7	-14559.1	5.06731	-2.51016	0.0370054	2.06998
2882.09	-36113.8	-14559	5.02164	-2.51751	0.0440207	2.03925
2882.1	-36113.9	-14559	4.98201	-2.52444	0.0467569	2.01454
2882.12	-36113.9	-14559	4.94207	-2.53408	0.046662	1.991
2882.14	-36114	-14558.9	4.90146	-2.53703	0.0465953	1.97445
2882.15	-36114.1	-14558.9	4.8555	-2.54037	0.0471336	1.96708
2882.17	-36114.2	-14558.9	4.81204	-2.53952	0.050257	1.97358
2882.19	-36114.3	-14558.9	4.76614	-2.53581	0.0499149	1.98911
2882.2	-36114.3	-14558.8	4.72339	-2.53259	0.0500228	2.01089
2882.22	-36114.4	-14558.8	4.67911	-2.52912	0.049994	2.03738
2882.24	-36114.5	-14558.8	4.63431	-2.52587	0.0500028	2.06723
2882.26	-36114.6	-14558.8	4.59517	-2.52149	0.0499959	2.09372
2882.27	-36114.6	-14558.7	4.55437	-2.5153	0.0500135	2.12
2882.29	-36114.7	-14558.7	4.51135	-2.51225	0.0499397	2.14663
2882.31	-36114.8	-14558.7	4.46822	-2.50875	0.0502271	2.17216
2882.32	-36114.8	-14558.7	4.42387	-2.50569	0.048996	2.19514
2882.34	-36114.9	-14558.6	4.37824	-2.50054	0.0452754	2.21421
2882.36	-36115	-14558.6	4.3369	-2.49528	0.0416874	2.22913
2882.37	-36115	-14558.6	4.29587	-2.49054	0.0399663	2.24375
2882.39	-36115.1	-14558.6	4.2544	-2.48466	0.0387573	2.25771
2882.41	-36115.2	-14558.5	4.21362	-2.48194	0.0351106	2.26839
2882.43	-36115.2	-14558.5	4.16802	-2.47816	0.0313812	2.27761
2882.44	-36115.3	-14558.5	4.12492	-2.47549	0.0299819	2.28346
2882.46	-36115.4	-14558.5	4.08588	-2.46782	0.0285672	2.28375
2882.48	-36115.4	-14558.4	4.04413	-2.4481	0.0247806	2.27496
2882.49	-36115.5	-14558.4	4.00285	-2.41826	0.0210947	2.26044
2882.51	-36115.6	-14558.4	3.96345	-2.39395	0.0197709	2.24253
2882.53	-36115.6	-14558.4	3.92167	-2.36009	0.020053	2.2166
2882.54	-36115.7	-14558.3	3.88033	-2.30957	0.0199841	2.17228
2882.56	-36115.8	-14558.3	3.84274	-2.23194	0.0200093	2.10696
2882.58	-36115.8	-14558.3	3.80687	-2.12745	0.019981	2.01849
2882.6	-36115.9	-14558.3	3.77313	-2.02833	0.0200727	1.92423
2882.61	-36115.9	-14558.3	3.73947	-1.92771	0.0197285	1.82516
2882.63	-36116	-14558.2	3.709	-1.81364	0.0221858	1.698
2882.65	-36116.1	-14558.2	3.67701	-1.61336	0.0258103	1.51273
2882.66	-36116.1	-14558.2	3.65179	-1.37145	0.0294711	1.28739
2882.68	-36116.2	-14558.2	3.62994	-1.09799	0.0300955	1.0444
2882.7	-36116.2	-14558.1	3.6155	-0.887471	0.0299742	0.83209
2882.71	-36116.3	-14558.1	3.60223	-0.715672	0.0300071	0.661204
2882.73	-36116.4	-14558.1	3.5912	-0.560225	0.029998	0.504775
2882.75	-36116.4	-14558.1	3.58101	-0.427145	0.0300033	0.379745
2882.77	-36116.5	-14558.1	3.5741	-0.325894	0.0299886	0.282972
2882.78	-36116.5	-14558	3.5673	-0.262757	0.0300423	0.214518
2882.8	-36116.6	-14558	3.56354	-0.215514	0.0299147	0.167762
2882.82	-36116.6	-14558	3.56009	-0.187995	0.0331076	0.137589
2882.83	-36116.7	-14558	3.56	-0.166667	0.0366667	0.116558
2882.85	-36116.8	-14558	3.55667	-0.153333	0.04	0.101307
2882.87	-36116.8	-14557.9	3.55333	-0.14	0.04	0.0915033
2882.88	-36116.9	-14557.9	3.54993	-0.136677	0.0400063	0.0871336
2882.9	-36116.9	-14557.9	3.54992	-0.140505	0.0399983	0.0920193
2882.92	-36117	-14557.9	3.54644	-0.154349	0.0400005	0.104397
2882.94	-36117	-14557.9	3.54314	-0.174718	0.0399999	0.123295
2882.95	-36117.1	-14557.8	3.53957	-0.199474	0.0400001	0.148004
2882.97	-36117.2	-14557.8	3.53637	-0.222927	0.04	0.176843
2882.99	-36117.2	-14557.8	3.53258	-0.249934	0.0400001	0.212952
2883	-36117.3	-14557.8	3.5259	-0.278575	0.0399994	0.258794
2883.02	-36117.3	-14557.8	3.52233	-0.308479	0.0400021	0.305866
2883.04	-36117.4	-14557.7	3.51588	-0.339305	0.0399922	0.356968
2883.05	-36117.4	-14557.7	3.51204	-0.374807	0.0400396	0.413282
2883.07	-36117.5	-14557.7	3.50522	-0.407667	0.0398501	0.473289
2883.09	-36117.5	-14557.7	3.49764	-0.441612	0.040606	0.544632
2883.11	-36117.6	-14557.6	3.48765	-0.476725	0.0443456	0.627813
2883.12	-36117.7	-14557.6	3.48133	-0.509452	0.0478609	0.711516
2883.14	-36117.7	-14557.6	3.47443	-0.532197	0.0502408	0.79238
2883.16	-36117.8	-14557.6	3.46681	-0.537315	0.0502135	0.853953
2883.17	-36117.8	-14557.6	3.45624	-0.527079	0.0487554	0.898794
2883.19	-36117.9	-14557.6	3.44561	-0.503965	0.0466402	0.928307
2883.21	-36117.9	-14557.5	3.43697	-0.478423	0.0451545	0.941837
2883.22	-36118	-14557.5	3.4307	-0.446637	0.0442935	0.941229
2883.24	-36118	-14557.5	3.42372	-0.411863	0.0470303	0.921685
2883.26	-36118.1	-14557.5	3.41691	-0.378684	0.0467816	0.883059
2883.28	-36118.1	-14557.5	3.40987	-0.349498	0.045471	0.831592
2883.29	-36118.2	-14557.4	3.40509	-0.318424	0.0414158	0.764861
2883.31	-36118.3	-14557.4	3.39973	-0.286769	0.0394682	0.691851
2883.33	-36118.3	-14557.4	3.39497	-0.260388	0.0415795	0.622253
2883.34	-36118.4	-14557.4	3.38959	-0.238575	0.0451832	0.552306
2883.36	-36118.4	-14557.3	3.38447	-0.218353	0.0489218	0.490409
2883.38	-36118.5	-14557.3	3.381	-0.197284	0.0501957	0.439504
2883.39	-36118.5	-14557.3	3.38004	-0.178707	0.0499413	0.405477
2883.41	-36118.6	-14557.3	3.37808	-0.164285	0.0500345	0.392027
2883.43	-36118.6	-14557.3	3.37456	-0.153436	0.0499207	0.393324
2883.45	-36118.7	-14557.2	3.37072	-0.143129	0.0502541	0.405112
2883.46	-36118.7	-14557.2	3.37012	-0.132956	0.0478191	0.420722
2883.48	-36118.8	-14557.2	3.36765	-0.122494	0.0441871	0.440392
2883.5	-36118.9	-14557.2	3.36413	-0.112307	0.0405356	0.462225
2883.51	-36118.9	-14557.2	3.36055	-0.102403	0.0398699	0.483885
2883.53	-36119	-14557.1	3.3599	-0.0919135	0.0400253	0.506154
2883.55	-36119	-14557.1	3.36004	-0.081507	0.0399942	0.525661
2883.56	-36119.1	-14557.1	3.35994	-0.0745117	0.0399978	0.551158
2883.58	-36119.1	-14557.1	3.36016	-0.0673524	0.0400106	0.586489
2883.6	-36119.2	-14557.1	3.35711	-0.0636486	0.0399578	0.633714
2883.62	-36119.2	-14557	3.35375	-0.0604125	0.0401581	0.680692
2883.63	-36119.3	-14557	3.35023	-0.0570546	0.03712	0.729595
2883.65	-36119.3	-14557	3.34997	-0.0535623	0.0335541	0.776192
2883.67	-36119.4	-14557	3.35001	-0.0501031	0.0301047	0.821
2883.68	-36119.4	-14557	3.35	-0.05	0.03	0.858388
2883.7	-36119.5	-14556.9	3.35	-0.05	0.03	0.872549
2883.72	-36119.6	-14556.9	3.35	-0.05	0.03	0.856209
2883.73	-36119.6	-14556.9	3.35	-0.05	0.03	0.811547
2883.75	-36119.7	-14556.9	3.34999	-0.0500001	0.0335505	0.741777
2883.77	-36119.7	-14556.9	3.35003	-0.05	0.0368921	0.660167
2883.79	-36119.8	-14556.8	3.34976	-0.05	0.0401793	0.558389
2883.8	-36119.8	-14556.8	3.34625	-0.05	0.0399521	0.451159
2883.82	-36119.9	-14556.8	3.34287	-0.05	0.0400124	0.335301
2883.84	-36119.9	-14556.8	3.33976	-0.05	0.0399954	0.213854
2883.85	-36120	-14556.8	3.34006	-0.0499999	0.0400012	0.110395
2883.87	-36120	-14556.7	3.33998	-0.0500003	0.0399997	0.0209766
2883.89	-36120.1	-14556.7	3.34001	-0.0499987	0.0400001	-0.0537609
2883.9	-36120.1	-14556.7	3.34	-0.0500049	0.04	-0.110577
2883.92	-36120.2	-14556.7	3.34	-0.0499821	0.04	-0.162553
2883.94	-36120.2	-14556.7	3.34002	-0.0500847	0.0400001	-0.212082
2883.96	-36120.3	-14556.6	3.33994	-0.0495955	0.0399998	-0.255171
2883.97	-36120.3	-14556.6	3.34021	-0.0442877	0.0400009	-0.296654
2883.99	-36120.4	-14556.6	3.3389	-0.0313372	0.0399962	-0.337472
2884.01	-36120.5	-14556.6	3.33638	-0.0132211	0.0400144	-0.37427
2884.02	-36120.5	-14556.6	3.33651	0.00753077	0.0399473	-0.408145
2884.04	-36120.6	-14556.5	3.33796	0.0283141	0.0402291	-0.436697
2884.06	-36120.6	-14556.5	3.34035	0.0486051	0.0389049	-0.461308
2884.07	-36120.7	-14556.5	3.33997	0.0765218	0.0352375	-0.489148
2884.09	-36120.7	-14556.5	3.33978	0.119521	0.0318956	-0.524635
2884.11	-36120.8	-14556.5	3.34139	0.171263	0.028404	-0.56712
2884.12	-36120.8	-14556.4	3.34459	0.227314	0.0251056	-0.611796
2884.14	-36120.9	-14556.4	3.35005	0.290255	0.0217374	-0.661335
2884.16	-36120.9	-14556.4	3.35519	0.35106	0.0179146	-0.709813
2884.18	-36121	-14556.4	3.35987	0.403782	0.0165313	-0.75094
2884.19	-36121	-14556.4	3.36691	0.451345	0.016331	-0.788968
2884.21	-36121.1	-14556.3	3.3757	0.495309	0.0189377	-0.818406
2884.23	-36121.1	-14556.3	3.3858	0.524095	0.0185591	-0.835701
2884.24	-36121.2	-14556.3	3.39651	0.534031	0.0145498	-0.837304
2884.26	-36121.3	-14556.3	3.40456	0.524833	0.0108271	-0.820878
2884.28	-36121.3	-14556.3	3.41096	0.496504	0.010115	-0.790037
2884.3	-36121.4	-14556.2	3.41761	0.456471	0.00789507	-0.744621
2884.31	-36121.4	-14556.2	3.42721	0.410418	0.00431175	-0.695278
2884.33	-36121.5	-14556.2	3.43479	0.364097	0.000742068	-0.644957
2884.35	-36121.5	-14556.2	3.44187	0.314598	-0.000205527	-0.593144
2884.36	-36121.6	-14556.1	3.44604	0.271734	0.000316436	-0.548991
2884.38	-36121.6	-14556.1	3.44933	0.240516	-0.00264533	-0.517079
2884.4	-36121.7	-14556.1	3.45285	0.227149	-0.00603543	-0.501971
2884.41	-36121.7	-14556.1	3.45575	0.230886	-0.00968296	-0.502872
2884.43	-36121.8	-14556.1	3.46266	0.250556	-0.00989394	-0.515379
2884.45	-36121.9	-14556	3.46615	0.273843	-0.012927	-0.535476
2884.47	-36121.9	-14556	3.47267	0.299894	-0.0160504	-0.559871
2884.48	-36122	-14556	3.47639	0.331388	-0.0230071	-0.590719
2884.5	-36122	-14556	3.48302	0.364688	-0.0263998	-0.621351
2884.52	-36122.1	-14556	3.4864	0.398093	-0.0329956	-0.650767
2884.53	-36122.1	-14555.9	3.49333	0.43	-0.0366667	-0.679739
2884.55	-36122.2	-14555.9	3.5	0.46	-0.04	-0.705882
2884.57	-36122.2	-14555.9	3.51	0.486667	-0.0366667	-0.739651
2884.58	-36122.3	-14555.9	3.52037	0.538406	-0.0297391	-0.781631
2884.6	-36122.4	-14555.9	3.52436	0.550577	-0.0271886	-0.802756
2884.62	-36122.4	-14555.8	3.53895	0.640449	-0.0172931	-0.87407
2884.64	-36122.5	-14555.8	3.55	0.69	-0.0133333	-0.928105
2884.65	-36122.5	-14555.8	3.56	0.743333	-0.01	-0.972767
2884.67	-36122.6	-14555.8	3.57333	0.79	-0.01	-1.01852
2884.69	-36122.6	-14555.7	3.58761	0.835513	-0.00987535	-1.05491
2884.7	-36122.7	-14555.7	3.6042	0.853288	-0.00649147	-1.06511
2884.72	-36122.7	-14555.7	3.6175	0.830922	-0.00298154	-1.04355
2884.74	-36122.8	-14555.7	3.63133	0.776052	0.00392292	-0.991709
2884.75	-36122.9	-14555.7	3.64141	0.707898	0.00713282	-0.922588
2884.77	-36122.9	-14555.6	3.65474	0.62205	0.00988754	-0.837224
2884.79	-36123	-14555.6	3.6653	0.517674	0.00606307	-0.73143
2884.81	-36123	-14555.6	3.67421	0.406362	0.0023059	-0.621951
2884.82	-36123.1	-14555.6	3.67767	0.284195	-0.00419001	-0.504492
2884.84	-36123.2	-14555.5	3.68461	0.158156	-0.00751412	-0.383576
2884.86	-36123.2	-14555.5	3.68695	0.0497335	-0.0102657	-0.279789
2884.87	-36123.3	-14555.5	3.68604	-0.0397037	-0.0099326	-0.188495
2884.89	-36123.3	-14555.5	3.68227	-0.11279	-0.0100209	-0.111625
2884.91	-36123.4	-14555.5	3.67905	-0.168302	-0.00999442	-0.0537098
2884.92	-36123.5	-14555.4	3.67564	-0.218798	-0.0100014	-0.00074407
2884.94	-36123.5	-14555.4	3.67207	-0.27102	-0.00999958	0.0496212
2884.96	-36123.6	-14555.4	3.66907	-0.313789	-0.0100001	0.0932567
2884.98	-36123.6	-14555.4	3.66444	-0.34854	-0.00999988	0.131507
2884.99	-36123.7	-14555.4	3.65712	-0.377332	-0.0100004	0.161278
2885.01	-36123.7	-14555.3	3.65066	-0.397549	-0.00999849	0.182092
2885.03	-36123.8	-14555.3	3.64375	-0.411854	-0.0100054	0.197496
2885.04	-36123.9	-14555.3	3.63681	-0.418933	-0.00997696	0.207984
2885.06	-36123.9	-14555.3	3.63025	-0.420367	-0.0100866	0.212974
2885.08	-36124	-14555.2	3.62333	-0.418726	-0.00969052	0.212953
2885.09	-36124	-14555.2	3.61642	-0.413573	-0.0117789	0.208199
2885.11	-36124.1	-14555.2	3.60986	-0.404975	-0.0136379	0.200847
2885.13	-36124.1	-14555.2	3.60291	-0.394325	-0.0133195	0.192773
2885.14	-36124.2	-14555.2	3.59603	-0.384058	-0.0131002	0.185636
2885.16	-36124.3	-14555.1	3.58947	-0.374195	-0.0149602	0.178759
2885.18	-36124.3	-14555.1	3.58247	-0.363745	-0.0190745	0.170042
2885.2	-36124.4	-14555.1	3.57575	-0.353443	-0.0201812	0.160364
2885.21	-36124.4	-14555.1	3.56866	-0.343685	-0.0200427	0.150412
2885.23	-36124.5	-14555	3.56455	-0.332855	-0.0196846	0.141582
2885.25	-36124.5	-14555	3.55845	-0.325069	-0.0224732	0.135272
2885.26	-36124.6	-14555	3.55452	-0.318734	-0.023453	0.131697
2885.28	-36124.7	-14555	3.54818	-0.31162	-0.0235854	0.127583
2885.3	-36124.7	-14555	3.54425	-0.30497	-0.0206843	0.122191
2885.32	-36124.8	-14554.9	3.53809	-0.297919	-0.0198305	0.116822
2885.33	-36124.8	-14554.9	3.5341	-0.294116	-0.0200333	0.110903
2885.35	-36124.9	-14554.9	3.52767	-0.287726	-0.019991	0.107247
2885.37	-36124.9	-14554.9	3.52412	-0.283885	-0.0200023	0.104714
2885.38	-36125	-14554.9	3.51737	-0.28024	-0.0199998	0.105517
2885.4	-36125.1	-14554.8	3.51384	-0.280084	-0.0199992	0.10572
2885.42	-36125.1	-14554.8	3.50733	-0.27714	-0.0200036	0.10484
2885.43	-36125.2	-14554.8	3.50362	-0.273551	-0.0199928	0.101508
2885.45	-36125.2	-14554.8	3.49697	-0.270107	-0.0200278	0.0991988
2885.47	-36125.3	-14554.8	3.49362	-0.269978	-0.0198959	0.0990535
2885.49	-36125.3	-14554.7	3.48667	-0.27	-0.0233333	0.101307
2885.5	-36125.4	-14554.7	3.48333	-0.27	-0.0266667	0.103486
2885.52	-36125.4	-14554.7	3.48	-0.266667	-0.0333333	0.103486
2885.54	-36125.5	-14554.7	3.4765	-0.263108	-0.0404199	0.101159
2885.55	-36125.6	-14554.7	3.47299	-0.259914	-0.0469785	0.0990196
2885.57	-36125.6	-14554.6	3.46639	-0.260015	-0.0500629	0.0980582
2885.59	-36125.7	-14554.6	3.46269	-0.260049	-0.0499688	0.0992741
2885.6	-36125.7	-14554.6	3.45607	-0.25977	-0.0500083	0.100381
2885.62	-36125.8	-14554.6	3.45298	-0.256229	-0.0499978	0.101274
2885.64	-36125.8	-14554.5	3.44934	-0.252656	-0.0500008	0.0999831
2885.66	-36125.9	-14554.5	3.44624	-0.249763	-0.0499998	0.0989453
2885.67	-36125.9	-14554.5	3.44217	-0.250152	-0.0500001	0.0978529
2885.69	-36126	-14554.5	3.43568	-0.249438	-0.05	0.0965784
2885.71	-36126	-14554.5	3.43198	-0.245874	-0.05	0.093984
2885.72	-36126.1	-14554.5	3.42552	-0.242357	-0.05	0.0910402
2885.74	-36126.2	-14554.4	3.42243	-0.239859	-0.05	0.0902825
2885.76	-36126.2	-14554.4	3.41901	-0.239373	-0.05	0.0907762
2885.77	-36126.3	-14554.4	3.41563	-0.235587	-0.05	0.0913446
2885.79	-36126.3	-14554.4	3.41215	-0.231958	-0.05	0.0899888
2885.81	-36126.4	-14554.4	3.40878	-0.229732	-0.05	0.0888745
2885.83	-36126.4	-14554.3	3.40567	-0.230018	-0.05	0.088201
2885.84	-36126.5	-14554.3	3.40062	-0.230207	-0.05	0.0879464
2885.86	-36126.5	-14554.3	3.39496	-0.228917	-0.05	0.0864422
2885.88	-36126.6	-14554.3	3.39196	-0.225196	-0.0500001	0.083288
2885.89	-36126.7	-14554.2	3.38838	-0.221528	-0.0499996	0.0738696
2885.91	-36126.7	-14554.2	3.38513	-0.21966	-0.0500013	0.052281
2885.93	-36126.8	-14554.2	3.38166	-0.220314	-0.0499952	0.012329
2885.94	-36126.8	-14554.2	3.37821	-0.218455	-0.05002	-0.0404107
2885.96	-36126.9	-14554.2	3.37492	-0.214926	-0.049925	-0.0972242
2885.98	-36126.9	-14554.2	3.37148	-0.211236	-0.050264	-0.16599
2886	-36127	-14554.1	3.36791	-0.209656	-0.0482438	-0.246108
2886.01	-36127	-14554.1	3.36512	-0.210387	-0.0447617	-0.333647
2886.03	-36127.1	-14554.1	3.35909	-0.208073	-0.0409304	-0.429984
2886.05	-36127.1	-14554.1	3.35421	-0.204523	-0.0400547	-0.516056
2886.06	-36127.2	-14554.1	3.35128	-0.200898	-0.0381043	-0.58257
2886.08	-36127.2	-14554	3.34769	-0.199852	-0.03438	-0.633972
2886.1	-36127.3	-14554	3.3443	-0.199964	-0.0307117	-0.668729
2886.11	-36127.3	-14554	3.34101	-0.200294	-0.029834	-0.693013
2886.13	-36127.4	-14554	3.33747	-0.197609	-0.0300351	-0.714023
2886.15	-36127.5	-14554	3.33419	-0.194139	-0.0299909	-0.735562
2886.16	-36127.5	-14553.9	3.33047	-0.190543	-0.0300011	-0.757913
2886.18	-36127.6	-14553.9	3.33011	-0.189898	-0.0300038	-0.783301
2886.2	-36127.6	-14553.9	3.32738	-0.190042	-0.0299835	-0.804202
2886.22	-36127.7	-14553.9	3.32391	-0.189935	-0.0300623	-0.819193
2886.23	-36127.7	-14553.9	3.32042	-0.190157	-0.0298325	-0.829997
2886.25	-36127.8	-14553.9	3.31705	-0.187107	-0.0329398	-0.840591
2886.27	-36127.8	-14553.8	3.31374	-0.183764	-0.0360609	-0.855231
2886.28	-36127.9	-14553.8	3.31021	-0.180122	-0.0429776	-0.873703
2886.3	-36127.9	-14553.8	3.30685	-0.179966	-0.0465154	-0.888207
2886.32	-36128	-14553.8	3.30357	-0.180015	-0.0497835	-0.897261
2886.34	-36128	-14553.8	3.3	-0.18	-0.0533333	-0.900871
2886.35	-36128.1	-14553.7	3.3	-0.18	-0.0566667	-0.90305
2886.37	-36128.1	-14553.7	3.29667	-0.176667	-0.06	-0.904139
2886.39	-36128.2	-14553.7	3.29314	-0.173108	-0.0600759	-0.905203
2886.4	-36128.3	-14553.7	3.28981	-0.169911	-0.0635817	-0.90286
2886.42	-36128.3	-14553.7	3.28646	-0.170025	-0.0667729	-0.898301
2886.44	-36128.4	-14553.6	3.28293	-0.16997	-0.0663969	-0.890093
2886.45	-36128.4	-14553.6	3.27961	-0.170072	-0.0629145	-0.882606
2886.47	-36128.5	-14553.6	3.27628	-0.169735	-0.0595919	-0.876276
2886.49	-36128.5	-14553.6	3.2726	-0.166031	-0.0560911	-0.871809
2886.51	-36128.6	-14553.6	3.2699	-0.162666	-0.0526259	-0.867346
2886.52	-36128.6	-14553.6	3.26963	-0.159792	-0.0498939	-0.861572
2886.54	-36128.7	-14553.5	3.26582	-0.160078	-0.0495351	-0.854664
2886.56	-36128.7	-14553.5	3.2624	-0.159946	-0.0458062	-0.847953
2886.57	-36128.8	-14553.5	3.25989	-0.160138	-0.0425315	-0.840321
2886.59	-36128.8	-14553.5	3.25935	-0.159282	-0.0389754	-0.833628
2886.61	-36128.9	-14553.5	3.25566	-0.15567	-0.0357521	-0.829248
2886.62	-36128.9	-14553.4	3.25211	-0.152152	-0.0321312	-0.827041
2886.64	-36129	-14553.4	3.24988	-0.149681	-0.0296865	-0.823227
2886.66	-36129	-14553.4	3.24919	-0.150086	-0.0300876	-0.818181
2886.68	-36129.1	-14553.4	3.2454	-0.149975	-0.0299635	-0.811171
2886.69	-36129.1	-14553.4	3.24167	-0.150023	-0.0300749	-0.804835
2886.71	-36129.2	-14553.4	3.23998	-0.149935	-0.0297391	-0.799476
2886.73	-36129.2	-14553.3	3.23885	-0.150228	-0.0312167	-0.79432
2886.74	-36129.3	-14553.3	3.23507	-0.148687	-0.0349272	-0.789803
2886.76	-36129.3	-14553.3	3.23146	-0.145112	-0.0384714	-0.785957
2886.78	-36129.4	-14553.3	3.23	-0.141441	-0.0402492	-0.782769
2886.79	-36129.5	-14553.3	3.22854	-0.139713	-0.0399302	-0.778846
2886.81	-36129.5	-14553.2	3.22493	-0.140076	-0.0400186	-0.774023
2886.83	-36129.6	-14553.2	3.22115	-0.139983	-0.0399956	-0.767559
2886.85	-36129.6	-14553.2	3.22002	-0.139999	-0.0400012	-0.76127
2886.86	-36129.7	-14553.2	3.21833	-0.140021	-0.0399997	-0.756697
2886.88	-36129.7	-14553.2	3.2146	-0.139925	-0.0400001	-0.751611
2886.9	-36129.8	-14553.2	3.21081	-0.14211	-0.04	-0.738142
2886.91	-36129.8	-14553.1	3.21013	-0.165035	-0.04	-0.708884
2886.93	-36129.9	-14553.1	3.20785	-0.21372	-0.0400001	-0.659988
2886.95	-36129.9	-14553.1	3.2045	-0.267779	-0.0399996	-0.598756
2886.96	-36130	-14553.1	3.19888	-0.322234	-0.0400014	-0.52954
2886.98	-36130	-14553.1	3.19155	-0.388535	-0.0399954	-0.437959
2887	-36130.1	-14553	3.18514	-0.471815	-0.0400182	-0.335264
2887.02	-36130.1	-14553	3.17581	-0.566538	-0.0399319	-0.226816
2887.03	-36130.2	-14553	3.16537	-0.666621	-0.0402057	-0.116126
2887.05	-36130.2	-14553	3.15242	-0.75114	-0.037334	-0.0245778
2887.07	-36130.3	-14553	3.13906	-0.810975	-0.0339691	0.0457345
2887.08	-36130.3	-14553	3.125	-0.858636	-0.0302638	0.102263
2887.1	-36130.4	-14552.9	3.11149	-0.890531	-0.029931	0.142108
2887.12	-36130.4	-14552.9	3.09847	-0.911166	-0.0300181	0.172197
2887.13	-36130.5	-14552.9	3.08105	-0.929034	-0.0299978	0.197882
2887.15	-36130.5	-14552.9	3.06432	-0.945526	-0.0300001	0.222924
2887.17	-36130.6	-14552.9	3.04756	-0.968535	-0.0300017	0.248894
2887.19	-36130.6	-14552.9	3.03333	-0.993333	-0.03	0.277778
2887.2	-36130.7	-14552.8	3.01667	-1.01667	-0.03	0.301743
2887.22	-36130.7	-14552.8	3	-1.03	-0.03	0.321351
2887.24	-36130.8	-14552.8	2.97886	-1.037	-0.033561	0.337451
2887.25	-36130.8	-14552.8	2.9624	-1.04391	-0.0368515	0.351662
2887.27	-36130.9	-14552.8	2.94567	-1.05763	-0.0402095	0.369354
2887.29	-36130.9	-14552.8	2.92766	-1.07555	-0.0437174	0.390291
2887.3	-36131	-14552.7	2.90797	-1.09128	-0.047131	0.410851
2887.32	-36131	-14552.7	2.89099	-1.09718	-0.0501061	0.431902
2887.34	-36131	-14552.7	2.87012	-1.10019	-0.0502301	0.45635
2887.36	-36131.1	-14552.7	2.85337	-1.10005	-0.0543335	0.478582
2887.37	-36131.1	-14552.7	2.83338	-1.09957	-0.061358	0.497953
2887.39	-36131.2	-14552.7	2.81556	-1.09593	-0.0677831	0.524364
2887.41	-36131.2	-14552.6	2.79514	-1.09201	-0.0705254	0.580055
2887.42	-36131.3	-14552.6	2.77567	-1.08511	-0.0748693	0.686333
2887.44	-36131.3	-14552.6	2.75831	-1.07714	-0.0815278	0.833381
2887.46	-36131.4	-14552.6	2.74207	-1.06774	-0.0835298	0.970546
2887.47	-36131.4	-14552.6	2.72387	-1.06129	-0.0831823	1.08423
2887.49	-36131.5	-14552.6	2.70359	-1.05449	-0.0839832	1.16823
2887.51	-36131.5	-14552.6	2.68766	-1.04659	-0.089002	1.2232
2887.53	-36131.5	-14552.5	2.67041	-1.0372	-0.0948906	1.26327
2887.54	-36131.6	-14552.5	2.65301	-1.03054	-0.0979736	1.29091
2887.56	-36131.6	-14552.5	2.63659	-1.02427	-0.101383	1.30745
2887.58	-36131.7	-14552.5	2.61939	-1.01565	-0.104745	1.31721
2887.59	-36131.7	-14552.5	2.60202	-1.00652	-0.108428	1.32129
2887.61	-36131.7	-14552.5	2.58563	-1	-0.11058	1.32117
2887.63	-36131.8	-14552.5	2.5683	-0.994961	-0.108394	1.31836
2887.64	-36131.8	-14552.4	2.55119	-0.990169	-0.105819	1.31313
2887.66	-36131.9	-14552.4	2.53397	-0.982814	-0.109764	1.30694
2887.68	-36131.9	-14552.4	2.51677	-0.976161	-0.119254	1.29943
2887.7	-36132	-14552.4	2.50019	-0.969045	-0.128056	1.29191
2887.71	-36132	-14552.4	2.48364	-0.96481	-0.130463	1.28358
2887.73	-36132	-14552.4	2.46621	-0.959416	-0.12965	1.2751
2887.75	-36132.1	-14552.4	2.44921	-0.952215	-0.131978	1.26737
2887.76	-36132.1	-14552.4	2.43229	-0.945854	-0.13553	1.25982
2887.78	-36132.2	-14552.3	2.41757	-0.938413	-0.138904	1.25187
2887.8	-36132.2	-14552.3	2.40168	-0.934381	-0.142566	1.24388
2887.81	-36132.2	-14552.3	2.38504	-0.928871	-0.144946	1.23784
2887.83	-36132.3	-14552.3	2.36724	-0.921667	-0.154286	1.23303
2887.85	-36132.3	-14552.3	2.35294	-0.914657	-0.161505	1.22939
2887.87	-36132.4	-14552.3	2.33987	-0.910611	-0.171725	1.22709
2887.88	-36132.4	-14552.3	2.32598	-0.907507	-0.171349	1.22477
2887.9	-36132.4	-14552.3	2.30975	-0.901275	-0.162197	1.22276
2887.92	-36132.5	-14552.3	2.29209	-0.89419	-0.148162	1.21845
2887.93	-36132.5	-14552.2	2.2751	-0.887257	-0.140211	1.21323
2887.95	-36132.5	-14552.2	2.26156	-0.88149	-0.142581	1.204
2887.97	-36132.6	-14552.2	2.24749	-0.861388	-0.149646	1.19047
2887.98	-36132.6	-14552.2	2.2341	-0.838179	-0.153248	1.17411
2888	-36132.6	-14552.2	2.22082	-0.81135	-0.153405	1.16081
2888.02	-36132.7	-14552.2	2.20667	-0.793333	-0.153333	1.15142
2888.04	-36132.7	-14552.2	2.19333	-0.776667	-0.16	1.14924
2888.05	-36132.8	-14552.2	2.18	-0.766667	-0.163333	1.15142
2888.07	-36132.8	-14552.2	2.1693	-0.756183	-0.163047	1.15722
2888.09	-36132.8	-14552.2	2.15587	-0.749509	-0.156469	1.16259
2888.1	-36132.9	-14552.1	2.14249	-0.739474	-0.156637	1.16689
2888.12	-36132.9	-14552.1	2.12858	-0.732575	-0.157338	1.17034
2888.14	-36132.9	-14552.1	2.11897	-0.725899	-0.167939	1.17352
2888.15	-36133	-14552.1	2.10849	-0.719125	-0.177964	1.17558
2888.17	-36133	-14552.1	2.09422	-0.712462	-0.187882	1.17646
2888.19	-36133	-14552.1	2.08093	-0.709596	-0.189948	1.17497
2888.21	-36133.1	-14552.1	2.06795	-0.705604	-0.190485	1.17125
2888.22	-36133.1	-14552.1	2.05761	-0.698377	-0.193724	1.16508
2888.24	-36133.1	-14552.1	2.04782	-0.691614	-0.193036	1.15884
2888.26	-36133.2	-14552.1	2.03692	-0.685793	-0.187841	1.15313
2888.27	-36133.2	-14552.1	2.02262	-0.681404	-0.17745	1.14632
2888.29	-36133.2	-14552	2.00932	-0.675836	-0.172003	1.13898
2888.31	-36133.3	-14552	1.99663	-0.67026	-0.169911	1.12654
2888.32	-36133.3	-14552	1.98648	-0.653663	-0.169339	1.1081
2888.34	-36133.3	-14552	1.97646	-0.630753	-0.164644	1.08341
2888.36	-36133.4	-14552	1.9665	-0.605343	-0.156916	1.05761
2888.38	-36133.4	-14552	1.95632	-0.587421	-0.145423	1.03177
2888.39	-36133.4	-14552	1.94556	-0.566557	-0.129905	0.993391
2888.41	-36133.5	-14552	1.93708	-0.507242	-0.113245	0.920945
2888.43	-36133.5	-14552	1.93031	-0.37092	-0.0958735	0.792337
2888.44	-36133.5	-14552	1.92457	-0.193891	-0.0798541	0.632393
2888.46	-36133.6	-14552	1.92293	-0.036745	-0.0680043	0.481435
2888.48	-36133.6	-14552	1.92489	0.0773791	-0.0592596	0.359871
2888.49	-36133.6	-14552	1.92844	0.155447	-0.0546951	0.275187
2888.51	-36133.7	-14552	1.93196	0.218683	-0.0516773	0.207451
2888.53	-36133.7	-14551.9	1.93493	0.263527	-0.0465997	0.157205
2888.55	-36133.7	-14551.9	1.94075	0.293157	-0.037495	0.121924
2888.56	-36133.8	-14551.9	1.94515	0.315905	-0.0285719	0.0958119
2888.58	-36133.8	-14551.9	1.95092	0.332133	-0.0262896	0.0757496
2888.6	-36133.8	-14551.9	1.95547	0.343801	-0.0269546	0.0606897
2888.61	-36133.9	-14551.9	1.96102	0.349507	-0.0248935	0.0503456
2888.63	-36133.9	-14551.9	1.96817	0.350102	-0.0182455	0.0431216
2888.65	-36133.9	-14551.9	1.97455	0.349992	-0.016151	0.0379061
2888.66	-36134	-14551.9	1.98198	0.349942	-0.0186431	0.0376987
2888.68	-36134	-14551.9	1.98579	0.350251	-0.0274327	0.0506806
2888.7	-36134	-14551.9	1.99159	0.347562	-0.0375937	0.0852722
2888.72	-36134.1	-14551.9	1.99846	0.344164	-0.048075	0.145505
2888.73	-36134.1	-14551.9	2.00534	0.34044	-0.0530453	0.239776
2888.75	-36134.1	-14551.9	2.01247	0.339832	-0.0536409	0.356119
2888.77	-36134.2	-14551.8	2.01585	0.340251	-0.0505086	0.486015
2888.78	-36134.2	-14551.8	2.02263	0.337163	-0.0497728	0.632257
2888.8	-36134.2	-14551.8	2.02622	0.33359	-0.0529006	0.768056
2888.82	-36134.2	-14551.8	2.03243	0.333118	-0.0562774	0.896526
2888.83	-36134.3	-14551.8	2.03961	0.33641	-0.0597848	1.0263
2888.85	-36134.3	-14551.8	2.04625	0.339927	-0.0631745	1.14787
2888.87	-36134.4	-14551.8	2.05306	0.339926	-0.0663408	1.2613
2888.89	-36134.4	-14551.8	2.05667	0.343333	-0.0733333	1.37146
2888.9	-36134.4	-14551.8	2.06333	0.346667	-0.0766667	1.45969
2888.92	-36134.5	-14551.8	2.06694	0.350107	-0.0802234	1.53791
2888.94	-36134.5	-14551.8	2.07375	0.349947	-0.0834833	1.59785
2888.95	-36134.5	-14551.8	2.08039	0.350106	-0.0870206	1.64404
2888.97	-36134.6	-14551.7	2.08756	0.353946	-0.0939567	1.67715
2888.99	-36134.6	-14551.7	2.0938	0.361052	-0.0969926	1.69019
2889	-36134.6	-14551.7	2.0973	0.371198	-0.100426	1.68429
2889.02	-36134.7	-14551.7	2.10462	0.382219	-0.103935	1.65461
2889.04	-36134.7	-14551.7	2.11112	0.395568	-0.107242	1.60849
2889.06	-36134.7	-14551.7	2.11794	0.409649	-0.110626	1.54821
2889.07	-36134.8	-14551.7	2.12477	0.42686	-0.114103	1.4779
2889.09	-36134.8	-14551.7	2.13224	0.439829	-0.117578	1.4068
2889.11	-36134.8	-14551.7	2.14185	0.452605	-0.120248	1.33546
2889.12	-36134.9	-14551.7	2.14828	0.462387	-0.119939	1.26709
2889.14	-36134.9	-14551.7	2.15517	0.473139	-0.120008	1.20194
2889.16	-36134.9	-14551.7	2.16279	0.482424	-0.120039	1.14225
2889.17	-36135	-14551.7	2.17389	0.488308	-0.119802	1.08417
2889.19	-36135	-14551.7	2.18255	0.490211	-0.120898	1.03632
2889.21	-36135.1	-14551.6	2.18915	0.489944	-0.12458	0.994259
2889.23	-36135.1	-14551.6	2.19592	0.490032	-0.128344	0.957492
2889.24	-36135.1	-14551.6	2.20378	0.489934	-0.130003	0.926715
2889.26	-36135.2	-14551.6	2.21438	0.490224	-0.131212	0.89776
2889.28	-36135.2	-14551.6	2.22502	0.488707	-0.134675	0.87216
2889.29	-36135.2	-14551.6	2.23334	0.485037	-0.139835	0.850625
2889.31	-36135.3	-14551.6	2.23999	0.481712	-0.144987	0.830857
2889.33	-36135.3	-14551.6	2.24669	0.478097	-0.150223	0.813811
2889.34	-36135.3	-14551.6	2.25489	0.475332	-0.155117	0.801092
2889.36	-36135.4	-14551.6	2.26595	0.46945	-0.160109	0.791072
2889.38	-36135.4	-14551.6	2.27418	0.464751	-0.167415	0.784059
2889.39	-36135.5	-14551.6	2.28057	0.459358	-0.173743	0.779452
2889.41	-36135.5	-14551.6	2.28719	0.45467	-0.181197	0.775814
2889.43	-36135.5	-14551.5	2.29659	0.448885	-0.185374	0.771223
2889.45	-36135.6	-14551.5	2.30449	0.44468	-0.190986	0.76453
2889.46	-36135.6	-14551.5	2.31129	0.438618	-0.195853	0.754601
2889.48	-36135.7	-14551.5	2.31775	0.434418	-0.198972	0.746083
2889.5	-36135.7	-14551.5	2.32712	0.428512	-0.202369	0.738646
2889.51	-36135.7	-14551.5	2.33518	0.424278	-0.205754	0.730889
2889.53	-36135.8	-14551.5	2.34175	0.418158	-0.209555	0.72046
2889.55	-36135.8	-14551.5	2.3484	0.413954	-0.209828	0.710288
2889.57	-36135.9	-14551.5	2.35543	0.410675	-0.212666	0.700878
2889.58	-36135.9	-14551.5	2.36218	0.407152	-0.215837	0.69303
2889.6	-36135.9	-14551.5	2.36879	0.404247	-0.222319	0.684804
2889.62	-36136	-14551.5	2.37584	0.39736	-0.226152	0.673439
2889.63	-36136	-14551.5	2.38256	0.393781	-0.232589	0.663418
2889.65	-36136.1	-14551.5	2.38919	0.387586	-0.2365	0.65292
2889.67	-36136.1	-14551.5	2.39625	0.383093	-0.236722	0.636401
2889.68	-36136.1	-14551.4	2.40297	0.398441	-0.236518	0.605887
2889.7	-36136.2	-14551.4	2.40953	0.433937	-0.242763	0.553947
2889.72	-36136.2	-14551.4	2.41936	0.495104	-0.255638	0.47329
2889.74	-36136.2	-14551.4	2.43	0.596667	-0.273333	0.35512
2889.75	-36136.3	-14551.4	2.44	0.72	-0.28	0.215686
2889.77	-36136.3	-14551.4	2.45425	0.868655	-0.286834	0.0535994
2889.79	-36136.4	-14551.4	2.47108	1.00804	-0.286808	-0.103834
2889.8	-36136.4	-14551.4	2.49126	1.14466	-0.293845	-0.26135
2889.82	-36136.5	-14551.4	2.51236	1.27901	-0.305193	-0.431642
2889.84	-36136.5	-14551.4	2.53257	1.40786	-0.32602	-0.596684
2889.85	-36136.6	-14551.4	2.55613	1.53205	-0.349482	-0.768646
2889.87	-36136.6	-14551.4	2.58168	1.66093	-0.369102	-0.953276
2889.89	-36136.6	-14551.4	2.61187	1.76358	-0.378328	-1.12633
2889.91	-36136.7	-14551.4	2.64263	1.85607	-0.38818	-1.30289
2889.92	-36136.7	-14551.3	2.67811	1.93617	-0.401219	-1.47506
2889.94	-36136.8	-14551.3	2.71112	1.99247	-0.425608	-1.62228
2889.96	-36136.8	-14551.3	2.74445	2.03988	-0.449377	-1.75038
2889.97	-36136.9	-14551.3	2.77816	2.07364	-0.482384	-1.86053
2889.99	-36136.9	-14551.3	2.81393	2.09408	-0.527352	-1.95311
2890.01	-36137	-14551.3	2.85135	2.09475	-0.586605	-2.01624
2890.02	-36137	-14551.3	2.89011	2.07249	-0.648278	-2.05225
2890.04	-36137.1	-14551.3	2.9251	2.03092	-0.685033	-2.05896
2890.06	-36137.1	-14551.3	2.95926	1.98201	-0.711302	-2.04691
2890.08	-36137.2	-14551.3	2.99293	1.92595	-0.742712	-2.01822
2890.09	-36137.2	-14551.3	3.02204	1.86427	-0.78915	-1.97756
2890.11	-36137.3	-14551.3	3.05315	1.79982	-0.846498	-1.93054
2890.13	-36137.3	-14551.3	3.08428	1.74028	-0.902753	-1.89369
2890.14	-36137.4	-14551.3	3.11417	1.69039	-0.941163	-1.87233
2890.16	-36137.4	-14551.3	3.14358	1.63679	-0.974663	-1.85717
2890.18	-36137.5	-14551.3	3.17092	1.58239	-1.01132	-1.84347
2890.19	-36137.5	-14551.3	3.19727	1.53647	-1.05988	-1.8329
2890.21	-36137.6	-14551.3	3.22496	1.49544	-1.10688	-1.82825
2890.23	-36137.6	-14551.3	3.25277	1.45987	-1.12743	-1.82887
2890.25	-36137.7	-14551.3	3.2773	1.42852	-1.12125	-1.83159
2890.26	-36137.8	-14551.3	3.30017	1.40107	-1.11179	-1.83242
2890.28	-36137.8	-14551.3	3.32466	1.37301	-1.10966	-1.83181
2890.3	-36137.9	-14551.3	3.34839	1.3482	-1.10932	-1.8287
2890.31	-36137.9	-14551.3	3.37271	1.32348	-1.09605	-1.82219
2890.33	-36138	-14551.3	3.39663	1.30447	-1.07574	-1.80896
2890.35	-36138	-14551.3	3.41955	1.28824	-1.0562	-1.79069
2890.36	-36138.1	-14551.3	3.44445	1.2729	-1.033	-1.76704
2890.38	-36138.2	-14551.3	3.46552	1.26229	-1.00408	-1.74649
2890.4	-36138.2	-14551.3	3.48519	1.25212	-0.971472	-1.73561
2890.41	-36138.3	-14551.3	3.50609	1.24464	-0.937934	-1.74146
2890.43	-36138.3	-14551.3	3.52921	1.23533	-0.921227	-1.75887
2890.45	-36138.4	-14551.3	3.55239	1.22276	-0.918827	-1.78049
2890.47	-36138.5	-14551.3	3.57727	1.20534	-0.931485	-1.80147
2890.48	-36138.5	-14551.3	3.59777	1.19126	-0.945177	-1.82306
2890.5	-36138.6	-14551.3	3.61755	1.18132	-0.958395	-1.8459
2890.52	-36138.7	-14551.3	3.63877	1.16759	-0.975195	-1.86714
2890.53	-36138.7	-14551.3	3.65885	1.15103	-1.00789	-1.88072
2890.55	-36138.8	-14551.3	3.67878	1.13415	-1.04147	-1.88749
2890.57	-36138.8	-14551.3	3.7	1.12333	-1.07	-1.89216
2890.59	-36138.9	-14551.3	3.72	1.11333	-1.09	-1.89325
2890.6	-36139	-14551.3	3.74	1.1	-1.12	-1.88998
2890.62	-36139	-14551.3	3.76122	1.08226	-1.16612	-1.88061
2890.64	-36139.1	-14551.3	3.78115	1.06586	-1.21286	-1.8685
2890.65	-36139.2	-14551.3	3.80123	1.05238	-1.26287	-1.85426
2890.67	-36139.2	-14551.3	3.82242	1.03488	-1.3084	-1.8391
2890.69	-36139.3	-14551.3	3.84237	1.02159	-1.34745	-1.82265
2890.7	-36139.4	-14551.3	3.86221	1.0047	-1.38074	-1.80342
2890.72	-36139.4	-14551.3	3.87964	0.986111	-1.41592	-1.77742
2890.74	-36139.5	-14551.3	3.89626	0.963007	-1.44978	-1.74975
2890.76	-36139.6	-14551.4	3.91297	0.942522	-1.49106	-1.71707
2890.77	-36139.6	-14551.4	3.93137	0.918141	-1.53844	-1.67942
2890.79	-36139.7	-14551.4	3.95078	0.898707	-1.58759	-1.63947
2890.81	-36139.8	-14551.4	3.96755	0.872441	-1.63567	-1.59247
2890.82	-36139.8	-14551.4	3.98419	0.8358	-1.68713	-1.53412
2890.84	-36139.9	-14551.4	3.99776	0.7917	-1.72882	-1.46793
2890.86	-36140	-14551.4	4.01539	0.738581	-1.76689	-1.38757
2890.87	-36140	-14551.4	4.03196	0.678454	-1.8053	-1.28992
2890.89	-36140.1	-14551.4	4.04366	0.598565	-1.85405	-1.18595
2890.91	-36140.2	-14551.5	4.05371	0.508162	-1.91385	-1.06331
2890.93	-36140.3	-14551.5	4.06414	0.406482	-1.97503	-0.93026
2890.94	-36140.3	-14551.5	4.07431	0.317582	-2.01649	-0.798148
2890.96	-36140.4	-14551.5	4.08311	0.230581	-2.04648	-0.656654
2890.98	-36140.5	-14551.5	4.09003	0.15254	-2.06677	-0.506878
2890.99	-36140.5	-14551.5	4.09516	0.083856	-2.09324	-0.353697
2891.01	-36140.6	-14551.6	4.09826	0.0150924	-2.12609	-0.173745
2891.03	-36140.7	-14551.6	4.10183	-0.0400864	-2.14945	0.0255326
2891.04	-36140.7	-14551.6	4.10499	-0.0796834	-2.15505	0.230134
2891.06	-36140.8	-14551.6	4.10881	-0.116364	-2.16043	0.450008
2891.08	-36140.9	-14551.6	4.11024	-0.143748	-2.16474	0.656637
2891.1	-36140.9	-14551.7	4.11	-0.156114	-2.15742	0.831807
2891.11	-36141	-14551.7	4.10977	-0.167307	-2.1353	0.986284
2891.13	-36141.1	-14551.7	4.11189	-0.188764	-2.11607	1.10497
2891.15	-36141.2	-14551.7	4.11577	-0.225337	-2.11277	1.18206
2891.16	-36141.2	-14551.8	4.11705	-0.265469	-2.11343	1.22768
2891.18	-36141.3	-14551.8	4.11452	-0.303021	-2.11342	1.24346
2891.2	-36141.4	-14551.8	4.11066	-0.336506	-2.1129	1.24263
2891.21	-36141.4	-14551.8	4.10989	-0.374023	-2.11758	1.24233
2891.23	-36141.5	-14551.9	4.10996	-0.411741	-2.13014	1.25765
2891.25	-36141.6	-14551.9	4.11026	-0.445728	-2.14162	1.29901
2891.27	-36141.6	-14551.9	4.1074	-0.475829	-2.14629	1.37028
2891.28	-36141.7	-14551.9	4.10367	-0.492984	-2.14844	1.42266
2891.3	-36141.8	-14552	4.10055	-0.501725	-2.15228	1.45245
2891.32	-36141.8	-14552	4.09726	-0.512827	-2.16009	1.48481
2891.33	-36141.9	-14552	4.09375	-0.525368	-2.17176	1.52096
2891.35	-36142	-14552.1	4.09027	-0.534367	-2.18587	1.55328
2891.37	-36142	-14552.1	4.08687	-0.539759	-2.19931	1.58124
2891.38	-36142.1	-14552.1	4.08351	-0.542877	-2.20879	1.60687
2891.4	-36142.2	-14552.2	4.08019	-0.543401	-2.21324	1.63244
2891.42	-36142.2	-14552.2	4.07688	-0.54089	-2.21238	1.66014
2891.44	-36142.3	-14552.2	4.07333	-0.536667	-2.20667	1.69172
2891.45	-36142.3	-14552.3	4.06952	-0.532055	-2.19662	1.72878
2891.47	-36142.4	-14552.3	4.06654	-0.526271	-2.18238	1.77298
2891.49	-36142.5	-14552.4	4.06502	-0.518975	-2.16403	1.82586
2891.5	-36142.5	-14552.4	4.06317	-0.513091	-2.14194	1.88851
2891.52	-36142.6	-14552.4	4.05967	-0.511384	-2.11678	1.96132
2891.54	-36142.7	-14552.5	4.05637	-0.513814	-2.09019	2.04261
2891.55	-36142.7	-14552.5	4.05471	-0.520353	-2.06451	2.12947
2891.57	-36142.8	-14552.6	4.05291	-0.532678	-2.04346	2.2167
2891.59	-36142.8	-14552.6	4.04966	-0.550772	-2.02897	2.3007
2891.61	-36142.9	-14552.6	4.04607	-0.569876	-2.01822	2.38256
2891.62	-36143	-14552.7	4.04285	-0.586888	-2.00968	2.46286
2891.64	-36143	-14552.7	4.03896	-0.604299	-2.00665	2.53927
2891.66	-36143.1	-14552.8	4.03383	-0.623463	-2.01086	2.60979
2891.67	-36143.1	-14552.8	4.02846	-0.641813	-2.01946	2.67399
2891.69	-36143.2	-14552.9	4.02347	-0.658276	-2.03049	2.73185
2891.71	-36143.3	-14552.9	4.01853	-0.675155	-2.04445	2.78371
2891.72	-36143.3	-14552.9	4.0134	-0.693875	-2.06137	2.82909
2891.74	-36143.4	-14553	4.00813	-0.713752	-2.08002	2.86594
2891.76	-36143.4	-14553	4.00292	-0.73318	-2.098	2.89329
2891.78	-36143.5	-14553.1	3.99805	-0.74957	-2.11142	2.91188
2891.79	-36143.5	-14553.1	3.99323	-0.762685	-2.11959	2.92235
2891.81	-36143.6	-14553.2	3.98743	-0.775289	-2.1259	2.92502
2891.83	-36143.6	-14553.2	3.98048	-0.787757	-2.13021	2.92072
2891.84	-36143.7	-14553.3	3.97334	-0.797318	-2.12773	2.91092
2891.86	-36143.8	-14553.3	3.96648	-0.803833	-2.11847	2.8968
2891.88	-36143.8	-14553.4	3.95982	-0.810112	-2.10774	2.87912
2891.89	-36143.9	-14553.4	3.95318	-0.816941	-2.09646	2.85786
2891.91	-36143.9	-14553.5	3.94635	-0.82313	-2.08137	2.83228
2891.93	-36144	-14553.5	3.93944	-0.828191	-2.06202	2.80174
2891.95	-36144	-14553.6	3.93282	-0.832348	-2.04058	2.76569
2891.96	-36144.1	-14553.6	3.926	-0.835689	-2.01813	2.72405
2891.98	-36144.1	-14553.7	3.91797	-0.838171	-1.99488	2.67707
2892	-36144.2	-14553.7	3.90944	-0.839706	-1.97146	2.62512
2892.01	-36144.2	-14553.8	3.90213	-0.840215	-1.94887	2.56869
2892.03	-36144.2	-14553.8	3.89548	-0.84007	-1.92859	2.50976
2892.05	-36144.3	-14553.9	3.88758	-0.839902	-1.91227	2.45108
2892.06	-36144.3	-14553.9	3.87902	-0.839947	-1.89977	2.3936
2892.08	-36144.4	-14554	3.87161	-0.840164	-1.89001	2.33716
2892.1	-36144.4	-14554.1	3.86521	-0.840143	-1.88209	2.2812
2892.12	-36144.5	-14554.1	3.85864	-0.839287	-1.87522	2.22499
2892.13	-36144.5	-14554.2	3.85167	-0.837307	-1.86839	2.16887
2892.15	-36144.6	-14554.2	3.8446	-0.834183	-1.86056	2.11374
2892.17	-36144.6	-14554.3	3.83781	-0.830601	-1.85165	2.06038
2892.18	-36144.6	-14554.3	3.83149	-0.827398	-1.84204	2.00921
2892.2	-36144.7	-14554.4	3.82469	-0.82403	-1.83186	1.95886
2892.22	-36144.7	-14554.4	3.81633	-0.81953	-1.82098	1.90742
2892.23	-36144.8	-14554.5	3.80761	-0.814021	-1.80834	1.85482
2892.25	-36144.8	-14554.5	3.80029	-0.807896	-1.79274	1.80177
2892.27	-36144.8	-14554.6	3.79373	-0.800497	-1.77447	1.74924
2892.29	-36144.9	-14554.7	3.78682	-0.791121	-1.75417	1.6979
2892.3	-36144.9	-14554.7	3.78034	-0.780624	-1.73143	1.64682
2892.32	-36145	-14554.8	3.77516	-0.770151	-1.70602	1.59488
2892.34	-36145	-14554.8	3.77	-0.76	-1.68	1.54248
2892.35	-36145	-14554.9	3.76345	-0.750029	-1.65502	1.49026
2892.37	-36145.1	-14555	3.75625	-0.739331	-1.62831	1.43811
2892.39	-36145.1	-14555	3.7494	-0.727445	-1.59792	1.38695
2892.4	-36145.2	-14555.1	3.74296	-0.716048	-1.56839	1.34185
2892.42	-36145.2	-14555.1	3.73684	-0.706552	-1.54382	1.30674
2892.44	-36145.2	-14555.2	3.73117	-0.697978	-1.5223	1.2789
2892.46	-36145.3	-14555.3	3.72611	-0.68885	-1.50068	1.2542
2892.47	-36145.3	-14555.3	3.72165	-0.678202	-1.4768	1.22983
2892.49	-36145.3	-14555.4	3.71728	-0.666527	-1.45133	1.20665
2892.51	-36145.3	-14555.4	3.71241	-0.654568	-1.42545	1.1862
2892.52	-36145.4	-14555.5	3.70677	-0.642889	-1.40003	1.16953
2892.54	-36145.4	-14555.5	3.7009	-0.631624	-1.37521	1.15664
2892.56	-36145.4	-14555.6	3.69546	-0.620843	-1.35104	1.14738
2892.57	-36145.5	-14555.7	3.69076	-0.610521	-1.32737	1.14151
2892.59	-36145.5	-14555.7	3.68642	-0.600438	-1.30369	1.1387
2892.61	-36145.5	-14555.8	3.682	-0.590351	-1.27945	1.13856
2892.62	-36145.6	-14555.8	3.67732	-0.579866	-1.2545	1.14053
2892.64	-36145.6	-14555.9	3.67273	-0.568335	-1.22938	1.14371
2892.66	-36145.6	-14556	3.66863	-0.5551	-1.20472	1.14716
2892.68	-36145.7	-14556	3.66512	-0.540282	-1.18105	1.15021
2892.69	-36145.7	-14556.1	3.6619	-0.525157	-1.15885	1.1526
2892.71	-36145.7	-14556.1	3.65863	-0.511028	-1.13855	1.15406
2892.73	-36145.7	-14556.2	3.65521	-0.496931	-1.11935	1.15361
2892.74	-36145.8	-14556.3	3.65177	-0.479041	-1.09887	1.14935
2892.76	-36145.8	-14556.3	3.64847	-0.453499	-1.07473	1.13934
2892.78	-36145.8	-14556.4	3.6451	-0.420356	-1.04695	1.12252
2892.8	-36145.8	-14556.4	3.64117	-0.383707	-1.018	1.09876
2892.81	-36145.9	-14556.5	3.63756	-0.344292	-0.988849	1.06855
2892.83	-36145.9	-14556.6	3.63625	-0.299665	-0.959106	1.03277
2892.85	-36145.9	-14556.6	3.63664	-0.249073	-0.930566	0.990472
2892.86	-36145.9	-14556.7	3.63625	-0.193008	-0.906482	0.939311
2892.88	-36146	-14556.7	3.63602	-0.128858	-0.884863	0.878656
2892.9	-36146	-14556.8	3.63928	-0.0521282	-0.860344	0.809308
2892.91	-36146	-14556.9	3.64506	0.0340604	-0.837835	0.732756
2892.93	-36146	-14556.9	3.64986	0.122143	-0.827895	0.650881
2892.95	-36146.1	-14557	3.6547	0.21236	-0.826952	0.565054
2892.97	-36146.1	-14557	3.66288	0.308745	-0.824111	0.476376
2892.98	-36146.1	-14557.1	3.67393	0.407387	-0.818081	0.386197
2893	-36146.1	-14557.1	3.6855	0.500625	-0.811479	0.296207
2893.02	-36146.2	-14557.2	3.69769	0.588207	-0.792664	0.209618
2893.03	-36146.2	-14557.3	3.71162	0.672928	-0.745982	0.129884
2893.05	-36146.2	-14557.3	3.72715	0.753216	-0.676806	0.0569443
2893.07	-36146.2	-14557.4	3.74365	0.825668	-0.598294	-0.0102115
2893.08	-36146.3	-14557.5	3.76119	0.886999	-0.51639	-0.0689896
2893.1	-36146.3	-14557.5	3.7799	0.934494	-0.434678	-0.11578
2893.12	-36146.3	-14557.6	3.7989	0.968401	-0.360598	-0.149807
2893.14	-36146.3	-14557.6	3.81725	0.989917	-0.300219	-0.171547
2893.15	-36146.4	-14557.7	3.83557	0.999771	-0.246518	-0.182643
2893.17	-36146.4	-14557.8	3.85458	0.998912	-0.190227	-0.184956
2893.19	-36146.4	-14557.8	3.87333	0.99	-0.13	-0.179739
2893.2	-36146.4	-14557.9	3.8908	0.975987	-0.0679016	-0.168259
2893.22	-36146.5	-14558	3.90766	0.958947	-0.0101909	-0.152599
2893.24	-36146.5	-14558	3.92462	0.940115	0.0360359	-0.134865
2893.25	-36146.5	-14558.1	3.94092	0.918641	0.0643955	-0.116582
2893.27	-36146.6	-14558.1	3.95614	0.894882	0.0701534	-0.0994021
2893.29	-36146.6	-14558.2	3.97196	0.874706	0.0536091	-0.0858218
2893.31	-36146.6	-14558.3	3.98936	0.863197	0.018565	-0.0781797
2893.32	-36146.6	-14558.3	4.00613	0.859978	-0.0242705	-0.0778748
2893.34	-36146.7	-14558.4	4.02098	0.864844	-0.0649984	-0.0856934
2893.36	-36146.7	-14558.5	4.03616	0.880279	-0.0985456	-0.101351
2893.37	-36146.7	-14558.5	4.05321	0.906486	-0.123447	-0.123752
2893.39	-36146.8	-14558.6	4.07074	0.937295	-0.145149	-0.15024
2893.41	-36146.8	-14558.6	4.08781	0.967241	-0.167601	-0.178344
2893.42	-36146.8	-14558.7	4.10521	0.994187	-0.189696	-0.206427
2893.44	-36146.9	-14558.8	4.12345	1.01773	-0.210157	-0.23341
2893.46	-36146.9	-14558.8	4.14222	1.03979	-0.228484	-0.259013
2893.48	-36146.9	-14558.9	4.16114	1.06195	-0.245346	-0.283592
2893.49	-36146.9	-14559	4.17994	1.08489	-0.263275	-0.308457
2893.51	-36147	-14559	4.19871	1.10885	-0.283687	-0.334609
2893.53	-36147	-14559.1	4.2181	1.13365	-0.306085	-0.362494
2893.54	-36147	-14559.2	4.23817	1.16101	-0.329545	-0.393763
2893.56	-36147.1	-14559.2	4.25821	1.19513	-0.352755	-0.431614
2893.58	-36147.1	-14559.3	4.27853	1.23902	-0.372629	-0.478158
2893.59	-36147.1	-14559.3	4.30083	1.29393	-0.384106	-0.533966
2893.61	-36147.2	-14559.4	4.32509	1.35943	-0.388304	-0.598206
2893.63	-36147.2	-14559.5	4.34955	1.43345	-0.393053	-0.668659
2893.64	-36147.2	-14559.6	4.37433	1.51387	-0.404461	-0.74355
2893.66	-36147.3	-14559.6	4.40134	1.5985	-0.426561	-0.821534
2893.68	-36147.3	-14559.7	4.4308	1.68319	-0.460075	-0.900417
2893.7	-36147.3	-14559.7	4.4614	1.76214	-0.502519	-0.977221
2893.71	-36147.4	-14559.8	4.49237	1.83327	-0.548076	-1.0492
2893.73	-36147.4	-14559.9	4.52348	1.89752	-0.58884	-1.1141
2893.75	-36147.4	-14560	4.55517	1.95663	-0.622692	-1.17291
2893.76	-36147.5	-14560	4.58829	2.01259	-0.651451	-1.22858
2893.78	-36147.5	-14560.1	4.62292	2.06533	-0.676512	-1.28085
2893.8	-36147.5	-14560.2	4.65863	2.11328	-0.699033	-1.3273
2893.82	-36147.6	-14560.2	4.69482	2.15472	-0.7212	-1.3666
2893.83	-36147.6	-14560.3	4.73098	2.18798	-0.745597	-1.39808
2893.85	-36147.6	-14560.4	4.76778	2.21228	-0.773083	-1.42156
2893.87	-36147.7	-14560.5	4.80631	2.22736	-0.803442	-1.43709
2893.88	-36147.7	-14560.5	4.84623	2.23323	-0.834631	-1.44492
2893.9	-36147.7	-14560.6	4.88642	2.23041	-0.863958	-1.44552
2893.92	-36147.8	-14560.7	4.92553	2.22133	-0.890421	-1.43999
2893.93	-36147.8	-14560.8	4.96258	2.20873	-0.913818	-1.42959
2893.95	-36147.8	-14560.9	4.99898	2.19226	-0.934409	-1.41486
2893.97	-36147.9	-14560.9	5.03659	2.17078	-0.952955	-1.39611
2893.99	-36147.9	-14561	5.07447	2.14496	-0.972116	-1.37394
2894	-36147.9	-14561.1	5.11108	2.11622	-0.994206	-1.34898
2894.02	-36148	-14561.2	5.14667	2.08667	-1.01667	-1.32135
2894.04	-36148	-14561.3	5.18187	2.05724	-1.03674	-1.29079
2894.05	-36148	-14561.3	5.21667	2.02333	-1.05667	-1.25599
2894.07	-36148	-14561.4	5.251	1.98049	-1.07884	-1.21562
2894.09	-36148.1	-14561.5	5.28537	1.93023	-1.10127	-1.16921
2894.1	-36148.1	-14561.6	5.32003	1.87513	-1.12195	-1.11716
2894.12	-36148.2	-14561.7	5.3539	1.81623	-1.14249	-1.06209
2894.14	-36148.2	-14561.8	5.38609	1.75467	-1.16599	-1.00628
2894.16	-36148.2	-14561.8	5.41691	1.69278	-1.19766	-0.949721
2894.17	-36148.3	-14561.9	5.44664	1.63233	-1.23962	-0.89238
2894.19	-36148.3	-14562	5.47484	1.57288	-1.28437	-0.835323
2894.21	-36148.3	-14562.1	5.50113	1.51408	-1.32669	-0.77967
2894.22	-36148.3	-14562.2	5.52561	1.45666	-1.37084	-0.72622
2894.24	-36148.4	-14562.3	5.54886	1.40119	-1.41925	-0.674932
2894.26	-36148.4	-14562.4	5.57226	1.34753	-1.46789	-0.624177
2894.27	-36148.4	-14562.5	5.59642	1.29558	-1.51508	-0.572721
2894.29	-36148.5	-14562.5	5.62022	1.24546	-1.56541	-0.520527
2894.31	-36148.5	-14562.6	5.64279	1.19713	-1.61864	-0.467793
2894.33	-36148.5	-14562.7	5.66399	1.15026	-1.66492	-0.414863
2894.34	-36148.6	-14562.8	5.68404	1.10391	-1.69924	-0.361346
2894.36	-36148.6	-14562.9	5.70351	1.05629	-1.72503	-0.305774
2894.38	-36148.6	-14563	5.72255	1.00769	-1.74359	-0.247919
2894.39	-36148.6	-14563.1	5.74063	0.961451	-1.75218	-0.189501
2894.41	-36148.7	-14563.2	5.75776	0.918648	-1.75179	-0.132048
2894.43	-36148.7	-14563.3	5.77459	0.877189	-1.74824	-0.0766011
2894.44	-36148.7	-14563.4	5.79132	0.835603	-1.74111	-0.0228734
2894.46	-36148.8	-14563.5	5.80755	0.793324	-1.72306	0.0307597
2894.48	-36148.8	-14563.6	5.82301	0.750332	-1.69174	0.0842933
2894.5	-36148.8	-14563.7	5.83764	0.70721	-1.65043	0.135907
2894.51	-36148.8	-14563.8	5.85133	0.665828	-1.60176	0.184066
2894.53	-36148.9	-14563.9	5.86395	0.629092	-1.54746	0.227614
2894.55	-36148.9	-14564	5.87551	0.597979	-1.48867	0.265845
2894.56	-36148.9	-14564.1	5.88618	0.571987	-1.42632	0.298351
2894.58	-36148.9	-14564.2	5.89639	0.551954	-1.36413	0.32403
2894.6	-36148.9	-14564.3	5.90671	0.539726	-1.30765	0.341324
2894.61	-36149	-14564.4	5.91704	0.536092	-1.25737	0.349857
2894.63	-36149	-14564.5	5.92694	0.541081	-1.2105	0.350119
2894.65	-36149	-14564.6	5.9369	0.554496	-1.16598	0.343121
2894.66	-36149	-14564.7	5.94792	0.575862	-1.12388	0.330285
2894.68	-36149.1	-14564.8	5.96025	0.603076	-1.08514	0.314304
2894.7	-36149.1	-14564.9	5.97371	0.633021	-1.05124	0.298419
2894.72	-36149.1	-14565	5.98758	0.661966	-1.02398	0.284355
2894.73	-36149.1	-14565.1	6.00105	0.686432	-1.00503	0.273082
2894.75	-36149.2	-14565.2	6.0143	0.706714	-0.994402	0.265569
2894.77	-36149.2	-14565.3	6.02786	0.724356	-0.991402	0.262482
2894.78	-36149.2	-14565.4	6.0417	0.738622	-0.995692	0.262437
2894.8	-36149.2	-14565.5	6.05556	0.748432	-1.00614	0.263511
2894.82	-36149.2	-14565.6	6.06921	0.756196	-1.01626	0.265626
2894.84	-36149.3	-14565.7	6.08253	0.764735	-1.01904	0.269118
2894.85	-36149.3	-14565.8	6.09587	0.772913	-1.01386	0.273187
2894.87	-36149.3	-14565.9	6.10957	0.778917	-1.00223	0.276986
2894.89	-36149.3	-14566	6.12333	0.783333	-0.986667	0.281046
2894.9	-36149.3	-14566.1	6.13691	0.787156	-0.968289	0.285986
2894.92	-36149.4	-14566.2	6.15084	0.790143	-0.941382	0.291141
2894.94	-36149.4	-14566.3	6.16564	0.792017	-0.901445	0.295747
2894.95	-36149.4	-14566.4	6.1809	0.793418	-0.85378	0.299789
2894.97	-36149.4	-14566.5	6.19623	0.795011	-0.802675	0.303365
2894.99	-36149.4	-14566.6	6.21187	0.796905	-0.742127	0.306432
2895.01	-36149.5	-14566.7	6.22773	0.79888	-0.670199	0.308916
2895.02	-36149.5	-14566.8	6.24245	0.800128	-0.602484	0.310724
2895.04	-36149.5	-14566.9	6.25556	0.800235	-0.545307	0.311897
2895.06	-36149.5	-14567	6.26922	0.799966	-0.47563	0.312791
2895.07	-36149.5	-14567.1	6.28396	0.799941	-0.383394	0.313545
2895.09	-36149.6	-14567.2	6.29553	0.800012	-0.299468	0.313673
2895.11	-36149.6	-14567.3	6.30393	0.800017	-0.226687	0.313618
2895.12	-36149.6	-14567.4	6.31902	0.799994	-0.100428	0.315882
2895.14	-36149.6	-14567.5	6.33789	0.800014	0.0416006	0.322979
2895.16	-36149.6	-14567.7	6.35064	0.799951	0.11495	0.337412
2895.18	-36149.7	-14567.7	6.36487	0.800219	0.17686	0.358648
2895.19	-36149.7	-14567.9	6.37794	0.799029	0.21399	0.382034
2895.21	-36149.7	-14568	6.39166	0.795688	0.251538	0.40886
2895.23	-36149.7	-14568.1	6.4056	0.79026	0.285566	0.436683
2895.24	-36149.8	-14568.2	6.41873	0.786626	0.316775	0.461013
2895.26	-36149.8	-14568.3	6.43249	0.784104	0.342846	0.483909
2895.28	-36149.8	-14568.4	6.44638	0.778328	0.371438	0.503342
2895.29	-36149.8	-14568.5	6.4595	0.773344	0.397108	0.518166
2895.31	-36149.9	-14568.6	6.47333	0.769667	0.436672	0.528621
2895.33	-36149.9	-14568.7	6.48716	0.768628	0.4762	0.536349
2895.35	-36149.9	-14568.8	6.50029	0.764911	0.500997	0.542371
2895.36	-36149.9	-14568.9	6.51417	0.761132	0.508471	0.546174
2895.38	-36149.9	-14569	6.52797	0.760123	0.499882	0.547328
2895.4	-36150	-14569.1	6.54097	0.757944	0.481943	0.544283
2895.41	-36150	-14569.3	6.55535	0.756758	0.44379	0.535661
2895.43	-36150	-14569.4	6.56648	0.754405	0.380967	0.516674
2895.45	-36150	-14569.5	6.57829	0.753443	0.332135	0.489561
2895.46	-36150.1	-14569.6	6.59251	0.751028	0.297433	0.45431
2895.48	-36150.1	-14569.7	6.60638	0.749673	0.260243	0.419709
2895.5	-36150.1	-14569.8	6.61722	0.750366	0.233302	0.390599
2895.52	-36150.2	-14569.9	6.62725	0.747612	0.256529	0.370781
2895.53	-36150.2	-14570	6.64012	0.744068	0.321932	0.365454
2895.55	-36150.2	-14570.1	6.65348	0.740822	0.368594	0.371127
2895.57	-36150.2	-14570.2	6.66751	0.737264	0.374875	0.384061
2895.58	-36150.3	-14570.3	6.68105	0.733989	0.364593	0.399217
2895.6	-36150.3	-14570.5	6.69418	0.730311	0.364728	0.415303
2895.62	-36150.3	-14570.6	6.70851	0.730106	0.38556	0.432633
2895.63	-36150.3	-14570.7	6.7189	0.727079	0.436226	0.449074
2895.65	-36150.4	-14570.8	6.72881	0.723927	0.496519	0.465418
2895.67	-36150.4	-14570.9	6.7393	0.717038	0.550448	0.480683
2895.69	-36150.4	-14571	6.75254	0.713426	0.594459	0.491889
2895.7	-36150.5	-14571.1	6.76583	0.713214	0.628084	0.496713
2895.72	-36150.5	-14571.2	6.78	0.72	0.656667	0.492375
2895.74	-36150.5	-14571.3	6.79	0.74	0.66	0.478214
2895.75	-36150.6	-14571.5	6.80333	0.763333	0.65	0.455338
2895.77	-36150.6	-14571.6	6.81747	0.79513	0.628469	0.427573
2895.79	-36150.6	-14571.7	6.83078	0.821414	0.597949	0.401594
2895.8	-36150.7	-14571.8	6.84411	0.84467	0.557278	0.377708
2895.82	-36150.7	-14571.9	6.8586	0.865472	0.50736	0.354616
2895.84	-36150.7	-14572	6.87498	0.881995	0.45754	0.33319
2895.86	-36150.8	-14572.1	6.8886	0.898303	0.407183	0.31487
2895.87	-36150.8	-14572.2	6.90594	0.907845	0.354144	0.297987
2895.89	-36150.8	-14572.3	6.91939	0.915067	0.305018	0.283899
2895.91	-36150.8	-14572.5	6.93599	0.929773	0.258239	0.265045
2895.92	-36150.9	-14572.6	6.95033	0.953346	0.2142	0.238635
2895.94	-36150.9	-14572.7	6.96727	0.983179	0.183747	0.209607
2895.96	-36150.9	-14572.8	6.98411	1.01011	0.162465	0.179627
2895.97	-36151	-14572.9	7.00169	1.03663	0.151246	0.156434
2895.99	-36151	-14573	7.01818	1.05575	0.150755	0.143195
2896.01	-36151	-14573.1	7.03502	1.07561	0.153976	0.138658
2896.03	-36151.1	-14573.3	7.05357	1.09185	0.160439	0.13903
2896.04	-36151.1	-14573.4	7.0737	1.10386	0.175312	0.143584
2896.06	-36151.1	-14573.5	7.09405	1.11285	0.194868	0.151154
2896.08	-36151.2	-14573.6	7.11538	1.11854	0.219967	0.161259
2896.09	-36151.2	-14573.7	7.13335	1.12023	0.242666	0.172248
2896.11	-36151.2	-14573.9	7.15203	1.11987	0.267109	0.183068
2896.13	-36151.3	-14574	7.17146	1.1207	0.289812	0.188659
2896.14	-36151.3	-14574.1	7.18889	1.12829	0.309402	0.184068
2896.16	-36151.3	-14574.2	7.21009	1.14611	0.328798	0.169074
2896.18	-36151.4	-14574.3	7.23072	1.169	0.344216	0.147169
2896.2	-36151.4	-14574.4	7.25043	1.19223	0.355729	0.122988
2896.21	-36151.4	-14574.6	7.27127	1.21641	0.363855	0.0937287
2896.23	-36151.5	-14574.7	7.29189	1.24077	0.370903	0.06245
2896.25	-36151.5	-14574.8	7.31168	1.2621	0.375352	0.0327454
2896.26	-36151.6	-14574.9	7.33225	1.2807	0.379222	0.00386053
2896.28	-36151.6	-14575	7.35505	1.29614	0.378281	-0.0201227
2896.3	-36151.6	-14575.2	7.37822	1.30452	0.37441	-0.0394799
2896.31	-36151.7	-14575.3	7.40303	1.31146	0.37108	-0.0564624
2896.33	-36151.7	-14575.4	7.42426	1.31583	0.367554	-0.0711605
2896.35	-36151.7	-14575.5	7.44497	1.31929	0.364471	-0.0843076
2896.37	-36151.8	-14575.6	7.46543	1.32046	0.358073	-0.0955837
2896.38	-36151.8	-14575.8	7.48506	1.31735	0.354099	-0.105703
2896.4	-36151.8	-14575.9	7.5076	1.31481	0.350279	-0.113349
2896.42	-36151.9	-14576	7.5323	1.30316	0.352572	-0.114302
2896.43	-36151.9	-14576.1	7.55617	1.28177	0.355919	-0.103241
2896.45	-36151.9	-14576.3	7.57645	1.24696	0.362084	-0.082948
2896.47	-36152	-14576.4	7.59751	1.20786	0.369003	-0.0546012
2896.48	-36152	-14576.5	7.6177	1.17069	0.37893	-0.0279567
2896.5	-36152.1	-14576.6	7.63756	1.13986	0.385934	-0.00535057
2896.52	-36152.1	-14576.8	7.65878	1.11746	0.392911	0.00627853
2896.54	-36152.1	-14576.9	7.67881	1.11315	0.399628	0.00479355
2896.55	-36152.2	-14577	7.6989	1.11947	0.406225	-0.00671624
2896.57	-36152.2	-14577.1	7.71667	1.13	0.413333	-0.0239651
2896.59	-36152.2	-14577.2	7.73667	1.14333	0.416667	-0.0424837
2896.6	-36152.3	-14577.4	7.75442	1.15761	0.423656	-0.0632317
2896.62	-36152.3	-14577.5	7.77454	1.17422	0.426865	-0.079199
2896.64	-36152.4	-14577.6	7.79449	1.18744	0.430061	-0.0885699
2896.65	-36152.4	-14577.8	7.81457	1.20074	0.426155	-0.0890502
2896.67	-36152.5	-14577.9	7.83569	1.21092	0.410804	-0.0805143
2896.69	-36152.5	-14578	7.85594	1.21747	0.382962	-0.0693108
2896.71	-36152.5	-14578.1	7.87932	1.22389	0.349244	-0.0563597
2896.72	-36152.6	-14578.3	7.90027	1.22731	0.319122	-0.0461762
2896.74	-36152.6	-14578.4	7.92001	1.23022	0.299796	-0.0365422
2896.76	-36152.7	-14578.5	7.94089	1.22995	0.275075	-0.0277916
2896.77	-36152.7	-14578.6	7.96518	1.22998	0.240786	-0.0187137
2896.79	-36152.7	-14578.8	7.98452	1.23015	0.201677	-0.0115083
2896.81	-36152.8	-14578.9	8.00499	1.22936	0.174788	-0.00493913
2896.82	-36152.8	-14579	8.02603	1.22581	0.16051	0.00203287
2896.84	-36152.9	-14579.2	8.04577	1.22145	0.155502	0.00817642
2896.86	-36152.9	-14579.3	8.06622	1.21551	0.152861	0.0137132
2896.88	-36152.9	-14579.4	8.08722	1.21114	0.154768	0.019091
2896.89	-36153	-14579.6	8.10693	1.20512	0.164318	0.0233399
2896.91	-36153	-14579.7	8.12748	1.20219	0.178046	0.0274559
2896.93	-36153.1	-14579.8	8.1484	1.19853	0.19432	0.0307679
2896.94	-36153.1	-14579.9	8.16809	1.19548	0.215509	0.0338924
2896.96	-36153.2	-14580.1	8.18874	1.1913	0.242568	0.0345743
2896.98	-36153.2	-14580.2	8.20957	1.19187	0.274705	0.0293646
2896.99	-36153.2	-14580.3	8.22926	1.20227	0.302727	0.0178974
2897.01	-36153.3	-14580.5	8.25	1.21815	0.328965	0.00171223
2897.03	-36153.3	-14580.6	8.27075	1.23569	0.349658	-0.0152993
2897.05	-36153.4	-14580.7	8.29041	1.25193	0.363993	-0.0316952
2897.06	-36153.4	-14580.9	8.31133	1.26966	0.375961	-0.0513522
2897.08	-36153.5	-14581	8.33163	1.28479	0.384678	-0.07638
2897.1	-36153.5	-14581.1	8.35333	1.29794	0.387216	-0.106744
2897.11	-36153.5	-14581.3	8.37793	1.30993	0.385224	-0.142391
2897.13	-36153.6	-14581.4	8.40216	1.3184	0.377151	-0.173912
2897.15	-36153.6	-14581.6	8.42306	1.32036	0.36706	-0.198217
2897.16	-36153.7	-14581.7	8.44348	1.31987	0.354621	-0.218936
2897.18	-36153.7	-14581.8	8.46643	1.32023	0.338153	-0.236261
2897.2	-36153.8	-14582	8.48967	1.31806	0.322111	-0.250777
2897.22	-36153.8	-14582.1	8.51422	1.31199	0.301283	-0.265334
2897.23	-36153.9	-14582.2	8.53788	1.30243	0.286142	-0.282197
2897.25	-36153.9	-14582.4	8.5613	1.29239	0.273074	-0.301233
2897.27	-36154	-14582.5	8.58303	1.28186	0.261639	-0.322302
2897.28	-36154	-14582.6	8.60326	1.27173	0.254032	-0.338608
2897.3	-36154.1	-14582.8	8.62274	1.26182	0.253037	-0.351015
2897.32	-36154.1	-14582.9	8.64721	1.25123	0.255946	-0.360705
2897.33	-36154.1	-14583.1	8.66778	1.24116	0.265277	-0.367568
2897.35	-36154.2	-14583.2	8.68754	1.23117	0.278187	-0.37131
2897.37	-36154.2	-14583.4	8.70877	1.2207	0.295592	-0.370529
2897.39	-36154.3	-14583.5	8.72885	1.20746	0.312471	-0.36638
2897.4	-36154.3	-14583.7	8.74878	1.19416	0.325861	-0.358844
2897.42	-36154.4	-14583.8	8.77	1.18	0.34	-0.351852
2897.44	-36154.4	-14583.9	8.79	1.17	0.35	-0.346405
2897.45	-36154.5	-14584.1	8.81	1.16	0.356667	-0.345316
2897.47	-36154.5	-14584.2	8.83121	1.1495	0.363543	-0.348982
2897.49	-36154.6	-14584.3	8.85119	1.14297	0.363241	-0.359121
2897.5	-36154.6	-14584.5	8.87107	1.13629	0.359536	-0.373493
2897.52	-36154.7	-14584.6	8.88897	1.1289	0.344057	-0.389534
2897.54	-36154.7	-14584.8	8.90871	1.11903	0.316537	-0.402254
2897.56	-36154.8	-14584.9	8.92569	1.11256	0.286333	-0.412868
2897.57	-36154.8	-14585.1	8.9465	1.10547	0.259875	-0.420545
2897.59	-36154.9	-14585.2	8.96351	1.09871	0.243077	-0.425513
2897.61	-36154.9	-14585.3	8.98438	1.09209	0.21665	-0.42903
2897.62	-36155	-14585.5	9.00051	1.09	0.185427	-0.435621
2897.64	-36155	-14585.6	9.01709	1.09574	0.153181	-0.447678
2897.66	-36155.1	-14585.8	9.03471	1.11039	0.12721	-0.465924
2897.67	-36155.1	-14585.9	9.05611	1.13014	0.104315	-0.489002
2897.69	-36155.2	-14586.1	9.07575	1.15207	0.089076	-0.509187
2897.71	-36155.2	-14586.2	9.09622	1.16867	0.077188	-0.52799
2897.73	-36155.3	-14586.4	9.11722	1.1843	0.0725208	-0.543274
2897.74	-36155.3	-14586.5	9.13693	1.19323	0.0750028	-0.557027
2897.76	-36155.4	-14586.6	9.15748	1.204	0.0835663	-0.569663
2897.78	-36155.4	-14586.8	9.1784	1.21303	0.0943137	-0.58028
2897.79	-36155.5	-14586.9	9.19809	1.21955	0.103774	-0.587444
2897.81	-36155.5	-14587.1	9.21874	1.22501	0.115588	-0.592479
2897.83	-36155.6	-14587.2	9.23958	1.22843	0.129716	-0.596059
2897.84	-36155.6	-14587.4	9.25924	1.23029	0.14309	-0.597582
