# Supplementary material for: Extraction of driving behavior primitives considering driver expectation and vehicle dynamics
Source: PLoS One. 2025 Dec 31;20(12):e0340123. doi: 10.1371/journal.pone.0340123 (PMC12755792; doi:10.1371/journal.pone.0340123)
Supplement: S2 File — The dataset utilized in this study is organized into two main folders, categorizing driving scenarios into straight driving and turning maneuvers. These folders contain the raw, unprocessed behavioral data. For a detailed description of the variables and format within the.xlsx files, please refer to the accompanying readme.txt file. (ZIP) [file pone.0340123.s002.zip › DataSetForPimitiveExaction-2/turning/c212_w_3.xlsx]

## Sheet: Sheet1
2920.95	-36225.5	-14777.2	4.29331	2.17098	0.0114996	-2.39189
2920.96	-36225.6	-14777.3	4.32763	2.14733	0.0151816	-2.38358
2920.98	-36225.6	-14777.4	4.3622	2.12606	0.0183622	-2.38157
2921	-36225.6	-14777.5	4.40071	2.10509	0.0219819	-2.38629
2921.02	-36225.6	-14777.5	4.43848	2.087	0.0249018	-2.39894
2921.03	-36225.7	-14777.6	4.47436	2.06751	0.0309047	-2.42174
2921.05	-36225.7	-14777.7	4.50834	2.04876	0.035771	-2.45003
2921.07	-36225.7	-14777.7	4.54159	2.03384	0.0387919	-2.4747
2921.08	-36225.7	-14777.8	4.57469	2.02696	0.0420028	-2.49158
2921.1	-36225.8	-14777.9	4.60959	2.02778	0.0472189	-2.50054
2921.12	-36225.8	-14777.9	4.64384	2.04102	0.059273	-2.50561
2921.13	-36225.8	-14778	4.67619	2.06025	0.0723229	-2.50695
2921.15	-36225.9	-14778.1	4.7145	2.08442	0.0893911	-2.50444
2921.17	-36225.9	-14778.2	4.74853	2.10515	0.103349	-2.4982
2921.19	-36225.9	-14778.2	4.78669	2.12885	0.120256	-2.49436
2921.2	-36225.9	-14778.3	4.82056	2.15454	0.134667	-2.50065
2921.22	-36226	-14778.4	4.85946	2.19221	0.145074	-2.52322
2921.24	-36226	-14778.5	4.89871	2.23778	0.152722	-2.56683
2921.25	-36226	-14778.6	4.9388	2.28476	0.156308	-2.62264
2921.27	-36226	-14778.6	4.97558	2.32565	0.159688	-2.68343
2921.29	-36226.1	-14778.7	5.01528	2.3598	0.162588	-2.74363
2921.3	-36226.1	-14778.8	5.05436	2.3855	0.172648	-2.79982
2921.32	-36226.1	-14778.9	5.09432	2.39955	0.182819	-2.84517
2921.34	-36226.2	-14779	5.13423	2.40327	0.189769	-2.88051
2921.36	-36226.2	-14779	5.17667	2.4	0.193333	-2.90741
2921.37	-36226.2	-14779.1	5.21667	2.37667	0.206667	-2.91939
2921.39	-36226.3	-14779.2	5.25914	2.33726	0.22791	-2.9106
2921.41	-36226.3	-14779.3	5.2989	2.28313	0.251794	-2.87751
2921.42	-36226.3	-14779.4	5.33544	2.21951	0.288972	-2.82083
2921.44	-36226.4	-14779.5	5.37228	2.15252	0.329216	-2.74789
2921.46	-36226.4	-14779.5	5.4109	2.08225	0.370781	-2.65939
2921.47	-36226.4	-14779.6	5.44379	2.01422	0.400251	-2.56532
2921.49	-36226.5	-14779.7	5.4753	1.92806	0.437455	-2.45698
2921.51	-36226.5	-14779.8	5.50574	1.84045	0.485877	-2.35017
2921.53	-36226.5	-14779.9	5.53888	1.74212	0.544695	-2.23788
2921.54	-36226.6	-14780	5.56862	1.62153	0.616948	-2.11015
2921.56	-36226.6	-14780.1	5.59523	1.46222	0.694271	-1.95452
2921.58	-36226.7	-14780.1	5.61495	1.28214	0.773899	-1.77919
2921.59	-36226.7	-14780.2	5.63526	1.07067	0.8674	-1.5814
2921.61	-36226.7	-14780.3	5.65182	0.873129	0.969305	-1.39021
2921.63	-36226.8	-14780.4	5.66671	0.676415	1.08099	-1.20982
2921.64	-36226.8	-14780.5	5.67664	0.505982	1.18563	-1.03985
2921.66	-36226.9	-14780.6	5.68515	0.342745	1.28253	-0.883805
2921.68	-36226.9	-14780.7	5.68786	0.207461	1.35005	-0.751234
2921.7	-36226.9	-14780.8	5.69031	0.0843183	1.39933	-0.6308
2921.71	-36227	-14780.9	5.68991	-0.0178277	1.4228	-0.529369
2921.73	-36227	-14780.9	5.69004	-0.0912805	1.44637	-0.453825
2921.75	-36227.1	-14781	5.68993	-0.148187	1.48902	-0.394321
2921.76	-36227.1	-14781.1	5.69028	-0.182334	1.54075	-0.352041
2921.78	-36227.1	-14781.2	5.68858	-0.193652	1.55483	-0.324591
2921.8	-36227.2	-14781.3	5.68481	-0.201436	1.54265	-0.302601
2921.81	-36227.2	-14781.4	5.68161	-0.213148	1.56088	-0.281845
2921.83	-36227.3	-14781.5	5.67812	-0.229314	1.63334	-0.258689
2921.85	-36227.3	-14781.6	5.67468	-0.245472	1.71889	-0.238663
2921.87	-36227.4	-14781.6	5.6714	-0.253931	1.77337	-0.228117
2921.88	-36227.4	-14781.7	5.66806	-0.256254	1.79633	-0.224889
2921.9	-36227.5	-14781.8	5.66465	-0.257544	1.81539	-0.223671
2921.92	-36227.5	-14781.9	5.6612	-0.259422	1.8388	-0.222492
2921.93	-36227.6	-14782	5.65782	-0.260694	1.85905	-0.221992
2921.95	-36227.6	-14782.1	5.65439	-0.260454	1.87151	-0.221506
2921.97	-36227.7	-14782.1	5.65071	-0.258312	1.87488	-0.219555
2921.98	-36227.7	-14782.2	5.64741	-0.256553	1.87936	-0.215915
2922	-36227.8	-14782.3	5.64541	-0.25852	1.89987	-0.210964
2922.02	-36227.8	-14782.4	5.64384	-0.262569	1.93229	-0.203742
2922.04	-36227.9	-14782.5	5.64105	-0.26497	1.96358	-0.192795
2922.05	-36227.9	-14782.5	5.63732	-0.268721	1.99894	-0.179034
2922.07	-36228	-14782.6	5.63381	-0.278853	2.04897	-0.164154
2922.09	-36228	-14782.7	5.63057	-0.291437	2.09954	-0.147167
2922.1	-36228.1	-14782.8	5.62724	-0.300206	2.13086	-0.12638
2922.12	-36228.1	-14782.9	5.62375	-0.308671	2.15616	-0.103021
2922.14	-36228.2	-14782.9	5.62021	-0.322798	2.1977	-0.0790758
2922.15	-36228.2	-14783	5.61685	-0.339117	2.25022	-0.0538468
2922.17	-36228.3	-14783.1	5.61379	-0.352838	2.30336	-0.0260728
2922.19	-36228.4	-14783.2	5.61025	-0.368824	2.36872	0.00366085
2922.21	-36228.4	-14783.3	5.60544	-0.392704	2.45968	0.0344442
2922.22	-36228.5	-14783.3	5.6	-0.42	2.56667	0.0664488
2922.24	-36228.5	-14783.4	5.59475	-0.444865	2.67484	0.0994338
2922.26	-36228.6	-14783.5	5.58971	-0.468024	2.7756	0.130221
2922.27	-36228.7	-14783.6	5.58471	-0.490314	2.86235	0.155999
2922.29	-36228.7	-14783.6	5.57971	-0.507435	2.93004	0.177661
2922.31	-36228.8	-14783.7	5.57464	-0.516156	2.97567	0.196052
2922.32	-36228.8	-14783.8	5.56936	-0.520452	3.00228	0.209267
2922.34	-36228.9	-14783.8	5.56396	-0.523608	3.01302	0.215959
2922.36	-36229	-14783.9	5.55926	-0.522709	3.00793	0.21799
2922.38	-36229	-14784	5.55572	-0.516188	2.98824	0.216874
2922.39	-36229.1	-14784	5.55258	-0.508264	2.95933	0.211964
2922.41	-36229.2	-14784.1	5.54926	-0.500977	2.92236	0.2032
2922.43	-36229.2	-14784.2	5.54587	-0.490265	2.86873	0.192351
2922.44	-36229.3	-14784.3	5.54248	-0.474616	2.79521	0.180748
2922.46	-36229.4	-14784.3	5.53893	-0.459113	2.71173	0.168397
2922.48	-36229.5	-14784.4	5.5354	-0.44617	2.62474	0.155646
2922.49	-36229.5	-14784.5	5.53265	-0.432246	2.53197	0.143704
2922.51	-36229.6	-14784.5	5.53094	-0.416237	2.43562	0.13335
2922.53	-36229.7	-14784.6	5.52945	-0.402198	2.34696	0.124484
2922.55	-36229.7	-14784.6	5.52772	-0.3919	2.27207	0.117371
2922.56	-36229.8	-14784.7	5.52594	-0.383069	2.2082	0.112933
2922.58	-36229.9	-14784.8	5.52422	-0.375641	2.15661	0.11165
2922.6	-36230	-14784.8	5.52256	-0.372645	2.1242	0.113383
2922.61	-36230	-14784.9	5.52091	-0.37454	2.11259	0.118159
2922.63	-36230.1	-14785	5.51917	-0.378879	2.11739	0.126217
2922.65	-36230.2	-14785	5.51742	-0.385459	2.13762	0.137489
2922.66	-36230.3	-14785.1	5.5159	-0.396483	2.17601	0.151568
2922.68	-36230.3	-14785.1	5.51425	-0.410815	2.22922	0.16802
2922.7	-36230.4	-14785.2	5.51165	-0.424377	2.2886	0.186426
2922.72	-36230.5	-14785.3	5.50817	-0.437334	2.35199	0.206725
2922.73	-36230.6	-14785.3	5.50458	-0.453037	2.42227	0.229123
2922.75	-36230.6	-14785.4	5.50117	-0.470719	2.49708	0.253511
2922.77	-36230.7	-14785.4	5.49787	-0.486612	2.57039	0.279578
2922.78	-36230.8	-14785.5	5.49454	-0.501194	2.64327	0.3076
2922.8	-36230.9	-14785.5	5.49108	-0.517584	2.72102	0.338232
2922.82	-36230.9	-14785.6	5.48763	-0.535107	2.80075	0.371862
2922.83	-36231	-14785.7	5.48445	-0.550882	2.87458	0.408727
2922.85	-36231.1	-14785.7	5.48097	-0.566109	2.94157	0.449457
2922.87	-36231.2	-14785.8	5.47632	-0.583892	3.00427	0.494774
2922.89	-36231.3	-14785.8	5.47094	-0.603296	3.06093	0.544278
2922.9	-36231.3	-14785.8	5.4658	-0.621587	3.10798	0.597194
2922.92	-36231.4	-14785.9	5.46088	-0.637491	3.1446	0.653988
2922.94	-36231.5	-14786	5.45582	-0.650326	3.17117	0.715516
2922.95	-36231.6	-14786	5.45062	-0.65925	3.18852	0.781691
2922.97	-36231.7	-14786.1	5.44539	-0.663531	3.19705	0.85181
2922.99	-36231.8	-14786.1	5.44029	-0.663459	3.19396	0.923859
2923	-36231.9	-14786.1	5.43538	-0.659786	3.1766	0.996141
2923.02	-36231.9	-14786.2	5.43031	-0.653734	3.14853	1.07065
2923.04	-36232	-14786.2	5.42488	-0.646293	3.11422	1.14908
2923.06	-36232.1	-14786.3	5.42	-0.636667	3.07333	1.22658
2923.07	-36232.2	-14786.3	5.41648	-0.624084	3.02478	1.29785
2923.09	-36232.3	-14786.3	5.41333	-0.61	2.97	1.36383
2923.11	-36232.4	-14786.4	5.40963	-0.596073	2.91147	1.42609
2923.12	-36232.5	-14786.4	5.40653	-0.582547	2.85334	1.48239
2923.14	-36232.6	-14786.5	5.40493	-0.569671	2.79893	1.53046
2923.16	-36232.6	-14786.5	5.40302	-0.558896	2.74736	1.57084
2923.17	-36232.7	-14786.5	5.39952	-0.551245	2.69847	1.60429
2923.19	-36232.8	-14786.6	5.39619	-0.545817	2.6567	1.63041
2923.21	-36232.9	-14786.6	5.39438	-0.541865	2.62472	1.64919
2923.23	-36233	-14786.6	5.39309	-0.539796	2.59909	1.66204
2923.24	-36233.1	-14786.7	5.39143	-0.539634	2.57781	1.67037
2923.26	-36233.2	-14786.7	5.38955	-0.540085	2.56446	1.67514
2923.28	-36233.3	-14786.7	5.38775	-0.540162	2.5611	1.67751
2923.29	-36233.3	-14786.8	5.38629	-0.539898	2.56508	1.67915
2923.31	-36233.4	-14786.8	5.38491	-0.539685	2.57416	1.68093
2923.33	-36233.5	-14786.8	5.38241	-0.54032	2.58778	1.68219
2923.34	-36233.6	-14786.9	5.37873	-0.542032	2.60485	1.6827
2923.36	-36233.7	-14786.9	5.37588	-0.544006	2.62309	1.68326
2923.38	-36233.8	-14786.9	5.37437	-0.545733	2.64057	1.684
2923.39	-36233.9	-14786.9	5.37228	-0.547305	2.65609	1.68389
2923.41	-36234	-14787	5.36887	-0.548921	2.66944	1.68273
2923.43	-36234.1	-14787	5.36518	-0.550833	2.68156	1.68141
2923.45	-36234.2	-14787	5.36175	-0.552711	2.69222	1.68034
2923.46	-36234.3	-14787	5.35844	-0.553538	2.69967	1.67913
2923.48	-36234.3	-14787.1	5.35503	-0.553382	2.70308	1.67748
2923.5	-36234.4	-14787.1	5.35134	-0.553465	2.70266	1.67514
2923.51	-36234.5	-14787.1	5.34789	-0.553638	2.69912	1.67234
2923.53	-36234.6	-14787.1	5.34573	-0.552518	2.69349	1.66962
2923.55	-36234.7	-14787.1	5.34426	-0.55055	2.6865	1.66688
2923.57	-36234.8	-14787.2	5.34142	-0.549774	2.67857	1.66344
2923.58	-36234.9	-14787.2	5.33771	-0.550029	2.6699	1.65939
2923.6	-36235	-14787.2	5.33546	-0.549464	2.66051	1.65538
2923.62	-36235.1	-14787.2	5.33409	-0.547571	2.65041	1.65105
2923.63	-36235.2	-14787.2	5.33125	-0.544763	2.63952	1.64539
2923.65	-36235.3	-14787.2	5.32754	-0.541197	2.6273	1.63838
2923.67	-36235.4	-14787.2	5.32531	-0.536829	2.61303	1.63069
2923.68	-36235.5	-14787.2	5.32384	-0.531447	2.59717	1.62277
2923.7	-36235.5	-14787.3	5.32096	-0.524881	2.58077	1.61497
2923.72	-36235.6	-14787.3	5.31738	-0.518118	2.56402	1.60741
2923.74	-36235.7	-14787.3	5.31499	-0.512501	2.54678	1.60013
2923.75	-36235.8	-14787.3	5.31358	-0.507568	2.52962	1.59361
2923.77	-36235.9	-14787.3	5.31203	-0.502225	2.51337	1.58849
2923.79	-36236	-14787.3	5.31022	-0.497174	2.49835	1.58521
2923.8	-36236.1	-14787.3	5.30842	-0.493527	2.48457	1.58415
2923.82	-36236.2	-14787.3	5.30683	-0.490406	2.47152	1.58569
2923.84	-36236.3	-14787.3	5.30549	-0.486644	2.45875	1.59017
2923.85	-36236.4	-14787.3	5.3035	-0.483459	2.44727	1.59752
2923.87	-36236.5	-14787.3	5.3001	-0.482487	2.4385	1.6074
2923.89	-36236.6	-14787.4	5.29667	-0.483333	2.43333	1.61874
2923.91	-36236.7	-14787.4	5.29465	-0.48502	2.43208	1.63038
2923.92	-36236.8	-14787.4	5.29333	-0.486667	2.43333	1.64161
2923.94	-36236.9	-14787.3	5.29172	-0.487435	2.43535	1.65184
2923.96	-36237	-14787.3	5.28989	-0.486556	2.4367	1.6606
2923.97	-36237	-14787.3	5.28815	-0.483635	2.43615	1.66755
2923.99	-36237.1	-14787.4	5.28647	-0.479482	2.43276	1.67261
2924.01	-36237.2	-14787.4	5.28481	-0.4748	2.42584	1.67586
2924.02	-36237.3	-14787.3	5.28313	-0.469294	2.41522	1.67772
2924.04	-36237.4	-14787.3	5.28143	-0.462698	2.40094	1.67836
2924.06	-36237.5	-14787.3	5.27969	-0.455327	2.38334	1.67719
2924.08	-36237.6	-14787.3	5.27795	-0.447222	2.36235	1.67379
2924.09	-36237.7	-14787.3	5.27629	-0.437527	2.33687	1.66857
2924.11	-36237.8	-14787.3	5.27469	-0.425987	2.30629	1.66187
2924.13	-36237.9	-14787.3	5.27287	-0.413818	2.27149	1.65373
2924.14	-36238	-14787.3	5.27094	-0.401843	2.23383	1.64434
2924.16	-36238.1	-14787.3	5.26981	-0.389733	2.19542	1.63425
2924.18	-36238.2	-14787.3	5.26981	-0.377527	2.15855	1.62405
2924.19	-36238.2	-14787.3	5.27006	-0.366125	2.12564	1.61427
2924.21	-36238.3	-14787.3	5.27005	-0.356	2.09718	1.60504
2924.23	-36238.4	-14787.3	5.26999	-0.346868	2.07074	1.59588
2924.25	-36238.5	-14787.3	5.27001	-0.338311	2.04486	1.58676
2924.26	-36238.6	-14787.3	5.26997	-0.329814	2.01982	1.57837
2924.28	-36238.7	-14787.2	5.26993	-0.321365	1.99623	1.57081
2924.3	-36238.8	-14787.2	5.27012	-0.313578	1.97487	1.56335
2924.31	-36238.9	-14787.2	5.27027	-0.306699	1.95717	1.55594
2924.33	-36239	-14787.2	5.26944	-0.300476	1.94522	1.54931
2924.35	-36239.1	-14787.2	5.2676	-0.295212	1.94008	1.54374
2924.36	-36239.2	-14787.2	5.26572	-0.291805	1.94156	1.53893
2924.38	-36239.2	-14787.2	5.26406	-0.290275	1.94734	1.535
2924.4	-36239.3	-14787.2	5.2622	-0.289819	1.95341	1.53247
2924.42	-36239.4	-14787.1	5.26046	-0.289891	1.95825	1.53101
2924.43	-36239.5	-14787.1	5.25973	-0.290165	1.96234	1.52968
2924.45	-36239.6	-14787.1	5.2599	-0.290171	1.96571	1.52796
2924.47	-36239.7	-14787.1	5.26007	-0.289349	1.96807	1.5257
2924.48	-36239.8	-14787.1	5.26002	-0.287441	1.96962	1.52279
2924.5	-36239.9	-14787.1	5.25998	-0.284458	1.97093	1.5191
2924.52	-36240	-14787	5.25999	-0.280982	1.97265	1.51457
2924.53	-36240.1	-14787	5.26001	-0.277798	1.97523	1.50919
2924.55	-36240.2	-14787	5.26	-0.274335	1.9768	1.50348
2924.57	-36240.2	-14787	5.26	-0.269499	1.97466	1.49814
2924.59	-36240.3	-14787	5.26	-0.264357	1.97074	1.4927
2924.6	-36240.4	-14786.9	5.26	-0.260695	1.9686	1.48626
2924.62	-36240.5	-14786.9	5.26	-0.257402	1.96712	1.47938
2924.64	-36240.6	-14786.9	5.26	-0.252428	1.96329	1.47309
2924.65	-36240.7	-14786.9	5.26	-0.247172	1.95741	1.46699
2924.67	-36240.8	-14786.8	5.26001	-0.243791	1.9507	1.4602
2924.69	-36240.9	-14786.8	5.26	-0.240523	1.9414	1.45293
2924.7	-36240.9	-14786.8	5.25998	-0.234775	1.92743	1.44555
2924.72	-36241	-14786.8	5.26	-0.227138	1.91097	1.43735
2924.74	-36241.1	-14786.7	5.26007	-0.218984	1.89471	1.42746
2924.76	-36241.2	-14786.7	5.26	-0.21	1.87667	1.41612
2924.77	-36241.3	-14786.7	5.2597	-0.19942	1.85407	1.40358
2924.79	-36241.4	-14786.7	5.26	-0.186667	1.82667	1.38889
2924.81	-36241.5	-14786.6	5.26154	-0.171158	1.79423	1.37111
2924.82	-36241.6	-14786.6	5.26343	-0.152099	1.75403	1.35058
2924.84	-36241.7	-14786.6	5.26491	-0.129135	1.70452	1.32751
2924.86	-36241.7	-14786.6	5.26698	-0.103579	1.65022	1.30048
2924.87	-36241.8	-14786.5	5.27036	-0.0759957	1.59415	1.26838
2924.89	-36241.9	-14786.5	5.27391	-0.043866	1.53154	1.23183
2924.91	-36242	-14786.5	5.27699	-0.00476234	1.45752	1.19088
2924.93	-36242.1	-14786.4	5.28078	0.0422276	1.37026	1.1436
2924.94	-36242.2	-14786.4	5.28594	0.0970943	1.27507	1.08852
2924.96	-36242.3	-14786.4	5.29115	0.158166	1.19302	1.02608
2924.98	-36242.3	-14786.3	5.29593	0.224915	1.12546	0.957702
2924.99	-36242.4	-14786.3	5.30205	0.299588	1.0295	0.886233
2925.01	-36242.5	-14786.3	5.3103	0.382308	0.885303	0.812963
2925.03	-36242.6	-14786.3	5.31932	0.468989	0.721773	0.736234
2925.04	-36242.7	-14786.2	5.32898	0.557507	0.555345	0.656566
2925.06	-36242.8	-14786.2	5.3416	0.649739	0.373015	0.578693
2925.08	-36242.9	-14786.2	5.35733	0.742666	0.179135	0.506082
2925.1	-36242.9	-14786.1	5.37282	0.825689	0.00735654	0.439699
2925.11	-36243	-14786.1	5.38737	0.895599	-0.127184	0.380187
2925.13	-36243.1	-14786.1	5.40387	0.959143	-0.23561	0.328037
2925.15	-36243.2	-14786	5.42299	1.01847	-0.328234	0.284135
2925.16	-36243.3	-14786	5.4423	1.06919	-0.411922	0.24986
2925.18	-36243.4	-14786	5.46104	1.1087	-0.485262	0.226226
2925.2	-36243.5	-14786	5.48037	1.1368	-0.538683	0.21375
2925.21	-36243.6	-14785.9	5.50048	1.15458	-0.57345	0.211571
2925.23	-36243.7	-14785.9	5.52066	1.16426	-0.600749	0.217604
2925.25	-36243.8	-14785.9	5.54117	1.16879	-0.621777	0.230415
2925.27	-36243.8	-14785.9	5.56303	1.1716	-0.628551	0.24898
2925.28	-36243.9	-14785.8	5.58385	1.1733	-0.619552	0.268683
2925.3	-36244	-14785.8	5.59935	1.17258	-0.59771	0.283182
2925.32	-36244.1	-14785.8	5.61526	1.17228	-0.553933	0.300417
2925.33	-36244.2	-14785.8	5.64191	1.17642	-0.477441	0.335433
2925.35	-36244.3	-14785.7	5.66468	1.17213	-0.427551	0.37417
2925.37	-36244.4	-14785.7	5.68387	1.16772	-0.403966	0.416992
2925.38	-36244.5	-14785.7	5.70497	1.16164	-0.400772	0.467355
2925.4	-36244.6	-14785.7	5.72572	1.15714	-0.414011	0.516372
2925.42	-36244.7	-14785.6	5.7424	1.15455	-0.421519	0.560903
2925.44	-36244.8	-14785.6	5.76311	1.14773	-0.432029	0.601308
2925.45	-36244.9	-14785.6	5.78031	1.14399	-0.433287	0.635273
2925.47	-36245	-14785.6	5.79985	1.13799	-0.434765	0.663057
2925.49	-36245	-14785.5	5.81787	1.13084	-0.413616	0.689055
2925.5	-36245.2	-14785.5	5.8376	1.12394	-0.381243	0.707439
2925.52	-36245.3	-14785.5	5.8576	1.12038	-0.333479	0.720033
2925.54	-36245.3	-14785.5	5.87873	1.11681	-0.27331	0.726389
2925.55	-36245.5	-14785.5	5.89897	1.11656	-0.225697	0.726787
2925.57	-36245.5	-14785.4	5.91555	1.12251	-0.188712	0.718673
2925.59	-36245.6	-14785.4	5.93667	1.14333	-0.156667	0.700436
2925.61	-36245.8	-14785.4	5.95333	1.16667	-0.136667	0.676471
2925.62	-36245.8	-14785.4	5.97333	1.19	-0.126667	0.650327
2925.64	-36245.9	-14785.3	5.99468	1.21109	-0.119328	0.623771
2925.66	-36246	-14785.3	6.01793	1.22763	-0.102127	0.599988
2925.67	-36246.1	-14785.3	6.03788	1.24427	-0.0862843	0.578249
2925.69	-36246.2	-14785.3	6.05904	1.25805	-0.0914019	0.557724
2925.71	-36246.4	-14785.2	6.07926	1.26763	-0.104723	0.541921
2925.72	-36246.4	-14785.2	6.10266	1.27385	-0.119143	0.529049
2925.74	-36246.5	-14785.2	6.1236	1.27732	-0.149592	0.517874
2925.76	-36246.7	-14785.2	6.14337	1.28022	-0.1972	0.509506
2925.78	-36246.7	-14785.1	6.16413	1.27995	-0.270661	0.502001
2925.79	-36246.8	-14785.1	6.18901	1.27998	-0.346409	0.495149
2925.81	-36247	-14785.1	6.21217	1.28014	-0.399993	0.488772
2925.83	-36247.1	-14785.1	6.2352	1.2794	-0.42216	0.483762
2925.84	-36247.2	-14785.1	6.25596	1.27565	-0.416679	0.480769
2925.86	-36247.3	-14785	6.27579	1.27216	-0.402526	0.478656
2925.88	-36247.4	-14785	6.2962	1.26991	-0.382335	0.474149
2925.89	-36247.5	-14785	6.31728	1.26919	-0.35401	0.464525
2925.91	-36247.6	-14785	6.3367	1.2654	-0.325076	0.448752
2925.93	-36247.7	-14785	6.35848	1.26213	-0.284899	0.423625
2925.95	-36247.8	-14784.9	6.38314	1.25851	-0.233983	0.391618
2925.96	-36247.9	-14784.9	6.40634	1.25564	-0.176717	0.360195
2925.98	-36248	-14784.9	6.429	1.25045	-0.108984	0.330942
2926	-36248.1	-14784.9	6.4495	1.2447	-0.0313292	0.304138
2926.01	-36248.2	-14784.8	6.46928	1.24189	0.0407581	0.281118
2926.03	-36248.3	-14784.8	6.49	1.23831	0.115443	0.258823
2926.05	-36248.4	-14784.8	6.51075	1.23488	0.18629	0.240305
2926.06	-36248.5	-14784.8	6.53043	1.23162	0.248871	0.225749
2926.08	-36248.6	-14784.7	6.55126	1.22803	0.293381	0.214982
2926.1	-36248.8	-14784.7	6.57191	1.22505	0.309756	0.211342
2926.12	-36248.9	-14784.7	6.59161	1.21933	0.30591	0.216511
2926.13	-36249	-14784.7	6.6125	1.21448	0.287855	0.229781
2926.15	-36249.1	-14784.6	6.63318	1.21061	0.266965	0.24432
2926.17	-36249.2	-14784.6	6.65239	1.21287	0.245779	0.253603
2926.18	-36249.3	-14784.6	6.67617	1.22728	0.216812	0.254102
2926.2	-36249.4	-14784.6	6.69778	1.24966	0.180768	0.247784
2926.22	-36249.5	-14784.5	6.71731	1.27306	0.144695	0.237134
2926.23	-36249.6	-14784.5	6.73815	1.29744	0.103158	0.221442
2926.25	-36249.8	-14784.5	6.76114	1.32313	0.065001	0.198408
2926.27	-36249.9	-14784.5	6.7844	1.3569	0.0286766	0.166136
2926.29	-36250	-14784.4	6.80898	1.40181	-0.00733166	0.122665
2926.3	-36250.1	-14784.4	6.8327	1.44595	-0.0386915	0.0764591
2926.32	-36250.2	-14784.4	6.85552	1.48665	-0.0605224	0.0329179
2926.34	-36250.3	-14784.4	6.88331	1.52252	-0.0725804	-0.0131401
2926.35	-36250.4	-14784.3	6.91028	1.55895	-0.0762373	-0.0577698
2926.37	-36250.5	-14784.3	6.93673	1.59809	-0.0801052	-0.107827
2926.39	-36250.7	-14784.3	6.96506	1.64704	-0.0738097	-0.166446
2926.4	-36250.8	-14784.3	6.99168	1.69413	-0.0671175	-0.223384
2926.42	-36250.9	-14784.2	7.0216	1.73442	-0.057294	-0.27587
2926.44	-36251	-14784.2	7.05	1.77	-0.0466667	-0.324619
2926.46	-36251.1	-14784.2	7.08	1.79667	-0.0333333	-0.364924
2926.47	-36251.2	-14784.2	7.11	1.82	-0.0166667	-0.399782
2926.49	-36251.4	-14784.1	7.14529	1.83758	0.00103283	-0.431977
2926.51	-36251.5	-14784.1	7.17504	1.85057	0.0175559	-0.456643
2926.52	-36251.6	-14784.1	7.20515	1.85694	0.0306697	-0.477147
2926.54	-36251.7	-14784.1	7.23727	1.86016	0.0412546	-0.494203
2926.56	-36251.9	-14784	7.27032	1.85994	0.0508966	-0.509539
2926.57	-36252	-14784	7.30034	1.86008	0.0575752	-0.528719
2926.59	-36252.1	-14784	7.33203	1.85959	0.0637887	-0.553783
2926.61	-36252.2	-14783.9	7.36233	1.85614	0.0633081	-0.580822
2926.62	-36252.3	-14783.9	7.39582	1.85231	0.0629591	-0.605751
2926.64	-36252.4	-14783.9	7.42722	1.84498	0.0590649	-0.629051
2926.66	-36252.6	-14783.9	7.45676	1.83848	0.0561099	-0.646651
2926.68	-36252.7	-14783.8	7.48816	1.83167	0.0517424	-0.662612
2926.69	-36252.8	-14783.8	7.52276	1.82466	0.0454542	-0.675375
2926.71	-36253	-14783.8	7.55189	1.81808	0.0417632	-0.684342
2926.73	-36253.1	-14783.7	7.58269	1.81126	0.0345451	-0.691404
2926.74	-36253.2	-14783.7	7.61416	1.80426	0.0274267	-0.696734
2926.76	-36253.3	-14783.7	7.64372	1.79769	0.0218961	-0.700325
2926.78	-36253.4	-14783.7	7.67457	1.79085	0.0188241	-0.702023
2926.8	-36253.6	-14783.6	7.70585	1.78385	0.0152456	-0.702783
2926.81	-36253.7	-14783.6	7.73578	1.77738	0.011994	-0.702215
2926.83	-36253.8	-14783.6	7.76502	1.77013	0.00852926	-0.701124
2926.85	-36254	-14783.5	7.79398	1.76507	0.00512653	-0.699421
2926.86	-36254.1	-14783.5	7.82401	1.7604	0.00158336	-0.697505
2926.88	-36254.2	-14783.5	7.85489	1.75393	-0.000509864	-0.693439
2926.9	-36254.4	-14783.5	7.88649	1.74212	0.00166451	-0.683714
2926.91	-36254.5	-14783.4	7.91377	1.72265	0.00480116	-0.665165
2926.93	-36254.6	-14783.4	7.94354	1.69014	0.0102724	-0.635922
2926.95	-36254.8	-14783.4	7.97288	1.65144	0.0170065	-0.601816
2926.97	-36254.9	-14783.3	7.99872	1.61481	0.0258884	-0.570212
2926.98	-36255	-14783.3	8.0267	1.5809	0.0343697	-0.539191
2927	-36255.2	-14783.3	8.05416	1.55015	0.0411818	-0.510194
2927.02	-36255.3	-14783.2	8.0797	1.52343	0.0465941	-0.485106
2927.03	-36255.4	-14783.2	8.10469	1.4985	0.0582175	-0.460256
2927.05	-36255.6	-14783.2	8.12857	1.47647	0.0701275	-0.439478
2927.07	-36255.7	-14783.1	8.15156	1.45911	0.0808252	-0.423791
2927.08	-36255.8	-14783.1	8.17614	1.44332	0.101668	-0.413567
2927.1	-36256	-14783.1	8.19967	1.43682	0.131626	-0.40947
2927.12	-36256.1	-14783.1	8.22515	1.43791	0.156683	-0.412752
2927.14	-36256.2	-14783	8.25335	1.44967	0.180801	-0.422083
2927.15	-36256.4	-14783	8.28076	1.46369	0.206098	-0.434716
2927.17	-36256.5	-14783	8.30446	1.47674	0.243149	-0.448575
2927.19	-36256.6	-14782.9	8.32903	1.49089	0.286073	-0.464356
2927.2	-36256.8	-14782.9	8.35243	1.50425	0.324243	-0.480952
2927.22	-36256.9	-14782.9	8.3784	1.51799	0.352513	-0.494671
2927.24	-36257	-14782.8	8.40668	1.52609	0.374335	-0.504661
2927.25	-36257.2	-14782.8	8.43375	1.52976	0.394114	-0.50852
2927.27	-36257.3	-14782.8	8.45721	1.53024	0.419669	-0.509733
2927.29	-36257.5	-14782.7	8.48191	1.52687	0.454479	-0.509831
2927.31	-36257.6	-14782.7	8.50524	1.52361	0.491229	-0.508821
2927.32	-36257.8	-14782.7	8.53168	1.51708	0.524883	-0.505742
2927.34	-36257.9	-14782.6	8.56	1.51	0.553333	-0.498911
2927.36	-36258.1	-14782.6	8.58667	1.5	0.583333	-0.490196
2927.37	-36258.2	-14782.6	8.61	1.49	0.613333	-0.482571
2927.39	-36258.3	-14782.5	8.63473	1.47583	0.644898	-0.479309
2927.41	-36258.5	-14782.5	8.65816	1.46257	0.664227	-0.482918
2927.42	-36258.6	-14782.5	8.68484	1.44918	0.677343	-0.490768
2927.44	-36258.7	-14782.4	8.70974	1.43504	0.687858	-0.501161
2927.46	-36258.9	-14782.4	8.73624	1.4218	0.69781	-0.509606
2927.48	-36259	-14782.3	8.75949	1.40835	0.70796	-0.515815
2927.49	-36259.2	-14782.3	8.78428	1.39424	0.718118	-0.518868
2927.51	-36259.3	-14782.3	8.80734	1.38103	0.724412	-0.519581
2927.53	-36259.5	-14782.2	8.83109	1.36752	0.731293	-0.518072
2927.54	-36259.6	-14782.2	8.85515	1.35346	0.738075	-0.5141
2927.56	-36259.8	-14782.2	8.87439	1.34015	0.745672	-0.506318
2927.58	-36259.9	-14782.1	8.89559	1.32077	0.754758	-0.491434
2927.59	-36260.1	-14782.1	8.92039	1.29131	0.757114	-0.46839
2927.61	-36260.2	-14782	8.94356	1.26025	0.755283	-0.44082
2927.63	-36260.3	-14782	8.96648	1.22784	0.747637	-0.413076
2927.64	-36260.5	-14782	8.98714	1.2004	0.741854	-0.387766
2927.66	-36260.7	-14781.9	9.00696	1.17475	0.73892	-0.372043
2927.68	-36260.8	-14781.9	9.02742	1.1522	0.735397	-0.364985
2927.7	-36260.9	-14781.8	9.04863	1.1325	0.731961	-0.367837
2927.71	-36261.1	-14781.8	9.067	1.1178	0.728566	-0.37453
2927.73	-36261.2	-14781.8	9.08394	1.10398	0.725515	-0.382035
2927.75	-36261.4	-14781.7	9.1011	1.09164	0.720101	-0.388781
2927.76	-36261.5	-14781.7	9.11892	1.08185	0.715134	-0.394842
2927.78	-36261.7	-14781.6	9.14032	1.07305	0.710064	-0.399918
2927.8	-36261.8	-14781.6	9.15919	1.06657	0.704583	-0.403798
2927.82	-36262	-14781.5	9.17538	1.05954	0.701393	-0.406891
2927.83	-36262.1	-14781.5	9.19241	1.05457	0.699753	-0.410417
2927.85	-36262.3	-14781.4	9.21193	1.05141	0.700067	-0.413179
2927.87	-36262.4	-14781.4	9.22994	1.04803	0.699988	-0.414831
2927.88	-36262.6	-14781.4	9.2471	1.04465	0.699983	-0.414466
2927.9	-36262.7	-14781.3	9.26399	1.0409	0.700085	-0.413204
2927.92	-36262.9	-14781.3	9.28251	1.03973	0.699675	-0.41215
2927.93	-36263	-14781.2	9.30408	1.0403	0.702173	-0.411069
2927.95	-36263.2	-14781.2	9.32203	1.03778	0.705584	-0.409294
2927.97	-36263.4	-14781.1	9.33826	1.03437	0.709605	-0.406173
2927.99	-36263.5	-14781.1	9.35588	1.0306	0.707692	-0.403477
2928	-36263.7	-14781	9.3728	1.02985	0.704295	-0.402124
2928.02	-36263.8	-14781	9.38938	1.03006	0.698342	-0.401835
2928.04	-36263.9	-14780.9	9.40665	1.02994	0.691465	-0.402833
2928.05	-36264.1	-14780.9	9.42664	1.03021	0.681632	-0.403917
2928.07	-36264.3	-14780.8	9.44375	1.02735	0.674443	-0.405183
2928.09	-36264.4	-14780.8	9.46126	1.02377	0.667462	-0.404311
2928.1	-36264.6	-14780.8	9.47808	1.02023	0.660953	-0.403179
2928.12	-36264.7	-14780.7	9.49464	1.01994	0.651143	-0.402042
2928.14	-36264.9	-14780.7	9.5123	1.02001	0.643626	-0.401945
2928.16	-36265	-14780.6	9.52907	1.01997	0.640151	-0.401986
2928.17	-36265.2	-14780.6	9.54552	1.0201	0.636947	-0.400969
2928.19	-36265.3	-14780.5	9.56667	1.01667	0.63	-0.398693
2928.21	-36265.5	-14780.5	9.58333	1.01333	0.62	-0.395425
2928.22	-36265.7	-14780.4	9.60333	1.01	0.613333	-0.393246
2928.24	-36265.8	-14780.4	9.62099	1.01002	0.613479	-0.392166
2928.26	-36266	-14780.3	9.63763	1.01003	0.616873	-0.393319
2928.27	-36266.1	-14780.3	9.65436	1.00988	0.620203	-0.394418
2928.29	-36266.3	-14780.2	9.67203	1.00624	0.623723	-0.395406
2928.31	-36266.4	-14780.2	9.68859	1.00289	0.627121	-0.394187
2928.33	-36266.6	-14780.1	9.70539	0.999857	0.63014	-0.39309
2928.34	-36266.7	-14780.1	9.72304	0.999984	0.630016	-0.392136
2928.36	-36266.9	-14780	9.73954	1.00027	0.629722	-0.391937
2928.38	-36267.1	-14780	9.75644	0.998894	0.625684	-0.387735
2928.39	-36267.2	-14779.9	9.77398	0.986571	0.617735	-0.376898
2928.41	-36267.4	-14779.8	9.7907	0.968338	0.607905	-0.359335
2928.43	-36267.5	-14779.8	9.8067	0.944135	0.596425	-0.337553
2928.44	-36267.7	-14779.8	9.82154	0.919534	0.577713	-0.3134
2928.46	-36267.9	-14779.7	9.83731	0.897154	0.556448	-0.290467
2928.48	-36268	-14779.6	9.85167	0.877789	0.53429	-0.263935
2928.5	-36268.2	-14779.6	9.86856	0.86164	0.517312	-0.232599
2928.51	-36268.3	-14779.5	9.88117	0.84862	0.501507	-0.199773
2928.53	-36268.5	-14779.5	9.89501	0.835769	0.48085	-0.167152
2928.55	-36268.6	-14779.4	9.90893	0.827042	0.451797	-0.138493
2928.56	-36268.8	-14779.4	9.92204	0.820422	0.426578	-0.116897
2928.58	-36269	-14779.3	9.9359	0.815016	0.405329	-0.0981609
2928.6	-36269.1	-14779.3	9.94939	0.811481	0.390265	-0.0826221
2928.61	-36269.3	-14779.2	9.9644	0.810042	0.376641	-0.0713778
2928.63	-36269.4	-14779.2	9.98031	0.808482	0.366181	-0.0622368
2928.65	-36269.6	-14779.1	9.99374	0.805473	0.359833	-0.0516769
2928.67	-36269.8	-14779	10.007	0.797564	0.353374	-0.0339232
2928.68	-36269.9	-14779	10.0207	0.779661	0.344887	-0.00102879
2928.7	-36270.1	-14778.9	10.035	0.753982	0.332137	0.0418688
2928.72	-36270.3	-14778.9	10.0457	0.731258	0.319305	0.0857047
2928.73	-36270.4	-14778.8	10.0581	0.710638	0.302723	0.127914
2928.75	-36270.6	-14778.8	10.072	0.692347	0.288162	0.164246
2928.77	-36270.7	-14778.7	10.0855	0.675465	0.271247	0.1941
2928.78	-36270.9	-14778.7	10.0971	0.662742	0.247587	0.220549
2928.8	-36271.1	-14778.6	10.1071	0.653064	0.221137	0.242833
2928.82	-36271.2	-14778.5	10.117	0.64267	0.194872	0.260134
2928.84	-36271.4	-14778.5	10.1275	0.634928	0.164559	0.274986
2928.85	-36271.6	-14778.4	10.1377	0.627978	0.130855	0.283948
2928.87	-36271.7	-14778.4	10.1476	0.62407	0.100548	0.289816
2928.89	-36271.9	-14778.3	10.1581	0.620444	0.0686029	0.292748
2928.9	-36272	-14778.3	10.1683	0.619886	0.0435327	0.294061
2928.92	-36272.2	-14778.2	10.1782	0.62003	0.0257425	0.293338
2928.94	-36272.3	-14778.2	10.1888	0.619995	0.0145519	0.291189
2928.95	-36272.5	-14778.1	10.1988	0.620001	0.00189342	0.287938
2928.97	-36272.7	-14778	10.2088	0.62	-0.0150078	0.285603
2928.99	-36272.8	-14778	10.2194	0.619998	-0.023256	0.284343
2929.01	-36273	-14777.9	10.2295	0.620006	-0.0203214	0.28432
