# Supplementary material for: Extraction of driving behavior primitives considering driver expectation and vehicle dynamics
Source: PLoS One. 2025 Dec 31;20(12):e0340123. doi: 10.1371/journal.pone.0340123 (PMC12755792; doi:10.1371/journal.pone.0340123)
Supplement: S2 File — The dataset utilized in this study is organized into two main folders, categorizing driving scenarios into straight driving and turning maneuvers. These folders contain the raw, unprocessed behavioral data. For a detailed description of the variables and format within the.xlsx files, please refer to the accompanying readme.txt file. (ZIP) [file pone.0340123.s002.zip › DataSetForPimitiveExaction-2/turning/c213_w_1.xlsx]

## Sheet: Sheet1
2857.72	-35942.2	-14589.9	7.89182	-0.0316671	0.0884008	1.33155
2857.74	-35942.2	-14590	7.89064	-0.0304333	0.094196	1.36023
2857.76	-35942.3	-14590.1	7.88987	-0.0300005	0.102077	1.38596
2857.77	-35942.3	-14590.3	7.88965	-0.0306604	0.112539	1.40872
2857.79	-35942.4	-14590.4	7.88979	-0.0320854	0.125704	1.42868
2857.81	-35942.4	-14590.5	7.89009	-0.0338757	0.141645	1.44601
2857.83	-35942.5	-14590.7	7.89032	-0.035847	0.160068	1.46097
2857.84	-35942.5	-14590.8	7.89028	-0.0381858	0.180045	1.47395
2857.86	-35942.6	-14590.9	7.88974	-0.0411102	0.200587	1.48535
2857.88	-35942.6	-14591	7.8887	-0.0445643	0.220765	1.49553
2857.89	-35942.7	-14591.2	7.88741	-0.0480901	0.239738	1.50474
2857.91	-35942.7	-14591.3	7.88618	-0.0512049	0.256687	1.51323
2857.93	-35942.8	-14591.4	7.88509	-0.0537032	0.27131	1.52108
2857.94	-35942.8	-14591.5	7.88398	-0.0557288	0.283964	1.52818
2857.96	-35942.8	-14591.7	7.8827	-0.0574422	0.29505	1.53441
2857.98	-35942.9	-14591.8	7.88135	-0.0588467	0.30517	1.53983
2858	-35942.9	-14591.9	7.88029	-0.0597764	0.315132	1.54468
2858.01	-35943	-14592	7.87988	-0.0600746	0.325744	1.54922
2858.03	-35943	-14592.2	7.88001	-0.059935	0.33753	1.55349
2858.05	-35943.1	-14592.3	7.8801	-0.0598765	0.350748	1.55737
2858.06	-35943.1	-14592.4	7.87962	-0.0603991	0.365661	1.56073
2858.08	-35943.2	-14592.5	7.87852	-0.0615197	0.382679	1.56352
2858.1	-35943.2	-14592.7	7.87715	-0.0628716	0.402334	1.56578
2858.11	-35943.3	-14592.8	7.87585	-0.0641032	0.425169	1.56751
2858.13	-35943.3	-14592.9	7.87471	-0.0651842	0.451855	1.56858
2858.15	-35943.4	-14593	7.87365	-0.0663026	0.483144	1.56877
2858.17	-35943.4	-14593.2	7.87257	-0.0676166	0.519541	1.56787
2858.18	-35943.5	-14593.3	7.87145	-0.0689378	0.558991	1.56587
2858.2	-35943.5	-14593.4	7.87028	-0.069877	0.597955	1.56291
2858.22	-35943.6	-14593.5	7.86908	-0.0701153	0.633383	1.55914
2858.23	-35943.6	-14593.7	7.8679	-0.0699401	0.666434	1.55473
2858.25	-35943.7	-14593.8	7.86684	-0.069938	0.700347	1.5499
2858.27	-35943.7	-14593.9	7.86594	-0.0706068	0.737559	1.54486
2858.28	-35943.8	-14594	7.86496	-0.0718181	0.7749	1.53991
2858.3	-35943.8	-14594.2	7.86355	-0.0731812	0.806852	1.53535
2858.32	-35943.9	-14594.3	7.86144	-0.0743711	0.829239	1.53149
2858.34	-35943.9	-14594.4	7.85899	-0.0754443	0.845601	1.52844
2858.35	-35944	-14594.5	7.85678	-0.0765927	0.862214	1.52624
2858.37	-35944	-14594.6	7.85525	-0.0779291	0.883619	1.52495
2858.39	-35944.1	-14594.8	7.85422	-0.0791901	0.906066	1.52456
2858.4	-35944.1	-14594.9	7.85333	-0.08	0.923333	1.52505
2858.42	-35944.2	-14595	7.8523	-0.0801332	0.931242	1.52638
2858.44	-35944.2	-14595.1	7.85113	-0.0799645	0.93378	1.52832
2858.45	-35944.3	-14595.3	7.84993	-0.0800187	0.936981	1.53064
2858.47	-35944.3	-14595.4	7.84878	-0.080687	0.945406	1.53314
2858.49	-35944.4	-14595.5	7.84765	-0.0819117	0.958691	1.53575
2858.51	-35944.5	-14595.6	7.84653	-0.0835412	0.975438	1.53845
2858.52	-35944.5	-14595.7	7.8454	-0.0854779	0.994837	1.54118
2858.54	-35944.6	-14595.9	7.84426	-0.0877769	1.01773	1.5438
2858.56	-35944.6	-14596	7.84314	-0.0905197	1.04524	1.54614
2858.57	-35944.7	-14596.1	7.84202	-0.0937189	1.0782	1.54813
2858.59	-35944.7	-14596.2	7.84089	-0.0972233	1.11675	1.5499
2858.61	-35944.8	-14596.4	7.83972	-0.100858	1.16089	1.5516
2858.62	-35944.9	-14596.5	7.83852	-0.104449	1.20977	1.55328
2858.64	-35944.9	-14596.6	7.83738	-0.10783	1.26083	1.55475
2858.66	-35945	-14596.7	7.8364	-0.110836	1.31128	1.55582
2858.68	-35945	-14596.8	7.83552	-0.113376	1.35936	1.55648
2858.69	-35945.1	-14597	7.83439	-0.115494	1.40501	1.55713
2858.71	-35945.1	-14597.1	7.83261	-0.117252	1.44843	1.55817
2858.73	-35945.2	-14597.2	7.83022	-0.118969	1.4918	1.55979
2858.74	-35945.3	-14597.3	7.82782	-0.12134	1.54027	1.56184
2858.76	-35945.3	-14597.4	7.82605	-0.125077	1.59907	1.56416
2858.78	-35945.4	-14597.5	7.82498	-0.130328	1.66763	1.56677
2858.8	-35945.4	-14597.7	7.82402	-0.136534	1.7381	1.56992
2858.81	-35945.5	-14597.8	7.82253	-0.143104	1.8024	1.57386
2858.83	-35945.6	-14597.9	7.82036	-0.149778	1.8594	1.57855
2858.85	-35945.6	-14598	7.81785	-0.156658	1.91541	1.58364
2858.86	-35945.7	-14598.1	7.81539	-0.163862	1.97686	1.58875
2858.88	-35945.8	-14598.3	7.8131	-0.171514	2.0447	1.59382
2858.9	-35945.8	-14598.4	7.8109	-0.179745	2.11481	1.59905
2858.91	-35945.9	-14598.5	7.8087	-0.188686	2.18326	1.60465
2858.93	-35945.9	-14598.6	7.80644	-0.198475	2.25191	1.61058
2858.95	-35946	-14598.7	7.80415	-0.209261	2.32724	1.61662
2858.96	-35946.1	-14598.8	7.80183	-0.221152	2.41511	1.62257
2858.98	-35946.2	-14599	7.79952	-0.233766	2.51179	1.62844
2859	-35946.2	-14599.1	7.7973	-0.24639	2.60708	1.63438
2859.02	-35946.3	-14599.2	7.7952	-0.258367	2.69153	1.64054
2859.03	-35946.4	-14599.3	7.79308	-0.269692	2.7647	1.64687
2859.05	-35946.4	-14599.4	7.79065	-0.280735	2.83139	1.65321
2859.07	-35946.5	-14599.5	7.78767	-0.291845	2.89606	1.65943
2859.08	-35946.6	-14599.6	7.78424	-0.303139	2.95989	1.66563
2859.1	-35946.7	-14599.7	7.78064	-0.314621	3.02246	1.67203
2859.12	-35946.7	-14599.8	7.77709	-0.326329	3.08372	1.6788
2859.13	-35946.8	-14599.9	7.77367	-0.338558	3.14649	1.68565
2859.15	-35946.9	-14600.1	7.77038	-0.351707	3.21476	1.6921
2859.17	-35947	-14600.2	7.76719	-0.365948	3.29081	1.69775
2859.19	-35947	-14600.3	7.7639	-0.380141	3.36727	1.70259
2859.2	-35947.1	-14600.4	7.76023	-0.392681	3.43334	1.70675
2859.22	-35947.2	-14600.5	7.75599	-0.402368	3.48099	1.71032
2859.24	-35947.3	-14600.6	7.75137	-0.409928	3.51563	1.7133
2859.25	-35947.4	-14600.7	7.74667	-0.416667	3.54667	1.71569
2859.27	-35947.5	-14600.8	7.74211	-0.423722	3.58179	1.71752
2859.29	-35947.5	-14600.9	7.73763	-0.431581	3.62186	1.71922
2859.3	-35947.6	-14601	7.73306	-0.440565	3.66603	1.72127
2859.32	-35947.7	-14601.1	7.72835	-0.450888	3.71369	1.72399
2859.34	-35947.8	-14601.2	7.72373	-0.462391	3.76493	1.7271
2859.36	-35947.9	-14601.3	7.71954	-0.474839	3.82002	1.7302
2859.37	-35948	-14601.4	7.71593	-0.487832	3.87747	1.73299
2859.39	-35948.1	-14601.5	7.71266	-0.500495	3.93087	1.73552
2859.41	-35948.2	-14601.6	7.70942	-0.511874	3.97296	1.73788
2859.42	-35948.2	-14601.7	7.70602	-0.521516	4.00048	1.74008
2859.44	-35948.3	-14601.8	7.70257	-0.53016	4.01962	1.74192
2859.46	-35948.4	-14601.9	7.69923	-0.538719	4.03797	1.74314
2859.47	-35948.5	-14602	7.69602	-0.54772	4.06043	1.74378
2859.49	-35948.6	-14602.1	7.69265	-0.556914	4.08657	1.74437
2859.51	-35948.7	-14602.1	7.6888	-0.565961	4.11535	1.74553
2859.53	-35948.8	-14602.2	7.6844	-0.574797	4.14682	1.74752
2859.54	-35948.9	-14602.3	7.67971	-0.583832	4.18301	1.74998
2859.56	-35949	-14602.4	7.67504	-0.59351	4.22609	1.75251
2859.58	-35949.1	-14602.5	7.67052	-0.603529	4.27435	1.75486
2859.59	-35949.2	-14602.6	7.66603	-0.612489	4.32041	1.75701
2859.61	-35949.3	-14602.7	7.66141	-0.618931	4.3566	1.75893
2859.63	-35949.4	-14602.8	7.6567	-0.622348	4.38018	1.76049
2859.64	-35949.5	-14602.8	7.6522	-0.623436	4.39467	1.76136
2859.66	-35949.6	-14602.9	7.64819	-0.622955	4.40392	1.76124
2859.68	-35949.7	-14603	7.64471	-0.621292	4.40997	1.76008
2859.7	-35949.8	-14603.1	7.6415	-0.618434	4.41297	1.75817
2859.71	-35949.9	-14603.2	7.63829	-0.614373	4.41299	1.75577
2859.73	-35950.1	-14603.2	7.63495	-0.609578	4.41079	1.75314
2859.75	-35950.2	-14603.3	7.63147	-0.604963	4.4078	1.7505
2859.76	-35950.3	-14603.4	7.62786	-0.601411	4.40532	1.74805
2859.78	-35950.4	-14603.5	7.62428	-0.599014	4.40295	1.74581
2859.8	-35950.5	-14603.5	7.62102	-0.597244	4.39886	1.74367
2859.82	-35950.6	-14603.6	7.61834	-0.595564	4.39129	1.74151
2859.83	-35950.7	-14603.7	7.61613	-0.593567	4.37931	1.73911
2859.85	-35950.8	-14603.7	7.614	-0.590939	4.36255	1.73626
2859.87	-35950.9	-14603.8	7.61161	-0.58735	4.34071	1.7327
2859.88	-35951.1	-14603.9	7.60913	-0.582331	4.3137	1.72822
2859.9	-35951.2	-14603.9	7.60705	-0.575329	4.28161	1.72263
2859.92	-35951.3	-14604	7.60574	-0.565904	4.24469	1.71572
2859.93	-35951.4	-14604.1	7.60486	-0.554546	4.20461	1.70726
2859.95	-35951.5	-14604.1	7.60364	-0.542207	4.16377	1.697
2859.97	-35951.6	-14604.2	7.6015	-0.529596	4.12419	1.68464
2859.98	-35951.8	-14604.2	7.59893	-0.51573	4.08517	1.66948
2860	-35951.9	-14604.3	7.59684	-0.498917	4.0449	1.65064
2860.02	-35952	-14604.4	7.59598	-0.477513	4.00171	1.62734
2860.04	-35952.1	-14604.4	7.59611	-0.450164	3.95468	1.59904
2860.05	-35952.2	-14604.5	7.59664	-0.415616	3.90318	1.56534
2860.07	-35952.4	-14604.5	7.59715	-0.37296	3.84694	1.52592
2860.09	-35952.5	-14604.6	7.59805	-0.32291	3.78744	1.48084
2860.1	-35952.6	-14604.6	7.6	-0.266667	3.72667	1.43028
2860.12	-35952.7	-14604.7	7.60346	-0.205426	3.66663	1.37465
2860.14	-35952.8	-14604.7	7.60817	-0.140359	3.60941	1.3152
2860.15	-35953	-14604.8	7.61367	-0.0726299	3.5571	1.25341
2860.17	-35953.1	-14604.8	7.61967	-0.00357001	3.51057	1.19068
2860.19	-35953.2	-14604.9	7.62643	0.0649381	3.4666	1.12817
2860.21	-35953.3	-14604.9	7.63433	0.130896	3.4211	1.06698
2860.22	-35953.4	-14605	7.64361	0.192705	3.37186	1.00814
2860.24	-35953.6	-14605	7.65405	0.249896	3.322	0.952479
2860.26	-35953.7	-14605.1	7.66539	0.302195	3.27556	0.900787
2860.27	-35953.8	-14605.1	7.6774	0.349389	3.23435	0.85367
2860.29	-35954	-14605.1	7.69	0.391402	3.19492	0.811288
2860.31	-35954.1	-14605.2	7.70313	0.428181	3.15305	0.773737
2860.32	-35954.2	-14605.2	7.71667	0.459837	3.1076	0.74064
2860.34	-35954.3	-14605.3	7.73037	0.486826	3.06364	0.710676
2860.36	-35954.5	-14605.3	7.74398	0.509652	3.02693	0.682412
2860.38	-35954.6	-14605.4	7.75742	0.529887	2.99875	0.654642
2860.39	-35954.7	-14605.4	7.771	0.550932	2.97259	0.626552
2860.41	-35954.8	-14605.4	7.78502	0.576335	2.9413	0.59737
2860.43	-35955	-14605.5	7.79959	0.607706	2.90278	0.566285
2860.44	-35955.1	-14605.5	7.8145	0.643809	2.86232	0.532439
2860.46	-35955.2	-14605.6	7.82952	0.683196	2.82573	0.494997
2860.48	-35955.4	-14605.6	7.8448	0.725001	2.79505	0.454077
2860.49	-35955.5	-14605.6	7.86092	0.769093	2.76759	0.411
2860.51	-35955.6	-14605.7	7.87847	0.815353	2.74042	0.36714
2860.53	-35955.7	-14605.7	7.89745	0.862719	2.71225	0.323175
2860.55	-35955.9	-14605.7	7.91725	0.909112	2.68354	0.279034
2860.56	-35956	-14605.8	7.93724	0.952511	2.65469	0.234626
2860.58	-35956.1	-14605.8	7.95732	0.993107	2.6231	0.190201
2860.6	-35956.3	-14605.8	7.97793	1.03314	2.58335	0.146318
2860.61	-35956.4	-14605.9	7.99947	1.07479	2.53023	0.103519
2860.63	-35956.5	-14605.9	8.02196	1.11814	2.4628	0.0618329
2860.65	-35956.7	-14605.9	8.04508	1.1616	2.38361	0.0208846
2860.66	-35956.8	-14606	8.06853	1.20364	2.29519	-0.0196515
2860.68	-35956.9	-14606	8.09222	1.24378	2.1994	-0.059333
2860.7	-35957.1	-14606	8.11621	1.28228	2.09757	-0.0971952
2860.72	-35957.2	-14606.1	8.14057	1.3193	1.99101	-0.132316
2860.73	-35957.4	-14606.1	8.16536	1.35373	1.88062	-0.1643
2860.75	-35957.5	-14606.1	8.19064	1.38377	1.7671	-0.193058
2860.77	-35957.6	-14606.1	8.21644	1.40783	1.65134	-0.218514
2860.78	-35957.8	-14606.2	8.24257	1.42641	1.53619	-0.240662
2860.8	-35957.9	-14606.2	8.26874	1.44105	1.42546	-0.259535
2860.82	-35958	-14606.2	8.29469	1.45316	1.32251	-0.275203
2860.84	-35958.2	-14606.3	8.32062	1.46346	1.22764	-0.288023
2860.85	-35958.3	-14606.3	8.34687	1.47236	1.1399	-0.298469
2860.87	-35958.5	-14606.3	8.37372	1.48022	1.05879	-0.307007
2860.89	-35958.6	-14606.3	8.40101	1.48712	0.986568	-0.314037
2860.9	-35958.7	-14606.4	8.42839	1.49302	0.926426	-0.319941
2860.92	-35958.9	-14606.4	8.45563	1.49797	0.880685	-0.325054
2860.94	-35959	-14606.4	8.48278	1.50236	0.847394	-0.329499
2860.95	-35959.2	-14606.5	8.51	1.50667	0.823333	-0.333333
2860.97	-35959.3	-14606.5	8.53738	1.51125	0.806121	-0.336633
2860.99	-35959.4	-14606.5	8.56467	1.51589	0.796732	-0.339537
2861	-35959.6	-14606.6	8.59157	1.52024	0.79698	-0.342201
2861.02	-35959.7	-14606.6	8.61787	1.52405	0.807834	-0.344717
2861.04	-35959.9	-14606.6	8.64382	1.52737	0.827424	-0.346962
2861.06	-35960	-14606.7	8.66972	1.53034	0.853289	-0.348768
2861.07	-35960.2	-14606.7	8.6958	1.53301	0.883395	-0.350008
2861.09	-35960.3	-14606.7	8.72192	1.53526	0.91692	-0.350663
2861.11	-35960.5	-14606.7	8.7479	1.5369	0.953255	-0.350732
2861.12	-35960.6	-14606.8	8.77373	1.53775	0.991368	-0.350193
2861.14	-35960.7	-14606.8	8.79974	1.5376	1.02923	-0.348961
2861.16	-35960.9	-14606.8	8.82633	1.53622	1.06468	-0.346945
2861.17	-35961	-14606.9	8.85357	1.53355	1.0969	-0.344117
2861.19	-35961.2	-14606.9	8.88094	1.52981	1.12779	-0.340569
2861.21	-35961.3	-14606.9	8.90782	1.52525	1.15956	-0.336411
2861.23	-35961.5	-14606.9	8.934	1.52004	1.19295	-0.331773
2861.24	-35961.6	-14607	8.95987	1.51416	1.2262	-0.326822
2861.26	-35961.8	-14607	8.9859	1.50762	1.25727	-0.321725
2861.28	-35961.9	-14607	9.01219	1.50063	1.28508	-0.316681
2861.29	-35962.1	-14607.1	9.03828	1.49375	1.30994	-0.311929
2861.31	-35962.2	-14607.1	9.06369	1.48758	1.3322	-0.307711
2861.33	-35962.4	-14607.1	9.08845	1.48244	1.35127	-0.304225
2861.34	-35962.5	-14607.1	9.11326	1.47838	1.36528	-0.301624
2861.36	-35962.7	-14607.2	9.13882	1.47541	1.37237	-0.300048
2861.38	-35962.8	-14607.2	9.1651	1.4736	1.37201	-0.299547
2861.4	-35963	-14607.2	9.19129	1.47309	1.36517	-0.30007
2861.41	-35963.2	-14607.2	9.21657	1.47399	1.35286	-0.301556
2861.43	-35963.3	-14607.3	9.24113	1.47607	1.33566	-0.303886
2861.45	-35963.5	-14607.3	9.26604	1.47881	1.31372	-0.306888
2861.46	-35963.6	-14607.3	9.29233	1.48167	1.28727	-0.310384
2861.48	-35963.8	-14607.3	9.31931	1.48423	1.25814	-0.314144
2861.5	-35963.9	-14607.4	9.34497	1.48618	1.22944	-0.317899
2861.51	-35964.1	-14607.4	9.36754	1.48724	1.20408	-0.3214
2861.53	-35964.2	-14607.4	9.3886	1.4874	1.18227	-0.324683
2861.55	-35964.4	-14607.4	9.41207	1.48691	1.16239	-0.327973
2861.57	-35964.6	-14607.5	9.44124	1.48591	1.14326	-0.331453
2861.58	-35964.8	-14607.5	9.47293	1.484	1.1287	-0.334806
2861.6	-35964.9	-14607.5	9.50098	1.48064	1.12449	-0.337498
2861.62	-35965	-14607.5	9.52572	1.47713	1.12878	-0.339551
2861.63	-35965.2	-14607.6	9.5503	1.47525	1.13662	-0.341256
2861.65	-35965.4	-14607.6	9.57551	1.47375	1.14761	-0.342851
2861.67	-35965.5	-14607.6	9.6011	1.47058	1.16294	-0.344519
2861.68	-35965.7	-14607.6	9.62695	1.46699	1.18113	-0.346211
2861.7	-35965.9	-14607.6	9.65288	1.46503	1.19991	-0.347833
2861.72	-35966	-14607.7	9.67851	1.46346	1.21887	-0.349562
2861.74	-35966.2	-14607.7	9.70354	1.46045	1.23795	-0.351613
2861.75	-35966.3	-14607.7	9.72851	1.45686	1.2557	-0.353893
2861.77	-35966.5	-14607.7	9.75408	1.45383	1.27067	-0.356341
2861.79	-35966.7	-14607.7	9.78	1.45	1.28333	-0.359477
2861.8	-35966.9	-14607.8	9.80587	1.44387	1.29495	-0.363729
2861.82	-35967	-14607.8	9.8315	1.4362	1.30747	-0.368468
2861.84	-35967.2	-14607.8	9.85675	1.42805	1.32266	-0.373141
2861.86	-35967.3	-14607.8	9.88143	1.41948	1.34119	-0.37833
2861.87	-35967.5	-14607.8	9.90553	1.41061	1.36347	-0.384467
2861.89	-35967.7	-14607.9	9.9295	1.40245	1.39003	-0.390675
2861.91	-35967.8	-14607.9	9.95364	1.39557	1.42118	-0.396274
2861.92	-35968	-14607.9	9.97749	1.38873	1.45653	-0.401906
2861.94	-35968.2	-14607.9	10.0008	1.38079	1.49824	-0.408206
2861.96	-35968.4	-14607.9	10.0242	1.37163	1.55479	-0.415237
2861.97	-35968.5	-14607.9	10.0481	1.36143	1.62978	-0.42318
2861.99	-35968.7	-14608	10.0724	1.35084	1.71307	-0.432702
2862.01	-35968.9	-14608	10.0968	1.34042	1.8002	-0.443872
2862.02	-35969	-14608	10.1199	1.33047	1.90228	-0.455427
2862.04	-35969.2	-14608	10.1416	1.32074	2.02401	-0.466441
2862.06	-35969.4	-14608	10.1631	1.31	2.15588	-0.476856
2862.08	-35969.6	-14608	10.1854	1.29793	2.29	-0.486265
2862.09	-35969.7	-14608	10.208	1.28579	2.4236	-0.493541
2862.11	-35969.9	-14608	10.2304	1.27396	2.55251	-0.498217
2862.13	-35970.1	-14608.1	10.2522	1.26127	2.66985	-0.500912
2862.14	-35970.2	-14608.1	10.2738	1.24773	2.77359	-0.502103
2862.16	-35970.4	-14608.1	10.2959	1.23489	2.86812	-0.501983
2862.18	-35970.6	-14608.1	10.3185	1.22304	2.95856	-0.500853
2862.19	-35970.8	-14608.1	10.3397	1.21076	3.05	-0.499184
2862.21	-35970.9	-14608.1	10.36	1.19844	3.13631	-0.497898
2862.23	-35971.1	-14608.1	10.3819	1.18849	3.20001	-0.498311
2862.25	-35971.3	-14608.1	10.4042	1.18196	3.23799	-0.500185
2862.26	-35971.5	-14608.1	10.4222	1.17854	3.26056	-0.501986
2862.28	-35971.7	-14608.1	10.44	1.1771	3.26902	-0.50556
2862.3	-35971.8	-14608.1	10.4679	1.17619	3.25606	-0.515164
2862.31	-35972	-14608.1	10.4932	1.17891	3.21801	-0.524059
2862.33	-35972.2	-14608.1	10.5129	1.17996	3.16408	-0.529868
2862.35	-35972.4	-14608.1	10.5328	1.182	3.10338	-0.534109
2862.36	-35972.5	-14608.1	10.5546	1.18512	3.03263	-0.541287
2862.38	-35972.7	-14608.1	10.5798	1.19143	2.94265	-0.55061
2862.4	-35972.9	-14608.1	10.6009	1.19553	2.84124	-0.560406
2862.42	-35973.1	-14608.1	10.6217	1.20174	2.73371	-0.568964
2862.43	-35973.3	-14608.1	10.6418	1.20604	2.64435	-0.576811
2862.45	-35973.5	-14608	10.6642	1.20935	2.5743	-0.582148
2862.47	-35973.6	-14608	10.6892	1.21031	2.5207	-0.583121
2862.48	-35973.8	-14608	10.71	1.2073	2.48733	-0.579418
2862.5	-35974	-14608	10.7297	1.20399	2.47116	-0.573775
2862.52	-35974.2	-14608	10.7507	1.20022	2.46976	-0.570943
2862.53	-35974.4	-14608	10.7739	1.2001	2.47257	-0.570671
2862.55	-35974.6	-14608	10.7974	1.1971	2.48447	-0.571961
2862.57	-35974.7	-14608	10.8188	1.19364	2.50825	-0.568905
2862.59	-35974.9	-14608	10.8389	1.187	2.54131	-0.563576
2862.6	-35975.1	-14607.9	10.8587	1.1835	2.57754	-0.555981
2862.62	-35975.3	-14607.9	10.8833	1.18	2.62333	-0.550109
2862.64	-35975.5	-14607.9	10.9033	1.17667	2.66333	-0.545752
2862.65	-35975.7	-14607.9	10.9233	1.17333	2.7	-0.541394
2862.67	-35975.8	-14607.9	10.9447	1.16632	2.73513	-0.537968
2862.69	-35976.1	-14607.9	10.9681	1.16325	2.76153	-0.537126
2862.7	-35976.2	-14607.8	10.9913	1.16347	2.78421	-0.540535
2862.72	-35976.4	-14607.8	11.0124	1.16711	2.79021	-0.543927
2862.74	-35976.6	-14607.8	11.0323	1.17038	2.78505	-0.545818
2862.76	-35976.8	-14607.8	11.0525	1.17373	2.75936	-0.545816
2862.77	-35976.9	-14607.8	11.0737	1.17737	2.71333	-0.54705
2862.79	-35977.1	-14607.7	11.0933	1.18018	2.65374	-0.548175
2862.81	-35977.3	-14607.7	11.1142	1.18004	2.6044	-0.548974
2862.82	-35977.5	-14607.7	11.1385	1.17948	2.56356	-0.547492
2862.84	-35977.7	-14607.7	11.1579	1.17583	2.54476	-0.545058
2862.86	-35977.9	-14607.6	11.1782	1.1725	2.51675	-0.541682
2862.88	-35978.1	-14607.6	11.2002	1.1691	2.4872	-0.538084
2862.89	-35978.3	-14607.6	11.2228	1.1652	2.45398	-0.533221
2862.91	-35978.5	-14607.6	11.2428	1.15706	2.42525	-0.525812
2862.93	-35978.7	-14607.5	11.2639	1.14641	2.40407	-0.516063
2862.94	-35978.9	-14607.5	11.2838	1.13626	2.39367	-0.506702
2862.96	-35979	-14607.5	11.3032	1.1275	2.38922	-0.49777
2862.98	-35979.2	-14607.4	11.32	1.11924	2.39205	-0.489163
2862.99	-35979.4	-14607.4	11.3378	1.11047	2.40093	-0.481243
2863.01	-35979.6	-14607.4	11.3588	1.10281	2.41935	-0.472654
2863.03	-35979.8	-14607.3	11.3796	1.09074	2.44577	-0.464406
2863.05	-35980	-14607.3	11.3993	1.07547	2.47352	-0.455372
2863.06	-35980.2	-14607.3	11.4199	1.0487	2.50552	-0.444125
2863.08	-35980.4	-14607.2	11.441	1.0186	2.53318	-0.430946
2863.1	-35980.6	-14607.2	11.4589	0.992696	2.554	-0.417812
2863.11	-35980.7	-14607.2	11.476	0.965623	2.56001	-0.400889
2863.13	-35981	-14607.1	11.4933	0.932704	2.54973	-0.378234
2863.15	-35981.1	-14607.1	11.5096	0.892206	2.53193	-0.348748
2863.16	-35981.3	-14607.1	11.5274	0.843839	2.5112	-0.312639
2863.18	-35981.5	-14607	11.5423	0.799611	2.48658	-0.277048
2863.2	-35981.7	-14607	11.5551	0.764645	2.4569	-0.247067
2863.21	-35981.9	-14606.9	11.5692	0.73413	2.41173	-0.220554
2863.23	-35982.1	-14606.9	11.5827	0.712328	2.36352	-0.199047
2863.25	-35982.3	-14606.9	11.5963	0.692068	2.31545	-0.182943
2863.27	-35982.5	-14606.8	11.6076	0.676714	2.26186	-0.168614
2863.28	-35982.7	-14606.8	11.6177	0.660279	2.21653	-0.157122
2863.3	-35982.9	-14606.7	11.6273	0.648651	2.17184	-0.146908
2863.32	-35983.1	-14606.7	11.6408	0.640742	2.11736	-0.140219
2863.33	-35983.3	-14606.6	11.6543	0.640022	2.05445	-0.136585
2863.35	-35983.5	-14606.6	11.6678	0.637348	1.9956	-0.134517
2863.37	-35983.6	-14606.5	11.6788	0.633912	1.95346	-0.130207
2863.38	-35983.9	-14606.5	11.6888	0.627354	1.93198	-0.125778
2863.4	-35984	-14606.4	11.6988	0.623663	1.91506	-0.12139
2863.42	-35984.2	-14606.4	11.7094	0.62021	1.90107	-0.117842
2863.44	-35984.4	-14606.4	11.7194	0.616876	1.87805	-0.114555
2863.45	-35984.6	-14606.3	11.7294	0.613462	1.85776	-0.112275
2863.47	-35984.8	-14606.3	11.74	0.613333	1.84	-0.1122
2863.49	-35985	-14606.2	11.7533	0.616667	1.82667	-0.114379
2863.5	-35985.2	-14606.2	11.7667	0.62	1.81667	-0.116558
2863.52	-35985.4	-14606.1	11.7807	0.619868	1.81342	-0.118916
2863.54	-35985.5	-14606.1	11.7905	0.61647	1.81675	-0.123452
2863.55	-35985.8	-14606	11.8006	0.613075	1.81283	-0.132549
2863.57	-35986	-14606	11.8112	0.610057	1.79738	-0.147874
2863.59	-35986.2	-14605.9	11.8212	0.613795	1.76999	-0.164316
2863.61	-35986.4	-14605.8	11.8312	0.617114	1.7392	-0.181766
2863.62	-35986.5	-14605.8	11.8418	0.62025	1.70491	-0.197508
2863.64	-35986.8	-14605.7	11.8518	0.619908	1.68315	-0.210179
2863.66	-35986.9	-14605.7	11.8618	0.620116	1.66315	-0.220438
2863.67	-35987.1	-14605.6	11.873	0.619444	1.64074	-0.226798
2863.69	-35987.3	-14605.6	11.8864	0.615898	1.61379	-0.230209
2863.71	-35987.5	-14605.5	11.9001	0.612259	1.58637	-0.231558
2863.72	-35987.7	-14605.5	11.9133	0.61041	1.55302	-0.235173
2863.74	-35987.9	-14605.4	11.9228	0.614412	1.51491	-0.238736
2863.76	-35988.1	-14605.3	11.9331	0.617828	1.46837	-0.24274
2863.78	-35988.3	-14605.3	11.9436	0.620325	1.42308	-0.24451
2863.79	-35988.5	-14605.2	11.9535	0.619913	1.39341	-0.245176
2863.81	-35988.7	-14605.2	11.9637	0.620021	1.36885	-0.245079
2863.83	-35988.9	-14605.1	11.9742	0.619994	1.3476	-0.245104
2863.84	-35989.1	-14605	11.984	0.620002	1.32249	-0.245096
2863.86	-35989.3	-14605	11.9944	0.62	1.29603	-0.2451
2863.88	-35989.5	-14604.9	12.0048	0.62	1.2732	-0.245093
2863.89	-35989.7	-14604.9	12.0147	0.62	1.25612	-0.245117
2863.91	-35989.9	-14604.8	12.0247	0.62	1.24633	-0.245031
2863.93	-35990	-14604.8	12.0369	0.619999	1.23968	-0.245537
2863.95	-35990.2	-14604.7	12.0503	0.620003	1.23284	-0.247144
2863.96	-35990.4	-14604.6	12.0645	0.619989	1.20101	-0.250233
2863.98	-35990.6	-14604.6	12.0758	0.620046	1.15159	-0.253
2864	-35990.9	-14604.5	12.0855	0.619852	1.0935	-0.254659
2864.01	-35991	-14604.4	12.0959	0.620602	1.04661	-0.254061
2864.03	-35991.2	-14604.4	12.1063	0.616286	0.99694	-0.249819
2864.05	-35991.4	-14604.3	12.1164	0.607698	0.946675	-0.240737
2864.07	-35991.6	-14604.3	12.1269	0.591895	0.892979	-0.22755
2864.08	-35991.8	-14604.2	12.137	0.576985	0.844233	-0.213129
2864.1	-35992	-14604.1	12.1474	0.5638	0.787996	-0.200584
2864.12	-35992.2	-14604.1	12.1548	0.552316	0.731811	-0.188901
2864.13	-35992.4	-14604	12.1645	0.542424	0.68333	-0.178622
2864.15	-35992.6	-14603.9	12.1715	0.532116	0.645313	-0.169787
2864.17	-35992.8	-14603.9	12.1816	0.524535	0.606415	-0.161396
2864.18	-35993	-14603.8	12.1888	0.517619	0.577074	-0.155537
2864.2	-35993.2	-14603.7	12.198	0.513913	0.559179	-0.150952
2864.22	-35993.4	-14603.7	12.2088	0.510236	0.547454	-0.148384
2864.23	-35993.6	-14603.6	12.2189	0.510085	0.543807	-0.146212
2864.25	-35993.8	-14603.5	12.2287	0.507139	0.537392	-0.144122
2864.27	-35994	-14603.5	12.2395	0.503551	0.533498	-0.140711
2864.29	-35994.2	-14603.4	12.2463	0.500108	0.530203	-0.138437
2864.3	-35994.4	-14603.4	12.2529	0.499972	0.526865	-0.137284
2864.32	-35994.6	-14603.3	12.26	0.5	0.523333	-0.137255
2864.34	-35994.8	-14603.2	12.27	0.5	0.52	-0.137255
2864.35	-35995	-14603.2	12.28	0.5	0.516667	-0.137255
2864.37	-35995.2	-14603.1	12.2871	0.5	0.505622	-0.137255
2864.39	-35995.3	-14603	12.2937	0.5	0.481754	-0.137255
2864.4	-35995.6	-14603	12.3005	0.5	0.451214	-0.137255
2864.42	-35995.8	-14602.9	12.3112	0.5	0.412235	-0.137255
2864.44	-35996	-14602.8	12.3212	0.5	0.375376	-0.137254
2864.46	-35996.2	-14602.8	12.331	0.499998	0.335748	-0.137259
2864.47	-35996.4	-14602.7	12.3379	0.500011	0.305009	-0.137231
2864.49	-35996.5	-14602.6	12.3444	0.49996	0.279074	-0.137347
2864.51	-35996.8	-14602.6	12.3517	0.500149	0.250371	-0.136885
2864.52	-35996.9	-14602.5	12.3624	0.499155	0.20492	-0.130751
2864.54	-35997.1	-14602.4	12.3724	0.490734	0.155844	-0.115028
2864.56	-35997.4	-14602.4	12.3819	0.476046	0.11357	-0.0872497
2864.57	-35997.5	-14602.3	12.3886	0.458101	0.0776168	-0.053389
