# Supplementary material for: Extraction of driving behavior primitives considering driver expectation and vehicle dynamics
Source: PLoS One. 2025 Dec 31;20(12):e0340123. doi: 10.1371/journal.pone.0340123 (PMC12755792; doi:10.1371/journal.pone.0340123)
Supplement: S2 File — The dataset utilized in this study is organized into two main folders, categorizing driving scenarios into straight driving and turning maneuvers. These folders contain the raw, unprocessed behavioral data. For a detailed description of the variables and format within the.xlsx files, please refer to the accompanying readme.txt file. (ZIP) [file pone.0340123.s002.zip › DataSetForPimitiveExaction-2/turning/c213_w_2.xlsx]

## Sheet: Sheet1
2886.88	-36133.7	-14552.4	4.08057	-0.541968	-0.0297234	-0.165009
2886.9	-36133.7	-14552.4	4.07064	-0.511703	-0.0330377	-0.190277
2886.91	-36133.8	-14552.4	4.06	-0.483333	-0.04	-0.216776
2886.93	-36133.9	-14552.4	4.05333	-0.46	-0.0433333	-0.247277
2886.95	-36133.9	-14552.3	4.04667	-0.436667	-0.0466667	-0.278867
2886.96	-36134	-14552.3	4.03946	-0.415491	-0.0504271	-0.305256
2886.98	-36134.1	-14552.3	4.02951	-0.399385	-0.060575	-0.324541
2887	-36134.1	-14552.3	4.02292	-0.392952	-0.0708039	-0.340799
2887.01	-36134.2	-14552.2	4.01613	-0.386091	-0.0890843	-0.355599
2887.03	-36134.2	-14552.2	4.01277	-0.382866	-0.113404	-0.365785
2887.05	-36134.3	-14552.2	4.00579	-0.380102	-0.147707	-0.370905
2887.07	-36134.4	-14552.2	3.99881	-0.384005	-0.187323	-0.375515
2887.08	-36134.4	-14552.2	3.99218	-0.387435	-0.231453	-0.379867
2887.1	-36134.5	-14552.1	3.98543	-0.395195	-0.28908	-0.384127
2887.12	-36134.6	-14552.1	3.9784	-0.405015	-0.375273	-0.385293
2887.13	-36134.6	-14552.1	3.97175	-0.412455	-0.467138	-0.383322
2887.15	-36134.7	-14552.1	3.96518	-0.420696	-0.542937	-0.383015
2887.17	-36134.8	-14552	3.95712	-0.427831	-0.603385	-0.381075
2887.18	-36134.8	-14552	3.94774	-0.448937	-0.690699	-0.381024
2887.2	-36134.9	-14552	3.9413	-0.464591	-0.831205	-0.38013
2887.22	-36135	-14552	3.93443	-0.47617	-0.943018	-0.379714
2887.24	-36135	-14552	3.9268	-0.482945	-0.99517	-0.373884
2887.25	-36135.1	-14552	3.91625	-0.494326	-1.03001	-0.357949
2887.27	-36135.1	-14551.9	3.90556	-0.511642	-1.13493	-0.330701
2887.29	-36135.2	-14551.9	3.89722	-0.529182	-1.27787	-0.298084
2887.3	-36135.3	-14551.9	3.89149	-0.539934	-1.37899	-0.261862
2887.32	-36135.3	-14551.9	3.88473	-0.547956	-1.41074	-0.219406
2887.34	-36135.4	-14551.9	3.87672	-0.543817	-1.35813	-0.176616
2887.36	-36135.5	-14551.9	3.86644	-0.541333	-1.31166	-0.134587
2887.37	-36135.5	-14551.8	3.85633	-0.548444	-1.29541	-0.0903345
2887.39	-36135.6	-14551.8	3.84557	-0.55137	-1.28858	-0.0462353
2887.41	-36135.7	-14551.8	3.83705	-0.553992	-1.28286	-0.0117944
2887.42	-36135.7	-14551.8	3.83043	-0.551746	-1.26419	0.0164346
2887.44	-36135.8	-14551.8	3.82371	-0.550017	-1.23545	0.0360187
2887.46	-36135.8	-14551.8	3.81562	-0.548356	-1.19788	0.0474184
2887.47	-36135.9	-14551.8	3.805	-0.547392	-1.1596	0.0559358
2887.49	-36136	-14551.7	3.79438	-0.553966	-1.1249	0.0610386
2887.51	-36136	-14551.7	3.78629	-0.557289	-1.09565	0.0620304
2887.52	-36136.1	-14551.7	3.77957	-0.555613	-1.05464	0.0544883
2887.54	-36136.2	-14551.7	3.77296	-0.54701	-1.00699	0.0408862
2887.56	-36136.2	-14551.7	3.76441	-0.542631	-0.967556	0.0256825
2887.58	-36136.3	-14551.7	3.75376	-0.543188	-0.967621	0.0124006
2887.59	-36136.4	-14551.7	3.7432	-0.545509	-0.990101	0.00274062
2887.61	-36136.4	-14551.7	3.73556	-0.546959	-1.01159	-0.0035963
2887.63	-36136.5	-14551.7	3.72872	-0.547605	-1.05477	-0.00289552
2887.64	-36136.6	-14551.7	3.72218	-0.561636	-1.12876	0.00623678
2887.66	-36136.6	-14551.7	3.71315	-0.575609	-1.23211	0.0265997
2887.68	-36136.7	-14551.7	3.70253	-0.595055	-1.32845	0.0579708
2887.69	-36136.7	-14551.7	3.69198	-0.611101	-1.39306	0.0959416
2887.71	-36136.8	-14551.6	3.68518	-0.620127	-1.42844	0.139399
2887.73	-36136.9	-14551.6	3.67504	-0.637502	-1.4733	0.187255
2887.75	-36136.9	-14551.6	3.66796	-0.64701	-1.53657	0.2364
2887.76	-36137	-14551.6	3.65833	-0.673135	-1.61925	0.271928
2887.78	-36137.1	-14551.6	3.65089	-0.67951	-1.68474	0.291572
2887.8	-36137.1	-14551.6	3.64124	-0.689718	-1.71476	0.279481
2887.81	-36137.2	-14551.6	3.63119	-0.680829	-1.73045	0.253118
2887.83	-36137.2	-14551.6	3.62062	-0.685935	-1.76727	0.221531
2887.85	-36137.3	-14551.6	3.61057	-0.699033	-1.81683	0.206318
2887.86	-36137.4	-14551.6	3.60061	-0.716008	-1.86219	0.202573
2887.88	-36137.4	-14551.6	3.59	-0.716667	-1.85	0.206972
2887.9	-36137.5	-14551.6	3.58	-0.703333	-1.8	0.218954
2887.92	-36137.6	-14551.6	3.57	-0.7	-1.75	0.245098
2887.93	-36137.6	-14551.6	3.55935	-0.714142	-1.74725	0.284568
2887.95	-36137.7	-14551.6	3.54957	-0.723838	-1.75708	0.322142
2887.97	-36137.8	-14551.7	3.54279	-0.730078	-1.75212	0.347669
2887.98	-36137.8	-14551.7	3.53237	-0.730598	-1.72852	0.363968
2888	-36137.9	-14551.7	3.52565	-0.741367	-1.73056	0.368399
2888.02	-36137.9	-14551.7	3.5157	-0.750987	-1.73387	0.366311
2888.03	-36138	-14551.7	3.50849	-0.757514	-1.7362	0.35499
2888.05	-36138.1	-14551.7	3.49819	-0.760343	-1.72857	0.342055
2888.07	-36138.1	-14551.7	3.48816	-0.764684	-1.72796	0.333651
2888.09	-36138.2	-14551.7	3.47757	-0.776518	-1.74505	0.33593
2888.1	-36138.3	-14551.7	3.4677	-0.789348	-1.76911	0.347627
2888.12	-36138.3	-14551.7	3.45752	-0.798677	-1.79136	0.364956
2888.14	-36138.4	-14551.7	3.44699	-0.804305	-1.80757	0.385425
2888.15	-36138.4	-14551.8	3.4371	-0.8088	-1.82029	0.409516
2888.17	-36138.5	-14551.8	3.42695	-0.820594	-1.8349	0.440367
2888.19	-36138.5	-14551.8	3.41612	-0.835502	-1.85306	0.476726
2888.2	-36138.6	-14551.8	3.40771	-0.853389	-1.87615	0.507603
2888.22	-36138.7	-14551.8	3.39966	-0.865652	-1.90004	0.527261
2888.24	-36138.7	-14551.8	3.39043	-0.867344	-1.90859	0.530348
2888.26	-36138.8	-14551.8	3.38269	-0.863467	-1.90146	0.517524
2888.27	-36138.8	-14551.9	3.37363	-0.851728	-1.88041	0.494816
2888.29	-36138.9	-14551.9	3.36559	-0.832027	-1.85318	0.468654
2888.31	-36139	-14551.9	3.35534	-0.802302	-1.82031	0.445737
2888.32	-36139	-14551.9	3.34476	-0.762334	-1.76863	0.422375
2888.34	-36139.1	-14551.9	3.33623	-0.716592	-1.69987	0.396683
2888.36	-36139.1	-14552	3.32954	-0.673895	-1.62831	0.36748
2888.38	-36139.2	-14552	3.32487	-0.630331	-1.55347	0.332636
2888.39	-36139.3	-14552	3.31941	-0.591251	-1.4832	0.300479
2888.41	-36139.3	-14552	3.31442	-0.556345	-1.41966	0.283082
2888.43	-36139.4	-14552	3.31132	-0.52775	-1.35486	0.311444
2888.44	-36139.4	-14552.1	3.3078	-0.508413	-1.29987	0.422361
2888.46	-36139.5	-14552.1	3.30454	-0.496068	-1.25394	0.640043
2888.48	-36139.5	-14552.1	3.30104	-0.49057	-1.22055	0.975774
2888.49	-36139.6	-14552.1	3.29763	-0.489687	-1.19811	1.34048
2888.51	-36139.6	-14552.2	3.29434	-0.491951	-1.18722	1.65072
2888.53	-36139.7	-14552.2	3.29083	-0.498064	-1.19015	1.88055
2888.55	-36139.8	-14552.2	3.28744	-0.507348	-1.21048	2.0031
2888.56	-36139.8	-14552.2	3.28413	-0.519956	-1.23819	2.05747
2888.58	-36139.9	-14552.2	3.28064	-0.534372	-1.28167	2.08309
2888.6	-36139.9	-14552.3	3.27717	-0.545194	-1.32563	2.09722
2888.61	-36140	-14552.3	3.27423	-0.552378	-1.37177	2.10585
2888.63	-36140	-14552.3	3.2674	-0.556416	-1.41541	2.10878
2888.65	-36140.1	-14552.4	3.26363	-0.556884	-1.44996	2.1092
2888.66	-36140.1	-14552.4	3.26043	-0.551462	-1.47202	2.10201
2888.68	-36140.2	-14552.4	3.25687	-0.534389	-1.47375	2.08187
2888.7	-36140.2	-14552.4	3.25349	-0.519727	-1.46191	2.06371
2888.71	-36140.3	-14552.5	3.25019	-0.507465	-1.44142	2.04882
2888.73	-36140.3	-14552.5	3.24686	-0.491814	-1.41381	2.03305
2888.75	-36140.4	-14552.5	3.24333	-0.473333	-1.37667	2.01852
2888.77	-36140.4	-14552.5	3.23962	-0.454214	-1.32818	2.00874
2888.78	-36140.5	-14552.6	3.23652	-0.435602	-1.27339	2.00546
2888.8	-36140.5	-14552.6	3.23463	-0.418248	-1.21792	2.00935
2888.82	-36140.6	-14552.6	3.23325	-0.402451	-1.16351	2.01924
2888.83	-36140.7	-14552.7	3.23161	-0.388795	-1.11208	2.03377
2888.85	-36140.7	-14552.7	3.22978	-0.379141	-1.06887	2.05253
2888.87	-36140.8	-14552.7	3.22798	-0.375208	-1.03903	2.07467
2888.88	-36140.8	-14552.8	3.22642	-0.37755	-1.0256	2.09768
2888.9	-36140.8	-14552.8	3.225	-0.386021	-1.02946	2.11967
2888.92	-36140.9	-14552.8	3.22286	-0.399291	-1.04734	2.141
2888.94	-36141	-14552.9	3.21953	-0.415897	-1.07655	2.16151
2888.95	-36141	-14552.9	3.21581	-0.434478	-1.11733	2.17915
2888.97	-36141	-14552.9	3.21234	-0.453628	-1.16809	2.19216
2888.99	-36141.1	-14552.9	3.20903	-0.471834	-1.22279	2.20001
2889	-36141.1	-14553	3.20573	-0.48765	-1.27666	2.20233
2889.02	-36141.2	-14553	3.20231	-0.499778	-1.32814	2.19875
2889.04	-36141.2	-14553.1	3.19881	-0.507424	-1.37469	2.18912
2889.05	-36141.3	-14553.1	3.19557	-0.510634	-1.41167	2.17363
2889.07	-36141.3	-14553.1	3.19234	-0.50945	-1.43571	2.15349
2889.09	-36141.4	-14553.2	3.18805	-0.503796	-1.44568	2.13131
2889.11	-36141.4	-14553.2	3.18282	-0.494008	-1.44167	2.10927
2889.12	-36141.5	-14553.2	3.17835	-0.480954	-1.42505	2.08883
2889.14	-36141.5	-14553.3	3.17505	-0.465515	-1.39659	2.07195
2889.16	-36141.6	-14553.3	3.17166	-0.448554	-1.35618	2.06121
2889.17	-36141.6	-14553.3	3.16807	-0.431213	-1.30586	2.05742
2889.19	-36141.6	-14553.4	3.16548	-0.414891	-1.24997	2.05951
2889.21	-36141.7	-14553.4	3.16397	-0.399995	-1.1914	2.06678
2889.22	-36141.7	-14553.4	3.16253	-0.386074	-1.13172	2.07889
2889.24	-36141.8	-14553.5	3.16077	-0.373972	-1.07469	2.09547
2889.26	-36141.8	-14553.5	3.1589	-0.365637	-1.02602	2.11607
2889.28	-36141.9	-14553.5	3.15718	-0.361037	-0.989535	2.14065
2889.29	-36141.9	-14553.6	3.15585	-0.358685	-0.967365	2.16944
2889.31	-36142	-14553.6	3.15423	-0.358962	-0.959565	2.2022
2889.33	-36142	-14553.7	3.15114	-0.363349	-0.964874	2.23824
2889.34	-36142.1	-14553.7	3.1475	-0.370894	-0.982522	2.27564
2889.36	-36142.1	-14553.7	3.14535	-0.379176	-1.01188	2.3116
2889.38	-36142.1	-14553.8	3.14386	-0.387822	-1.05014	2.3432
2889.39	-36142.2	-14553.8	3.14089	-0.397516	-1.09341	2.36767
2889.41	-36142.2	-14553.9	3.13733	-0.407674	-1.1391	2.38404
2889.43	-36142.3	-14553.9	3.13522	-0.417149	-1.18524	2.39223
2889.45	-36142.3	-14553.9	3.13371	-0.425368	-1.22931	2.392
2889.46	-36142.3	-14554	3.13087	-0.431996	-1.26857	2.38327
2889.48	-36142.4	-14554	3.12711	-0.436344	-1.30023	2.36722
2889.5	-36142.4	-14554.1	3.12359	-0.437784	-1.32215	2.34537
2889.51	-36142.5	-14554.1	3.12038	-0.436881	-1.33554	2.31833
2889.53	-36142.5	-14554.1	3.11711	-0.434449	-1.34223	2.28654
2889.55	-36142.5	-14554.2	3.11356	-0.430308	-1.34043	2.25157
2889.57	-36142.6	-14554.2	3.10974	-0.424142	-1.32796	2.21533
2889.58	-36142.6	-14554.3	3.10667	-0.416667	-1.30667	2.17974
2889.6	-36142.6	-14554.3	3.10508	-0.408672	-1.27922	2.14636
2889.62	-36142.7	-14554.4	3.10333	-0.4	-1.24667	2.11547
2889.63	-36142.7	-14554.4	3.09997	-0.390291	-1.20992	2.08695
2889.65	-36142.8	-14554.4	3.0965	-0.379316	-1.17103	2.0606
2889.67	-36142.8	-14554.5	3.0945	-0.367224	-1.1323	2.03621
2889.68	-36142.8	-14554.5	3.09317	-0.355328	-1.09591	2.01381
2889.7	-36142.9	-14554.6	3.09156	-0.344791	-1.06378	1.99324
2889.72	-36142.9	-14554.6	3.08979	-0.335661	-1.0372	1.97378
2889.73	-36142.9	-14554.7	3.08806	-0.328016	-1.0173	1.95512
2889.75	-36143	-14554.7	3.08637	-0.322567	-1.00512	1.93844
2889.77	-36143	-14554.7	3.08467	-0.319953	-1.00192	1.9247
2889.79	-36143	-14554.8	3.08291	-0.320379	-1.00952	1.91379
2889.8	-36143.1	-14554.8	3.08115	-0.323448	-1.0271	1.9055
2889.82	-36143.1	-14554.9	3.07971	-0.327686	-1.04828	1.89974
2889.84	-36143.2	-14554.9	3.07867	-0.33204	-1.06858	1.89615
2889.85	-36143.2	-14555	3.07764	-0.336577	-1.08863	1.89373
2889.87	-36143.2	-14555	3.07616	-0.341496	-1.1097	1.89143
2889.89	-36143.2	-14555	3.07404	-0.346623	-1.13197	1.88855
2889.9	-36143.3	-14555.1	3.07159	-0.351144	-1.15373	1.88501
2889.92	-36143.3	-14555.1	3.06917	-0.354188	-1.17313	1.88078
2889.94	-36143.3	-14555.2	3.06691	-0.355284	-1.1887	1.87579
2889.96	-36143.4	-14555.2	3.06469	-0.354551	-1.19952	1.86993
2889.97	-36143.4	-14555.3	3.06234	-0.352157	-1.20477	1.86305
2889.99	-36143.4	-14555.3	3.0599	-0.348288	-1.20422	1.85522
2890.01	-36143.5	-14555.4	3.05766	-0.343155	-1.19837	1.84672
2890.02	-36143.5	-14555.4	3.05593	-0.33698	-1.18782	1.83784
2890.04	-36143.5	-14555.5	3.05472	-0.330136	-1.1733	1.82885
2890.06	-36143.6	-14555.5	3.05377	-0.323166	-1.15573	1.81997
2890.07	-36143.6	-14555.6	3.0528	-0.316608	-1.13604	1.81145
2890.09	-36143.6	-14555.6	3.05171	-0.310727	-1.11545	1.80346
2890.11	-36143.6	-14555.6	3.05055	-0.305536	-1.09545	1.79617
2890.13	-36143.7	-14555.7	3.04939	-0.301041	-1.0775	1.78973
2890.14	-36143.7	-14555.7	3.04826	-0.297278	-1.06244	1.78419
2890.16	-36143.7	-14555.8	3.04713	-0.29431	-1.05057	1.77949
2890.18	-36143.8	-14555.8	3.046	-0.292192	-1.04213	1.77555
2890.19	-36143.8	-14555.9	3.04485	-0.290858	-1.0373	1.77218
2890.21	-36143.8	-14555.9	3.04372	-0.290139	-1.03617	1.76907
2890.23	-36143.8	-14556	3.04263	-0.289829	-1.03876	1.76589
2890.24	-36143.9	-14556	3.04154	-0.28928	-1.04425	1.76223
2890.26	-36143.9	-14556.1	3.04037	-0.287543	-1.05121	1.75761
2890.28	-36143.9	-14556.1	3.03907	-0.283722	-1.05832	1.75147
2890.3	-36144	-14556.2	3.0378	-0.277524	-1.06514	1.7426
2890.31	-36144	-14556.2	3.03682	-0.269003	-1.07178	1.7294
2890.33	-36144	-14556.3	3.03639	-0.257916	-1.07813	1.71028
2890.35	-36144	-14556.3	3.03641	-0.241513	-1.08218	1.68385
2890.36	-36144	-14556.4	3.03663	-0.215804	-1.08098	1.64879
2890.38	-36144.1	-14556.4	3.03689	-0.177183	-1.072	1.60379
2890.4	-36144.1	-14556.5	3.03766	-0.124732	-1.05551	1.54749
2890.41	-36144.1	-14556.5	3.03965	-0.0586591	-1.03298	1.47851
2890.43	-36144.1	-14556.6	3.04348	0.0209381	-1.00555	1.39583
2890.45	-36144.2	-14556.6	3.04909	0.11461	-0.972532	1.30041
2890.47	-36144.2	-14556.7	3.05621	0.223137	-0.932593	1.19394
2890.48	-36144.2	-14556.7	3.06464	0.34635	-0.884904	1.07825
2890.5	-36144.2	-14556.8	3.07465	0.479545	-0.831049	0.955992
2890.52	-36144.3	-14556.8	3.08667	0.616667	-0.773333	0.830065
2890.53	-36144.3	-14556.9	3.10106	0.752383	-0.713542	0.703322
2890.55	-36144.3	-14556.9	3.11807	0.884258	-0.651385	0.578485
2890.57	-36144.3	-14557	3.13792	1.01058	-0.586055	0.458244
2890.59	-36144.3	-14557	3.16042	1.12902	-0.517695	0.345439
2890.6	-36144.4	-14557.1	3.18412	1.23519	-0.449644	0.243416
2890.62	-36144.4	-14557.1	3.20732	1.32427	-0.385901	0.155623
2890.64	-36144.4	-14557.2	3.22947	1.39451	-0.327817	0.0834915
2890.65	-36144.4	-14557.2	3.25289	1.4514	-0.270422	0.0236535
2890.67	-36144.5	-14557.3	3.28026	1.5015	-0.207852	-0.0279287
2890.69	-36144.5	-14557.3	3.31201	1.54591	-0.13807	-0.0709768
2890.7	-36144.5	-14557.4	3.34396	1.57487	-0.0667645	-0.0965264
2890.72	-36144.5	-14557.4	3.3734	1.58482	0.000414559	-0.100559
2890.74	-36144.6	-14557.5	3.4016	1.58743	0.0597999	-0.0911629
2890.75	-36144.6	-14557.5	3.42982	1.59089	0.109726	-0.07572
2890.77	-36144.6	-14557.6	3.4585	1.59418	0.151458	-0.0578685
2890.79	-36144.7	-14557.7	3.4877	1.59612	0.177919	-0.0401621
2890.81	-36144.7	-14557.7	3.51699	1.59675	0.167527	-0.0239117
2890.82	-36144.7	-14557.8	3.54615	1.59663	0.117401	-0.0097021
2890.84	-36144.7	-14557.8	3.57539	1.59686	0.0539286	0.00275297
2890.86	-36144.8	-14557.9	3.60464	1.59717	-0.00887443	0.0131472
2890.87	-36144.8	-14557.9	3.63352	1.5956	-0.075201	0.0203868
2890.89	-36144.8	-14558	3.66185	1.5933	-0.140699	0.024611
2890.91	-36144.9	-14558	3.68975	1.59465	-0.19118	0.0273106
2890.92	-36144.9	-14558.1	3.71725	1.59887	-0.229714	0.0290572
2890.94	-36144.9	-14558.1	3.7442	1.59966	-0.277615	0.0294193
2890.96	-36144.9	-14558.2	3.7708	1.59576	-0.338023	0.0291789
2890.98	-36145	-14558.3	3.79753	1.59071	-0.396927	0.0301606
2890.99	-36145	-14558.3	3.82498	1.58568	-0.450913	0.0316037
2891.01	-36145	-14558.4	3.8538	1.57973	-0.506004	0.0304073
2891.03	-36145.1	-14558.4	3.88319	1.57613	-0.552847	0.0248731
2891.04	-36145.1	-14558.5	3.91137	1.58109	-0.571291	0.014463
2891.06	-36145.1	-14558.6	3.9386	1.59484	-0.562289	-0.00164932
2891.08	-36145.2	-14558.6	3.96638	1.61387	-0.539657	-0.0242969
2891.09	-36145.2	-14558.7	3.9949	1.6382	-0.500119	-0.0521765
2891.11	-36145.2	-14558.7	4.02362	1.66934	-0.43261	-0.0827146
2891.13	-36145.3	-14558.8	4.05292	1.70271	-0.349183	-0.113046
2891.15	-36145.3	-14558.9	4.08352	1.73093	-0.273198	-0.140123
2891.16	-36145.3	-14558.9	4.11459	1.75318	-0.21007	-0.160695
2891.18	-36145.4	-14559	4.14482	1.77144	-0.157192	-0.171783
2891.2	-36145.4	-14559	4.17468	1.78493	-0.118272	-0.172906
2891.21	-36145.4	-14559.1	4.2052	1.79202	-0.0986124	-0.164712
2891.23	-36145.5	-14559.2	4.23632	1.79346	-0.0960819	-0.148365
2891.25	-36145.5	-14559.2	4.2675	1.79072	-0.106139	-0.125436
2891.26	-36145.5	-14559.3	4.29822	1.78387	-0.128299	-0.0985862
2891.28	-36145.6	-14559.4	4.32819	1.77264	-0.162882	-0.0704848
2891.3	-36145.6	-14559.4	4.35821	1.75765	-0.20717	-0.041987
2891.32	-36145.7	-14559.5	4.38907	1.73979	-0.258259	-0.0134966
2891.33	-36145.7	-14559.5	4.42	1.72	-0.316667	0.0141612
2891.35	-36145.7	-14559.6	4.4499	1.69929	-0.382558	0.0399119
2891.37	-36145.8	-14559.7	4.47829	1.67882	-0.45061	0.0621859
2891.38	-36145.8	-14559.8	4.50514	1.66017	-0.516042	0.0794774
2891.4	-36145.8	-14559.8	4.53157	1.64601	-0.580483	0.090911
2891.42	-36145.9	-14559.9	4.55865	1.63899	-0.644819	0.095526
2891.43	-36145.9	-14560	4.58669	1.6407	-0.702936	0.0916342
2891.45	-36145.9	-14560	4.61568	1.65171	-0.749532	0.0784404
2891.47	-36146	-14560.1	4.64524	1.67044	-0.785729	0.0580992
2891.49	-36146	-14560.2	4.67509	1.69465	-0.81263	0.0327455
2891.5	-36146.1	-14560.2	4.70539	1.72146	-0.828608	0.00323435
2891.52	-36146.1	-14560.3	4.7362	1.74878	-0.833708	-0.0297005
2891.54	-36146.1	-14560.4	4.76735	1.77661	-0.832907	-0.06517
2891.55	-36146.2	-14560.5	4.79845	1.80538	-0.829996	-0.102164
2891.57	-36146.2	-14560.5	4.82882	1.83585	-0.824928	-0.139481
2891.59	-36146.2	-14560.6	4.85857	1.86862	-0.818115	-0.176484
2891.61	-36146.3	-14560.7	4.88918	1.90403	-0.811546	-0.213527
2891.62	-36146.3	-14560.7	4.92157	1.94077	-0.806321	-0.249101
2891.64	-36146.4	-14560.8	4.95542	1.97474	-0.801749	-0.278372
2891.66	-36146.4	-14560.9	4.99035	2.00265	-0.79796	-0.298582
2891.67	-36146.4	-14561	5.02596	2.0228	-0.796545	-0.310516
2891.69	-36146.5	-14561.1	5.06199	2.03417	-0.799199	-0.314436
2891.71	-36146.5	-14561.1	5.09831	2.03655	-0.80754	-0.309479
2891.72	-36146.5	-14561.2	5.13449	2.03012	-0.821343	-0.296551
2891.74	-36146.6	-14561.3	5.1698	2.01548	-0.838119	-0.278863
2891.76	-36146.6	-14561.4	5.20408	1.9945	-0.8569	-0.258569
2891.77	-36146.7	-14561.5	5.23782	1.97025	-0.878389	-0.236527
2891.79	-36146.7	-14561.5	5.27117	1.94365	-0.900596	-0.213534
2891.81	-36146.7	-14561.6	5.30395	1.91364	-0.919106	-0.190396
2891.83	-36146.8	-14561.7	5.33649	1.88066	-0.932411	-0.167917
2891.84	-36146.8	-14561.8	5.36948	1.84666	-0.941669	-0.146898
2891.86	-36146.9	-14561.9	5.4022	1.81403	-0.946414	-0.128034
2891.88	-36146.9	-14562	5.43299	1.78527	-0.94494	-0.111905
2891.89	-36146.9	-14562	5.46266	1.76098	-0.937282	-0.0987249
2891.91	-36147	-14562.1	5.49347	1.74048	-0.924686	-0.0884229
2891.93	-36147	-14562.2	5.52457	1.72398	-0.908543	-0.0804554
2891.94	-36147	-14562.3	5.55328	1.712	-0.890299	-0.0740029
2891.96	-36147.1	-14562.4	5.58028	1.70234	-0.871176	-0.0686546
2891.98	-36147.1	-14562.5	5.60793	1.6916	-0.852216	-0.0641845
2892	-36147.2	-14562.5	5.63654	1.67955	-0.83409	-0.0599031
2892.01	-36147.2	-14562.6	5.66548	1.66741	-0.817298	-0.0550255
2892.03	-36147.2	-14562.7	5.69477	1.65545	-0.802391	-0.0498867
2892.05	-36147.3	-14562.8	5.72466	1.64349	-0.790001	-0.0452518
2892.06	-36147.3	-14562.9	5.75473	1.63195	-0.781118	-0.041038
2892.08	-36147.4	-14563	5.78432	1.62131	-0.776955	-0.0368946
2892.1	-36147.4	-14563.1	5.8133	1.61119	-0.779222	-0.0330824
2892.11	-36147.4	-14563.2	5.8416	1.60096	-0.789307	-0.0300019
2892.13	-36147.5	-14563.3	5.86848	1.59061	-0.805575	-0.0273836
2892.15	-36147.5	-14563.4	5.89347	1.58036	-0.825632	-0.0248859
2892.17	-36147.5	-14563.5	5.91847	1.57056	-0.848571	-0.022957
2892.18	-36147.6	-14563.5	5.94546	1.56151	-0.873787	-0.0220805
2892.2	-36147.6	-14563.6	5.97333	1.55333	-0.9	-0.0217865
2892.22	-36147.7	-14563.7	6.00065	1.54604	-0.925067	-0.0215582
2892.23	-36147.7	-14563.8	6.02833	1.53965	-0.944197	-0.0218281
2892.25	-36147.7	-14563.9	6.05707	1.53419	-0.953824	-0.0229217
2892.27	-36147.8	-14564	6.0849	1.52977	-0.956724	-0.0240099
2892.28	-36147.8	-14564.1	6.11051	1.52628	-0.954566	-0.024471
2892.3	-36147.9	-14564.2	6.13653	1.52291	-0.940858	-0.0251916
2892.32	-36147.9	-14564.3	6.16457	1.51925	-0.911354	-0.0270491
2892.34	-36147.9	-14564.4	6.19102	1.51624	-0.872959	-0.0300053
2892.35	-36148	-14564.5	6.21399	1.51447	-0.829995	-0.0341931
2892.37	-36148	-14564.6	6.23783	1.51306	-0.775997	-0.0405363
2892.39	-36148	-14564.7	6.2653	1.51133	-0.709736	-0.0495358
2892.4	-36148.1	-14564.8	6.29298	1.50963	-0.646169	-0.0604105
2892.42	-36148.1	-14564.9	6.31868	1.50806	-0.594995	-0.0722128
2892.44	-36148.2	-14565	6.34435	1.50594	-0.550545	-0.0840389
2892.45	-36148.2	-14565.1	6.37112	1.50279	-0.51003	-0.095173
2892.47	-36148.2	-14565.2	6.39773	1.49872	-0.478768	-0.105216
2892.49	-36148.3	-14565.3	6.4235	1.49377	-0.458918	-0.113896
2892.51	-36148.3	-14565.4	6.44903	1.48774	-0.445892	-0.121111
2892.52	-36148.3	-14565.5	6.47477	1.48083	-0.438932	-0.126866
2892.54	-36148.4	-14565.6	6.50069	1.4738	-0.443782	-0.131313
2892.56	-36148.4	-14565.7	6.52653	1.46697	-0.462402	-0.134693
2892.57	-36148.5	-14565.8	6.55179	1.46006	-0.491349	-0.137342
2892.59	-36148.5	-14565.9	6.57665	1.45327	-0.527981	-0.139514
2892.61	-36148.5	-14566	6.60209	1.44737	-0.570852	-0.141376
2892.62	-36148.6	-14566.1	6.628	1.44233	-0.617613	-0.1435
2892.64	-36148.6	-14566.3	6.65316	1.43734	-0.664887	-0.146904
2892.66	-36148.7	-14566.4	6.6771	1.43369	-0.70962	-0.152568
2892.68	-36148.7	-14566.5	6.70014	1.43454	-0.74917	-0.161409
2892.69	-36148.7	-14566.6	6.72334	1.44171	-0.781965	-0.174228
2892.71	-36148.8	-14566.7	6.74824	1.4558	-0.807319	-0.191649
2892.73	-36148.8	-14566.8	6.77428	1.47553	-0.825296	-0.212987
2892.74	-36148.9	-14566.9	6.79946	1.49823	-0.836355	-0.236532
2892.76	-36148.9	-14567	6.82426	1.52179	-0.838618	-0.26068
2892.78	-36148.9	-14567.1	6.85068	1.54454	-0.828791	-0.283968
2892.8	-36149	-14567.2	6.87849	1.56477	-0.80584	-0.305571
2892.81	-36149	-14567.3	6.90605	1.58102	-0.770778	-0.325074
2892.83	-36149.1	-14567.4	6.93346	1.59392	-0.729612	-0.341848
2892.85	-36149.1	-14567.6	6.96161	1.60514	-0.690248	-0.35528
2892.86	-36149.1	-14567.7	6.99005	1.61473	-0.652457	-0.365954
2892.88	-36149.2	-14567.8	7.01781	1.62193	-0.612683	-0.374864
2892.9	-36149.2	-14567.9	7.04515	1.62623	-0.57321	-0.381509
2892.91	-36149.2	-14568	7.07279	1.62748	-0.538406	-0.384803
2892.93	-36149.3	-14568.1	7.10018	1.6268	-0.506979	-0.384739
2892.95	-36149.3	-14568.2	7.12658	1.62557	-0.475694	-0.381695
2892.96	-36149.4	-14568.4	7.15339	1.62364	-0.443789	-0.375645
2892.98	-36149.4	-14568.5	7.1822	1.6205	-0.412009	-0.366514
2893	-36149.4	-14568.6	7.21163	1.61687	-0.384682	-0.354787
2893.02	-36149.5	-14568.7	7.23973	1.6136	-0.365608	-0.341203
2893.03	-36149.5	-14568.8	7.26667	1.61	-0.35	-0.326797
2893.05	-36149.6	-14568.9	7.29324	1.60528	-0.333037	-0.312498
2893.07	-36149.6	-14569	7.32	1.6	-0.32	-0.298475
2893.08	-36149.6	-14569.2	7.3473	1.59484	-0.315708	-0.284758
2893.1	-36149.7	-14569.3	7.37496	1.58969	-0.313041	-0.271575
2893.12	-36149.7	-14569.4	7.40263	1.58442	-0.305091	-0.259424
2893.13	-36149.8	-14569.5	7.42983	1.57945	-0.295679	-0.249546
2893.15	-36149.8	-14569.6	7.45642	1.57601	-0.288791	-0.243115
2893.17	-36149.9	-14569.8	7.48319	1.57715	-0.282536	-0.240675
2893.19	-36149.9	-14569.9	7.51066	1.58522	-0.274657	-0.242744
2893.2	-36149.9	-14570	7.53814	1.59962	-0.264776	-0.250075
2893.22	-36150	-14570.1	7.56534	1.61913	-0.253072	-0.26263
2893.24	-36150	-14570.3	7.59343	1.6424	-0.240253	-0.278383
2893.25	-36150.1	-14570.4	7.62278	1.66716	-0.225907	-0.295311
2893.27	-36150.1	-14570.5	7.65168	1.68936	-0.207222	-0.311991
2893.29	-36150.1	-14570.6	7.67965	1.70673	-0.183791	-0.327226
2893.3	-36150.2	-14570.7	7.70884	1.72037	-0.159808	-0.340087
2893.32	-36150.2	-14570.9	7.73992	1.73119	-0.136611	-0.350082
2893.34	-36150.3	-14571	7.77067	1.73914	-0.109901	-0.357425
2893.36	-36150.3	-14571.1	7.79989	1.74446	-0.0786577	-0.362237
2893.37	-36150.4	-14571.2	7.82834	1.74791	-0.04745	-0.364405
2893.39	-36150.4	-14571.4	7.85664	1.74978	-0.0189459	-0.364388
2893.41	-36150.4	-14571.5	7.88509	1.74972	0.00718347	-0.363358
2893.42	-36150.5	-14571.6	7.91415	1.74796	0.032543	-0.361782
2893.44	-36150.5	-14571.8	7.94443	1.74544	0.0599491	-0.359202
2893.46	-36150.6	-14571.9	7.97553	1.74214	0.0881191	-0.355738
2893.47	-36150.6	-14572	8.00595	1.73699	0.111495	-0.352158
