# Supplementary material for: Extraction of driving behavior primitives considering driver expectation and vehicle dynamics
Source: PLoS One. 2025 Dec 31;20(12):e0340123. doi: 10.1371/journal.pone.0340123 (PMC12755792; doi:10.1371/journal.pone.0340123)
Supplement: S2 File — The dataset utilized in this study is organized into two main folders, categorizing driving scenarios into straight driving and turning maneuvers. These folders contain the raw, unprocessed behavioral data. For a detailed description of the variables and format within the.xlsx files, please refer to the accompanying readme.txt file. (ZIP) [file pone.0340123.s002.zip › DataSetForPimitiveExaction-2/turning/c213_w_3.xlsx]

## Sheet: Sheet1
2946.92	-36225.7	-14778.9	4.91485	1.31849	0.0531997	-2.06391
2946.94	-36225.8	-14779	4.93729	1.30784	0.0661091	-2.05635
2946.96	-36225.8	-14779.1	4.95966	1.29406	0.0856062	-2.04847
2946.97	-36225.8	-14779.2	4.98188	1.28027	0.109021	-2.04066
2946.99	-36225.9	-14779.3	5.00378	1.26923	0.134611	-2.03352
2947.01	-36225.9	-14779.3	5.02486	1.26203	0.164028	-2.0285
2947.02	-36225.9	-14779.4	5.04524	1.25928	0.196221	-2.02637
2947.04	-36225.9	-14779.5	5.06638	1.26093	0.223888	-2.02625
2947.06	-36226	-14779.6	5.0888	1.26602	0.243348	-2.02728
2947.08	-36226	-14779.7	5.11111	1.2721	0.258425	-2.02896
2947.09	-36226	-14779.8	5.1327	1.27735	0.271947	-2.03073
2947.11	-36226.1	-14779.8	5.15438	1.28114	0.284202	-2.03188
2947.13	-36226.1	-14779.9	5.17664	1.28308	0.297048	-2.032
2947.14	-36226.1	-14780	5.19944	1.28311	0.314828	-2.03109
2947.16	-36226.2	-14780.1	5.22201	1.28141	0.337678	-2.02899
2947.18	-36226.2	-14780.2	5.24286	1.2785	0.360254	-2.02524
2947.19	-36226.2	-14780.2	5.26249	1.2738	0.378896	-2.01979
2947.21	-36226.3	-14780.3	5.28358	1.26567	0.392157	-2.01301
2947.23	-36226.3	-14780.4	5.30624	1.25493	0.399085	-2.00514
2947.25	-36226.3	-14780.5	5.32784	1.24506	0.399283	-1.99631
2947.26	-36226.4	-14780.6	5.34817	1.23676	0.395144	-1.9872
2947.28	-36226.4	-14780.7	5.36925	1.22817	0.391438	-1.97894
2947.3	-36226.4	-14780.8	5.39113	1.21965	0.39003	-1.97096
2947.31	-36226.5	-14780.8	5.41229	1.21313	0.39051	-1.96143
2947.33	-36226.5	-14780.9	5.43273	1.2066	0.394141	-1.94936
2947.35	-36226.5	-14781	5.45354	1.19526	0.403238	-1.93444
2947.36	-36226.6	-14781.1	5.4742	1.17876	0.416127	-1.91589
2947.38	-36226.6	-14781.2	5.49323	1.15961	0.428861	-1.89267
2947.4	-36226.6	-14781.3	5.51127	1.13741	0.442152	-1.86439
2947.42	-36226.7	-14781.4	5.53	1.11028	0.459052	-1.83104
2947.43	-36226.7	-14781.4	5.549	1.07817	0.478669	-1.79216
2947.45	-36226.7	-14781.5	5.56683	1.04213	0.498289	-1.74725
2947.47	-36226.8	-14781.6	5.58371	1.0036	0.519245	-1.69756
2947.48	-36226.8	-14781.7	5.60051	0.963809	0.544492	-1.64487
2947.5	-36226.9	-14781.8	5.61712	0.921307	0.574322	-1.58878
2947.52	-36226.9	-14781.9	5.6331	0.874242	0.607993	-1.5284
2947.53	-36226.9	-14782	5.64827	0.825595	0.645357	-1.46593
2947.55	-36227	-14782	5.66259	0.779893	0.686107	-1.40464
2947.57	-36227	-14782.1	5.67592	0.738913	0.727609	-1.34643
2947.59	-36227	-14782.2	5.68814	0.70316	0.767374	-1.29258
2947.6	-36227.1	-14782.3	5.69937	0.671741	0.807549	-1.24348
2947.62	-36227.1	-14782.4	5.70982	0.643726	0.850151	-1.19929
2947.64	-36227.2	-14782.5	5.72	0.62	0.89	-1.16013
2947.65	-36227.2	-14782.6	5.73032	0.601322	0.922225	-1.12613
2947.67	-36227.2	-14782.7	5.7406	0.585795	0.951799	-1.09761
2947.69	-36227.3	-14782.8	5.75062	0.571592	0.983755	-1.07421
2947.7	-36227.3	-14782.9	5.76059	0.559355	1.01507	-1.05324
2947.72	-36227.4	-14782.9	5.77076	0.549855	1.04282	-1.03199
2947.74	-36227.4	-14783	5.78125	0.542565	1.06996	-1.00919
2947.76	-36227.4	-14783.1	5.79186	0.536875	1.09849	-0.983749
2947.77	-36227.5	-14783.2	5.80161	0.532708	1.12407	-0.954077
2947.79	-36227.5	-14783.3	5.81001	0.529592	1.14489	-0.918473
2947.81	-36227.6	-14783.4	5.81813	0.525895	1.16791	-0.875162
2947.82	-36227.6	-14783.5	5.82673	0.52075	1.19786	-0.823093
2947.84	-36227.7	-14783.6	5.83532	0.515508	1.23128	-0.762956
2947.86	-36227.7	-14783.6	5.84374	0.510712	1.26698	-0.696639
2947.88	-36227.8	-14783.7	5.85277	0.504647	1.31071	-0.627899
2947.89	-36227.8	-14783.8	5.86274	0.497345	1.36306	-0.558397
2947.91	-36227.9	-14783.9	5.87301	0.492276	1.41444	-0.485801
2947.93	-36227.9	-14784	5.88325	0.489706	1.4623	-0.408846
2947.94	-36227.9	-14784.1	5.89376	0.483884	1.51785	-0.328767
2947.96	-36228	-14784.2	5.90428	0.473165	1.58399	-0.246508
2947.98	-36228.1	-14784.3	5.91366	0.462705	1.6497	-0.162236
2947.99	-36228.1	-14784.4	5.92185	0.453488	1.71522	-0.0766066
2948.01	-36228.1	-14784.4	5.93022	0.440654	1.79609	0.00901237
2948.03	-36228.2	-14784.5	5.93899	0.42312	1.89758	0.0925977
2948.05	-36228.2	-14784.6	5.94684	0.404899	2.01094	0.171389
2948.06	-36228.3	-14784.7	5.95358	0.386462	2.13113	0.243351
2948.08	-36228.4	-14784.8	5.96024	0.364338	2.25764	0.307348
2948.1	-36228.4	-14784.9	5.96717	0.339636	2.38255	0.363454
2948.11	-36228.5	-14785	5.97396	0.317558	2.49181	0.412897
2948.13	-36228.5	-14785	5.98059	0.298167	2.5876	0.457994
2948.15	-36228.6	-14785.1	5.98731	0.277613	2.68429	0.501782
2948.16	-36228.6	-14785.2	5.9942	0.256655	2.78307	0.545565
2948.18	-36228.7	-14785.3	6.0012	0.239177	2.87571	0.589298
2948.2	-36228.8	-14785.4	6.00786	0.221385	2.96972	0.633422
2948.21	-36228.8	-14785.5	6.01356	0.195052	3.08166	0.678585
2948.23	-36228.9	-14785.5	6.01855	0.162619	3.20488	0.723557
2948.25	-36228.9	-14785.6	6.0236	0.133137	3.31769	0.765926
2948.27	-36229	-14785.7	6.02879	0.108614	3.40674	0.804282
2948.28	-36229.1	-14785.8	6.03384	0.0870442	3.4655	0.838002
2948.3	-36229.1	-14785.9	6.03882	0.067615	3.50265	0.868019
2948.32	-36229.2	-14786	6.04391	0.0498184	3.53396	0.89613
2948.33	-36229.3	-14786	6.04909	0.0305501	3.57183	0.924912
2948.35	-36229.3	-14786.1	6.05421	0.00605744	3.62554	0.956876
2948.37	-36229.4	-14786.2	6.05938	-0.0230517	3.69445	0.991482
2948.38	-36229.5	-14786.3	6.06469	-0.0544339	3.77358	1.02729
2948.4	-36229.6	-14786.4	6.06951	-0.0862944	3.85689	1.06507
2948.42	-36229.6	-14786.4	6.07318	-0.117043	3.93757	1.10596
2948.44	-36229.7	-14786.5	6.07646	-0.14513	4.00652	1.14887
2948.45	-36229.8	-14786.6	6.08019	-0.169724	4.0573	1.1924
2948.47	-36229.9	-14786.6	6.08333	-0.193333	4.1	1.23747
2948.49	-36230	-14786.7	6.08494	-0.218845	4.14572	1.2857
2948.5	-36230	-14786.8	6.08667	-0.246667	4.19	1.33878
2948.52	-36230.1	-14786.8	6.09003	-0.276612	4.22531	1.39766
2948.54	-36230.2	-14786.9	6.0935	-0.308604	4.24756	1.46015
2948.55	-36230.3	-14787	6.0955	-0.341912	4.25525	1.52313
2948.57	-36230.4	-14787	6.09683	-0.373517	4.25267	1.58302
2948.59	-36230.5	-14787.1	6.09843	-0.400599	4.24256	1.63707
2948.61	-36230.5	-14787.2	6.10021	-0.422247	4.21979	1.68508
2948.62	-36230.6	-14787.2	6.10194	-0.438676	4.18147	1.72734
2948.64	-36230.7	-14787.3	6.10363	-0.452333	4.13492	1.76434
2948.66	-36230.8	-14787.4	6.10531	-0.465682	4.08691	1.79677
2948.67	-36230.9	-14787.4	6.10711	-0.4803	4.03864	1.82574
2948.69	-36231	-14787.5	6.10893	-0.498341	3.99035	1.85281
2948.71	-36231.1	-14787.6	6.11022	-0.523372	3.94192	1.88025
2948.72	-36231.2	-14787.6	6.1105	-0.556711	3.89356	1.9096
2948.74	-36231.2	-14787.7	6.10961	-0.594783	3.84626	1.94066
2948.76	-36231.3	-14787.7	6.10783	-0.634361	3.80104	1.97241
2948.78	-36231.4	-14787.8	6.10613	-0.673798	3.75884	2.00283
2948.79	-36231.5	-14787.8	6.10466	-0.710256	3.72008	2.03019
2948.81	-36231.6	-14787.9	6.10236	-0.738973	3.6844	2.0534
2948.83	-36231.7	-14787.9	6.09888	-0.758343	3.65149	2.07153
2948.84	-36231.8	-14788	6.09517	-0.771593	3.62114	2.08388
2948.86	-36231.9	-14788	6.09175	-0.780518	3.59344	2.09153
2948.88	-36232	-14788.1	6.08845	-0.784711	3.56882	2.09769
2948.89	-36232.1	-14788.1	6.08514	-0.785873	3.54718	2.10502
2948.91	-36232.2	-14788.2	6.08169	-0.788014	3.52778	2.11539
2948.93	-36232.3	-14788.2	6.07822	-0.79182	3.51053	2.12993
2948.95	-36232.4	-14788.3	6.075	-0.794408	3.49602	2.14899
2948.96	-36232.5	-14788.3	6.07165	-0.795787	3.48422	2.17131
2948.98	-36232.6	-14788.3	6.06723	-0.798612	3.4745	2.19429
2949	-36232.7	-14788.4	6.0619	-0.802366	3.46612	2.2161
2949.01	-36232.8	-14788.4	6.05668	-0.804153	3.45826	2.23564
2949.03	-36232.9	-14788.5	6.05175	-0.803719	3.44993	2.25211
2949.05	-36233	-14788.5	6.04673	-0.802549	3.44015	2.265
2949.07	-36233.1	-14788.5	6.04154	-0.800763	3.42963	2.27447
2949.08	-36233.2	-14788.6	6.03631	-0.797677	3.42008	2.28113
2949.1	-36233.3	-14788.6	6.03118	-0.794077	3.41181	2.28566
2949.12	-36233.4	-14788.6	6.02623	-0.791465	3.4046	2.28878
2949.13	-36233.5	-14788.7	6.02123	-0.790151	3.40028	2.29133
2949.15	-36233.6	-14788.7	6.01587	-0.789826	3.40124	2.29414
2949.17	-36233.7	-14788.7	6.01079	-0.789972	3.40577	2.29773
2949.18	-36233.8	-14788.8	6.00688	-0.790043	3.41066	2.30245
2949.2	-36233.9	-14788.8	6.00371	-0.790004	3.41595	2.30855
2949.22	-36234	-14788.8	6.0004	-0.79	3.42265	2.31625
2949.23	-36234.1	-14788.8	5.99705	-0.790003	3.42932	2.32559
2949.25	-36234.2	-14788.9	5.99389	-0.789955	3.43401	2.33653
2949.27	-36234.3	-14788.9	5.99025	-0.789991	3.43657	2.3489
2949.29	-36234.4	-14788.9	5.98539	-0.790185	3.43743	2.36237
2949.3	-36234.5	-14789	5.98	-0.79	3.43667	2.37582
2949.32	-36234.6	-14789	5.97493	-0.788846	3.43425	2.38823
2949.34	-36234.7	-14789	5.97	-0.786667	3.43	2.39978
2949.35	-36234.8	-14789	5.96488	-0.783566	3.42383	2.41064
2949.37	-36234.9	-14789	5.9597	-0.779761	3.41619	2.41986
2949.39	-36235.1	-14789.1	5.95458	-0.775248	3.40713	2.42651
2949.4	-36235.2	-14789.1	5.94937	-0.769171	3.39502	2.43065
2949.42	-36235.2	-14789.1	5.9441	-0.761102	3.37899	2.43235
2949.44	-36235.3	-14789.1	5.93953	-0.752312	3.36124	2.43104
2949.46	-36235.4	-14789.1	5.93606	-0.743181	3.34261	2.42637
2949.47	-36235.6	-14789.1	5.93269	-0.730748	3.31842	2.41903
2949.49	-36235.7	-14789.1	5.92896	-0.713699	3.28639	2.40957
2949.51	-36235.8	-14789.2	5.92618	-0.696026	3.25205	2.39792
2949.52	-36235.9	-14789.2	5.92475	-0.679885	3.21831	2.38415
2949.54	-36236	-14789.2	5.92267	-0.662168	3.18043	2.36884
2949.56	-36236.1	-14789.2	5.91908	-0.641427	3.13609	2.35236
2949.57	-36236.2	-14789.2	5.9159	-0.62083	3.08982	2.33444
2949.59	-36236.3	-14789.2	5.91418	-0.602047	3.04398	2.31562
2949.61	-36236.4	-14789.2	5.91282	-0.583242	2.99598	2.29794
2949.63	-36236.5	-14789.2	5.91116	-0.564301	2.94652	2.28247
2949.64	-36236.6	-14789.2	5.90937	-0.548114	2.90183	2.26874
2949.66	-36236.7	-14789.2	5.90765	-0.53592	2.86518	2.25664
2949.68	-36236.8	-14789.2	5.90599	-0.526179	2.83476	2.2468
2949.69	-36236.9	-14789.2	5.90431	-0.517617	2.80889	2.23861
2949.71	-36237	-14789.2	5.9024	-0.509527	2.7865	2.22989
2949.73	-36237.1	-14789.2	5.9006	-0.500025	2.76658	2.21873
2949.74	-36237.2	-14789.2	5.89979	-0.485956	2.7481	2.20365
2949.76	-36237.3	-14789.2	5.89992	-0.465402	2.73085	2.18309
2949.78	-36237.4	-14789.2	5.89995	-0.437855	2.7155	2.15538
2949.8	-36237.5	-14789.2	5.89986	-0.403089	2.70349	2.12007
2949.81	-36237.6	-14789.2	5.90055	-0.361001	2.69662	2.07782
2949.83	-36237.7	-14789.2	5.90233	-0.310427	2.69237	2.02877
2949.85	-36237.8	-14789.2	5.90501	-0.249638	2.68513	1.97274
2949.86	-36237.9	-14789.2	5.90854	-0.181371	2.67416	1.91074
2949.88	-36238.1	-14789.2	5.91297	-0.111654	2.66248	1.84475
2949.9	-36238.2	-14789.2	5.91828	-0.043181	2.65047	1.777
2949.91	-36238.3	-14789.2	5.92439	0.0239505	2.63667	1.70957
2949.93	-36238.3	-14789.2	5.9312	0.0923621	2.61936	1.64147
2949.95	-36238.4	-14789.1	5.93873	0.165847	2.59693	1.57021
2949.97	-36238.6	-14789.1	5.9476	0.24437	2.57008	1.49594
2949.98	-36238.7	-14789.1	5.95866	0.325555	2.54086	1.42052
2950	-36238.8	-14789.1	5.97111	0.406125	2.51164	1.34695
2950.02	-36238.9	-14789.1	5.98368	0.482499	2.48444	1.27845
2950.03	-36239	-14789.1	5.99733	0.551968	2.45809	1.2162
2950.05	-36239.1	-14789.1	6.01359	0.612263	2.43103	1.16061
2950.07	-36239.2	-14789.1	6.03127	0.661645	2.40862	1.11287
2950.09	-36239.3	-14789	6.04848	0.699302	2.3973	1.0741
2950.1	-36239.4	-14789	6.06563	0.728451	2.39348	1.04303
2950.12	-36239.5	-14789	6.08367	0.753236	2.39187	1.01734
2950.14	-36239.6	-14789	6.10224	0.77542	2.3961	0.993772
2950.15	-36239.7	-14789	6.12082	0.796491	2.40972	0.969398
2950.17	-36239.8	-14789	6.14	0.82	2.42333	0.944444
2950.19	-36239.9	-14788.9	6.16037	0.848079	2.42822	0.91992
2950.2	-36240	-14788.9	6.18122	0.874717	2.43394	0.896239
2950.22	-36240.1	-14788.9	6.20162	0.894515	2.44961	0.873882
2950.24	-36240.2	-14788.9	6.22112	0.910971	2.46759	0.854047
2950.25	-36240.3	-14788.9	6.23976	0.927547	2.48021	0.837485
2950.27	-36240.4	-14788.8	6.25902	0.941343	2.49146	0.822963
2950.29	-36240.5	-14788.8	6.27975	0.950259	2.50466	0.809655
2950.31	-36240.6	-14788.8	6.30015	0.958214	2.51454	0.799063
2950.32	-36240.7	-14788.8	6.31948	0.967507	2.51663	0.791781
2950.34	-36240.9	-14788.7	6.34069	0.974085	2.51214	0.78527
2950.36	-36241	-14788.7	6.36504	0.976541	2.49992	0.777823
2950.37	-36241.1	-14788.7	6.38855	0.981962	2.4713	0.770809
2950.39	-36241.2	-14788.7	6.40907	0.993985	2.42241	0.76458
2950.41	-36241.3	-14788.6	6.42955	1.0068	2.36131	0.756546
2950.42	-36241.4	-14788.6	6.45148	1.0177	2.29503	0.745378
2950.44	-36241.5	-14788.6	6.4727	1.0312	2.22634	0.732516
2950.46	-36241.6	-14788.6	6.4928	1.04974	2.1554	0.718163
2950.48	-36241.7	-14788.5	6.51487	1.07097	2.07875	0.69996
2950.49	-36241.8	-14788.5	6.53937	1.09427	1.99611	0.677132
2950.51	-36241.9	-14788.5	6.56241	1.12224	1.91225	0.651579
2950.53	-36242	-14788.4	6.5835	1.1555	1.82584	0.624119
2950.54	-36242.2	-14788.4	6.60674	1.19186	1.72767	0.593978
2950.56	-36242.3	-14788.4	6.63291	1.22843	1.62061	0.561747
2950.58	-36242.4	-14788.3	6.65832	1.26175	1.52273	0.529835
2950.59	-36242.5	-14788.3	6.68207	1.29075	1.43556	0.499993
2950.61	-36242.6	-14788.3	6.70642	1.3169	1.34249	0.473096
2950.63	-36242.7	-14788.3	6.73165	1.34031	1.24232	0.449281
2950.65	-36242.8	-14788.2	6.7561	1.35971	1.14859	0.428097
2950.66	-36242.9	-14788.2	6.77993	1.37485	1.06709	0.41018
2950.68	-36243.1	-14788.2	6.80491	1.38629	0.996629	0.397091
2950.7	-36243.2	-14788.1	6.8309	1.39276	0.946331	0.388767
2950.71	-36243.3	-14788.1	6.85632	1.39184	0.931655	0.383871
2950.73	-36243.4	-14788.1	6.88116	1.38573	0.942187	0.381557
2950.75	-36243.5	-14788	6.90647	1.37948	0.951293	0.381255
2950.76	-36243.6	-14788	6.93236	1.37463	0.951096	0.381436
2950.78	-36243.7	-14788	6.95829	1.37038	0.946216	0.380129
2950.8	-36243.8	-14787.9	6.984	1.36715	0.936599	0.377541
2950.82	-36243.9	-14787.9	7.00937	1.36574	0.920839	0.374973
2950.83	-36244.1	-14787.9	7.03424	1.36412	0.90998	0.372231
2950.85	-36244.2	-14787.8	7.05849	1.35946	0.91821	0.368411
2950.87	-36244.3	-14787.8	7.08243	1.35402	0.934661	0.362856
2950.88	-36244.4	-14787.8	7.10651	1.35219	0.938519	0.354968
2950.9	-36244.5	-14787.7	7.13053	1.35584	0.925781	0.343662
2950.92	-36244.6	-14787.7	7.15412	1.3656	0.899984	0.327858
2950.93	-36244.8	-14787.7	7.17729	1.38115	0.867302	0.307653
2950.95	-36244.9	-14787.6	7.20043	1.40168	0.834964	0.28361
2950.97	-36245	-14787.6	7.22512	1.42524	0.810974	0.256566
2950.99	-36245.1	-14787.5	7.2522	1.44926	0.801578	0.228071
2951	-36245.2	-14787.5	7.27667	1.47	0.803333	0.202614
2951.02	-36245.3	-14787.5	7.29544	1.4856	0.805538	0.182386
2951.04	-36245.5	-14787.4	7.32	1.50333	0.78	0.156863
2951.05	-36245.6	-14787.4	7.35667	1.52667	0.71	0.119826
2951.07	-36245.7	-14787.4	7.38472	1.54052	0.64019	0.0888254
2951.09	-36245.8	-14787.3	7.4082	1.54702	0.609164	0.0639365
2951.11	-36245.9	-14787.3	7.43663	1.55433	0.602656	0.0396366
2951.12	-36246.1	-14787.2	7.46306	1.56478	0.59149	0.0142038
2951.14	-36246.2	-14787.2	7.48996	1.58292	0.570387	-0.0171594
2951.16	-36246.3	-14787.2	7.51822	1.61155	0.546472	-0.0547717
2951.17	-36246.5	-14787.1	7.54447	1.63836	0.525117	-0.0923937
2951.19	-36246.6	-14787.1	7.57216	1.66861	0.484837	-0.127069
2951.21	-36246.7	-14787.1	7.60334	1.69601	0.429635	-0.159244
2951.22	-36246.8	-14787	7.62991	1.71791	0.37503	-0.182453
2951.24	-36246.9	-14787	7.66088	1.73282	0.335236	-0.201518
2951.26	-36247.1	-14786.9	7.6923	1.74303	0.31203	-0.217686
2951.27	-36247.2	-14786.9	7.72222	1.75236	0.305783	-0.230289
2951.29	-36247.3	-14786.9	7.75172	1.75804	0.301108	-0.241296
2951.31	-36247.4	-14786.8	7.78039	1.76031	0.287807	-0.248639
2951.33	-36247.6	-14786.8	7.81068	1.75973	0.270799	-0.254607
2951.34	-36247.7	-14786.8	7.84042	1.76091	0.262395	-0.260609
2951.36	-36247.8	-14786.7	7.87125	1.76459	0.271835	-0.268735
2951.38	-36248	-14786.7	7.90241	1.76828	0.292482	-0.276351
2951.39	-36248.1	-14786.6	7.93297	1.77026	0.317193	-0.282071
2951.41	-36248.2	-14786.6	7.9647	1.76993	0.339624	-0.285921
2951.43	-36248.3	-14786.6	7.99232	1.77002	0.360414	-0.289144
2951.44	-36248.5	-14786.5	8.02138	1.76998	0.385238	-0.292117
2951.46	-36248.6	-14786.5	8.0528	1.77007	0.408037	-0.293621
2951.48	-36248.7	-14786.4	8.08253	1.76973	0.424654	-0.295057
2951.5	-36248.8	-14786.4	8.11236	1.77149	0.434017	-0.298213
2951.51	-36249	-14786.4	8.14361	1.77528	0.439257	-0.304314
2951.53	-36249.1	-14786.3	8.17428	1.7786	0.438202	-0.310503
2951.55	-36249.3	-14786.3	8.2054	1.78213	0.43637	-0.316005
2951.56	-36249.4	-14786.2	8.23629	1.78535	0.436736	-0.32168
2951.58	-36249.5	-14786.2	8.26583	1.78942	0.434885	-0.326609
2951.6	-36249.6	-14786.1	8.29735	1.78803	0.410659	-0.32903
2951.61	-36249.8	-14786.1	8.32797	1.78421	0.376177	-0.32759
2951.63	-36249.9	-14786	8.35777	1.78101	0.344572	-0.325149
2951.65	-36250	-14786	8.38801	1.77762	0.320904	-0.323752
2951.67	-36250.2	-14786	8.41666	1.7743	0.288873	-0.323374
2951.68	-36250.3	-14785.9	8.44601	1.77022	0.252204	-0.324992
2951.7	-36250.5	-14785.9	8.47777	1.7726	0.213136	-0.329004
2951.72	-36250.6	-14785.8	8.50815	1.77585	0.18148	-0.336307
2951.73	-36250.8	-14785.8	8.53787	1.78232	0.154619	-0.343856
2951.75	-36250.9	-14785.8	8.56963	1.78614	0.129408	-0.352981
2951.77	-36251	-14785.7	8.59988	1.79265	0.108651	-0.360804
2951.78	-36251.2	-14785.7	8.62968	1.79626	0.0946917	-0.367605
2951.8	-36251.3	-14785.6	8.66149	1.79996	0.0839062	-0.370336
2951.82	-36251.5	-14785.6	8.69159	1.7969	0.0740172	-0.369445
2951.84	-36251.6	-14785.5	8.72158	1.7936	0.0607755	-0.365229
2951.85	-36251.7	-14785.5	8.75151	1.78711	0.0503649	-0.35981
2951.87	-36251.9	-14785.4	8.78333	1.78	0.0466667	-0.354031
2951.89	-36252	-14785.4	8.81333	1.77333	0.0433333	-0.348584
2951.9	-36252.1	-14785.4	8.84	1.76333	0.0466667	-0.343137
2951.92	-36252.3	-14785.3	8.87187	1.75262	0.0503229	-0.333844
2951.94	-36252.4	-14785.3	8.90171	1.73921	0.0569786	-0.324007
2951.95	-36252.6	-14785.2	8.93189	1.72585	0.0601602	-0.313087
2951.97	-36252.8	-14785.2	8.96328	1.71173	0.0638754	-0.302748
2951.99	-36252.9	-14785.1	8.99022	1.69837	0.0712404	-0.292971
2952.01	-36253	-14785.1	9.02172	1.68424	0.0866694	-0.284009
2952.02	-36253.2	-14785	9.04833	1.671	0.106662	-0.278041
2952.04	-36253.3	-14785	9.07856	1.65762	0.127906	-0.273625
2952.06	-36253.5	-14784.9	9.10636	1.6429	0.156348	-0.267506
2952.07	-36253.6	-14784.9	9.13284	1.62612	0.183847	-0.259073
2952.09	-36253.8	-14784.8	9.15995	1.60909	0.224718	-0.247996
2952.11	-36253.9	-14784.8	9.18804	1.59232	0.280138	-0.237766
2952.12	-36254.1	-14784.7	9.21437	1.57962	0.335966	-0.22834
2952.14	-36254.2	-14784.7	9.24159	1.56564	0.381513	-0.219486
2952.16	-36254.4	-14784.7	9.2698	1.55287	0.414892	-0.210677
2952.18	-36254.5	-14784.6	9.29508	1.54284	0.449119	-0.205983
2952.19	-36254.7	-14784.6	9.31845	1.53487	0.495871	-0.206598
2952.21	-36254.8	-14784.5	9.34426	1.53211	0.551585	-0.212114
2952.23	-36255	-14784.5	9.37079	1.52853	0.599815	-0.222853
2952.24	-36255.1	-14784.4	9.39858	1.52553	0.64323	-0.240318
2952.26	-36255.3	-14784.4	9.42456	1.52009	0.681872	-0.264705
2952.28	-36255.4	-14784.3	9.44868	1.51515	0.722344	-0.292013
2952.3	-36255.6	-14784.3	9.47669	1.50999	0.761173	-0.324659
2952.31	-36255.7	-14784.2	9.50457	1.50487	0.789987	-0.361842
2952.33	-36255.9	-14784.1	9.52908	1.49981	0.811716	-0.402432
2952.35	-36256	-14784.1	9.55308	1.49481	0.838015	-0.449206
2952.36	-36256.2	-14784	9.57722	1.48943	0.866561	-0.498386
2952.38	-36256.4	-14784	9.60027	1.48442	0.887714	-0.548177
2952.4	-36256.5	-14783.9	9.62434	1.48132	0.898683	-0.612788
2952.41	-36256.7	-14783.9	9.65056	1.47778	0.898561	-0.696166
2952.43	-36256.8	-14783.8	9.67703	1.47461	0.892757	-0.799425
2952.45	-36257	-14783.8	9.70528	1.4708	0.883302	-0.927155
2952.46	-36257.1	-14783.7	9.73013	1.46973	0.87269	-1.05468
2952.48	-36257.3	-14783.7	9.75289	1.47036	0.863599	-1.16803
2952.5	-36257.4	-14783.6	9.77761	1.46759	0.847825	-1.27046
2952.52	-36257.6	-14783.6	9.80104	1.46416	0.828575	-1.35199
2952.53	-36257.7	-14783.5	9.82677	1.46047	0.803094	-1.41595
2952.55	-36257.9	-14783.5	9.85502	1.46011	0.777486	-1.46673
2952.57	-36258.1	-14783.4	9.88226	1.45736	0.754221	-1.4985
2952.58	-36258.2	-14783.3	9.90585	1.45396	0.728484	-1.51373
2952.6	-36258.4	-14783.3	9.93044	1.45028	0.697143	-1.51936
2952.62	-36258.5	-14783.2	9.95398	1.44988	0.666547	-1.51975
2952.63	-36258.7	-14783.2	9.97715	1.45019	0.64014	-1.5178
2952.65	-36258.8	-14783.1	10.0019	1.4469	0.605589	-1.51341
2952.67	-36259	-14783	10.0253	1.44352	0.565804	-1.50693
2952.69	-36259.2	-14783	10.0486	1.4402	0.522532	-1.50038
2952.7	-36259.3	-14782.9	10.0719	1.43687	0.479361	-1.49387
2952.72	-36259.5	-14782.9	10.0967	1.43333	0.433333	-1.48693
2952.74	-36259.7	-14782.8	10.1233	1.43	0.4	-1.48148
2952.75	-36259.8	-14782.7	10.1482	1.42647	0.371521	-1.47571
2952.77	-36260	-14782.7	10.1748	1.42311	0.334029	-1.47023
2952.79	-36260.1	-14782.6	10.1982	1.41991	0.279644	-1.46368
2952.8	-36260.3	-14782.6	10.2264	1.42004	0.216625	-1.45794
2952.82	-36260.5	-14782.5	10.2493	1.41999	0.172602	-1.45261
2952.84	-36260.6	-14782.4	10.2729	1.41999	0.147903	-1.44824
2952.86	-36260.8	-14782.4	10.2976	1.42009	0.134561	-1.44388
2952.87	-36261	-14782.3	10.3207	1.41962	0.12027	-1.44199
