# Supplementary material for: Extraction of driving behavior primitives considering driver expectation and vehicle dynamics
Source: PLoS One. 2025 Dec 31;20(12):e0340123. doi: 10.1371/journal.pone.0340123 (PMC12755792; doi:10.1371/journal.pone.0340123)
Supplement: S2 File — The dataset utilized in this study is organized into two main folders, categorizing driving scenarios into straight driving and turning maneuvers. These folders contain the raw, unprocessed behavioral data. For a detailed description of the variables and format within the.xlsx files, please refer to the accompanying readme.txt file. (ZIP) [file pone.0340123.s002.zip › DataSetForPimitiveExaction-2/turning/c213_w_4.xlsx]

## Sheet: Sheet1
2978.07	-36398.3	-14733.1	3.84667	1.01667	-0.0366667	-0.157952
2978.08	-36398.4	-14733.1	3.86333	1.05333	-0.0366667	-0.246187
2978.1	-36398.5	-14733.1	3.88	1.08333	-0.0366667	-0.344227
2978.12	-36398.5	-14733	3.90125	1.12253	-0.0401238	-0.454236
2978.13	-36398.6	-14733	3.92114	1.16975	-0.039967	-0.562937
2978.15	-36398.7	-14733	3.94124	1.2268	-0.0400081	-0.671041
2978.17	-36398.7	-14733	3.96237	1.28274	-0.0399998	-0.781356
2978.19	-36398.8	-14733	3.98255	1.32822	-0.0399856	-0.876623
2978.2	-36398.9	-14732.9	4.00618	1.36805	-0.0400578	-0.964521
2978.22	-36398.9	-14732.9	4.03137	1.40604	-0.039646	-1.0473
2978.24	-36399	-14732.9	4.05764	1.43447	-0.035955	-1.11609
2978.25	-36399.1	-14732.9	4.08093	1.45703	-0.0330238	-1.17839
2978.27	-36399.1	-14732.8	4.10567	1.47242	-0.0340671	-1.23269
2978.29	-36399.2	-14732.8	4.1287	1.47761	-0.0369181	-1.2751
2978.3	-36399.2	-14732.8	4.1525	1.48029	-0.0367681	-1.31253
2978.32	-36399.3	-14732.8	4.17684	1.47953	-0.0357677	-1.3453
2978.34	-36399.4	-14732.8	4.20088	1.47433	-0.033192	-1.36875
2978.36	-36399.4	-14732.7	4.22788	1.46306	-0.0325519	-1.38369
2978.37	-36399.5	-14732.7	4.25467	1.44863	-0.0296303	-1.39206
2978.39	-36399.6	-14732.7	4.28042	1.43185	-0.0300992	-1.39585
2978.41	-36399.7	-14732.7	4.30365	1.41447	-0.0299728	-1.39268
2978.42	-36399.7	-14732.6	4.32607	1.39371	-0.0300096	-1.38109
2978.44	-36399.8	-14732.6	4.34622	1.36811	-0.0299888	-1.35796
2978.46	-36399.9	-14732.6	4.36689	1.33389	-0.030043	-1.32579
2978.47	-36399.9	-14732.6	4.38845	1.28875	-0.0298437	-1.2869
2978.49	-36400	-14732.5	4.41306	1.2348	-0.0309122	-1.24131
2978.51	-36400.1	-14732.5	4.43669	1.17993	-0.035658	-1.19344
2978.53	-36400.1	-14732.5	4.45735	1.12527	-0.0438378	-1.14449
2978.54	-36400.2	-14732.5	4.47379	1.0771	-0.0544177	-1.09755
2978.56	-36400.3	-14732.4	4.49138	1.03432	-0.0647827	-1.05428
2978.58	-36400.4	-14732.4	4.5076	0.992919	-0.074593	-1.01323
2978.59	-36400.4	-14732.4	4.52537	0.940222	-0.0851379	-0.964516
2978.61	-36400.5	-14732.4	4.54029	0.885107	-0.094796	-0.911528
2978.63	-36400.6	-14732.3	4.55601	0.829794	-0.108548	-0.856895
2978.64	-36400.6	-14732.3	4.57154	0.777432	-0.129591	-0.806889
2978.66	-36400.7	-14732.3	4.5846	0.739854	-0.157211	-0.772457
2978.68	-36400.8	-14732.3	4.59655	0.723245	-0.187514	-0.757899
2978.7	-36400.9	-14732.2	4.6062	0.730463	-0.210034	-0.764881
2978.71	-36400.9	-14732.2	4.61834	0.750308	-0.229622	-0.786452
2978.73	-36401	-14732.2	4.63257	0.782603	-0.248474	-0.816254
2978.75	-36401.1	-14732.2	4.64612	0.816921	-0.263427	-0.848195
2978.76	-36401.2	-14732.1	4.65941	0.852016	-0.27183	-0.878636
2978.78	-36401.2	-14732.1	4.67304	0.891146	-0.277579	-0.910841
2978.8	-36401.3	-14732.1	4.68966	0.925893	-0.292398	-0.940294
2978.82	-36401.4	-14732.1	4.70334	0.95666	-0.310917	-0.966708
2978.83	-36401.5	-14732	4.72009	0.98267	-0.341015	-0.99165
2978.85	-36401.6	-14732	4.73724	1.00342	-0.368895	-1.01204
2978.87	-36401.6	-14732	4.75331	1.02057	-0.39328	-1.02968
2978.88	-36401.7	-14732	4.77434	1.03517	-0.405981	-1.04613
2978.9	-36401.8	-14731.9	4.7913	1.04578	-0.409664	-1.05971
2978.92	-36401.9	-14731.9	4.81099	1.05006	-0.412998	-1.06881
2978.93	-36401.9	-14731.9	4.82901	1.0469	-0.416284	-1.07591
2978.95	-36402	-14731.9	4.8457	1.04357	-0.426059	-1.0804
2978.97	-36402.1	-14731.8	4.86232	1.0372	-0.435952	-1.08371
2978.98	-36402.2	-14731.8	4.88	1.02667	-0.45	-1.08497
2979	-36402.3	-14731.8	4.89667	1.01333	-0.46	-1.07952
2979.02	-36402.3	-14731.8	4.91333	0.986667	-0.47	-1.06427
2979.04	-36402.4	-14731.7	4.93105	0.947337	-0.484278	-1.0328
2979.05	-36402.5	-14731.7	4.94752	0.900796	-0.500971	-0.996701
2979.07	-36402.6	-14731.7	4.9608	0.856961	-0.517719	-0.956004
2979.09	-36402.7	-14731.7	4.97495	0.795713	-0.53511	-0.908005
2979.1	-36402.7	-14731.6	4.98827	0.728265	-0.548261	-0.855251
2979.12	-36402.8	-14731.6	5.00139	0.654894	-0.570582	-0.799466
2979.14	-36402.9	-14731.6	5.01174	0.589309	-0.615485	-0.746268
2979.15	-36403	-14731.6	5.02185	0.533995	-0.67043	-0.703118
2979.17	-36403.1	-14731.5	5.03143	0.480086	-0.729986	-0.664233
2979.19	-36403.1	-14731.5	5.03822	0.424013	-0.775127	-0.628446
2979.21	-36403.2	-14731.5	5.04485	0.376304	-0.796551	-0.600986
2979.22	-36403.3	-14731.5	5.05178	0.332542	-0.81817	-0.578789
2979.24	-36403.4	-14731.5	5.05797	0.287634	-0.877876	-0.55883
2979.26	-36403.5	-14731.4	5.06088	0.248431	-0.955341	-0.539553
2979.27	-36403.6	-14731.4	5.06439	0.208088	-1.01416	-0.515467
2979.29	-36403.6	-14731.4	5.06786	0.171372	-1.04527	-0.487089
2979.31	-36403.7	-14731.4	5.07117	0.137238	-1.0787	-0.454737
2979.32	-36403.8	-14731.4	5.07453	0.101346	-1.13227	-0.419058
2979.34	-36403.9	-14731.3	5.07829	0.0718537	-1.18556	-0.382155
2979.36	-36404	-14731.3	5.08027	0.0466952	-1.23751	-0.352073
2979.38	-36404.1	-14731.3	5.07993	0.0245407	-1.30731	-0.323531
2979.39	-36404.1	-14731.3	5.08002	0.00320196	-1.39887	-0.299604
2979.41	-36404.2	-14731.3	5.07999	-0.0125857	-1.46805	-0.283924
2979.43	-36404.3	-14731.2	5.08	-0.0189208	-1.48989	-0.274331
2979.44	-36404.4	-14731.2	5.08	-0.0199946	-1.46991	-0.266212
2979.46	-36404.5	-14731.2	5.08	-0.0212106	-1.45808	-0.252626
2979.48	-36404.6	-14731.2	5.08	-0.0265934	-1.4746	-0.236478
2979.49	-36404.7	-14731.2	5.08	-0.0339876	-1.51295	-0.224894
2979.51	-36404.7	-14731.2	5.08	-0.0391476	-1.54631	-0.224684
2979.53	-36404.8	-14731.2	5.08001	-0.0402333	-1.55941	-0.233396
2979.55	-36404.9	-14731.1	5.07998	-0.0395711	-1.5545	-0.238509
2979.56	-36405	-14731.1	5.08008	-0.0423817	-1.54301	-0.230316
2979.58	-36405.1	-14731.1	5.07974	-0.0431257	-1.53541	-0.198488
2979.6	-36405.2	-14731.1	5.08221	-0.0460975	-1.527	-0.150465
2979.61	-36405.3	-14731.1	5.08564	-0.0443397	-1.51065	-0.0970954
2979.63	-36405.3	-14731.1	5.0894	-0.043398	-1.48124	-0.048533
2979.65	-36405.4	-14731.1	5.09015	-0.0408043	-1.44955	-0.0161039
2979.66	-36405.5	-14731.1	5.08996	-0.0395398	-1.4289	0.00153519
2979.68	-36405.6	-14731.1	5.09001	-0.0426656	-1.42611	0.0122668
2979.7	-36405.7	-14731	5.09	-0.0460611	-1.42932	0.0253007
2979.72	-36405.8	-14731	5.09	-0.0495598	-1.43124	0.0481834
2979.73	-36405.9	-14731	5.09	-0.0502299	-1.41574	0.0960647
2979.75	-36406	-14731	5.09	-0.0470426	-1.39599	0.170289
2979.77	-36406	-14731	5.08999	-0.0439468	-1.36983	0.2734
2979.78	-36406.1	-14731	5.09002	-0.037015	-1.34479	0.401067
2979.8	-36406.2	-14731	5.08991	-0.033511	-1.32111	0.515794
2979.82	-36406.3	-14731	5.09311	-0.0301184	-1.30734	0.6056
2979.84	-36406.4	-14731	5.09667	-0.03	-1.29667	0.665577
2979.85	-36406.5	-14731	5.1	-0.03	-1.29333	0.69281
2979.87	-36406.6	-14731	5.1	-0.03	-1.29333	0.700436
2979.89	-36406.6	-14731	5.10001	-0.0335308	-1.30418	0.698037
2979.9	-36406.8	-14731	5.1	-0.0369654	-1.32119	0.69483
2979.92	-36406.8	-14731	5.1	-0.0437394	-1.34488	0.69401
2979.94	-36406.9	-14731	5.1	-0.0510258	-1.37364	0.699102
2979.95	-36407	-14731	5.1	-0.0612216	-1.40764	0.70822
2979.97	-36407.1	-14731	5.1	-0.0711478	-1.45329	0.722079
2979.99	-36407.2	-14731	5.1	-0.0822713	-1.51855	0.742273
2980	-36407.3	-14731	5.1	-0.0954075	-1.58503	0.764571
2980.02	-36407.4	-14731	5.1	-0.104808	-1.64645	0.789899
2980.04	-36407.4	-14731	5.1	-0.111	-1.69332	0.817645
2980.06	-36407.5	-14731	5.1	-0.114226	-1.73226	0.855415
2980.07	-36407.6	-14731	5.1	-0.123095	-1.7806	0.914565
2980.09	-36407.7	-14731	5.1	-0.136549	-1.852	0.997721
2980.11	-36407.8	-14731	5.1	-0.147033	-1.93036	1.08072
2980.12	-36407.9	-14731	5.1	-0.159952	-2.00869	1.15534
2980.14	-36408	-14731	5.1	-0.171104	-2.07565	1.2113
2980.16	-36408.1	-14731	5.1	-0.184573	-2.13261	1.24647
2980.17	-36408.1	-14731	5.10002	-0.199039	-2.19365	1.26932
2980.19	-36408.2	-14731	5.09993	-0.218344	-2.26728	1.2906
2980.21	-36408.3	-14731	5.10026	-0.237498	-2.33902	1.31894
2980.23	-36408.4	-14731	5.09878	-0.261642	-2.41862	1.36484
2980.24	-36408.5	-14731	5.09507	-0.286682	-2.49671	1.41881
2980.26	-36408.6	-14731	5.09152	-0.306896	-2.55907	1.47024
2980.28	-36408.7	-14731	5.08977	-0.320854	-2.60255	1.529
2980.29	-36408.8	-14731.1	5.08999	-0.327341	-2.62371	1.60078
2980.31	-36408.9	-14731.1	5.09029	-0.329388	-2.63177	1.68136
2980.33	-36408.9	-14731.1	5.08833	-0.322921	-2.62582	1.76345
2980.34	-36409	-14731.1	5.0847	-0.31611	-2.60693	1.82827
2980.36	-36409.1	-14731.1	5.08111	-0.309137	-2.58321	1.86721
2980.38	-36409.2	-14731.1	5.07978	-0.304448	-2.55688	1.88694
2980.4	-36409.3	-14731.1	5.0802	-0.300745	-2.52938	1.89547
2980.41	-36409.4	-14731.2	5.08007	-0.297159	-2.5051	1.89738
2980.43	-36409.5	-14731.2	5.07995	-0.297281	-2.48078	1.89835
2980.45	-36409.6	-14731.2	5.07998	-0.299618	-2.45474	1.89961
2980.46	-36409.6	-14731.2	5.08001	-0.299612	-2.42686	1.89944
2980.48	-36409.7	-14731.2	5.08	-0.297268	-2.40151	1.89659
2980.5	-36409.8	-14731.3	5.08	-0.294866	-2.38473	1.89029
2980.51	-36409.9	-14731.3	5.08	-0.291307	-2.37511	1.88138
2980.53	-36410	-14731.3	5.08	-0.284245	-2.36811	1.87143
2980.55	-36410.1	-14731.3	5.08	-0.274968	-2.36368	1.86126
2980.57	-36410.2	-14731.4	5.08	-0.266411	-2.36431	1.85141
2980.58	-36410.2	-14731.4	5.08	-0.260461	-2.37457	1.8429
2980.6	-36410.3	-14731.4	5.07998	-0.258305	-2.39883	1.83676
2980.62	-36410.4	-14731.4	5.07999	-0.259649	-2.43513	1.83263
2980.63	-36410.5	-14731.5	5.08006	-0.263684	-2.47928	1.82979
2980.65	-36410.6	-14731.5	5.08001	-0.26961	-2.52716	1.82796
2980.67	-36410.7	-14731.5	5.07975	-0.276561	-2.57455	1.82691
2980.68	-36410.7	-14731.5	5.08	-0.283333	-2.61667	1.82571
2980.7	-36410.8	-14731.6	5.0814	-0.288481	-2.64957	1.82319
2980.72	-36410.9	-14731.6	5.08333	-0.29	-2.67333	1.81808
2980.74	-36411	-14731.7	5.08509	-0.286036	-2.68939	1.80915
2980.75	-36411.1	-14731.7	5.08677	-0.275892	-2.70058	1.79533
2980.77	-36411.2	-14731.7	5.08853	-0.259385	-2.70852	1.776
2980.79	-36411.2	-14731.8	5.09018	-0.237103	-2.70962	1.75184
2980.8	-36411.3	-14731.8	5.09166	-0.210005	-2.70095	1.7237
2980.82	-36411.4	-14731.8	5.09361	-0.179647	-2.6844	1.69222
2980.84	-36411.5	-14731.9	5.09664	-0.148071	-2.66218	1.6587
2980.86	-36411.6	-14731.9	5.10082	-0.118372	-2.63481	1.62634
2980.87	-36411.6	-14731.9	5.10593	-0.0929663	-2.60372	1.5984
2980.89	-36411.7	-14732	5.11122	-0.0721998	-2.57306	1.57757
2980.91	-36411.8	-14732	5.11622	-0.0560378	-2.54569	1.56552
2980.92	-36411.9	-14732.1	5.12118	-0.0442867	-2.52108	1.562
2980.94	-36412	-14732.1	5.1263	-0.0366115	-2.49927	1.56565
2980.96	-36412.1	-14732.2	5.13156	-0.0324247	-2.48231	1.57324
2980.97	-36412.1	-14732.2	5.13679	-0.0306748	-2.47124	1.58094
2980.99	-36412.2	-14732.2	5.14167	-0.0295586	-2.46488	1.5843
2981.01	-36412.3	-14732.3	5.14644	-0.0269609	-2.46255	1.58017
2981.02	-36412.4	-14732.3	5.15221	-0.020442	-2.46456	1.56746
2981.04	-36412.5	-14732.4	5.15917	-0.00886081	-2.471	1.54519
2981.06	-36412.5	-14732.4	5.16612	0.00703112	-2.4814	1.51244
2981.08	-36412.6	-14732.5	5.17283	0.0284459	-2.49508	1.46994
2981.09	-36412.7	-14732.5	5.1804	0.0591726	-2.51109	1.42042
2981.11	-36412.7	-14732.6	5.18887	0.100701	-2.528	1.36429
2981.13	-36412.8	-14732.6	5.19714	0.151877	-2.54392	1.29945
2981.14	-36412.9	-14732.7	5.2055	0.211985	-2.55769	1.22659
2981.16	-36413	-14732.7	5.21575	0.280732	-2.56899	1.1496
2981.18	-36413.1	-14732.8	5.22803	0.353832	-2.57744	1.07238
2981.19	-36413.1	-14732.8	5.24094	0.423548	-2.58271	0.998604
2981.21	-36413.2	-14732.9	5.25424	0.486267	-2.58568	0.930401
2981.23	-36413.3	-14732.9	5.26863	0.541712	-2.58819	0.868709
2981.25	-36413.4	-14733	5.28425	0.588928	-2.59167	0.815652
2981.26	-36413.4	-14733	5.3008	0.626429	-2.59723	0.77414
2981.28	-36413.5	-14733.1	5.31811	0.653818	-2.60637	0.744922
2981.3	-36413.6	-14733.2	5.33609	0.671577	-2.62072	0.727203
2981.31	-36413.7	-14733.2	5.35453	0.681521	-2.64016	0.71955
2981.33	-36413.7	-14733.3	5.37319	0.686134	-2.66352	0.720128
2981.35	-36413.8	-14733.3	5.39214	0.686931	-2.69003	0.726641
2981.36	-36413.9	-14733.4	5.4115	0.684856	-2.71897	0.736552
2981.38	-36413.9	-14733.5	5.43022	0.68084	-2.74831	0.747562
2981.4	-36414	-14733.5	5.44705	0.675824	-2.77582	0.757637
2981.42	-36414.1	-14733.6	5.46357	0.670808	-2.80204	0.765715
2981.43	-36414.2	-14733.6	5.48206	0.666703	-2.82835	0.771156
2981.45	-36414.3	-14733.7	5.50118	0.663635	-2.85381	0.773393
2981.47	-36414.3	-14733.8	5.51865	0.661429	-2.87664	0.772009
2981.48	-36414.4	-14733.8	5.53563	0.660054	-2.89568	0.767258
2981.5	-36414.5	-14733.9	5.55388	0.65954	-2.91011	0.759569
2981.52	-36414.5	-14734	5.57229	0.659946	-2.9196	0.74907
2981.53	-36414.6	-14734	5.58946	0.661287	-2.92402	0.73583
2981.55	-36414.7	-14734.1	5.60667	0.663333	-2.92333	0.720044
2981.57	-36414.7	-14734.2	5.62534	0.666028	-2.91698	0.702092
2981.59	-36414.8	-14734.2	5.64444	0.670318	-2.90217	0.682958
2981.6	-36414.9	-14734.3	5.66283	0.676752	-2.87752	0.663343
2981.62	-36415	-14734.4	5.68109	0.683721	-2.84827	0.642514
2981.64	-36415	-14734.5	5.69985	0.690073	-2.81823	0.619881
2981.65	-36415.1	-14734.5	5.71891	0.697714	-2.78181	0.596353
2981.67	-36415.2	-14734.6	5.7379	0.707924	-2.73573	0.572605
2981.69	-36415.2	-14734.7	5.75661	0.718415	-2.68879	0.547779
2981.7	-36415.3	-14734.7	5.77497	0.728554	-2.64514	0.520887
2981.72	-36415.4	-14734.8	5.79323	0.743138	-2.59286	0.491284
2981.74	-36415.4	-14734.9	5.8118	0.765512	-2.52374	0.45806
2981.76	-36415.5	-14735	5.83142	0.793673	-2.44406	0.419584
2981.77	-36415.6	-14735.1	5.85214	0.826414	-2.35856	0.375987
2981.79	-36415.6	-14735.1	5.87255	0.865665	-2.26471	0.331158
2981.81	-36415.7	-14735.2	5.89227	0.909969	-2.16643	0.28755
2981.82	-36415.8	-14735.3	5.91296	0.951422	-2.08019	0.244377
2981.84	-36415.8	-14735.4	5.9353	0.986068	-2.0127	0.202667
2981.86	-36415.9	-14735.5	5.95792	1.01777	-1.95184	0.167065
2981.88	-36416	-14735.5	5.98016	1.04674	-1.89533	0.139256
2981.89	-36416	-14735.6	6.0027	1.06685	-1.85757	0.116092
2981.91	-36416.1	-14735.7	6.02597	1.07789	-1.83917	0.0960292
2981.93	-36416.2	-14735.8	6.04995	1.08764	-1.82209	0.0799788
2981.94	-36416.2	-14735.9	6.07414	1.09738	-1.80508	0.066895
2981.96	-36416.3	-14735.9	6.09749	1.09988	-1.80887	0.0531692
2981.98	-36416.3	-14736	6.11974	1.09537	-1.83673	0.037776
2981.99	-36416.4	-14736.1	6.14149	1.09246	-1.87209	0.0225434
2982.01	-36416.5	-14736.2	6.16313	1.09451	-1.90974	0.00704551
2982.03	-36416.5	-14736.3	6.18487	1.09974	-1.95561	-0.0112411
2982.05	-36416.6	-14736.4	6.20716	1.10832	-2.00985	-0.0323854
2982.06	-36416.7	-14736.5	6.23065	1.12223	-2.06704	-0.0541777
2982.08	-36416.7	-14736.5	6.25487	1.14014	-2.12375	-0.0754535
2982.1	-36416.8	-14736.6	6.27854	1.15821	-2.17823	-0.0959859
2982.11	-36416.9	-14736.7	6.30173	1.17465	-2.22771	-0.11603
2982.13	-36416.9	-14736.8	6.32541	1.18932	-2.26859	-0.136239
2982.15	-36417	-14736.9	6.34956	1.20471	-2.29561	-0.158352
2982.16	-36417.1	-14737	6.37363	1.22494	-2.30274	-0.18465
2982.18	-36417.1	-14737.1	6.39765	1.25236	-2.2871	-0.215482
2982.2	-36417.2	-14737.1	6.42202	1.28795	-2.24817	-0.250222
2982.21	-36417.2	-14737.2	6.44723	1.32967	-2.18944	-0.289517
2982.23	-36417.3	-14737.3	6.47371	1.37434	-2.1154	-0.334158
2982.25	-36417.4	-14737.4	6.5016	1.42139	-2.02232	-0.38084
2982.27	-36417.4	-14737.5	6.53073	1.47063	-1.90544	-0.424703
2982.28	-36417.5	-14737.6	6.55996	1.51545	-1.78071	-0.464086
2982.3	-36417.6	-14737.7	6.58816	1.54853	-1.66887	-0.498513
2982.32	-36417.6	-14737.8	6.61655	1.57383	-1.56822	-0.526603
2982.33	-36417.7	-14737.9	6.64679	1.59755	-1.47146	-0.547108
2982.35	-36417.8	-14738	6.67815	1.61591	-1.38458	-0.561396
2982.37	-36417.8	-14738.1	6.70931	1.62382	-1.31408	-0.571525
2982.38	-36417.9	-14738.2	6.74	1.62667	-1.24667	-0.578431
2982.4	-36417.9	-14738.3	6.77025	1.63112	-1.168	-0.58285
2982.42	-36418	-14738.4	6.8	1.63667	-1.08333	-0.586057
2982.44	-36418.1	-14738.5	6.82924	1.64117	-1.00418	-0.589106
2982.45	-36418.1	-14738.6	6.85839	1.64338	-0.947629	-0.591624
2982.47	-36418.2	-14738.7	6.88772	1.64263	-0.926099	-0.592918
2982.49	-36418.2	-14738.8	6.9167	1.63955	-0.931665	-0.592425
2982.5	-36418.3	-14738.9	6.945	1.63493	-0.952801	-0.590023
2982.52	-36418.4	-14739	6.97337	1.6293	-0.979851	-0.586757
2982.54	-36418.5	-14739.1	7.00243	1.6235	-1.00213	-0.583484
2982.55	-36418.5	-14739.2	7.03187	1.61952	-1.00516	-0.579948
2982.57	-36418.6	-14739.3	7.06124	1.61801	-0.983997	-0.575986
2982.59	-36418.6	-14739.4	7.09003	1.61596	-0.95794	-0.572111
2982.61	-36418.7	-14739.5	7.11822	1.61134	-0.942877	-0.568471
2982.62	-36418.8	-14739.6	7.14682	1.60513	-0.940625	-0.564278
2982.64	-36418.8	-14739.7	7.17617	1.59833	-0.950451	-0.559209
2982.66	-36418.9	-14739.8	7.20502	1.59123	-0.969848	-0.554106
2982.67	-36419	-14739.9	7.23261	1.58419	-0.992583	-0.549548
2982.69	-36419	-14740	7.2594	1.57791	-1.00647	-0.545423
2982.71	-36419.1	-14740.1	7.28598	1.57276	-1.00387	-0.541587
2982.72	-36419.2	-14740.2	7.31291	1.56867	-0.984772	-0.537951
2982.74	-36419.2	-14740.3	7.34037	1.56529	-0.952406	-0.534529
2982.76	-36419.3	-14740.4	7.36808	1.5619	-0.91388	-0.531474
2982.78	-36419.4	-14740.5	7.39563	1.55837	-0.877875	-0.528709
2982.79	-36419.4	-14740.6	7.4226	1.5553	-0.854433	-0.525855
2982.81	-36419.5	-14740.7	7.44916	1.55221	-0.847653	-0.522621
2982.83	-36419.6	-14740.9	7.47611	1.54747	-0.855065	-0.518854
2982.84	-36419.6	-14741	7.50364	1.54052	-0.872818	-0.514837
2982.86	-36419.7	-14741.1	7.53129	1.53212	-0.895833	-0.511341
2982.88	-36419.8	-14741.2	7.55876	1.52493	-0.917111	-0.509613
2982.89	-36419.8	-14741.3	7.58595	1.52316	-0.928311	-0.511264
2982.91	-36419.9	-14741.4	7.61261	1.52881	-0.92699	-0.517072
2982.93	-36420	-14741.5	7.6384	1.54188	-0.915402	-0.527058
2982.95	-36420	-14741.6	7.66404	1.55992	-0.895434	-0.539896
2982.96	-36420.1	-14741.7	7.69091	1.57859	-0.869099	-0.553173
2982.98	-36420.2	-14741.8	7.7186	1.59358	-0.844862	-0.564113
2983	-36420.2	-14741.9	7.74565	1.60089	-0.834547	-0.56991
2983.01	-36420.3	-14742.1	7.77215	1.599	-0.839596	-0.569755
2983.03	-36420.4	-14742.2	7.7991	1.58805	-0.855564	-0.564021
2983.05	-36420.5	-14742.3	7.82674	1.57105	-0.879885	-0.553287
2983.07	-36420.5	-14742.4	7.85481	1.55229	-0.910427	-0.538397
2983.08	-36420.6	-14742.5	7.88207	1.53334	-0.939242	-0.521499
2983.1	-36420.6	-14742.6	7.90726	1.5145	-0.957098	-0.505082
2983.12	-36420.7	-14742.8	7.9321	1.49639	-0.965653	-0.489595
2983.13	-36420.8	-14742.9	7.95901	1.47977	-0.971042	-0.474757
2983.15	-36420.9	-14743	7.9868	1.46495	-0.978709	-0.461167
2983.17	-36420.9	-14743.1	8.01321	1.45202	-0.993151	-0.449584
2983.18	-36421	-14743.2	8.03852	1.44063	-1.01515	-0.439558
2983.2	-36421.1	-14743.3	8.0637	1.43029	-1.04396	-0.430365
2983.22	-36421.1	-14743.5	8.08856	1.42056	-1.07789	-0.422027
2983.23	-36421.2	-14743.6	8.11274	1.41126	-1.11495	-0.414869
2983.25	-36421.3	-14743.7	8.13667	1.40333	-1.15333	-0.409586
2983.27	-36421.3	-14743.8	8.16079	1.39807	-1.19149	-0.406944
2983.29	-36421.4	-14743.9	8.18473	1.39672	-1.22883	-0.407542
2983.3	-36421.5	-14744.1	8.20813	1.40004	-1.26534	-0.411681
2983.32	-36421.5	-14744.2	8.23137	1.40717	-1.3022	-0.418787
2983.34	-36421.6	-14744.3	8.255	1.41692	-1.34178	-0.427987
2983.35	-36421.7	-14744.5	8.27964	1.428	-1.38958	-0.437994
2983.37	-36421.7	-14744.6	8.30543	1.43899	-1.44894	-0.447519
2983.39	-36421.8	-14744.7	8.33113	1.44804	-1.51529	-0.4555
2983.4	-36421.9	-14744.8	8.35602	1.45392	-1.58509	-0.461184
2983.42	-36421.9	-14745	8.38119	1.45705	-1.66051	-0.464452
2983.44	-36422	-14745.1	8.40715	1.45781	-1.74089	-0.465235
2983.46	-36422.1	-14745.2	8.43248	1.45599	-1.81699	-0.463365
2983.47	-36422.1	-14745.3	8.45647	1.45145	-1.88414	-0.458841
2983.49	-36422.2	-14745.5	8.48049	1.4443	-1.94953	-0.452032
2983.51	-36422.2	-14745.6	8.50541	1.43473	-2.01783	-0.443193
2983.52	-36422.3	-14745.7	8.53084	1.42301	-2.08691	-0.43232
2983.54	-36422.4	-14745.9	8.55652	1.40949	-2.15542	-0.419607
2983.56	-36422.5	-14746	8.58258	1.39464	-2.22445	-0.405643
2983.57	-36422.5	-14746.1	8.6086	1.37911	-2.28926	-0.391029
2983.59	-36422.6	-14746.2	8.63324	1.36374	-2.33665	-0.376311
2983.61	-36422.6	-14746.4	8.65643	1.3488	-2.36556	-0.361656
2983.63	-36422.7	-14746.5	8.67967	1.33376	-2.3909	-0.34676
2983.64	-36422.8	-14746.7	8.70372	1.31832	-2.41787	-0.331576
2983.66	-36422.8	-14746.8	8.72823	1.30256	-2.43839	-0.31643
2983.68	-36422.9	-14746.9	8.75242	1.28699	-2.45126	-0.301774
2983.69	-36422.9	-14747.1	8.77511	1.27253	-2.46321	-0.288152
2983.71	-36423	-14747.2	8.79656	1.2593	-2.474	-0.27569
2983.73	-36423	-14747.3	8.81827	1.24673	-2.47683	-0.264137
2983.74	-36423.1	-14747.5	8.84069	1.23471	-2.47072	-0.253504
2983.76	-36423.1	-14747.6	8.86328	1.22358	-2.46015	-0.244043
2983.78	-36423.2	-14747.8	8.8856	1.2134	-2.44787	-0.235778
2983.8	-36423.3	-14747.9	8.90731	1.20401	-2.43482	-0.228542
2983.81	-36423.3	-14748	8.9289	1.1958	-2.41969	-0.222142
2983.83	-36423.4	-14748.2	8.95122	1.18946	-2.39985	-0.216395
2983.85	-36423.4	-14748.3	8.97363	1.18463	-2.37485	-0.211471
2983.86	-36423.5	-14748.5	8.99468	1.18035	-2.3458	-0.207694
2983.88	-36423.5	-14748.6	9.01508	1.17713	-2.31426	-0.204492
2983.9	-36423.6	-14748.7	9.03652	1.17589	-2.2816	-0.200836
2983.91	-36423.6	-14748.9	9.05834	1.17423	-2.24589	-0.196234
2983.93	-36423.7	-14749.1	9.07903	1.16849	-2.20376	-0.190398
2983.95	-36423.7	-14749.2	9.09956	1.15868	-2.15322	-0.182513
2983.97	-36423.8	-14749.4	9.1217	1.14641	-2.09305	-0.171791
2983.98	-36423.8	-14749.5	9.14413	1.13188	-2.02237	-0.159422
2984	-36423.9	-14749.6	9.16475	1.11511	-1.9409	-0.147172
2984.02	-36423.9	-14749.8	9.18434	1.09847	-1.85098	-0.135358
2984.03	-36424	-14750	9.2045	1.0847	-1.75464	-0.123941
2984.05	-36424	-14750.1	9.22542	1.07389	-1.64686	-0.113819
2984.07	-36424.1	-14750.2	9.24625	1.06547	-1.52616	-0.105973
2984.09	-36424.1	-14750.4	9.26333	1.06	-1.42	-0.100218
2984.1	-36424.2	-14750.5	9.27531	1.05738	-1.34626	-0.095853
2984.12	-36424.2	-14750.7	9.29333	1.05333	-1.25	-0.0915033
2984.14	-36424.3	-14750.8	9.32136	1.04639	-1.11005	-0.0869506
2984.15	-36424.3	-14751	9.33755	1.04303	-1.04025	-0.0874407
2984.17	-36424.4	-14751.1	9.35434	1.03635	-0.986784	-0.0990917
2984.19	-36424.4	-14751.3	9.37233	1.03294	-0.924872	-0.124717
2984.2	-36424.5	-14751.5	9.39203	1.02976	-0.834085	-0.164249
2984.22	-36424.5	-14751.6	9.40901	1.03031	-0.706514	-0.216161
2984.24	-36424.6	-14751.8	9.42989	1.03392	-0.568616	-0.280297
2984.25	-36424.6	-14751.9	9.44661	1.03745	-0.465633	-0.338506
2984.27	-36424.7	-14752.1	9.46671	1.03978	-0.37223	-0.385281
2984.29	-36424.7	-14752.2	9.48393	1.03576	-0.305984	-0.418283
2984.31	-36424.8	-14752.4	9.50058	1.03245	-0.256949	-0.44255
2984.32	-36424.8	-14752.5	9.5173	1.02977	-0.215642	-0.471985
2984.34	-36424.9	-14752.7	9.5359	1.03003	-0.173925	-0.510964
2984.36	-36424.9	-14752.9	9.55515	1.03017	-0.148113	-0.55473
2984.37	-36425	-14753	9.57176	1.02921	-0.104579	-0.602651
2984.39	-36425	-14753.1	9.58937	1.02544	-0.0191994	-0.644185
2984.41	-36425.1	-14753.3	9.60577	1.02199	0.119372	-0.66287
2984.42	-36425.1	-14753.4	9.6229	1.01968	0.273788	-0.65814
2984.44	-36425.2	-14753.6	9.64034	1.02031	0.386204	-0.637753
2984.46	-36425.2	-14753.8	9.65673	1.01889	0.428086	-0.615376
2984.48	-36425.3	-14753.9	9.674	1.01521	0.440725	-0.595318
2984.49	-36425.3	-14754.1	9.69108	1.0115	0.453822	-0.580016
2984.51	-36425.4	-14754.2	9.70892	1.00975	0.459952	-0.571912
2984.53	-36425.4	-14754.4	9.73031	1.01	0.443511	-0.56932
2984.54	-36425.5	-14754.6	9.74922	1.01025	0.439116	-0.570249
2984.56	-36425.6	-14754.7	9.76528	1.00849	0.455666	-0.571573
2984.58	-36425.6	-14754.8	9.78274	1.00482	0.471455	-0.571421
2984.59	-36425.7	-14755	9.79992	1.001	0.482837	-0.570145
2984.61	-36425.7	-14755.2	9.81635	1.00009	0.509618	-0.568992
2984.63	-36425.8	-14755.3	9.8337	0.998136	0.56577	-0.568566
2984.65	-36425.8	-14755.5	9.85115	0.994524	0.616763	-0.568623
2984.66	-36425.9	-14755.7	9.86546	0.990831	0.651075	-0.568708
2984.68	-36425.9	-14755.8	9.87889	0.99009	0.670439	-0.567988
2984.7	-36426	-14756	9.89502	0.98784	0.676971	-0.566141
2984.71	-36426.1	-14756.1	9.91169	0.984351	0.670815	-0.563038
2984.73	-36426.1	-14756.3	9.92919	0.980605	0.654352	-0.560343
2984.75	-36426.2	-14756.4	9.94616	0.97985	0.636865	-0.558971
2984.76	-36426.2	-14756.6	9.96263	0.98004	0.623221	-0.558267
2984.78	-36426.3	-14756.7	9.98024	0.979992	0.607043	-0.553723
2984.8	-36426.3	-14756.9	9.99712	0.980002	0.581992	-0.542926
2984.82	-36426.4	-14757.1	10.0136	0.98	0.547587	-0.525403
2984.83	-36426.5	-14757.2	10.0313	0.98	0.499227	-0.504508
2984.85	-36426.5	-14757.4	10.0481	0.980001	0.454357	-0.487416
2984.87	-36426.6	-14757.6	10.0646	0.979997	0.420814	-0.476892
2984.88	-36426.6	-14757.7	10.0823	0.980007	0.379436	-0.471816
2984.9	-36426.7	-14757.9	10.099	0.979973	0.326941	-0.470671
2984.92	-36426.8	-14758	10.1156	0.9801	0.254946	-0.466689
2984.93	-36426.8	-14758.2	10.1333	0.976667	0.166667	-0.454248
2984.95	-36426.9	-14758.4	10.15	0.973333	0.0866667	-0.432462
2984.97	-36426.9	-14758.5	10.1667	0.97	0.01	-0.408497
2984.99	-36427	-14758.7	10.1842	0.970026	-0.0353113	-0.387944
2985	-36427.1	-14758.9	10.1975	0.969986	-0.0611087	-0.377636
2985.02	-36427.1	-14759	10.2144	0.970031	-0.0817586	-0.374689
2985.04	-36427.2	-14759.2	10.232	0.969764	-0.12169	-0.376219
2985.05	-36427.2	-14759.4	10.2486	0.966253	-0.160856	-0.380693
2985.07	-36427.3	-14759.5	10.2654	0.962871	-0.184505	-0.385133
