# Supplementary material for: Extraction of driving behavior primitives considering driver expectation and vehicle dynamics
Source: PLoS One. 2025 Dec 31;20(12):e0340123. doi: 10.1371/journal.pone.0340123 (PMC12755792; doi:10.1371/journal.pone.0340123)
Supplement: S2 File — The dataset utilized in this study is organized into two main folders, categorizing driving scenarios into straight driving and turning maneuvers. These folders contain the raw, unprocessed behavioral data. For a detailed description of the variables and format within the.xlsx files, please refer to the accompanying readme.txt file. (ZIP) [file pone.0340123.s002.zip › DataSetForPimitiveExaction-2/turning/c214_w_1.xlsx]

## Sheet: Sheet1
2352.54	-35944.6	-14595.3	2.76978	-0.0250471	0.00999213	0.018215
2352.56	-35944.6	-14595.3	2.77002	-0.0193146	0.0100041	0.0173212
2352.58	-35944.6	-14595.3	2.7701	-0.013524	0.0100541	0.0165404
2352.59	-35944.6	-14595.4	2.77006	-0.00785412	0.0100712	0.0161707
2352.61	-35944.7	-14595.4	2.76999	-0.00238709	0.00997004	0.0164451
2352.63	-35944.7	-14595.5	2.76996	0.00273195	0.00976861	0.0174835
2352.64	-35944.7	-14595.5	2.76997	0.007208	0.00973122	0.0191363
2352.66	-35944.7	-14595.6	2.77001	0.0107261	0.0101567	0.0212143
2352.68	-35944.7	-14595.6	2.77007	0.0132403	0.0111517	0.0235102
2352.7	-35944.7	-14595.6	2.77007	0.0152482	0.012434	0.0257806
2352.71	-35944.8	-14595.7	2.76995	0.0173093	0.0136767	0.027778
2352.73	-35944.8	-14595.7	2.76975	0.0196635	0.0147457	0.0293048
2352.75	-35944.8	-14595.8	2.76975	0.0220011	0.0158386	0.0302492
2352.76	-35944.8	-14595.8	2.77024	0.0239609	0.0171853	0.0305093
2352.78	-35944.8	-14595.9	2.77128	0.0253634	0.0190019	0.03008
2352.8	-35944.8	-14595.9	2.77257	0.026295	0.0214842	0.0290983
2352.82	-35944.9	-14596	2.77383	0.0268619	0.024821	0.0277109
2352.83	-35944.9	-14596	2.77494	0.0270956	0.0290268	0.0260122
2352.85	-35944.9	-14596	2.77604	0.0269347	0.0338957	0.0240309
2352.87	-35944.9	-14596.1	2.77727	0.0263155	0.0392098	0.021791
2352.88	-35944.9	-14596.1	2.77858	0.0252803	0.0448063	0.0193106
2352.9	-35944.9	-14596.2	2.77966	0.0239859	0.050582	0.0166014
2352.92	-35945	-14596.2	2.78022	0.0225957	0.0564348	0.0136727
2352.93	-35945	-14596.3	2.78026	0.0212938	0.0622309	0.0104935
2352.95	-35945	-14596.3	2.78008	0.0202836	0.0678066	0.0069957
2352.97	-35945	-14596.4	2.77994	0.0197555	0.073002	0.00312131
2352.98	-35945	-14596.4	2.77993	0.0196893	0.0777303	-0.00100894
2353	-35945	-14596.4	2.77998	0.0198972	0.0819629	-0.00513225
2353.02	-35945.1	-14596.5	2.78002	0.0201856	0.0856863	-0.00899262
2353.04	-35945.1	-14596.5	2.78002	0.0203449	0.0890562	-0.0124674
2353.05	-35945.1	-14596.6	2.78	0.0201546	0.0923428	-0.0155246
2353.07	-35945.1	-14596.6	2.78	0.019424	0.0957867	-0.0181283
2353.09	-35945.1	-14596.7	2.78	0.0182643	0.099302	-0.0201859
2353.1	-35945.1	-14596.7	2.78	0.0169624	0.102614	-0.0215717
2353.12	-35945.2	-14596.7	2.78	0.0157745	0.105469	-0.0221897
2353.14	-35945.2	-14596.8	2.78	0.0146864	0.107817	-0.0221934
2353.15	-35945.2	-14596.8	2.78	0.0135501	0.10971	-0.0218595
2353.17	-35945.2	-14596.9	2.78	0.012259	0.111198	-0.021444
2353.19	-35945.2	-14596.9	2.78001	0.0109976	0.112352	-0.0210527
2353.21	-35945.2	-14597	2.78	0.0100725	0.113242	-0.0207288
2353.22	-35945.3	-14597	2.77999	0.00972197	0.113987	-0.0205178
2353.24	-35945.3	-14597.1	2.77998	0.00979225	0.11494	-0.020479
2353.26	-35945.3	-14597.1	2.78	0.0099906	0.116543	-0.0206768
2353.27	-35945.3	-14597.1	2.78005	0.0100757	0.119138	-0.0211607
2353.29	-35945.3	-14597.2	2.78008	0.0100527	0.1226	-0.0219082
2353.31	-35945.4	-14597.2	2.78	0.01	0.126667	-0.0228758
2353.32	-35945.4	-14597.3	2.7798	0.00997947	0.131088	-0.0240026
2353.34	-35945.4	-14597.3	2.77972	0.00998669	0.135678	-0.0251591
2353.36	-35945.4	-14597.4	2.78004	0.0100006	0.140267	-0.0261991
2353.38	-35945.4	-14597.4	2.78093	0.0100055	0.144593	-0.0270279
2353.39	-35945.4	-14597.5	2.78218	0.0100033	0.148095	-0.0277248
2353.41	-35945.5	-14597.5	2.78348	0.00999967	0.150146	-0.0284054
2353.43	-35945.5	-14597.5	2.78462	0.00999851	0.15034	-0.0291448
2353.44	-35945.5	-14597.6	2.7857	0.00999917	0.148883	-0.0299036
2353.46	-35945.5	-14597.6	2.78689	0.0100001	0.146091	-0.0306226
2353.48	-35945.5	-14597.7	2.7882	0.0100004	0.142447	-0.031291
2353.49	-35945.6	-14597.7	2.78938	0.0100002	0.138831	-0.0320141
2353.51	-35945.6	-14597.8	2.79012	0.00999996	0.136175	-0.0329131
2353.53	-35945.6	-14597.8	2.79029	0.00999989	0.134846	-0.0340198
2353.55	-35945.6	-14597.8	2.79014	0.00999995	0.134061	-0.0351842
2353.56	-35945.6	-14597.9	2.78996	0.01	0.132906	-0.0362357
2353.58	-35945.6	-14597.9	2.78992	0.01	0.131192	-0.0370802
2353.6	-35945.7	-14598	2.78997	0.01	0.129973	-0.0377555
2353.61	-35945.7	-14598	2.79001	0.00999999	0.130405	-0.0383121
2353.63	-35945.7	-14598.1	2.79002	0.00999997	0.132648	-0.0387684
2353.65	-35945.7	-14598.1	2.79001	0.00999997	0.135393	-0.039096
2353.66	-35945.7	-14598.1	2.79	0.01	0.137245	-0.0392641
2353.68	-35945.8	-14598.2	2.78999	0.0100001	0.137999	-0.0392882
2353.7	-35945.8	-14598.2	2.79	0.0100001	0.138946	-0.0392421
2353.72	-35945.8	-14598.3	2.79	0.00999988	0.141434	-0.0392015
2353.73	-35945.8	-14598.3	2.79	0.00999963	0.145719	-0.039197
2353.75	-35945.8	-14598.4	2.79	0.00999972	0.150881	-0.0392097
2353.77	-35945.9	-14598.4	2.79	0.0100005	0.155967	-0.0392193
2353.78	-35945.9	-14598.5	2.79	0.0100014	0.1606	-0.0392193
2353.8	-35945.9	-14598.5	2.79	0.0100009	0.164931	-0.0392162
2353.82	-35945.9	-14598.5	2.79	0.00999783	0.169109	-0.0392166
2353.84	-35945.9	-14598.6	2.79	0.00999461	0.172931	-0.0392197
2353.85	-35946	-14598.6	2.79	0.00999685	0.175909	-0.0392184
2353.87	-35946	-14598.7	2.79	0.010009	0.177584	-0.0392072
2353.89	-35946	-14598.7	2.79	0.0100204	0.177903	-0.039196
2353.9	-35946	-14598.8	2.79	0.0100102	0.177088	-0.0392058
2353.92	-35946	-14598.8	2.79	0.00996315	0.175378	-0.0392517
2353.94	-35946	-14598.8	2.79	0.00992318	0.173089	-0.0392909
2353.95	-35946.1	-14598.9	2.79	0.00996845	0.170582	-0.0392466
2353.97	-35946.1	-14598.9	2.79	0.0101499	0.168186	-0.0390497
2353.99	-35946.1	-14599	2.79	0.0102884	0.165936	-0.0386977
2354.01	-35946.1	-14599	2.79	0.0100916	0.163727	-0.0382211
2354.02	-35946.1	-14599.1	2.79	0.0093221	0.161467	-0.0376434
2354.04	-35946.2	-14599.1	2.79	0.00812692	0.159177	-0.0369395
2354.06	-35946.2	-14599.1	2.79	0.00681445	0.156926	-0.0360641
2354.07	-35946.2	-14599.2	2.79	0.00564034	0.154754	-0.0349941
2354.09	-35946.2	-14599.2	2.79	0.00455631	0.152551	-0.0338353
2354.11	-35946.2	-14599.3	2.79	0.00340637	0.150151	-0.032739
2354.12	-35946.3	-14599.3	2.79	0.00209994	0.147494	-0.0318294
2354.14	-35946.3	-14599.4	2.79	0.000859315	0.145023	-0.0310989
2354.16	-35946.3	-14599.4	2.79	0	0.143333	-0.0305011
2354.17	-35946.3	-14599.4	2.79	-0.000268381	0.142944	-0.030003
2354.19	-35946.4	-14599.5	2.79	-0.000159869	0.144077	-0.0296256
2354.21	-35946.4	-14599.5	2.79	5.59415e-06	0.14688	-0.0294036
2354.23	-35946.4	-14599.6	2.79	6.56106e-06	0.151394	-0.0293466
2354.24	-35946.4	-14599.6	2.79	-4.79771e-05	0.157295	-0.0293802
2354.26	-35946.4	-14599.7	2.79	2.00377e-05	0.164182	-0.0294126
2354.28	-35946.5	-14599.7	2.79	0.000256397	0.171721	-0.0293908
2354.29	-35946.5	-14599.7	2.79	0.000333593	0.179759	-0.0293717
2354.31	-35946.5	-14599.8	2.79	-0.000140351	0.188173	-0.0294314
2354.33	-35946.5	-14599.8	2.79	-0.00128964	0.196691	-0.0296374
2354.34	-35946.5	-14599.9	2.79	-0.0026001	0.204678	-0.0300371
2354.36	-35946.6	-14599.9	2.79	-0.00346676	0.211449	-0.0306748
2354.38	-35946.6	-14600	2.79	-0.00361195	0.216685	-0.0315823
2354.4	-35946.6	-14600	2.79	-0.00341991	0.220811	-0.0327657
2354.41	-35946.6	-14600	2.79	-0.00335079	0.224335	-0.0342282
2354.43	-35946.6	-14600.1	2.79	-0.0035456	0.227389	-0.0359519
2354.45	-35946.7	-14600.1	2.79	-0.00359571	0.229458	-0.0378828
2354.46	-35946.7	-14600.2	2.79	-0.00304593	0.229975	-0.0399638
2354.48	-35946.7	-14600.2	2.79	-0.00184935	0.228984	-0.042148
2354.5	-35946.7	-14600.3	2.79	-0.000559639	0.227432	-0.0444036
2354.51	-35946.8	-14600.3	2.79	0.00023277	0.226311	-0.0466998
2354.53	-35946.8	-14600.3	2.79	0.000348733	0.225707	-0.0489855
2354.55	-35946.8	-14600.4	2.79	0.000127087	0.224554	-0.0511848
2354.57	-35946.8	-14600.4	2.79	-6.84878e-05	0.221756	-0.0532183
2354.58	-35946.8	-14600.5	2.79	-9.14816e-05	0.217279	-0.054963
2354.6	-35946.9	-14600.5	2.79	-2.98731e-05	0.212236	-0.0562483
2354.62	-35946.9	-14600.6	2.79	1.98219e-05	0.207757	-0.0568992
2354.63	-35946.9	-14600.6	2.79	2.39148e-05	0.204193	-0.0566982
2354.65	-35946.9	-14600.6	2.79	6.90259e-06	0.201176	-0.0553883
2354.67	-35947	-14600.7	2.79	-5.67078e-06	0.198337	-0.0527259
2354.68	-35947	-14600.7	2.79	-6.25224e-06	0.195738	-0.0487002
2354.7	-35947	-14600.8	2.79	-1.5732e-06	0.193789	-0.0434853
2354.72	-35947	-14600.8	2.79	1.64482e-06	0.192863	-0.0372548
2354.74	-35947	-14600.8	2.79	1.71938e-06	0.19283	-0.0301126
2354.75	-35947.1	-14600.9	2.79	3.93369e-07	0.193212	-0.0221149
2354.77	-35947.1	-14600.9	2.79	-6.37205e-07	0.193551	-0.0133204
2354.79	-35947.1	-14601	2.79	-8.12873e-07	0.193643	-0.00382225
2354.8	-35947.1	-14601	2.79	-2.34077e-07	0.193433	0.006267
2354.82	-35947.2	-14601.1	2.79	8.96297e-07	0.192922	0.0169571
2354.84	-35947.2	-14601.1	2.79	1.5935e-06	0.192578	0.029276
2354.86	-35947.2	-14601.1	2.79	4.86206e-07	0.193099	0.0447551
2354.87	-35947.2	-14601.2	2.79	-3.15003e-06	0.195084	0.0648709
2354.89	-35947.2	-14601.2	2.79	-5.58514e-06	0.198438	0.0907009
2354.91	-35947.3	-14601.3	2.79	-1.22062e-06	0.202776	0.123155
2354.92	-35947.3	-14601.3	2.79	1.24972e-05	0.207673	0.163241
2354.94	-35947.3	-14601.3	2.79	2.07021e-05	0.212481	0.212523
2354.96	-35947.3	-14601.4	2.79	2.35583e-06	0.216473	0.272766
2354.97	-35947.4	-14601.4	2.79	-4.97444e-05	0.219044	0.345344
2354.99	-35947.4	-14601.5	2.79	-7.67209e-05	0.22017	0.429782
2355.01	-35947.4	-14601.5	2.79	0	0.22	0.525054
2355.03	-35947.4	-14601.6	2.79	0.000197022	0.21868	0.630139
2355.04	-35947.5	-14601.6	2.79	0.000283056	0.216344	0.744034
2355.06	-35947.5	-14601.6	2.79	-3.51415e-05	0.213122	0.865746
2355.08	-35947.5	-14601.7	2.79	-0.000931861	0.209295	0.99384
2355.09	-35947.5	-14601.7	2.79	-0.00218231	0.205661	1.12541
2355.11	-35947.6	-14601.8	2.79	-0.00347821	0.20312	1.25725
2355.13	-35947.6	-14601.8	2.79	-0.00461845	0.20223	1.38652
2355.14	-35947.6	-14601.8	2.79	-0.00570429	0.202563	1.51147
2355.16	-35947.6	-14601.9	2.79	-0.00688955	0.203522	1.63054
2355.18	-35947.6	-14601.9	2.79	-0.00820413	0.204649	1.74228
2355.19	-35947.7	-14602	2.79	-0.00938257	0.205809	1.84561
2355.21	-35947.7	-14602	2.79	-0.0101176	0.206919	1.93948
2355.23	-35947.7	-14602.1	2.79	-0.0102861	0.207967	2.02328
2355.25	-35947.7	-14602.1	2.79	-0.0101369	0.209085	2.09727
2355.26	-35947.8	-14602.1	2.79	-0.00996246	0.210427	2.16182
2355.28	-35947.8	-14602.2	2.79	-0.00992599	0.212183	2.2172
2355.3	-35947.8	-14602.2	2.79	-0.0099685	0.214612	2.26351
2355.31	-35947.8	-14602.3	2.79	-0.0100098	0.217979	2.30082
2355.33	-35947.9	-14602.3	2.79	-0.0100123	0.222587	2.32932
2355.35	-35947.9	-14602.3	2.79	-0.010001	0.228792	2.34934
2355.36	-35947.9	-14602.4	2.79	-0.0100051	0.236931	2.36124
2355.38	-35947.9	-14602.4	2.79	-0.0100247	0.246466	2.36546
2355.4	-35948	-14602.5	2.79	-0.0100229	0.255761	2.36258
2355.42	-35948	-14602.5	2.78999	-0.00996359	0.263151	2.3532
2355.43	-35948	-14602.5	2.78998	-0.00988672	0.26821	2.33806
2355.45	-35948	-14602.6	2.78999	-0.0099146	0.271842	2.31804
2355.47	-35948.1	-14602.6	2.79003	-0.010159	0.274978	2.29404
2355.48	-35948.1	-14602.7	2.79007	-0.0104368	0.277768	2.26685
2355.5	-35948.1	-14602.7	2.79005	-0.0102917	0.279638	2.23718
2355.52	-35948.1	-14602.7	2.78989	-0.00927866	0.280029	2.20571
2355.53	-35948.2	-14602.8	2.78973	-0.00729009	0.279047	2.17298
2355.55	-35948.2	-14602.8	2.78984	-0.00448621	0.277328	2.13942
2355.57	-35948.2	-14602.9	2.79049	-0.00101786	0.275473	2.10545
2355.59	-35948.2	-14602.9	2.79162	0.00317371	0.273476	2.0715
2355.6	-35948.3	-14602.9	2.79295	0.00828969	0.27092	2.03802
2355.62	-35948.3	-14603	2.7942	0.0144841	0.26742	2.00542
2355.64	-35948.3	-14603	2.79533	0.0214057	0.263001	1.97395
2355.65	-35948.3	-14603.1	2.79641	0.0284101	0.257927	1.94373
2355.67	-35948.4	-14603.1	2.79751	0.0348997	0.252513	1.91492
2355.69	-35948.4	-14603.1	2.79864	0.040696	0.247487	1.88778
2355.7	-35948.4	-14603.2	2.7998	0.0458278	0.24378	1.8626
2355.72	-35948.5	-14603.2	2.80095	0.0502983	0.242159	1.83972
2355.74	-35948.5	-14603.3	2.8021	0.0539265	0.242251	1.81953
2355.76	-35948.5	-14603.3	2.80321	0.0564537	0.243204	1.80244
2355.77	-35948.5	-14603.3	2.80427	0.057676	0.244277	1.7889
2355.79	-35948.6	-14603.4	2.80537	0.0577014	0.245365	1.77945
2355.81	-35948.6	-14603.4	2.80659	0.0567485	0.246588	1.77464
2355.82	-35948.6	-14603.5	2.80797	0.0550294	0.247993	1.77501
2355.84	-35948.6	-14603.5	2.80922	0.0527234	0.249269	1.781
2355.86	-35948.7	-14603.5	2.81	0.05	0.25	1.79303
2355.88	-35948.7	-14603.6	2.81008	0.0469821	0.249835	1.81144
2355.89	-35948.7	-14603.6	2.8099	0.0436054	0.248681	1.83641
2355.91	-35948.7	-14603.7	2.81003	0.0397587	0.24651	1.86806
2355.93	-35948.8	-14603.7	2.81086	0.0354073	0.243404	1.90597
2355.94	-35948.8	-14603.7	2.81214	0.0307724	0.239815	1.94781
2355.96	-35948.8	-14603.8	2.81348	0.0261287	0.236269	1.99088
2355.98	-35948.9	-14603.8	2.81464	0.0216406	0.233237	2.03321
2355.99	-35948.9	-14603.9	2.81572	0.0171602	0.23102	2.07485
2356.01	-35948.9	-14603.9	2.81689	0.0124859	0.229892	2.11623
2356.03	-35948.9	-14603.9	2.8182	0.00761335	0.230038	2.15682
2356.05	-35949	-14604	2.81938	0.00300842	0.231442	2.19386
2356.06	-35949	-14604	2.82012	-0.000796244	0.234052	2.22427
2356.08	-35949	-14604.1	2.82029	-0.00354243	0.23757	2.24681
2356.1	-35949	-14604.1	2.82014	-0.00552693	0.241189	2.26399
2356.11	-35949.1	-14604.1	2.81996	-0.00711134	0.244047	2.27876
2356.13	-35949.1	-14604.2	2.81992	-0.00848584	0.24571	2.29169
2356.15	-35949.1	-14604.2	2.81997	-0.00954538	0.246475	2.2993
2356.16	-35949.2	-14604.3	2.82001	-0.0101579	0.246713	2.29776
2356.18	-35949.2	-14604.3	2.82002	-0.0103095	0.246715	2.28601
2356.2	-35949.2	-14604.3	2.82001	-0.0101594	0.246659	2.26702
2356.21	-35949.2	-14604.4	2.82	-0.00988153	0.246718	2.24407
2356.23	-35949.3	-14604.4	2.81999	-0.00967266	0.247215	2.21876
2356.25	-35949.3	-14604.4	2.82	-0.00975808	0.248666	2.19058
2356.27	-35949.3	-14604.5	2.82	-0.0103559	0.251562	2.15898
2356.28	-35949.4	-14604.5	2.82	-0.0114433	0.255467	2.12521
2356.3	-35949.4	-14604.6	2.82	-0.0127372	0.25894	2.0925
2356.32	-35949.4	-14604.6	2.82	-0.0139534	0.260546	2.06409
2356.33	-35949.4	-14604.6	2.81999	-0.0150393	0.259947	2.04111
2356.35	-35949.5	-14604.7	2.82	-0.0161572	0.25782	2.02276
2356.37	-35949.5	-14604.7	2.82001	-0.0174587	0.254862	2.00817
2356.38	-35949.5	-14604.8	2.82002	-0.0187994	0.251498	1.99677
2356.4	-35949.6	-14604.8	2.82001	-0.0198002	0.247935	1.98823
2356.42	-35949.6	-14604.8	2.81997	-0.0201192	0.2444	1.98221
2356.44	-35949.6	-14604.9	2.81992	-0.0199629	0.241486	1.97836
2356.45	-35949.6	-14604.9	2.81996	-0.0199104	0.240029	1.97634
2356.47	-35949.7	-14604.9	2.82014	-0.0204907	0.240796	1.97578
2356.49	-35949.7	-14605	2.82029	-0.0216562	0.243806	1.97636
2356.5	-35949.7	-14605	2.82012	-0.023024	0.248642	1.97779
2356.52	-35949.8	-14605.1	2.81938	-0.0242492	0.254861	1.97977
2356.54	-35949.8	-14605.1	2.8182	-0.025334	0.261829	1.98225
2356.55	-35949.8	-14605.1	2.81689	-0.0264526	0.268819	1.98525
2356.57	-35949.8	-14605.2	2.8157	-0.0277345	0.275189	1.98878
2356.59	-35949.9	-14605.2	2.81462	-0.0289972	0.280881	1.99259
2356.61	-35949.9	-14605.3	2.81348	-0.0299271	0.286079	1.99632
2356.62	-35949.9	-14605.3	2.81218	-0.0302798	0.290856	1.99962
2356.64	-35950	-14605.3	2.81093	-0.0302091	0.294638	2.00231
2356.66	-35950	-14605.4	2.81004	-0.0300095	0.296623	2.00427
2356.67	-35950	-14605.4	2.80972	-0.0299238	0.296211	2.00536
2356.69	-35950.1	-14605.4	2.8098	-0.0299469	0.29378	2.00543
2356.71	-35950.1	-14605.5	2.81	-0.03	0.29	2.00436
2356.72	-35950.1	-14605.5	2.81008	-0.0300207	0.285508	2.00195
2356.74	-35950.2	-14605.6	2.81005	-0.0300134	0.280821	1.99793
2356.76	-35950.2	-14605.6	2.81	-0.0299994	0.276425	1.99196
2356.78	-35950.2	-14605.6	2.80998	-0.0299944	0.272813	1.98388
2356.79	-35950.2	-14605.7	2.80999	-0.0299966	0.270514	1.97398
2356.81	-35950.3	-14605.7	2.81	-0.0300003	0.270059	1.96266
2356.83	-35950.3	-14605.7	2.81001	-0.0300015	0.271799	1.95023
2356.84	-35950.3	-14605.8	2.81	-0.0300008	0.275564	1.93673
2356.86	-35950.4	-14605.8	2.81	-0.0299999	0.281092	1.9222
2356.88	-35950.4	-14605.9	2.81	-0.0299996	0.287906	1.90678
2356.89	-35950.4	-14605.9	2.81	-0.0299998	0.29502	1.89101
2356.91	-35950.5	-14605.9	2.81	-0.03	0.301372	1.87548
2356.93	-35950.5	-14606	2.81	-0.0300001	0.306407	1.86058
2356.95	-35950.5	-14606	2.81	-0.0300001	0.310584	1.84632
2356.96	-35950.5	-14606	2.81	-0.03	0.314483	1.83264
2356.98	-35950.6	-14606.1	2.81	-0.0299999	0.318314	1.81955
2357	-35950.6	-14606.1	2.81	-0.0299999	0.321658	1.80716
2357.01	-35950.6	-14606.1	2.81	-0.0300001	0.324037	1.79557
2357.03	-35950.7	-14606.2	2.81002	-0.0300004	0.325378	1.78458
2357.05	-35950.7	-14606.2	2.81002	-0.0300003	0.326199	1.7736
2357.07	-35950.7	-14606.3	2.80998	-0.0299996	0.327056	1.76198
2357.08	-35950.8	-14606.3	2.80993	-0.0299985	0.328179	1.74921
2357.1	-35950.8	-14606.3	2.80994	-0.0299988	0.329392	1.7349
2357.12	-35950.8	-14606.4	2.81009	-0.0300018	0.330497	1.7187
2357.13	-35950.9	-14606.4	2.81027	-0.0300056	0.33151	1.7003
2357.15	-35950.9	-14606.4	2.8102	-0.0300042	0.332667	1.67952
2357.17	-35950.9	-14606.5	2.80961	-0.0299923	0.334213	1.65615
2357.18	-35951	-14606.5	2.8085	-0.0299788	0.336263	1.6306
2357.2	-35951	-14606.5	2.80719	-0.0299858	0.338809	1.60379
2357.22	-35951	-14606.6	2.80597	-0.0300324	0.341836	1.5766
2357.23	-35951.1	-14606.6	2.80487	-0.0300806	0.345221	1.5495
2357.25	-35951.1	-14606.6	2.80376	-0.0300471	0.348756	1.52254
2357.27	-35951.1	-14606.7	2.80249	-0.0298656	0.352244	1.49579
2357.29	-35951.2	-14606.7	2.80121	-0.029695	0.355641	1.46935
2357.3	-35951.2	-14606.7	2.8002	-0.0298477	0.359007	1.4433
2357.32	-35951.2	-14606.8	2.79974	-0.0305976	0.362398	1.41763
2357.34	-35951.2	-14606.8	2.79976	-0.0318002	0.365811	1.39107
2357.35	-35951.3	-14606.9	2.79996	-0.0330679	0.369207	1.3616
2357.37	-35951.3	-14606.9	2.80007	-0.0340736	0.372618	1.32732
2357.39	-35951.4	-14606.9	2.80006	-0.0350162	0.376638	1.28705
2357.4	-35951.4	-14607	2.80001	-0.0363547	0.382142	1.24
2357.42	-35951.4	-14607	2.79998	-0.0384448	0.389822	1.18546
2357.44	-35951.4	-14607	2.79998	-0.0409229	0.399101	1.12324
2357.46	-35951.5	-14607.1	2.8	-0.0431236	0.40887	1.05338
2357.47	-35951.5	-14607.1	2.80002	-0.0445292	0.418283	0.976217
2357.49	-35951.6	-14607.1	2.80003	-0.0454714	0.428011	0.893833
2357.51	-35951.6	-14607.2	2.8	-0.0465825	0.439265	0.808936
2357.52	-35951.6	-14607.2	2.79995	-0.0483668	0.453003	0.72413
2357.54	-35951.6	-14607.2	2.79992	-0.0507147	0.468998	0.641548
2357.56	-35951.7	-14607.3	2.8	-0.0533333	0.486667	0.563181
2357.57	-35951.7	-14607.3	2.8002	-0.0559376	0.505447	0.490709
2357.59	-35951.8	-14607.3	2.80029	-0.0582718	0.524869	0.424562
2357.61	-35951.8	-14607.4	2.79996	-0.0600881	0.544484	0.36486
2357.63	-35951.8	-14607.4	2.79905	-0.0611304	0.563936	0.311464
2357.64	-35951.9	-14607.4	2.7978	-0.0611173	0.583179	0.263373
2357.66	-35951.9	-14607.5	2.79653	-0.0597615	0.602232	0.219404
2357.68	-35951.9	-14607.5	2.79544	-0.0568019	0.621014	0.178646
2357.69	-35952	-14607.5	2.79437	-0.0520499	0.63916	0.140952
2357.71	-35952	-14607.6	2.79308	-0.0453311	0.656257	0.106308
2357.73	-35952	-14607.6	2.79156	-0.0367828	0.672231	0.0747587
2357.74	-35952.1	-14607.6	2.79034	-0.0272863	0.687816	0.0464962
2357.76	-35952.1	-14607.7	2.79004	-0.0178279	0.703859	0.0217328
2357.78	-35952.1	-14607.7	2.79089	-0.00889623	0.720755	0.000753858
2357.8	-35952.2	-14607.7	2.79233	2.65234e-05	0.737982	-0.0160073
2357.81	-35952.2	-14607.8	2.79369	0.00957684	0.754904	-0.0281124
2357.83	-35952.2	-14607.8	2.79472	0.020173	0.770321	-0.0361492
2357.85	-35952.3	-14607.8	2.79577	0.0318573	0.782074	-0.0424728
2357.86	-35952.3	-14607.9	2.79728	0.0446646	0.78795	-0.0496044
2357.88	-35952.4	-14607.9	2.79939	0.0601834	0.787889	-0.0596238
2357.9	-35952.4	-14607.9	2.80185	0.082287	0.784999	-0.0739611
2357.91	-35952.4	-14607.9	2.80437	0.11497	0.782566	-0.0940105
2357.93	-35952.5	-14608	2.8071	0.159965	0.781044	-0.121744
2357.95	-35952.5	-14608	2.81077	0.216159	0.777328	-0.159863
2357.97	-35952.6	-14608	2.81608	0.282325	0.768218	-0.211052
2357.98	-35952.6	-14608.1	2.82327	0.359076	0.754111	-0.276359
2358	-35952.6	-14608.1	2.83207	0.449013	0.739285	-0.355068
2358.02	-35952.7	-14608.1	2.84216	0.554647	0.728032	-0.44637
2358.03	-35952.7	-14608.1	2.85368	0.674773	0.721049	-0.549461
2358.05	-35952.8	-14608.2	2.86712	0.804741	0.715703	-0.663533
2358.07	-35952.8	-14608.2	2.88297	0.939901	0.709445	-0.787683
2358.09	-35952.8	-14608.2	2.90135	1.07769	0.703013	-0.919481
2358.1	-35952.9	-14608.3	2.92213	1.21719	0.699753	-1.05529
2358.12	-35952.9	-14608.3	2.94514	1.35737	0.702863	-1.19151
2358.14	-35953	-14608.3	2.97042	1.49527	0.712776	-1.32568
2358.15	-35953	-14608.4	2.99806	1.62659	0.728041	-1.45608
2358.17	-35953	-14608.4	3.02819	1.74731	0.74727	-1.58103
2358.19	-35953.1	-14608.4	3.06061	1.85649	0.770052	-1.69925
2358.2	-35953.1	-14608.4	3.09499	1.95496	0.796543	-1.80969
2358.22	-35953.2	-14608.5	3.13101	2.04352	0.82684	-1.91139
2358.24	-35953.2	-14608.5	3.16831	2.1225	0.86048	-2.00441
2358.26	-35953.3	-14608.5	3.20652	2.19204	0.896723	-2.08931
2358.27	-35953.3	-14608.6	3.24534	2.25224	0.934792	-2.16654
2358.29	-35953.4	-14608.6	3.28482	2.30334	0.973662	-2.23598
2358.31	-35953.4	-14608.6	3.32518	2.3456	1.01221	-2.29727
2358.32	-35953.5	-14608.7	3.36656	2.37921	1.04958	-2.35005
2358.34	-35953.5	-14608.7	3.40861	2.40393	1.08653	-2.39418
2358.36	-35953.6	-14608.7	3.45085	2.41939	1.12438	-2.42957
2358.37	-35953.6	-14608.7	3.49288	2.42542	1.16414	-2.45616
2358.39	-35953.7	-14608.8	3.53476	2.42298	1.20524	-2.47411
2358.41	-35953.7	-14608.8	3.57667	2.41333	1.24667	-2.48366
2358.42	-35953.8	-14608.8	3.61872	2.39768	1.28764	-2.48519
2358.44	-35953.8	-14608.9	3.66073	2.37689	1.32831	-2.47979
2358.46	-35953.9	-14608.9	3.70244	2.35175	1.36907	-2.46871
2358.48	-35953.9	-14608.9	3.74365	2.32311	1.40999	-2.45314
2358.49	-35954	-14609	3.78439	2.29199	1.44995	-2.43405
2358.51	-35954	-14609	3.82473	2.25947	1.4876	-2.41238
2358.53	-35954.1	-14609	3.86471	2.22646	1.52179	-2.38907
2358.54	-35954.2	-14609.1	3.90433	2.19348	1.55193	-2.36503
2358.56	-35954.2	-14609.1	3.94356	2.16099	1.57749	-2.34116
2358.58	-35954.3	-14609.1	3.9824	2.12938	1.59818	-2.31821
2358.59	-35954.4	-14609.2	4.02085	2.09896	1.61416	-2.29655
2358.61	-35954.4	-14609.2	4.05892	2.07	1.62564	-2.27648
2358.63	-35954.5	-14609.2	4.09661	2.0427	1.63267	-2.25819
2358.65	-35954.5	-14609.3	4.13391	2.01707	1.63489	-2.24163
2358.66	-35954.6	-14609.3	4.17081	1.99313	1.63189	-2.22672
2358.68	-35954.7	-14609.3	4.20731	1.97077	1.62391	-2.2134
2358.7	-35954.7	-14609.4	4.24345	1.94972	1.61222	-2.20169
2358.71	-35954.8	-14609.4	4.27927	1.9297	1.59821	-2.19163
2358.73	-35954.9	-14609.4	4.31474	1.91068	1.58285	-2.18331
2358.75	-35954.9	-14609.5	4.34972	1.89298	1.56656	-2.17698
2358.76	-35955	-14609.5	4.38406	1.87697	1.54966	-2.1729
2358.78	-35955.1	-14609.5	4.41792	1.86339	1.53252	-2.17154
2358.8	-35955.2	-14609.6	4.45184	1.85341	1.5155	-2.17367
2358.82	-35955.2	-14609.6	4.48634	1.84824	1.49899	-2.18005
2358.83	-35955.3	-14609.6	4.52148	1.84864	1.48382	-2.19119
2358.85	-35955.4	-14609.7	4.55679	1.85493	1.47128	-2.20736
2358.87	-35955.4	-14609.7	4.59182	1.86737	1.46264	-2.22879
2358.88	-35955.5	-14609.7	4.62665	1.8861	1.45803	-2.25577
2358.9	-35955.6	-14609.7	4.66189	1.91117	1.45657	-2.28861
2358.92	-35955.7	-14609.8	4.69813	1.9426	1.45733	-2.32755
2358.93	-35955.7	-14609.8	4.7354	1.98063	1.45949	-2.37112
2358.95	-35955.8	-14609.8	4.77325	2.02568	1.46232	-2.41653
2358.97	-35955.9	-14609.9	4.81127	2.07775	1.46542	-2.4611
2358.99	-35956	-14609.9	4.84953	2.13166	1.47278	-2.50417
2359	-35956	-14609.9	4.88839	2.17873	1.49137	-2.54644
2359.02	-35956.1	-14610	4.92823	2.21132	1.52698	-2.58841
2359.04	-35956.2	-14610	4.96895	2.23303	1.57295	-2.62827
2359.05	-35956.3	-14610	5.01024	2.25405	1.61538	-2.66289
2359.07	-35956.4	-14610.1	5.0518	2.28302	1.64222	-2.68958
2359.09	-35956.4	-14610.1	5.09362	2.31549	1.65746	-2.70956
2359.11	-35956.5	-14610.1	5.13583	2.34052	1.67299	-2.72599
2359.12	-35956.6	-14610.1	5.17855	2.34908	1.69864	-2.74136
2359.14	-35956.7	-14610.2	5.22164	2.34564	1.72952	-2.75351
2359.16	-35956.8	-14610.2	5.26491	2.34029	1.75461	-2.75828
2359.17	-35956.9	-14610.2	5.30815	2.34067	1.76555	-2.75241
2359.19	-35957	-14610.3	5.35126	2.34039	1.76948	-2.73752
2359.21	-35957	-14610.3	5.39415	2.32801	1.779	-2.717
2359.22	-35957.1	-14610.3	5.43672	2.29528	1.80343	-2.69362
2359.24	-35957.2	-14610.3	5.47875	2.24889	1.83635	-2.66733
2359.26	-35957.3	-14610.4	5.52	2.2	1.86667	-2.63725
2359.28	-35957.4	-14610.4	5.56031	2.15761	1.88583	-2.60323
2359.29	-35957.5	-14610.4	5.59988	2.12209	1.89558	-2.56805
2359.31	-35957.6	-14610.5	5.63896	2.09165	1.90021	-2.53524
2359.33	-35957.7	-14610.5	5.67777	2.06499	1.90335	-2.50744
2359.34	-35957.8	-14610.5	5.71629	2.04249	1.90647	-2.48441
2359.36	-35957.9	-14610.6	5.75447	2.02487	1.91056	-2.46524
2359.38	-35958	-14610.6	5.79226	2.01243	1.91612	-2.4492
2359.39	-35958.1	-14610.6	5.82961	2.00428	1.92217	-2.43598
2359.41	-35958.2	-14610.6	5.86647	1.9993	1.9275	-2.42531
2359.43	-35958.3	-14610.7	5.90287	1.99642	1.93101	-2.4169
2359.44	-35958.4	-14610.7	5.93903	1.99462	1.93178	-2.41034
2359.46	-35958.5	-14610.7	5.97519	1.99288	1.92897	-2.40522
2359.48	-35958.6	-14610.7	6.01147	1.99089	1.92121	-2.40113
2359.5	-35958.7	-14610.8	6.04777	1.98969	1.90623	-2.39768
2359.51	-35958.8	-14610.8	6.08396	1.99052	1.88164	-2.39449
2359.53	-35958.9	-14610.8	6.12006	1.99362	1.84707	-2.39138
2359.55	-35959	-14610.8	6.15632	1.99763	1.80559	-2.38844
2359.56	-35959.1	-14610.9	6.19302	2.00105	1.76057	-2.38584
2359.58	-35959.2	-14610.9	6.23025	2.00333	1.71338	-2.38356
2359.6	-35959.3	-14610.9	6.26782	2.00528	1.66244	-2.38144
2359.61	-35959.4	-14610.9	6.30553	2.00785	1.60601	-2.37926
2359.63	-35959.5	-14611	6.34315	2.01126	1.54472	-2.37686
2359.65	-35959.6	-14611	6.38046	2.01489	1.48225	-2.37415
2359.67	-35959.7	-14611	6.41723	2.01805	1.42235	-2.37102
2359.68	-35959.8	-14611	6.4535	2.02012	1.36695	-2.36735
2359.7	-35959.9	-14611	6.48962	2.02054	1.31591	-2.36294
2359.72	-35960	-14611.1	6.52592	2.01876	1.26904	-2.35762
2359.73	-35960.1	-14611.1	6.56235	2.01483	1.22718	-2.35105
2359.75	-35960.2	-14611.1	6.59857	2.00929	1.19207	-2.34279
2359.77	-35960.4	-14611.1	6.63422	2.00265	1.16552	-2.33239
2359.78	-35960.5	-14611.2	6.66934	1.99464	1.14925	-2.31994
2359.8	-35960.6	-14611.2	6.7043	1.98435	1.14499	-2.3059
2359.82	-35960.7	-14611.2	6.73943	1.97097	1.15428	-2.29073
2359.84	-35960.8	-14611.2	6.77469	1.95509	1.17685	-2.27468
2359.85	-35960.9	-14611.3	6.80976	1.93824	1.21121	-2.25782
2359.87	-35961	-14611.3	6.84437	1.92187	1.25585	-2.24026
2359.89	-35961.2	-14611.3	6.87846	1.90613	1.30952	-2.22234
2359.9	-35961.3	-14611.3	6.91213	1.89042	1.37114	-2.20455
2359.92	-35961.4	-14611.3	6.94546	1.87426	1.43946	-2.18735
2359.94	-35961.5	-14611.4	6.97844	1.85804	1.51228	-2.17089
2359.95	-35961.6	-14611.4	7.01098	1.84258	1.58686	-2.15519
2359.97	-35961.7	-14611.4	7.04303	1.82862	1.66053	-2.14028
2359.99	-35961.9	-14611.4	7.07472	1.81609	1.731	-2.12611
2360.01	-35962	-14611.5	7.10629	1.80463	1.79612	-2.11265
2360.02	-35962.1	-14611.5	7.1379	1.79389	1.85404	-2.09983
2360.04	-35962.2	-14611.5	7.16963	1.78369	1.90446	-2.08734
2360.06	-35962.3	-14611.5	7.20146	1.7739	1.94768	-2.07482
2360.07	-35962.5	-14611.5	7.23336	1.7642	1.98396	-2.06187
2360.09	-35962.6	-14611.5	7.26517	1.75338	2.01355	-2.04799
2360.11	-35962.7	-14611.6	7.29667	1.74	2.03667	-2.03268
2360.12	-35962.8	-14611.6	7.32769	1.72291	2.05384	-2.01547
2360.14	-35963	-14611.6	7.35826	1.70226	2.06672	-1.99618
2360.16	-35963.1	-14611.6	7.38843	1.67853	2.07726	-1.97471
2360.18	-35963.2	-14611.6	7.41825	1.65217	2.08714	-1.95109
2360.19	-35963.3	-14611.6	7.4477	1.62355	2.09718	-1.92594
2360.21	-35963.5	-14611.7	7.47673	1.59298	2.108	-1.89998
2360.23	-35963.6	-14611.7	7.50534	1.56123	2.12015	-1.87376
2360.24	-35963.7	-14611.7	7.5336	1.53019	2.13393	-1.84743
2360.26	-35963.8	-14611.7	7.56159	1.50198	2.14957	-1.82105
2360.28	-35964	-14611.7	7.5893	1.47748	2.16747	-1.79469
2360.3	-35964.1	-14611.7	7.61646	1.45461	2.1883	-1.76839
2360.31	-35964.2	-14611.7	7.64276	1.43088	2.21279	-1.74222
2360.33	-35964.4	-14611.8	7.6681	1.4048	2.24096	-1.71555
2360.35	-35964.5	-14611.8	7.69278	1.37695	2.27138	-1.68649
2360.36	-35964.6	-14611.8	7.71716	1.34812	2.30246	-1.65295
2360.38	-35964.8	-14611.8	7.74135	1.31719	2.33376	-1.61342
2360.4	-35964.9	-14611.8	7.76507	1.27982	2.36684	-1.56732
2360.41	-35965	-14611.8	7.78797	1.23136	2.40339	-1.51418
2360.43	-35965.2	-14611.8	7.80995	1.16951	2.44363	-1.45345
2360.45	-35965.3	-14611.8	7.83115	1.09541	2.4855	-1.38451
2360.46	-35965.4	-14611.8	7.85175	1.01051	2.52681	-1.30681
2360.48	-35965.6	-14611.8	7.87132	0.917931	2.56599	-1.2224
2360.5	-35965.7	-14611.8	7.88874	0.822857	2.60224	-1.13664
2360.52	-35965.8	-14611.8	7.90284	0.730404	2.63487	-1.05485
2360.53	-35966	-14611.8	7.91409	0.64001	2.66407	-0.975727
2360.55	-35966.1	-14611.8	7.92464	0.544982	2.69105	-0.890846
2360.57	-35966.2	-14611.8	7.93658	0.439115	2.71689	-0.792208
2360.58	-35966.3	-14611.8	7.94897	0.332081	2.73949	-0.687671
2360.6	-35966.5	-14611.8	7.95829	0.246874	2.75419	-0.598677
2360.62	-35966.6	-14611.8	7.96443	0.185349	2.76303	-0.529942
2360.63	-35966.8	-14611.8	7.96996	0.132715	2.77296	-0.472794
2360.65	-35966.9	-14611.8	7.97508	0.0828299	2.78516	-0.423328
2360.67	-35967	-14611.8	7.97817	0.036989	2.79614	-0.381764
2360.69	-35967.2	-14611.8	7.97956	-0.000232308	2.80438	-0.349041
2360.7	-35967.3	-14611.8	7.98103	-0.0223697	2.81002	-0.326534
2360.72	-35967.4	-14611.8	7.98285	-0.0298459	2.81299	-0.314989
2360.74	-35967.6	-14611.8	7.98433	-0.0273887	2.81316	-0.314556
2360.75	-35967.7	-14611.8	7.98598	-0.0155478	2.81098	-0.323723
2360.77	-35967.8	-14611.8	7.98884	0.00705724	2.80715	-0.340055
2360.79	-35968	-14611.8	7.9925	0.0362881	2.80161	-0.361507
2360.8	-35968.1	-14611.8	7.99585	0.0653547	2.79395	-0.386138
2360.82	-35968.3	-14611.7	7.99929	0.0921551	2.78496	-0.410914
2360.84	-35968.4	-14611.7	8.00381	0.116659	2.77572	-0.432536
2360.86	-35968.5	-14611.7	8.00906	0.13703	2.76539	-0.449583
2360.87	-35968.7	-14611.7	8.01429	0.150813	2.75264	-0.461398
2360.89	-35968.8	-14611.7	8.0194	0.156565	2.73836	-0.467097
2360.91	-35968.9	-14611.7	8.02456	0.153698	2.72391	-0.466003
2360.92	-35969.1	-14611.7	8.0297	0.144054	2.70773	-0.459153
2360.94	-35969.2	-14611.6	8.03473	0.130229	2.68814	-0.448036
2360.96	-35969.4	-14611.6	8.03971	0.114295	2.6678	-0.433419
2360.97	-35969.5	-14611.6	8.04476	0.0977406	2.64945	-0.415798
2360.99	-35969.6	-14611.6	8.05	0.08	2.63	-0.395425
2361.01	-35969.7	-14611.6	8.0554	0.0597468	2.60585	-0.372316
2361.03	-35969.9	-14611.5	8.06026	0.0350543	2.57833	-0.345829
2361.04	-35970	-14611.5	8.06398	0.00532972	2.54977	-0.316345
2361.06	-35970.2	-14611.5	8.06682	-0.0250411	2.52172	-0.288238
2361.08	-35970.3	-14611.5	8.06898	-0.0547003	2.4931	-0.262254
2361.09	-35970.4	-14611.4	8.07005	-0.0959304	2.45461	-0.224192
2361.11	-35970.6	-14611.4	8.06997	-0.14898	2.40873	-0.171814
2361.13	-35970.7	-14611.4	8.0701	-0.184934	2.37852	-0.132426
2361.14	-35970.8	-14611.4	8.06962	-0.206877	2.35219	-0.104573
2361.16	-35971	-14611.3	8.06603	-0.226879	2.32445	-0.0805282
2361.18	-35971.1	-14611.3	8.06238	-0.249063	2.2937	-0.0533106
2361.2	-35971.2	-14611.3	8.0599	-0.277012	2.27156	-0.0248918
2361.21	-35971.4	-14611.3	8.05947	-0.306709	2.24703	0.00538278
2361.23	-35971.5	-14611.2	8.05558	-0.335518	2.21798	0.0372234
2361.25	-35971.6	-14611.2	8.05235	-0.364643	2.19496	0.066558
2361.26	-35971.8	-14611.2	8.04913	-0.391832	2.19086	0.0971149
2361.28	-35971.9	-14611.1	8.04456	-0.418017	2.20072	0.124482
2361.3	-35972.1	-14611.1	8.03768	-0.436058	2.20791	0.147002
2361.32	-35972.2	-14611.1	8.03059	-0.452026	2.20462	0.166955
2361.33	-35972.3	-14611	8.02526	-0.464702	2.19633	0.184219
2361.35	-35972.5	-14611	8.02068	-0.472773	2.1845	0.198373
2361.37	-35972.6	-14611	8.01509	-0.480012	2.17223	0.210893
2361.38	-35972.7	-14611	8.01055	-0.483796	2.16059	0.221114
2361.4	-35972.8	-14610.9	8.00345	-0.483751	2.14703	0.225561
2361.42	-35973	-14610.9	7.99678	-0.480461	2.12176	0.224787
2361.43	-35973.1	-14610.8	7.9894	-0.473218	2.08123	0.220561
2361.45	-35973.2	-14610.8	7.98498	-0.465015	2.03378	0.215204
2361.47	-35973.4	-14610.8	7.97987	-0.454507	1.98415	0.207934
2361.48	-35973.5	-14610.7	7.97259	-0.442548	1.92922	0.197016
2361.5	-35973.6	-14610.7	7.96636	-0.427568	1.84945	0.183235
2361.52	-35973.8	-14610.7	7.95982	-0.411613	1.76073	0.169638
2361.54	-35973.9	-14610.6	7.95531	-0.398618	1.66338	0.156897
2361.55	-35974	-14610.6	7.95027	-0.388706	1.56045	0.145546
2361.57	-35974.2	-14610.5	7.94468	-0.378367	1.45163	0.135577
2361.59	-35974.3	-14610.5	7.94167	-0.367811	1.34406	0.126214
2361.6	-35974.4	-14610.5	7.9381	-0.359183	1.26056	0.120432
2361.62	-35974.5	-14610.4	7.93533	-0.355121	1.1944	0.117442
2361.64	-35974.7	-14610.4	7.92945	-0.34955	1.13309	0.115495
2361.65	-35974.8	-14610.4	7.92475	-0.344521	1.08804	0.112298
2361.67	-35974.9	-14610.3	7.91936	-0.340856	1.06033	0.110649
2361.69	-35975.1	-14610.3	7.91467	-0.341696	1.03882	0.112734
2361.71	-35975.2	-14610.2	7.90888	-0.345537	1.0241	0.118588
2361.72	-35975.3	-14610.2	7.90468	-0.3491	1.01595	0.124114
2361.74	-35975.5	-14610.2	7.89862	-0.350102	1.02338	0.126371
2361.76	-35975.6	-14610.1	7.89442	-0.35023	1.03017	0.125061
2361.77	-35975.7	-14610.1	7.8885	-0.347802	1.02637	0.121859
2361.79	-35975.8	-14610	7.8843	-0.344267	1.01465	0.119095
2361.81	-35976	-14610	7.87806	-0.340213	1.0194	0.118586
2361.82	-35976.1	-14610	7.87433	-0.342569	1.03839	0.119498
2361.84	-35976.2	-14609.9	7.86775	-0.343402	1.05593	0.120851
2361.86	-35976.3	-14609.9	7.8641	-0.343599	1.04496	0.120073
2361.88	-35976.5	-14609.8	7.85737	-0.340286	1.01116	0.118902
2361.89	-35976.6	-14609.8	7.85385	-0.340075	0.974013	0.116863
2361.91	-35976.7	-14609.7	7.84731	-0.337128	0.94096	0.113781
2361.93	-35976.9	-14609.7	7.84389	-0.333759	0.896522	0.108562
2361.94	-35977	-14609.7	7.837	-0.330122	0.833976	0.102684
2361.96	-35977.1	-14609.6	7.8336	-0.329968	0.769887	0.0992486
2361.98	-35977.3	-14609.6	7.82698	-0.330007	0.725502	0.0980631
2361.99	-35977.4	-14609.5	7.82333	-0.33	0.693333	0.0980392
2362.01	-35977.5	-14609.5	7.81667	-0.33	0.673333	0.0980392
2362.03	-35977.6	-14609.4	7.81333	-0.33	0.646667	0.0969499
2362.05	-35977.7	-14609.4	7.80637	-0.326447	0.6075	0.0957778
2362.06	-35977.9	-14609.4	7.80303	-0.323118	0.568067	0.0947777
2362.08	-35978	-14609.3	7.79638	-0.319905	0.541939	0.0959398
2362.1	-35978.1	-14609.3	7.79267	-0.320102	0.521609	0.0970957
2362.11	-35978.2	-14609.2	7.78616	-0.319759	0.50773	0.0980871
2362.13	-35978.4	-14609.2	7.78263	-0.316218	0.484139	0.0980428
2362.15	-35978.5	-14609.1	7.77588	-0.312742	0.467286	0.0979392
2362.16	-35978.6	-14609.1	7.77233	-0.309411	0.455245	0.0966694
2362.18	-35978.8	-14609.1	7.7659	-0.306081	0.448378	0.0941604
2362.2	-35978.9	-14609	7.76191	-0.30236	0.437867	0.091019
2362.22	-35979	-14609	7.75575	-0.299904	0.432486	0.0903168
2362.23	-35979.1	-14608.9	7.75181	-0.299467	0.428921	0.0906989
2362.25	-35979.2	-14608.9	7.74552	-0.295582	0.419633	0.0913979
2362.27	-35979.4	-14608.8	7.7414	-0.292344	0.406922	0.0900213
2362.28	-35979.5	-14608.8	7.7353	-0.288711	0.403167	0.0889539
2362.3	-35979.6	-14608.8	7.73119	-0.285804	0.40197	0.0878279
2362.32	-35979.7	-14608.7	7.72506	-0.280853	0.384262	0.0868344
2362.34	-35979.9	-14608.7	7.72206	-0.275105	0.356383	0.0851113
2362.35	-35980	-14608.6	7.71855	-0.271005	0.343561	0.0836194
2362.37	-35980.1	-14608.6	7.7155	-0.263697	0.344997	0.0842986
2362.39	-35980.3	-14608.5	7.7102	-0.256682	0.345396	0.089679
2362.4	-35980.3	-14608.5	7.70475	-0.251165	0.331699	0.102813
2362.42	-35980.5	-14608.5	7.7019	-0.250088	0.309012	0.121904
2362.44	-35980.6	-14608.4	7.69823	-0.248606	0.286113	0.145358
2362.45	-35980.7	-14608.4	7.69523	-0.244874	0.267764	0.169564
2362.47	-35980.9	-14608.3	7.6898	-0.241316	0.249883	0.193978
2362.49	-35981	-14608.3	7.6845	-0.239771	0.228647	0.2237
2362.51	-35981.1	-14608.2	7.68145	-0.240063	0.20887	0.257135
2362.52	-35981.2	-14608.2	7.67795	-0.239985	0.199406	0.292778
2362.54	-35981.4	-14608.1	7.67491	-0.239999	0.189932	0.335778
2362.56	-35981.5	-14608.1	7.66892	-0.24002	0.186008	0.38659
2362.57	-35981.6	-14608.1	7.66428	-0.239923	0.186497	0.445714
2362.59	-35981.7	-14608	7.66112	-0.240259	0.188947	0.517135
2362.61	-35981.8	-14608	7.65751	-0.237795	0.190487	0.590325
2362.62	-35982	-14607.9	7.65472	-0.234357	0.187846	0.661309
2362.64	-35982.1	-14607.9	7.64822	-0.230621	0.182488	0.737134
2362.66	-35982.2	-14607.9	7.64392	-0.229777	0.167519	0.808922
2362.67	-35982.3	-14607.8	7.64085	-0.230318	0.150838	0.873459
2362.69	-35982.5	-14607.8	7.63728	-0.227363	0.132375	0.931162
2362.71	-35982.6	-14607.7	7.63391	-0.223929	0.126552	0.975774
2362.73	-35982.7	-14607.7	7.63063	-0.220453	0.128749	1.01368
2362.74	-35982.8	-14607.6	7.62703	-0.219741	0.138936	1.05592
2362.76	-35982.9	-14607.6	7.62392	-0.223067	0.143207	1.09763
2362.78	-35983.1	-14607.5	7.61736	-0.223352	0.143582	1.13723
2362.79	-35983.2	-14607.5	7.6135	-0.223433	0.140114	1.17141
2362.81	-35983.3	-14607.5	7.61021	-0.220137	0.140085	1.19987
2362.83	-35983.4	-14607.4	7.60667	-0.22	0.136667	1.22985
2362.84	-35983.6	-14607.4	7.60333	-0.22	0.136667	1.26362
2362.86	-35983.7	-14607.3	7.6	-0.22	0.136667	1.29847
2362.88	-35983.8	-14607.3	7.59667	-0.22	0.14	1.33333
2362.9	-35983.9	-14607.2	7.593	-0.219969	0.143514	1.36445
2362.91	-35984	-14607.2	7.58635	-0.220121	0.146921	1.39148
2362.93	-35984.2	-14607.1	7.58298	-0.223765	0.150008	1.41554
2362.95	-35984.3	-14607.1	7.5796	-0.227105	0.145943	1.43556
2362.96	-35984.4	-14607.1	7.57628	-0.230162	0.139225	1.44901
2362.98	-35984.5	-14607	7.57292	-0.229957	0.13245	1.45706
2363	-35984.6	-14607	7.5694	-0.230022	0.125854	1.46003
2363.01	-35984.8	-14606.9	7.56605	-0.22997	0.122705	1.46073
2363.03	-35984.9	-14606.9	7.56254	-0.230135	0.119596	1.45917
2363.05	-35985	-14606.8	7.55917	-0.229449	0.120528	1.45514
2363.07	-35985.1	-14606.8	7.55607	-0.225872	0.124533	1.44815
2363.08	-35985.3	-14606.8	7.55178	-0.222358	0.132294	1.44036
2363.1	-35985.4	-14606.7	7.54529	-0.219859	0.143081	1.43237
2363.12	-35985.5	-14606.7	7.54247	-0.219373	0.152844	1.42468
2363.13	-35985.6	-14606.6	7.53894	-0.215587	0.163206	1.41521
2363.15	-35985.7	-14606.6	7.53547	-0.211958	0.173048	1.40551
2363.17	-35985.8	-14606.5	7.53218	-0.209732	0.177355	1.39839
2363.18	-35986	-14606.5	7.52875	-0.210017	0.175569	1.39268
2363.2	-35986.1	-14606.5	7.52527	-0.210209	0.171878	1.38745
2363.22	-35986.2	-14606.4	7.52199	-0.208911	0.168711	1.38088
2363.24	-35986.3	-14606.4	7.51854	-0.205218	0.165033	1.37344
2363.25	-35986.4	-14606.3	7.5151	-0.201436	0.162825	1.36707
2363.27	-35986.6	-14606.3	7.51167	-0.200001	0.164575	1.36592
2363.29	-35986.7	-14606.2	7.50821	-0.198562	0.170045	1.37047
2363.3	-35986.8	-14606.2	7.50493	-0.194825	0.176757	1.38038
2363.32	-35986.9	-14606.1	7.50146	-0.191518	0.18414	1.39588
2363.34	-35987	-14606.1	7.49799	-0.187845	0.187646	1.41706
2363.36	-35987.2	-14606.1	7.49483	-0.185348	0.183423	1.44289
2363.37	-35987.3	-14606	7.49091	-0.177503	0.173862	1.47461
2363.39	-35987.4	-14606	7.49007	-0.165634	0.16344	1.50364
2363.41	-35987.5	-14605.9	7.48808	-0.145358	0.15358	1.52502
2363.42	-35987.7	-14605.9	7.48454	-0.121905	0.143416	1.5371
2363.44	-35987.8	-14605.8	7.4808	-0.0950891	0.134782	1.54088
2363.46	-35987.9	-14605.8	7.47981	-0.067941	0.132822	1.53498
2363.47	-35988	-14605.7	7.48005	-0.0390714	0.135287	1.52157
2363.49	-35988.1	-14605.7	7.47999	-0.00790823	0.141557	1.50158
2363.51	-35988.2	-14605.7	7.47998	0.0280195	0.148518	1.48319
2363.53	-35988.4	-14605.6	7.48007	0.0641286	0.154953	1.46566
2363.54	-35988.5	-14605.6	7.47978	0.107989	0.162373	1.44123
2363.56	-35988.6	-14605.5	7.48271	0.159804	0.165907	1.40441
2363.58	-35988.7	-14605.5	7.48585	0.223815	0.17231	1.35375
2363.59	-35988.8	-14605.4	7.49244	0.300722	0.176129	1.28812
2363.61	-35988.9	-14605.4	7.49926	0.377795	0.182691	1.21938
2363.63	-35989.1	-14605.3	7.50583	0.453981	0.186116	1.14928
2363.64	-35989.2	-14605.3	7.51297	0.535336	0.192988	1.07205
2363.66	-35989.3	-14605.3	7.51944	0.609261	0.196444	0.998728
2363.68	-35989.5	-14605.2	7.53246	0.676177	0.202836	0.928842
2363.69	-35989.6	-14605.2	7.54667	0.736667	0.213333	0.864924
2363.71	-35989.7	-14605.1	7.56	0.78	0.23	0.814815
2363.73	-35989.8	-14605.1	7.57333	0.82	0.246667	0.770153
2363.75	-35989.9	-14605	7.58762	0.862565	0.260708	0.720393
2363.76	-35990	-14605	7.60418	0.905795	0.270479	0.672621
2363.78	-35990.2	-14604.9	7.61758	0.945591	0.276948	0.627081
2363.8	-35990.3	-14604.9	7.63542	0.980142	0.280312	0.587127
2363.81	-35990.4	-14604.9	7.6519	1.00653	0.283959	0.55284
2363.83	-35990.5	-14604.8	7.66874	1.0372	0.290848	0.518282
2363.85	-35990.6	-14604.8	7.68627	1.07373	0.297938	0.476474
2363.86	-35990.8	-14604.7	7.70325	1.11287	0.304202	0.437499
2363.88	-35990.9	-14604.7	7.72377	1.14636	0.306901	0.398699
2363.9	-35991	-14604.6	7.74482	1.17978	0.306134	0.36511
2363.92	-35991.1	-14604.6	7.76462	1.20209	0.302321	0.337158
2363.93	-35991.3	-14604.5	7.78497	1.22474	0.299919	0.313713
2363.95	-35991.4	-14604.5	7.80602	1.24111	0.299324	0.293272
2363.97	-35991.5	-14604.4	7.82581	1.25255	0.295756	0.27964
2363.98	-35991.6	-14604.4	7.84607	1.25801	0.291672	0.269925
2364	-35991.7	-14604.3	7.86805	1.26021	0.283433	0.264052
2364.02	-35991.9	-14604.3	7.89173	1.26017	0.272442	0.260193
2364.03	-35992	-14604.2	7.91437	1.25896	0.257463	0.257223
2364.05	-35992.1	-14604.2	7.93508	1.25549	0.238711	0.255437
2364.07	-35992.3	-14604.1	7.95446	1.25062	0.217557	0.254542
2364.09	-35992.4	-14604.1	7.97682	1.2451	0.19265	0.253027
2364.1	-35992.5	-14604	7.99995	1.24054	0.171392	0.250083
2364.12	-35992.6	-14604	8.01916	1.23345	0.155935	0.247181
2364.14	-35992.8	-14603.9	8.04002	1.22678	0.137312	0.24551
2364.15	-35992.9	-14603.9	8.06074	1.21937	0.113055	0.245015
2364.17	-35993	-14603.8	8.08043	1.21508	0.0851806	0.245143
2364.19	-35993.2	-14603.8	8.10126	1.20951	0.0628852	0.245005
2364.2	-35993.3	-14603.7	8.12191	1.20472	0.0500082	0.24568
