# Supplementary material for: Extraction of driving behavior primitives considering driver expectation and vehicle dynamics
Source: PLoS One. 2025 Dec 31;20(12):e0340123. doi: 10.1371/journal.pone.0340123 (PMC12755792; doi:10.1371/journal.pone.0340123)
Supplement: S2 File — The dataset utilized in this study is organized into two main folders, categorizing driving scenarios into straight driving and turning maneuvers. These folders contain the raw, unprocessed behavioral data. For a detailed description of the variables and format within the.xlsx files, please refer to the accompanying readme.txt file. (ZIP) [file pone.0340123.s002.zip › DataSetForPimitiveExaction-2/turning/c214_w_2.xlsx]

## Sheet: Sheet1
2402.44	-36125.8	-14554.4	2.86778	3.22681	-0.01	-2.9896
2402.45	-36125.9	-14554.3	2.92343	3.26182	-0.01	-3.01979
2402.47	-36126	-14554.3	2.97815	3.29933	-0.01	-3.06248
2402.49	-36126	-14554.3	3.03265	3.34441	-0.01	-3.11913
2402.51	-36126	-14554.3	3.09218	3.40225	-0.01	-3.19052
2402.52	-36126.1	-14554.3	3.15044	3.45713	-0.01	-3.26175
2402.54	-36126.1	-14554.3	3.20591	3.5002	-0.01	-3.32241
2402.56	-36126.2	-14554.2	3.26784	3.53468	-0.01	-3.37623
2402.57	-36126.3	-14554.2	3.32941	3.56113	-0.01	-3.41665
2402.59	-36126.3	-14554.2	3.38855	3.57471	-0.01	-3.44544
2402.61	-36126.4	-14554.2	3.4518	3.5797	-0.01	-3.4636
2402.62	-36126.4	-14554.2	3.51274	3.57804	-0.01	-3.47124
2402.64	-36126.5	-14554.1	3.57249	3.56979	-0.00999999	-3.46981
2402.66	-36126.5	-14554.1	3.6327	3.55336	-0.01	-3.46173
2402.68	-36126.6	-14554.1	3.69285	3.53389	-0.00999992	-3.44757
2402.69	-36126.6	-14554.1	3.75239	3.50853	-0.0100003	-3.42711
2402.71	-36126.7	-14554	3.81607	3.47723	-0.00999922	-3.39896
2402.73	-36126.8	-14554	3.87354	3.44386	-0.010003	-3.36944
2402.74	-36126.8	-14554	3.92976	3.41087	-0.00998866	-3.33938
2402.76	-36126.9	-14554	3.98983	3.37233	-0.0100228	-3.30391
2402.78	-36127	-14554	4.04682	3.33249	-0.00991195	-3.26967
2402.8	-36127	-14553.9	4.1001	3.28348	-0.0131084	-3.25081
2402.81	-36127.1	-14553.9	4.15667	3.21667	-0.0166667	-3.26253
2402.83	-36127.2	-14553.9	4.21	3.14333	-0.02	-3.30392
2402.85	-36127.2	-14553.9	4.26333	3.05667	-0.02	-3.35185
2402.86	-36127.3	-14553.8	4.31626	2.96466	-0.0200063	-3.40633
2402.88	-36127.4	-14553.8	4.36267	2.87858	-0.0199983	-3.46576
2402.9	-36127.4	-14553.8	4.40953	2.79833	-0.0200004	-3.53558
2402.91	-36127.5	-14553.8	4.45914	2.70513	-0.0199998	-3.591
2402.93	-36127.6	-14553.7	4.5049	2.59545	-0.0200001	-3.616
2402.95	-36127.6	-14553.7	4.54493	2.45595	-0.02	-3.62547
2402.96	-36127.7	-14553.7	4.58687	2.302	-0.02	-3.63443
2402.98	-36127.8	-14553.7	4.62321	2.12571	-0.02	-3.61527
2403	-36127.9	-14553.6	4.65907	1.8994	-0.02	-3.5442
2403.02	-36127.9	-14553.6	4.68854	1.62083	-0.02	-3.41217
2403.03	-36128	-14553.6	4.71542	1.31546	-0.02	-3.2375
2403.05	-36128.1	-14553.6	4.73421	1.02817	-0.02	-3.06509
2403.07	-36128.2	-14553.5	4.74969	0.755044	-0.02	-2.88958
2403.08	-36128.2	-14553.5	4.759	0.503854	-0.0200002	-2.72146
2403.1	-36128.3	-14553.5	4.76452	0.306261	-0.0199992	-2.57337
2403.12	-36128.4	-14553.4	4.76802	0.129798	-0.0200038	-2.44138
2403.13	-36128.5	-14553.4	4.77024	0.00532579	-0.0199856	-2.34509
2403.15	-36128.5	-14553.4	4.77013	-0.0735472	-0.0200526	-2.27621
2403.17	-36128.6	-14553.3	4.76892	-0.117534	-0.0197713	-2.23403
2403.19	-36128.7	-14553.3	4.76529	-0.134489	-0.0210936	-2.21082
2403.2	-36128.8	-14553.3	4.76169	-0.136176	-0.0247842	-2.19623
2403.22	-36128.9	-14553.3	4.75962	-0.128534	-0.0285519	-2.18656
2403.24	-36128.9	-14553.2	4.76037	-0.109507	-0.0300392	-2.17673
2403.25	-36129	-14553.2	4.75854	-0.0862938	-0.0311765	-2.15966
2403.27	-36129.1	-14553.2	4.75489	-0.0659723	-0.0364548	-2.13716
2403.29	-36129.1	-14553.2	4.75132	-0.0464323	-0.0450173	-2.11406
2403.3	-36129.2	-14553.1	4.74975	-0.024042	-0.0556781	-2.08758
2403.32	-36129.3	-14553.1	4.75015	0.00246127	-0.0659378	-2.05125
2403.34	-36129.4	-14553.1	4.74966	0.0284572	-0.0758207	-2.00778
2403.36	-36129.5	-14553.1	4.75192	0.0588603	-0.0862027	-1.95661
2403.37	-36129.5	-14553	4.75546	0.087613	-0.0976713	-1.89975
2403.39	-36129.6	-14553	4.75917	0.113994	-0.117706	-1.83198
2403.41	-36129.7	-14553	4.75991	0.139435	-0.142909	-1.73442
2403.42	-36129.8	-14552.9	4.76217	0.163845	-0.165204	-1.60465
2403.44	-36129.8	-14552.9	4.76563	0.180452	-0.17734	-1.43637
2403.46	-36129.9	-14552.9	4.76946	0.186965	-0.187711	-1.21769
2403.47	-36130	-14552.9	4.7699	0.179889	-0.195097	-0.995201
2403.49	-36130.1	-14552.8	4.77238	0.164436	-0.203929	-0.78823
2403.51	-36130.2	-14552.8	4.77603	0.143769	-0.217067	-0.592315
2403.53	-36130.2	-14552.8	4.77961	0.123504	-0.236311	-0.435163
2403.54	-36130.3	-14552.8	4.78015	0.103397	-0.256546	-0.314123
2403.56	-36130.4	-14552.7	4.77983	0.0853744	-0.274923	-0.215733
2403.58	-36130.5	-14552.7	4.7829	0.0684257	-0.285806	-0.144255
2403.59	-36130.5	-14552.7	4.78623	0.0549793	-0.29249	-0.0904876
2403.61	-36130.6	-14552.7	4.78988	0.0406567	-0.30245	-0.0488883
2403.63	-36130.7	-14552.6	4.79003	0.0336526	-0.322013	-0.01989
2403.64	-36130.8	-14552.6	4.78999	0.0270874	-0.345219	7.31781e-05
2403.66	-36130.8	-14552.6	4.79	0.02	-0.37	0.0152505
2403.68	-36130.9	-14552.5	4.79	0.0133333	-0.39	0.0239651
2403.7	-36131	-14552.5	4.79	0.01	-0.406667	0.0283224
2403.71	-36131.1	-14552.5	4.79	0.00990886	-0.424223	0.0306117
2403.73	-36131.2	-14552.5	4.79	0.00645431	-0.441469	0.0328558
2403.75	-36131.2	-14552.4	4.79	0.00309741	-0.475562	0.0361048
2403.76	-36131.3	-14552.4	4.79	-0.000100944	-0.510142	0.0384748
2403.78	-36131.4	-14552.4	4.78999	-0.000281604	-0.527272	0.0478048
2403.8	-36131.5	-14552.4	4.79004	-0.0267375	-0.531717	0.0851706
2403.82	-36131.6	-14552.3	4.78973	-0.119466	-0.564127	0.169599
2403.83	-36131.6	-14552.3	4.78563	-0.248697	-0.611982	0.287505
2403.85	-36131.7	-14552.3	4.77884	-0.393987	-0.651866	0.419257
2403.87	-36131.8	-14552.3	4.77111	-0.525767	-0.676616	0.565599
2403.88	-36131.8	-14552.3	4.7613	-0.676959	-0.718874	0.712375
2403.9	-36131.9	-14552.2	4.74948	-0.844458	-0.789451	0.872564
2403.92	-36132	-14552.2	4.73254	-0.998469	-0.86471	1.02692
2403.93	-36132.1	-14552.2	4.71812	-1.11748	-0.908604	1.16325
2403.95	-36132.2	-14552.2	4.69729	-1.26641	-0.9406	1.31165
2403.97	-36132.2	-14552.2	4.67432	-1.44199	-0.969664	1.48305
2403.98	-36132.3	-14552.1	4.64748	-1.6173	-1.00907	1.64271
2404	-36132.4	-14552.1	4.61906	-1.76483	-1.0345	1.79352
2404.02	-36132.5	-14552.1	4.58746	-1.89761	-1.05586	1.92407
2404.04	-36132.5	-14552.1	4.55709	-2.00712	-1.0902	2.03433
2404.05	-36132.6	-14552.1	4.52075	-2.1153	-1.13294	2.13807
2404.07	-36132.7	-14552	4.48274	-2.21019	-1.14902	2.22689
2404.09	-36132.8	-14552	4.44473	-2.27357	-1.12321	2.29179
2404.1	-36132.8	-14552	4.40502	-2.3215	-1.09177	2.33999
2404.12	-36132.9	-14552	4.36518	-2.35585	-1.07284	2.37239
2404.14	-36133	-14552	4.32761	-2.37666	-1.05404	2.39038
2404.15	-36133.1	-14552	4.28743	-2.38797	-1.03878	2.39937
2404.17	-36133.1	-14551.9	4.24821	-2.39112	-1.02777	2.4003
2404.19	-36133.2	-14551.9	4.21003	-2.385	-1.02916	2.3955
2404.21	-36133.3	-14551.9	4.17046	-2.37202	-1.02595	2.38521
2404.22	-36133.3	-14551.9	4.13044	-2.35491	-1.02205	2.3697
2404.24	-36133.4	-14551.9	4.09336	-2.32684	-1.00853	2.3465
2404.26	-36133.5	-14551.9	4.05239	-2.28426	-0.98303	2.31193
2404.27	-36133.6	-14551.9	4.01374	-2.23618	-0.94324	2.27435
2404.29	-36133.6	-14551.9	3.97749	-2.1957	-0.901266	2.23733
2404.31	-36133.7	-14551.9	3.94147	-2.14702	-0.865518	2.19311
2404.32	-36133.8	-14551.8	3.90771	-2.0841	-0.853822	2.13585
2404.34	-36133.8	-14551.8	3.87477	-2.00307	-0.848938	2.06951
2404.36	-36133.9	-14551.8	3.83938	-1.9235	-0.836378	1.99155
2404.38	-36134	-14551.8	3.80821	-1.84282	-0.816881	1.90942
2404.39	-36134	-14551.8	3.78145	-1.74038	-0.797242	1.8159
2404.41	-36134.1	-14551.8	3.75332	-1.61634	-0.770506	1.68907
2404.43	-36134.1	-14551.8	3.72633	-1.46097	-0.734551	1.53349
2404.44	-36134.2	-14551.8	3.70247	-1.26061	-0.697156	1.34067
2404.46	-36134.3	-14551.8	3.68424	-1.01434	-0.671121	1.10838
2404.48	-36134.3	-14551.8	3.67068	-0.791827	-0.657167	0.892117
2404.49	-36134.4	-14551.8	3.66051	-0.601016	-0.650478	0.696292
2404.51	-36134.5	-14551.8	3.65333	-0.42	-0.64	0.518519
2404.53	-36134.5	-14551.8	3.65	-0.286667	-0.633333	0.381264
2404.55	-36134.6	-14551.8	3.64667	-0.193333	-0.636667	0.276688
2404.56	-36134.7	-14551.8	3.64311	-0.116125	-0.651003	0.195327
2404.58	-36134.7	-14551.7	3.63988	-0.0641745	-0.671492	0.139939
2404.6	-36134.8	-14551.8	3.64014	-0.0281324	-0.701955	0.0979384
2404.61	-36134.8	-14551.7	3.64375	-0.000551106	-0.737946	0.0627417
2404.63	-36134.9	-14551.7	3.64711	0.0185653	-0.777735	0.0351211
2404.65	-36135	-14551.7	3.65015	0.0311117	-0.814718	0.011616
2404.66	-36135	-14551.7	3.64997	0.0375094	-0.857394	-0.00735734
2404.68	-36135.1	-14551.7	3.64991	0.040168	-0.896763	-0.0219105
2404.7	-36135.1	-14551.7	3.65042	0.039957	-0.932468	-0.033494
2404.72	-36135.2	-14551.7	3.65417	0.0400142	-0.957994	-0.0416369
2404.73	-36135.3	-14551.7	3.65757	0.0399962	-0.973722	-0.0436206
2404.75	-36135.3	-14551.7	3.66023	0.0400009	-0.990662	-0.0418178
2404.77	-36135.4	-14551.7	3.65998	0.0399999	-1.00931	-0.0404527
2404.78	-36135.5	-14551.7	3.65983	0.0399994	-1.02806	-0.0437418
2404.8	-36135.5	-14551.7	3.66079	0.0400024	-1.03947	-0.0527349
2404.82	-36135.6	-14551.7	3.66456	0.0399892	-1.04351	-0.0664895
2404.84	-36135.6	-14551.7	3.66801	0.0400409	-1.03612	-0.0788137
2404.85	-36135.7	-14551.7	3.67032	0.0398509	-1.02085	-0.0905138
2404.87	-36135.8	-14551.7	3.66969	0.0408808	-1.00118	-0.10089
2404.89	-36135.8	-14551.7	3.67112	0.0457761	-0.975166	-0.114138
2404.9	-36135.9	-14551.7	3.67478	0.0531845	-0.942307	-0.128661
2404.92	-36136	-14551.7	3.67857	0.0585455	-0.907149	-0.143445
2404.94	-36136	-14551.7	3.67998	0.0614839	-0.875619	-0.154082
2404.95	-36136.1	-14551.7	3.68138	0.0649546	-0.846351	-0.16243
2404.97	-36136.2	-14551.7	3.68511	0.0687172	-0.820103	-0.159929
2404.99	-36136.2	-14551.7	3.68876	0.0702487	-0.800635	-0.138607
2405.01	-36136.3	-14551.7	3.68996	0.0699414	-0.785498	-0.0857974
2405.02	-36136.4	-14551.7	3.69169	0.0700159	-0.773616	-0.00458942
2405.04	-36136.4	-14551.7	3.69526	0.0699972	-0.765717	0.0935681
2405.06	-36136.5	-14551.7	3.69907	0.0699959	-0.760878	0.204688
2405.07	-36136.5	-14551.8	3.69994	0.0700204	-0.75961	0.311831
2405.09	-36136.6	-14551.7	3.7019	0.0699225	-0.761745	0.406494
2405.11	-36136.7	-14551.8	3.7056	0.0702602	-0.767543	0.498879
2405.12	-36136.7	-14551.8	3.70937	0.0677919	-0.776952	0.573946
2405.14	-36136.8	-14551.8	3.70986	0.0643692	-0.787078	0.628075
2405.16	-36136.9	-14551.8	3.71236	0.0605822	-0.797333	0.662645
2405.17	-36136.9	-14551.8	3.71585	0.0599309	-0.809881	0.678024
2405.19	-36137	-14551.8	3.71952	0.0597405	-0.825846	0.682649
2405.21	-36137.1	-14551.8	3.71989	0.062683	-0.843681	0.683193
2405.23	-36137.1	-14551.8	3.72264	0.0658349	-0.858226	0.681256
2405.24	-36137.2	-14551.8	3.72602	0.0723092	-0.86555	0.678436
2405.26	-36137.3	-14551.8	3.72977	0.0761821	-0.872647	0.671791
2405.28	-36137.3	-14551.8	3.72991	0.0824736	-0.876313	0.667847
2405.29	-36137.4	-14551.8	3.73285	0.0892225	-0.879741	0.670908
2405.31	-36137.4	-14551.8	3.73647	0.0962311	-0.880049	0.688119
2405.33	-36137.5	-14551.8	3.73981	0.103037	-0.879925	0.716048
2405.34	-36137.6	-14551.8	3.74313	0.106491	-0.883032	0.750335
2405.36	-36137.6	-14551.9	3.74667	0.11	-0.89	0.797386
2405.38	-36137.7	-14551.9	3.75	0.113333	-0.9	0.85512
2405.4	-36137.8	-14551.9	3.75333	0.116667	-0.91	0.932462
2405.41	-36137.8	-14551.9	3.75687	0.120128	-0.924193	1.0275
2405.43	-36137.9	-14551.9	3.76019	0.119858	-0.94131	1.11933
2405.45	-36137.9	-14551.9	3.76354	0.116485	-0.968315	1.19343
2405.46	-36138	-14551.9	3.76707	0.112626	-0.996989	1.24949
2405.48	-36138.1	-14551.9	3.77039	0.106154	-1.0307	1.29022
2405.5	-36138.1	-14551.9	3.77372	0.102689	-1.06839	1.34039
2405.51	-36138.2	-14551.9	3.77739	0.0955257	-1.11469	1.40738
2405.53	-36138.3	-14551.9	3.7801	0.0882838	-1.15737	1.47176
2405.55	-36138.3	-14552	3.78036	0.0789248	-1.19628	1.52888
2405.57	-36138.4	-14552	3.78423	0.0759844	-1.22624	1.57788
2405.58	-36138.5	-14552	3.78741	0.0726308	-1.24771	1.62924
2405.6	-36138.5	-14552	3.79084	0.0687358	-1.26984	1.69996
2405.62	-36138.6	-14552	3.79429	0.0604766	-1.30371	1.79827
2405.63	-36138.7	-14552	3.7978	0.0506335	-1.34201	1.89808
2405.65	-36138.7	-14552	3.8003	0.0392399	-1.38712	1.9929
2405.67	-36138.8	-14552	3.79972	0.0262297	-1.43123	2.06085
2405.68	-36138.8	-14552.1	3.80092	0.0156199	-1.47104	2.09741
2405.7	-36138.9	-14552.1	3.80458	0.00228023	-1.50878	2.10665
2405.72	-36139	-14552.1	3.80834	-0.00569754	-1.5279	2.09784
2405.74	-36139	-14552.1	3.81002	-0.00574211	-1.52125	2.07605
2405.75	-36139.1	-14552.1	3.81115	-0.00172976	-1.50179	2.04776
2405.77	-36139.2	-14552.2	3.81494	0.00102262	-1.48991	2.02122
2405.79	-36139.2	-14552.2	3.81848	-0.00393457	-1.50434	2.004
2405.8	-36139.3	-14552.2	3.82019	-0.0150701	-1.54317	1.99667
2405.82	-36139.4	-14552.2	3.82038	-0.0259319	-1.58399	1.99482
2405.84	-36139.4	-14552.2	3.82235	-0.0364544	-1.6141	1.99372
2405.86	-36139.5	-14552.2	3.82418	-0.0423619	-1.62963	1.99336
2405.87	-36139.6	-14552.3	3.82572	-0.0449857	-1.63484	1.99295
2405.89	-36139.6	-14552.3	3.82855	-0.0505586	-1.64053	1.99094
2405.91	-36139.7	-14552.3	3.83223	-0.058124	-1.64633	1.98786
2405.92	-36139.7	-14552.3	3.8348	-0.0614965	-1.64412	1.98574
2405.94	-36139.8	-14552.4	3.83621	-0.0623261	-1.64119	1.98433
2405.96	-36139.9	-14552.4	3.83765	-0.0670895	-1.6538	1.98196
2405.97	-36139.9	-14552.4	3.83944	-0.0747571	-1.67718	1.97896
2405.99	-36140	-14552.4	3.84132	-0.0797389	-1.69392	1.97688
2406.01	-36140.1	-14552.5	3.843	-0.0825456	-1.7041	1.97537
2406.03	-36140.1	-14552.5	3.84432	-0.086803	-1.71668	1.97316
2406.04	-36140.2	-14552.5	3.84606	-0.0921638	-1.72839	1.97023
2406.06	-36140.2	-14552.5	3.84923	-0.0965148	-1.73152	1.96709
2406.08	-36140.3	-14552.6	3.85281	-0.0995546	-1.73241	1.96364
2406.09	-36140.4	-14552.6	3.8551	-0.101803	-1.74202	1.95934
2406.11	-36140.4	-14552.6	3.8565	-0.103232	-1.75539	1.95302
2406.13	-36140.5	-14552.7	3.8581	-0.103087	-1.76286	1.94326
2406.14	-36140.6	-14552.7	3.85981	-0.0978311	-1.76626	1.92903
2406.16	-36140.6	-14552.7	3.86132	-0.0837237	-1.77035	1.90927
2406.18	-36140.7	-14552.7	3.86319	-0.0615093	-1.77329	1.88206
2406.19	-36140.7	-14552.8	3.86612	-0.0329031	-1.77215	1.84589
2406.21	-36140.8	-14552.8	3.87	0.00333333	-1.77	1.80283
2406.23	-36140.9	-14552.8	3.87457	0.0484224	-1.77018	1.75526
2406.25	-36140.9	-14552.9	3.88	0.1	-1.77	1.70261
2406.26	-36141	-14552.9	3.88648	0.155296	-1.76668	1.64444
2406.28	-36141	-14552.9	3.89378	0.213498	-1.7632	1.58356
2406.3	-36141.1	-14553	3.90181	0.273236	-1.76318	1.523
2406.31	-36141.2	-14553	3.9112	0.32961	-1.76739	1.46369
2406.33	-36141.2	-14553	3.92238	0.379859	-1.77646	1.40596
2406.35	-36141.3	-14553.1	3.93485	0.429331	-1.79228	1.34965
2406.36	-36141.3	-14553.1	3.94818	0.481668	-1.81593	1.29465
2406.38	-36141.4	-14553.2	3.96265	0.531708	-1.84556	1.24126
2406.4	-36141.5	-14553.2	3.97818	0.57557	-1.87914	1.1904
2406.42	-36141.5	-14553.2	3.99353	0.616091	-1.91537	1.14444
2406.43	-36141.6	-14553.3	4.00825	0.654504	-1.95413	1.10458
2406.45	-36141.6	-14553.3	4.02383	0.686821	-1.99735	1.0694
2406.47	-36141.7	-14553.4	4.04097	0.710613	-2.04614	1.03826
2406.48	-36141.8	-14553.4	4.05841	0.727879	-2.09935	1.01283
2406.5	-36141.8	-14553.5	4.07546	0.740532	-2.15474	0.99427
2406.52	-36141.9	-14553.5	4.09294	0.749414	-2.20863	0.982384
2406.53	-36141.9	-14553.5	4.11124	0.754929	-2.259	0.976709
2406.55	-36142	-14553.6	4.12997	0.757016	-2.30645	0.976572
2406.57	-36142	-14553.6	4.14884	0.756767	-2.35032	0.980858
2406.59	-36142.1	-14553.7	4.16783	0.756977	-2.38784	0.987825
2406.6	-36142.2	-14553.7	4.18678	0.75878	-2.41746	0.995429
2406.62	-36142.2	-14553.8	4.20534	0.761049	-2.43939	1.00135
2406.64	-36142.3	-14553.8	4.2236	0.762818	-2.45441	1.00421
2406.65	-36142.3	-14553.9	4.2421	0.763482	-2.4638	1.00365
2406.67	-36142.4	-14553.9	4.26101	0.763332	-2.46881	0.999684
2406.69	-36142.5	-14554	4.28014	0.763538	-2.47066	0.992646
2406.7	-36142.5	-14554	4.29906	0.763708	-2.47045	0.982914
2406.72	-36142.6	-14554.1	4.31729	0.76216	-2.46917	0.970826
2406.74	-36142.6	-14554.1	4.33548	0.760134	-2.46744	0.955965
2406.76	-36142.7	-14554.2	4.35512	0.76112	-2.46556	0.937338
2406.77	-36142.7	-14554.2	4.37597	0.766818	-2.46384	0.914393
2406.79	-36142.8	-14554.3	4.3966	0.777377	-2.46266	0.887017
2406.81	-36142.9	-14554.4	4.41714	0.791883	-2.46285	0.85601
2406.82	-36142.9	-14554.4	4.43863	0.808814	-2.4655	0.822695
2406.84	-36142.9	-14554.5	4.46043	0.827517	-2.47111	0.787449
2406.86	-36143	-14554.5	4.48114	0.847767	-2.47971	0.750127
2406.88	-36143.1	-14554.6	4.50164	0.868534	-2.49057	0.71096
2406.89	-36143.1	-14554.6	4.52396	0.88883	-2.50275	0.670228
2406.91	-36143.2	-14554.7	4.54872	0.911904	-2.51711	0.626813
2406.93	-36143.2	-14554.8	4.57554	0.941885	-2.53487	0.579653
2406.94	-36143.3	-14554.8	4.6022	0.974542	-2.55357	0.532817
2406.96	-36143.3	-14554.9	4.62621	1.00326	-2.56968	0.491608
2406.98	-36143.4	-14554.9	4.64831	1.02913	-2.58312	0.455005
2406.99	-36143.4	-14555	4.6706	1.05648	-2.59526	0.419338
2407.01	-36143.5	-14555.1	4.69486	1.08881	-2.60733	0.381492
2407.03	-36143.5	-14555.1	4.72102	1.12476	-2.61974	0.341581
2407.05	-36143.6	-14555.2	4.74837	1.16124	-2.63256	0.300868
2407.06	-36143.6	-14555.3	4.77629	1.19572	-2.64576	0.260569
2407.08	-36143.7	-14555.3	4.80461	1.22833	-2.65856	0.221694
2407.1	-36143.7	-14555.4	4.83333	1.26	-2.67	0.185185
2407.11	-36143.8	-14555.5	4.86243	1.29113	-2.67963	0.151805
2407.13	-36143.8	-14555.6	4.89191	1.32006	-2.68914	0.121576
2407.15	-36143.9	-14555.6	4.92177	1.34462	-2.70078	0.0943382
2407.16	-36143.9	-14555.7	4.95201	1.36335	-2.71601	0.0699019
2407.18	-36144	-14555.8	4.98264	1.37724	-2.73369	0.0479859
2407.2	-36144	-14555.8	5.01367	1.38778	-2.75216	0.0282891
2407.21	-36144.1	-14555.9	5.04509	1.3965	-2.77042	0.0103606
2407.23	-36144.1	-14556	5.07688	1.40511	-2.78947	-0.0066726
2407.25	-36144.2	-14556.1	5.10903	1.41533	-2.8106	-0.0237572
2407.27	-36144.2	-14556.2	5.14154	1.42827	-2.83426	-0.0416605
2407.28	-36144.3	-14556.2	5.17447	1.44363	-2.8587	-0.0607221
2407.3	-36144.3	-14556.3	5.20792	1.46086	-2.88191	-0.0812172
2407.32	-36144.4	-14556.4	5.24185	1.47974	-2.90265	-0.1031
2407.33	-36144.4	-14556.5	5.27597	1.50057	-2.92123	-0.125677
2407.35	-36144.5	-14556.5	5.30997	1.52374	-2.93817	-0.148179
2407.37	-36144.5	-14556.6	5.3438	1.54859	-2.95352	-0.170097
2407.38	-36144.6	-14556.7	5.37777	1.5727	-2.96654	-0.191374
2407.4	-36144.6	-14556.8	5.41225	1.59347	-2.97641	-0.211992
2407.42	-36144.7	-14556.9	5.44732	1.61019	-2.98249	-0.231764
2407.44	-36144.7	-14557	5.48262	1.62482	-2.98436	-0.250254
2407.45	-36144.7	-14557.1	5.51777	1.63951	-2.98164	-0.267025
2407.47	-36144.8	-14557.1	5.55272	1.65489	-2.97447	-0.28228
2407.49	-36144.8	-14557.2	5.58785	1.66962	-2.96362	-0.297036
2407.5	-36144.9	-14557.3	5.62356	1.68234	-2.94982	-0.312339
2407.52	-36144.9	-14557.4	5.65984	1.69364	-2.93138	-0.328641
2407.54	-36145	-14557.5	5.69627	1.70619	-2.90395	-0.345757
2407.55	-36145	-14557.6	5.73242	1.72269	-2.86327	-0.3635
2407.57	-36145.1	-14557.7	5.76839	1.74348	-2.80869	-0.382336
2407.59	-36145.1	-14557.8	5.80476	1.76678	-2.74297	-0.403329
2407.61	-36145.1	-14557.9	5.84211	1.79086	-2.66863	-0.427485
2407.62	-36145.2	-14558	5.88048	1.81622	-2.58294	-0.454538
2407.64	-36145.2	-14558.1	5.91949	1.84516	-2.47902	-0.483205
2407.66	-36145.3	-14558.2	5.95877	1.87971	-2.35068	-0.512252
2407.67	-36145.3	-14558.3	5.99828	1.91814	-2.2024	-0.541345
2407.69	-36145.3	-14558.4	6.03817	1.95618	-2.04588	-0.570764
2407.71	-36145.4	-14558.5	6.07859	1.9899	-1.89174	-0.600686
2407.72	-36145.4	-14558.5	6.11941	2.01934	-1.73831	-0.630133
2407.74	-36145.5	-14558.6	6.16037	2.04687	-1.5768	-0.657458
2407.76	-36145.5	-14558.7	6.20123	2.0745	-1.40012	-0.681175
2407.78	-36145.5	-14558.8	6.24199	2.10095	-1.21595	-0.701252
2407.79	-36145.6	-14558.9	6.28279	2.12335	-1.03927	-0.718368
2407.81	-36145.6	-14559	6.32371	2.13927	-0.883413	-0.733092
2407.83	-36145.7	-14559.1	6.36461	2.14946	-0.749988	-0.74519
2407.84	-36145.7	-14559.2	6.40525	2.15603	-0.635679	-0.754091
2407.86	-36145.8	-14559.3	6.44541	2.16075	-0.53743	-0.759385
2407.88	-36145.8	-14559.4	6.48509	2.16349	-0.453753	-0.761576
2407.89	-36145.8	-14559.5	6.52437	2.16344	-0.383715	-0.761496
2407.91	-36145.9	-14559.6	6.56331	2.16008	-0.326621	-0.75987
2407.93	-36145.9	-14559.8	6.60187	2.15412	-0.282905	-0.756921
2407.95	-36146	-14559.9	6.64	2.14667	-0.253333	-0.752723
2407.96	-36146	-14560	6.67768	2.1387	-0.237798	-0.747364
2407.98	-36146.1	-14560.1	6.71502	2.13066	-0.232675	-0.740989
2408	-36146.1	-14560.2	6.75218	2.12289	-0.233463	-0.733759
2408.01	-36146.2	-14560.3	6.78935	2.11548	-0.237005	-0.725814
2408.03	-36146.2	-14560.4	6.82671	2.10775	-0.244659	-0.717223
2408.05	-36146.3	-14560.5	6.86447	2.09887	-0.258728	-0.708041
2408.07	-36146.3	-14560.6	6.90239	2.08853	-0.279341	-0.698401
2408.08	-36146.4	-14560.7	6.93891	2.07792	-0.300499	-0.688655
2408.1	-36146.4	-14560.8	6.97224	2.06848	-0.315133	-0.679196
2408.12	-36146.5	-14560.9	7.00233	2.06079	-0.317661	-0.67008
2408.13	-36146.5	-14561	7.03313	2.05334	-0.306043	-0.660572
2408.15	-36146.6	-14561.1	7.06918	2.04431	-0.278788	-0.649824
2408.17	-36146.6	-14561.2	7.11102	2.03357	-0.238991	-0.637858
2408.18	-36146.7	-14561.4	7.15116	2.02428	-0.199005	-0.626439
2408.2	-36146.8	-14561.5	7.18565	2.01763	-0.170822	-0.616688
2408.22	-36146.8	-14561.6	7.2182	2.01063	-0.163597	-0.608253
2408.23	-36146.9	-14561.7	7.25145	2.00209	-0.170945	-0.600623
2408.25	-36146.9	-14561.8	7.28536	1.99398	-0.16442	-0.593263
2408.27	-36147	-14561.9	7.31968	1.98717	-0.136383	-0.585929
2408.29	-36147	-14562	7.35425	1.98057	-0.111811	-0.578803
2408.3	-36147.1	-14562.2	7.38869	1.97365	-0.0947062	-0.572038
2408.32	-36147.1	-14562.3	7.42243	1.96682	-0.0604316	-0.565702
2408.34	-36147.2	-14562.4	7.45565	1.96019	-0.012336	-0.55973
2408.35	-36147.2	-14562.5	7.48925	1.95348	0.0151786	-0.553921
2408.37	-36147.3	-14562.6	7.52363	1.9466	0.0182824	-0.54828
2408.39	-36147.4	-14562.7	7.55849	1.93967	0.026556	-0.543029
2408.4	-36147.4	-14562.8	7.59294	1.93279	0.0444984	-0.538037
2408.42	-36147.5	-14563	7.62563	1.92605	0.0530679	-0.532858
2408.44	-36147.5	-14563	7.65702	1.9194	0.0524731	-0.52737
2408.46	-36147.6	-14563.2	7.68889	1.91273	0.0579684	-0.521721
2408.47	-36147.6	-14563.3	7.72168	1.90585	0.0698406	-0.516099
2408.49	-36147.7	-14563.4	7.75466	1.89862	0.0769072	-0.510715
2408.51	-36147.8	-14563.5	7.78724	1.89176	0.0772097	-0.505729
2408.52	-36147.8	-14563.7	7.81898	1.88638	0.0748298	-0.501232
2408.54	-36147.9	-14563.8	7.85056	1.8816	0.0693315	-0.496939
2408.56	-36147.9	-14563.9	7.88308	1.87553	0.0579171	-0.492366
2408.57	-36148	-14564	7.9158	1.86836	0.0411282	-0.487177
2408.59	-36148.1	-14564.1	7.94718	1.86133	0.021379	-0.481201
2408.61	-36148.1	-14564.3	7.97786	1.85454	0.000394575	-0.474931
2408.63	-36148.2	-14564.4	8.00931	1.84764	-0.0207122	-0.4691
2408.64	-36148.2	-14564.5	8.04111	1.84107	-0.0426127	-0.463841
2408.66	-36148.3	-14564.6	8.07226	1.83546	-0.0666206	-0.459049
2408.68	-36148.4	-14564.7	8.10303	1.83056	-0.0933326	-0.454724
2408.69	-36148.4	-14564.9	8.13405	1.82573	-0.122909	-0.45083
2408.71	-36148.5	-14565	8.16488	1.82035	-0.154743	-0.446872
2408.73	-36148.6	-14565.1	8.19494	1.81396	-0.187921	-0.44231
2408.74	-36148.6	-14565.2	8.22489	1.80707	-0.22138	-0.437139
2408.76	-36148.7	-14565.3	8.25553	1.80027	-0.254615	-0.431553
2408.78	-36148.7	-14565.5	8.28667	1.79333	-0.29	-0.425926
2408.8	-36148.8	-14565.6	8.31779	1.78612	-0.329363	-0.420635
2408.81	-36148.9	-14565.7	8.34845	1.77967	-0.368905	-0.415857
2408.83	-36148.9	-14565.9	8.37844	1.77467	-0.404905	-0.411554
2408.85	-36149	-14566	8.40845	1.76967	-0.438629	-0.407131
2408.86	-36149	-14566.1	8.43911	1.76327	-0.471728	-0.402142
2408.88	-36149.1	-14566.2	8.47037	1.75574	-0.503665	-0.397013
2408.9	-36149.2	-14566.4	8.5017	1.74812	-0.534272	-0.392483
2408.91	-36149.3	-14566.5	8.53184	1.74262	-0.565724	-0.389653
2408.93	-36149.3	-14566.6	8.56023	1.74112	-0.599853	-0.38958
2408.95	-36149.4	-14566.8	8.58836	1.74424	-0.636686	-0.393062
2408.97	-36149.4	-14566.9	8.61738	1.75189	-0.67579	-0.400242
2408.98	-36149.5	-14567	8.64699	1.76277	-0.716264	-0.409781
2409	-36149.6	-14567.2	8.67687	1.77494	-0.757587	-0.419985
2409.02	-36149.6	-14567.3	8.70718	1.78553	-0.800177	-0.428889
2409.03	-36149.7	-14567.4	8.738	1.79203	-0.847799	-0.434861
2409.05	-36149.7	-14567.5	8.7692	1.79295	-0.910651	-0.43701
2409.07	-36149.8	-14567.7	8.80033	1.78826	-0.990108	-0.434907
2409.09	-36149.9	-14567.8	8.83047	1.7803	-1.07116	-0.428766
2409.1	-36149.9	-14568	8.85956	1.77035	-1.14628	-0.419344
2409.12	-36150	-14568.1	8.8888	1.75782	-1.22114	-0.40808
2409.14	-36150.1	-14568.2	8.9188	1.74283	-1.29479	-0.395699
2409.15	-36150.1	-14568.4	8.94923	1.72654	-1.35692	-0.381963
2409.17	-36150.2	-14568.5	8.98006	1.70948	-1.40593	-0.366845
2409.19	-36150.3	-14568.7	9.0116	1.69127	-1.45168	-0.35066
2409.2	-36150.3	-14568.8	9.0428	1.67224	-1.49564	-0.333778
2409.22	-36150.4	-14569	9.07133	1.65352	-1.52959	-0.31659
2409.24	-36150.4	-14569.1	9.09758	1.63528	-1.54918	-0.299179
2409.26	-36150.5	-14569.2	9.12444	1.61684	-1.55418	-0.281358
2409.27	-36150.6	-14569.4	9.15217	1.5979	-1.54625	-0.263336
2409.29	-36150.6	-14569.5	9.17871	1.57866	-1.52864	-0.245688
2409.31	-36150.7	-14569.7	9.20421	1.55975	-1.50364	-0.228929
2409.32	-36150.7	-14569.8	9.23051	1.54207	-1.47284	-0.213457
2409.34	-36150.8	-14569.9	9.25737	1.52563	-1.43883	-0.198945
2409.36	-36150.8	-14570.1	9.28327	1.50981	-1.40476	-0.184643
2409.37	-36150.9	-14570.3	9.30888	1.49443	-1.3724	-0.170635
2409.39	-36151	-14570.4	9.33606	1.47963	-1.34257	-0.157528
2409.41	-36151	-14570.6	9.36373	1.46618	-1.31581	-0.145425
2409.42	-36151.1	-14570.7	9.38945	1.45502	-1.29256	-0.134185
2409.44	-36151.1	-14570.8	9.41409	1.44549	-1.27369	-0.124135
2409.46	-36151.2	-14571	9.43977	1.43636	-1.26008	-0.115761
2409.48	-36151.3	-14571.1	9.46561	1.42798	-1.25118	-0.108924
2409.49	-36151.3	-14571.3	9.4896	1.4212	-1.24605	-0.103236
2409.51	-36151.4	-14571.5	9.51257	1.41464	-1.24598	-0.0987054
2409.53	-36151.4	-14571.6	9.53623	1.40644	-1.25251	-0.0954206
2409.54	-36151.5	-14571.7	9.56048	1.39764	-1.26223	-0.0928779
2409.56	-36151.5	-14571.9	9.58457	1.39011	-1.27043	-0.0904621
2409.58	-36151.6	-14572	9.60858	1.3837	-1.27637	-0.0883413
2409.59	-36151.7	-14572.2	9.63274	1.37779	-1.28027	-0.0868802
2409.61	-36151.7	-14572.4	9.65667	1.37333	-1.28	-0.0860566
2409.63	-36151.8	-14572.5	9.68001	1.37117	-1.27369	-0.0857687
2409.65	-36151.8	-14572.6	9.70333	1.37	-1.26333	-0.0860566
2409.66	-36151.9	-14572.8	9.7272	1.36841	-1.25107	-0.0869541
2409.68	-36151.9	-14573	9.75143	1.36656	-1.23563	-0.088326
2409.7	-36152	-14573.2	9.77563	1.36486	-1.21591	-0.0899838
2409.71	-36152.1	-14573.3	9.79943	1.36312	-1.19408	-0.0917008
2409.73	-36152.1	-14573.5	9.82272	1.36128	-1.17175	-0.0933296
2409.75	-36152.2	-14573.6	9.84611	1.35988	-1.14685	-0.0949693
2409.76	-36152.2	-14573.8	9.87007	1.35946	-1.11808	-0.0966831
2409.78	-36152.3	-14573.9	9.89427	1.36023	-1.0881	-0.0983123
2409.8	-36152.3	-14574.1	9.91835	1.36196	-1.05897	-0.099865
2409.82	-36152.4	-14574.3	9.94228	1.36368	-1.0297	-0.101838
2409.83	-36152.4	-14574.4	9.96587	1.36506	-1.0004	-0.104491
2409.85	-36152.5	-14574.5	9.98857	1.36737	-0.974345	-0.107459
2409.87	-36152.5	-14574.7	10.0106	1.37098	-0.9532	-0.110632
2409.88	-36152.6	-14574.9	10.0337	1.37407	-0.93465	-0.114553
2409.9	-36152.7	-14575.1	10.0581	1.37576	-0.916185	-0.119183
2409.92	-36152.7	-14575.2	10.0812	1.37726	-0.895796	-0.123349
2409.93	-36152.8	-14575.4	10.1025	1.37907	-0.871675	-0.12659
2409.95	-36152.8	-14575.5	10.1249	1.38032	-0.842255	-0.129642
2409.97	-36152.9	-14575.7	10.1492	1.38044	-0.80681	-0.132627
2409.99	-36152.9	-14575.9	10.1728	1.37948	-0.765944	-0.134651
2410	-36153	-14576.1	10.195	1.37774	-0.724844	-0.135663
2410.02	-36153	-14576.2	10.2173	1.37572	-0.693908	-0.136755
2410.04	-36153.1	-14576.4	10.2407	1.37397	-0.672255	-0.138413
2410.05	-36153.1	-14576.5	10.2646	1.37301	-0.646801	-0.140402
2410.07	-36153.2	-14576.7	10.2886	1.37304	-0.613402	-0.143084
2410.09	-36153.3	-14576.9	10.3128	1.37386	-0.577934	-0.147438
2410.11	-36153.3	-14577.1	10.3369	1.37559	-0.540566	-0.153258
2410.12	-36153.4	-14577.2	10.3604	1.37859	-0.496173	-0.159282
2410.14	-36153.4	-14577.4	10.3837	1.38212	-0.446708	-0.165218
2410.16	-36153.5	-14577.5	10.4074	1.38461	-0.399594	-0.171524
2410.17	-36153.5	-14577.7	10.4315	1.38611	-0.357353	-0.177767
2410.19	-36153.6	-14577.9	10.4554	1.38788	-0.318097	-0.182892
2410.21	-36153.6	-14578.1	10.4794	1.38966	-0.274927	-0.187179
2410.22	-36153.7	-14578.2	10.5045	1.39031	-0.219419	-0.191684
2410.24	-36153.7	-14578.4	10.5277	1.39008	-0.161305	-0.196069
2410.26	-36153.8	-14578.5	10.5447	1.38996	-0.117249	-0.199482
2410.28	-36153.8	-14578.7	10.5636	1.39002	-0.0671522	-0.204161
2410.29	-36153.9	-14578.9	10.5957	1.38993	0.0178728	-0.213242
2410.31	-36154	-14579.1	10.6227	1.3902	0.0785393	-0.222928
2410.33	-36154	-14579.2	10.6457	1.38735	0.127963	-0.230031
2410.34	-36154.1	-14579.4	10.6706	1.38377	0.170023	-0.233892
2410.36	-36154.1	-14579.6	10.6926	1.38028	0.185871	-0.236109
