# Supplementary material for: Extraction of driving behavior primitives considering driver expectation and vehicle dynamics
Source: PLoS One. 2025 Dec 31;20(12):e0340123. doi: 10.1371/journal.pone.0340123 (PMC12755792; doi:10.1371/journal.pone.0340123)
Supplement: S2 File — The dataset utilized in this study is organized into two main folders, categorizing driving scenarios into straight driving and turning maneuvers. These folders contain the raw, unprocessed behavioral data. For a detailed description of the variables and format within the.xlsx files, please refer to the accompanying readme.txt file. (ZIP) [file pone.0340123.s002.zip › DataSetForPimitiveExaction-2/turning/c215_w_2.xlsx]

## Sheet: Sheet1
2349.94	-36126.6	-14554.2	5.08151	-2.68838	-0.0300827	1.69281
2349.96	-36126.7	-14554.2	5.03513	-2.73521	-0.0296883	1.99365
2349.97	-36126.8	-14554.2	4.98577	-2.77885	-0.0330707	2.28171
2349.99	-36126.8	-14554.2	4.93871	-2.81051	-0.0331935	2.51348
2350.01	-36126.9	-14554.1	4.89235	-2.83105	-0.0364396	2.69666
2350.03	-36127	-14554.1	4.84288	-2.84929	-0.0365348	2.84041
2350.04	-36127.1	-14554.1	4.79599	-2.85619	-0.0428737	2.94169
2350.06	-36127.1	-14554	4.74962	-2.86917	-0.0496188	3.01849
2350.08	-36127.2	-14554	4.69667	-2.88667	-0.0566667	3.09368
2350.09	-36127.3	-14554	4.64667	-2.92667	-0.0633333	3.16231
2350.11	-36127.4	-14554	4.59667	-2.97333	-0.0666667	3.23203
2350.13	-36127.4	-14553.9	4.54365	-3.02976	-0.0700716	3.2976
2350.14	-36127.5	-14553.9	4.49364	-3.07201	-0.0700961	3.34784
2350.16	-36127.6	-14553.9	4.44019	-3.10168	-0.0734994	3.3855
2350.18	-36127.7	-14553.9	4.38699	-3.12976	-0.0776059	3.4187
2350.2	-36127.7	-14553.8	4.3341	-3.15696	-0.0875833	3.44775
2350.21	-36127.8	-14553.8	4.2836	-3.1905	-0.094483	3.47469
2350.23	-36127.9	-14553.8	4.227	-3.21709	-0.104432	3.49677
2350.25	-36127.9	-14553.8	4.17366	-3.23208	-0.107311	3.51063
2350.26	-36128	-14553.7	4.11651	-3.24145	-0.109815	3.51854
2350.28	-36128.1	-14553.7	4.06046	-3.24782	-0.105752	3.52213
2350.3	-36128.1	-14553.7	4.00786	-3.25024	-0.102457	3.52152
2350.31	-36128.2	-14553.7	3.95271	-3.24973	-0.0997554	3.5205
2350.33	-36128.3	-14553.7	3.89355	-3.25126	-0.100073	3.52139
2350.35	-36128.3	-14553.6	3.84134	-3.25952	-0.0999925	3.52757
2350.37	-36128.4	-14553.6	3.78689	-3.27694	-0.099958	3.54279
2350.38	-36128.4	-14553.6	3.72987	-3.30895	-0.10021	3.56906
2350.4	-36128.5	-14553.6	3.67362	-3.34745	-0.0990554	3.60068
2350.42	-36128.6	-14553.6	3.61552	-3.38663	-0.0955917	3.63399
2350.43	-36128.6	-14553.5	3.55613	-3.41903	-0.0906781	3.66638
2350.45	-36128.7	-14553.5	3.50067	-3.45069	-0.084821	3.69695
2350.47	-36128.7	-14553.5	3.44071	-3.49056	-0.0827293	3.73188
2350.48	-36128.8	-14553.5	3.37787	-3.5331	-0.0859196	3.76839
2350.5	-36128.8	-14553.5	3.31892	-3.56894	-0.0934219	3.80235
2350.52	-36128.9	-14553.4	3.25666	-3.60486	-0.0988729	3.8363
2350.54	-36128.9	-14553.4	3.19443	-3.64168	-0.0998652	3.86802
2350.55	-36129	-14553.4	3.13541	-3.67324	-0.101779	3.89506
2350.57	-36129.1	-14553.4	3.07282	-3.69896	-0.103464	3.9176
2350.59	-36129.1	-14553.4	3.01121	-3.71544	-0.103927	3.93225
2350.6	-36129.1	-14553.4	2.95016	-3.72441	-0.0994643	3.93891
2350.62	-36129.2	-14553.3	2.8836	-3.72932	-0.0948207	3.94049
2350.64	-36129.2	-14553.3	2.81873	-3.72853	-0.0872355	3.93829
2350.65	-36129.3	-14553.3	2.75578	-3.7224	-0.0771346	3.93285
2350.67	-36129.3	-14553.3	2.69215	-3.71461	-0.0642785	3.91838
2350.69	-36129.4	-14553.3	2.62821	-3.69041	-0.0507148	3.89162
2350.71	-36129.4	-14553.3	2.56795	-3.6515	-0.0352369	3.85008
2350.72	-36129.5	-14553.3	2.50471	-3.58966	-0.0173258	3.78234
2350.74	-36129.5	-14553.3	2.44623	-3.49314	-0.0024341	3.6908
2350.76	-36129.5	-14553.2	2.39048	-3.37578	0.00520022	3.58123
2350.77	-36129.6	-14553.2	2.33035	-3.24952	0.0122701	3.45026
2350.79	-36129.6	-14553.2	2.27562	-3.11569	0.0161459	3.31043
2350.81	-36129.6	-14553.2	2.22552	-2.95376	0.0195966	3.15041
2350.82	-36129.7	-14553.2	2.17559	-2.74756	0.0200636	2.95923
2350.84	-36129.7	-14553.2	2.13149	-2.55312	0.0199944	2.75986
2350.86	-36129.7	-14553.2	2.09136	-2.34044	0.0199588	2.55136
2350.88	-36129.8	-14553.2	2.05216	-2.09568	0.020092	2.29672
2350.89	-36129.8	-14553.2	2.01852	-1.81363	0.0168643	2.02928
2350.91	-36129.8	-14553.1	1.98832	-1.51867	0.0136265	1.73917
2350.93	-36129.9	-14553.1	1.96333	-1.19	0.00666667	1.42919
2350.94	-36129.9	-14553.1	1.94667	-0.906667	0	1.14815
2350.96	-36129.9	-14553.1	1.93667	-0.646667	-0.00666667	0.889978
2350.98	-36130	-14553.1	1.92627	-0.396424	-0.0137429	0.645951
2350.99	-36130	-14553.1	1.92316	-0.196386	-0.0203736	0.452841
2351.01	-36130	-14553.1	1.91991	-0.0416493	-0.0271156	0.297801
2351.03	-36130.1	-14553.1	1.91998	0.0820354	-0.0338365	0.175018
2351.05	-36130.1	-14553.1	1.92024	0.161332	-0.0373055	0.0892625
2351.06	-36130.1	-14553	1.92371	0.223584	-0.0439321	0.0234837
2351.08	-36130.2	-14553	1.92775	0.273969	-0.0472973	-0.0271856
2351.1	-36130.2	-14553	1.93408	0.30452	-0.0502001	-0.0604795
2351.11	-36130.2	-14553	1.93763	0.327038	-0.0500398	-0.0828681
2351.13	-36130.3	-14553	1.94505	0.342291	-0.0494786	-0.0976267
2351.15	-36130.3	-14553	1.95146	0.348176	-0.0458522	-0.106079
2351.16	-36130.3	-14553	1.95851	0.354376	-0.0424051	-0.111238
2351.18	-36130.3	-14553	1.96441	0.357912	-0.0396432	-0.115053
2351.2	-36130.4	-14553	1.96847	0.359577	-0.0402707	-0.115436
2351.22	-36130.4	-14553	1.97455	0.355548	-0.0391838	-0.113235
2351.23	-36130.4	-14553	1.97865	0.351917	-0.0354563	-0.10845
2351.25	-36130.5	-14552.9	1.98577	0.349941	-0.0319613	-0.103867
2351.27	-36130.5	-14552.9	1.9924	0.349067	-0.029786	-0.0982217
2351.28	-36130.5	-14552.9	1.99976	0.345254	-0.0298496	-0.0921238
2351.3	-36130.6	-14552.9	2.0047	0.341694	-0.031069	-0.0856095
2351.32	-36130.6	-14552.9	2.00925	0.339959	-0.0348037	-0.0785889
2351.33	-36130.6	-14552.9	2.01664	0.338781	-0.0384891	-0.0696212
2351.35	-36130.7	-14552.9	2.02297	0.335022	-0.0402705	-0.0593138
2351.37	-36130.7	-14552.9	2.03034	0.331697	-0.0399348	-0.0477632
2351.39	-36130.7	-14552.9	2.03503	0.328178	-0.0400183	-0.0376102
2351.4	-36130.8	-14552.9	2.04022	0.325024	-0.0399951	-0.0294762
2351.42	-36130.8	-14552.8	2.04516	0.321129	-0.0400012	-0.0234423
2351.44	-36130.8	-14552.8	2.05069	0.320027	-0.0399997	-0.019621
2351.45	-36130.9	-14552.8	2.05516	0.318331	-0.0400002	-0.017804
2351.47	-36130.9	-14552.8	2.06093	0.314602	-0.0399996	-0.0165833
2351.49	-36130.9	-14552.8	2.06542	0.310812	-0.0400016	-0.0169983
2351.5	-36131	-14552.8	2.07107	0.310121	-0.0399939	-0.0174956
2351.52	-36131	-14552.8	2.07551	0.307888	-0.0400205	-0.0175332
2351.54	-36131	-14552.8	2.08154	0.304338	-0.0399183	-0.016546
2351.56	-36131.1	-14552.8	2.08549	0.300646	-0.0403063	-0.0169828
2351.57	-36131.1	-14552.8	2.09182	0.300105	-0.0376071	-0.0182557
2351.59	-36131.1	-14552.7	2.09575	0.297601	-0.0341383	-0.0194228
2351.61	-36131.2	-14552.7	2.10191	0.294153	-0.0305467	-0.019674
2351.62	-36131.2	-14552.7	2.1059	0.290443	-0.0298858	-0.019531
2351.64	-36131.2	-14552.7	2.11233	0.289828	-0.03009	-0.0204853
2351.66	-36131.3	-14552.7	2.11588	0.290267	-0.029755	-0.0215633
2351.67	-36131.3	-14552.7	2.12263	0.287123	-0.0328737	-0.0228295
2351.69	-36131.4	-14552.7	2.12616	0.283746	-0.0362521	-0.0219957
2351.71	-36131.4	-14552.7	2.13267	0.280246	-0.0397648	-0.0199235
2351.73	-36131.4	-14552.7	2.13638	0.279948	-0.0400294	-0.0165785
2351.74	-36131.5	-14552.7	2.14303	0.280096	-0.0399921	-0.0122376
2351.76	-36131.5	-14552.6	2.14638	0.276889	-0.040002	-0.0079042
2351.78	-36131.5	-14552.6	2.15333	0.273333	-0.04	-0.00326797
2351.79	-36131.6	-14552.6	2.15667	0.27	-0.04	-0.00108932
2351.81	-36131.6	-14552.6	2.16	0.27	-0.04	-4.8369e-15
2351.83	-36131.6	-14552.6	2.1635	0.270022	-0.0400083	-0.00115759
2351.84	-36131.7	-14552.6	2.16701	0.269894	-0.0399683	-0.00228741
2351.86	-36131.7	-14552.6	2.17361	0.266446	-0.0401191	-0.00444159
2351.88	-36131.7	-14552.6	2.17733	0.262884	-0.0437835	-0.00571443
2351.89	-36131.8	-14552.5	2.18385	0.259826	-0.0470332	-0.00911784
2351.91	-36131.8	-14552.5	2.18734	0.260103	-0.050437	-0.0124088
2351.93	-36131.8	-14552.5	2.19425	0.259604	-0.0538091	-0.0156523
2351.95	-36131.9	-14552.5	2.19715	0.256059	-0.0577548	-0.016301
2351.96	-36131.9	-14552.5	2.20068	0.252631	-0.0640758	-0.0165873
2351.98	-36132	-14552.5	2.20396	0.24973	-0.0680994	-0.0192008
2352	-36132	-14552.5	2.20815	0.250038	-0.0742488	-0.0228107
2352.01	-36132	-14552.5	2.21429	0.250115	-0.0781682	-0.0268866
2352.03	-36132.1	-14552.5	2.21845	0.249289	-0.0845661	-0.0287524
2352.05	-36132.1	-14552.5	2.22466	0.245669	-0.0882595	-0.0294741
2352.07	-36132.1	-14552.4	2.22761	0.242152	-0.0953456	-0.0294381
2352.08	-36132.2	-14552.4	2.23123	0.239681	-0.10322	-0.0291668
2352.1	-36132.2	-14552.4	2.23449	0.240085	-0.113741	-0.0277159
2352.12	-36132.3	-14552.4	2.2379	0.239979	-0.122861	-0.0249398
2352.13	-36132.3	-14552.4	2.24148	0.240006	-0.128602	-0.0217873
2352.15	-36132.3	-14552.4	2.24437	0.239997	-0.129951	-0.0201175
2352.17	-36132.4	-14552.4	2.24954	0.240005	-0.131166	-0.019533
2352.18	-36132.4	-14552.4	2.25531	0.239982	-0.134937	-0.0196475
2352.2	-36132.4	-14552.4	2.25808	0.240068	-0.138486	-0.0195286
2352.22	-36132.5	-14552.4	2.26178	0.239756	-0.140185	-0.0200092
2352.24	-36132.5	-14552.3	2.26475	0.241507	-0.1402	-0.0217344
2352.25	-36132.5	-14552.3	2.27029	0.245152	-0.138511	-0.0244292
2352.27	-36132.6	-14552.3	2.27517	0.248504	-0.134789	-0.0285021
2352.29	-36132.6	-14552.3	2.28058	0.25208	-0.131113	-0.0334839
2352.3	-36132.7	-14552.3	2.28559	0.254927	-0.129689	-0.0402951
2352.32	-36132.7	-14552.3	2.28865	0.260735	-0.13034	-0.0481957
2352.34	-36132.7	-14552.3	2.29231	0.26738	-0.127923	-0.0574931
2352.35	-36132.8	-14552.3	2.29504	0.276516	-0.124877	-0.0671591
2352.37	-36132.8	-14552.3	2.30144	0.284733	-0.118638	-0.0784058
2352.39	-36132.8	-14552.3	2.30556	0.291639	-0.114161	-0.0880763
2352.41	-36132.9	-14552.2	2.3115	0.295759	-0.110693	-0.0959392
2352.42	-36132.9	-14552.2	2.3157	0.29939	-0.110092	-0.102257
2352.44	-36133	-14552.2	2.32194	0.300081	-0.107616	-0.107005
2352.46	-36133	-14552.2	2.32567	0.30024	-0.104108	-0.109635
2352.47	-36133	-14552.2	2.33224	0.29737	-0.100578	-0.111002
2352.49	-36133.1	-14552.2	2.33594	0.293959	-0.0974364	-0.111098
2352.51	-36133.1	-14552.2	2.3423	0.290324	-0.0913446	-0.111875
2352.52	-36133.2	-14552.2	2.34613	0.29009	-0.0840406	-0.114129
2352.54	-36133.2	-14552.2	2.35269	0.287135	-0.0801153	-0.115436
2352.56	-36133.2	-14552.2	2.35611	0.283716	-0.0801473	-0.11467
2352.58	-36133.3	-14552.1	2.363	0.28021	-0.0768768	-0.111304
2352.59	-36133.3	-14552.1	2.3664	0.27685	-0.0736286	-0.109026
2352.61	-36133.3	-14552.1	2.37302	0.273567	-0.0670064	-0.107866
2352.63	-36133.4	-14552.1	2.37667	0.27	-0.0633333	-0.107843
2352.64	-36133.4	-14552.1	2.38333	0.27	-0.06	-0.106754
2352.66	-36133.5	-14552.1	2.38667	0.266667	-0.0566667	-0.104575
2352.68	-36133.5	-14552.1	2.39022	0.263119	-0.0530719	-0.101129
2352.69	-36133.5	-14552.1	2.39348	0.259879	-0.0500276	-0.0990373
2352.71	-36133.6	-14552.1	2.39703	0.260145	-0.0535523	-0.0980166
2352.73	-36133.6	-14552.1	2.40387	0.263753	-0.0572977	-0.0980449
2352.75	-36133.7	-14552	2.40731	0.26711	-0.0640917	-0.0980586
2352.76	-36133.7	-14552	2.41387	0.270153	-0.071048	-0.0979539
2352.78	-36133.7	-14552	2.41766	0.26995	-0.0820008	-0.096741
2352.8	-36133.8	-14552	2.4242	0.269987	-0.0912463	-0.0956457
2352.81	-36133.8	-14552	2.4272	0.270102	-0.098233	-0.0946923
2352.83	-36133.9	-14552	2.43088	0.269418	-0.109419	-0.0948528
2352.85	-36133.9	-14552	2.4339	0.266018	-0.124283	-0.0945268
2352.86	-36133.9	-14552	2.43826	0.261757	-0.144634	-0.0936561
2352.88	-36134	-14552	2.4445	0.255492	-0.160789	-0.0933545
2352.9	-36134	-14552	2.44841	0.251593	-0.174146	-0.0927781
2352.91	-36134.1	-14551.9	2.45472	0.245279	-0.185994	-0.0937502
2352.93	-36134.1	-14551.9	2.45775	0.242252	-0.191812	-0.0939914
2352.95	-36134.1	-14551.9	2.46125	0.23875	-0.19245	-0.0949169
2352.97	-36134.2	-14551.9	2.46432	0.235675	-0.189671	-0.0946748
2352.98	-36134.2	-14551.9	2.46938	0.230621	-0.189854	-0.0951376
2353	-36134.3	-14551.9	2.47504	0.22496	-0.191175	-0.0963195
2353.02	-36134.3	-14551.9	2.47804	0.221968	-0.194387	-0.0974431
2353.03	-36134.3	-14551.9	2.48162	0.218366	-0.200956	-0.0984638
2353.05	-36134.4	-14551.9	2.48487	0.215181	-0.210985	-0.10023
2353.07	-36134.4	-14551.9	2.48834	0.211486	-0.223743	-0.105328
2353.09	-36134.5	-14551.9	2.49179	0.209449	-0.232879	-0.113398
2353.1	-36134.5	-14551.8	2.49508	0.211584	-0.233714	-0.122715
2353.12	-36134.6	-14551.8	2.49852	0.215184	-0.231407	-0.132968
2353.14	-36134.6	-14551.8	2.50209	0.218915	-0.229743	-0.143148
2353.15	-36134.6	-14551.8	2.50488	0.220226	-0.229863	-0.152309
2353.17	-36134.7	-14551.8	2.51091	0.219948	-0.231557	-0.160261
2353.19	-36134.7	-14551.8	2.51579	0.220014	-0.237741	-0.164227
2353.2	-36134.8	-14551.8	2.51872	0.219998	-0.242603	-0.164046
2353.22	-36134.8	-14551.8	2.52231	0.219996	-0.243704	-0.161822
2353.24	-36134.8	-14551.8	2.52571	0.22002	-0.241104	-0.160838
2353.26	-36134.9	-14551.8	2.52897	0.219925	-0.237675	-0.163353
2353.27	-36134.9	-14551.8	2.53259	0.220241	-0.234029	-0.16705
2353.29	-36135	-14551.8	2.53558	0.217559	-0.23281	-0.168978
2353.31	-36135	-14551.7	2.54187	0.214186	-0.23776	-0.166591
2353.32	-36135.1	-14551.7	2.54617	0.210372	-0.2485	-0.162063
2353.34	-36135.1	-14551.7	2.54939	0.210098	-0.252958	-0.157495
2353.36	-36135.2	-14551.7	2.55273	0.207395	-0.256098	-0.154966
2353.37	-36135.2	-14551.7	2.55625	0.203724	-0.259334	-0.15366
2353.39	-36135.2	-14551.7	2.55962	0.20039	-0.268555	-0.153613
2353.41	-36135.3	-14551.7	2.56293	0.197071	-0.281687	-0.152709
2353.43	-36135.3	-14551.7	2.56646	0.193539	-0.298594	-0.150489
2353.44	-36135.4	-14551.7	2.56981	0.190192	-0.328195	-0.147278
2353.46	-36135.4	-14551.7	2.57313	0.186871	-0.358041	-0.142996
2353.48	-36135.4	-14551.7	2.57667	0.183333	-0.393333	-0.137255
2353.49	-36135.5	-14551.7	2.58	0.18	-0.416667	-0.130719
2353.51	-36135.5	-14551.6	2.58333	0.176667	-0.43	-0.125272
2353.53	-36135.6	-14551.6	2.58687	0.172968	-0.433727	-0.118348
2353.54	-36135.6	-14551.6	2.59019	0.16647	-0.447792	-0.111745
2353.56	-36135.7	-14551.6	2.59353	0.166711	-0.467718	-0.102983
2353.58	-36135.7	-14551.6	2.59715	0.166696	-0.476473	-0.0948757
2353.6	-36135.8	-14551.6	2.60009	0.166461	-0.46484	-0.0861296
2353.61	-36135.8	-14551.6	2.60022	0.162819	-0.45248	-0.0773295
2353.63	-36135.8	-14551.6	2.60401	0.159781	-0.449594	-0.0683218
2353.65	-36135.9	-14551.6	2.60722	0.16006	-0.445879	-0.0622944
2353.66	-36135.9	-14551.6	2.61063	0.159977	-0.437929	-0.0581937
2353.68	-36136	-14551.6	2.61409	0.160045	-0.423057	-0.054681
2353.7	-36136	-14551.6	2.61762	0.159849	-0.40501	-0.0519416
2353.71	-36136.1	-14551.6	2.6201	0.160606	-0.380961	-0.0527862
2353.73	-36136.1	-14551.6	2.62063	0.164348	-0.355303	-0.0573525
2353.75	-36136.2	-14551.6	2.62439	0.167851	-0.33027	-0.0637584
2353.77	-36136.2	-14551.6	2.62768	0.170048	-0.310736	-0.0694298
2353.78	-36136.2	-14551.6	2.63121	0.171021	-0.297519	-0.0766057
2353.8	-36136.3	-14551.5	2.63449	0.17366	-0.2962	-0.0850369
2353.82	-36136.3	-14551.5	2.63791	0.173431	-0.29889	-0.0947146
2353.83	-36136.4	-14551.5	2.6414	0.172295	-0.304895	-0.101394
2353.85	-36136.4	-14551.5	2.64468	0.168477	-0.309274	-0.104237
2353.87	-36136.5	-14551.5	2.64812	0.165536	-0.314945	-0.104526
2353.88	-36136.5	-14551.5	2.65162	0.160096	-0.319358	-0.105031
2353.9	-36136.6	-14551.5	2.65479	0.155132	-0.327241	-0.106038
2353.92	-36136.6	-14551.5	2.65864	0.150078	-0.341214	-0.108133
2353.94	-36136.6	-14551.5	2.66001	0.144521	-0.359085	-0.112512
2353.95	-36136.7	-14551.5	2.66144	0.141627	-0.375299	-0.119948
2353.97	-36136.7	-14551.5	2.6652	0.138338	-0.393398	-0.128248
2353.99	-36136.8	-14551.5	2.66899	0.133037	-0.422023	-0.133116
2354	-36136.8	-14551.5	2.66991	0.125766	-0.457017	-0.134208
2354.02	-36136.9	-14551.5	2.67186	0.121017	-0.485748	-0.133495
2354.04	-36136.9	-14551.5	2.6755	0.118068	-0.504188	-0.130632
2354.05	-36137	-14551.5	2.67907	0.11288	-0.523643	-0.122828
2354.07	-36137	-14551.5	2.68024	0.103301	-0.555451	-0.109883
2354.09	-36137.1	-14551.5	2.67968	0.0925886	-0.593487	-0.0961374
2354.11	-36137.1	-14551.5	2.68219	0.0851777	-0.621244	-0.0853591
2354.12	-36137.2	-14551.5	2.68582	0.0783979	-0.636796	-0.0771283
2354.14	-36137.2	-14551.5	2.68943	0.071355	-0.650768	-0.0688148
2354.16	-36137.2	-14551.5	2.6904	0.0662716	-0.658301	-0.0657761
2354.17	-36137.3	-14551.5	2.69	0.0569581	-0.671396	-0.0540615
2354.19	-36137.3	-14551.5	2.68972	0.0497993	-0.676884	-0.0395599
2354.21	-36137.4	-14551.5	2.69239	0.0523263	-0.661401	-0.0289862
2354.22	-36137.4	-14551.5	2.69586	0.0561241	-0.639299	-0.0178161
2354.24	-36137.5	-14551.5	2.69946	0.0569796	-0.614267	-0.005664
2354.26	-36137.5	-14551.5	2.7001	0.0542675	-0.605724	0.0109209
2354.28	-36137.6	-14551.5	2.69996	0.0477477	-0.61727	0.0300321
2354.29	-36137.6	-14551.5	2.70006	0.0436445	-0.629313	0.0550759
2354.31	-36137.7	-14551.5	2.69984	0.0431485	-0.62504	0.0964801
2354.33	-36137.7	-14551.5	2.70289	0.0461909	-0.605835	0.151804
2354.34	-36137.8	-14551.5	2.70624	0.0497406	-0.588006	0.217326
2354.36	-36137.8	-14551.5	2.70988	0.0501143	-0.583195	0.285994
2354.38	-36137.8	-14551.5	2.71003	0.0468769	-0.58949	0.342454
2354.39	-36137.9	-14551.5	2.70999	0.0435539	-0.599272	0.384668
2354.41	-36137.9	-14551.5	2.71	0.04	-0.613333	0.411765
2354.43	-36138	-14551.5	2.71	0.04	-0.626667	0.421569
2354.45	-36138	-14551.5	2.71333	0.04	-0.643333	0.418301
2354.46	-36138.1	-14551.5	2.71689	0.0401103	-0.653791	0.404143
2354.48	-36138.1	-14551.5	2.72009	0.0435416	-0.660345	0.381972
2354.5	-36138.2	-14551.5	2.71998	0.0468999	-0.667183	0.354471
2354.51	-36138.2	-14551.5	2.71995	0.0501318	-0.678056	0.327545
2354.53	-36138.3	-14551.5	2.72023	0.0501347	-0.687298	0.316717
2354.55	-36138.3	-14551.5	2.72377	0.0539785	-0.685867	0.330239
2354.56	-36138.4	-14551.5	2.72734	0.0617182	-0.674138	0.378959
2354.58	-36138.4	-14551.5	2.73024	0.0714087	-0.656364	0.455543
2354.6	-36138.5	-14551.5	2.72985	0.0778462	-0.631951	0.559678
2354.62	-36138.5	-14551.5	2.73055	0.0849299	-0.60287	0.680255
2354.63	-36138.6	-14551.5	2.73417	0.0916787	-0.573456	0.78699
2354.65	-36138.6	-14551.5	2.73747	0.097726	-0.547175	0.871478
2354.67	-36138.7	-14551.6	2.74103	0.100956	-0.524161	0.922126
2354.68	-36138.7	-14551.6	2.74424	0.104224	-0.509822	0.93162
2354.7	-36138.7	-14551.6	2.74791	0.10803	-0.501423	0.91066
2354.72	-36138.8	-14551.6	2.75011	0.109421	-0.50143	0.872369
2354.73	-36138.8	-14551.6	2.75081	0.105355	-0.509952	0.833311
2354.75	-36138.9	-14551.6	2.7546	0.102092	-0.521036	0.797991
2354.77	-36138.9	-14551.6	2.75833	0.098747	-0.537973	0.768066
2354.79	-36139	-14551.6	2.76002	0.0944909	-0.567783	0.745712
2354.8	-36139	-14551.6	2.76115	0.0858622	-0.614047	0.718497
2354.82	-36139.1	-14551.6	2.76495	0.074982	-0.670812	0.674936
2354.84	-36139.1	-14551.6	2.76845	0.0664001	-0.721893	0.609011
2354.85	-36139.2	-14551.6	2.77032	0.0614196	-0.761124	0.521773
2354.87	-36139.2	-14551.6	2.76966	0.0585222	-0.790654	0.424545
2354.89	-36139.3	-14551.6	2.77153	0.053439	-0.822009	0.322527
2354.9	-36139.3	-14551.6	2.7752	0.0461413	-0.872258	0.195264
2354.92	-36139.4	-14551.6	2.77892	0.0395812	-0.931212	0.0641914
2354.94	-36139.4	-14551.7	2.78021	0.0313567	-0.980888	-0.036658
2354.96	-36139.5	-14551.7	2.78002	0.0186056	-1.02977	-0.0946171
2354.97	-36139.5	-14551.7	2.77973	0.00401146	-1.07164	-0.113086
2354.99	-36139.6	-14551.7	2.78195	-0.00457827	-1.10276	-0.114486
2355.01	-36139.6	-14551.7	2.78561	-0.0113783	-1.11404	-0.115474
2355.02	-36139.6	-14551.7	2.78929	-0.0161227	-1.10804	-0.120659
2355.04	-36139.7	-14551.7	2.79017	-0.016982	-1.08521	-0.130944
2355.06	-36139.7	-14551.7	2.78995	-0.0145664	-1.05709	-0.146033
2355.07	-36139.8	-14551.7	2.79008	-0.00807768	-1.0241	-0.155349
2355.09	-36139.8	-14551.8	2.78979	-0.00389172	-0.99737	-0.151615
2355.11	-36139.9	-14551.8	2.79266	-0.000399172	-0.974001	-0.131874
2355.12	-36139.9	-14551.8	2.79605	9.54879e-05	-0.953202	-0.106145
2355.14	-36140	-14551.8	2.7996	-1.09798e-06	-0.936247	-0.0784381
2355.16	-36140	-14551.8	2.80011	-6.49549e-05	-0.918858	-0.059115
2355.18	-36140.1	-14551.8	2.7998	0.00255873	-0.899158	-0.0569905
2355.19	-36140.1	-14551.8	2.80311	0.0125826	-0.877835	-0.0887565
2355.21	-36140.2	-14551.8	2.80645	0.0258795	-0.860826	-0.142454
2355.23	-36140.2	-14551.9	2.80992	0.039194	-0.850301	-0.20075
2355.24	-36140.3	-14551.9	2.81	0.0533333	-0.85	-0.236383
2355.26	-36140.3	-14551.9	2.81333	0.0666667	-0.856667	-0.238562
2355.28	-36140.4	-14551.9	2.81667	0.08	-0.873333	-0.215686
2355.3	-36140.4	-14551.9	2.8237	0.101223	-0.894636	-0.192951
2355.31	-36140.4	-14551.9	2.82756	0.119772	-0.917879	-0.185956
2355.33	-36140.5	-14552	2.83021	0.141567	-0.945093	-0.192369
2355.35	-36140.5	-14552	2.83503	0.173776	-0.977941	-0.207818
2355.36	-36140.6	-14552	2.84062	0.211059	-1.01438	-0.232093
2355.38	-36140.6	-14552	2.8455	0.247708	-1.05111	-0.265264
2355.4	-36140.7	-14552	2.85067	0.28437	-1.08341	-0.305731
2355.41	-36140.7	-14552	2.85717	0.321469	-1.10736	-0.351197
2355.43	-36140.8	-14552.1	2.86472	0.355645	-1.12184	-0.398233
2355.45	-36140.8	-14552.1	2.87304	0.384384	-1.12719	-0.443427
2355.47	-36140.9	-14552.1	2.88226	0.408757	-1.12592	-0.483903
2355.48	-36140.9	-14552.1	2.89227	0.429741	-1.12019	-0.518288
2355.5	-36141	-14552.1	2.90233	0.447054	-1.11085	-0.548087
2355.52	-36141	-14552.2	2.91232	0.460208	-1.09895	-0.574062
2355.53	-36141.1	-14552.2	2.92348	0.468617	-1.08632	-0.594779
2355.55	-36141.1	-14552.2	2.93583	0.472493	-1.0742	-0.609588
2355.57	-36141.2	-14552.2	2.947	0.473428	-1.06264	-0.619647
2355.58	-36141.2	-14552.3	2.95661	0.47221	-1.05118	-0.626035
2355.6	-36141.3	-14552.3	2.96748	0.468253	-1.03882	-0.629449
2355.62	-36141.3	-14552.3	2.97998	0.46153	-1.02625	-0.630662
2355.64	-36141.3	-14552.3	2.99061	0.452984	-1.01655	-0.630583
2355.65	-36141.4	-14552.3	2.99879	0.442879	-1.01126	-0.629571
2355.67	-36141.5	-14552.4	3.00796	0.430573	-1.00971	-0.627276
2355.69	-36141.5	-14552.4	3.01862	0.416609	-1.01282	-0.623376
2355.7	-36141.5	-14552.4	3.02799	0.402808	-1.02317	-0.617672
2355.72	-36141.6	-14552.4	3.03598	0.389601	-1.0404	-0.61092
2355.74	-36141.6	-14552.5	3.04508	0.376249	-1.06141	-0.604752
2355.75	-36141.7	-14552.5	3.05563	0.365548	-1.08394	-0.600813
2355.77	-36141.7	-14552.5	3.06602	0.363326	-1.10663	-0.600747
2355.79	-36141.8	-14552.6	3.07591	0.371064	-1.12829	-0.606519
2355.81	-36141.8	-14552.6	3.08598	0.38688	-1.14789	-0.620256
2355.82	-36141.9	-14552.6	3.09634	0.411763	-1.16476	-0.642633
2355.84	-36141.9	-14552.6	3.10664	0.448641	-1.17864	-0.673147
2355.86	-36142	-14552.7	3.11693	0.495271	-1.19019	-0.710956
2355.87	-36142	-14552.7	3.12758	0.546394	-1.20064	-0.755038
2355.89	-36142.1	-14552.7	3.13945	0.602202	-1.21052	-0.80468
2355.91	-36142.1	-14552.7	3.15353	0.665549	-1.22005	-0.859217
2355.92	-36142.2	-14552.8	3.16945	0.733838	-1.23052	-0.916649
2355.94	-36142.2	-14552.8	3.18613	0.801593	-1.24371	-0.97419
2355.96	-36142.3	-14552.8	3.2035	0.865827	-1.26011	-1.02897
2355.98	-36142.3	-14552.9	3.22191	0.924628	-1.27975	-1.07818
2355.99	-36142.4	-14552.9	3.24106	0.97483	-1.30354	-1.11985
2356.01	-36142.4	-14552.9	3.26054	1.01337	-1.33275	-1.15249
2356.03	-36142.5	-14553	3.28085	1.04076	-1.36862	-1.1755
2356.04	-36142.5	-14553	3.3026	1.0585	-1.41216	-1.18853
2356.06	-36142.6	-14553	3.32532	1.06651	-1.46342	-1.19085
2356.08	-36142.6	-14553.1	3.34813	1.06444	-1.52156	-1.18197
2356.09	-36142.7	-14553.1	3.37	1.05333	-1.58333	-1.1634
2356.11	-36142.7	-14553.1	3.39025	1.0351	-1.64494	-1.13712
2356.13	-36142.8	-14553.2	3.41	1.01333	-1.70333	-1.10458
2356.14	-36142.8	-14553.2	3.43042	0.991223	-1.7561	-1.06751
2356.16	-36142.9	-14553.2	3.45122	0.968642	-1.80255	-1.02939
2356.18	-36142.9	-14553.3	3.47191	0.945469	-1.84211	-0.993394
2356.2	-36142.9	-14553.3	3.4924	0.924403	-1.87315	-0.960323
2356.21	-36143	-14553.3	3.51263	0.907223	-1.89521	-0.930345
2356.23	-36143	-14553.4	3.53227	0.891446	-1.9118	-0.903276
2356.25	-36143.1	-14553.4	3.55121	0.8753	-1.92488	-0.87845
2356.26	-36143.1	-14553.5	3.57	0.861097	-1.93012	-0.854015
2356.28	-36143.2	-14553.5	3.58899	0.849648	-1.92425	-0.828515
2356.3	-36143.2	-14553.5	3.60767	0.836475	-1.90906	-0.801932
2356.32	-36143.3	-14553.6	3.62591	0.817965	-1.88695	-0.773389
2356.33	-36143.3	-14553.6	3.64442	0.79381	-1.86	-0.739861
2356.35	-36143.4	-14553.7	3.66346	0.763297	-1.83059	-0.699578
2356.37	-36143.4	-14553.7	3.68201	0.724111	-1.80176	-0.653836
2356.38	-36143.5	-14553.8	3.69938	0.676446	-1.77649	-0.604557
2356.4	-36143.5	-14553.8	3.7156	0.625125	-1.75749	-0.554083
2356.42	-36143.6	-14553.9	3.73075	0.574444	-1.74535	-0.503577
2356.43	-36143.6	-14553.9	3.74488	0.527145	-1.73764	-0.452383
2356.45	-36143.7	-14554	3.75847	0.480785	-1.73456	-0.398791
2356.47	-36143.7	-14554	3.77261	0.425751	-1.74038	-0.339899
2356.49	-36143.8	-14554.1	3.78676	0.362361	-1.75465	-0.278085
2356.5	-36143.8	-14554.1	3.79828	0.303832	-1.77073	-0.222264
2356.52	-36143.9	-14554.2	3.80657	0.254627	-1.78543	-0.175273
2356.54	-36143.9	-14554.2	3.81341	0.20885	-1.79973	-0.132915
2356.55	-36144	-14554.3	3.82062	0.160368	-1.81476	-0.0908125
2356.57	-36144	-14554.3	3.82861	0.108662	-1.83016	-0.0479547
2356.59	-36144.1	-14554.4	3.83654	0.0584161	-1.84429	-0.00644834
2356.6	-36144.1	-14554.4	3.84355	0.0143684	-1.85547	0.0315265
2356.62	-36144.2	-14554.5	3.84944	-0.0215838	-1.86328	0.0646817
2356.64	-36144.2	-14554.5	3.85463	-0.0501734	-1.86846	0.0925551
2356.66	-36144.2	-14554.6	3.85954	-0.0722341	-1.87174	0.114757
2356.67	-36144.3	-14554.6	3.86425	-0.088624	-1.87346	0.131552
2356.69	-36144.3	-14554.7	3.86859	-0.10022	-1.87364	0.14372
2356.71	-36144.4	-14554.7	3.8724	-0.107914	-1.87239	0.152059
2356.72	-36144.4	-14554.8	3.87579	-0.112754	-1.87114	0.157395
2356.74	-36144.4	-14554.8	3.87903	-0.115897	-1.87223	0.160573
2356.76	-36144.5	-14554.9	3.8824	-0.118434	-1.87778	0.162416
2356.77	-36144.5	-14554.9	3.88589	-0.120782	-1.88776	0.163517
2356.79	-36144.6	-14555	3.88939	-0.122964	-1.90081	0.164338
2356.81	-36144.6	-14555.1	3.89278	-0.125019	-1.91587	0.165306
2356.83	-36144.7	-14555.1	3.89609	-0.127128	-1.93364	0.166639
2356.84	-36144.7	-14555.2	3.89941	-0.129528	-1.95558	0.168463
2356.86	-36144.7	-14555.2	3.90281	-0.132432	-1.98277	0.170886
2356.88	-36144.8	-14555.3	3.90629	-0.135861	-2.01349	0.173876
2356.89	-36144.8	-14555.4	3.90979	-0.139757	-2.04486	0.177343
2356.91	-36144.9	-14555.4	3.91327	-0.144053	-2.07453	0.181192
2356.93	-36144.9	-14555.5	3.91669	-0.148624	-2.10262	0.185302
2356.94	-36144.9	-14555.5	3.92	-0.153333	-2.13	0.189542
2356.96	-36145	-14555.6	3.92322	-0.158041	-2.15696	0.19374
2356.98	-36145	-14555.7	3.92655	-0.162612	-2.18148	0.197551
2357	-36145	-14555.7	3.93023	-0.166909	-2.20096	0.200586
2357.01	-36145.1	-14555.8	3.93443	-0.170651	-2.21334	0.202514
2357.03	-36145.1	-14555.9	3.93896	-0.173063	-2.21841	0.203197
2357.05	-36145.2	-14555.9	3.9436	-0.173269	-2.21635	0.202537
2357.06	-36145.2	-14556	3.94817	-0.170693	-2.2074	0.200411
2357.08	-36145.2	-14556.1	3.95268	-0.165772	-2.19197	0.196621
2357.1	-36145.3	-14556.1	3.9572	-0.159154	-2.17051	0.190949
2357.11	-36145.3	-14556.2	3.96176	-0.151291	-2.1436	0.183385
2357.13	-36145.3	-14556.2	3.9663	-0.142078	-2.11209	0.1745
2357.15	-36145.3	-14556.3	3.97078	-0.131313	-2.0769	0.164966
2357.16	-36145.4	-14556.4	3.97521	-0.119279	-2.03936	0.155263
2357.18	-36145.4	-14556.4	3.97983	-0.10741	-2.00182	0.145412
2357.2	-36145.4	-14556.5	3.98488	-0.0972918	-1.96674	0.13537
2357.22	-36145.5	-14556.6	3.99043	-0.0893439	-1.93514	0.125389
2357.23	-36145.5	-14556.6	3.99624	-0.0819724	-1.90555	0.116225
2357.25	-36145.5	-14556.7	4.00202	-0.073414	-1.87627	0.108679
2357.27	-36145.5	-14556.8	4.00766	-0.0634635	-1.84656	0.103151
2357.28	-36145.6	-14556.8	4.0133	-0.0542066	-1.81701	0.0994538
2357.3	-36145.6	-14556.9	4.01907	-0.0478748	-1.78832	0.0973652
2357.32	-36145.6	-14557	4.02492	-0.04532	-1.76006	0.0971442
2357.34	-36145.6	-14557	4.03055	-0.0456573	-1.73033	0.0996542
2357.35	-36145.7	-14557.1	4.03565	-0.0479377	-1.69725	0.105767
2357.37	-36145.7	-14557.2	4.04022	-0.0524606	-1.66056	0.115571
2357.39	-36145.7	-14557.2	4.04458	-0.0608733	-1.62181	0.128301
2357.4	-36145.7	-14557.3	4.04908	-0.0747805	-1.58259	0.143163
2357.42	-36145.8	-14557.4	4.05373	-0.0935831	-1.54334	0.159504
2357.44	-36145.8	-14557.4	4.05824	-0.114641	-1.50344	0.176809
2357.45	-36145.8	-14557.5	4.06235	-0.135321	-1.46226	0.194542
2357.47	-36145.8	-14557.6	4.06594	-0.154285	-1.41963	0.211766
2357.49	-36145.9	-14557.7	4.06903	-0.171224	-1.37575	0.227227
2357.51	-36145.9	-14557.7	4.07164	-0.185796	-1.33076	0.239739
2357.52	-36145.9	-14557.8	4.07391	-0.196876	-1.28418	0.249066
2357.54	-36145.9	-14557.9	4.07604	-0.20281	-1.23507	0.255619
2357.56	-36145.9	-14557.9	4.07822	-0.20216	-1.1826	0.259817
2357.57	-36146	-14558	4.08049	-0.195795	-1.12724	0.262029
2357.59	-36146	-14558.1	4.08279	-0.185925	-1.0702	0.262596
2357.61	-36146	-14558.1	4.08508	-0.174536	-1.01237	0.261931
2357.62	-36146	-14558.2	4.08734	-0.161659	-0.951958	0.261035
2357.64	-36146	-14558.3	4.0896	-0.146357	-0.885832	0.261201
2357.66	-36146.1	-14558.3	4.09186	-0.127989	-0.811252	0.263567
2357.68	-36146.1	-14558.4	4.09413	-0.108015	-0.728187	0.268202
2357.69	-36146.1	-14558.5	4.0964	-0.0887735	-0.637741	0.274725
2357.71	-36146.1	-14558.6	4.09867	-0.072184	-0.540837	0.283031
2357.73	-36146.1	-14558.6	4.10094	-0.0577543	-0.43734	0.294591
2357.74	-36146.2	-14558.7	4.1032	-0.0441378	-0.326738	0.311437
2357.76	-36146.2	-14558.8	4.10546	-0.0304885	-0.210252	0.334991
2357.78	-36146.2	-14558.8	4.10772	-0.0183552	-0.0973588	0.36377
2357.79	-36146.2	-14558.9	4.11	-0.01	2.29011e-12	0.395425
2357.81	-36146.3	-14559	4.11229	-0.00733487	0.0733299	0.429439
2357.83	-36146.3	-14559	4.11457	-0.0108689	0.127919	0.47263
2357.85	-36146.3	-14559.1	4.1168	-0.0207606	0.172502	0.533649
2357.86	-36146.3	-14559.2	4.11882	-0.0363715	0.213354	0.617087
2357.88	-36146.3	-14559.2	4.12004	-0.0543908	0.248511	0.713915
2357.9	-36146.4	-14559.3	4.12014	-0.0718257	0.274884	0.814061
2357.91	-36146.4	-14559.4	4.12001	-0.0886287	0.291413	0.913542
2357.93	-36146.4	-14559.4	4.12024	-0.104828	0.29731	1.01018
2357.95	-36146.4	-14559.5	4.11983	-0.118928	0.291368	1.10331
2357.96	-36146.4	-14559.6	4.11819	-0.130488	0.27247	1.19291
2357.98	-36146.5	-14559.7	4.11639	-0.142217	0.239927	1.27992
2358	-36146.5	-14559.7	4.11497	-0.155139	0.202549	1.36537
2358.02	-36146.5	-14559.8	4.11262	-0.165203	0.191489	1.45025
2358.03	-36146.5	-14559.8	4.10895	-0.170465	0.218766	1.53371
2358.05	-36146.6	-14559.9	4.106	-0.174747	0.251254	1.61124
2358.07	-36146.6	-14560	4.10454	-0.180976	0.265718	1.68048
2358.08	-36146.6	-14560	4.10259	-0.189343	0.265343	1.74353
2358.1	-36146.6	-14560.1	4.09916	-0.199505	0.253683	1.80082
2358.12	-36146.7	-14560.2	4.09537	-0.210658	0.230594	1.84918
2358.13	-36146.7	-14560.2	4.09193	-0.221408	0.204593	1.88751
2358.15	-36146.7	-14560.3	4.08865	-0.229613	0.197	1.91821
2358.17	-36146.8	-14560.4	4.08534	-0.234646	0.211802	1.94385
2358.19	-36146.8	-14560.4	4.08189	-0.237846	0.230006	1.96676
2358.2	-36146.8	-14560.5	4.07841	-0.239743	0.238112	1.98859
2358.22	-36146.8	-14560.6	4.0752	-0.239711	0.231548	2.01016
2358.24	-36146.9	-14560.6	4.0719	-0.237872	0.210398	2.03156
2358.25	-36146.9	-14560.7	4.06746	-0.235197	0.179258	2.05219
2358.27	-36146.9	-14560.7	4.06224	-0.231907	0.144876	2.07222
2358.29	-36146.9	-14560.8	4.05788	-0.22752	0.11557	2.09254
2358.3	-36147	-14560.9	4.05462	-0.222236	0.0955062	2.11338
2358.32	-36147	-14560.9	4.05139	-0.216882	0.0846846	2.13429
2358.34	-36147	-14561	4.0479	-0.211769	0.0788956	2.15504
2358.36	-36147	-14561.1	4.04446	-0.206779	0.0711885	2.17555
2358.37	-36147.1	-14561.1	4.04115	-0.201787	0.060549	2.19566
2358.39	-36147.1	-14561.2	4.03788	-0.196677	0.0498662	2.21516
2358.41	-36147.1	-14561.3	4.03442	-0.191507	0.039708	2.23413
2358.42	-36147.2	-14561.3	4.03062	-0.186421	0.0293269	2.25284
2358.44	-36147.2	-14561.4	4.02725	-0.181261	0.0211437	2.2713
2358.46	-36147.2	-14561.4	4.0254	-0.175816	0.0187281	2.2895
2358.47	-36147.2	-14561.5	4.02389	-0.170924	0.019801	2.30809
2358.49	-36147.3	-14561.6	4.02078	-0.167613	0.0198385	2.32793
2358.51	-36147.3	-14561.6	4.01716	-0.164181	0.0197555	2.34831
2358.53	-36147.3	-14561.7	4.01516	-0.157878	0.0224857	2.36779
2358.54	-36147.3	-14561.8	4.0136	-0.148045	0.0263143	2.38492
2358.56	-36147.4	-14561.8	4.01051	-0.134913	0.0280211	2.39848
2358.58	-36147.4	-14561.9	4.007	-0.118754	0.0269608	2.4086
2358.59	-36147.4	-14562	4.00487	-0.100118	0.0230385	2.41579
2358.61	-36147.5	-14562	4.00343	-0.081077	0.0140794	2.42029
2358.63	-36147.5	-14562.1	4.00155	-0.0639856	-0.00162058	2.42223
2358.64	-36147.5	-14562.1	4	-0.05	-0.02	2.42157
2358.66	-36147.5	-14562.2	3.9997	-0.0393511	-0.0363191	2.41804
2358.68	-36147.6	-14562.3	4	-0.03	-0.05	2.41068
2358.7	-36147.6	-14562.3	4.00008	-0.0199175	-0.0614013	2.39849
2358.71	-36147.6	-14562.4	4	-0.00938313	-0.0704657	2.38119
2358.73	-36147.6	-14562.5	3.99996	0.00096317	-0.0774715	2.35901
2358.75	-36147.7	-14562.5	4.00001	0.0112075	-0.0841725	2.33348
2358.76	-36147.7	-14562.6	4.00009	0.0214053	-0.0920744	2.30592
2358.78	-36147.7	-14562.6	3.99997	0.031096	-0.101111	2.27637
2358.8	-36147.8	-14562.7	3.99971	0.0399213	-0.111057	2.24506
2358.81	-36147.8	-14562.8	4.00018	0.048066	-0.122013	2.21342
2358.83	-36147.8	-14562.8	4.00183	0.0554486	-0.133926	2.18273
2358.85	-36147.8	-14562.9	4.00375	0.0611306	-0.146229	2.15334
2358.87	-36147.9	-14562.9	4.00535	0.0647249	-0.158221	2.12531
2358.88	-36147.9	-14563	4.00713	0.0672096	-0.16908	2.09829
2358.9	-36147.9	-14563.1	4.00912	0.0691824	-0.179001	2.0719
2358.92	-36147.9	-14563.1	4.01012	0.0701453	-0.190266	2.04565
2358.93	-36148	-14563.2	4.00992	0.0700883	-0.204887	2.01958
2358.95	-36148	-14563.3	4.01032	0.0700543	-0.223992	1.99466
2358.97	-36148	-14563.3	4.01203	0.0702644	-0.249223	1.97119
2358.98	-36148.1	-14563.4	4.01398	0.0695947	-0.283007	1.94843
2359	-36148.1	-14563.5	4.01564	0.0677896	-0.32224	1.9263
2359.02	-36148.1	-14563.5	4.01747	0.0660026	-0.355851	1.90572
2359.04	-36148.1	-14563.6	4.01934	0.064444	-0.3821	1.88714
2359.05	-36148.2	-14563.6	4.02026	0.0620286	-0.411476	1.87021
2359.07	-36148.2	-14563.7	4.02014	0.0585907	-0.445873	1.85447
2359.09	-36148.2	-14563.8	4.01997	0.0550243	-0.477349	1.8393
2359.1	-36148.2	-14563.8	4.02003	0.051638	-0.505528	1.8242
2359.12	-36148.3	-14563.9	4.01987	0.0480802	-0.538054	1.80876
2359.14	-36148.3	-14564	4.01978	0.0445766	-0.568893	1.79299
2359.15	-36148.3	-14564	4.02071	0.0418885	-0.580223	1.77726
2359.17	-36148.3	-14564.1	4.02254	0.0403284	-0.573751	1.76149
2359.19	-36148.4	-14564.2	4.02437	0.0398142	-0.566157	1.74537
2359.21	-36148.4	-14564.2	4.02603	0.0399323	-0.560086	1.72959
2359.22	-36148.4	-14564.3	4.02793	0.0400521	-0.547546	1.71571
2359.24	-36148.4	-14564.3	4.02966	0.0400161	-0.530929	1.705
2359.26	-36148.5	-14564.4	4.03036	0.0399807	-0.518881	1.6985
2359.27	-36148.5	-14564.5	4.03014	0.0399914	-0.509847	1.69675
2359.29	-36148.5	-14564.5	4.02971	0.0400221	-0.497142	1.69987
2359.31	-36148.5	-14564.6	4.02982	0.0400152	-0.482827	1.70703
2359.32	-36148.6	-14564.7	4.03107	0.0399256	-0.473425	1.71682
2359.34	-36148.6	-14564.7	4.033	0.0399572	-0.470078	1.72787
2359.36	-36148.6	-14564.8	4.03472	0.0402961	-0.471266	1.7389
2359.38	-36148.6	-14564.9	4.03635	0.040162	-0.475654	1.74894
2359.39	-36148.6	-14564.9	4.03829	0.0386536	-0.482007	1.75726
2359.41	-36148.7	-14565	4.03989	0.0368177	-0.489159	1.764
2359.43	-36148.7	-14565.1	4.04027	0.0362102	-0.495515	1.76949
2359.44	-36148.7	-14565.1	4.04001	0.0366279	-0.496854	1.77327
2359.46	-36148.7	-14565.2	4.04	0.0375359	-0.488872	1.77478
2359.48	-36148.7	-14565.2	4.04001	0.0397975	-0.471311	1.77456
2359.49	-36148.8	-14565.3	4.03975	0.0442935	-0.444597	1.77332
2359.51	-36148.8	-14565.4	4.04	0.05	-0.406667	1.77124
2359.53	-36148.8	-14565.4	4.04148	0.0555218	-0.356014	1.76862
2359.55	-36148.8	-14565.5	4.04344	0.0602487	-0.296328	1.76683
2359.56	-36148.9	-14565.6	4.04508	0.0639246	-0.23259	1.76726
2359.58	-36148.9	-14565.6	4.04678	0.0668224	-0.16975	1.77042
2359.6	-36148.9	-14565.7	4.04876	0.0690789	-0.110941	1.77645
2359.61	-36148.9	-14565.8	4.05003	0.070002	-0.053227	1.78486
2359.63	-36148.9	-14565.8	4.04996	0.0695235	0.00534939	1.7947
2359.65	-36149	-14565.9	4.05009	0.0702509	0.0591902	1.80378
2359.66	-36149	-14566	4.05163	0.0748858	0.103583	1.80992
2359.68	-36149	-14566	4.05353	0.0848136	0.140779	1.81144
2359.7	-36149	-14566.1	4.05502	0.101126	0.170797	1.80702
2359.72	-36149.1	-14566.2	4.05715	0.124733	0.18393	1.79604
2359.73	-36149.1	-14566.2	4.06055	0.155731	0.17297	1.77849
2359.75	-36149.1	-14566.3	4.06412	0.192349	0.140732	1.75567
2359.77	-36149.1	-14566.4	4.06727	0.233066	0.0926486	1.72802
2359.78	-36149.1	-14566.4	4.07099	0.277419	0.0364685	1.69391
2359.8	-36149.2	-14566.5	4.07595	0.326637	-0.021855	1.65203
2359.82	-36149.2	-14566.6	4.08178	0.385067	-0.0805524	1.60215
2359.83	-36149.2	-14566.6	4.08837	0.454369	-0.136999	1.54478
2359.85	-36149.2	-14566.7	4.09635	0.530945	-0.186289	1.48139
2359.87	-36149.3	-14566.7	4.10609	0.612071	-0.226808	1.41296
2359.89	-36149.3	-14566.8	4.11759	0.697071	-0.262052	1.33955
2359.9	-36149.3	-14566.9	4.13101	0.784741	-0.292602	1.26249
2359.92	-36149.3	-14567	4.14681	0.872824	-0.314218	1.18503
2359.94	-36149.3	-14567	4.16424	0.957865	-0.324938	1.10916
2359.95	-36149.4	-14567.1	4.18105	1.03526	-0.326163	1.03507
2359.97	-36149.4	-14567.2	4.19733	1.10733	-0.319504	0.962231
2359.99	-36149.4	-14567.2	4.21575	1.18361	-0.30657	0.889407
2360	-36149.4	-14567.3	4.23664	1.26531	-0.289165	0.815902
2360.02	-36149.5	-14567.3	4.25781	1.34457	-0.269281	0.741702
2360.04	-36149.5	-14567.4	4.27989	1.41948	-0.248518	0.668514
2360.06	-36149.5	-14567.5	4.30581	1.49359	-0.228129	0.599645
2360.07	-36149.5	-14567.6	4.33319	1.56243	-0.209802	0.539
2360.09	-36149.5	-14567.6	4.35603	1.61595	-0.195311	0.490109
2360.11	-36149.6	-14567.7	4.37921	1.65996	-0.182122	0.443986
2360.12	-36149.6	-14567.8	4.41397	1.71007	-0.165431	0.384833
2360.14	-36149.6	-14567.9	4.44545	1.75014	-0.152966	0.332098
2360.16	-36149.6	-14567.9	4.47407	1.78731	-0.140973	0.287806
2360.17	-36149.7	-14568	4.50654	1.83247	-0.125433	0.241486
2360.19	-36149.7	-14568.1	4.54174	1.88163	-0.10502	0.187542
2360.21	-36149.7	-14568.1	4.57564	1.93132	-0.0862995	0.132579
2360.23	-36149.7	-14568.2	4.60861	1.98399	-0.0778419	0.0770274
2360.24	-36149.8	-14568.3	4.64379	2.03737	-0.0716128	0.0168391
2360.26	-36149.8	-14568.4	4.67764	2.08846	-0.059538	-0.0376975
2360.28	-36149.8	-14568.4	4.71034	2.13209	-0.0405942	-0.0905409
2360.29	-36149.8	-14568.5	4.7488	2.18074	-0.0187059	-0.146823
2360.31	-36149.9	-14568.6	4.78558	2.23054	-0.00742405	-0.204542
2360.33	-36149.9	-14568.7	4.82529	2.28639	-0.00325483	-0.262981
2360.34	-36149.9	-14568.8	4.86434	2.34365	-0.00655007	-0.324481
2360.36	-36149.9	-14568.8	4.90439	2.38773	-0.00373232	-0.375407
2360.38	-36150	-14568.9	4.94399	2.42181	0.00586229	-0.413281
2360.39	-36150	-14569	4.99333	2.43667	0.02	-0.433551
2360.41	-36150	-14569.1	5.03333	2.42667	0.0233333	-0.431373
2360.43	-36150	-14569.2	5.07333	2.39667	0.02	-0.411765
2360.45	-36150.1	-14569.2	5.11234	2.354	0.0128743	-0.377989
2360.46	-36150.1	-14569.3	5.15227	2.30713	0.00641932	-0.33976
2360.48	-36150.1	-14569.4	5.18874	2.25706	0.00305021	-0.299215
2360.5	-36150.2	-14569.5	5.22427	2.20746	-0.00436129	-0.255318
2360.51	-36150.2	-14569.6	5.26093	2.15752	-0.0147818	-0.214104
2360.53	-36150.2	-14569.7	5.29791	2.10714	-0.0282084	-0.171253
2360.55	-36150.2	-14569.7	5.33631	2.05444	-0.03767	-0.127832
2360.57	-36150.3	-14569.8	5.36904	2.0093	-0.0404783	-0.0908044
2360.58	-36150.3	-14569.9	5.40285	1.96975	-0.0439475	-0.0573363
2360.6	-36150.3	-14570	5.43819	1.93115	-0.0476278	-0.025548
2360.62	-36150.3	-14570.1	5.47049	1.8949	-0.0501098	0.00362837
2360.63	-36150.4	-14570.2	5.50072	1.85746	-0.0504893	0.0350136
2360.65	-36150.4	-14570.3	5.5324	1.81954	-0.0546231	0.0683765
2360.67	-36150.4	-14570.4	5.56198	1.78769	-0.0567093	0.0969725
2360.68	-36150.5	-14570.5	5.59266	1.7655	-0.0500327	0.114641
2360.7	-36150.5	-14570.5	5.62416	1.7669	-0.033914	0.114046
2360.72	-36150.5	-14570.6	5.65372	1.78925	-0.0184015	0.0977988
2360.74	-36150.6	-14570.7	5.68455	1.81504	-0.0051114	0.0760234
2360.75	-36150.6	-14570.8	5.71594	1.83318	0.00904253	0.0580472
2360.77	-36150.6	-14570.9	5.74545	1.84307	0.0214907	0.046939
2360.79	-36150.7	-14571	5.77649	1.84969	0.028568	0.0379496
2360.8	-36150.7	-14571.1	5.80747	1.85527	0.0314876	0.0300484
2360.82	-36150.7	-14571.2	5.83843	1.85808	0.0348358	0.023018
2360.84	-36150.8	-14571.3	5.87365	1.86226	0.0385903	0.0124135
2360.85	-36150.8	-14571.4	5.90636	1.87584	0.0401981	-0.00672695
2360.87	-36150.8	-14571.5	5.93564	1.90028	0.0402464	-0.0340025
2360.89	-36150.8	-14571.6	5.96665	1.92865	0.0382922	-0.0663272
2360.91	-36150.9	-14571.7	5.99959	1.95415	0.03491	-0.097284
2360.92	-36150.9	-14571.8	6.03274	1.97675	0.0296313	-0.124814
2360.94	-36150.9	-14571.9	6.06753	2.00148	0.0226994	-0.153344
2360.96	-36151	-14571.9	6.10177	2.02358	0.013699	-0.17998
2360.97	-36151	-14572.1	6.13471	2.04073	0.0035529	-0.203935
2360.99	-36151.1	-14572.2	6.16937	2.05832	-0.00689772	-0.227737
