# Supplementary material for: Extraction of driving behavior primitives considering driver expectation and vehicle dynamics
Source: PLoS One. 2025 Dec 31;20(12):e0340123. doi: 10.1371/journal.pone.0340123 (PMC12755792; doi:10.1371/journal.pone.0340123)
Supplement: S2 File — The dataset utilized in this study is organized into two main folders, categorizing driving scenarios into straight driving and turning maneuvers. These folders contain the raw, unprocessed behavioral data. For a detailed description of the variables and format within the.xlsx files, please refer to the accompanying readme.txt file. (ZIP) [file pone.0340123.s002.zip › DataSetForPimitiveExaction-2/turning/c215_w_3.xlsx]

## Sheet: Sheet1
2381.48	-36226.2	-14778.1	5.98323	-2.43194	0.0297256	-0.499233
2381.49	-36226.2	-14778.2	5.94135	-2.43521	0.0317085	-0.43119
2381.51	-36226.3	-14778.3	5.89837	-2.43899	0.0354775	-0.359988
2381.53	-36226.3	-14778.4	5.85503	-2.4403	0.0388082	-0.277053
2381.54	-36226.3	-14778.5	5.81414	-2.43963	0.0422209	-0.176216
2381.56	-36226.4	-14778.6	5.77259	-2.44213	0.0453377	-0.0467887
2381.58	-36226.4	-14778.7	5.73117	-2.44582	0.0513716	0.0915519
2381.59	-36226.4	-14778.7	5.69455	-2.44987	0.0574915	0.227292
2381.61	-36226.5	-14778.8	5.65339	-2.47093	0.0695742	0.416578
2381.63	-36226.5	-14778.9	5.61267	-2.52084	0.0858523	0.679631
2381.64	-36226.5	-14779	5.57095	-2.59802	0.105014	1.06442
2381.66	-36226.6	-14779.1	5.52193	-2.69664	0.126418	1.56356
2381.68	-36226.6	-14779.2	5.47527	-2.78006	0.144241	2.06607
2381.7	-36226.6	-14779.3	5.42268	-2.85644	0.155223	2.47651
2381.71	-36226.7	-14779.4	5.3725	-2.93604	0.162586	2.83388
2381.73	-36226.7	-14779.5	5.32224	-3.03733	0.169062	3.09781
2381.75	-36226.7	-14779.5	5.27612	-3.1463	0.178748	3.32324
2381.76	-36226.8	-14779.6	5.21692	-3.26388	0.189346	3.4831
2381.78	-36226.8	-14779.7	5.1599	-3.34614	0.199598	3.57581
2381.8	-36226.8	-14779.8	5.10347	-3.40664	0.203174	3.62383
2381.82	-36226.9	-14779.9	5.04333	-3.46333	0.206667	3.67102
2381.83	-36226.9	-14780	4.98667	-3.52	0.21	3.71569
2381.85	-36226.9	-14780	4.93	-3.57333	0.216667	3.75708
2381.87	-36227	-14780.1	4.86638	-3.61175	0.212861	3.79263
2381.88	-36227	-14780.2	4.80627	-3.63445	0.202647	3.81712
2381.9	-36227	-14780.2	4.73943	-3.65079	0.193023	3.83538
2381.92	-36227	-14780.3	4.67606	-3.66094	0.193946	3.84868
2381.93	-36227.1	-14780.4	4.61667	-3.66731	0.20072	3.85431
2381.95	-36227.1	-14780.5	4.55954	-3.66986	0.203227	3.85376
2381.97	-36227.1	-14780.5	4.49516	-3.66596	0.198958	3.84987
2381.99	-36227.2	-14780.6	4.43286	-3.66279	0.192024	3.84441
2382	-36227.2	-14780.7	4.37168	-3.65934	0.185906	3.83859
2382.02	-36227.2	-14780.7	4.30545	-3.65606	0.182335	3.83036
2382.04	-36227.2	-14780.8	4.24491	-3.65179	0.180267	3.82496
2382.05	-36227.3	-14780.9	4.17787	-3.64594	0.184288	3.8271
2382.07	-36227.3	-14781	4.11521	-3.6403	0.187632	3.83859
2382.09	-36227.3	-14781	4.05688	-3.62581	0.190974	3.85173
2382.1	-36227.3	-14781.1	3.99827	-3.60557	0.194358	3.85691
2382.12	-36227.4	-14781.1	3.93525	-3.57801	0.197912	3.85158
2382.14	-36227.4	-14781.2	3.8745	-3.55396	0.200997	3.83039
2382.16	-36227.4	-14781.3	3.81187	-3.5204	0.205328	3.78285
2382.17	-36227.4	-14781.3	3.75141	-3.47886	0.214136	3.70262
2382.19	-36227.5	-14781.4	3.6948	-3.43638	0.223226	3.60651
2382.21	-36227.5	-14781.4	3.63852	-3.39781	0.228526	3.49764
2382.22	-36227.5	-14781.5	3.58177	-3.36751	0.230231	3.38628
2382.24	-36227.5	-14781.6	3.52371	-3.34908	0.230007	3.28158
2382.26	-36227.6	-14781.6	3.46273	-3.33905	0.22974	3.19199
2382.27	-36227.6	-14781.7	3.40608	-3.33484	0.231532	3.12916
2382.29	-36227.6	-14781.7	3.35392	-3.33135	0.23507	3.07917
2382.31	-36227.6	-14781.8	3.29858	-3.32966	0.238793	3.039
2382.33	-36227.7	-14781.8	3.23987	-3.3305	0.239545	3.01232
2382.34	-36227.7	-14781.9	3.18148	-3.327	0.228068	3.00422
2382.36	-36227.7	-14781.9	3.12291	-3.31592	0.207501	3.00911
2382.38	-36227.7	-14782	3.06824	-3.29684	0.18782	3.01687
2382.39	-36227.7	-14782	3.01814	-3.27882	0.180323	3.00988
2382.41	-36227.8	-14782.1	2.96345	-3.24296	0.179493	2.96294
2382.43	-36227.8	-14782.1	2.90874	-3.17961	0.184339	2.87064
2382.44	-36227.8	-14782.1	2.85578	-3.09448	0.191555	2.74605
2382.46	-36227.8	-14782.2	2.80236	-3.00027	0.196483	2.60945
2382.48	-36227.8	-14782.2	2.75124	-2.92466	0.192629	2.49694
2382.5	-36227.9	-14782.3	2.70482	-2.86468	0.177805	2.42012
2382.51	-36227.9	-14782.3	2.65258	-2.79651	0.157427	2.35968
2382.53	-36227.9	-14782.4	2.60443	-2.71663	0.133597	2.30222
2382.55	-36227.9	-14782.4	2.56102	-2.60652	0.118464	2.22606
2382.56	-36227.9	-14782.4	2.51799	-2.46671	0.110376	2.11752
2382.58	-36227.9	-14782.5	2.48112	-2.32938	0.11245	1.99765
2382.6	-36228	-14782.5	2.44114	-2.19454	0.122067	1.87392
2382.61	-36228	-14782.5	2.40556	-2.05817	0.132684	1.70224
2382.63	-36228	-14782.6	2.36543	-1.81386	0.14292	1.46543
2382.65	-36228	-14782.6	2.33856	-1.63086	0.146053	1.27017
2382.66	-36228	-14782.7	2.32	-1.47333	0.146667	1.09695
2382.68	-36228.1	-14782.7	2.2977	-1.24356	0.151305	0.891219
2382.7	-36228.1	-14782.7	2.2755	-0.989192	0.156927	0.664101
2382.72	-36228.1	-14782.8	2.25946	-0.770976	0.160035	0.439473
2382.73	-36228.1	-14782.8	2.24957	-0.571517	0.163637	0.228904
2382.75	-36228.1	-14782.8	2.24352	-0.372451	0.170954	0.0395716
2382.77	-36228.1	-14782.9	2.23539	-0.207035	0.181331	-0.127425
2382.78	-36228.2	-14782.9	2.22588	-0.0987499	0.192022	-0.271789
2382.8	-36228.2	-14782.9	2.23642	-0.012961	0.196676	-0.391899
2382.82	-36228.2	-14783	2.28077	0.0819617	0.191474	-0.48882
2382.84	-36228.2	-14783	2.34066	0.180445	0.181522	-0.571842
2382.85	-36228.2	-14783	2.39863	0.273682	0.1717	-0.648854
2382.87	-36228.3	-14783.1	2.45257	0.360691	0.162608	-0.720965
2382.89	-36228.3	-14783.1	2.50258	0.441632	0.154227	-0.788298
2382.9	-36228.3	-14783.1	2.54877	0.516666	0.146536	-0.850973
2382.92	-36228.3	-14783.2	2.59125	0.585954	0.139512	-0.909112
2382.94	-36228.3	-14783.2	2.63013	0.649655	0.133135	-0.962838
2382.95	-36228.4	-14783.3	2.66551	0.707931	0.127383	-1.01227
2382.97	-36228.4	-14783.3	2.69751	0.760941	0.122236	-1.05753
2382.99	-36228.4	-14783.3	2.72624	0.808846	0.117673	-1.09874
2383.01	-36228.4	-14783.4	2.7518	0.851808	0.113672	-1.13603
2383.02	-36228.4	-14783.4	2.77431	0.889985	0.110212	-1.16951
2383.04	-36228.5	-14783.4	2.79387	0.923538	0.107271	-1.1993
2383.06	-36228.5	-14783.5	2.81059	0.952629	0.10483	-1.22553
2383.07	-36228.5	-14783.5	2.82459	0.977417	0.102866	-1.24832
2383.09	-36228.5	-14783.5	2.83596	0.998063	0.101359	-1.26778
2383.11	-36228.5	-14783.6	2.84482	1.01473	0.100288	-1.28405
2383.12	-36228.6	-14783.6	2.85128	1.02757	0.09963	-1.29724
2383.14	-36228.6	-14783.6	2.85545	1.03675	0.0993656	-1.30748
2383.16	-36228.6	-14783.7	2.85744	1.04244	0.0994731	-1.31488
2383.18	-36228.6	-14783.7	2.85735	1.04478	0.0999313	-1.31956
2383.19	-36228.6	-14783.8	2.85529	1.04394	0.100719	-1.32166
2383.21	-36228.7	-14783.8	2.85138	1.04008	0.101816	-1.32129
2383.23	-36228.7	-14783.8	2.84572	1.03337	0.103199	-1.31857
2383.24	-36228.7	-14783.9	2.83843	1.02396	0.104849	-1.31362
2383.26	-36228.7	-14783.9	2.8296	1.01201	0.106744	-1.30657
2383.28	-36228.7	-14783.9	2.81935	0.99768	0.108863	-1.29753
2383.29	-36228.7	-14784	2.8078	0.981136	0.111185	-1.28663
2383.31	-36228.8	-14784	2.79504	0.962536	0.113688	-1.27399
2383.33	-36228.8	-14784	2.78119	0.942041	0.116352	-1.25974
2383.35	-36228.8	-14784.1	2.76635	0.91981	0.119155	-1.24398
2383.36	-36228.8	-14784.1	2.75064	0.896004	0.122077	-1.22685
2383.38	-36228.8	-14784.1	2.73417	0.870784	0.125095	-1.20847
2383.4	-36228.9	-14784.2	2.71703	0.84431	0.128189	-1.18895
2383.41	-36228.9	-14784.2	2.69935	0.816742	0.131338	-1.16842
2383.43	-36228.9	-14784.2	2.68124	0.788242	0.134521	-1.147
2383.45	-36228.9	-14784.3	2.66279	0.758969	0.137716	-1.12481
2383.46	-36228.9	-14784.3	2.64412	0.729083	0.140902	-1.10198
2383.48	-36228.9	-14784.3	2.62534	0.698746	0.144059	-1.07862
2383.5	-36229	-14784.4	2.60656	0.668118	0.147164	-1.05486
2383.52	-36229	-14784.4	2.58789	0.63736	0.150198	-1.03081
2383.53	-36229	-14784.5	2.56943	0.606631	0.153138	-1.00661
2383.55	-36229	-14784.5	2.5513	0.576092	0.155964	-0.982362
2383.57	-36229	-14784.5	2.5336	0.545904	0.158654	-0.9582
2383.58	-36229.1	-14784.6	2.51644	0.516226	0.161187	-0.934242
2383.6	-36229.1	-14784.6	2.49994	0.487221	0.163543	-0.91061
2383.62	-36229.1	-14784.6	2.48419	0.459047	0.165699	-0.887425
2383.63	-36229.1	-14784.7	2.46932	0.431866	0.167636	-0.864808
2383.65	-36229.1	-14784.7	2.45543	0.405838	0.169331	-0.842882
2383.67	-36229.2	-14784.7	2.44263	0.381123	0.170763	-0.821767
2383.69	-36229.2	-14784.8	2.43102	0.357882	0.171912	-0.801586
2383.7	-36229.2	-14784.8	2.42072	0.336275	0.172757	-0.782459
2383.72	-36229.2	-14784.8	2.41183	0.316463	0.173275	-0.764509
2383.74	-36229.3	-14784.9	2.40447	0.298606	0.173446	-0.747856
2383.75	-36229.3	-14784.9	2.39875	0.282865	0.17325	-0.732623
2383.77	-36229.3	-14784.9	2.39477	0.269399	0.172664	-0.71893
2383.79	-36229.3	-14785	2.39264	0.258371	0.171667	-0.7069
2383.8	-36229.3	-14785	2.39247	0.249939	0.170239	-0.696654
2383.82	-36229.4	-14785	2.39437	0.244265	0.168358	-0.688314
2383.84	-36229.4	-14785.1	2.39845	0.241509	0.166003	-0.682
2383.86	-36229.4	-14785.1	2.40481	0.241831	0.163153	-0.677835
2383.87	-36229.4	-14785.1	2.41358	0.245392	0.159787	-0.67594
2383.89	-36229.5	-14785.2	2.42485	0.252352	0.155884	-0.676437
2383.91	-36229.5	-14785.2	2.43874	0.262872	0.151422	-0.679447
2383.92	-36229.5	-14785.2	2.45528	0.276969	0.146391	-0.685018
2383.94	-36229.5	-14785.3	2.47389	0.29321	0.140886	-0.692461
2383.96	-36229.6	-14785.3	2.4936	0.30932	0.135063	-0.700657
2383.97	-36229.6	-14785.3	2.51342	0.323017	0.129082	-0.708482
2383.99	-36229.6	-14785.4	2.53239	0.332013	0.123097	-0.714812
2384.01	-36229.6	-14785.4	2.54953	0.334025	0.117269	-0.718522
2384.03	-36229.6	-14785.5	2.56387	0.32682	0.111763	-0.718473
2384.04	-36229.7	-14785.5	2.57478	0.312337	0.107566	-0.712202
2384.06	-36229.7	-14785.5	2.58226	0.299596	0.107035	-0.695074
2384.08	-36229.7	-14785.6	2.58726	0.292788	0.11052	-0.667722
2384.09	-36229.7	-14785.6	2.59211	0.288011	0.115273	-0.638737
2384.11	-36229.8	-14785.6	2.59747	0.282833	0.120207	-0.612894
2384.13	-36229.8	-14785.7	2.60186	0.277494	0.126607	-0.589381
2384.14	-36229.8	-14785.7	2.60505	0.272424	0.134964	-0.567964
2384.16	-36229.8	-14785.8	2.60823	0.268059	0.144734	-0.549419
2384.18	-36229.9	-14785.8	2.61175	0.264627	0.155149	-0.534702
2384.2	-36229.9	-14785.8	2.61498	0.26212	0.165295	-0.524866
2384.21	-36229.9	-14785.9	2.61818	0.260488	0.175186	-0.520172
2384.23	-36229.9	-14785.9	2.62244	0.259656	0.185631	-0.520145
2384.25	-36229.9	-14785.9	2.62775	0.259689	0.196101	-0.524354
2384.26	-36230	-14786	2.6331	0.260757	0.204871	-0.532409
2384.28	-36230	-14786	2.6382	0.262605	0.211443	-0.543502
2384.3	-36230	-14786.1	2.64333	0.264646	0.216294	-0.556488
2384.31	-36230.1	-14786.1	2.6485	0.266321	0.219442	-0.570126
2384.33	-36230.1	-14786.1	2.65354	0.267133	0.220644	-0.583176
2384.35	-36230.1	-14786.2	2.65852	0.26692	0.220289	-0.594905
2384.37	-36230.1	-14786.2	2.66361	0.265734	0.219089	-0.604889
2384.38	-36230.2	-14786.3	2.66879	0.26384	0.217219	-0.612831
2384.4	-36230.2	-14786.3	2.67391	0.261679	0.214531	-0.618508
2384.42	-36230.2	-14786.3	2.67907	0.260128	0.21079	-0.621711
2384.43	-36230.2	-14786.4	2.68436	0.25999	0.205884	-0.622286
2384.45	-36230.3	-14786.4	2.68924	0.260103	0.200805	-0.620393
2384.47	-36230.3	-14786.4	2.69308	0.258826	0.1968	-0.61628
2384.48	-36230.3	-14786.5	2.69629	0.256864	0.193679	-0.609852
2384.5	-36230.3	-14786.5	2.69961	0.255499	0.190958	-0.601028
2384.52	-36230.4	-14786.5	2.70296	0.253667	0.189922	-0.590605
2384.54	-36230.4	-14786.6	2.70611	0.250067	0.192055	-0.57967
2384.55	-36230.4	-14786.6	2.70975	0.24678	0.196383	-0.569208
2384.57	-36230.4	-14786.7	2.71457	0.2466	0.201717	-0.560276
2384.59	-36230.5	-14786.7	2.72	0.25	0.21	-0.554466
2384.6	-36230.5	-14786.7	2.72526	0.256854	0.223387	-0.553106
2384.62	-36230.5	-14786.8	2.73029	0.267395	0.241139	-0.555813
2384.64	-36230.5	-14786.8	2.73526	0.281512	0.262399	-0.561791
2384.65	-36230.6	-14786.9	2.7403	0.297637	0.288352	-0.570271
2384.67	-36230.6	-14786.9	2.7455	0.313864	0.320785	-0.580327
2384.69	-36230.6	-14786.9	2.75058	0.328188	0.36206	-0.59047
2384.71	-36230.6	-14787	2.75552	0.339326	0.412458	-0.599426
2384.72	-36230.7	-14787	2.76106	0.348093	0.466055	-0.606856
2384.74	-36230.7	-14787	2.76761	0.355295	0.51873	-0.612278
2384.76	-36230.7	-14787.1	2.77455	0.360847	0.573248	-0.614474
2384.77	-36230.8	-14787.1	2.78138	0.363217	0.63069	-0.612193
2384.79	-36230.8	-14787.2	2.78833	0.35775	0.685753	-0.604355
2384.81	-36230.8	-14787.2	2.79537	0.342106	0.733958	-0.590186
2384.82	-36230.8	-14787.2	2.80177	0.319526	0.774419	-0.569479
2384.84	-36230.9	-14787.3	2.80699	0.292294	0.809081	-0.542632
2384.86	-36230.9	-14787.3	2.8111	0.259906	0.843966	-0.51096
2384.88	-36230.9	-14787.4	2.81447	0.223538	0.880978	-0.475256
2384.89	-36231	-14787.4	2.81796	0.187649	0.914338	-0.435281
2384.91	-36231	-14787.4	2.82161	0.152624	0.943943	-0.391597
2384.93	-36231	-14787.5	2.82421	0.112497	0.978951	-0.346064
2384.94	-36231.1	-14787.5	2.8257	0.0656226	1.02139	-0.299455
2384.96	-36231.1	-14787.5	2.82755	0.0164415	1.06329	-0.251075
2384.98	-36231.1	-14787.6	2.8296	-0.0306186	1.09479	-0.201842
2384.99	-36231.2	-14787.6	2.82966	-0.0717384	1.10498	-0.154784
2385.01	-36231.2	-14787.6	2.82766	-0.10585	1.09887	-0.112026
2385.03	-36231.2	-14787.7	2.82584	-0.134776	1.09796	-0.0744803
2385.05	-36231.3	-14787.7	2.8244	-0.159626	1.10779	-0.0411458
2385.06	-36231.3	-14787.8	2.82162	-0.180819	1.11912	-0.0094169
2385.08	-36231.3	-14787.8	2.8179	-0.200945	1.1367	0.0209895
2385.1	-36231.4	-14787.8	2.81552	-0.224151	1.177	0.0482097
2385.11	-36231.4	-14787.9	2.81408	-0.247067	1.22868	0.0712981
2385.13	-36231.4	-14787.9	2.81131	-0.261	1.25993	0.0900457
2385.15	-36231.5	-14787.9	2.80769	-0.265946	1.26351	0.103523
2385.16	-36231.5	-14788	2.80544	-0.267449	1.24876	0.110418
2385.18	-36231.5	-14788	2.80398	-0.265281	1.21866	0.110917
2385.2	-36231.6	-14788	2.80108	-0.255753	1.17224	0.106267
2385.22	-36231.6	-14788.1	2.7974	-0.240546	1.11437	0.098096
2385.23	-36231.6	-14788.1	2.79498	-0.224276	1.05345	0.0882892
2385.25	-36231.7	-14788.1	2.79364	-0.209669	0.997989	0.079133
2385.27	-36231.7	-14788.2	2.79215	-0.198572	0.956137	0.073085
2385.28	-36231.8	-14788.2	2.79033	-0.19342	0.932187	0.0723905
2385.3	-36231.8	-14788.2	2.78848	-0.196597	0.927921	0.0789205
2385.32	-36231.8	-14788.2	2.78684	-0.208137	0.940874	0.0927066
2385.33	-36231.9	-14788.3	2.78547	-0.226868	0.966583	0.113026
2385.35	-36231.9	-14788.3	2.78363	-0.250384	0.999309	0.139255
2385.37	-36232	-14788.3	2.78053	-0.276304	1.0342	0.170477
2385.39	-36232	-14788.4	2.77687	-0.304878	1.07405	0.203919
2385.4	-36232	-14788.4	2.77357	-0.33599	1.12276	0.236509
2385.42	-36232.1	-14788.4	2.77	-0.363333	1.17667	0.266885
2385.44	-36232.1	-14788.4	2.76537	-0.381159	1.23113	0.294119
2385.45	-36232.2	-14788.5	2.76	-0.393333	1.28667	0.316993
2385.47	-36232.2	-14788.5	2.75451	-0.403709	1.34221	0.334827
2385.49	-36232.2	-14788.5	2.74976	-0.406472	1.38524	0.349393
2385.5	-36232.3	-14788.6	2.74621	-0.396832	1.40443	0.363347
2385.52	-36232.3	-14788.6	2.74292	-0.381536	1.40211	0.380262
2385.54	-36232.4	-14788.6	2.73929	-0.366923	1.38214	0.404316
2385.56	-36232.4	-14788.6	2.73641	-0.351355	1.34467	0.440857
2385.57	-36232.5	-14788.7	2.73487	-0.333595	1.29054	0.495
2385.59	-36232.5	-14788.7	2.73284	-0.31748	1.22434	0.570611
2385.61	-36232.5	-14788.7	2.72928	-0.306074	1.15115	0.667575
2385.62	-36232.6	-14788.7	2.72605	-0.298478	1.07558	0.776824
2385.64	-36232.6	-14788.8	2.72431	-0.293251	1.00133	0.891913
2385.66	-36232.7	-14788.8	2.72299	-0.289028	0.930364	1.01433
2385.67	-36232.7	-14788.8	2.7213	-0.285229	0.865656	1.14325
2385.69	-36232.8	-14788.8	2.71947	-0.282846	0.812605	1.27133
2385.71	-36232.8	-14788.8	2.71774	-0.282537	0.776212	1.3935
2385.73	-36232.8	-14788.9	2.71609	-0.28406	0.760211	1.51005
2385.74	-36232.9	-14788.9	2.71444	-0.287178	0.764851	1.62206
2385.76	-36232.9	-14788.9	2.71271	-0.291804	0.785461	1.73099
2385.78	-36233	-14788.9	2.71095	-0.298279	0.818541	1.83711
2385.79	-36233	-14789	2.7094	-0.307532	0.862834	1.93889
2385.81	-36233.1	-14789	2.70782	-0.319572	0.914863	2.03522
2385.83	-36233.1	-14789	2.70535	-0.333223	0.968257	2.12569
2385.84	-36233.1	-14789	2.70192	-0.348103	1.01988	2.20941
2385.86	-36233.2	-14789	2.69835	-0.364718	1.07023	2.28501
2385.88	-36233.2	-14789.1	2.69494	-0.382179	1.11858	2.35042
2385.89	-36233.3	-14789.1	2.69148	-0.398128	1.16267	2.40295
2385.91	-36233.3	-14789.1	2.68801	-0.411669	1.20025	2.44038
2385.93	-36233.4	-14789.1	2.68486	-0.42331	1.22932	2.46111
2385.95	-36233.4	-14789.1	2.6816	-0.433174	1.25008	2.46652
2385.96	-36233.5	-14789.1	2.67731	-0.440995	1.26429	2.4602
2385.98	-36233.5	-14789.2	2.67199	-0.445891	1.27048	2.44499
2386	-36233.6	-14789.2	2.66637	-0.446551	1.26488	2.42308
2386.01	-36233.6	-14789.2	2.66128	-0.442254	1.24719	2.39697
2386.03	-36233.6	-14789.2	2.65743	-0.432744	1.21944	2.36928
2386.05	-36233.7	-14789.2	2.6543	-0.418379	1.18255	2.34144
2386.07	-36233.7	-14789.2	2.65078	-0.399916	1.13685	2.31422
2386.08	-36233.8	-14789.3	2.64732	-0.378599	1.08349	2.28879
2386.1	-36233.8	-14789.3	2.64509	-0.355971	1.02439	2.26663
2386.12	-36233.9	-14789.3	2.64361	-0.333745	0.963784	2.24959
2386.13	-36233.9	-14789.3	2.64182	-0.313572	0.906377	2.23957
2386.15	-36234	-14789.3	2.64019	-0.296114	0.852564	2.23712
2386.17	-36234	-14789.3	2.63965	-0.281677	0.801628	2.24219
2386.18	-36234.1	-14789.3	2.63995	-0.270973	0.757744	2.25417
2386.2	-36234.1	-14789.4	2.64031	-0.264777	0.726249	2.27215
2386.22	-36234.2	-14789.4	2.64005	-0.263276	0.707413	2.29485
2386.24	-36234.2	-14789.4	2.63869	-0.266288	0.699847	2.32108
2386.25	-36234.3	-14789.4	2.63678	-0.272861	0.702839	2.35105
2386.27	-36234.3	-14789.4	2.63502	-0.28197	0.716056	2.38536
2386.29	-36234.4	-14789.4	2.63333	-0.293333	0.74	2.42484
2386.3	-36234.4	-14789.4	2.63155	-0.306674	0.774522	2.46962
2386.32	-36234.4	-14789.4	2.62991	-0.320831	0.815871	2.51695
2386.34	-36234.5	-14789.4	2.62852	-0.334602	0.86016	2.56408
2386.35	-36234.5	-14789.5	2.62651	-0.347382	0.906064	2.61056
2386.37	-36234.6	-14789.5	2.62326	-0.358626	0.952133	2.65587
2386.39	-36234.6	-14789.5	2.61958	-0.367574	0.99469	2.6974
2386.41	-36234.7	-14789.5	2.61618	-0.373675	1.03029	2.73303
2386.42	-36234.7	-14789.5	2.61269	-0.377085	1.05747	2.76311
2386.44	-36234.8	-14789.5	2.60904	-0.377959	1.07543	2.7884
2386.46	-36234.8	-14789.5	2.6063	-0.376142	1.08422	2.80956
2386.47	-36234.9	-14789.5	2.6048	-0.371636	1.08374	2.82674
2386.49	-36234.9	-14789.5	2.60266	-0.364915	1.07327	2.83898
2386.51	-36235	-14789.5	2.59906	-0.356551	1.05284	2.84544
2386.52	-36235	-14789.5	2.59591	-0.347173	1.02416	2.84591
2386.54	-36235.1	-14789.5	2.59423	-0.337245	0.989591	2.84018
2386.56	-36235.1	-14789.5	2.59291	-0.326939	0.952241	2.82796
2386.58	-36235.2	-14789.6	2.59119	-0.316538	0.914396	2.80963
2386.59	-36235.2	-14789.6	2.58936	-0.306563	0.876818	2.78668
2386.61	-36235.3	-14789.6	2.58763	-0.29769	0.84148	2.7605
2386.63	-36235.3	-14789.6	2.58601	-0.290761	0.812283	2.73212
2386.64	-36235.3	-14789.6	2.58439	-0.285781	0.790412	2.70224
2386.66	-36235.4	-14789.6	2.58252	-0.281697	0.773482	2.67118
2386.68	-36235.4	-14789.6	2.58067	-0.278141	0.760903	2.63921
2386.69	-36235.5	-14789.6	2.57971	-0.275664	0.754575	2.60661
2386.71	-36235.5	-14789.6	2.57979	-0.274074	0.754776	2.57396
2386.73	-36235.6	-14789.6	2.58023	-0.272365	0.759875	2.54208
2386.75	-36235.6	-14789.6	2.5803	-0.270576	0.768438	2.51067
2386.76	-36235.7	-14789.6	2.57932	-0.2697	0.779307	2.47835
2386.78	-36235.7	-14789.6	2.57746	-0.269833	0.791479	2.44457
2386.8	-36235.8	-14789.6	2.57564	-0.270205	0.804078	2.40957
2386.81	-36235.8	-14789.6	2.57398	-0.27019	0.816101	2.37409
2386.83	-36235.9	-14789.6	2.57203	-0.269324	0.826473	2.33911
2386.85	-36235.9	-14789.6	2.57032	-0.267507	0.834487	2.30435
2386.86	-36236	-14789.6	2.56993	-0.264867	0.839753	2.26883
2386.88	-36236	-14789.6	2.57012	-0.261279	0.842738	2.23277
2386.9	-36236.1	-14789.6	2.56912	-0.256526	0.844333	2.1972
2386.91	-36236.1	-14789.6	2.56713	-0.251214	0.843897	2.16264
2386.93	-36236.1	-14789.6	2.56535	-0.246268	0.840206	2.12922
2386.95	-36236.2	-14789.6	2.56375	-0.24129	0.834631	2.09611
2386.97	-36236.2	-14789.6	2.56183	-0.235312	0.829499	2.06217
2386.98	-36236.3	-14789.6	2.56018	-0.22807	0.824373	2.02702
2387	-36236.3	-14789.6	2.55971	-0.219728	0.817802	1.99078
2387.02	-36236.4	-14789.6	2.55997	-0.211007	0.810766	1.95418
2387.03	-36236.4	-14789.6	2.56008	-0.202663	0.804974	1.91803
2387.05	-36236.5	-14789.6	2.56001	-0.194345	0.80047	1.88221
2387.07	-36236.5	-14789.6	2.55998	-0.185546	0.796747	1.84643
2387.09	-36236.6	-14789.6	2.56	-0.177122	0.793513	1.81138
2387.1	-36236.6	-14789.6	2.55999	-0.170021	0.790824	1.77796
2387.12	-36236.7	-14789.6	2.56	-0.163333	0.79	1.74619
2387.14	-36236.7	-14789.6	2.56007	-0.156176	0.792231	1.71567
2387.15	-36236.8	-14789.6	2.56	-0.15	0.796667	1.68519
2387.17	-36236.8	-14789.6	2.55972	-0.146142	0.802431	1.65362
2387.19	-36236.9	-14789.6	2.56005	-0.143142	0.810572	1.62117
2387.2	-36236.9	-14789.6	2.5616	-0.13956	0.821909	1.58842
2387.22	-36236.9	-14789.6	2.56355	-0.136357	0.834877	1.55617
2387.24	-36237	-14789.6	2.56519	-0.134446	0.848028	1.52492
2387.26	-36237	-14789.6	2.56689	-0.13319	0.861645	1.49422
2387.27	-36237.1	-14789.6	2.56882	-0.131756	0.875754	1.4637
2387.29	-36237.1	-14789.6	2.57015	-0.129523	0.888817	1.43379
2387.31	-36237.2	-14789.6	2.57031	-0.126235	0.89966	1.40486
2387.32	-36237.2	-14789.6	2.56989	-0.122419	0.908641	1.37697
2387.34	-36237.3	-14789.6	2.56962	-0.118014	0.915941	1.35007
2387.36	-36237.3	-14789.5	2.57028	-0.111545	0.920928	1.32399
2387.37	-36237.4	-14789.5	2.57203	-0.102792	0.923208	1.29859
2387.39	-36237.4	-14789.5	2.57378	-0.0944017	0.923052	1.27383
2387.41	-36237.5	-14789.5	2.57525	-0.0876361	0.920306	1.24994
2387.43	-36237.5	-14789.5	2.57775	-0.0807892	0.913955	1.22765
2387.44	-36237.5	-14789.5	2.58135	-0.0726503	0.904083	1.20663
2387.46	-36237.6	-14789.5	2.58408	-0.0631576	0.892499	1.18497
2387.48	-36237.7	-14789.5	2.58555	-0.0516715	0.880482	1.16121
2387.49	-36237.7	-14789.5	2.58784	-0.0366044	0.868324	1.13465
2387.51	-36237.7	-14789.5	2.59147	-0.0177063	0.856259	1.10384
2387.53	-36237.8	-14789.5	2.59473	0.00383749	0.844579	1.0662
2387.54	-36237.8	-14789.5	2.59775	0.035962	0.834286	1.01649
2387.56	-36237.9	-14789.5	2.60266	0.0957739	0.827109	0.947182
2387.58	-36237.9	-14789.5	2.60975	0.179669	0.823736	0.86262
2387.6	-36238	-14789.4	2.61727	0.262095	0.823709	0.779515
2387.61	-36238	-14789.4	2.62473	0.335464	0.826815	0.703224
2387.63	-36238.1	-14789.4	2.6329	0.409874	0.833122	0.627982
2387.65	-36238.1	-14789.4	2.64259	0.495425	0.84269	0.547903
2387.66	-36238.2	-14789.4	2.65424	0.591692	0.855336	0.461743
2387.68	-36238.2	-14789.4	2.66797	0.689897	0.870679	0.371951
2387.7	-36238.3	-14789.4	2.68387	0.781657	0.888312	0.28101
2387.71	-36238.3	-14789.4	2.70167	0.866392	0.907539	0.190602
2387.73	-36238.4	-14789.4	2.72084	0.948824	0.927468	0.101868
2387.75	-36238.4	-14789.3	2.74092	1.03331	0.947214	0.0158475
2387.77	-36238.5	-14789.3	2.762	1.11943	0.965974	-0.0673166
2387.78	-36238.5	-14789.3	2.78447	1.20401	0.982996	-0.148001
2387.8	-36238.5	-14789.3	2.80869	1.28413	0.997464	-0.22653
2387.82	-36238.6	-14789.3	2.83456	1.35949	1.00804	-0.302742
2387.83	-36238.7	-14789.3	2.86176	1.43103	1.01313	-0.376233
2387.85	-36238.7	-14789.3	2.88998	1.49965	1.01135	-0.446631
2387.87	-36238.7	-14789.3	2.91925	1.56571	1.00292	-0.513792
2387.88	-36238.8	-14789.2	2.94967	1.62933	0.988682	-0.57767
2387.9	-36238.8	-14789.2	2.98134	1.69057	0.969381	-0.638261
2387.92	-36238.9	-14789.2	3.01417	1.7489	0.944999	-0.695813
2387.94	-36239	-14789.2	3.04798	1.80358	0.915256	-0.750663
2387.95	-36239	-14789.2	3.08262	1.85415	0.880384	-0.802956
2387.97	-36239.1	-14789.2	3.11782	1.90145	0.843055	-0.85192
2387.99	-36239.1	-14789.2	3.15333	1.94667	0.806667	-0.896514
2388	-36239.2	-14789.1	3.189	1.99026	0.774059	-0.935865
2388.02	-36239.2	-14789.1	3.22515	2.02968	0.74584	-0.969784
2388.04	-36239.3	-14789.1	3.26221	2.06161	0.722058	-0.998256
2388.05	-36239.3	-14789.1	3.30042	2.08376	0.703131	-1.02118
2388.07	-36239.4	-14789.1	3.3392	2.09723	0.690707	-1.03819
2388.09	-36239.5	-14789.1	3.37785	2.10381	0.686692	-1.04884
2388.11	-36239.5	-14789.1	3.41601	2.10489	0.692046	-1.05304
2388.12	-36239.6	-14789	3.45435	2.10071	0.705063	-1.05159
2388.14	-36239.6	-14789	3.49373	2.09129	0.72357	-1.04546
2388.16	-36239.7	-14789	3.53404	2.07719	0.7459	-1.03575
2388.17	-36239.7	-14789	3.57292	2.06026	0.771594	-1.02385
2388.19	-36239.8	-14789	3.60767	2.04252	0.800351	-1.01118
2388.21	-36239.9	-14788.9	3.63805	2.02529	0.82985	-0.998417
2388.22	-36239.9	-14788.9	3.66869	2.00846	0.853678	-0.984691
2388.24	-36240	-14788.9	3.70479	1.99176	0.86496	-0.968985
2388.26	-36240.1	-14788.9	3.74674	1.97574	0.859342	-0.952384
2388.28	-36240.1	-14788.9	3.78673	1.96239	0.83675	-0.939545
2388.29	-36240.2	-14788.9	3.8215	1.95329	0.794496	-0.932929
2388.31	-36240.2	-14788.8	3.85559	1.94914	0.725526	-0.931257
2388.33	-36240.3	-14788.8	3.89165	1.95028	0.62806	-0.933945
2388.34	-36240.4	-14788.8	3.92853	1.95651	0.508649	-0.941848
2388.36	-36240.4	-14788.8	3.96483	1.96808	0.375745	-0.95513
2388.38	-36240.5	-14788.8	3.99921	1.98581	0.239183	-0.972934
2388.39	-36240.6	-14788.8	4.03221	2.00924	0.104156	-0.994233
2388.41	-36240.6	-14788.7	4.06635	2.0365	-0.0287469	-1.0179
2388.43	-36240.7	-14788.7	4.10252	2.06448	-0.14549	-1.04319
2388.45	-36240.8	-14788.7	4.13985	2.08909	-0.21857	-1.06974
2388.46	-36240.8	-14788.7	4.17768	2.1108	-0.246376	-1.0968
2388.48	-36240.9	-14788.7	4.21574	2.13418	-0.250729	-1.12345
2388.5	-36241	-14788.7	4.25407	2.1612	-0.235046	-1.15103
2388.51	-36241.1	-14788.6	4.29296	2.19169	-0.189061	-1.18253
2388.53	-36241.1	-14788.6	4.33253	2.22644	-0.128247	-1.21795
2388.55	-36241.2	-14788.6	4.3727	2.26658	-0.0861441	-1.25496
2388.56	-36241.3	-14788.6	4.41217	2.30841	-0.0630927	-1.29205
2388.58	-36241.3	-14788.6	4.44917	2.34547	-0.038271	-1.32829
2388.6	-36241.4	-14788.6	4.48553	2.37763	-0.0085808	-1.36283
2388.62	-36241.5	-14788.5	4.52476	2.40811	0.0199478	-1.39494
2388.63	-36241.6	-14788.5	4.56667	2.43697	0.0554976	-1.42467
2388.65	-36241.6	-14788.5	4.60916	2.46269	0.111518	-1.45245
2388.67	-36241.7	-14788.5	4.65225	2.486	0.176189	-1.47824
2388.68	-36241.8	-14788.5	4.69678	2.50848	0.227042	-1.5018
2388.7	-36241.9	-14788.5	4.74204	2.52978	0.254544	-1.52275
2388.72	-36242	-14788.4	4.78687	2.54857	0.256105	-1.54061
2388.73	-36242.1	-14788.4	4.83141	2.56221	0.239302	-1.55428
2388.75	-36242.1	-14788.4	4.8762	2.5681	0.214969	-1.5625
2388.77	-36242.2	-14788.4	4.92074	2.56692	0.188246	-1.56437
2388.79	-36242.3	-14788.4	4.9644	2.56015	0.163748	-1.55945
2388.8	-36242.4	-14788.4	5.00747	2.5476	0.153221	-1.54871
2388.82	-36242.5	-14788.4	5.05043	2.52907	0.166789	-1.53342
2388.84	-36242.6	-14788.3	5.09333	2.50667	0.196667	-1.51416
2388.85	-36242.6	-14788.3	5.1362	2.48236	0.233101	-1.49138
2388.87	-36242.7	-14788.3	5.1792	2.45493	0.279827	-1.46575
2388.89	-36242.8	-14788.3	5.22151	2.42406	0.33902	-1.43864
2388.9	-36242.9	-14788.3	5.25861	2.39514	0.396335	-1.4137
2388.92	-36243	-14788.3	5.2897	2.36948	0.443164	-1.39037
2388.94	-36243.1	-14788.2	5.32892	2.3308	0.501755	-1.35257
2388.96	-36243.1	-14788.2	5.37857	2.26856	0.58295	-1.29185
2388.97	-36243.2	-14788.2	5.4165	2.19751	0.659698	-1.22596
2388.99	-36243.3	-14788.2	5.45271	2.12765	0.733188	-1.162
2389.01	-36243.4	-14788.2	5.48612	2.05777	0.805146	-1.09718
2389.02	-36243.5	-14788.1	5.52144	1.99191	0.868262	-1.03241
2389.04	-36243.6	-14788.1	5.55431	1.93323	0.930852	-0.976452
2389.06	-36243.7	-14788.1	5.58842	1.87665	0.991593	-0.923
2389.07	-36243.8	-14788.1	5.62262	1.82019	1.0541	-0.868709
2389.09	-36243.9	-14788.1	5.65215	1.76252	1.10948	-0.815474
2389.11	-36244	-14788	5.68169	1.70278	1.16063	-0.759772
2389.12	-36244.1	-14788	5.71064	1.64811	1.19776	-0.705289
2389.14	-36244.2	-14788	5.73956	1.60088	1.21981	-0.657124
2389.16	-36244.3	-14788	5.76674	1.54984	1.22687	-0.602501
2389.18	-36244.4	-14787.9	5.79347	1.48825	1.2196	-0.537833
2389.19	-36244.5	-14787.9	5.81601	1.42889	1.20836	-0.466768
2389.21	-36244.6	-14787.9	5.84023	1.36796	1.19304	-0.388064
2389.23	-36244.7	-14787.9	5.86442	1.31182	1.17446	-0.309993
2389.24	-36244.8	-14787.8	5.88775	1.26579	1.1516	-0.239076
2389.26	-36244.8	-14787.8	5.91024	1.22414	1.12228	-0.164263
2389.28	-36244.9	-14787.8	5.93068	1.19	1.08751	-0.0869082
2389.3	-36245.1	-14787.8	5.95045	1.16202	1.05018	-0.0150952
2389.31	-36245.1	-14787.7	5.97125	1.13837	1.00241	0.0540058
2389.33	-36245.2	-14787.7	5.99193	1.11799	0.950367	0.11342
2389.35	-36245.3	-14787.7	6.01152	1.09984	0.89984	0.162064
2389.36	-36245.4	-14787.7	6.03279	1.08459	0.856092	0.206015
2389.38	-36245.5	-14787.6	6.05109	1.07326	0.821105	0.243697
2389.4	-36245.6	-14787.6	6.06736	1.06374	0.792146	0.27876
2389.41	-36245.7	-14787.6	6.08448	1.05282	0.768634	0.318007
2389.43	-36245.8	-14787.5	6.10441	1.04518	0.75537	0.358005
2389.45	-36245.9	-14787.5	6.12145	1.03833	0.750168	0.396041
2389.47	-36246	-14787.5	6.14184	1.03432	0.752418	0.435362
2389.48	-36246.1	-14787.4	6.15937	1.02815	0.755431	0.472125
2389.5	-36246.2	-14787.4	6.17859	1.02396	0.764134	0.508184
2389.52	-36246.3	-14787.4	6.19704	1.02066	0.774382	0.550041
2389.53	-36246.4	-14787.4	6.21373	1.01722	0.790528	0.592798
2389.55	-36246.5	-14787.3	6.23038	1.014	0.804031	0.634481
2389.57	-36246.6	-14787.3	6.24775	1.01027	0.82153	0.672532
2389.58	-36246.7	-14787.3	6.26778	1.00988	0.832199	0.701816
2389.6	-36246.8	-14787.2	6.28472	1.0102	0.842604	0.725963
2389.62	-36246.9	-14787.2	6.30228	1.00689	0.843414	0.749299
2389.64	-36247	-14787.2	6.3191	1.00354	0.843351	0.767124
2389.65	-36247.1	-14787.1	6.33543	1.00011	0.840402	0.779354
2389.67	-36247.2	-14787.1	6.35667	1	0.833333	0.787582
2389.69	-36247.3	-14787.1	6.36224	0.999079	0.833514	0.790669
2389.7	-36247.4	-14787	6.38925	0.994064	0.81599	0.7957
2389.72	-36247.6	-14787	6.40607	0.990063	0.806945	0.796391
2389.74	-36247.7	-14787	6.42229	0.990064	0.797249	0.79529
2389.75	-36247.8	-14786.9	6.43889	0.986904	0.790366	0.793166
2389.77	-36247.9	-14786.9	6.46	0.983333	0.783333	0.79085
2389.79	-36248	-14786.9	6.47667	0.98	0.78	0.787582
2389.81	-36248.1	-14786.8	6.49333	0.976667	0.783333	0.784314
2389.82	-36248.2	-14786.8	6.51101	0.972994	0.786868	0.782004
2389.84	-36248.3	-14786.8	6.52767	0.966372	0.790164	0.77985
2389.86	-36248.4	-14786.7	6.54421	0.963121	0.793654	0.777565
2389.87	-36248.5	-14786.7	6.55848	0.959871	0.800877	0.772868
2389.89	-36248.6	-14786.6	6.57531	0.959816	0.807336	0.768544
2389.91	-36248.7	-14786.6	6.59204	0.956223	0.809833	0.764259
2389.92	-36248.8	-14786.6	6.60971	0.952625	0.806096	0.760815
2389.94	-36248.9	-14786.5	6.62621	0.949897	0.802248	0.757791
2389.96	-36249	-14786.5	6.64309	0.94963	0.796006	0.757116
2389.98	-36249.1	-14786.5	6.66071	0.945811	0.791407	0.758856
2389.99	-36249.2	-14786.4	6.67714	0.942451	0.781439	0.762055
2390.01	-36249.3	-14786.4	6.69426	0.939724	0.774911	0.764141
2390.03	-36249.5	-14786.3	6.71104	0.94024	0.769009	0.766396
2390.04	-36249.6	-14786.3	6.72358	0.939272	0.764226	0.768875
2390.06	-36249.7	-14786.3	6.73828	0.935612	0.746643	0.772071
2390.08	-36249.8	-14786.2	6.75609	0.931953	0.712449	0.77392
2390.09	-36249.9	-14786.2	6.77242	0.929723	0.667602	0.774685
2390.11	-36250	-14786.1	6.78959	0.930059	0.625581	0.774056
2390.13	-36250.1	-14786.1	6.80691	0.930026	0.589483	0.773592
2390.14	-36250.2	-14786.1	6.82372	0.929831	0.554846	0.775398
2390.16	-36250.3	-14786	6.83919	0.930908	0.510554	0.780643
2390.18	-36250.4	-14786	6.85426	0.936923	0.469925	0.786066
2390.2	-36250.5	-14785.9	6.87118	0.951655	0.449498	0.785979
2390.21	-36250.7	-14785.9	6.8882	0.974907	0.448623	0.781797
2390.23	-36250.8	-14785.9	6.90608	0.999252	0.460064	0.775639
2390.25	-36250.9	-14785.8	6.91981	1.02255	0.474173	0.767191
2390.26	-36251	-14785.8	6.93784	1.05797	0.484634	0.749257
2390.28	-36251.1	-14785.7	6.95633	1.10367	0.487317	0.721165
2390.3	-36251.2	-14785.7	6.97673	1.15308	0.484909	0.688603
2390.32	-36251.3	-14785.6	6.99918	1.19914	0.481025	0.652971
2390.33	-36251.4	-14785.6	7.02189	1.23784	0.479512	0.619687
2390.35	-36251.5	-14785.6	7.04304	1.26977	0.481988	0.589257
2390.37	-36251.7	-14785.5	7.06379	1.29876	0.485677	0.5583
2390.38	-36251.8	-14785.5	7.08398	1.32323	0.487791	0.52623
2390.4	-36251.9	-14785.4	7.10613	1.34819	0.478379	0.490538
2390.42	-36252	-14785.4	7.13089	1.37889	0.459009	0.444321
2390.43	-36252.1	-14785.3	7.15469	1.41221	0.431168	0.394267
2390.45	-36252.2	-14785.3	7.17741	1.44522	0.394085	0.341986
2390.47	-36252.3	-14785.2	7.20497	1.48072	0.342946	0.285501
2390.49	-36252.4	-14785.2	7.232	1.51141	0.291546	0.231423
2390.5	-36252.5	-14785.2	7.25877	1.5437	0.247549	0.178675
2390.52	-36252.7	-14785.1	7.28368	1.58177	0.204745	0.1203
2390.54	-36252.8	-14785.1	7.31024	1.62497	0.169822	0.0621931
2390.55	-36252.9	-14785	7.33655	1.66549	0.150962	0.00651272
2390.57	-36253	-14785	7.36823	1.70148	0.149751	-0.0472267
2390.59	-36253.1	-14784.9	7.39509	1.72858	0.153341	-0.0903471
2390.6	-36253.2	-14784.9	7.4248	1.75201	0.147374	-0.126495
2390.62	-36253.4	-14784.8	7.45667	1.77333	0.133333	-0.159041
2390.64	-36253.5	-14784.8	7.48667	1.79	0.123333	-0.181917
2390.66	-36253.6	-14784.8	7.51667	1.79667	0.116667	-0.198257
2390.67	-36253.7	-14784.7	7.5485	1.80367	0.116815	-0.207351
2390.69	-36253.8	-14784.7	7.57839	1.80675	0.12417	-0.211439
2390.71	-36254	-14784.6	7.60851	1.80654	0.144681	-0.211235
2390.72	-36254.1	-14784.6	7.64032	1.80287	0.16542	-0.208808
2390.74	-36254.2	-14784.5	7.67012	1.79969	0.177525	-0.205437
2390.76	-36254.3	-14784.5	7.70037	1.79599	0.179951	-0.200912
2390.77	-36254.5	-14784.4	7.73213	1.78873	0.175026	-0.19495
2390.79	-36254.6	-14784.4	7.76185	1.7822	0.160206	-0.188397
2390.81	-36254.7	-14784.3	7.79225	1.77542	0.139245	-0.181795
2390.83	-36254.8	-14784.3	7.82388	1.76839	0.120225	-0.174898
2390.84	-36254.9	-14784.2	7.85378	1.7618	0.110761	-0.168388
2390.86	-36255.1	-14784.2	7.88335	1.75501	0.096355	-0.161942
2390.88	-36255.2	-14784.1	7.91222	1.74799	0.0762537	-0.156492
2390.89	-36255.3	-14784.1	7.94121	1.7414	0.0482852	-0.152656
