# Supplementary material for: Extraction of driving behavior primitives considering driver expectation and vehicle dynamics
Source: PLoS One. 2025 Dec 31;20(12):e0340123. doi: 10.1371/journal.pone.0340123 (PMC12755792; doi:10.1371/journal.pone.0340123)
Supplement: S2 File — The dataset utilized in this study is organized into two main folders, categorizing driving scenarios into straight driving and turning maneuvers. These folders contain the raw, unprocessed behavioral data. For a detailed description of the variables and format within the.xlsx files, please refer to the accompanying readme.txt file. (ZIP) [file pone.0340123.s002.zip › DataSetForPimitiveExaction-2/turning/c216_w_2.xlsx]

## Sheet: Sheet1
2067.91	-36129.3	-14553.1	3.22712	-0.140019	-0.00974844	0.0401094
2067.93	-36129.4	-14553.1	3.22377	-0.139992	-0.0101067	0.0421435
2067.94	-36129.4	-14553.1	3.2201	-0.140007	-0.0099012	0.0455588
2067.96	-36129.5	-14553	3.22007	-0.139976	-0.0131316	0.0478622
2067.98	-36129.5	-14553	3.21667	-0.14	-0.0166667	0.0479303
2067.99	-36129.6	-14553	3.21333	-0.136667	-0.0233333	0.0457516
2068.01	-36129.6	-14553	3.21	-0.133333	-0.0266667	0.0424837
2068.03	-36129.7	-14553	3.21	-0.13	-0.0266667	0.040305
2068.04	-36129.7	-14552.9	3.20989	-0.130024	-0.0267428	0.0391961
2068.06	-36129.8	-14552.9	3.20646	-0.129994	-0.030347	0.0391955
2068.08	-36129.8	-14552.9	3.2031	-0.130001	-0.0370005	0.0380231
2068.1	-36129.9	-14552.9	3.19988	-0.130003	-0.0401386	0.0355777
2068.11	-36129.9	-14552.9	3.19981	-0.129984	-0.0399135	0.0323677
2068.13	-36130	-14552.9	3.19622	-0.130061	-0.0402134	0.0302403
2068.15	-36130.1	-14552.8	3.19266	-0.129629	-0.0443256	0.027967
2068.16	-36130.1	-14552.8	3.18977	-0.126019	-0.0513603	0.0255825
2068.18	-36130.1	-14552.8	3.1902	-0.122417	-0.0577814	0.0222058
2068.2	-36130.2	-14552.8	3.18943	-0.119752	-0.0605296	0.0203502
2068.21	-36130.2	-14552.8	3.18586	-0.120066	-0.0648931	0.0195399
2068.23	-36130.3	-14552.7	3.1824	-0.119983	-0.0770977	0.0196244
2068.25	-36130.4	-14552.7	3.17964	-0.120005	-0.0952246	0.0196057
2068.27	-36130.4	-14552.7	3.18027	-0.119999	-0.11103	0.0195971
2068.28	-36130.4	-14552.7	3.17918	-0.119997	-0.122845	0.0196521
2068.3	-36130.5	-14552.7	3.17546	-0.120014	-0.127199	0.0193591
2068.32	-36130.6	-14552.7	3.17193	-0.119948	-0.126384	0.0178977
2068.33	-36130.6	-14552.6	3.16961	-0.120228	-0.127636	0.0146847
2068.35	-36130.7	-14552.6	3.17034	-0.11891	-0.132231	0.0102129
2068.37	-36130.7	-14552.6	3.16876	-0.115201	-0.140864	0.00558059
2068.38	-36130.8	-14552.6	3.16508	-0.11151	-0.151359	0.00205392
2068.4	-36130.8	-14552.6	3.16153	-0.109728	-0.161857	2.44868e-05
2068.42	-36130.9	-14552.5	3.15974	-0.110072	-0.168755	-0.00165388
2068.44	-36130.9	-14552.5	3.16	-0.109983	-0.171567	-0.0028589
2068.45	-36131	-14552.5	3.16025	-0.110005	-0.175018	-0.00286883
2068.47	-36131	-14552.5	3.1585	-0.109999	-0.178933	-0.00157898
2068.49	-36131.1	-14552.5	3.1548	-0.11	-0.1788	-0.000420984
2068.5	-36131.1	-14552.5	3.15108	-0.11	-0.172952	0.00015694
2068.52	-36131.2	-14552.4	3.14979	-0.11	-0.165627	-0.000509223
2068.54	-36131.2	-14552.4	3.14998	-0.110001	-0.162419	-0.00229926
2068.55	-36131.3	-14552.4	3.15027	-0.109995	-0.167377	-0.00540976
2068.57	-36131.3	-14552.4	3.14805	-0.11002	-0.174262	-0.00810556
2068.59	-36131.4	-14552.4	3.14439	-0.109932	-0.181536	-0.00951419
2068.61	-36131.4	-14552.4	3.14073	-0.11027	-0.185734	-0.0105193
2068.62	-36131.5	-14552.3	3.13976	-0.107815	-0.189552	-0.0122267
2068.64	-36131.5	-14552.3	3.14028	-0.104188	-0.187747	-0.0156234
2068.66	-36131.6	-14552.3	3.13755	-0.100535	-0.184108	-0.017388
2068.67	-36131.6	-14552.3	3.13417	-0.0998699	-0.180528	-0.0168569
2068.69	-36131.7	-14552.3	3.13042	-0.100026	-0.17997	-0.0136766
2068.71	-36131.7	-14552.3	3.12991	-0.0999931	-0.179752	-0.0111741
2068.72	-36131.8	-14552.2	3.12997	-0.100002	-0.182884	-0.0099085
2068.74	-36131.8	-14552.2	3.13015	-0.0999997	-0.183347	-0.00978688
2068.76	-36131.9	-14552.2	3.12711	-0.1	-0.183565	-0.0098085
2068.78	-36131.9	-14552.2	3.12376	-0.1	-0.180102	-0.00980272
2068.79	-36132	-14552.2	3.12012	-0.1	-0.183099	-0.00980408
2068.81	-36132	-14552.2	3.11997	-0.1	-0.186353	-0.00980388
2068.83	-36132.1	-14552.1	3.12001	-0.0999999	-0.193093	-0.00980395
2068.84	-36132.1	-14552.1	3.12	-0.1	-0.193333	-0.00980392
2068.86	-36132.2	-14552.1	3.12	-0.1	-0.193333	-0.00980392
2068.88	-36132.2	-14552.1	3.11667	-0.1	-0.193333	-0.0108932
2068.89	-36132.3	-14552.1	3.11311	-0.100028	-0.200482	-0.0181031
2068.91	-36132.3	-14552.1	3.10991	-0.0998924	-0.206938	-0.0363545
2068.93	-36132.4	-14552	3.11002	-0.0964467	-0.210165	-0.0711735
2068.95	-36132.4	-14552	3.11005	-0.0928796	-0.21392	-0.120467
2068.96	-36132.5	-14552	3.10977	-0.0898424	-0.221043	-0.169877
2068.98	-36132.5	-14552	3.10623	-0.0900407	-0.231257	-0.211694
2069	-36132.6	-14552	3.10265	-0.0899843	-0.241846	-0.248882
2069.01	-36132.6	-14552	3.09979	-0.0900061	-0.251596	-0.281777
2069.03	-36132.7	-14552	3.10006	-0.0899912	-0.26238	-0.321035
2069.05	-36132.7	-14551.9	3.09994	-0.0900397	-0.276041	-0.362412
2069.06	-36132.8	-14551.9	3.10015	-0.089851	-0.285756	-0.397057
2069.08	-36132.8	-14551.9	3.0994	-0.0906024	-0.295019	-0.421162
2069.1	-36132.9	-14551.9	3.09564	-0.0943629	-0.303178	-0.437122
2069.12	-36132.9	-14551.9	3.0922	-0.0977936	-0.318059	-0.445787
2069.13	-36133	-14551.9	3.08975	-0.10026	-0.335195	-0.454903
2069.15	-36133	-14551.9	3.09002	-0.0999226	-0.352718	-0.466287
2069.17	-36133.1	-14551.8	3.09021	-0.100021	-0.368803	-0.482496
2069.18	-36133.1	-14551.8	3.089	-0.0999949	-0.378962	-0.505798
2069.2	-36133.2	-14551.8	3.08527	-0.100001	-0.379281	-0.532671
2069.22	-36133.2	-14551.8	3.08168	-0.0999999	-0.37423	-0.555372
2069.23	-36133.3	-14551.8	3.07968	-0.099999	-0.376909	-0.57
2069.25	-36133.3	-14551.8	3.08012	-0.100004	-0.388743	-0.576148
2069.27	-36133.4	-14551.8	3.07984	-0.0999853	-0.407046	-0.585194
2069.29	-36133.4	-14551.7	3.08075	-0.10008	-0.421979	-0.592819
2069.3	-36133.5	-14551.7	3.08024	-0.100027	-0.426186	-0.607879
2069.32	-36133.6	-14551.7	3.07522	-0.10083	-0.437029	-0.647269
2069.34	-36133.6	-14551.7	3.07197	-0.104611	-0.45616	-0.664993
2069.35	-36133.6	-14551.7	3.06968	-0.108271	-0.491603	-0.6788
2069.37	-36133.7	-14551.7	3.07003	-0.11026	-0.518808	-0.685339
2069.39	-36133.7	-14551.7	3.07021	-0.110009	-0.520354	-0.690609
2069.4	-36133.8	-14551.7	3.06869	-0.109691	-0.508557	-0.693725
2069.42	-36133.9	-14551.7	3.06511	-0.111577	-0.508831	-0.693673
2069.44	-36133.9	-14551.6	3.06144	-0.11356	-0.52834	-0.691332
2069.46	-36134	-14551.6	3.05973	-0.11359	-0.547806	-0.687667
2069.47	-36134	-14551.6	3.06	-0.111571	-0.54871	-0.684889
2069.49	-36134.1	-14551.6	3.06024	-0.109692	-0.5459	-0.679304
2069.51	-36134.1	-14551.6	3.05825	-0.110164	-0.54973	-0.66798
2069.52	-36134.2	-14551.6	3.05474	-0.109661	-0.560548	-0.643179
2069.54	-36134.2	-14551.6	3.051	-0.111916	-0.57653	-0.600215
2069.56	-36134.3	-14551.6	3.04977	-0.115481	-0.596986	-0.545463
2069.57	-36134.3	-14551.6	3.05008	-0.119095	-0.609669	-0.493594
2069.59	-36134.4	-14551.6	3.04992	-0.12017	-0.604811	-0.441863
2069.61	-36134.4	-14551.5	3.05027	-0.119949	-0.583805	-0.386551
2069.63	-36134.5	-14551.5	3.04781	-0.120032	-0.56198	-0.315951
2069.64	-36134.5	-14551.5	3.04419	-0.119935	-0.545822	-0.225416
2069.66	-36134.6	-14551.5	3.04054	-0.120248	-0.540061	-0.13953
2069.68	-36134.6	-14551.5	3.03986	-0.117583	-0.540273	-0.0722506
2069.69	-36134.7	-14551.5	3.04004	-0.11398	-0.537314	-0.0205766
2069.71	-36134.7	-14551.5	3.03993	-0.110377	-0.534169	0.0155798
2069.73	-36134.8	-14551.5	3.04024	-0.109905	-0.52768	0.0417338
2069.74	-36134.8	-14551.5	3.03713	-0.110016	-0.523846	0.0622949
2069.76	-36134.9	-14551.5	3.03375	-0.109996	-0.517419	0.076037
2069.78	-36134.9	-14551.5	3.03024	-0.110001	-0.51118	0.0861261
2069.8	-36135	-14551.5	3.02997	-0.11	-0.497464	0.093369
2069.81	-36135	-14551.5	3.03001	-0.11	-0.487187	0.0968581
2069.83	-36135.1	-14551.5	3.02997	-0.11	-0.480097	0.0970192
2069.85	-36135.1	-14551.4	3.03	-0.11	-0.483333	0.0947712
2069.86	-36135.2	-14551.4	3.02667	-0.11	-0.486667	0.0904139
2069.88	-36135.2	-14551.4	3.02333	-0.11	-0.49	0.0860566
2069.9	-36135.3	-14551.4	3.01989	-0.113925	-0.490064	0.0839428
2069.91	-36135.4	-14551.4	3.02006	-0.131288	-0.493623	0.0912143
2069.93	-36135.4	-14551.4	3.01987	-0.162631	-0.500577	0.114091
2069.95	-36135.4	-14551.4	3.01623	-0.216279	-0.510989	0.154554
2069.97	-36135.5	-14551.4	3.01294	-0.265826	-0.517508	0.200144
2069.98	-36135.5	-14551.4	3.00965	-0.311045	-0.523673	0.241024
2070	-36135.6	-14551.4	3.00569	-0.342239	-0.52308	0.276835
2070.02	-36135.7	-14551.4	2.99878	-0.375876	-0.518451	0.305898
2070.03	-36135.7	-14551.4	2.99212	-0.415012	-0.508841	0.338169
2070.05	-36135.8	-14551.4	2.985	-0.463335	-0.506263	0.371417
2070.07	-36135.8	-14551.4	2.97866	-0.497688	-0.507897	0.398702
2070.08	-36135.9	-14551.4	2.97091	-0.525124	-0.514502	0.414372
2070.1	-36135.9	-14551.4	2.96117	-0.540867	-0.517609	0.418295
2070.12	-36136	-14551.4	2.95392	-0.553175	-0.520818	0.415075
2070.14	-36136	-14551.4	2.94441	-0.562924	-0.525099	0.414438
2070.15	-36136.1	-14551.4	2.93681	-0.574318	-0.532691	0.419346
2070.17	-36136.1	-14551.4	2.92643	-0.589081	-0.53803	0.429058
2070.19	-36136.2	-14551.4	2.91629	-0.614035	-0.54135	0.445451
2070.2	-36136.2	-14551.4	2.90579	-0.645229	-0.543793	0.466645
2070.22	-36136.3	-14551.3	2.89595	-0.669467	-0.542528	0.487046
2070.24	-36136.3	-14551.4	2.88565	-0.684043	-0.536931	0.502903
2070.25	-36136.4	-14551.3	2.87514	-0.688395	-0.532337	0.514811
2070.27	-36136.4	-14551.3	2.86566	-0.691521	-0.53546	0.527656
2070.29	-36136.5	-14551.4	2.85355	-0.706757	-0.546414	0.55004
2070.31	-36136.5	-14551.3	2.83954	-0.735591	-0.559489	0.582459
2070.32	-36136.6	-14551.3	2.82602	-0.766775	-0.565989	0.616918
2070.34	-36136.6	-14551.3	2.81441	-0.790733	-0.565406	0.647447
2070.36	-36136.7	-14551.3	2.80235	-0.803075	-0.559504	0.669604
2070.37	-36136.7	-14551.3	2.78894	-0.811012	-0.552816	0.686326
2070.39	-36136.8	-14551.3	2.77467	-0.815536	-0.545637	0.706044
2070.41	-36136.8	-14551.3	2.76352	-0.818985	-0.540678	0.726421
2070.42	-36136.8	-14551.3	2.75171	-0.82055	-0.538877	0.744801
2070.44	-36136.9	-14551.4	2.73751	-0.817717	-0.527928	0.75932
2070.46	-36136.9	-14551.3	2.72351	-0.814683	-0.513851	0.768359
2070.48	-36137	-14551.4	2.71316	-0.808266	-0.50021	0.773036
2070.49	-36137	-14551.3	2.70012	-0.804901	-0.491103	0.77168
2070.51	-36137.1	-14551.4	2.68644	-0.791273	-0.487545	0.760761
2070.53	-36137.1	-14551.3	2.67296	-0.768896	-0.483476	0.732793
2070.54	-36137.2	-14551.4	2.66176	-0.717219	-0.486257	0.686049
2070.56	-36137.2	-14551.4	2.65176	-0.662661	-0.484171	0.630477
2070.58	-36137.3	-14551.4	2.6418	-0.608619	-0.478691	0.578149
2070.59	-36137.3	-14551.4	2.63128	-0.565248	-0.462003	0.520244
2070.61	-36137.4	-14551.4	2.62098	-0.511036	-0.450694	0.456273
2070.63	-36137.4	-14551.4	2.61413	-0.434555	-0.449161	0.372099
2070.65	-36137.4	-14551.4	2.60699	-0.329375	-0.462435	0.267699
2070.66	-36137.5	-14551.4	2.60352	-0.241117	-0.475844	0.166705
2070.68	-36137.5	-14551.4	2.60011	-0.173423	-0.489482	0.0799797
2070.7	-36137.6	-14551.4	2.6	-0.123333	-0.493333	0.00326797
2070.71	-36137.6	-14551.4	2.6	-0.0866667	-0.496667	-0.0533769
2070.73	-36137.7	-14551.4	2.6	-0.06	-0.496667	-0.0947712
2070.75	-36137.7	-14551.4	2.6	-0.0424561	-0.503668	-0.11967
2070.76	-36137.8	-14551.4	2.6	-0.0293236	-0.506902	-0.126348
2070.78	-36137.8	-14551.4	2.6	-0.0194998	-0.513857	-0.120287
2070.8	-36137.8	-14551.4	2.6	-0.0127452	-0.524887	-0.107398
2070.82	-36137.9	-14551.4	2.6	-0.0098113	-0.53794	-0.0971973
2070.83	-36137.9	-14551.4	2.59999	-0.0103052	-0.548131	-0.0934657
2070.85	-36138	-14551.4	2.60003	-0.0138926	-0.562384	-0.0906019
2070.87	-36138	-14551.4	2.59989	-0.0176028	-0.576105	-0.0784734
2070.88	-36138.1	-14551.4	2.60044	-0.024619	-0.598139	-0.0452529
2070.9	-36138.1	-14551.4	2.60407	-0.0316404	-0.625723	0.00343639
2070.92	-36138.2	-14551.4	2.6058	-0.0384913	-0.644164	0.0326008
2070.93	-36138.2	-14551.5	2.60703	-0.0447098	-0.661034	0.0544777
2070.95	-36138.3	-14551.5	2.60894	-0.0500007	-0.681094	0.0795971
2070.97	-36138.3	-14551.5	2.61022	-0.054653	-0.697177	0.10148
2070.99	-36138.3	-14551.5	2.61022	-0.0584824	-0.705838	0.115064
2071	-36138.4	-14551.5	2.60993	-0.0603887	-0.712468	0.121257
2071.02	-36138.4	-14551.5	2.60994	-0.0603261	-0.719664	0.121058
2071.04	-36138.5	-14551.5	2.61002	-0.0599185	-0.724668	0.114744
2071.05	-36138.5	-14551.5	2.61001	-0.0599765	-0.726391	0.103577
2071.07	-36138.6	-14551.5	2.60999	-0.0599348	-0.726811	0.090331
2071.09	-36138.6	-14551.5	2.61	-0.0597921	-0.726936	0.0770834
2071.1	-36138.7	-14551.5	2.61	-0.0603839	-0.726252	0.0648897
2071.12	-36138.7	-14551.5	2.61	-0.0620812	-0.724549	0.0549867
2071.14	-36138.8	-14551.5	2.61	-0.0646136	-0.722151	0.048873
2071.16	-36138.8	-14551.5	2.61	-0.068002	-0.7202	0.046772
2071.17	-36138.8	-14551.6	2.61001	-0.07258	-0.720557	0.0475296
2071.19	-36138.9	-14551.6	2.61002	-0.0777631	-0.722612	0.0503548
2071.21	-36138.9	-14551.6	2.60996	-0.082156	-0.72356	0.0548539
2071.22	-36139	-14551.6	2.60994	-0.0854556	-0.723261	0.0605825
2071.24	-36139	-14551.6	2.61017	-0.0884036	-0.724173	0.0670724
2071.26	-36139.1	-14551.6	2.61021	-0.091839	-0.729605	0.0744316
2071.27	-36139.1	-14551.6	2.6092	-0.0966379	-0.743267	0.0831766
2071.29	-36139.1	-14551.6	2.60734	-0.103575	-0.76636	0.093204
2071.31	-36139.2	-14551.6	2.60554	-0.113182	-0.798041	0.103962
2071.33	-36139.2	-14551.7	2.60387	-0.123804	-0.833368	0.114654
2071.34	-36139.3	-14551.7	2.60193	-0.132538	-0.864983	0.124351
2071.36	-36139.3	-14551.7	2.60025	-0.138801	-0.888992	0.132391
2071.38	-36139.4	-14551.7	2.59972	-0.143309	-0.903778	0.138381
2071.39	-36139.4	-14551.7	2.59995	-0.146225	-0.909734	0.142853
2071.41	-36139.5	-14551.7	2.60002	-0.147644	-0.908713	0.146816
2071.43	-36139.5	-14551.7	2.59998	-0.149438	-0.906571	0.151503
2071.44	-36139.5	-14551.7	2.60022	-0.153825	-0.910085	0.158172
2071.46	-36139.6	-14551.8	2.60009	-0.159401	-0.918796	0.167542
2071.48	-36139.6	-14551.8	2.59874	-0.163666	-0.929062	0.180082
2071.5	-36139.7	-14551.8	2.59678	-0.166526	-0.936425	0.19611
2071.51	-36139.7	-14551.8	2.59509	-0.168616	-0.9373	0.215731
2071.53	-36139.8	-14551.8	2.59344	-0.169949	-0.933616	0.238256
2071.55	-36139.8	-14551.8	2.59149	-0.170391	-0.928164	0.262552
2071.56	-36139.9	-14551.9	2.59	-0.17	-0.92	0.286492
2071.58	-36139.9	-14551.9	2.58972	-0.168825	-0.908235	0.307917
2071.6	-36139.9	-14551.9	2.59	-0.166667	-0.896667	0.325708
2071.61	-36140	-14551.9	2.59007	-0.163442	-0.888886	0.339124
2071.63	-36140	-14551.9	2.59	-0.159788	-0.882979	0.347877
2071.65	-36140.1	-14551.9	2.58998	-0.156314	-0.876944	0.352094
2071.67	-36140.1	-14552	2.59	-0.152933	-0.873098	0.352903
2071.68	-36140.1	-14552	2.59	-0.149528	-0.872961	0.351417
2071.7	-36140.2	-14552	2.59	-0.146305	-0.873258	0.348113
2071.72	-36140.2	-14552	2.59	-0.143194	-0.871507	0.343387
2071.73	-36140.3	-14552	2.59	-0.139174	-0.869838	0.337741
2071.75	-36140.3	-14552.1	2.59	-0.133892	-0.869846	0.332343
2071.77	-36140.4	-14552.1	2.59	-0.128972	-0.86992	0.329914
2071.78	-36140.4	-14552.1	2.59001	-0.125429	-0.869437	0.33283
2071.8	-36140.4	-14552.1	2.58999	-0.122462	-0.870692	0.34232
2071.82	-36140.5	-14552.1	2.58998	-0.119276	-0.874287	0.359792
2071.84	-36140.5	-14552.2	2.59002	-0.115454	-0.877314	0.38719
2071.85	-36140.6	-14552.2	2.59007	-0.110589	-0.877746	0.424745
2071.87	-36140.6	-14552.2	2.5899	-0.10422	-0.875657	0.469683
2071.89	-36140.6	-14552.2	2.58971	-0.0961157	-0.87109	0.520429
2071.9	-36140.7	-14552.2	2.59039	-0.0864044	-0.863735	0.57759
2071.92	-36140.7	-14552.3	2.59215	-0.075879	-0.853641	0.640719
2071.94	-36140.8	-14552.3	2.59411	-0.066231	-0.841417	0.707554
2071.95	-36140.8	-14552.3	2.59581	-0.0577979	-0.827684	0.775719
2071.97	-36140.9	-14552.3	2.59744	-0.0491811	-0.813018	0.842927
2071.99	-36140.9	-14552.3	2.5991	-0.0405573	-0.797959	0.908256
2072.01	-36140.9	-14552.4	2.6008	-0.03385	-0.783027	0.972246
2072.02	-36141	-14552.4	2.60252	-0.028981	-0.769134	1.03512
2072.04	-36141	-14552.4	2.60425	-0.0237394	-0.757585	1.0966
2072.06	-36141.1	-14552.5	2.60597	-0.0183407	-0.749161	1.15453
2072.07	-36141.1	-14552.5	2.60763	-0.0151721	-0.744138	1.20528
2072.09	-36141.1	-14552.5	2.60929	-0.0139008	-0.742772	1.24801
2072.11	-36141.2	-14552.5	2.61106	-0.0121413	-0.745263	1.28405
2072.12	-36141.2	-14552.5	2.6128	-0.0102337	-0.750879	1.31251
2072.14	-36141.3	-14552.6	2.61421	-0.0105135	-0.758241	1.33104
2072.16	-36141.3	-14552.6	2.61592	-0.0126603	-0.767061	1.34052
2072.18	-36141.3	-14552.6	2.61901	-0.0146747	-0.777716	1.34398
2072.19	-36141.4	-14552.6	2.62253	-0.0162127	-0.789703	1.34305
2072.21	-36141.4	-14552.7	2.62462	-0.0178544	-0.802028	1.33849
2072.23	-36141.4	-14552.7	2.62613	-0.0196072	-0.813972	1.33106
2072.24	-36141.5	-14552.7	2.62915	-0.0212083	-0.82502	1.32155
2072.26	-36141.5	-14552.8	2.6328	-0.0229633	-0.835012	1.31118
2072.28	-36141.6	-14552.8	2.63511	-0.0254507	-0.843974	1.30111
2072.29	-36141.6	-14552.8	2.63643	-0.0291777	-0.852004	1.29066
2072.31	-36141.6	-14552.8	2.63797	-0.0343675	-0.85924	1.2787
2072.33	-36141.7	-14552.9	2.63979	-0.0395035	-0.865908	1.26614
2072.35	-36141.7	-14552.9	2.64155	-0.0429341	-0.872364	1.25447
2072.36	-36141.8	-14552.9	2.64324	-0.0463989	-0.879532	1.24355
2072.38	-36141.8	-14552.9	2.6449	-0.0521965	-0.888398	1.23298
2072.4	-36141.8	-14553	2.64657	-0.0595546	-0.899293	1.22378
2072.41	-36141.9	-14553	2.64825	-0.0672943	-0.912614	1.21709
2072.43	-36141.9	-14553	2.65	-0.0766667	-0.93	1.21242
2072.45	-36142	-14553.1	2.6518	-0.0886998	-0.952154	1.20901
2072.46	-36142	-14553.1	2.65342	-0.100633	-0.974554	1.20689
2072.48	-36142	-14553.1	2.65466	-0.109813	-0.993046	1.20613
2072.5	-36142.1	-14553.2	2.6557	-0.117128	-1.0091	1.20635
2072.52	-36142.1	-14553.2	2.65681	-0.124206	-1.02534	1.20707
2072.53	-36142.1	-14553.2	2.6581	-0.132108	-1.04341	1.20788
2072.55	-36142.2	-14553.2	2.65931	-0.140293	-1.06207	1.20865
2072.57	-36142.2	-14553.3	2.66009	-0.147942	-1.0796	1.20924
2072.58	-36142.3	-14553.3	2.6603	-0.154477	-1.09462	1.20948
2072.6	-36142.3	-14553.3	2.66016	-0.159895	-1.10656	1.20906
2072.62	-36142.3	-14553.4	2.65996	-0.164274	-1.11497	1.20761
2072.63	-36142.4	-14553.4	2.6599	-0.167583	-1.11942	1.20497
2072.65	-36142.4	-14553.4	2.65994	-0.169561	-1.11949	1.20132
2072.67	-36142.4	-14553.5	2.66003	-0.169923	-1.11475	1.19688
2072.69	-36142.5	-14553.5	2.66009	-0.16858	-1.10513	1.19178
2072.7	-36142.5	-14553.5	2.66008	-0.165784	-1.09113	1.18602
2072.72	-36142.5	-14553.6	2.65993	-0.161815	-1.07331	1.17956
2072.74	-36142.6	-14553.6	2.65972	-0.156823	-1.05221	1.17277
2072.75	-36142.6	-14553.6	2.65975	-0.150759	-1.02839	1.16649
2072.77	-36142.6	-14553.7	2.66031	-0.143571	-1.00241	1.16162
2072.79	-36142.7	-14553.7	2.66142	-0.135549	-0.975088	1.15856
2072.8	-36142.7	-14553.8	2.66271	-0.127421	-0.947574	1.15709
2072.82	-36142.7	-14553.8	2.66381	-0.119933	-0.921045	1.15698
2072.84	-36142.8	-14553.8	2.66473	-0.113568	-0.89661	1.15877
2072.86	-36142.8	-14553.9	2.6659	-0.108527	-0.87531	1.16384
2072.87	-36142.8	-14553.9	2.66774	-0.104996	-0.858161	1.17354
2072.89	-36142.9	-14553.9	2.67013	-0.103098	-0.845753	1.1883
2072.91	-36142.9	-14554	2.6725	-0.102903	-0.838273	1.20762
2072.92	-36142.9	-14554	2.67429	-0.104433	-0.835832	1.231
2072.94	-36143	-14554	2.67544	-0.107015	-0.837523	1.25831
2072.96	-36143	-14554.1	2.67634	-0.109424	-0.841631	1.28968
2072.97	-36143	-14554.1	2.67734	-0.110482	-0.84645	1.32513
2072.99	-36143.1	-14554.2	2.6785	-0.109815	-0.850636	1.36329
2073.01	-36143.1	-14554.2	2.67968	-0.107591	-0.853096	1.4018
2073.03	-36143.1	-14554.2	2.68072	-0.103917	-0.852703	1.43839
2073.04	-36143.2	-14554.3	2.68175	-0.0981737	-0.847924	1.47161
2073.06	-36143.2	-14554.3	2.68299	-0.0893167	-0.836991	1.50048
2073.08	-36143.2	-14554.3	2.68465	-0.0764994	-0.81835	1.52409
2073.09	-36143.3	-14554.4	2.68682	-0.0605461	-0.792211	1.54201
2073.11	-36143.3	-14554.4	2.68948	-0.043107	-0.759661	1.55405
2073.13	-36143.3	-14554.5	2.69261	-0.0256773	-0.721814	1.56018
2073.14	-36143.3	-14554.5	2.69604	-0.00864796	-0.679937	1.56142
2073.16	-36143.4	-14554.5	2.69959	0.00805329	-0.63536	1.55924
2073.18	-36143.4	-14554.6	2.70305	0.0243776	-0.589427	1.5551
2073.2	-36143.4	-14554.6	2.70644	0.0395761	-0.543557	1.55052
2073.21	-36143.5	-14554.6	2.7098	0.0526516	-0.499198	1.54698
2073.23	-36143.5	-14554.7	2.71318	0.0627434	-0.458026	1.54583
2073.25	-36143.5	-14554.7	2.71658	0.0696422	-0.422815	1.54753
2073.26	-36143.6	-14554.8	2.72	0.0733333	-0.396667	1.55229
2073.28	-36143.6	-14554.8	2.72342	0.0738495	-0.382084	1.56018
2073.3	-36143.6	-14554.8	2.72682	0.0714136	-0.379176	1.5708
2073.31	-36143.6	-14554.9	2.7302	0.0662963	-0.387455	1.58359
2073.33	-36143.7	-14554.9	2.73354	0.0588144	-0.4063	1.59801
2073.35	-36143.7	-14555	2.73692	0.0494402	-0.434659	1.61345
2073.37	-36143.7	-14555	2.74042	0.0386784	-0.471384	1.62932
2073.38	-36143.8	-14555	2.74404	0.0271151	-0.514948	1.64495
2073.4	-36143.8	-14555.1	2.74749	0.0155648	-0.562752	1.65946
2073.42	-36143.8	-14555.1	2.75048	0.00488157	-0.612009	1.67195
2073.43	-36143.8	-14555.1	2.75287	-0.00430769	-0.660181	1.68194
2073.45	-36143.9	-14555.2	2.75499	-0.0119174	-0.705331	1.68989
2073.47	-36143.9	-14555.2	2.75722	-0.0179411	-0.745613	1.69643
2073.48	-36143.9	-14555.3	2.75971	-0.0224036	-0.779979	1.70199
2073.5	-36143.9	-14555.3	2.76204	-0.0253924	-0.808994	1.70655
2073.52	-36144	-14555.4	2.76375	-0.0270042	-0.83341	1.71008
2073.54	-36144	-14555.4	2.76477	-0.0274445	-0.853308	1.71294
2073.55	-36144	-14555.4	2.76574	-0.0271065	-0.867615	1.71616
2073.57	-36144.1	-14555.5	2.76735	-0.0263977	-0.875162	1.72083
2073.59	-36144.1	-14555.5	2.76972	-0.0255025	-0.875865	1.72743
2073.6	-36144.1	-14555.6	2.77217	-0.024277	-0.871229	1.7355
2073.62	-36144.2	-14555.6	2.77394	-0.0225563	-0.86288	1.74455
2073.64	-36144.2	-14555.6	2.77495	-0.0203607	-0.852151	1.75414
2073.65	-36144.2	-14555.7	2.77591	-0.017944	-0.84001	1.76392
2073.67	-36144.2	-14555.7	2.77757	-0.015568	-0.8274	1.77356
2073.69	-36144.2	-14555.8	2.77997	-0.0133164	-0.815234	1.78267
2073.71	-36144.3	-14555.8	2.7824	-0.0110805	-0.804392	1.79078
2073.72	-36144.3	-14555.8	2.78413	-0.00874996	-0.795721	1.79744
2073.74	-36144.3	-14555.9	2.78517	-0.00637511	-0.789363	1.8025
2073.76	-36144.4	-14555.9	2.78614	-0.00415484	-0.784809	1.8061
2073.77	-36144.4	-14556	2.78766	-0.00228978	-0.781534	1.80838
2073.79	-36144.4	-14556	2.78982	-0.000919055	-0.779137	1.80948
2073.81	-36144.4	-14556.1	2.7923	-0.000132969	-0.777318	1.80958
2073.82	-36144.5	-14556.1	2.79476	3.23374e-06	-0.775762	1.80884
2073.84	-36144.5	-14556.2	2.79709	-0.000203958	-0.773934	1.80745
2073.86	-36144.5	-14556.2	2.79934	-0.000152904	-0.77112	1.80561
2073.88	-36144.5	-14556.2	2.80158	0.000686835	-0.766693	1.80348
2073.89	-36144.6	-14556.3	2.80384	0.00204334	-0.760959	1.80086
2073.91	-36144.6	-14556.3	2.80612	0.0031788	-0.754765	1.79731
2073.93	-36144.6	-14556.4	2.80844	0.00352294	-0.748875	1.79244
2073.94	-36144.6	-14556.4	2.81074	0.00394167	-0.743302	1.7861
2073.96	-36144.6	-14556.4	2.81296	0.00601106	-0.737688	1.77824
2073.98	-36144.7	-14556.5	2.81505	0.0110846	-0.731763	1.76881
2073.99	-36144.7	-14556.5	2.8172	0.0189548	-0.725858	1.75766
2074.01	-36144.7	-14556.6	2.81967	0.0287594	-0.720557	1.74459
2074.03	-36144.7	-14556.6	2.82269	0.0398306	-0.716335	1.72946
2074.05	-36144.8	-14556.7	2.82609	0.0526219	-0.713042	1.71248
2074.06	-36144.8	-14556.7	2.82959	0.0679841	-0.710303	1.69398
2074.08	-36144.8	-14556.8	2.83298	0.0864434	-0.707792	1.67435
2074.1	-36144.8	-14556.8	2.83637	0.106668	-0.705455	1.65414
2074.11	-36144.9	-14556.9	2.84	0.126667	-0.703333	1.63399
2074.13	-36144.9	-14556.9	2.84406	0.14477	-0.701519	1.61451
2074.15	-36144.9	-14556.9	2.8486	0.16059	-0.7003	1.59624
2074.16	-36144.9	-14557	2.85364	0.174059	-0.700015	1.57969
2074.18	-36144.9	-14557	2.85914	0.185152	-0.700809	1.56531
2074.2	-36145	-14557.1	2.8649	0.19398	-0.702172	1.55325
2074.22	-36145	-14557.1	2.87067	0.200683	-0.70346	1.54367
2074.23	-36145	-14557.2	2.87631	0.205437	-0.70415	1.5367
2074.25	-36145	-14557.2	2.88193	0.208516	-0.704065	1.53261
2074.27	-36145	-14557.3	2.8877	0.210211	-0.703092	1.53166
2074.28	-36145.1	-14557.3	2.89362	0.210807	-0.701019	1.53395
2074.3	-36145.1	-14557.4	2.89934	0.210573	-0.697414	1.53909
2074.32	-36145.1	-14557.4	2.90446	0.209776	-0.691814	1.54663
2074.33	-36145.1	-14557.4	2.90891	0.208665	-0.684264	1.55618
2074.35	-36145.1	-14557.5	2.91327	0.207459	-0.675833	1.56744
2074.37	-36145.2	-14557.5	2.91822	0.206369	-0.667705	1.5801
2074.39	-36145.2	-14557.6	2.92394	0.205418	-0.660252	1.59347
2074.4	-36145.2	-14557.6	2.9298	0.204302	-0.652448	1.60615
2074.42	-36145.2	-14557.7	2.9351	0.202706	-0.643144	1.61667
2074.44	-36145.2	-14557.7	2.93962	0.201483	-0.631753	1.62394
2074.45	-36145.3	-14557.8	2.94396	0.203197	-0.618519	1.6274
2074.47	-36145.3	-14557.8	2.94871	0.210508	-0.60376	1.62654
2074.49	-36145.3	-14557.9	2.95414	0.224493	-0.587955	1.62081
2074.5	-36145.3	-14557.9	2.96007	0.244238	-0.571794	1.60963
2074.52	-36145.3	-14558	2.96628	0.268715	-0.555953	1.59244
2074.54	-36145.4	-14558	2.97277	0.297331	-0.540434	1.56918
2074.56	-36145.4	-14558.1	2.97979	0.329956	-0.524514	1.54037
2074.57	-36145.4	-14558.1	2.98755	0.366485	-0.50747	1.50657
2074.59	-36145.4	-14558.2	2.99621	0.406811	-0.489339	1.46826
2074.61	-36145.4	-14558.2	3.00578	0.450828	-0.470862	1.42591
2074.62	-36145.5	-14558.3	3.01629	0.498396	-0.452757	1.37999
2074.64	-36145.5	-14558.3	3.02755	0.548882	-0.434938	1.33109
2074.66	-36145.5	-14558.4	3.03919	0.601258	-0.416684	1.27991
2074.67	-36145.5	-14558.4	3.05093	0.654511	-0.397355	1.22716
2074.69	-36145.5	-14558.5	3.06297	0.70796	-0.377513	1.17346
2074.71	-36145.6	-14558.5	3.07593	0.761142	-0.358543	1.11938
2074.73	-36145.6	-14558.6	3.09034	0.813612	-0.3418	1.06548
2074.74	-36145.6	-14558.6	3.10608	0.865028	-0.32819	1.01218
2074.76	-36145.6	-14558.7	3.12269	0.915108	-0.31836	0.959849
2074.78	-36145.6	-14558.7	3.13974	0.963592	-0.312903	0.908787
2074.79	-36145.7	-14558.8	3.15747	1.0104	-0.311987	0.858979
2074.81	-36145.7	-14558.8	3.17647	1.05554	-0.31557	0.810245
2074.83	-36145.7	-14558.9	3.19716	1.09904	-0.323644	0.762526
2074.84	-36145.7	-14558.9	3.21895	1.14109	-0.336425	0.716613
2074.86	-36145.7	-14559	3.2408	1.18193	-0.354227	0.673652
2074.88	-36145.8	-14559	3.26192	1.22154	-0.377314	0.634616
2074.9	-36145.8	-14559.1	3.28273	1.25829	-0.405644	0.599461
2074.91	-36145.8	-14559.1	3.30408	1.29003	-0.439072	0.567786
2074.93	-36145.8	-14559.2	3.32665	1.31495	-0.477018	0.539332
2074.95	-36145.8	-14559.2	3.35	1.33345	-0.516419	0.514643
2074.96	-36145.9	-14559.3	3.37333	1.34667	-0.553333	0.494553
2074.98	-36145.9	-14559.3	3.39606	1.35567	-0.584609	0.479573
2075	-36145.9	-14559.4	3.41854	1.36107	-0.610264	0.468924
2075.01	-36145.9	-14559.4	3.44136	1.36339	-0.631107	0.461507
2075.03	-36145.9	-14559.5	3.46491	1.36312	-0.647405	0.456402
2075.05	-36146	-14559.6	3.48888	1.36057	-0.657605	0.453296
2075.07	-36146	-14559.6	3.5128	1.35604	-0.659776	0.452006
2075.08	-36146	-14559.7	3.53643	1.34992	-0.652216	0.452339
2075.1	-36146	-14559.7	3.56012	1.3428	-0.63387	0.454083
2075.12	-36146.1	-14559.8	3.58433	1.33536	-0.603803	0.457023
2075.13	-36146.1	-14559.8	3.60922	1.3279	-0.562011	0.460938
2075.15	-36146.1	-14559.9	3.63433	1.32001	-0.510717	0.465591
2075.17	-36146.1	-14560	3.6591	1.31113	-0.452471	0.470744
2075.18	-36146.1	-14560	3.68321	1.30111	-0.389817	0.476277
2075.2	-36146.2	-14560.1	3.70683	1.29062	-0.325293	0.482301
2075.22	-36146.2	-14560.2	3.73019	1.28039	-0.26144	0.488959
2075.24	-36146.2	-14560.2	3.75333	1.27061	-0.200965	0.496227
2075.25	-36146.2	-14560.3	3.77589	1.26048	-0.14686	0.503804
2075.27	-36146.3	-14560.3	3.7975	1.24915	-0.102099	0.511361
2075.29	-36146.3	-14560.4	3.81812	1.23654	-0.067108	0.518757
2075.3	-36146.3	-14560.4	3.83822	1.22377	-0.0385674	0.526123
2075.32	-36146.3	-14560.5	3.85829	1.21202	-0.0129143	0.533602
2075.34	-36146.3	-14560.6	3.87859	1.20163	0.0113628	0.541163
2075.35	-36146.4	-14560.6	3.89909	1.19186	0.033191	0.548545
2075.37	-36146.4	-14560.7	3.91972	1.18194	0.0513092	0.555482
2075.39	-36146.4	-14560.7	3.94032	1.17165	0.0638287	0.561915
2075.41	-36146.4	-14560.8	3.96063	1.16138	0.0681834	0.568007
2075.42	-36146.5	-14560.9	3.98037	1.15153	0.0619312	0.573925
2075.44	-36146.5	-14560.9	3.99962	1.14226	0.0458007	0.579665
2075.46	-36146.5	-14561	4.01874	1.13349	0.0234572	0.585063
2075.47	-36146.5	-14561.1	4.03809	1.12513	-0.00144911	0.589954
2075.49	-36146.6	-14561.1	4.05757	1.11711	-0.0272377	0.594259
2075.51	-36146.6	-14561.2	4.07673	1.10936	-0.0537921	0.597965
2075.52	-36146.6	-14561.3	4.09516	1.1018	-0.0807646	0.601072
2075.54	-36146.6	-14561.3	4.1131	1.09466	-0.10438	0.603705
2075.56	-36146.7	-14561.4	4.13121	1.08832	-0.118533	0.606075
2075.58	-36146.7	-14561.5	4.15009	1.08311	-0.118006	0.608411
2075.59	-36146.7	-14561.5	4.16954	1.0787	-0.106997	0.611073
2075.61	-36146.8	-14561.6	4.18887	1.0744	-0.095178	0.614502
2075.63	-36146.8	-14561.7	4.2075	1.06958	-0.0908712	0.619094
2075.64	-36146.8	-14561.7	4.22554	1.06404	-0.0906933	0.624859
2075.66	-36146.8	-14561.8	4.24348	1.05783	-0.0854721	0.631616
2075.68	-36146.9	-14561.9	4.26169	1.0511	-0.0676929	0.639178
2075.69	-36146.9	-14561.9	4.28	1.04484	-0.0414907	0.647331
2075.71	-36146.9	-14562	4.29793	1.04035	-0.0158868	0.655847
2075.73	-36147	-14562.1	4.31517	1.03865	0.00194969	0.664416
2075.75	-36147	-14562.1	4.33202	1.03898	0.0155204	0.672243
2075.76	-36147	-14562.2	4.34899	1.03995	0.0321079	0.678363
2075.78	-36147	-14562.3	4.36653	1.04063	0.0567215	0.681977
2075.8	-36147.1	-14562.3	4.38467	1.04225	0.083498	0.683083
2075.81	-36147.1	-14562.4	4.40333	1.04667	0.103333	0.681917
2075.83	-36147.1	-14562.5	4.42241	1.05508	0.109827	0.678509
2075.85	-36147.2	-14562.5	4.44174	1.06601	0.107397	0.672059
2075.86	-36147.2	-14562.6	4.46114	1.0773	0.103162	0.661562
2075.88	-36147.2	-14562.7	4.48047	1.08794	0.102267	0.646247
2075.9	-36147.3	-14562.8	4.49972	1.10072	0.103231	0.626141
2075.92	-36147.3	-14562.8	4.51892	1.11926	0.103183	0.601436
2075.93	-36147.3	-14562.9	4.53812	1.14585	0.100383	0.572216
2075.95	-36147.3	-14563	4.55737	1.17909	0.0962772	0.538256
2075.97	-36147.4	-14563	4.57677	1.21692	0.0928689	0.499283
2075.98	-36147.4	-14563.1	4.59648	1.25783	0.0912966	0.455547
2076	-36147.4	-14563.2	4.61693	1.30149	0.0906411	0.40855
2076.02	-36147.5	-14563.2	4.63855	1.34778	0.0896865	0.359978
2076.03	-36147.5	-14563.3	4.66156	1.39571	0.0877469	0.311379
2076.05	-36147.5	-14563.4	4.68574	1.44254	0.0852075	0.264027
2076.07	-36147.6	-14563.5	4.71077	1.48533	0.0825805	0.219159
2076.09	-36147.6	-14563.5	4.73645	1.52194	0.0801827	0.177773
2076.1	-36147.6	-14563.6	4.76272	1.55155	0.0779949	0.140457
2076.12	-36147.7	-14563.7	4.78951	1.57351	0.0759573	0.107748
2076.14	-36147.7	-14563.8	4.81669	1.58839	0.0736115	0.0797462
2076.15	-36147.7	-14563.8	4.84399	1.59855	0.0699134	0.0559006
2076.17	-36147.8	-14563.9	4.87115	1.60647	0.0637995	0.0356057
2076.19	-36147.8	-14564	4.89816	1.6136	0.0552045	0.0181017
2076.2	-36147.8	-14564.1	4.92538	1.62011	0.0453204	0.00243423
2076.22	-36147.9	-14564.1	4.95316	1.6261	0.0353961	-0.012349
2076.24	-36147.9	-14564.2	4.98149	1.63214	0.0260635	-0.0268273
2076.26	-36147.9	-14564.3	5.00998	1.63928	0.0172887	-0.0411772
2076.27	-36148	-14564.4	5.03826	1.64855	0.0090204	-0.0555438
2076.29	-36148	-14564.5	5.06637	1.6598	0.00152316	-0.069841
2076.31	-36148	-14564.5	5.09478	1.6718	-0.00464557	-0.0837689
2076.32	-36148.1	-14564.6	5.12391	1.6833	-0.00898482	-0.0970316
2076.34	-36148.1	-14564.7	5.15357	1.69335	-0.0120518	-0.109523
2076.36	-36148.1	-14564.8	5.18308	1.70121	-0.0152441	-0.121285
2076.37	-36148.2	-14564.8	5.21181	1.70629	-0.0198645	-0.132348
2076.39	-36148.2	-14564.9	5.23994	1.70939	-0.0257473	-0.142488
2076.41	-36148.3	-14565	5.26821	1.71227	-0.0317279	-0.151309
2076.43	-36148.3	-14565.1	5.2973	1.71646	-0.0367483	-0.158483
2076.44	-36148.3	-14565.2	5.32698	1.72096	-0.0410183	-0.164374
2076.46	-36148.4	-14565.3	5.35649	1.72335	-0.045484	-0.16975
2076.48	-36148.4	-14565.3	5.3852	1.72158	-0.0510673	-0.175316
2076.49	-36148.4	-14565.4	5.41334	1.71723	-0.058413	-0.181226
2076.51	-36148.5	-14565.5	5.44161	1.71364	-0.0680292	-0.187357
2076.53	-36148.5	-14565.6	5.4706	1.71371	-0.0803906	-0.19367
2076.54	-36148.6	-14565.7	5.50016	1.71722	-0.0957512	-0.200675
2076.56	-36148.6	-14565.8	5.52985	1.72264	-0.114272	-0.209117
2076.58	-36148.6	-14565.8	5.55932	1.72875	-0.135965	-0.219594
2076.6	-36148.7	-14565.9	5.58869	1.73613	-0.159982	-0.231858
2076.61	-36148.7	-14566	5.61825	1.74598	-0.185173	-0.245366
2076.63	-36148.8	-14566.1	5.64827	1.75912	-0.210399	-0.259596
2076.65	-36148.8	-14566.2	5.67884	1.77438	-0.234584	-0.274152
2076.66	-36148.8	-14566.3	5.71	1.79	-0.256667	-0.288671
2076.68	-36148.9	-14566.4	5.74158	1.80444	-0.275747	-0.302756
2076.7	-36148.9	-14566.5	5.77255	1.817	-0.291552	-0.315866
2076.71	-36149	-14566.5	5.80164	1.82719	-0.303968	-0.327424
2076.73	-36149	-14566.6	5.82852	1.83473	-0.313203	-0.33709
2076.75	-36149	-14566.7	5.85596	1.84004	-0.320547	-0.34531
2076.77	-36149.1	-14566.8	5.88734	1.8437	-0.327515	-0.352697
2076.78	-36149.1	-14566.9	5.92391	1.84602	-0.334764	-0.359401
2076.8	-36149.2	-14567	5.96084	1.84664	-0.340531	-0.364267
2076.82	-36149.2	-14567.1	5.99416	1.84536	-0.343251	-0.366527
2076.83	-36149.2	-14567.2	6.0255	1.84283	-0.343127	-0.367148
2076.85	-36149.3	-14567.3	6.05657	1.8396	-0.340476	-0.366931
2076.87	-36149.3	-14567.4	6.08711	1.83568	-0.33517	-0.365565
2076.88	-36149.4	-14567.5	6.11703	1.83096	-0.327307	-0.362963
2076.9	-36149.4	-14567.6	6.14716	1.82521	-0.317588	-0.359817
2076.92	-36149.4	-14567.7	6.178	1.81844	-0.307058	-0.356555
2076.94	-36149.5	-14567.8	6.20918	1.81119	-0.297311	-0.352892
2076.95	-36149.5	-14567.9	6.24022	1.80412	-0.289806	-0.348863
2076.97	-36149.6	-14568	6.27064	1.79798	-0.285637	-0.345197
2076.99	-36149.6	-14568.1	6.30053	1.79294	-0.285208	-0.342032
2077	-36149.6	-14568.2	6.33076	1.78842	-0.287958	-0.338558
2077.02	-36149.7	-14568.3	6.36168	1.78352	-0.293043	-0.33455
2077.04	-36149.7	-14568.4	6.3928	1.77713	-0.299336	-0.330763
2077.05	-36149.8	-14568.5	6.42374	1.76988	-0.306175	-0.327846
2077.07	-36149.8	-14568.6	6.45435	1.7646	-0.31353	-0.32624
2077.09	-36149.8	-14568.7	6.48441	1.76285	-0.321739	-0.32701
2077.11	-36149.9	-14568.8	6.51365	1.76462	-0.331495	-0.331868
2077.12	-36149.9	-14568.9	6.54266	1.77118	-0.343448	-0.341474
2077.14	-36150	-14569	6.57289	1.78497	-0.358085	-0.355298
2077.16	-36150	-14569.1	6.60403	1.80466	-0.373911	-0.372435
2077.17	-36150.1	-14569.2	6.63427	1.82549	-0.387853	-0.391665
2077.19	-36150.1	-14569.3	6.66403	1.84539	-0.40074	-0.411473
2077.21	-36150.1	-14569.4	6.69541	1.86439	-0.416284	-0.430162
2077.22	-36150.2	-14569.5	6.72834	1.88147	-0.433974	-0.446773
2077.24	-36150.2	-14569.6	6.76114	1.89481	-0.450208	-0.460933
2077.26	-36150.3	-14569.7	6.79367	1.90439	-0.465322	-0.472232
2077.28	-36150.3	-14569.8	6.8268	1.91133	-0.481991	-0.480311
2077.29	-36150.4	-14569.9	6.86024	1.91584	-0.498869	-0.485702
2077.31	-36150.4	-14570.1	6.89315	1.91768	-0.512642	-0.48935
2077.33	-36150.4	-14570.2	6.92566	1.9171	-0.524012	-0.491187
2077.34	-36150.5	-14570.3	6.95839	1.91464	-0.535711	-0.490695
2077.36	-36150.5	-14570.4	6.99099	1.91079	-0.547887	-0.488494
2077.38	-36150.6	-14570.5	7.02282	1.90599	-0.559594	-0.485628
2077.39	-36150.6	-14570.6	7.05438	1.90088	-0.571219	-0.482176
2077.41	-36150.7	-14570.7	7.08654	1.89599	-0.583467	-0.477911
2077.43	-36150.7	-14570.8	7.11943	1.8907	-0.595367	-0.473297
2077.45	-36150.7	-14570.9	7.15267	1.88416	-0.605404	-0.468917
2077.46	-36150.8	-14571	7.18485	1.87707	-0.612971	-0.464344
2077.48	-36150.8	-14571.2	7.21483	1.8704	-0.617829	-0.459023
2077.5	-36150.9	-14571.3	7.24483	1.86374	-0.619959	-0.453475
2077.51	-36150.9	-14571.4	7.27717	1.85661	-0.619458	-0.448344
2077.53	-36151	-14571.5	7.31	1.85	-0.616667	-0.443355
2077.55	-36151	-14571.6	7.34113	1.8448	-0.612052	-0.438167
2077.56	-36151.1	-14571.7	7.37183	1.83967	-0.606311	-0.433285
2077.58	-36151.1	-14571.9	7.40354	1.83326	-0.599986	-0.429051
2077.6	-36151.1	-14572	7.43516	1.82626	-0.592888	-0.424543
2077.62	-36151.2	-14572.1	7.46582	1.81943	-0.584749	-0.419028
2077.63	-36151.2	-14572.2	7.49712	1.8125	-0.575526	-0.413293
2077.65	-36151.3	-14572.3	7.53	1.80536	-0.565365	-0.408107
2077.67	-36151.3	-14572.5	7.56216	1.79898	-0.554797	-0.403306
2077.68	-36151.4	-14572.6	7.59216	1.79388	-0.543794	-0.398754
2077.7	-36151.4	-14572.7	7.62204	1.78914	-0.530829	-0.394783
2077.72	-36151.4	-14572.8	7.65312	1.78403	-0.515376	-0.391454
2077.73	-36151.5	-14573	7.68372	1.77876	-0.4998	-0.388032
2077.75	-36151.5	-14573.1	7.71289	1.77358	-0.485815	-0.3841
2077.77	-36151.6	-14573.2	7.74197	1.76852	-0.472966	-0.380119
2077.79	-36151.6	-14573.3	7.77187	1.76354	-0.460988	-0.376339
2077.8	-36151.7	-14573.5	7.80233	1.75851	-0.450383	-0.372475
2077.82	-36151.7	-14573.6	7.83316	1.75335	-0.440539	-0.368473
2077.84	-36151.8	-14573.7	7.86442	1.74817	-0.428833	-0.364764
2077.85	-36151.8	-14573.8	7.8956	1.74302	-0.414805	-0.361441
2077.87	-36151.8	-14573.9	7.9253	1.7379	-0.401416	-0.358033
2077.89	-36151.9	-14574.1	7.95346	1.73286	-0.389847	-0.354251
2077.9	-36151.9	-14574.2	7.98179	1.72804	-0.378728	-0.350099
2077.92	-36152	-14574.4	8.01103	1.72305	-0.368091	-0.345619
2077.94	-36152	-14574.5	8.04055	1.71693	-0.359847	-0.34089
2077.96	-36152.1	-14574.6	8.06978	1.70988	-0.353394	-0.336312
2077.97	-36152.1	-14574.7	8.09838	1.70338	-0.345409	-0.332628
2077.99	-36152.2	-14574.8	8.12661	1.69839	-0.335136	-0.330443
2078.01	-36152.2	-14575	8.15526	1.69531	-0.324215	-0.330225
2078.02	-36152.3	-14575.1	8.18452	1.69533	-0.312342	-0.332558
2078.04	-36152.3	-14575.3	8.21404	1.70017	-0.297468	-0.338072
2078.06	-36152.3	-14575.4	8.24324	1.70942	-0.279828	-0.346337
2078.07	-36152.4	-14575.5	8.27152	1.72094	-0.261431	-0.356114
2078.09	-36152.4	-14575.6	8.29972	1.73276	-0.243112	-0.366597
2078.11	-36152.5	-14575.8	8.32953	1.74316	-0.224946	-0.377219
2078.13	-36152.5	-14575.9	8.36076	1.75136	-0.207902	-0.386628
2078.14	-36152.6	-14576.1	8.39202	1.75717	-0.193314	-0.393068
2078.16	-36152.6	-14576.2	8.42282	1.75991	-0.179936	-0.396203
2078.18	-36152.7	-14576.3	8.45318	1.75877	-0.165183	-0.396499
