# Supplementary material for: Extraction of driving behavior primitives considering driver expectation and vehicle dynamics
Source: PLoS One. 2025 Dec 31;20(12):e0340123. doi: 10.1371/journal.pone.0340123 (PMC12755792; doi:10.1371/journal.pone.0340123)
Supplement: S2 File — The dataset utilized in this study is organized into two main folders, categorizing driving scenarios into straight driving and turning maneuvers. These folders contain the raw, unprocessed behavioral data. For a detailed description of the variables and format within the.xlsx files, please refer to the accompanying readme.txt file. (ZIP) [file pone.0340123.s002.zip › DataSetForPimitiveExaction-2/turning/c21_w_3.xlsx]

## Sheet: Sheet1
1786.76	-36126.5	-14554.2	5.61624	-0.0699992	-0.0400001	-3.19727
1786.77	-36126.6	-14554.2	5.61289	-0.0700002	-0.0399997	-3.20715
1786.79	-36126.7	-14554.2	5.60984	-0.0699999	-0.0400013	-3.2209
1786.81	-36126.8	-14554.2	5.61006	-0.0700001	-0.0399925	-3.24171
1786.82	-36126.9	-14554.1	5.60999	-0.0699997	-0.0400284	-3.26854
1786.84	-36127	-14554.1	5.60998	-0.0700012	-0.0398945	-3.29881
1786.86	-36127.1	-14554.1	5.61013	-0.0699939	-0.04058	-3.33216
1786.87	-36127.2	-14554	5.60947	-0.070023	-0.0439937	-3.36409
1786.89	-36127.3	-14554	5.60581	-0.069915	-0.0481988	-3.4015
1786.91	-36127.4	-14554	5.6022	-0.0705711	-0.0547183	-3.43952
1786.93	-36127.5	-14553.9	5.59968	-0.0825091	-0.0575268	-3.46343
1786.94	-36127.5	-14553.9	5.60025	-0.121231	-0.0610618	-3.46116
1786.96	-36127.6	-14553.9	5.59903	-0.182932	-0.06453	-3.43494
1786.98	-36127.7	-14553.8	5.59567	-0.234761	-0.067819	-3.39341
1786.99	-36127.8	-14553.8	5.59109	-0.304021	-0.0712614	-3.32284
1787.01	-36127.9	-14553.8	5.58394	-0.429856	-0.0746657	-3.21415
1787.03	-36128	-14553.7	5.57652	-0.571878	-0.0782694	-3.07916
1787.04	-36128.1	-14553.7	5.56432	-0.725204	-0.0802577	-2.92627
1787.06	-36128.2	-14553.7	5.55042	-0.87414	-0.0799267	-2.7627
1787.08	-36128.3	-14553.6	5.53613	-1.0332	-0.0800195	-2.5996
1787.1	-36128.3	-14553.6	5.51702	-1.20668	-0.0799954	-2.41808
1787.11	-36128.4	-14553.6	5.49464	-1.38008	-0.0800008	-2.23332
1787.13	-36128.5	-14553.6	5.46956	-1.54037	-0.0800015	-2.05536
1787.15	-36128.6	-14553.5	5.44181	-1.70738	-0.0799937	-1.86342
1787.16	-36128.7	-14553.5	5.41262	-1.86691	-0.080026	-1.66992
1787.18	-36128.8	-14553.5	5.38103	-2.01164	-0.0799023	-1.48601
1787.2	-36128.9	-14553.4	5.34422	-2.1493	-0.0803369	-1.29811
1787.21	-36129	-14553.4	5.30367	-2.26619	-0.0777404	-1.123
1787.23	-36129	-14553.4	5.26665	-2.36935	-0.0765154	-0.964787
1787.25	-36129.1	-14553.4	5.22595	-2.45999	-0.076381	-0.802715
1787.27	-36129.2	-14553.3	5.18499	-2.53394	-0.0791851	-0.652631
1787.28	-36129.3	-14553.3	5.14355	-2.59797	-0.0799086	-0.517625
1787.3	-36129.4	-14553.3	5.09501	-2.66229	-0.0823477	-0.38285
1787.32	-36129.5	-14553.2	5.0474	-2.71812	-0.0858726	-0.255262
1787.33	-36129.5	-14553.2	5.0013	-2.76681	-0.0894553	-0.123157
1787.35	-36129.6	-14553.2	4.952	-2.80191	-0.0900989	0.0266882
1787.37	-36129.7	-14553.2	4.90473	-2.8262	-0.0899722	0.17172
1787.38	-36129.8	-14553.1	4.85851	-2.84855	-0.0900116	0.308108
1787.4	-36129.8	-14553.1	4.80906	-2.87962	-0.0899865	0.445885
1787.42	-36129.9	-14553.1	4.7622	-2.90719	-0.090048	0.57759
1787.44	-36130	-14553.1	4.71282	-2.92819	-0.0898215	0.706278
1787.45	-36130.1	-14553	4.65973	-2.93944	-0.0931062	0.845145
1787.47	-36130.2	-14553	4.60958	-2.94949	-0.0964563	0.964234
1787.49	-36130.2	-14553	4.55959	-2.9563	-0.0998922	1.06812
1787.5	-36130.3	-14553	4.51	-2.96333	-0.1	1.17102
1787.52	-36130.4	-14552.9	4.46	-2.97333	-0.1	1.28976
1787.54	-36130.4	-14552.9	4.41333	-2.99333	-0.1	1.45425
1787.55	-36130.5	-14552.9	4.35683	-3.0288	-0.0999634	1.66978
1787.57	-36130.6	-14552.9	4.30702	-3.06183	-0.100142	1.88013
1787.59	-36130.6	-14552.8	4.2535	-3.09168	-0.103424	2.08051
1787.61	-36130.7	-14552.8	4.2004	-3.12011	-0.103416	2.28258
1787.62	-36130.8	-14552.8	4.14713	-3.15018	-0.102817	2.47267
1787.64	-36130.8	-14552.8	4.09343	-3.18036	-0.0960353	2.65885
1787.66	-36130.9	-14552.7	4.03695	-3.21209	-0.0927213	2.85383
1787.67	-36131	-14552.7	3.98411	-3.24202	-0.0897709	3.0396
1787.69	-36131	-14552.7	3.9301	-3.27158	-0.0900569	3.23122
1787.71	-36131.1	-14552.7	3.87372	-3.29454	-0.0899899	3.40969
1787.72	-36131.2	-14552.7	3.82118	-3.31003	-0.0899697	3.54464
1787.74	-36131.2	-14552.6	3.76617	-3.32266	-0.0901299	3.64926
1787.76	-36131.3	-14552.6	3.70617	-3.33308	-0.089296	3.73114
1787.78	-36131.4	-14552.6	3.65034	-3.34241	-0.0856232	3.78952
1787.79	-36131.4	-14552.6	3.59237	-3.35522	-0.0823233	3.84198
1787.81	-36131.5	-14552.6	3.53288	-3.37876	-0.078762	3.8921
1787.83	-36131.5	-14552.5	3.47705	-3.40806	-0.0756225	3.93849
1787.84	-36131.6	-14552.5	3.41876	-3.44135	-0.0716896	3.98357
1787.86	-36131.6	-14552.5	3.35976	-3.47378	-0.0707916	4.02613
1787.88	-36131.7	-14552.5	3.30267	-3.50617	-0.0747874	4.06356
1787.89	-36131.7	-14552.5	3.24038	-3.5448	-0.0783013	4.10459
1787.91	-36131.8	-14552.5	3.17799	-3.59097	-0.0803325	4.14743
1787.93	-36131.8	-14552.4	3.1188	-3.63298	-0.0798429	4.18653
1787.95	-36131.9	-14552.4	3.057	-3.66829	-0.0802837	4.21946
1787.96	-36132	-14552.4	2.99255	-3.68968	-0.0784055	4.24304
1787.98	-36132	-14552.4	2.93213	-3.70417	-0.075155	4.2571
1788	-36132	-14552.4	2.86762	-3.71467	-0.0698271	4.26467
1788.01	-36132.1	-14552.4	2.80432	-3.71716	-0.0626024	4.2652
1788.03	-36132.1	-14552.4	2.74316	-3.7155	-0.0562542	4.26025
1788.05	-36132.2	-14552.3	2.67919	-3.70737	-0.0487981	4.25132
1788.06	-36132.2	-14552.3	2.61518	-3.69699	-0.0446515	4.23905
1788.08	-36132.3	-14552.3	2.55513	-3.68498	-0.0389176	4.2247
1788.1	-36132.3	-14552.3	2.48958	-3.67094	-0.0344694	4.20719
1788.12	-36132.3	-14552.3	2.42741	-3.65532	-0.0285716	4.18733
1788.13	-36132.4	-14552.3	2.36568	-3.63478	-0.0241045	4.16262
1788.15	-36132.4	-14552.3	2.30144	-3.60227	-0.020899	4.12811
1788.17	-36132.5	-14552.3	2.24031	-3.56333	-0.0173296	4.08606
1788.18	-36132.5	-14552.3	2.18358	-3.51634	-0.0144905	4.03616
1788.2	-36132.5	-14552.2	2.12387	-3.45725	-0.00778231	3.9762
1788.22	-36132.6	-14552.2	2.06652	-3.40002	-0.00383966	3.91404
1788.23	-36132.6	-14552.2	2.01009	-3.33897	-0.000408582	3.84926
1788.25	-36132.6	-14552.2	1.95319	-3.26288	6.81755e-05	3.77197
1788.27	-36132.7	-14552.2	1.89948	-3.1825	-2.10607e-05	3.69402
1788.29	-36132.7	-14552.2	1.84652	-3.10816	1.58767e-05	3.61988
1788.3	-36132.7	-14552.2	1.78989	-3.04071	-2.30104e-05	3.54466
1788.32	-36132.7	-14552.2	1.73943	-2.96784	8.65159e-05	3.46986
1788.34	-36132.8	-14552.2	1.69283	-2.8799	-0.00310207	3.37873
1788.35	-36132.8	-14552.2	1.64333	-2.75	-0.00666667	3.26471
1788.37	-36132.8	-14552.1	1.59667	-2.62667	-0.01	3.15033
1788.39	-36132.9	-14552.1	1.55333	-2.51333	-0.0133333	3.04248
1788.4	-36132.9	-14552.1	1.51105	-2.40402	-0.0168981	2.93615
1788.42	-36132.9	-14552.1	1.47445	-2.30361	-0.0200858	2.83509
1788.44	-36132.9	-14552.1	1.43428	-2.18253	-0.0199798	2.73091
1788.46	-36133	-14552.1	1.39576	-2.05507	-0.0199942	2.61822
1788.47	-36133	-14552.1	1.36308	-1.93767	-0.0200614	2.5248
1788.49	-36133	-14552.1	1.33301	-1.84671	-0.0197545	2.44529
1788.51	-36133	-14552.1	1.30112	-1.76089	-0.0159291	2.37006
1788.52	-36133	-14552.1	1.27178	-1.65523	-0.0130691	2.2831
1788.54	-36133.1	-14552.1	1.24541	-1.49652	-0.0136763	2.15721
1788.56	-36133.1	-14552.1	1.22168	-1.28795	-0.018193	1.99873
1788.57	-36133.1	-14552.1	1.20182	-1.10385	-0.0243689	1.84966
1788.59	-36133.1	-14552.1	1.1829	-0.939282	-0.027548	1.7124
1788.61	-36133.1	-14552.1	1.16934	-0.763234	-0.0303276	1.58488
1788.63	-36133.2	-14552	1.15666	-0.597132	-0.0299017	1.47331
1788.64	-36133.2	-14552.1	1.14763	-0.43448	-0.0300649	1.36999
1788.66	-36133.2	-14552	1.14166	-0.280749	-0.0297991	1.26862
1788.68	-36133.2	-14552	1.13984	-0.113327	-0.030881	1.17433
1788.69	-36133.2	-14552	1.13989	0.0637769	-0.0346475	1.07957
1788.71	-36133.3	-14552	1.14093	0.220966	-0.0380472	1.00212
1788.73	-36133.3	-14552	1.14552	0.333832	-0.0413521	0.954503
1788.74	-36133.3	-14552	1.15439	0.423499	-0.0447939	0.932819
1788.76	-36133.3	-14552	1.16353	0.487288	-0.0482395	0.936891
1788.78	-36133.3	-14552	1.16973	0.533302	-0.0516298	0.962661
1788.8	-36133.4	-14552	1.17643	0.569576	-0.0546886	1.0046
1788.81	-36133.4	-14552	1.18516	0.594892	-0.0602443	1.05408
1788.83	-36133.4	-14552	1.19501	0.612628	-0.0653454	1.10106
1788.85	-36133.4	-14552	1.2072	0.626274	-0.0686359	1.14757
1788.86	-36133.4	-14552	1.22162	0.634296	-0.0706403	1.18876
1788.88	-36133.5	-14552	1.23265	0.6391	-0.067879	1.22404
1788.9	-36133.5	-14552	1.24297	0.640153	-0.0665232	1.25517
1788.91	-36133.5	-14552	1.25286	0.63996	-0.0663768	1.27967
1788.93	-36133.5	-14552	1.2653	0.640005	-0.0688776	1.29687
1788.95	-36133.5	-14552	1.2771	0.640018	-0.0702813	1.30967
1788.97	-36133.6	-14552	1.28706	0.639919	-0.0696673	1.31771
1788.98	-36133.6	-14551.9	1.297	0.640308	-0.0722183	1.32172
1789	-36133.6	-14551.9	1.30751	0.637602	-0.0757507	1.32345
1789.02	-36133.6	-14551.9	1.3177	0.634158	-0.0796944	1.32288
1789.03	-36133.6	-14551.9	1.32758	0.630475	-0.0777816	1.32019
1789.05	-36133.7	-14551.9	1.33814	0.630104	-0.0737487	1.31484
1789.07	-36133.7	-14551.9	1.34827	0.627376	-0.0730496	1.3084
1789.08	-36133.7	-14551.9	1.35818	0.623905	-0.0759345	1.30102
1789.1	-36133.7	-14551.9	1.36877	0.620417	-0.079753	1.29203
1789.12	-36133.7	-14551.9	1.37885	0.61705	-0.0800637	1.28129
1789.14	-36133.8	-14551.9	1.38878	0.613736	-0.0799864	1.26949
1789.15	-36133.8	-14551.9	1.39938	0.610213	-0.0799953	1.25572
1789.17	-36133.8	-14551.9	1.40942	0.606826	-0.0800261	1.24345
1789.19	-36133.8	-14551.9	1.41939	0.603659	-0.0799005	1.23856
1789.2	-36133.9	-14551.9	1.43	0.596667	-0.0833333	1.24401
1789.22	-36133.9	-14551.9	1.44	0.593333	-0.0866667	1.26253
1789.24	-36133.9	-14551.9	1.45	0.59	-0.09	1.28758
1789.25	-36133.9	-14551.8	1.46061	0.586463	-0.0899763	1.31761
1789.27	-36134	-14551.8	1.47058	0.583149	-0.0900045	1.34342
1789.29	-36134	-14551.8	1.48062	0.579764	-0.0900058	1.36503
1789.31	-36134	-14551.8	1.49122	0.576509	-0.0899419	1.38303
1789.32	-36134	-14551.8	1.50115	0.576646	-0.090229	1.3943
1789.34	-36134.1	-14551.8	1.51123	0.576913	-0.0937851	1.40011
1789.36	-36134.1	-14551.8	1.52182	0.580669	-0.097257	1.39919
1789.37	-36134.1	-14551.8	1.53173	0.58389	-0.100587	1.39289
1789.39	-36134.1	-14551.8	1.54186	0.5873	-0.103926	1.38245
1789.41	-36134.2	-14551.8	1.55242	0.590754	-0.107602	1.36926
1789.42	-36134.2	-14551.8	1.56231	0.594342	-0.110242	1.35306
1789.44	-36134.2	-14551.8	1.57247	0.602881	-0.109941	1.33056
1789.46	-36134.2	-14551.8	1.58307	0.617576	-0.110006	1.30165
1789.48	-36134.3	-14551.8	1.5927	0.630126	-0.110045	1.27064
1789.49	-36134.3	-14551.8	1.6039	0.645652	-0.109819	1.23456
1789.51	-36134.3	-14551.8	1.61817	0.667812	-0.110968	1.19156
1789.53	-36134.4	-14551.8	1.63147	0.693435	-0.114278	1.14522
1789.54	-36134.4	-14551.7	1.64406	0.723707	-0.119137	1.08795
1789.56	-36134.4	-14551.7	1.65388	0.75102	-0.124852	1.01523
1789.58	-36134.4	-14551.7	1.66522	0.777966	-0.129179	0.925582
1789.59	-36134.5	-14551.7	1.67892	0.812807	-0.135355	0.805002
1789.61	-36134.5	-14551.7	1.69465	0.859699	-0.136908	0.658985
1789.63	-36134.5	-14551.7	1.70955	0.911097	-0.136464	0.499584
1789.65	-36134.5	-14551.7	1.72474	0.967725	-0.137628	0.303496
1789.66	-36134.6	-14551.7	1.74211	1.02975	-0.144811	0.0725923
1789.68	-36134.6	-14551.7	1.76016	1.0958	-0.155583	-0.178253
1789.7	-36134.6	-14551.7	1.7813	1.17125	-0.164171	-0.462039
1789.71	-36134.7	-14551.7	1.80199	1.24597	-0.168989	-0.745695
1789.73	-36134.7	-14551.7	1.82124	1.31003	-0.17137	-1.00467
1789.75	-36134.7	-14551.7	1.84461	1.37846	-0.17882	-1.26075
1789.76	-36134.8	-14551.7	1.86748	1.44542	-0.19309	-1.48028
1789.78	-36134.8	-14551.7	1.89189	1.51908	-0.21017	-1.67022
1789.8	-36134.8	-14551.7	1.91975	1.60185	-0.223825	-1.85308
1789.82	-36134.8	-14551.7	1.94974	1.67868	-0.229238	-2.0068
1789.83	-36134.9	-14551.6	1.97694	1.74505	-0.231832	-2.13329
1789.85	-36134.9	-14551.6	2.00728	1.80462	-0.237432	-2.24954
1789.87	-36134.9	-14551.6	2.0368	1.85006	-0.247802	-2.3329
1789.88	-36135	-14551.6	2.06641	1.88424	-0.259184	-2.39271
1789.9	-36135	-14551.6	2.1018	1.91656	-0.273345	-2.44462
1789.92	-36135.1	-14551.6	2.13745	1.94239	-0.289326	-2.48184
1789.93	-36135.1	-14551.6	2.16998	1.96108	-0.301415	-2.5044
1789.95	-36135.1	-14551.6	2.20082	1.97554	-0.310125	-2.51346
1789.97	-36135.2	-14551.6	2.23137	1.98353	-0.316363	-2.51022
1789.99	-36135.2	-14551.6	2.26431	1.98927	-0.325049	-2.49836
1790	-36135.2	-14551.6	2.29745	1.98861	-0.335515	-2.48305
1790.02	-36135.3	-14551.6	2.33209	1.98497	-0.344203	-2.46455
1790.04	-36135.3	-14551.6	2.36652	1.97956	-0.348912	-2.44601
1790.05	-36135.4	-14551.6	2.39933	1.97306	-0.351644	-2.42838
1790.07	-36135.4	-14551.6	2.4342	1.96388	-0.357062	-2.40853
1790.09	-36135.4	-14551.5	2.46845	1.9537	-0.36636	-2.3857
1790.1	-36135.5	-14551.5	2.5013	1.94161	-0.376457	-2.35984
1790.12	-36135.5	-14551.5	2.5363	1.92769	-0.386811	-2.32942
1790.14	-36135.6	-14551.5	2.57041	1.91167	-0.397394	-2.29998
1790.16	-36135.6	-14551.5	2.6032	1.89496	-0.404778	-2.27274
1790.17	-36135.7	-14551.5	2.63863	1.87752	-0.41177	-2.2461
1790.19	-36135.7	-14551.5	2.66988	1.86186	-0.417976	-2.22807
1790.21	-36135.7	-14551.5	2.69943	1.86137	-0.429889	-2.2216
1790.22	-36135.8	-14551.5	2.7309	1.87323	-0.444117	-2.2304
1790.24	-36135.8	-14551.5	2.76413	1.89829	-0.458166	-2.24789
1790.26	-36135.9	-14551.5	2.79729	1.92545	-0.465374	-2.27256
1790.27	-36135.9	-14551.5	2.83256	1.95057	-0.475429	-2.30515
1790.29	-36136	-14551.5	2.86612	1.9714	-0.485186	-2.3428
1790.31	-36136	-14551.5	2.89944	1.98512	-0.501345	-2.38321
1790.33	-36136.1	-14551.5	2.93261	1.99868	-0.517679	-2.42347
1790.34	-36136.1	-14551.5	2.96797	2.00636	-0.541798	-2.48288
1790.36	-36136.2	-14551.4	3.00133	2.00999	-0.568259	-2.56271
1790.38	-36136.2	-14551.4	3.03667	2.00667	-0.6	-2.68083
1790.39	-36136.3	-14551.4	3.07	2	-0.626667	-2.8061
1790.41	-36136.3	-14551.4	3.10333	1.99	-0.653333	-2.93791
1790.43	-36136.4	-14551.4	3.1387	1.97932	-0.685182	-3.07523
1790.44	-36136.4	-14551.4	3.17192	1.96576	-0.715078	-3.19635
1790.46	-36136.5	-14551.4	3.20539	1.94899	-0.741135	-3.30803
1790.48	-36136.6	-14551.4	3.24071	1.93105	-0.754856	-3.40736
1790.5	-36136.6	-14551.4	3.27391	1.91108	-0.768022	-3.49049
1790.51	-36136.7	-14551.4	3.30718	1.89049	-0.782485	-3.56896
1790.53	-36136.7	-14551.4	3.33877	1.86642	-0.807315	-3.65904
1790.55	-36136.8	-14551.4	3.3684	1.84516	-0.826941	-3.73771
1790.56	-36136.8	-14551.4	3.3994	1.80467	-0.846066	-3.80053
1790.58	-36136.9	-14551.4	3.43434	1.7439	-0.860684	-3.82427
1790.6	-36137	-14551.4	3.4632	1.66201	-0.875642	-3.80735
1790.61	-36137	-14551.4	3.48897	1.5625	-0.881689	-3.75939
1790.63	-36137.1	-14551.4	3.51238	1.45267	-0.886928	-3.6882
1790.65	-36137.1	-14551.4	3.5371	1.32231	-0.887914	-3.58673
1790.67	-36137.2	-14551.4	3.55983	1.15589	-0.895471	-3.45093
1790.68	-36137.3	-14551.4	3.58	0.954141	-0.90301	-3.273
1790.7	-36137.3	-14551.3	3.5939	0.746074	-0.914589	-3.08305
1790.72	-36137.4	-14551.4	3.60378	0.527582	-0.927644	-2.87428
1790.73	-36137.4	-14551.3	3.6133	0.310465	-0.935822	-2.66197
1790.75	-36137.5	-14551.4	3.61846	0.122981	-0.935325	-2.47301
1790.77	-36137.6	-14551.3	3.62017	-0.0438972	-0.933781	-2.29485
1790.78	-36137.6	-14551.3	3.62011	-0.183316	-0.940798	-2.14413
1790.8	-36137.7	-14551.3	3.61902	-0.283223	-0.952266	-2.03269
1790.82	-36137.8	-14551.3	3.61351	-0.362736	-0.957327	-1.94119
1790.84	-36137.8	-14551.3	3.60639	-0.43191	-0.956658	-1.86431
1790.85	-36137.9	-14551.3	3.5998	-0.487642	-0.95601	-1.79722
1790.87	-36137.9	-14551.3	3.59315	-0.533777	-0.960334	-1.73423
1790.89	-36138	-14551.4	3.58439	-0.567732	-0.965228	-1.68426
1790.9	-36138.1	-14551.3	3.57381	-0.585578	-0.97095	-1.65081
1790.92	-36138.1	-14551.4	3.56567	-0.594776	-0.973399	-1.62865
1790.94	-36138.2	-14551.3	3.55894	-0.597701	-0.974824	-1.61586
1790.95	-36138.2	-14551.4	3.55271	-0.591391	-0.961878	-1.61057
1790.97	-36138.3	-14551.4	3.54326	-0.575385	-0.937782	-1.61041
1790.99	-36138.4	-14551.4	3.53292	-0.558164	-0.909755	-1.61352
1791.01	-36138.4	-14551.4	3.52273	-0.541391	-0.897245	-1.61531
1791.02	-36138.5	-14551.4	3.51485	-0.526567	-0.895989	-1.61565
1791.04	-36138.5	-14551.4	3.50824	-0.512882	-0.903646	-1.61383
1791.06	-36138.6	-14551.4	3.5016	-0.502233	-0.918421	-1.61181
1791.07	-36138.7	-14551.4	3.49457	-0.492036	-0.94273	-1.60757
1791.09	-36138.7	-14551.4	3.48782	-0.479265	-0.956373	-1.60398
1791.11	-36138.8	-14551.4	3.48119	-0.463143	-0.94994	-1.6015
1791.12	-36138.9	-14551.4	3.47421	-0.445269	-0.926155	-1.60138
1791.14	-36138.9	-14551.4	3.46722	-0.431308	-0.908114	-1.59941
1791.16	-36139	-14551.4	3.46391	-0.421207	-0.900036	-1.59731
1791.18	-36139	-14551.4	3.457	-0.410558	-0.90605	-1.5938
1791.19	-36139.1	-14551.4	3.4536	-0.403596	-0.918948	-1.5937
1791.21	-36139.1	-14551.4	3.44698	-0.400191	-0.939012	-1.5926
1791.23	-36139.2	-14551.4	3.44333	-0.396667	-0.95	-1.59259
1791.24	-36139.3	-14551.5	3.43667	-0.393333	-0.956667	-1.58606
1791.26	-36139.3	-14551.5	3.43333	-0.39	-0.96	-1.57298
1791.28	-36139.4	-14551.5	3.42636	-0.400929	-0.970638	-1.54492
1791.29	-36139.5	-14551.5	3.42306	-0.42157	-0.976704	-1.50721
1791.31	-36139.5	-14551.5	3.41625	-0.451715	-0.973032	-1.45649
1791.33	-36139.6	-14551.5	3.40959	-0.478204	-0.966037	-1.38922
1791.35	-36139.6	-14551.5	3.40256	-0.521319	-0.956161	-1.2781
1791.36	-36139.7	-14551.5	3.39572	-0.615683	-0.956587	-1.13222
1791.38	-36139.7	-14551.5	3.38521	-0.736677	-0.952847	-0.94385
1791.4	-36139.8	-14551.5	3.37041	-0.889458	-0.949418	-0.723564
1791.41	-36139.9	-14551.5	3.35404	-1.03282	-0.951567	-0.488565
1791.43	-36139.9	-14551.6	3.33975	-1.18543	-0.967629	-0.21587
1791.45	-36140	-14551.6	3.32231	-1.32375	-0.982639	0.0524681
1791.46	-36140	-14551.6	3.30121	-1.45092	-0.986621	0.322395
1791.48	-36140.1	-14551.6	3.27548	-1.57103	-0.980763	0.57718
1791.5	-36140.1	-14551.6	3.24911	-1.66478	-0.970223	0.804992
1791.52	-36140.2	-14551.6	3.22089	-1.76775	-0.953353	1.04822
1791.53	-36140.2	-14551.6	3.18934	-1.88254	-0.928561	1.32279
1791.55	-36140.3	-14551.6	3.15854	-1.99834	-0.90286	1.5905
1791.57	-36140.4	-14551.7	3.125	-2.09798	-0.866407	1.84872
1791.58	-36140.4	-14551.7	3.0908	-2.18351	-0.824894	2.06985
1791.6	-36140.5	-14551.7	3.05647	-2.24067	-0.78385	2.24504
1791.62	-36140.5	-14551.7	3.02098	-2.28444	-0.750895	2.36875
1791.63	-36140.6	-14551.7	2.98235	-2.32499	-0.725108	2.46592
1791.65	-36140.6	-14551.7	2.94641	-2.35723	-0.704263	2.53428
1791.67	-36140.7	-14551.8	2.90824	-2.37896	-0.692772	2.58787
1791.69	-36140.7	-14551.8	2.87068	-2.3947	-0.686373	2.62527
1791.7	-36140.7	-14551.8	2.83233	-2.40263	-0.680629	2.64793
1791.72	-36140.8	-14551.8	2.79276	-2.40379	-0.668864	2.65887
1791.74	-36140.9	-14551.8	2.75279	-2.40034	-0.659697	2.65975
1791.75	-36140.9	-14551.8	2.7155	-2.3895	-0.647294	2.65309
1791.77	-36140.9	-14551.8	2.67487	-2.37322	-0.632062	2.63941
1791.79	-36141	-14551.9	2.6361	-2.35492	-0.613933	2.62512
1791.8	-36141	-14551.9	2.59773	-2.34512	-0.614617	2.61423
1791.82	-36141.1	-14551.9	2.55784	-2.33901	-0.628778	2.60596
1791.84	-36141.1	-14551.9	2.52064	-2.33014	-0.646362	2.59623
1791.86	-36141.1	-14551.9	2.48435	-2.31567	-0.649389	2.58231
1791.87	-36141.2	-14551.9	2.44585	-2.29484	-0.637529	2.56426
1791.89	-36141.2	-14552	2.40814	-2.27684	-0.615752	2.54709
1791.91	-36141.3	-14552	2.37489	-2.26289	-0.593772	2.53336
1791.92	-36141.3	-14552	2.33691	-2.25172	-0.581655	2.52164
1791.94	-36141.4	-14552	2.2997	-2.24196	-0.569774	2.50981
1791.96	-36141.4	-14552	2.26311	-2.22918	-0.545907	2.49633
1791.97	-36141.4	-14552	2.2274	-2.21498	-0.507923	2.47822
1791.99	-36141.5	-14552.1	2.19381	-2.20148	-0.473396	2.46066
1792.01	-36141.5	-14552.1	2.1609	-2.18851	-0.446609	2.44231
1792.03	-36141.5	-14552.1	2.12228	-2.17096	-0.415333	2.42371
1792.04	-36141.6	-14552.1	2.08546	-2.15741	-0.381834	2.40718
1792.06	-36141.6	-14552.1	2.04881	-2.1441	-0.351873	2.39397
1792.08	-36141.6	-14552.1	2.01333	-2.13	-0.316667	2.38235
1792.09	-36141.7	-14552.2	1.98	-2.11	-0.28	2.37364
1792.11	-36141.7	-14552.2	1.94667	-2.09333	-0.246667	2.36492
1792.13	-36141.7	-14552.2	1.9113	-2.07579	-0.222208	2.35679
1792.14	-36141.8	-14552.2	1.87805	-2.06242	-0.205647	2.34814
1792.16	-36141.8	-14552.2	1.84474	-2.04588	-0.185364	2.34166
1792.18	-36141.8	-14552.3	1.81304	-2.03533	-0.164571	2.33629
1792.2	-36141.8	-14552.3	1.78327	-2.02635	-0.152423	2.33678
1792.21	-36141.9	-14552.3	1.75271	-2.02612	-0.150265	2.34227
1792.23	-36141.9	-14552.3	1.71721	-2.01953	-0.153644	2.35979
1792.25	-36141.9	-14552.3	1.68425	-2.01407	-0.153254	2.38581
1792.26	-36141.9	-14552.3	1.6505	-1.99372	-0.153341	2.42455
1792.28	-36142	-14552.4	1.61514	-1.9791	-0.153394	2.46792
1792.3	-36142	-14552.4	1.58284	-1.95916	-0.153036	2.50859
1792.31	-36142	-14552.4	1.5526	-1.93578	-0.148167	2.53936
1792.33	-36142	-14552.4	1.52098	-1.89337	-0.135551	2.55959
1792.35	-36142.1	-14552.4	1.49117	-1.83789	-0.117924	2.56524
1792.37	-36142.1	-14552.4	1.46146	-1.76441	-0.0961684	2.56653
1792.38	-36142.1	-14552.4	1.43376	-1.69214	-0.0722384	2.56354
1792.4	-36142.1	-14552.5	1.4075	-1.61925	-0.0539408	2.55006
1792.42	-36142.1	-14552.5	1.37969	-1.52128	-0.0377286	2.50915
1792.43	-36142.2	-14552.5	1.35409	-1.38799	-0.0266732	2.43287
1792.45	-36142.2	-14552.5	1.33647	-1.23861	-0.0206585	2.33631
1792.47	-36142.2	-14552.5	1.31946	-1.08646	-0.0141786	2.22805
1792.48	-36142.2	-14552.5	1.30183	-0.952453	-0.00451764	2.11981
1792.5	-36142.2	-14552.5	1.28667	-0.827121	-0.000465966	2.01368
1792.52	-36142.3	-14552.6	1.27462	-0.679062	-0.0054546	1.88354
1792.54	-36142.3	-14552.6	1.266	-0.510159	-0.0212044	1.73343
1792.55	-36142.3	-14552.6	1.26111	-0.338393	-0.0460457	1.57934
1792.57	-36142.3	-14552.6	1.2598	-0.167576	-0.0819972	1.42161
1792.59	-36142.3	-14552.6	1.26014	-0.0212703	-0.121769	1.28689
1792.6	-36142.4	-14552.6	1.25965	0.0772278	-0.161319	1.18611
1792.62	-36142.4	-14552.7	1.26199	0.151615	-0.206926	1.10632
1792.64	-36142.4	-14552.7	1.26519	0.205995	-0.253887	1.04777
1792.65	-36142.4	-14552.7	1.27111	0.240137	-0.297827	1.00418
1792.67	-36142.4	-14552.7	1.27559	0.268697	-0.343564	0.966313
1792.69	-36142.5	-14552.7	1.28116	0.292005	-0.383455	0.935634
1792.71	-36142.5	-14552.7	1.28808	0.30426	-0.415327	0.912256
1792.72	-36142.5	-14552.7	1.29492	0.311982	-0.438975	0.893038
1792.74	-36142.5	-14552.8	1.30212	0.315957	-0.454622	0.876238
1792.76	-36142.5	-14552.8	1.30571	0.319433	-0.457643	0.860891
1792.77	-36142.5	-14552.8	1.31197	0.320103	-0.451436	0.845658
1792.79	-36142.6	-14552.8	1.31888	0.319972	-0.442222	0.832371
1792.81	-36142.6	-14552.8	1.32544	0.320007	-0.426523	0.818495
1792.82	-36142.6	-14552.8	1.33251	0.319999	-0.408722	0.803553
1792.84	-36142.6	-14552.8	1.33923	0.32	-0.391826	0.788199
1792.86	-36142.6	-14552.9	1.34586	0.32	-0.378031	0.774117
1792.88	-36142.7	-14552.9	1.35292	0.32	-0.367309	0.757973
1792.89	-36142.7	-14552.9	1.35962	0.319998	-0.357062	0.744749
1792.91	-36142.7	-14552.9	1.36623	0.320007	-0.353531	0.7317
1792.93	-36142.7	-14552.9	1.37333	0.32	-0.35	0.718954
1792.94	-36142.7	-14553	1.37667	0.32	-0.353333	0.705882
1792.96	-36142.8	-14553	1.38333	0.316667	-0.356667	0.694989
1792.98	-36142.8	-14553	1.3904	0.313003	-0.363624	0.68702
1792.99	-36142.8	-14553	1.39705	0.306359	-0.366973	0.682779
1793.01	-36142.8	-14553	1.40374	0.303164	-0.373617	0.680953
1793.03	-36142.8	-14553	1.41081	0.29953	-0.377324	0.688766
1793.05	-36142.9	-14553.1	1.41743	0.29648	-0.383861	0.706395
1793.06	-36142.9	-14553.1	1.42416	0.296847	-0.387302	0.734593
1793.08	-36142.9	-14553.1	1.43118	0.301368	-0.394502	0.767387
1793.1	-36142.9	-14553.1	1.43795	0.311948	-0.401615	0.801051
1793.11	-36142.9	-14553.1	1.44405	0.321411	-0.411473	0.833636
1793.13	-36143	-14553.2	1.44799	0.328221	-0.418321	0.863689
1793.15	-36143	-14553.2	1.45478	0.334892	-0.42437	0.887951
1793.16	-36143	-14553.2	1.46236	0.341629	-0.427415	0.91196
1793.18	-36143	-14553.2	1.47238	0.348782	-0.431081	0.93417
1793.2	-36143	-14553.2	1.47853	0.354867	-0.434083	0.950853
1793.22	-36143	-14553.2	1.48527	0.363808	-0.438563	0.960774
1793.23	-36143.1	-14553.3	1.49329	0.386389	-0.445472	0.959472
1793.25	-36143.1	-14553.3	1.50355	0.426453	-0.453876	0.939469
1793.27	-36143.1	-14553.3	1.5137	0.486764	-0.469262	0.900292
1793.28	-36143.1	-14553.3	1.52428	0.552233	-0.488061	0.851251
1793.3	-36143.1	-14553.3	1.53377	0.611106	-0.508391	0.805032
1793.32	-36143.2	-14553.4	1.54565	0.671591	-0.527622	0.756672
1793.33	-36143.2	-14553.4	1.55945	0.73124	-0.544152	0.700973
1793.35	-36143.2	-14553.4	1.57445	0.793522	-0.563358	0.636902
1793.37	-36143.2	-14553.4	1.59005	0.8647	-0.58981	0.550506
1793.39	-36143.2	-14553.5	1.60534	0.938302	-0.617979	0.4462
1793.4	-36143.3	-14553.5	1.6218	1.00252	-0.642322	0.336912
1793.42	-36143.3	-14553.5	1.64108	1.06062	-0.6667	0.221255
1793.44	-36143.3	-14553.5	1.6617	1.11236	-0.688738	0.112125
1793.45	-36143.3	-14553.6	1.68331	1.15192	-0.708606	0.0127175
1793.47	-36143.3	-14553.6	1.70793	1.18836	-0.72698	-0.0820982
1793.49	-36143.4	-14553.6	1.73218	1.21602	-0.746421	-0.159256
1793.5	-36143.4	-14553.6	1.75296	1.2367	-0.764177	-0.214532
1793.52	-36143.4	-14553.7	1.7738	1.25306	-0.781678	-0.259279
1793.54	-36143.4	-14553.7	1.79398	1.26405	-0.796357	-0.297606
1793.56	-36143.4	-14553.7	1.81613	1.2718	-0.809252	-0.335227
1793.57	-36143.5	-14553.7	1.84091	1.27581	-0.823387	-0.379369
1793.59	-36143.5	-14553.8	1.86461	1.27971	-0.836848	-0.42206
1793.61	-36143.5	-14553.8	1.88769	1.27766	-0.850387	-0.460191
1793.62	-36143.5	-14553.8	1.91233	1.27412	-0.861556	-0.492057
1793.64	-36143.6	-14553.8	1.93597	1.26788	-0.871643	-0.514424
1793.66	-36143.6	-14553.9	1.95908	1.26142	-0.881281	-0.528597
1793.67	-36143.6	-14553.9	1.9838	1.25129	-0.89497	-0.537443
1793.69	-36143.6	-14553.9	2.00727	1.24117	-0.908435	-0.541138
1793.71	-36143.6	-14553.9	2.03064	1.23109	-0.921879	-0.542558
1793.73	-36143.7	-14554	2.05316	1.22262	-0.933166	-0.539668
1793.74	-36143.7	-14554	2.07762	1.21244	-0.94652	-0.533355
1793.76	-36143.7	-14554	2.10415	1.19977	-0.960427	-0.52004
1793.78	-36143.7	-14554.1	2.13029	1.18584	-0.974141	-0.499474
1793.79	-36143.8	-14554.1	2.15208	1.17195	-0.987949	-0.476808
1793.81	-36143.8	-14554.1	2.17163	1.15935	-1.00107	-0.453441
1793.83	-36143.8	-14554.2	2.19227	1.14274	-1.01501	-0.428389
1793.84	-36143.8	-14554.2	2.21504	1.12807	-1.02873	-0.403541
1793.86	-36143.9	-14554.2	2.23825	1.11251	-1.0418	-0.381402
1793.88	-36143.9	-14554.3	2.2629	1.09767	-1.05604	-0.358561
1793.9	-36143.9	-14554.3	2.28477	1.0811	-1.06757	-0.337101
1793.91	-36143.9	-14554.3	2.30143	1.06963	-1.07476	-0.316549
1793.93	-36143.9	-14554.4	2.32163	1.05676	-1.08167	-0.296359
1793.95	-36144	-14554.4	2.34178	1.04341	-1.08841	-0.279033
1793.96	-36144	-14554.5	2.36449	1.02694	-1.09526	-0.266163
1793.98	-36144	-14554.5	2.38641	1.01503	-1.09968	-0.256263
1794	-36144	-14554.5	2.40651	1.00488	-1.10008	-0.250289
1794.01	-36144.1	-14554.6	2.42636	0.997913	-1.09997	-0.246927
1794.03	-36144.1	-14554.6	2.44754	0.992696	-1.10003	-0.255228
1794.05	-36144.1	-14554.6	2.46766	1.01033	-1.0999	-0.276471
1794.07	-36144.1	-14554.7	2.48771	1.0365	-1.10265	-0.312228
1794.08	-36144.2	-14554.7	2.50739	1.07174	-1.10942	-0.354946
1794.1	-36144.2	-14554.8	2.53188	1.11718	-1.11022	-0.405594
1794.12	-36144.2	-14554.8	2.55527	1.16408	-1.10384	-0.450647
1794.13	-36144.2	-14554.9	2.58	1.20333	-1.09667	-0.491285
1794.15	-36144.3	-14554.9	2.60333	1.23333	-1.09667	-0.521786
1794.17	-36144.3	-14554.9	2.62667	1.26333	-1.09	-0.54902
1794.18	-36144.3	-14555	2.65499	1.29844	-1.07566	-0.570798
1794.2	-36144.3	-14555	2.68153	1.32112	-1.05922	-0.585684
1794.22	-36144.4	-14555.1	2.70831	1.34134	-1.04552	-0.597776
1794.24	-36144.4	-14555.1	2.73658	1.3663	-1.02032	-0.614218
1794.25	-36144.4	-14555.1	2.76307	1.38904	-0.997488	-0.628756
1794.27	-36144.4	-14555.2	2.78998	1.40474	-0.97791	-0.634075
1794.29	-36144.5	-14555.2	2.81806	1.41543	-0.959788	-0.62912
1794.3	-36144.5	-14555.3	2.84512	1.42909	-0.935071	-0.61791
1794.32	-36144.5	-14555.3	2.87509	1.4423	-0.90443	-0.606642
1794.34	-36144.5	-14555.4	2.9037	1.45088	-0.872357	-0.592759
1794.35	-36144.6	-14555.4	2.93315	1.44926	-0.838379	-0.579297
1794.37	-36144.6	-14555.5	2.95987	1.43944	-0.800842	-0.560124
1794.39	-36144.6	-14555.5	2.98805	1.40826	-0.762442	-0.532214
1794.41	-36144.6	-14555.6	3.01443	1.35699	-0.732874	-0.496668
1794.42	-36144.7	-14555.6	3.04127	1.30028	-0.71571	-0.457996
1794.44	-36144.7	-14555.7	3.06748	1.24173	-0.710598	-0.416325
1794.46	-36144.7	-14555.7	3.09176	1.17774	-0.721404	-0.370288
1794.47	-36144.7	-14555.8	3.11438	1.11324	-0.742518	-0.323181
1794.49	-36144.8	-14555.8	3.13499	1.05621	-0.78237	-0.28245
1794.51	-36144.8	-14555.9	3.1548	1.01995	-0.836033	-0.256906
1794.52	-36144.8	-14555.9	3.17532	0.992931	-0.905279	-0.238765
1794.54	-36144.8	-14556	3.19658	0.968	-0.989258	-0.219198
1794.56	-36144.9	-14556	3.21429	0.938816	-1.0737	-0.194192
1794.58	-36144.9	-14556.1	3.23327	0.900664	-1.16093	-0.161012
1794.59	-36144.9	-14556.1	3.25266	0.85676	-1.24022	-0.124858
1794.61	-36144.9	-14556.2	3.26858	0.815031	-1.30891	-0.0923112
1794.63	-36145	-14556.2	3.2861	0.777122	-1.37472	-0.0636681
1794.64	-36145	-14556.3	3.30317	0.746569	-1.43121	-0.0411511
1794.66	-36145	-14556.3	3.31999	0.724466	-1.47321	-0.023949
1794.68	-36145	-14556.4	3.33518	0.705934	-1.50116	-0.0087587
1794.69	-36145.1	-14556.4	3.34877	0.690762	-1.51036	0.00166036
1794.71	-36145.1	-14556.5	3.36145	0.680352	-1.50682	0.00898456
1794.73	-36145.1	-14556.6	3.37833	0.66907	-1.49189	0.0126644
1794.75	-36145.1	-14556.6	3.39268	0.665998	-1.45258	0.0135313
1794.76	-36145.2	-14556.7	3.40848	0.66838	-1.39243	0.00966376
1794.78	-36145.2	-14556.7	3.42322	0.677259	-1.30584	0.0020815
1794.8	-36145.2	-14556.8	3.43961	0.68776	-1.21215	-0.00746216
1794.81	-36145.2	-14556.8	3.45334	0.697578	-1.1158	-0.0172384
1794.83	-36145.2	-14556.9	3.47013	0.708096	-1.02486	-0.027645
1794.85	-36145.3	-14556.9	3.48707	0.71847	-0.945723	-0.0366858
1794.86	-36145.3	-14557	3.50392	0.725572	-0.880935	-0.0445249
1794.88	-36145.3	-14557.1	3.51773	0.732167	-0.817669	-0.051036
1794.9	-36145.3	-14557.1	3.53153	0.739	-0.759386	-0.0589879
1794.92	-36145.4	-14557.2	3.54795	0.748887	-0.714384	-0.0657562
1794.93	-36145.4	-14557.2	3.56561	0.756332	-0.684441	-0.0706548
1794.95	-36145.4	-14557.3	3.58249	0.760004	-0.67652	-0.0708788
1794.97	-36145.4	-14557.4	3.59575	0.756918	-0.685732	-0.0697577
1794.98	-36145.4	-14557.4	3.61333	0.753333	-0.706667	-0.0697168
1795	-36145.5	-14557.5	3.62667	0.75	-0.736667	-0.0708061
1795.02	-36145.5	-14557.5	3.64333	0.746667	-0.77	-0.0708061
1795.03	-36145.5	-14557.6	3.65759	0.739461	-0.809373	-0.0648751
1795.05	-36145.5	-14557.6	3.67418	0.729411	-0.85957	-0.0548772
1795.07	-36145.6	-14557.7	3.6876	0.719366	-0.909997	-0.0416106
1795.09	-36145.6	-14557.8	3.70519	0.70897	-0.965269	-0.0251535
1795.1	-36145.6	-14557.8	3.71813	0.702771	-0.99647	-0.00492097
1795.12	-36145.6	-14557.9	3.73168	0.699889	-1.01843	0.0220384
1795.14	-36145.7	-14558	3.74563	0.699967	-1.02848	0.0534709
1795.15	-36145.7	-14558	3.75948	0.700308	-1.03761	0.0835986
1795.17	-36145.7	-14558.1	3.77594	0.704214	-1.03537	0.115062
1795.19	-36145.7	-14558.1	3.79047	0.712824	-1.01034	0.154905
1795.2	-36145.7	-14558.2	3.80675	0.726127	-0.95795	0.202836
1795.22	-36145.8	-14558.3	3.81988	0.735254	-0.913568	0.262503
1795.24	-36145.8	-14558.3	3.8341	0.74129	-0.876634	0.327878
1795.26	-36145.8	-14558.4	3.84699	0.744209	-0.835387	0.383245
1795.27	-36145.8	-14558.5	3.86159	0.755187	-0.759554	0.426388
1795.29	-36145.8	-14558.5	3.87944	0.778081	-0.640462	0.454555
1795.31	-36145.9	-14558.6	3.89568	0.80273	-0.491744	0.469864
1795.32	-36145.9	-14558.7	3.91317	0.82813	-0.32839	0.480269
1795.34	-36145.9	-14558.7	3.92893	0.847722	-0.181275	0.487695
1795.36	-36145.9	-14558.8	3.94339	0.860482	-0.0809148	0.493105
1795.37	-36146	-14558.8	3.95921	0.864297	-0.00679783	0.498015
1795.39	-36146	-14558.9	3.97456	0.859484	0.0352842	0.503114
1795.41	-36146	-14559	3.98963	0.84767	0.0329626	0.508391
1795.43	-36146	-14559	4.00441	0.831	0.00882974	0.514667
1795.44	-36146	-14559.1	4.02002	0.811123	-0.0361859	0.519952
1795.46	-36146.1	-14559.2	4.0355	0.795732	-0.0715978	0.522213
1795.48	-36146.1	-14559.2	4.0508	0.784459	-0.0883953	0.521249
1795.49	-36146.1	-14559.3	4.06653	0.7724	-0.114711	0.519476
1795.51	-36146.1	-14559.4	4.08138	0.758695	-0.170287	0.517047
1795.53	-36146.2	-14559.4	4.09494	0.746365	-0.257934	0.510839
1795.54	-36146.2	-14559.5	4.10876	0.740782	-0.33956	0.501513
1795.56	-36146.2	-14559.6	4.12175	0.737891	-0.405915	0.490128
1795.58	-36146.2	-14559.6	4.13618	0.734625	-0.477445	0.478391
1795.6	-36146.3	-14559.7	4.14703	0.728686	-0.554578	0.466292
1795.61	-36146.3	-14559.8	4.15912	0.722314	-0.626668	0.456121
1795.63	-36146.3	-14559.8	4.17334	0.712452	-0.691297	0.444931
1795.65	-36146.3	-14559.9	4.18714	0.704437	-0.728616	0.434782
1795.66	-36146.4	-14560	4.19778	0.700751	-0.742543	0.424087
1795.68	-36146.4	-14560	4.20791	0.697231	-0.738991	0.41439
1795.7	-36146.4	-14560.1	4.22095	0.694178	-0.720858	0.405695
1795.71	-36146.4	-14560.2	4.23419	0.687726	-0.694955	0.396287
1795.73	-36146.5	-14560.2	4.24854	0.683707	-0.666613	0.3839
1795.75	-36146.5	-14560.3	4.25876	0.68025	-0.639723	0.370869
1795.77	-36146.5	-14560.4	4.27164	0.679936	-0.61332	0.356787
1795.78	-36146.5	-14560.4	4.28584	0.680008	-0.584827	0.343771
1795.8	-36146.5	-14560.5	4.29931	0.679998	-0.564328	0.336709
1795.82	-36146.6	-14560.6	4.30944	0.680001	-0.547701	0.340391
1795.83	-36146.6	-14560.6	4.32	0.68	-0.526667	0.354031
1795.85	-36146.6	-14560.7	4.33333	0.68	-0.496667	0.37146
1795.87	-36146.7	-14560.8	4.34667	0.68	-0.466667	0.388889
1795.88	-36146.7	-14560.9	4.36071	0.680008	-0.434767	0.409843
1795.9	-36146.7	-14560.9	4.37056	0.67997	-0.401218	0.435192
1795.92	-36146.7	-14561	4.38059	0.680113	-0.360685	0.466002
1795.94	-36146.8	-14561.1	4.39145	0.683829	-0.314934	0.499432
1795.95	-36146.8	-14561.1	4.4049	0.686856	-0.27544	0.529576
1795.97	-36146.8	-14561.2	4.41836	0.68645	-0.244401	0.55914
1795.99	-36146.8	-14561.3	4.43205	0.682204	-0.240977	0.588728
1796	-36146.8	-14561.4	4.44169	0.675884	-0.252307	0.612903
1796.02	-36146.9	-14561.4	4.45178	0.672592	-0.254813	0.632702
1796.04	-36146.9	-14561.5	4.46296	0.670212	-0.222833	0.646534
1796.05	-36146.9	-14561.6	4.47645	0.674342	-0.165123	0.655265
1796.07	-36146.9	-14561.7	4.49008	0.67713	-0.0965451	0.659643
1796.09	-36147	-14561.7	4.50338	0.682807	-0.0273404	0.657367
1796.11	-36147	-14561.8	4.5126	0.698896	0.0275616	0.644015
1796.12	-36147	-14561.9	4.52397	0.726608	0.0672956	0.619123
1796.14	-36147	-14561.9	4.53794	0.761174	0.0852415	0.587918
1796.16	-36147.1	-14562	4.55244	0.790981	0.0755084	0.556525
1796.17	-36147.1	-14562.1	4.56839	0.826821	0.0619182	0.518495
1796.19	-36147.1	-14562.2	4.58355	0.876198	0.0565699	0.46659
1796.21	-36147.1	-14562.2	4.59884	0.940954	0.0631506	0.404124
1796.22	-36147.2	-14562.3	4.61366	1.0155	0.0674973	0.330016
1796.24	-36147.2	-14562.4	4.63115	1.08987	0.0644571	0.256723
1796.26	-36147.2	-14562.5	4.64903	1.15055	0.0541306	0.192941
1796.28	-36147.2	-14562.5	4.66982	1.20603	0.0402829	0.134173
1796.29	-36147.3	-14562.6	4.69225	1.25239	0.0241216	0.0834771
1796.31	-36147.3	-14562.7	4.7155	1.28957	0.011017	0.0423585
1796.33	-36147.3	-14562.8	4.74005	1.32469	0.000678007	0.00657219
1796.34	-36147.4	-14562.8	4.76215	1.34955	-0.0059522	-0.0224387
1796.36	-36147.4	-14562.9	4.78161	1.3655	-0.00744875	-0.0420823
1796.38	-36147.4	-14563	4.80228	1.373	-0.00259381	-0.0543341
1796.39	-36147.4	-14563.1	4.82502	1.37202	0.00245343	-0.057442
1796.41	-36147.5	-14563.1	4.84831	1.36384	0.00556465	-0.0541698
1796.43	-36147.5	-14563.2	4.87273	1.3533	0.00835462	-0.0479308
1796.45	-36147.5	-14563.3	4.89663	1.34071	0.0183836	-0.0404316
1796.46	-36147.6	-14563.4	4.91955	1.32732	0.0371768	-0.0321551
1796.48	-36147.6	-14563.5	4.94445	1.31326	0.0582388	-0.0221603
1796.5	-36147.6	-14563.5	4.96552	1.29999	0.0793702	-0.0112334
1796.51	-36147.7	-14563.6	4.98518	1.28414	0.0930478	-0.000565599
1796.53	-36147.7	-14563.7	5.00611	1.26647	0.113011	0.0119872
1796.55	-36147.7	-14563.8	5.02913	1.24928	0.128373	0.0231427
1796.56	-36147.7	-14563.9	5.05268	1.23592	0.133751	0.0348335
1796.58	-36147.8	-14563.9	5.07426	1.21875	0.12732	0.0474928
1796.6	-36147.8	-14564	5.09434	1.20212	0.128834	0.0605808
1796.62	-36147.8	-14564.1	5.11425	1.18226	0.141879	0.0735065
1796.63	-36147.9	-14564.2	5.1354	1.16445	0.149798	0.0884708
1796.65	-36147.9	-14564.2	5.15564	1.14434	0.150179	0.101658
1796.67	-36147.9	-14564.3	5.17221	1.13079	0.146705	0.113755
1796.68	-36147.9	-14564.4	5.19333	1.11667	0.146667	0.123094
1796.7	-36148	-14564.5	5.21	1.10667	0.133333	0.132898
1796.72	-36148	-14564.6	5.23	1.09	0.113333	0.143791
1796.73	-36148.1	-14564.7	5.24765	1.07229	0.0922279	0.157632
1796.75	-36148.1	-14564.7	5.2643	1.05586	0.0757074	0.169557
1796.77	-36148.1	-14564.8	5.28102	1.04234	0.0590606	0.181439
1796.79	-36148.1	-14564.9	5.29871	1.02516	0.0453027	0.189106
1796.8	-36148.2	-14565	5.31519	1.01982	0.0356129	0.190199
1796.82	-36148.2	-14565.1	5.3323	1.02479	0.02518	0.180241
1796.84	-36148.2	-14565.2	5.35379	1.04368	0.0107604	0.163693
1796.85	-36148.3	-14565.2	5.37306	1.06316	-0.00192529	0.14932
1796.87	-36148.3	-14565.3	5.38974	1.07946	-0.0117893	0.141984
1796.89	-36148.3	-14565.4	5.40726	1.09877	-0.0225319	0.140174
1796.9	-36148.4	-14565.5	5.42436	1.12724	-0.0318976	0.137472
1796.92	-36148.4	-14565.6	5.44503	1.16237	-0.0377568	0.130787
1796.94	-36148.4	-14565.7	5.466	1.20054	-0.0404523	0.119675
1796.96	-36148.5	-14565.8	5.48582	1.23226	-0.0390717	0.107303
1796.97	-36148.5	-14565.9	5.50605	1.26214	-0.0362927	0.0943377
1796.99	-36148.5	-14565.9	5.52811	1.28793	-0.0372149	0.0810681
1797.01	-36148.6	-14566	5.5515	1.30606	-0.0431397	0.0645144
1797.02	-36148.6	-14566.1	5.57537	1.32209	-0.053074	0.039936
1797.04	-36148.7	-14566.2	5.59982	1.33439	-0.0582633	0.00687238
1797.06	-36148.7	-14566.3	5.6227	1.34419	-0.06131	-0.027324
1797.07	-36148.7	-14566.4	5.6471	1.35335	-0.0647479	-0.0622467
1797.09	-36148.8	-14566.5	5.66982	1.35873	-0.0684912	-0.0930363
1797.11	-36148.8	-14566.6	5.6894	1.36021	-0.0703216	-0.118332
1797.13	-36148.8	-14566.7	5.70905	1.35994	-0.0697277	-0.141112
1797.14	-36148.9	-14566.7	5.73137	1.36004	-0.0711516	-0.162614
1797.16	-36148.9	-14566.8	5.75611	1.35991	-0.0773714	-0.181349
1797.18	-36148.9	-14566.9	5.77817	1.36034	-0.0932982	-0.195615
1797.19	-36149	-14567	5.80599	1.35821	-0.113625	-0.207664
1797.21	-36149	-14567.1	5.8251	1.35547	-0.126103	-0.214217
1797.23	-36149	-14567.2	5.84552	1.35307	-0.133869	-0.219483
1797.24	-36149.1	-14567.3	5.88072	1.34833	-0.144674	-0.228405
1797.26	-36149.1	-14567.4	5.89808	1.34555	-0.161739	-0.232518
1797.28	-36149.1	-14567.5	5.91983	1.34018	-0.182099	-0.234995
1797.3	-36149.2	-14567.6	5.93893	1.33478	-0.195581	-0.235335
1797.31	-36149.2	-14567.7	5.96143	1.33177	-0.202141	-0.235269
1797.33	-36149.3	-14567.8	5.98593	1.32809	-0.204661	-0.235365
1797.35	-36149.3	-14567.9	6.00881	1.32531	-0.210259	-0.234876
1797.36	-36149.3	-14568	6.03316	1.31955	-0.215366	-0.233132
1797.38	-36149.4	-14568.1	6.05714	1.31436	-0.219062	-0.230084
1797.4	-36149.4	-14568.2	6.08052	1.31151	-0.21877	-0.227308
1797.41	-36149.4	-14568.2	6.1027	1.3078	-0.212844	-0.225833
1797.43	-36149.5	-14568.4	6.1231	1.30485	-0.203661	-0.224876
1797.45	-36149.5	-14568.5	6.1425	1.29896	-0.193555	-0.223083
1797.47	-36149.5	-14568.5	6.16584	1.29416	-0.183127	-0.22066
1797.48	-36149.6	-14568.6	6.19025	1.29104	-0.172859	-0.219071
1797.5	-36149.6	-14568.7	6.21076	1.28757	-0.163098	-0.219117
1797.52	-36149.6	-14568.8	6.23175	1.28446	-0.152222	-0.217397
1797.53	-36149.7	-14569	6.25175	1.27811	-0.144821	-0.215126
1797.55	-36149.7	-14569	6.2745	1.27397	-0.137958	-0.212756
1797.57	-36149.8	-14569.1	6.29639	1.27067	-0.134107	-0.212404
1797.58	-36149.8	-14569.3	6.31657	1.26716	-0.127731	-0.211632
1797.6	-36149.8	-14569.3	6.33615	1.26423	-0.123873	-0.209582
1797.62	-36149.9	-14569.4	6.36035	1.2574	-0.120269	-0.207188
1797.64	-36149.9	-14569.6	6.38415	1.25363	-0.119973	-0.205988
1797.65	-36149.9	-14569.7	6.40427	1.25043	-0.119844	-0.204927
1797.67	-36150	-14569.7	6.42546	1.24687	-0.123098	-0.203779
1797.69	-36150	-14569.9	6.4454	1.24353	-0.126477	-0.202642
1797.7	-36150.1	-14570	6.46864	1.2402	-0.129816	-0.20263
1797.72	-36150.1	-14570.1	6.49	1.23667	-0.133333	-0.201525
1797.74	-36150.1	-14570.2	6.51	1.23333	-0.14	-0.199346
1797.75	-36150.2	-14570.3	6.53	1.23	-0.146667	-0.197168
1797.77	-36150.2	-14570.4	6.55122	1.2265	-0.150184	-0.196028
1797.79	-36150.3	-14570.5	6.57115	1.223	-0.153523	-0.194892
1797.81	-36150.3	-14570.6	6.59123	1.21635	-0.156899	-0.19266
1797.82	-36150.3	-14570.7	6.61244	1.21297	-0.160176	-0.190445
1797.84	-36150.4	-14570.8	6.6323	1.20965	-0.159953	-0.190958
1797.86	-36150.4	-14570.9	6.65246	1.21075	-0.160012	-0.197111
1797.87	-36150.4	-14571	6.67367	1.22244	-0.159995	-0.209767
1797.89	-36150.5	-14571.1	6.69335	1.24075	-0.160002	-0.229278
1797.91	-36150.5	-14571.2	6.71413	1.26838	-0.159998	-0.254513
1797.92	-36150.6	-14571.3	6.73905	1.29664	-0.160007	-0.284651
1797.94	-36150.6	-14571.5	6.76203	1.32188	-0.159973	-0.310727
1797.96	-36150.6	-14571.5	6.7858	1.34106	-0.160099	-0.332809
1797.98	-36150.7	-14571.7	6.81037	1.35757	-0.159446	-0.351421
1797.99	-36150.7	-14571.8	6.83339	1.37057	-0.154971	-0.365094
1798.01	-36150.8	-14571.9	6.85727	1.37618	-0.147725	-0.370928
1798.03	-36150.8	-14572	6.8817	1.36514	-0.141788	-0.364334
1798.04	-36150.8	-14572.1	6.90497	1.34476	-0.139089	-0.3473
1798.06	-36150.9	-14572.2	6.92774	1.31658	-0.134628	-0.324891
1798.08	-36150.9	-14572.3	6.94832	1.28863	-0.125975	-0.300761
