# Supplementary material for: Extraction of driving behavior primitives considering driver expectation and vehicle dynamics
Source: PLoS One. 2025 Dec 31;20(12):e0340123. doi: 10.1371/journal.pone.0340123 (PMC12755792; doi:10.1371/journal.pone.0340123)
Supplement: S2 File — The dataset utilized in this study is organized into two main folders, categorizing driving scenarios into straight driving and turning maneuvers. These folders contain the raw, unprocessed behavioral data. For a detailed description of the variables and format within the.xlsx files, please refer to the accompanying readme.txt file. (ZIP) [file pone.0340123.s002.zip › DataSetForPimitiveExaction-2/turning/c21_w_4.xlsx]

## Sheet: Sheet1
1843.18	-36227.1	-14780.6	0.679013	0.939896	-2.40516e-05	0.393675
1843.2	-36227.1	-14780.6	0.696667	0.943333	-2.20918e-14	0.385621
1843.21	-36227.2	-14780.6	0.713333	0.946667	-0.00333333	0.374728
1843.23	-36227.2	-14780.6	0.726667	0.953333	-0.00666667	0.363834
1843.25	-36227.2	-14780.7	0.743333	0.956667	-0.01	0.352941
1843.26	-36227.2	-14780.7	0.757556	0.960115	-0.00997763	0.342553
1843.28	-36227.2	-14780.7	0.774327	0.959939	-0.00999982	0.332739
1843.3	-36227.2	-14780.7	0.791017	0.96013	-0.0100231	0.321736
1843.31	-36227.2	-14780.7	0.8087	0.963756	-0.00980179	0.308892
1843.33	-36227.2	-14780.7	0.825255	0.967124	-0.00611459	0.295944
1843.35	-36227.2	-14780.7	0.842046	0.970094	-0.00339831	0.283934
1843.37	-36227.2	-14780.8	0.859771	0.970314	-0.00771116	0.271256
1843.38	-36227.2	-14780.8	0.875938	0.973996	-0.0146911	0.2557
1843.4	-36227.2	-14780.8	0.890117	0.977577	-0.0210602	0.22962
1843.42	-36227.2	-14780.8	0.908256	0.980253	-0.0240855	0.187785
1843.43	-36227.2	-14780.8	0.926469	0.979918	-0.0273006	0.138997
1843.45	-36227.2	-14780.8	0.937663	0.979991	-0.0310667	0.104145
1843.47	-36227.2	-14780.8	0.961219	0.980028	-0.0405229	0.00524965
1843.48	-36227.2	-14780.9	0.974148	0.979872	-0.0470796	-0.060262
1843.5	-36227.2	-14780.9	0.992134	0.976295	-0.053833	-0.128706
1843.52	-36227.2	-14780.9	1.00856	0.972658	-0.0573872	-0.188817
1843.54	-36227.2	-14780.9	1.02538	0.966081	-0.0636032	-0.249076
1843.55	-36227.3	-14780.9	1.04312	0.962676	-0.0637297	-0.309988
1843.57	-36227.3	-14780.9	1.0592	0.95989	-0.06673	-0.365694
1843.59	-36227.3	-14781	1.07232	0.959608	-0.0675272	-0.419181
1843.6	-36227.3	-14781	1.08712	0.95594	-0.0745341	-0.470985
1843.62	-36227.3	-14781	1.10387	0.951917	-0.0774718	-0.514202
1843.64	-36227.3	-14781	1.12095	0.945529	-0.0802411	-0.555299
1843.65	-36227.3	-14781	1.1375	0.942455	-0.0800298	-0.593419
1843.67	-36227.3	-14781	1.15113	0.938888	-0.0795142	-0.625217
1843.69	-36227.3	-14781.1	1.1686	0.936198	-0.0747634	-0.653108
1843.71	-36227.3	-14781.1	1.18599	0.938022	-0.0675969	-0.680323
1843.72	-36227.3	-14781.1	1.20245	0.948112	-0.0608216	-0.706809
1843.74	-36227.3	-14781.1	1.21957	0.9679	-0.0551382	-0.73896
1843.76	-36227.3	-14781.1	1.23698	0.995976	-0.0520837	-0.777904
1843.77	-36227.3	-14781.2	1.25347	1.03303	-0.0483556	-0.821709
1843.79	-36227.3	-14781.2	1.27039	1.08165	-0.0464904	-0.872283
1843.81	-36227.3	-14781.2	1.28927	1.13295	-0.0464147	-0.922645
1843.82	-36227.4	-14781.2	1.30934	1.17705	-0.0482124	-0.966864
1843.84	-36227.4	-14781.2	1.32996	1.2206	-0.0502923	-1.00872
1843.86	-36227.4	-14781.3	1.35083	1.2588	-0.0499981	-1.04559
1843.88	-36227.4	-14781.3	1.37012	1.28814	-0.0497014	-1.07434
1843.89	-36227.4	-14781.3	1.39291	1.31184	-0.0517202	-1.09825
1843.91	-36227.4	-14781.3	1.41729	1.33027	-0.0550863	-1.11704
1843.93	-36227.4	-14781.4	1.44018	1.34491	-0.0603707	-1.1305
1843.94	-36227.4	-14781.4	1.46463	1.35636	-0.0672967	-1.14092
1843.96	-36227.4	-14781.4	1.48851	1.36671	-0.0763161	-1.14757
1843.98	-36227.4	-14781.4	1.51187	1.3747	-0.086391	-1.15222
1843.99	-36227.4	-14781.5	1.53401	1.37933	-0.0970859	-1.15527
1844.01	-36227.4	-14781.5	1.55392	1.38017	-0.105113	-1.15664
1844.03	-36227.4	-14781.5	1.57617	1.37988	-0.109426	-1.15701
1844.05	-36227.5	-14781.5	1.60083	1.38027	-0.110046	-1.15605
1844.06	-36227.5	-14781.6	1.62493	1.37748	-0.110213	-1.15504
1844.08	-36227.5	-14781.6	1.64501	1.37447	-0.107609	-1.15294
1844.1	-36227.5	-14781.6	1.66888	1.36773	-0.103924	-1.15172
1844.11	-36227.5	-14781.6	1.69267	1.36406	-0.100589	-1.14875
1844.13	-36227.5	-14781.7	1.71574	1.3577	-0.0972522	-1.14563
1844.15	-36227.5	-14781.7	1.74045	1.35387	-0.0937979	-1.1401
1844.16	-36227.5	-14781.7	1.76398	1.34732	-0.0901794	-1.13556
1844.18	-36227.5	-14781.7	1.78715	1.34383	-0.0901275	-1.13121
1844.2	-36227.5	-14781.8	1.8119	1.33712	-0.0868854	-1.12762
1844.22	-36227.5	-14781.8	1.8353	1.33037	-0.083603	-1.12446
1844.23	-36227.5	-14781.8	1.85867	1.32375	-0.0770999	-1.11987
1844.25	-36227.6	-14781.9	1.88	1.31667	-0.07	-1.12636
1844.27	-36227.6	-14781.9	1.9	1.31	-0.0633333	-1.15577
1844.28	-36227.6	-14781.9	1.92	1.3	-0.06	-1.2342
1844.3	-36227.6	-14782	1.94478	1.2894	-0.0599874	-1.36365
1844.32	-36227.6	-14782	1.96804	1.27942	-0.0601107	-1.51433
1844.33	-36227.6	-14782	1.99132	1.26939	-0.0635252	-1.66475
1844.35	-36227.6	-14782.1	2.01239	1.25876	-0.0673547	-1.81541
1844.37	-36227.6	-14782.1	2.03232	1.24892	-0.0739067	-1.95144
1844.39	-36227.6	-14782.1	2.05247	1.23849	-0.0770819	-2.08704
1844.4	-36227.7	-14782.1	2.07365	1.21871	-0.0802818	-2.21848
1844.42	-36227.7	-14782.2	2.09344	1.18237	-0.0798239	-2.31766
1844.44	-36227.7	-14782.2	2.11379	1.12403	-0.0804419	-2.38144
1844.45	-36227.7	-14782.3	2.13444	1.04517	-0.0841632	-2.41301
1844.47	-36227.7	-14782.3	2.14991	0.973559	-0.0875629	-2.41799
1844.49	-36227.7	-14782.3	2.16326	0.903247	-0.0902474	-2.40809
1844.5	-36227.7	-14782.4	2.17738	0.833324	-0.0898886	-2.38353
1844.52	-36227.7	-14782.4	2.19046	0.767274	-0.0901597	-2.34858
1844.54	-36227.7	-14782.4	2.20433	0.699921	-0.0893794	-2.3074
1844.56	-36227.8	-14782.5	2.21718	0.634626	-0.0844947	-2.2644
1844.57	-36227.8	-14782.5	2.227	0.576647	-0.0776415	-2.22647
1844.59	-36227.8	-14782.5	2.23586	0.519696	-0.0708048	-2.18705
1844.61	-36227.8	-14782.6	2.24405	0.46523	-0.0640872	-2.14527
1844.62	-36227.8	-14782.6	2.25299	0.417449	-0.0562261	-2.10335
1844.64	-36227.8	-14782.6	2.25979	0.370421	-0.0455811	-2.05861
1844.66	-36227.8	-14782.7	2.26491	0.328538	-0.0351565	-2.01499
1844.67	-36227.8	-14782.7	2.26977	0.293647	-0.0256523	-1.97816
1844.69	-36227.8	-14782.8	2.27502	0.264159	-0.013565	-1.9456
1844.71	-36227.8	-14782.8	2.28014	0.242059	0.000506449	-1.91741
1844.73	-36227.9	-14782.8	2.28542	0.225594	0.0138183	-1.89456
1844.74	-36227.9	-14782.9	2.28846	0.214309	0.0261482	-1.87372
1844.76	-36227.9	-14782.9	2.29201	0.203864	0.0340315	-1.85654
1844.78	-36227.9	-14782.9	2.29526	0.195665	0.0409706	-1.84358
1844.79	-36227.9	-14783	2.29875	0.190841	0.0450237	-1.83739
1844.81	-36227.9	-14783	2.3022	0.189818	0.0530307	-1.84169
1844.83	-36227.9	-14783.1	2.30537	0.190048	0.0610558	-1.85351
1844.84	-36227.9	-14783.1	2.30928	0.18999	0.0685199	-1.86702
1844.86	-36228	-14783.1	2.30992	0.190001	0.0697682	-1.87622
1844.88	-36228	-14783.2	2.31212	0.190005	0.0745716	-1.88174
1844.9	-36228	-14783.2	2.31588	0.189981	0.0792572	-1.8888
1844.91	-36228	-14783.2	2.31922	0.190075	0.0830451	-1.90048
1844.93	-36228	-14783.3	2.32253	0.18972	0.0808705	-1.91912
1844.95	-36228	-14783.3	2.32605	0.192634	0.0796468	-1.94665
1844.96	-36228	-14783.4	2.32942	0.196054	0.0826984	-1.97732
1844.98	-36228	-14783.4	2.33273	0.199619	0.0860496	-2.0054
1845	-36228	-14783.4	2.33626	0.200063	0.0896595	-2.02734
1845.01	-36228.1	-14783.5	2.33962	0.19998	0.090373	-2.04135
1845.03	-36228.1	-14783.5	2.34293	0.200016	0.0842629	-2.04918
1845.05	-36228.1	-14783.5	2.34646	0.199977	0.0770283	-2.05829
1845.07	-36228.1	-14783.6	2.34981	0.200088	0.0733043	-2.06785
1845.08	-36228.1	-14783.6	2.35313	0.196892	0.0764898	-2.08586
1845.1	-36228.1	-14783.7	2.35667	0.193333	0.0766667	-2.11002
1845.12	-36228.1	-14783.7	2.36	0.19	0.0733333	-2.13834
1845.13	-36228.2	-14783.7	2.36333	0.19	0.07	-2.16449
1845.15	-36228.2	-14783.8	2.36687	0.189985	0.0663813	-2.1922
1845.17	-36228.2	-14783.8	2.37019	0.190035	0.0594927	-2.21711
1845.18	-36228.2	-14783.9	2.37353	0.189873	0.0493394	-2.24102
1845.2	-36228.2	-14783.9	2.37715	0.186278	0.0390262	-2.26116
1845.22	-36228.2	-14783.9	2.38009	0.182735	0.0325891	-2.27369
1845.24	-36228.2	-14784	2.38022	0.180433	0.0259105	-2.28118
1845.25	-36228.2	-14784	2.38399	0.176452	0.0183186	-2.27131
1845.27	-36228.3	-14784	2.38731	0.134173	0.0085986	-2.23104
1845.29	-36228.3	-14784.1	2.39029	0.0428602	0.00208803	-2.13426
1845.3	-36228.3	-14784.1	2.38949	-0.12782	-0.00453869	-1.98621
1845.32	-36228.3	-14784.2	2.38546	-0.295843	-0.00693094	-1.81879
1845.34	-36228.3	-14784.2	2.37772	-0.462557	-0.00619886	-1.64493
1845.35	-36228.3	-14784.2	2.36683	-0.621153	-0.00140081	-1.46484
1845.37	-36228.3	-14784.3	2.35747	-0.765942	0.00462404	-1.29557
1845.39	-36228.3	-14784.3	2.34543	-0.921275	0.00761999	-1.1181
1845.41	-36228.4	-14784.3	2.32654	-1.07971	0.0112304	-0.937068
1845.42	-36228.4	-14784.4	2.3052	-1.21757	0.0144713	-0.77412
1845.44	-36228.4	-14784.4	2.28241	-1.34061	0.0179514	-0.618115
1845.46	-36228.4	-14784.5	2.26054	-1.4353	0.0212393	-0.472351
1845.47	-36228.4	-14784.5	2.23737	-1.50937	0.0255171	-0.348678
1845.49	-36228.4	-14784.5	2.21199	-1.56773	0.0341201	-0.2342
1845.51	-36228.4	-14784.6	2.18372	-1.60707	0.0450896	-0.133059
1845.52	-36228.5	-14784.6	2.15806	-1.63508	0.0533315	-0.0389657
1845.54	-36228.5	-14784.6	2.12824	-1.65678	0.0599556	0.0750865
1845.56	-36228.5	-14784.7	2.09903	-1.67726	0.0668653	0.204019
1845.58	-36228.5	-14784.7	2.07097	-1.69756	0.0737197	0.331075
1845.59	-36228.5	-14784.7	2.0417	-1.71511	0.0789532	0.457467
1845.61	-36228.5	-14784.8	2.01209	-1.72446	0.0804893	0.577564
1845.63	-36228.5	-14784.8	1.98461	-1.72935	0.0781557	0.697711
1845.64	-36228.5	-14784.8	1.95455	-1.72828	0.0748265	0.842945
1845.66	-36228.5	-14784.9	1.92562	-1.7244	0.0691089	0.999788
1845.68	-36228.6	-14784.9	1.89965	-1.72118	0.0627176	1.15612
1845.69	-36228.6	-14784.9	1.87178	-1.71787	0.0530858	1.32967
1845.71	-36228.6	-14784.9	1.8425	-1.71245	0.0448161	1.51171
1845.73	-36228.6	-14785	1.80994	-1.70284	0.0406849	1.69624
1845.75	-36228.6	-14785	1.77705	-1.69481	0.0396319	1.883
1845.76	-36228.6	-14785	1.7494	-1.68835	0.0425374	2.03877
1845.78	-36228.6	-14785.1	1.72306	-1.68122	0.0455574	2.16052
1845.8	-36228.6	-14785.1	1.69522	-1.67932	0.0521695	2.26393
1845.81	-36228.6	-14785.1	1.66501	-1.68755	0.0563244	2.34414
1845.83	-36228.6	-14785.1	1.63837	-1.70365	0.0571219	2.408
1845.85	-36228.6	-14785.2	1.60693	-1.71869	0.0511221	2.46199
1845.86	-36228.7	-14785.2	1.5798	-1.7262	0.0410585	2.49962
1845.88	-36228.7	-14785.2	1.55041	-1.72952	0.0339874	2.52849
1845.9	-36228.7	-14785.2	1.51849	-1.73609	0.0300119	2.55312
1845.92	-36228.7	-14785.3	1.48843	-1.74905	0.0330896	2.57499
1845.93	-36228.7	-14785.3	1.45838	-1.76857	0.0364548	2.59763
1845.95	-36228.7	-14785.3	1.43	-1.79667	0.04	2.62527
1845.97	-36228.7	-14785.3	1.4	-1.82667	0.04	2.65251
1845.98	-36228.7	-14785.4	1.37	-1.85333	0.04	2.67756
1846	-36228.7	-14785.4	1.33458	-1.87417	0.0399117	2.69701
1846.02	-36228.7	-14785.4	1.30153	-1.88393	0.0363738	2.70851
1846.03	-36228.8	-14785.4	1.2715	-1.89364	0.0294605	2.7138
1846.05	-36228.8	-14785.4	1.23973	-1.89771	0.0187018	2.7197
1846.07	-36228.8	-14785.5	1.20965	-1.91157	0.00903583	2.72935
1846.09	-36228.8	-14785.5	1.17584	-1.93009	0.00274419	2.75025
1846.1	-36228.8	-14785.5	1.14061	-1.96592	-0.000183958	2.77872
1846.12	-36228.8	-14785.5	1.10757	-1.99528	2.53011e-05	2.80753
1846.14	-36228.8	-14785.5	1.07379	-2.0247	8.21826e-05	2.83224
1846.15	-36228.8	-14785.6	1.03869	-2.04924	-0.000523231	2.856
1846.17	-36228.8	-14785.6	1.00526	-2.07676	-0.00419593	2.878
1846.19	-36228.8	-14785.6	0.969205	-2.10422	-0.00778957	2.90038
1846.2	-36228.8	-14785.6	0.932744	-2.1256	-0.0103633	2.91745
1846.22	-36228.8	-14785.6	0.89506	-2.14029	-0.00959046	2.93026
1846.24	-36228.8	-14785.6	0.857909	-2.14949	-0.0118507	2.93775
1846.26	-36228.8	-14785.6	0.824084	-2.15461	-0.0189514	2.94083
1846.27	-36228.8	-14785.7	0.787205	-2.15824	-0.0264616	2.94072
1846.29	-36228.8	-14785.7	0.749358	-2.1592	-0.0287083	2.93772
1846.31	-36228.8	-14785.7	0.712837	-2.15549	-0.0193556	2.93135
1846.32	-36228.9	-14785.7	0.677687	-2.15007	-0.00845178	2.91895
1846.34	-36228.9	-14785.7	0.63914	-2.13505	-0.00183602	2.89949
1846.36	-36228.9	-14785.7	0.602531	-2.11114	-0.0068278	2.87467
1846.37	-36228.9	-14785.7	0.567554	-2.08411	-0.0212666	2.84757
1846.39	-36228.9	-14785.7	0.533417	-2.05693	-0.0351027	2.81785
1846.41	-36228.9	-14785.7	0.498742	-2.02756	-0.0340995	2.78531
1846.43	-36228.9	-14785.7	0.465941	-1.99687	-0.0258443	2.74957
1846.44	-36228.9	-14785.7	0.431303	-1.95682	-0.0223768	2.70389
1846.46	-36228.9	-14785.8	0.396515	-1.90626	-0.026429	2.64954
1846.48	-36228.9	-14785.8	0.36581	-1.84803	-0.0218858	2.59235
1846.49	-36228.9	-14785.8	0.33425	-1.79004	-0.0253273	2.53066
1846.51	-36228.9	-14785.8	0.30603	-1.73119	-0.0359946	2.4695
1846.53	-36228.9	-14785.8	0.277425	-1.66939	-0.0504204	2.39757
1846.54	-36228.9	-14785.8	0.248116	-1.56629	-0.0476973	2.29938
1846.56	-36228.9	-14785.8	0.220901	-1.44925	-0.0357462	2.18806
1846.58	-36228.9	-14785.8	0.196554	-1.33675	-0.0281329	2.08048
1846.6	-36228.9	-14785.8	0.17489	-1.22508	-0.0274051	1.97244
1846.61	-36228.9	-14785.8	0.154561	-1.11974	-0.0441062	1.86994
1846.63	-36228.9	-14785.8	0.136197	-0.995263	-0.0438828	1.74898
1846.65	-36228.9	-14785.8	0.122003	-0.842016	-0.0451062	1.61311
1846.66	-36228.9	-14785.8	0.111796	-0.676825	-0.0245381	1.46655
1846.68	-36228.9	-14785.8	0.101125	-0.503411	-0.0362669	1.30553
1846.7	-36228.9	-14785.8	0.0939122	-0.334326	-0.0204087	1.14482
1846.71	-36228.9	-14785.8	0.0902287	-0.140971	-0.0367129	0.970134
1846.73	-36228.9	-14785.8	0.0898214	0.0685883	-0.00439199	0.786754
1846.75	-36228.9	-14785.8	0.0930128	0.269461	0.0155866	0.602545
1846.77	-36228.9	-14785.8	0.0996181	0.425209	0.0392951	0.45519
1846.78	-36228.9	-14785.8	0.106162	0.553343	0.0312083	0.34045
1846.8	-36228.9	-14785.8	0.116667	0.65	0.0166667	0.249455
1846.82	-36228.9	-14785.8	0.126667	0.716667	0.03	0.187364
1846.83	-36228.9	-14785.8	0.14	0.766667	0.0466667	0.142702
1846.85	-36228.9	-14785.8	0.154058	0.801737	0.0640389	0.106106
1846.87	-36228.9	-14785.8	0.165231	0.827342	0.0671371	0.083889
1846.88	-36228.9	-14785.8	0.179529	0.848659	0.0595573	0.0662846
1846.9	-36228.9	-14785.8	0.196007	0.866917	0.0460559	0.0579723
1846.92	-36228.9	-14785.8	0.212934	0.875621	0.0394635	0.0609339
1846.94	-36228.9	-14785.8	0.227595	0.879608	0.0473181	0.0736242
1846.95	-36228.9	-14785.8	0.241087	0.880101	0.0641187	0.0878841
1846.97	-36228.9	-14785.8	0.253934	0.879969	0.0730105	0.10294
1846.99	-36228.9	-14785.8	0.271421	0.880017	0.0708708	0.11808
1847	-36228.9	-14785.8	0.285	0.879951	0.0611587	0.132438
1847.02	-36228.9	-14785.9	0.301451	0.880179	0.0538321	0.144596
1847.04	-36228.9	-14785.9	0.315777	0.876894	0.0530401	0.15622
1847.05	-36228.9	-14785.9	0.332417	0.873544	0.0626332	0.166131
1847.07	-36228.9	-14785.9	0.345893	0.870106	0.0728997	0.174886
1847.09	-36228.9	-14785.9	0.36	0.87	0.0766667	0.183007
1847.11	-36228.9	-14785.9	0.373333	0.87	0.0733333	0.191721
1847.12	-36228.9	-14785.9	0.386667	0.87	0.0666667	0.208061
1847.14	-36228.9	-14785.9	0.404231	0.866439	0.0632458	0.238464
1847.16	-36229	-14785.9	0.417549	0.863149	0.0634171	0.27689
1847.17	-36228.9	-14785.9	0.434234	0.85979	0.067042	0.318369
1847.19	-36229	-14785.9	0.448523	0.856284	0.0739124	0.358409
1847.21	-36229	-14785.9	0.465086	0.852865	0.0771313	0.391319
1847.22	-36229	-14785.9	0.478257	0.849909	0.079904	0.419362
1847.24	-36229	-14785.9	0.492448	0.849684	0.0759635	0.4454
1847.26	-36229	-14785.9	0.505635	0.84601	0.0727025	0.46642
1847.28	-36229	-14786	0.519135	0.842744	0.0697158	0.484459
1847.29	-36229	-14786	0.533275	0.839138	0.0704901	0.498318
1847.31	-36229	-14786	0.546226	0.836085	0.0746214	0.507552
1847.33	-36229	-14786	0.560699	0.831769	0.0819296	0.515948
1847.34	-36229	-14786	0.577733	0.82535	0.0874207	0.522541
1847.36	-36229	-14786	0.590397	0.822237	0.085793	0.527025
1847.38	-36229	-14786	0.604228	0.819903	0.0823463	0.52643
1847.39	-36229	-14786	0.617885	0.819115	0.0784592	0.517036
1847.41	-36229	-14786	0.632388	0.815701	0.0771065	0.495488
1847.43	-36229	-14786	0.64865	0.810864	0.0821499	0.461081
1847.45	-36229	-14786	0.662165	0.805168	0.0906841	0.417882
1847.46	-36229	-14786	0.67544	0.800741	0.100198	0.373361
1847.48	-36229	-14786.1	0.689077	0.794936	0.103845	0.321689
1847.5	-36229	-14786.1	0.703373	0.791512	0.102518	0.262561
1847.51	-36229	-14786.1	0.714611	0.790001	0.0954527	0.199795
1847.53	-36229	-14786.1	0.726358	0.788608	0.087152	0.131873
1847.55	-36229.1	-14786.1	0.740582	0.784954	0.0889203	0.068005
1847.56	-36229.1	-14786.1	0.753595	0.780996	0.100429	0.0120337
1847.58	-36229.1	-14786.1	0.767513	0.781496	0.111443	-0.0438843
1847.6	-36229.1	-14786.1	0.781272	0.785149	0.113757	-0.096713
1847.62	-36229.1	-14786.2	0.794402	0.790352	0.113016	-0.143543
1847.63	-36229.1	-14786.2	0.808346	0.797309	0.114931	-0.189726
1847.65	-36229.1	-14786.2	0.822056	0.806279	0.121064	-0.233777
1847.67	-36229.1	-14786.2	0.83516	0.816525	0.125937	-0.274933
1847.68	-36229.1	-14786.2	0.84928	0.826637	0.127046	-0.317701
1847.7	-36229.1	-14786.2	0.862451	0.839244	0.124398	-0.357463
1847.72	-36229.1	-14786.2	0.878537	0.852928	0.12233	-0.393046
1847.73	-36229.1	-14786.2	0.893224	0.864517	0.130174	-0.425704
1847.75	-36229.1	-14786.2	0.909547	0.872002	0.1439	-0.4512
1847.77	-36229.1	-14786.3	0.9236	0.878009	0.152459	-0.473152
1847.79	-36229.1	-14786.3	0.937543	0.888272	0.153711	-0.49424
1847.8	-36229.2	-14786.3	0.950827	0.895578	0.150503	-0.513402
1847.82	-36229.2	-14786.3	0.966891	0.902336	0.14965	-0.528137
1847.84	-36229.2	-14786.3	0.98457	0.906275	0.152895	-0.54117
1847.85	-36229.2	-14786.3	1.00163	0.909783	0.156235	-0.550271
1847.87	-36229.2	-14786.4	1.01487	0.909951	0.159812	-0.558779
1847.89	-36229.2	-14786.4	1.03239	0.912965	0.159936	-0.570003
1847.9	-36229.2	-14786.4	1.04582	0.922529	0.16313	-0.586066
1847.92	-36229.2	-14786.4	1.0624	0.938949	0.166368	-0.606474
1847.94	-36229.2	-14786.4	1.07667	0.956667	0.173333	-0.630719
1847.96	-36229.2	-14786.4	1.09333	0.973333	0.18	-0.651416
1847.97	-36229.2	-14786.5	1.11	0.986667	0.19	-0.672113
1847.99	-36229.3	-14786.5	1.1277	1.00426	0.196995	-0.692996
1848.01	-36229.3	-14786.5	1.14426	1.01746	0.199955	-0.714717
1848.02	-36229.3	-14786.5	1.16114	1.03059	0.19645	-0.734288
1848.04	-36229.3	-14786.5	1.18254	1.03739	0.192718	-0.753691
1848.06	-36229.3	-14786.5	1.20206	1.04412	0.185842	-0.768472
1848.07	-36229.3	-14786.6	1.21871	1.05083	0.179208	-0.781458
1848.09	-36229.3	-14786.6	1.23625	1.05778	0.172015	-0.794196
1848.11	-36229.3	-14786.6	1.25339	1.0649	0.165912	-0.809223
1848.13	-36229.3	-14786.6	1.27322	1.08054	0.162669	-0.832898
1848.14	-36229.3	-14786.6	1.29132	1.11213	0.159716	-0.867215
1848.16	-36229.4	-14786.6	1.31069	1.15287	0.160048	-0.90715
1848.18	-36229.4	-14786.7	1.32801	1.19285	0.16009	-0.949238
1848.19	-36229.4	-14786.7	1.34932	1.22972	0.159405	-0.990585
1848.21	-36229.4	-14786.7	1.36971	1.25796	0.155147	-1.0252
1848.23	-36229.4	-14786.7	1.39421	1.28429	0.14697	-1.05891
1848.24	-36229.4	-14786.7	1.41731	1.30755	0.137057	-1.0895
1848.26	-36229.4	-14786.8	1.43775	1.32639	0.131882	-1.11367
1848.28	-36229.4	-14786.8	1.46208	1.34102	0.129417	-1.13466
1848.3	-36229.5	-14786.8	1.48673	1.34988	0.132114	-1.15303
1848.31	-36229.5	-14786.8	1.50811	1.35485	0.140214	-1.1655
1848.33	-36229.5	-14786.9	1.52989	1.35829	0.15269	-1.17895
1848.35	-36229.5	-14786.9	1.5545	1.36031	0.163955	-1.20368
1848.36	-36229.5	-14786.9	1.57779	1.35993	0.168865	-1.24652
1848.38	-36229.5	-14786.9	1.6	1.35956	0.168782	-1.30433
1848.4	-36229.5	-14786.9	1.6222	1.34836	0.164825	-1.35872
1848.41	-36229.6	-14787	1.64552	1.31928	0.161329	-1.39586
1848.43	-36229.6	-14787	1.67004	1.27438	0.159768	-1.4143
1848.45	-36229.6	-14787	1.69217	1.22393	0.160066	-1.41595
1848.47	-36229.6	-14787	1.71155	1.17269	0.159977	-1.40776
1848.48	-36229.6	-14787.1	1.73249	1.1154	0.160026	-1.3992
1848.5	-36229.6	-14787.1	1.75326	1.05063	0.15991	-1.39222
1848.52	-36229.6	-14787.1	1.77116	0.982077	0.160334	-1.38541
1848.53	-36229.7	-14787.2	1.78597	0.90804	0.157796	-1.37561
1848.55	-36229.7	-14787.2	1.79947	0.840751	0.154537	-1.36625
1848.57	-36229.7	-14787.2	1.81258	0.783345	0.148768	-1.35742
1848.58	-36229.7	-14787.2	1.82692	0.726128	0.141886	-1.3432
1848.6	-36229.7	-14787.3	1.83784	0.676727	0.132334	-1.32188
1848.62	-36229.7	-14787.3	1.84754	0.635961	0.12435	-1.294
1848.64	-36229.8	-14787.3	1.85815	0.596535	0.122807	-1.26011
1848.65	-36229.8	-14787.3	1.86827	0.562388	0.128536	-1.22429
1848.67	-36229.8	-14787.4	1.87819	0.529239	0.137888	-1.18676
1848.69	-36229.8	-14787.4	1.88873	0.496849	0.151659	-1.14621
1848.7	-36229.8	-14787.4	1.899	0.469572	0.165049	-1.11053
1848.72	-36229.8	-14787.4	1.90591	0.445985	0.178734	-1.08056
1848.74	-36229.9	-14787.5	1.91292	0.424479	0.186292	-1.0557
1848.75	-36229.9	-14787.5	1.91962	0.407507	0.193021	-1.03794
1848.77	-36229.9	-14787.5	1.92626	0.394153	0.19649	-1.02363
1848.79	-36229.9	-14787.6	1.93333	0.38	0.2	-1.01198
1848.81	-36229.9	-14787.6	1.94	0.37	0.203333	-1.00327
1848.82	-36229.9	-14787.6	1.94667	0.36	0.21	-1
1848.84	-36230	-14787.6	1.95361	0.352952	0.220627	-0.99898
1848.86	-36230	-14787.7	1.95694	0.346276	0.230576	-1.00114
1848.87	-36230	-14787.7	1.96378	0.339591	0.240598	-0.999892
1848.89	-36230	-14787.7	1.97077	0.332522	0.251369	-0.997342
1848.91	-36230	-14787.8	1.97753	0.325893	0.265223	-0.991652
1848.92	-36230.1	-14787.8	1.98381	0.319198	0.281791	-0.983408
1848.94	-36230.1	-14787.8	1.98772	0.311997	0.295897	-0.967157
1848.96	-36230.1	-14787.8	1.99405	0.305998	0.308201	-0.944489
1848.98	-36230.1	-14787.9	1.99776	0.302324	0.320108	-0.917568
1848.99	-36230.1	-14787.9	2.00433	0.295098	0.346117	-0.889153
1849.01	-36230.1	-14787.9	2.00806	0.287954	0.374262	-0.864732
1849.03	-36230.2	-14788	2.0143	0.277472	0.413149	-0.840805
1849.04	-36230.2	-14788	2.0185	0.266904	0.455716	-0.818361
1849.06	-36230.2	-14788	2.02444	0.257575	0.493472	-0.800232
1849.08	-36230.2	-14788	2.02856	0.252282	0.519602	-0.785433
1849.09	-36230.2	-14788.1	2.03495	0.247932	0.54315	-0.772917
1849.11	-36230.3	-14788.1	2.03771	0.241038	0.573514	-0.763387
1849.13	-36230.3	-14788.1	2.04126	0.2338	0.59792	-0.754083
1849.15	-36230.3	-14788.2	2.04431	0.229931	0.606503	-0.741615
1849.16	-36230.3	-14788.2	2.04944	0.2277	0.603324	-0.720826
1849.18	-36230.4	-14788.2	2.05483	0.221687	0.610254	-0.693285
1849.2	-36230.4	-14788.2	2.05971	0.217148	0.62438	-0.662993
1849.21	-36230.4	-14788.3	2.06525	0.210456	0.639861	-0.637582
1849.23	-36230.4	-14788.3	2.06824	0.201797	0.65299	-0.615388
1849.25	-36230.4	-14788.3	2.07182	0.192302	0.654643	-0.598505
1849.26	-36230.5	-14788.4	2.07506	0.188714	0.645444	-0.582666
1849.28	-36230.5	-14788.4	2.07855	0.181514	0.643967	-0.559278
1849.3	-36230.5	-14788.4	2.08198	0.170599	0.652856	-0.527487
1849.32	-36230.5	-14788.4	2.08527	0.161502	0.658342	-0.496336
1849.33	-36230.6	-14788.5	2.08875	0.160509	0.651715	-0.45812
1849.35	-36230.6	-14788.5	2.09219	0.133526	0.653205	-0.405814
1849.37	-36230.6	-14788.5	2.09541	0.0848716	0.66195	-0.329259
1849.38	-36230.6	-14788.5	2.09915	0.0127852	0.662034	-0.232295
1849.4	-36230.7	-14788.6	2.10045	-0.0550046	0.65412	-0.132549
1849.42	-36230.7	-14788.6	2.09779	-0.122992	0.659027	-0.039917
1849.43	-36230.7	-14788.6	2.09413	-0.184807	0.672517	0.0599896
1849.45	-36230.7	-14788.7	2.09079	-0.230624	0.664667	0.15679
1849.47	-36230.8	-14788.7	2.08741	-0.269848	0.64285	0.251351
1849.49	-36230.8	-14788.7	2.08415	-0.319546	0.616401	0.351074
1849.5	-36230.8	-14788.7	2.07793	-0.382277	0.610062	0.442432
1849.52	-36230.8	-14788.8	2.07118	-0.442485	0.606999	0.526012
1849.54	-36230.9	-14788.8	2.06417	-0.50618	0.609368	0.603851
1849.55	-36230.9	-14788.8	2.05739	-0.560743	0.613257	0.667667
1849.57	-36230.9	-14788.8	2.05099	-0.610896	0.61067	0.719895
1849.59	-36230.9	-14788.9	2.04064	-0.654747	0.60105	0.762661
1849.6	-36231	-14788.9	2.03057	-0.675901	0.575164	0.788739
1849.62	-36231	-14788.9	2.02061	-0.686246	0.542145	0.800291
1849.64	-36231	-14788.9	2.01	-0.69	0.503333	0.802832
1849.66	-36231	-14789	2	-0.686667	0.466667	0.798475
1849.67	-36231.1	-14789	1.99	-0.68	0.433333	0.78976
1849.69	-36231.1	-14789	1.97939	-0.669347	0.398051	0.778174
1849.71	-36231.1	-14789	1.96942	-0.659511	0.368348	0.767415
1849.72	-36231.2	-14789.1	1.95938	-0.653035	0.341927	0.758751
1849.74	-36231.2	-14789.1	1.94878	-0.649852	0.321135	0.750912
1849.76	-36231.2	-14789.1	1.93885	-0.650058	0.305047	0.746922
1849.77	-36231.2	-14789.1	1.92877	-0.649917	0.291554	0.745023
1849.79	-36231.3	-14789.1	1.91818	-0.650444	0.278575	0.74507
1849.81	-36231.3	-14789.2	1.90827	-0.653719	0.276715	0.745329
1849.83	-36231.3	-14789.2	1.89814	-0.65825	0.281877	0.747733
1849.84	-36231.3	-14789.2	1.88758	-0.66844	0.297039	0.752005
1849.86	-36231.4	-14789.2	1.87769	-0.675765	0.314845	0.758094
1849.88	-36231.4	-14789.2	1.86752	-0.683979	0.33957	0.761258
1849.89	-36231.4	-14789.3	1.85698	-0.683879	0.369496	0.763686
1849.91	-36231.4	-14789.3	1.84712	-0.687356	0.403077	0.762147
1849.93	-36231.5	-14789.3	1.83689	-0.685338	0.437072	0.758474
1849.94	-36231.5	-14789.3	1.82639	-0.675509	0.47155	0.746518
1849.96	-36231.5	-14789.3	1.81654	-0.654232	0.498364	0.728472
1849.98	-36231.5	-14789.4	1.80626	-0.628621	0.514048	0.706246
1850	-36231.6	-14789.4	1.79581	-0.607999	0.515277	0.684991
1850.01	-36231.6	-14789.4	1.78594	-0.590739	0.505021	0.668905
1850.03	-36231.6	-14789.4	1.77569	-0.577412	0.490019	0.654623
1850.05	-36231.6	-14789.4	1.76496	-0.564955	0.469384	0.642748
1850.06	-36231.7	-14789.4	1.75667	-0.555144	0.445704	0.63303
1850.08	-36231.7	-14789.5	1.74998	-0.546536	0.421764	0.624457
1850.1	-36231.7	-14789.5	1.74341	-0.539261	0.397197	0.618273
1850.11	-36231.8	-14789.5	1.73474	-0.536284	0.37597	0.614494
1850.13	-36231.8	-14789.5	1.72596	-0.535729	0.356147	0.608666
1850.15	-36231.8	-14789.5	1.71944	-0.52679	0.346789	0.59593
1850.17	-36231.8	-14789.6	1.71278	-0.507317	0.346623	0.575477
1850.18	-36231.9	-14789.6	1.70583	-0.479893	0.346929	0.549633
1850.2	-36231.9	-14789.6	1.69898	-0.454099	0.344676	0.524923
1850.22	-36231.9	-14789.6	1.69238	-0.435147	0.342183	0.505035
1850.23	-36231.9	-14789.6	1.6855	-0.422581	0.349647	0.488784
1850.25	-36232	-14789.6	1.67822	-0.415203	0.362285	0.476281
1850.27	-36232	-14789.7	1.67458	-0.407304	0.380106	0.462772
1850.28	-36232	-14789.7	1.66817	-0.389101	0.403885	0.441722
1850.3	-36232	-14789.7	1.66423	-0.363096	0.430475	0.415036
1850.32	-36232.1	-14789.7	1.65818	-0.336086	0.455104	0.387019
1850.34	-36232.1	-14789.7	1.65382	-0.311038	0.47361	0.357127
1850.35	-36232.1	-14789.7	1.65062	-0.285041	0.490886	0.32776
1850.37	-36232.2	-14789.7	1.64725	-0.253299	0.501468	0.295793
1850.39	-36232.2	-14789.8	1.64379	-0.214086	0.512712	0.261101
1850.4	-36232.2	-14789.8	1.64023	-0.186262	0.51052	0.228168
1850.42	-36232.2	-14789.8	1.63994	-0.157421	0.509828	0.194208
1850.44	-36232.3	-14789.8	1.64001	-0.116283	0.512843	0.148873
1850.45	-36232.3	-14789.8	1.63999	-0.0601182	0.525868	0.0988508
1850.47	-36232.3	-14789.8	1.64002	-0.00324179	0.536203	0.0485713
1850.49	-36232.3	-14789.8	1.64	0.0466667	0.543333	0.00544662
1850.51	-36232.4	-14789.9	1.64333	0.0766667	0.55	-0.0250545
1850.52	-36232.4	-14789.9	1.64667	0.1	0.556667	-0.046841
1850.54	-36232.4	-14789.9	1.65022	0.117351	0.560126	-0.0628194
1850.56	-36232.5	-14789.9	1.65349	0.123546	0.563739	-0.0711188
1850.57	-36232.5	-14789.9	1.65702	0.126862	0.574006	-0.0741538
1850.59	-36232.5	-14789.9	1.66396	0.130444	0.584413	-0.0738723
1850.61	-36232.5	-14789.9	1.66699	0.133575	0.590284	-0.0701824
1850.62	-36232.6	-14789.9	1.67043	0.132959	0.589872	-0.0633734
1850.64	-36232.6	-14790	1.67394	0.129808	0.590384	-0.0551036
1850.66	-36232.6	-14790	1.67724	0.129737	0.594022	-0.0464989
1850.68	-36232.6	-14790	1.68065	0.125852	0.597039	-0.0390213
1850.69	-36232.7	-14790	1.68397	0.123224	0.595577	-0.0323477
1850.71	-36232.7	-14790	1.68811	0.122821	0.588196	-0.0271918
1850.73	-36232.7	-14790	1.69446	0.119291	0.582268	-0.021096
1850.74	-36232.8	-14790	1.69758	0.114669	0.579224	-0.0131006
1850.76	-36232.8	-14790	1.70099	0.109339	0.574976	-0.00702402
1850.78	-36232.8	-14790	1.70436	0.110319	0.567924	-0.00188278
1850.79	-36232.8	-14790.1	1.70787	0.109068	0.560677	0.00287346
1850.81	-36232.9	-14790.1	1.71115	0.105421	0.555513	0.00872331
1850.83	-36232.9	-14790.1	1.71458	0.102177	0.550956	0.0156007
1850.85	-36232.9	-14790.1	1.71805	0.0982821	0.544943	0.0219642
1850.86	-36233	-14790.1	1.72143	0.0967305	0.541778	0.02734
1850.88	-36233	-14790.1	1.72451	0.0952354	0.539939	0.0324041
1850.9	-36233	-14790.1	1.7298	0.093262	0.538788	0.037419
1850.91	-36233.1	-14790.1	1.73522	0.091879	0.535015	0.0424534
1850.93	-36233.1	-14790.1	1.73825	0.0896664	0.531717	0.0467686
1850.95	-36233.1	-14790.1	1.74181	0.0900934	0.528096	0.0517105
1850.96	-36233.2	-14790.2	1.74506	0.0899752	0.52533	0.0583804
1850.98	-36233.2	-14790.2	1.74855	0.0900059	0.519457	0.0705471
1851	-36233.2	-14790.2	1.75198	0.0899983	0.514723	0.088172
1851.02	-36233.3	-14790.2	1.75527	0.0900005	0.509462	0.112127
1851.03	-36233.3	-14790.2	1.75875	0.0899995	0.504311	0.148115
1851.05	-36233.3	-14790.2	1.76218	0.0900017	0.501233	0.192783
1851.07	-36233.4	-14790.2	1.76546	0.0899939	0.497831	0.23931
1851.08	-36233.4	-14790.2	1.76896	0.0900205	0.494441	0.286565
1851.1	-36233.4	-14790.2	1.77237	0.0899183	0.490696	0.327033
1851.12	-36233.4	-14790.2	1.77566	0.090306	0.489837	0.363191
1851.13	-36233.5	-14790.2	1.77917	0.087608	0.490039	0.397661
1851.15	-36233.5	-14790.2	1.78256	0.0841351	0.489973	0.427596
1851.17	-36233.5	-14790.3	1.78586	0.0805588	0.49007	0.4498
1851.19	-36233.6	-14790.3	1.78938	0.0798493	0.489797	0.46782
1851.2	-36233.6	-14790.3	1.79276	0.0802325	0.492655	0.481504
1851.22	-36233.6	-14790.3	1.79606	0.0773595	0.496073	0.493651
1851.24	-36233.7	-14790.3	1.79959	0.07373	0.499624	0.503466
1851.25	-36233.7	-14790.3	1.80295	0.0703879	0.502795	0.509318
1851.27	-36233.7	-14790.3	1.80626	0.0670718	0.509132	0.512739
1851.29	-36233.8	-14790.3	1.80979	0.0635382	0.516257	0.515157
1851.3	-36233.8	-14790.3	1.81315	0.0601934	0.522974	0.515354
1851.32	-36233.8	-14790.3	1.81643	0.0568646	0.529496	0.510389
1851.34	-36233.9	-14790.3	1.82	0.0533333	0.54	0.494553
1851.36	-36233.9	-14790.3	1.82	0.05	0.55	0.466231
1851.37	-36233.9	-14790.4	1.82333	0.05	0.56	0.427015
1851.39	-36234	-14790.4	1.82686	0.0498864	0.570578	0.381936
1851.41	-36234	-14790.4	1.8302	0.0464559	0.5807	0.34086
1851.42	-36234	-14790.4	1.83353	0.0431134	0.594108	0.302715
1851.44	-36234.1	-14790.4	1.83715	0.0397617	0.608822	0.263529
1851.46	-36234.1	-14790.4	1.84009	0.0402812	0.628754	0.227954
1851.47	-36234.1	-14790.4	1.84022	0.0437565	0.645646	0.192956
1851.49	-36234.2	-14790.4	1.84401	0.0473558	0.666688	0.159102
1851.51	-36234.2	-14790.4	1.84722	0.0502104	0.682775	0.132963
1851.53	-36234.2	-14790.4	1.85062	0.0499408	0.699862	0.110812
1851.54	-36234.3	-14790.4	1.85414	0.0500469	0.716915	0.0930881
1851.56	-36234.3	-14790.4	1.85744	0.0498848	0.729297	0.0785562
1851.58	-36234.3	-14790.4	1.86083	0.0504617	0.738487	0.0653929
1851.59	-36234.4	-14790.4	1.86434	0.0551173	0.74541	0.051743
1851.61	-36234.4	-14790.4	1.86763	0.06198	0.75138	0.0405659
1851.63	-36234.5	-14790.4	1.87104	0.0687377	0.753693	0.0333719
1851.64	-36234.5	-14790.4	1.87454	0.0756853	0.752344	0.0341086
1851.66	-36234.5	-14790.4	1.8778	0.0825297	0.74894	0.0457027
1851.68	-36234.6	-14790.4	1.88132	0.088175	0.744665	0.0702525
1851.7	-36234.6	-14790.4	1.88442	0.0913238	0.735963	0.105698
1851.71	-36234.6	-14790.4	1.88942	0.0947019	0.726153	0.145097
1851.73	-36234.7	-14790.4	1.89483	0.0981181	0.714429	0.188257
1851.75	-36234.7	-14790.4	1.89971	0.101597	0.700285	0.229816
1851.76	-36234.7	-14790.4	1.90525	0.104876	0.686888	0.26332
1851.78	-36234.8	-14790.5	1.90822	0.108333	0.6748	0.291835
1851.8	-36234.8	-14790.4	1.91192	0.111791	0.664494	0.316386
1851.81	-36234.8	-14790.5	1.91466	0.115071	0.656029	0.338091
1851.83	-36234.9	-14790.4	1.92055	0.118544	0.651043	0.356849
1851.85	-36234.9	-14790.5	1.92525	0.121985	0.649768	0.368635
1851.87	-36235	-14790.4	1.93064	0.125268	0.650138	0.374416
1851.88	-36235	-14790.5	1.93533	0.128751	0.649703	0.37686
1851.9	-36235	-14790.4	1.94112	0.132188	0.65205	0.375845
1851.92	-36235.1	-14790.5	1.94532	0.135427	0.655187	0.372
1851.93	-36235.1	-14790.4	1.95138	0.139085	0.661154	0.36743
1851.95	-36235.1	-14790.5	1.95559	0.141888	0.66784	0.361834
1851.97	-36235.2	-14790.4	1.96147	0.149819	0.676887	0.351665
1851.98	-36235.2	-14790.5	1.96578	0.162885	0.687304	0.336013
1852	-36235.3	-14790.4	1.9716	0.181538	0.700163	0.321843
1852.02	-36235.3	-14790.5	1.97844	0.205787	0.713257	0.311603
1852.04	-36235.3	-14790.4	1.9854	0.244981	0.729981	0.301535
1852.05	-36235.4	-14790.5	1.99225	0.294348	0.749609	0.289719
1852.07	-36235.4	-14790.4	1.99855	0.344731	0.772283	0.277758
1852.09	-36235.4	-14790.5	2.00871	0.391494	0.7973	0.265845
1852.1	-36235.5	-14790.4	2.01885	0.432439	0.817699	0.259545
1852.12	-36235.5	-14790.4	2.02882	0.465924	0.83778	0.261373
1852.14	-36235.6	-14790.4	2.0393	0.501517	0.855555	0.278548
1852.15	-36235.6	-14790.4	2.05253	0.525455	0.875595	0.306376
1852.17	-36235.6	-14790.4	2.06586	0.545647	0.892229	0.342893
1852.19	-36235.7	-14790.4	2.08	0.56	0.913333	0.38671
1852.21	-36235.7	-14790.4	2.09333	0.573333	0.93	0.431373
1852.22	-36235.8	-14790.4	2.10667	0.583333	0.946667	0.476035
1852.24	-36235.8	-14790.4	2.12	0.59	0.96	0.517429
1852.26	-36235.8	-14790.4	2.13413	0.589951	0.970475	0.555348
1852.27	-36235.9	-14790.4	2.14751	0.590037	0.977084	0.58439
1852.29	-36235.9	-14790.4	2.16134	0.589788	0.983894	0.610794
1852.31	-36236	-14790.4	2.17134	0.58614	0.987125	0.634565
1852.32	-36236	-14790.4	2.18502	0.578637	0.989947	0.661768
1852.34	-36236	-14790.4	2.19917	0.558514	0.98569	0.701851
1852.36	-36236.1	-14790.4	2.21194	0.522994	0.978334	0.756042
1852.38	-36236.1	-14790.4	2.2218	0.478011	0.96854	0.830579
1852.39	-36236.2	-14790.4	2.23244	0.42923	0.961674	0.917978
1852.41	-36236.2	-14790.4	2.2423	0.386643	0.955634	1.00035
1852.43	-36236.3	-14790.4	2.2525	0.343033	0.952573	1.08189
1852.44	-36236.3	-14790.3	2.26296	0.301973	0.948975	1.16537
1852.46	-36236.3	-14790.3	2.2731	0.266536	0.945706	1.2425
1852.48	-36236.4	-14790.3	2.28221	0.234318	0.94232	1.31384
1852.49	-36236.4	-14790.3	2.28867	0.204474	0.939126	1.37669
1852.51	-36236.5	-14790.3	2.29574	0.179111	0.934597	1.4337
1852.53	-36236.5	-14790.3	2.30241	0.158967	0.927497	1.48469
1852.55	-36236.5	-14790.3	2.30976	0.140444	0.920324	1.5349
1852.56	-36236.6	-14790.3	2.3147	0.127918	0.915055	1.57874
1852.58	-36236.6	-14790.3	2.31927	0.115141	0.911887	1.62011
1852.6	-36236.7	-14790.3	2.32654	0.106442	0.908634	1.65365
1852.61	-36236.7	-14790.3	2.33334	0.101222	0.903847	1.67612
1852.63	-36236.8	-14790.2	2.33856	0.100449	0.896661	1.68838
1852.65	-36236.8	-14790.2	2.34135	0.108553	0.891034	1.68681
1852.66	-36236.8	-14790.2	2.34667	0.129424	0.890959	1.66596
1852.68	-36236.9	-14790.2	2.35349	0.161281	0.896943	1.62601
1852.7	-36236.9	-14790.2	2.36061	0.204336	0.902312	1.56511
1852.72	-36237	-14790.2	2.36619	0.247428	0.903875	1.50084
1852.73	-36237	-14790.2	2.37446	0.286482	0.902321	1.44061
1852.75	-36237.1	-14790.2	2.38649	0.329834	0.899038	1.37243
1852.77	-36237.1	-14790.2	2.39644	0.370852	0.895559	1.30256
1852.78	-36237.1	-14790.1	2.40534	0.401934	0.89293	1.23621
1852.8	-36237.2	-14790.1	2.41413	0.429459	0.894227	1.17017
1852.82	-36237.2	-14790.1	2.42807	0.456224	0.89816	1.1101
1852.83	-36237.3	-14790.1	2.44185	0.481861	0.900048	1.05571
1852.85	-36237.3	-14790.1	2.4543	0.49857	0.901021	1.01564
1852.87	-36237.4	-14790.1	2.46505	0.505993	0.904767	0.992885
1852.89	-36237.4	-14790.1	2.47917	0.513268	0.908158	0.975767
1852.9	-36237.4	-14790.1	2.49335	0.517594	0.911349	0.960068
1852.92	-36237.5	-14790	2.50461	0.514955	0.916174	0.945083
1852.94	-36237.5	-14790	2.51639	0.513032	0.923318	0.932597
1852.95	-36237.6	-14790	2.53046	0.51354	0.930562	0.923877
1852.97	-36237.6	-14790	2.54405	0.512326	0.935072	0.921149
1852.99	-36237.7	-14790	2.55518	0.505725	0.939885	0.92146
1853	-36237.7	-14790	2.56725	0.505352	0.946981	0.917928
1853.02	-36237.8	-14789.9	2.58124	0.520203	0.955357	0.903773
1853.04	-36237.8	-14789.9	2.59497	0.547824	0.967957	0.873723
1853.06	-36237.8	-14789.9	2.60873	0.583588	0.983962	0.836182
1853.07	-36237.9	-14789.9	2.62183	0.620402	1.00102	0.803104
1853.09	-36237.9	-14789.9	2.63593	0.656764	1.016	0.782402
1853.11	-36238	-14789.9	2.6492	0.687912	1.02949	0.773299
1853.12	-36238	-14789.8	2.66491	0.720853	1.04248	0.764005
1853.14	-36238.1	-14789.8	2.68225	0.770008	1.05866	0.742857
1853.16	-36238.1	-14789.8	2.70222	0.826743	1.08076	0.714084
1853.17	-36238.2	-14789.8	2.71918	0.883075	1.10691	0.683114
1853.19	-36238.2	-14789.8	2.73954	0.942564	1.13299	0.648907
1853.21	-36238.3	-14789.7	2.75971	1.003	1.14822	0.61401
1853.23	-36238.3	-14789.7	2.78232	1.06006	1.15807	0.579021
1853.24	-36238.4	-14789.7	2.80714	1.11448	1.16909	0.547604
1853.26	-36238.4	-14789.7	2.83064	1.15292	1.17299	0.530311
1853.28	-36238.5	-14789.7	2.85383	1.18337	1.17889	0.531132
1853.29	-36238.5	-14789.6	2.87857	1.20872	1.18943	0.553718
1853.31	-36238.5	-14789.6	2.90198	1.2288	1.1964	0.590093
1853.33	-36238.6	-14789.6	2.92526	1.249	1.19706	0.63748
1853.34	-36238.7	-14789.6	2.95	1.26333	1.18667	0.689542
1853.36	-36238.7	-14789.5	2.97667	1.28333	1.18333	0.733115
1853.38	-36238.8	-14789.5	3.00333	1.31333	1.17333	0.761438
1853.4	-36238.8	-14789.5	3.03164	1.35945	1.15558	0.773767
1853.41	-36238.8	-14789.5	3.05816	1.40225	1.13921	0.774314
1853.43	-36238.9	-14789.4	3.08513	1.43894	1.12962	0.766076
1853.45	-36239	-14789.4	3.11674	1.4821	1.11719	0.745238
1853.46	-36239	-14789.4	3.14326	1.52863	1.08234	0.712399
1853.48	-36239.1	-14789.4	3.1737	1.57166	1.04529	0.671378
1853.5	-36239.1	-14789.4	3.20579	1.60858	1.008	0.627341
1853.51	-36239.2	-14789.3	3.23927	1.63533	0.975811	0.583756
1853.53	-36239.2	-14789.3	3.27241	1.66913	0.91917	0.53518
1853.55	-36239.3	-14789.3	3.30391	1.70116	0.847266	0.477826
1853.57	-36239.3	-14789.3	3.33345	1.73384	0.760625	0.421138
1853.58	-36239.4	-14789.2	3.3647	1.76434	0.673825	0.361431
1853.6	-36239.4	-14789.2	3.40013	1.79399	0.570286	0.30292
1853.62	-36239.5	-14789.2	3.43293	1.81067	0.469113	0.252548
1853.63	-36239.5	-14789.1	3.46704	1.82453	0.362881	0.20522
1853.65	-36239.6	-14789.1	3.50203	1.83567	0.268169	0.162247
1853.67	-36239.6	-14789.1	3.53488	1.8366	0.184697	0.12884
1853.68	-36239.7	-14789.1	3.56913	1.82843	0.105887	0.104325
1853.7	-36239.8	-14789	3.60401	1.80736	0.0481827	0.0885817
1853.72	-36239.8	-14789	3.63675	1.783	0.0286198	0.0816557
1853.74	-36239.9	-14789	3.67146	1.75373	0.0270325	0.0786389
1853.75	-36239.9	-14789	3.70466	1.72241	0.0355946	0.079347
1853.77	-36240	-14788.9	3.73382	1.69182	0.0504208	0.0852545
1853.79	-36240.1	-14788.9	3.76496	1.65513	0.0833425	0.103401
1853.8	-36240.1	-14788.9	3.79638	1.61712	0.145552	0.136641
1853.82	-36240.2	-14788.9	3.82415	1.58015	0.233434	0.179408
1853.84	-36240.2	-14788.8	3.85162	1.54708	0.328319	0.22635
1853.85	-36240.3	-14788.8	3.87923	1.5253	0.392894	0.264766
1853.87	-36240.4	-14788.8	3.90546	1.51578	0.415298	0.291326
1853.89	-36240.4	-14788.7	3.93338	1.50791	0.434673	0.313631
1853.91	-36240.5	-14788.7	3.96069	1.49281	0.491874	0.33547
1853.92	-36240.5	-14788.7	3.98733	1.47587	0.574028	0.356871
1853.94	-36240.6	-14788.7	4.01298	1.4598	0.631378	0.374908
1853.96	-36240.7	-14788.6	4.03629	1.45421	0.625269	0.386697
1853.97	-36240.7	-14788.6	4.06183	1.44836	0.575372	0.392253
1853.99	-36240.8	-14788.6	4.09002	1.44638	0.504526	0.395179
1854.01	-36240.9	-14788.6	4.11742	1.44662	0.400445	0.394635
1854.02	-36240.9	-14788.5	4.14113	1.44716	0.28558	0.394275
1854.04	-36241	-14788.5	4.1657	1.44153	0.157453	0.394304
1854.06	-36241.1	-14788.5	4.1891	1.43408	0.0586055	0.393906
1854.08	-36241.1	-14788.4	4.21507	1.43481	-0.0328645	0.38522
1854.09	-36241.2	-14788.4	4.24334	1.45345	-0.129365	0.363798
1854.11	-36241.3	-14788.4	4.27046	1.48319	-0.206703	0.333758
1854.13	-36241.3	-14788.4	4.29371	1.51034	-0.242254	0.303078
1854.14	-36241.4	-14788.3	4.32166	1.53528	-0.237378	0.274868
1854.16	-36241.5	-14788.3	4.34848	1.55854	-0.230047	0.254733
1854.18	-36241.5	-14788.3	4.37503	1.58511	-0.233125	0.242357
1854.19	-36241.6	-14788.3	4.40333	1.61	-0.23	0.236383
1854.21	-36241.7	-14788.2	4.43	1.63333	-0.21	0.236383
1854.23	-36241.8	-14788.2	4.46	1.65333	-0.2	0.238562
1854.25	-36241.8	-14788.2	4.48827	1.67102	-0.196577	0.239528
1854.26	-36241.9	-14788.2	4.51485	1.69151	-0.188818	0.232445
1854.28	-36242	-14788.1	4.54172	1.7258	-0.158107	0.212856
1854.3	-36242	-14788.1	4.57398	1.77693	-0.125606	0.173371
1854.31	-36242.1	-14788.1	4.60699	1.84098	-0.0857047	0.123086
1854.33	-36242.2	-14788	4.63694	1.90851	-0.0526289	0.0592305
1854.35	-36242.3	-14788	4.6691	1.98259	-0.0230755	-0.0172276
1854.36	-36242.3	-14788	4.70286	2.04749	-0.0168434	-0.0985046
1854.38	-36242.4	-14788	4.74018	2.10724	-0.0260233	-0.184429
1854.4	-36242.5	-14787.9	4.77886	2.16085	-0.057064	-0.269191
1854.42	-36242.6	-14787.9	4.81513	2.19822	-0.114122	-0.338751
1854.43	-36242.6	-14787.9	4.85242	2.23021	-0.1677	-0.397604
1854.45	-36242.7	-14787.9	4.89112	2.25109	-0.200696	-0.44433
1854.47	-36242.8	-14787.8	4.92701	2.25748	-0.217994	-0.475313
1854.48	-36242.9	-14787.8	4.96568	2.25528	-0.250535	-0.496566
1854.5	-36243	-14787.8	5.00696	2.24579	-0.313015	-0.50878
1854.52	-36243	-14787.8	5.04259	2.23144	-0.381724	-0.512071
1854.53	-36243.1	-14787.7	5.08042	2.21191	-0.448266	-0.507586
1854.55	-36243.2	-14787.7	5.11866	2.18588	-0.479174	-0.496923
1854.57	-36243.3	-14787.7	5.15509	2.15803	-0.462423	-0.481312
1854.59	-36243.4	-14787.7	5.19149	2.12706	-0.42084	-0.461887
1854.6	-36243.5	-14787.6	5.22588	2.09436	-0.367144	-0.439185
1854.62	-36243.5	-14787.6	5.25878	2.06116	-0.309128	-0.415751
1854.64	-36243.6	-14787.6	5.29333	2.02669	-0.246497	-0.388437
1854.65	-36243.7	-14787.5	5.32791	1.99209	-0.199631	-0.360203
1854.67	-36243.8	-14787.5	5.3607	1.95927	-0.172908	-0.332619
1854.69	-36243.9	-14787.5	5.39546	1.92463	-0.143922	-0.304492
1854.7	-36244	-14787.5	5.42976	1.88988	-0.108296	-0.281949
1854.72	-36244.1	-14787.4	5.46301	1.85901	-0.0738107	-0.269851
1854.74	-36244.2	-14787.4	5.49556	1.82804	-0.0378604	-0.267918
1854.76	-36244.2	-14787.4	5.52658	1.79663	0.00469765	-0.272823
1854.77	-36244.3	-14787.4	5.5536	1.77086	0.0466054	-0.282268
1854.79	-36244.4	-14787.3	5.58379	1.7523	0.0817284	-0.301562
1854.81	-36244.5	-14787.3	5.61474	1.75339	0.105218	-0.330826
1854.82	-36244.6	-14787.3	5.64427	1.76526	0.118278	-0.368044
1854.84	-36244.7	-14787.2	5.67589	1.78497	0.118835	-0.409852
1854.86	-36244.8	-14787.2	5.70642	1.80323	0.104492	-0.447527
1854.87	-36244.9	-14787.2	5.73605	1.81705	0.0850582	-0.47832
1854.89	-36245	-14787.1	5.76783	1.82844	0.0612839	-0.503723
1854.91	-36245.1	-14787.1	5.79788	1.83553	0.0347401	-0.523291
1854.93	-36245.2	-14787.1	5.83074	1.84235	0.00797978	-0.5379
1854.94	-36245.3	-14787.1	5.86303	1.84628	-0.0172987	-0.551031
1854.96	-36245.3	-14787	5.89325	1.84975	-0.0378686	-0.559117
1854.98	-36245.5	-14787	5.9228	1.85008	-0.0548116	-0.565837
1854.99	-36245.6	-14787	5.95801	1.84997	-0.0692939	-0.568616
1855.01	-36245.6	-14786.9	5.9883	1.8501	-0.0794282	-0.565804
1855.03	-36245.8	-14786.9	6.01819	1.84686	-0.0894628	-0.552397
1855.04	-36245.8	-14786.9	6.05	1.84333	-0.0966667	-0.527233
1855.06	-36245.9	-14786.9	6.08333	1.83667	-0.1	-0.497821
1855.08	-36246.1	-14786.8	6.11333	1.83333	-0.1	-0.466231
1855.1	-36246.1	-14786.8	6.14518	1.82637	-0.0999266	-0.435012
1855.11	-36246.2	-14786.8	6.17506	1.82305	-0.0963412	-0.405816
1855.13	-36246.3	-14786.7	6.20519	1.81631	-0.0895766	-0.380961
1855.15	-36246.4	-14786.7	6.23691	1.8133	-0.0825123	-0.361025
1855.16	-36246.5	-14786.7	6.26709	1.8177	-0.0759601	-0.353719
1855.18	-36246.7	-14786.6	6.30056	1.83221	-0.0689349	-0.357325
1855.2	-36246.7	-14786.6	6.33209	1.85407	-0.0580268	-0.374218
1855.21	-36246.8	-14786.6	6.36176	1.8775	-0.0486658	-0.402193
1855.23	-36247	-14786.5	6.39265	1.90064	-0.0421108	-0.441454
1855.25	-36247.1	-14786.5	6.42814	1.92106	-0.0352066	-0.48945
1855.27	-36247.2	-14786.5	6.461	1.93652	-0.027782	-0.535995
1855.28	-36247.3	-14786.4	6.49496	1.95022	-0.0180951	-0.583015
1855.3	-36247.4	-14786.4	6.53	1.96252	-0.0111879	-0.628093
1855.32	-36247.5	-14786.4	6.56314	1.96884	-0.00566099	-0.66623
1855.33	-36247.6	-14786.3	6.59624	1.9736	-0.00136589	-0.69633
1855.35	-36247.7	-14786.3	6.62747	1.96572	0.00469232	-0.712694
1855.37	-36247.8	-14786.3	6.65687	1.94399	0.00881715	-0.711517
1855.38	-36247.9	-14786.2	6.68881	1.91096	0.0149212	-0.697192
1855.4	-36248	-14786.2	6.7243	1.87581	0.0180315	-0.674211
1855.42	-36248.1	-14786.2	6.75572	1.84407	0.0211175	-0.647341
1855.44	-36248.2	-14786.1	6.78637	1.81461	0.0259961	-0.61375
1855.45	-36248.3	-14786.1	6.81774	1.78855	0.0332053	-0.575779
1855.47	-36248.5	-14786.1	6.84712	1.76608	0.0399619	-0.537275
1855.49	-36248.6	-14786	6.87867	1.74114	0.0454335	-0.497565
1855.5	-36248.7	-14786	6.90757	1.72057	0.0471285	-0.46015
1855.52	-36248.8	-14786	6.93572	1.70447	0.0451763	-0.428042
1855.54	-36248.9	-14785.9	6.96496	1.68897	0.0412133	-0.398174
1855.55	-36249	-14785.9	6.99457	1.6752	0.0395143	-0.37258
1855.57	-36249.1	-14785.9	7.02206	1.66394	0.0416576	-0.352121
1855.59	-36249.3	-14785.8	7.05211	1.65387	0.0466739	-0.333464
1855.61	-36249.4	-14785.8	7.08106	1.64315	0.0589193	-0.320224
1855.62	-36249.5	-14785.8	7.10696	1.63565	0.0678892	-0.312139
1855.64	-36249.6	-14785.7	7.13506	1.62843	0.0751519	-0.309466
1855.66	-36249.7	-14785.7	7.1623	1.62449	0.0764348	-0.309072
1855.67	-36249.8	-14785.6	7.18862	1.61841	0.0812738	-0.311636
1855.69	-36250	-14785.6	7.21671	1.61456	0.0858015	-0.31374
1855.71	-36250.1	-14785.6	7.24385	1.60409	0.0916869	-0.311931
1855.72	-36250.2	-14785.5	7.27021	1.58331	0.0980779	-0.301451
1855.74	-36250.3	-14785.5	7.2984	1.55002	0.11009	-0.280871
1855.76	-36250.4	-14785.5	7.32533	1.51283	0.132207	-0.256979
1855.78	-36250.5	-14785.4	7.35205	1.47935	0.158291	-0.232915
1855.79	-36250.7	-14785.4	7.37718	1.44401	0.187152	-0.210455
1855.81	-36250.8	-14785.3	7.40064	1.41327	0.205018	-0.192411
1855.83	-36250.9	-14785.3	7.42379	1.3864	0.218703	-0.178997
1855.84	-36251	-14785.3	7.44865	1.36134	0.226371	-0.167279
1855.86	-36251.1	-14785.2	7.46887	1.34106	0.229932	-0.158402
1855.88	-36251.3	-14785.2	7.48879	1.32426	0.229943	-0.15172
1855.89	-36251.4	-14785.1	7.51	1.31	0.233333	-0.148148
1855.91	-36251.5	-14785.1	7.53333	1.3	0.24	-0.147059
1855.93	-36251.6	-14785.1	7.55667	1.29	0.25	-0.147059
1855.95	-36251.7	-14785	7.58132	1.28291	0.260626	-0.14709
1855.96	-36251.9	-14785	7.60113	1.27643	0.270503	-0.14823
1855.98	-36252	-14784.9	7.62121	1.27295	0.276937	-0.150558
1856	-36252.1	-14784.9	7.64267	1.26644	0.280357	-0.156679
1856.01	-36252.2	-14784.9	7.66605	1.27074	0.283791	-0.167146
1856.03	-36252.4	-14784.8	7.6896	1.28225	0.286825	-0.185757
1856.05	-36252.5	-14784.8	7.71387	1.30818	0.286567	-0.213165
1856.06	-36252.6	-14784.8	7.73342	1.33459	0.286866	-0.242797
1856.08	-36252.7	-14784.7	7.75363	1.36173	0.291403	-0.273383
1856.1	-36252.9	-14784.7	7.77541	1.38919	0.303086	-0.303019
1856.12	-36253	-14784.6	7.79864	1.41224	0.316387	-0.329429
1856.13	-36253.1	-14784.6	7.82304	1.43473	0.330196	-0.352769
1856.15	-36253.2	-14784.5	7.85141	1.45098	0.342769	-0.372091
1856.17	-36253.4	-14784.5	7.87785	1.4632	0.347764	-0.386364
1856.18	-36253.5	-14784.4	7.90418	1.47263	0.350891	-0.401229
1856.2	-36253.6	-14784.4	7.92834	1.47697	0.355227	-0.416944
1856.22	-36253.7	-14784.4	7.95144	1.46899	0.363321	-0.428142
1856.23	-36253.9	-14784.3	7.97539	1.44766	0.373598	-0.431128
1856.25	-36254	-14784.3	7.9998	1.41646	0.38524	-0.424668
1856.27	-36254.1	-14784.2	8.02279	1.38305	0.398939	-0.412949
1856.29	-36254.3	-14784.2	8.0468	1.34885	0.411739	-0.39724
1856.3	-36254.4	-14784.2	8.07142	1.31383	0.418717	-0.379161
1856.32	-36254.5	-14784.1	8.09283	1.28236	0.421705	-0.360442
1856.34	-36254.7	-14784.1	8.11335	1.25272	0.423529	-0.342723
1856.35	-36254.8	-14784	8.13374	1.22853	0.423599	-0.328637
1856.37	-36254.9	-14784	8.15557	1.21102	0.421568	-0.318673
1856.39	-36255.1	-14783.9	8.17812	1.1952	0.419694	-0.310788
1856.4	-36255.2	-14783.9	8.19886	1.18524	0.420159	-0.306298
1856.42	-36255.3	-14783.8	8.21624	1.18222	0.419681	-0.307673
1856.44	-36255.4	-14783.8	8.23569	1.18856	0.421846	-0.317192
1856.46	-36255.6	-14783.7	8.25611	1.20393	0.425762	-0.333461
1856.47	-36255.7	-14783.7	8.27835	1.22073	0.427138	-0.351785
1856.49	-36255.8	-14783.6	8.30063	1.23815	0.424567	-0.370539
1856.51	-36256	-14783.6	8.32094	1.25514	0.420642	-0.387467
1856.52	-36256.1	-14783.5	8.34027	1.27186	0.419921	-0.403645
1856.54	-36256.2	-14783.5	8.36431	1.28707	0.419793	-0.420037
1856.56	-36256.4	-14783.5	8.38555	1.29774	0.422426	-0.434864
1856.57	-36256.5	-14783.4	8.40518	1.30779	0.425839	-0.446478
1856.59	-36256.6	-14783.4	8.42609	1.31562	0.429558	-0.455302
1856.61	-36256.8	-14783.3	8.44919	1.31993	0.430173	-0.460033
1856.63	-36256.9	-14783.3	8.47245	1.31738	0.429732	-0.466462
1856.64	-36257.1	-14783.2	8.49711	1.31388	0.432881	-0.482147
1856.66	-36257.2	-14783.2	8.52066	1.30746	0.436236	-0.508453
1856.68	-36257.3	-14783.1	8.54378	1.30097	0.43982	-0.540471
1856.69	-36257.5	-14783.1	8.56865	1.29065	0.439919	-0.578359
1856.71	-36257.6	-14783	8.58888	1.28057	0.443197	-0.615467
1856.73	-36257.7	-14783	8.60877	1.27061	0.443339	-0.652582
1856.74	-36257.9	-14782.9	8.63	1.26	0.443333	-0.684096
1856.76	-36258	-14782.9	8.65	1.25	0.44	-0.702614
1856.78	-36258.2	-14782.8	8.67	1.24	0.44	-0.711329
1856.8	-36258.3	-14782.7	8.69122	1.22928	0.43643	-0.711076
1856.81	-36258.4	-14782.7	8.71115	1.21588	0.433153	-0.701776
1856.83	-36258.6	-14782.6	8.73123	1.20249	0.429783	-0.681503
1856.85	-36258.7	-14782.6	8.75244	1.1886	0.42634	-0.652107
1856.86	-36258.8	-14782.6	8.7723	1.1789	0.422647	-0.620422
1856.88	-36259	-14782.5	8.79247	1.16875	0.416083	-0.589009
1856.9	-36259.1	-14782.4	8.81364	1.15821	0.41268	-0.562504
1856.91	-36259.2	-14782.4	8.83345	1.14816	0.409869	-0.547148
1856.93	-36259.4	-14782.3	8.85372	1.13857	0.409684	-0.542227
1856.95	-36259.5	-14782.3	8.8748	1.13174	0.40551	-0.544682
1856.97	-36259.7	-14782.2	8.89476	1.1253	0.397312	-0.550153
1856.98	-36259.8	-14782.2	8.91436	1.11761	0.383427	-0.552387
1857	-36260	-14782.1	8.93167	1.10768	0.368411	-0.54765
1857.02	-36260.1	-14782.1	8.94799	1.10127	0.352807	-0.535241
1857.03	-36260.3	-14782	8.96592	1.09556	0.345226	-0.518094
1857.05	-36260.4	-14782	8.9875	1.09113	0.342462	-0.497535
1857.07	-36260.5	-14781.9	9.00601	1.08513	0.337672	-0.479283
1857.08	-36260.7	-14781.8	9.02291	1.08219	0.323366	-0.461257
1857.1	-36260.8	-14781.8	9.04004	1.07855	0.300359	-0.446295
1857.12	-36261	-14781.7	9.05815	1.0754	0.277064	-0.434571
1857.14	-36261.1	-14781.7	9.0773	1.07162	0.253623	-0.426055
1857.15	-36261.2	-14781.6	9.09619	1.06985	0.226114	-0.420072
1857.17	-36261.4	-14781.6	9.1144	1.06918	0.196428	-0.414232
1857.19	-36261.5	-14781.5	9.13324	1.06275	0.162936	-0.403743
1857.2	-36261.7	-14781.5	9.15266	1.0469	0.132989	-0.387183
1857.22	-36261.8	-14781.4	9.16859	1.02463	0.112735	-0.366799
1857.24	-36262	-14781.3	9.18607	0.999908	0.092672	-0.343857
1857.25	-36262.1	-14781.3	9.20328	0.977907	0.0669391	-0.321883
1857.27	-36262.3	-14781.2	9.21957	0.95821	0.0310372	-0.302711
1857.29	-36262.4	-14781.2	9.23746	0.939158	-0.0141459	-0.284678
1857.31	-36262.5	-14781.1	9.25189	0.924185	-0.0547812	-0.269902
1857.32	-36262.7	-14781.1	9.26747	0.913437	-0.0868668	-0.259241
1857.34	-36262.9	-14781	9.28242	0.903215	-0.111468	-0.250473
1857.36	-36263	-14781	9.29854	0.89259	-0.124939	-0.244475
1857.37	-36263.2	-14780.9	9.31288	0.885258	-0.127319	-0.238826
1857.39	-36263.3	-14780.8	9.32662	0.87812	-0.124273	-0.23623
1857.41	-36263.4	-14780.8	9.34035	0.873945	-0.120521	-0.239002
1857.42	-36263.6	-14780.7	9.35316	0.870853	-0.11984	-0.250026
1857.44	-36263.7	-14780.7	9.37016	0.867261	-0.120133	-0.267874
1857.46	-36263.9	-14780.6	9.38708	0.863975	-0.117708	-0.286524
1857.48	-36264.1	-14780.6	9.40386	0.860368	-0.108822	-0.304983
1857.49	-36264.2	-14780.5	9.41842	0.859951	-0.0951697	-0.323586
1857.51	-36264.3	-14780.4	9.43178	0.859969	-0.0786299	-0.340334
1857.53	-36264.5	-14780.4	9.44505	0.860174	-0.062071	-0.352834
1857.54	-36264.6	-14780.3	9.45917	0.856895	-0.0442471	-0.361293
1857.56	-36264.8	-14780.3	9.4726	0.853542	-0.0336224	-0.365808
1857.58	-36265	-14780.2	9.48572	0.850115	-0.0331313	-0.369108
1857.59	-36265.1	-14780.1	9.50333	0.85	-0.0366667	-0.37146
1857.61	-36265.2	-14780.1	9.51667	0.85	-0.0333333	-0.37146
1857.63	-36265.4	-14780	9.53333	0.843333	-0.0266667	-0.364924
1857.65	-36265.5	-14780	9.54747	0.821557	-0.0269519	-0.346005
1857.66	-36265.7	-14779.9	9.56068	0.784221	-0.0336656	-0.314933
1857.68	-36265.9	-14779.9	9.57056	0.740706	-0.0367832	-0.275115
1857.7	-36266	-14779.8	9.58145	0.694286	-0.040872	-0.226215
1857.71	-36266.1	-14779.8	9.59497	0.64408	-0.0512864	-0.177127
1857.73	-36266.3	-14779.7	9.6081	0.594109	-0.0610361	-0.127205
1857.75	-36266.5	-14779.6	9.61809	0.55048	-0.067331	-0.0852076
1857.76	-36266.6	-14779.6	9.62433	0.526741	-0.07103	-0.0582022
1857.78	-36266.8	-14779.5	9.63168	0.510509	-0.0774527	-0.0410483
1857.8	-36266.9	-14779.5	9.64243	0.498121	-0.0812716	-0.0310938
1857.82	-36267.1	-14779.4	9.65248	0.497319	-0.0882203	-0.0299737
1857.83	-36267.2	-14779.3	9.66172	0.506635	-0.0952611	-0.039237
1857.85	-36267.4	-14779.3	9.66952	0.526607	-0.100444	-0.0585926
1857.87	-36267.5	-14779.2	9.67877	0.55021	-0.100546	-0.0825909
1857.88	-36267.7	-14779.2	9.68609	0.573668	-0.104433	-0.10686
1857.9	-36267.8	-14779.1	9.69706	0.590734	-0.108035	-0.123181
1857.92	-36268	-14779.1	9.7067	0.593085	-0.110272	-0.127774
1857.93	-36268.2	-14779	9.71733	0.586832	-0.109973	-0.122547
