# Supplementary material for: Extraction of driving behavior primitives considering driver expectation and vehicle dynamics
Source: PLoS One. 2025 Dec 31;20(12):e0340123. doi: 10.1371/journal.pone.0340123 (PMC12755792; doi:10.1371/journal.pone.0340123)
Supplement: S2 File — The dataset utilized in this study is organized into two main folders, categorizing driving scenarios into straight driving and turning maneuvers. These folders contain the raw, unprocessed behavioral data. For a detailed description of the variables and format within the.xlsx files, please refer to the accompanying readme.txt file. (ZIP) [file pone.0340123.s002.zip › DataSetForPimitiveExaction-2/turning/c22_w_1.xlsx]

## Sheet: Sheet1
2412.59	-35945	-14596	1.60123	0.789739	0.00949907	-0.654851
2412.61	-35945	-14596	1.61478	0.785065	0.0101629	-0.651136
2412.62	-35945	-14596	1.62832	0.780699	0.0102776	-0.646936
2412.64	-35945.1	-14596.1	1.64193	0.776215	0.0101108	-0.642319
2412.66	-35945.1	-14596.1	1.65569	0.771154	0.00995282	-0.637349
2412.67	-35945.1	-14596.1	1.66959	0.765432	0.00993329	-0.632115
2412.69	-35945.1	-14596.1	1.6835	0.75945	0.00997969	-0.626734
2412.71	-35945.1	-14596.2	1.69726	0.753621	0.0100097	-0.621317
2412.73	-35945.1	-14596.2	1.71076	0.748057	0.0100023	-0.615899
2412.74	-35945.1	-14596.2	1.72394	0.74259	0.00999363	-0.610439
2412.76	-35945.1	-14596.3	1.73671	0.737048	0.0100191	-0.604898
2412.78	-35945.1	-14596.3	1.74917	0.731386	0.0100588	-0.599305
2412.79	-35945.1	-14596.3	1.76154	0.725678	0.0100411	-0.593754
2412.81	-35945.2	-14596.3	1.77405	0.72	0.00990383	-0.588338
2412.83	-35945.2	-14596.4	1.78663	0.714353	0.0097594	-0.583093
2412.84	-35945.2	-14596.4	1.79904	0.708683	0.00985891	-0.57801
2412.86	-35945.2	-14596.4	1.81104	0.702941	0.0104395	-0.573085
2412.88	-35945.2	-14596.5	1.82263	0.697144	0.0115171	-0.568405
2412.9	-35945.2	-14596.5	1.834	0.691354	0.0129568	-0.564117
2412.91	-35945.2	-14596.5	1.84533	0.685629	0.0146501	-0.560343
2412.93	-35945.2	-14596.5	1.85666	0.679965	0.0167273	-0.557002
2412.95	-35945.2	-14596.6	1.868	0.674328	0.0194373	-0.55391
2412.96	-35945.3	-14596.6	1.87933	0.668687	0.0229269	-0.550902
2412.98	-35945.3	-14596.6	1.89066	0.663027	0.0266385	-0.547931
2413	-35945.3	-14596.7	1.902	0.657338	0.0297188	-0.545004
2413.01	-35945.3	-14596.7	1.91334	0.651622	0.0315038	-0.542114
2413.03	-35945.3	-14596.7	1.92468	0.645928	0.0324173	-0.539189
2413.05	-35945.3	-14596.8	1.936	0.640325	0.033268	-0.536134
2413.07	-35945.3	-14596.8	1.94728	0.634847	0.0346402	-0.532887
2413.08	-35945.3	-14596.8	1.95844	0.629358	0.0360446	-0.529564
2413.1	-35945.3	-14596.8	1.96937	0.623677	0.0366713	-0.526328
2413.12	-35945.4	-14596.9	1.98	0.617709	0.0359564	-0.523294
2413.13	-35945.4	-14596.9	1.99038	0.611787	0.0345083	-0.520332
2413.15	-35945.4	-14596.9	2.0006	0.60637	0.0332847	-0.51724
2413.17	-35945.4	-14597	2.01075	0.601712	0.0329449	-0.513852
2413.18	-35945.4	-14597	2.02093	0.59737	0.0331465	-0.510124
2413.2	-35945.4	-14597	2.03122	0.592758	0.0333375	-0.506036
2413.22	-35945.4	-14597.1	2.04163	0.587479	0.0332013	-0.501508
2413.24	-35945.5	-14597.1	2.05189	0.581675	0.0330855	-0.496293
2413.25	-35945.5	-14597.1	2.06168	0.57558	0.0334532	-0.490113
2413.27	-35945.5	-14597.2	2.07086	0.569272	0.0345046	-0.48286
2413.29	-35945.5	-14597.2	2.07978	0.562451	0.0358137	-0.474838
2413.3	-35945.5	-14597.2	2.08883	0.554762	0.0368639	-0.466408
2413.32	-35945.5	-14597.3	2.09812	0.546083	0.0373075	-0.457776
2413.34	-35945.5	-14597.3	2.10725	0.536757	0.0371375	-0.448838
2413.36	-35945.5	-14597.3	2.11574	0.527178	0.0363896	-0.43945
2413.37	-35945.6	-14597.4	2.12352	0.517448	0.0352187	-0.429502
2413.39	-35945.6	-14597.4	2.13129	0.507164	0.0339855	-0.418944
2413.41	-35945.6	-14597.4	2.13979	0.495873	0.033068	-0.407727
2413.42	-35945.6	-14597.5	2.14912	0.483237	0.0327041	-0.395751
2413.44	-35945.6	-14597.5	2.15835	0.46909	0.0329247	-0.382837
2413.46	-35945.6	-14597.5	2.16652	0.453282	0.033739	-0.368805
2413.47	-35945.6	-14597.6	2.17343	0.43585	0.0349648	-0.353669
2413.49	-35945.7	-14597.6	2.17985	0.417063	0.0361787	-0.337686
2413.51	-35945.7	-14597.6	2.18658	0.397213	0.0369659	-0.321138
2413.53	-35945.7	-14597.7	2.1937	0.376729	0.0375538	-0.304468
2413.54	-35945.7	-14597.7	2.20047	0.356187	0.0388626	-0.2883
2413.56	-35945.7	-14597.7	2.2062	0.336171	0.0417981	-0.273252
2413.58	-35945.7	-14597.8	2.21083	0.317231	0.0462831	-0.259638
2413.59	-35945.7	-14597.8	2.21496	0.299889	0.0513304	-0.24749
2413.61	-35945.7	-14597.9	2.2192	0.284635	0.055979	-0.236832
2413.63	-35945.8	-14597.9	2.22372	0.271523	0.0602236	-0.227701
2413.64	-35945.8	-14597.9	2.22836	0.260258	0.0648171	-0.220146
2413.66	-35945.8	-14598	2.23298	0.250546	0.0704406	-0.214193
2413.68	-35945.8	-14598	2.23752	0.242214	0.0766117	-0.20957
2413.69	-35945.8	-14598	2.24202	0.235172	0.0820572	-0.205806
2413.71	-35945.8	-14598.1	2.24649	0.229329	0.0856371	-0.202455
2413.73	-35945.8	-14598.1	2.25098	0.224571	0.0877063	-0.199388
2413.75	-35945.9	-14598.1	2.25557	0.220769	0.0894887	-0.196664
2413.76	-35945.9	-14598.2	2.26028	0.217792	0.0920887	-0.194334
2413.78	-35945.9	-14598.2	2.26494	0.215473	0.0955368	-0.192406
2413.8	-35945.9	-14598.2	2.26929	0.213624	0.0993322	-0.190865
2413.81	-35945.9	-14598.3	2.27308	0.212088	0.103017	-0.189697
2413.83	-35945.9	-14598.3	2.27644	0.210873	0.106454	-0.1889
2413.85	-35945.9	-14598.3	2.27963	0.210065	0.109642	-0.188478
2413.86	-35946	-14598.4	2.28286	0.209718	0.112544	-0.188431
2413.88	-35946	-14598.4	2.28619	0.209735	0.114941	-0.188755
2413.9	-35946	-14598.4	2.2896	0.209966	0.116544	-0.189439
2413.92	-35946	-14598.5	2.29305	0.210246	0.117149	-0.190453
2413.93	-35946	-14598.5	2.29654	0.210344	0.117039	-0.191643
2413.95	-35946	-14598.6	2.3	0.21	0.116667	-0.19281
2413.97	-35946.1	-14598.6	2.30342	0.209064	0.116417	-0.193786
2413.98	-35946.1	-14598.6	2.30681	0.207807	0.116409	-0.194524
2414	-35946.1	-14598.7	2.3102	0.206604	0.116692	-0.19501
2414.02	-35946.1	-14598.7	2.31359	0.205668	0.117337	-0.195235
2414.03	-35946.1	-14598.7	2.317	0.204656	0.118473	-0.195208
2414.05	-35946.1	-14598.8	2.3204	0.203109	0.120246	-0.194947
2414.07	-35946.1	-14598.8	2.3238	0.20083	0.122621	-0.19445
2414.09	-35946.2	-14598.9	2.3272	0.198363	0.125057	-0.193681
2414.1	-35946.2	-14598.9	2.3306	0.196381	0.126929	-0.192593
2414.12	-35946.2	-14598.9	2.334	0.195198	0.127991	-0.191199
2414.14	-35946.2	-14599	2.33739	0.194276	0.128905	-0.189644
2414.15	-35946.2	-14599	2.3408	0.192952	0.130466	-0.188099
2414.17	-35946.3	-14599	2.34422	0.190894	0.133164	-0.186643
2414.19	-35946.3	-14599.1	2.34762	0.18843	0.136876	-0.185186
2414.2	-35946.3	-14599.1	2.35099	0.185964	0.141403	-0.183617
2414.22	-35946.3	-14599.1	2.35433	0.1837	0.146341	-0.181962
2414.24	-35946.3	-14599.2	2.35773	0.181488	0.150927	-0.180477
2414.26	-35946.3	-14599.2	2.36126	0.179151	0.154374	-0.179439
2414.27	-35946.3	-14599.3	2.36485	0.176703	0.156289	-0.178924
2414.29	-35946.4	-14599.3	2.36823	0.174444	0.156861	-0.17872
2414.31	-35946.4	-14599.3	2.37111	0.172689	0.156333	-0.178593
2414.32	-35946.4	-14599.4	2.37345	0.17148	0.155114	-0.178477
2414.34	-35946.4	-14599.4	2.37555	0.170519	0.153826	-0.178514
2414.36	-35946.4	-14599.4	2.3777	0.169491	0.153101	-0.178851
2414.38	-35946.5	-14599.5	2.37999	0.168314	0.153445	-0.179384
2414.39	-35946.5	-14599.5	2.38229	0.167155	0.155227	-0.179741
2414.41	-35946.5	-14599.5	2.38446	0.166178	0.158769	-0.179548
2414.43	-35946.5	-14599.6	2.38657	0.165263	0.163566	-0.178675
2414.44	-35946.5	-14599.6	2.38891	0.164027	0.168343	-0.177217
2414.46	-35946.5	-14599.7	2.39174	0.162111	0.171847	-0.175264
2414.48	-35946.6	-14599.7	2.39507	0.159689	0.173587	-0.172701
2414.49	-35946.6	-14599.7	2.39869	0.157355	0.173673	-0.169243
2414.51	-35946.6	-14599.8	2.40239	0.15567	0.172265	-0.164631
2414.53	-35946.6	-14599.8	2.40595	0.154588	0.169893	-0.158917
2414.55	-35946.6	-14599.8	2.40916	0.15365	0.167338	-0.152371
2414.56	-35946.6	-14599.9	2.41182	0.152445	0.165335	-0.145247
2414.58	-35946.7	-14599.9	2.41406	0.151117	0.164071	-0.137618
2414.6	-35946.7	-14600	2.41616	0.150131	0.163414	-0.129454
2414.61	-35946.7	-14600	2.41839	0.149876	0.163222	-0.12075
2414.63	-35946.7	-14600	2.42071	0.150062	0.163281	-0.111755
2414.65	-35946.7	-14600.1	2.42296	0.150066	0.163341	-0.102843
2414.66	-35946.8	-14600.1	2.42501	0.149361	0.163209	-0.0943358
2414.68	-35946.8	-14600.1	2.42712	0.148119	0.163071	-0.0862038
2414.7	-35946.8	-14600.2	2.42965	0.146805	0.163271	-0.0782705
2414.71	-35946.8	-14600.2	2.4329	0.145777	0.164168	-0.0704173
2414.73	-35946.8	-14600.2	2.43649	0.144803	0.166176	-0.0628608
2414.75	-35946.8	-14600.3	2.43982	0.143436	0.169733	-0.055936
2414.77	-35946.9	-14600.3	2.44245	0.141369	0.175129	-0.0498868
2414.78	-35946.9	-14600.4	2.44456	0.138963	0.181943	-0.0445186
2414.8	-35946.9	-14600.4	2.44655	0.136777	0.189542	-0.0395064
2414.82	-35946.9	-14600.4	2.44873	0.135242	0.19728	-0.0346093
2414.83	-35946.9	-14600.5	2.45108	0.134191	0.204443	-0.0299886
2414.85	-35947	-14600.5	2.45347	0.133277	0.210295	-0.0259252
2414.87	-35947	-14600.5	2.4558	0.132234	0.214422	-0.0225854
2414.88	-35947	-14600.6	2.45805	0.131072	0.217482	-0.0197504
2414.9	-35947	-14600.6	2.46026	0.129856	0.220357	-0.0171208
2414.92	-35947	-14600.7	2.46245	0.128652	0.22365	-0.0144846
2414.94	-35947.1	-14600.7	2.4647	0.127514	0.227168	-0.0118762
2414.95	-35947.1	-14600.7	2.46711	0.126498	0.23058	-0.0093735
2414.97	-35947.1	-14600.8	2.46962	0.125568	0.233764	-0.00709934
2414.99	-35947.1	-14600.8	2.47194	0.124467	0.237088	-0.00528367
2415	-35947.1	-14600.8	2.47367	0.122914	0.240991	-0.00417149
2415.02	-35947.2	-14600.9	2.47476	0.121044	0.245337	-0.00392283
2415.04	-35947.2	-14600.9	2.47573	0.119847	0.248829	-0.00452586
2415.05	-35947.2	-14600.9	2.47717	0.120406	0.250046	-0.00594875
2415.07	-35947.2	-14600.9	2.47931	0.123105	0.248805	-0.00821962
2415.09	-35947.2	-14600.9	2.48177	0.127129	0.247055	-0.0114698
2415.11	-35947.2	-14600.9	2.48413	0.131553	0.246933	-0.0158339
2415.12	-35947.2	-14601	2.48626	0.13592	0.249398	-0.0210894
2415.14	-35947.3	-14601.1	2.4885	0.140463	0.253674	-0.0264879
2415.16	-35947.3	-14601.2	2.49118	0.145454	0.258864	-0.0312501
2415.17	-35947.3	-14601.2	2.4944	0.150607	0.264706	-0.0350003
2415.19	-35947.4	-14601.3	2.49791	0.154929	0.271737	-0.0378712
2415.21	-35947.4	-14601.3	2.50144	0.157408	0.280518	-0.0400221
2415.22	-35947.4	-14601.3	2.50488	0.157859	0.290508	-0.0414057
2415.24	-35947.4	-14601.4	2.50834	0.157143	0.299786	-0.0417139
2415.26	-35947.5	-14601.4	2.5119	0.156158	0.306428	-0.0406425
2415.28	-35947.5	-14601.4	2.51548	0.155193	0.310212	-0.0382984
2415.29	-35947.5	-14601.5	2.51879	0.153976	0.312497	-0.0351688
2415.31	-35947.5	-14601.5	2.52155	0.152233	0.314665	-0.0317347
2415.33	-35947.5	-14601.5	2.52382	0.149995	0.317555	-0.0281507
2415.34	-35947.6	-14601.6	2.52591	0.147535	0.321572	-0.0243122
2415.36	-35947.6	-14601.6	2.52812	0.14512	0.327066	-0.0201218
2415.38	-35947.6	-14601.7	2.53044	0.142833	0.333801	-0.0156588
2415.39	-35947.6	-14601.7	2.53271	0.140635	0.341149	-0.0111226
2415.41	-35947.6	-14601.7	2.53475	0.138484	0.348448	-0.00671049
2415.43	-35947.7	-14601.8	2.53678	0.136311	0.354813	-0.00257199
2415.45	-35947.7	-14601.8	2.53917	0.134035	0.359223	0.00117083
2415.46	-35947.7	-14601.8	2.54227	0.131596	0.36078	0.00440581
2415.48	-35947.7	-14601.9	2.54583	0.129172	0.359808	0.00711725
2415.5	-35947.8	-14601.9	2.54927	0.127077	0.357348	0.00934543
2415.51	-35947.8	-14601.9	2.55207	0.125578	0.35436	0.0111205
2415.53	-35947.8	-14602	2.55429	0.124517	0.351076	0.0123832
2415.55	-35947.8	-14602	2.5563	0.123528	0.347373	0.0130296
2415.57	-35947.9	-14602.1	2.55844	0.122313	0.343158	0.0130243
2415.58	-35947.9	-14602.1	2.56073	0.121041	0.338579	0.0128016
2415.6	-35947.9	-14602.1	2.56306	0.120076	0.333882	0.0129929
2415.62	-35947.9	-14602.2	2.56535	0.119708	0.329189	0.0141742
2415.63	-35948	-14602.2	2.5676	0.119783	0.323892	0.0166035
2415.65	-35948	-14602.2	2.56987	0.11999	0.317129	0.0204258
2415.67	-35948	-14602.3	2.57218	0.120075	0.308365	0.0257954
2415.68	-35948	-14602.3	2.5745	0.120048	0.29865	0.0329114
2415.7	-35948.1	-14602.4	2.5768	0.119998	0.289505	0.0419862
2415.72	-35948.1	-14602.4	2.57904	0.119991	0.281992	0.0530729
2415.73	-35948.1	-14602.4	2.58125	0.120004	0.275636	0.06569
2415.75	-35948.1	-14602.5	2.58346	0.119998	0.269643	0.079244
2415.77	-35948.2	-14602.5	2.58572	0.119958	0.263349	0.0931687
2415.79	-35948.2	-14602.5	2.58799	0.119939	0.256538	0.10699
2415.8	-35948.2	-14602.6	2.59027	0.120016	0.249087	0.120253
2415.82	-35948.2	-14602.6	2.59252	0.120187	0.241227	0.13254
2415.84	-35948.3	-14602.6	2.59479	0.120234	0.234188	0.143537
2415.85	-35948.3	-14602.7	2.59707	0.119903	0.229373	0.152949
2415.87	-35948.3	-14602.7	2.59939	0.119044	0.227835	0.160602
2415.89	-35948.3	-14602.8	2.60171	0.117757	0.229794	0.166606
2415.9	-35948.4	-14602.8	2.604	0.11618	0.235339	0.171115
2415.92	-35948.4	-14602.8	2.60623	0.114328	0.24412	0.174323
2415.94	-35948.4	-14602.9	2.60844	0.112018	0.255016	0.176497
2415.96	-35948.4	-14602.9	2.61065	0.109047	0.266838	0.177913
2415.97	-35948.5	-14602.9	2.6129	0.105489	0.278692	0.178724
2415.99	-35948.5	-14603	2.61523	0.101893	0.290196	0.178885
2416.01	-35948.5	-14603	2.6177	0.0988431	0.301028	0.178332
2416.02	-35948.5	-14603	2.62018	0.0965033	0.311159	0.177115
2416.04	-35948.6	-14603.1	2.62235	0.0945076	0.320934	0.175425
2416.06	-35948.6	-14603.1	2.62386	0.0924627	0.330728	0.173462
2416.07	-35948.6	-14603.1	2.62483	0.0902085	0.341111	0.171335
2416.09	-35948.6	-14603.2	2.62586	0.0878787	0.352902	0.169041
2416.11	-35948.7	-14603.2	2.62761	0.0856201	0.366883	0.166573
2416.13	-35948.7	-14603.3	2.63004	0.0834315	0.382397	0.163976
2416.14	-35948.7	-14603.3	2.63243	0.0811521	0.397236	0.161348
2416.16	-35948.8	-14603.3	2.63408	0.0786303	0.40918	0.158794
2416.18	-35948.8	-14603.4	2.63503	0.0760583	0.417372	0.156421
2416.19	-35948.8	-14603.4	2.63604	0.0739468	0.422211	0.15434
2416.21	-35948.8	-14603.4	2.63787	0.0727894	0.424115	0.152687
2416.23	-35948.9	-14603.5	2.64038	0.072621	0.423057	0.151948
2416.24	-35948.9	-14603.5	2.64277	0.0731125	0.418655	0.152887
2416.26	-35948.9	-14603.5	2.64432	0.0739455	0.410608	0.156274
2416.28	-35949	-14603.6	2.64523	0.0750108	0.399524	0.162854
2416.3	-35949	-14603.6	2.64631	0.0763212	0.386541	0.173352
2416.31	-35949	-14603.6	2.6482	0.077851	0.372769	0.188516
2416.33	-35949	-14603.7	2.65065	0.0792436	0.359069	0.209248
2416.35	-35949.1	-14603.7	2.65291	0.0799789	0.346172	0.236531
2416.36	-35949.1	-14603.8	2.65435	0.0796165	0.334826	0.271169
2416.38	-35949.1	-14603.8	2.65528	0.0783846	0.325914	0.312504
2416.4	-35949.2	-14603.8	2.65647	0.0768424	0.320384	0.359151
2416.41	-35949.2	-14603.9	2.65853	0.0754773	0.318976	0.409763
2416.43	-35949.2	-14603.9	2.66104	0.0743539	0.321239	0.463225
2416.45	-35949.2	-14603.9	2.66323	0.0733871	0.3263	0.518501
2416.47	-35949.3	-14604	2.66454	0.0724729	0.333302	0.57446
2416.48	-35949.3	-14604	2.66543	0.0714174	0.341457	0.629509
2416.5	-35949.3	-14604	2.66667	0.07	0.35	0.681917
2416.52	-35949.4	-14604.1	2.66876	0.0680673	0.358164	0.730198
2416.53	-35949.4	-14604.1	2.67125	0.0657336	0.365169	0.773845
2416.55	-35949.4	-14604.1	2.67344	0.0631803	0.37023	0.812597
2416.57	-35949.4	-14604.2	2.67485	0.0604531	0.372869	0.846183
2416.59	-35949.5	-14604.2	2.67581	0.0571423	0.373626	0.874305
2416.6	-35949.5	-14604.2	2.6768	0.0527432	0.373255	0.896656
2416.62	-35949.5	-14604.3	2.6781	0.0471121	0.372001	0.913168
2416.64	-35949.6	-14604.3	2.67935	0.0411233	0.368666	0.924436
2416.65	-35949.6	-14604.3	2.68007	0.035828	0.361804	0.931174
2416.67	-35949.6	-14604.4	2.68009	0.0318452	0.350654	0.933979
2416.69	-35949.7	-14604.4	2.67991	0.0287639	0.336088	0.933168
2416.7	-35949.7	-14604.5	2.68011	0.0260246	0.319213	0.929023
2416.72	-35949.7	-14604.5	2.68102	0.0233688	0.300929	0.921934
2416.74	-35949.7	-14604.5	2.68231	0.0211455	0.281717	0.912515
2416.76	-35949.8	-14604.6	2.68363	0.0197755	0.262009	0.901408
2416.77	-35949.8	-14604.6	2.68476	0.0194138	0.242508	0.889194
2416.79	-35949.8	-14604.6	2.68584	0.0196785	0.22447	0.876332
2416.81	-35949.9	-14604.7	2.68704	0.0201242	0.209211	0.863263
2416.82	-35949.9	-14604.7	2.68836	0.020397	0.197875	0.850389
2416.84	-35949.9	-14604.7	2.68952	0.0203012	0.191308	0.838042
2416.86	-35950	-14604.8	2.69021	0.0196629	0.1903	0.826542
2416.87	-35950	-14604.8	2.69036	0.0185378	0.194823	0.816153
2416.89	-35950	-14604.8	2.69017	0.0172709	0.203815	0.807059
2416.91	-35950.1	-14604.9	2.68985	0.016211	0.216169	0.799434
2416.92	-35950.1	-14604.9	2.68964	0.0153304	0.231325	0.793183
2416.94	-35950.1	-14604.9	2.68974	0.014194	0.249312	0.787922
2416.96	-35950.2	-14605	2.69037	0.0123658	0.270146	0.783267
2416.98	-35950.2	-14605	2.69149	0.00992426	0.292756	0.779116
2416.99	-35950.2	-14605	2.69281	0.00750314	0.314894	0.775671
2417.01	-35950.2	-14605.1	2.69402	0.00572575	0.334337	0.77313
2417.03	-35950.3	-14605.1	2.69509	0.00461938	0.350176	0.771313
2417.04	-35950.3	-14605.1	2.69618	0.00373806	0.362544	0.769747
2417.06	-35950.3	-14605.2	2.69742	0.00265122	0.371599	0.767971
2417.08	-35950.4	-14605.2	2.69872	0.00137382	0.377394	0.765832
2417.09	-35950.4	-14605.2	2.69976	0.000274566	0.379904	0.763423
2417.11	-35950.4	-14605.3	2.70024	-0.000295941	0.379156	0.760844
2417.13	-35950.5	-14605.3	2.70024	-0.000335314	0.375856	0.758184
2417.15	-35950.5	-14605.3	2.70004	-7.78556e-05	0.371175	0.755521
2417.16	-35950.5	-14605.4	2.69993	0.000238712	0.366223	0.752924
2417.18	-35950.6	-14605.4	2.69994	0.00038582	0.361567	0.750389
2417.2	-35950.6	-14605.4	2.69999	0.000139421	0.357505	0.747871
2417.21	-35950.6	-14605.5	2.70002	-0.000680836	0.354354	0.74535
2417.23	-35950.7	-14605.5	2.70002	-0.00189338	0.352645	0.742985
2417.25	-35950.7	-14605.5	2.7	-0.0031377	0.353007	0.741026
2417.26	-35950.7	-14605.6	2.69999	-0.00412678	0.355977	0.739661
2417.28	-35950.8	-14605.6	2.7	-0.00508648	0.361436	0.738661
2417.3	-35950.8	-14605.6	2.7	-0.00645778	0.368992	0.737617
2417.32	-35950.8	-14605.7	2.7	-0.00856094	0.378223	0.73621
2417.33	-35950.9	-14605.7	2.7	-0.0110229	0.388557	0.734615
2417.35	-35950.9	-14605.7	2.7	-0.0132251	0.399363	0.733187
2417.37	-35950.9	-14605.8	2.7	-0.014701	0.410088	0.732156
2417.38	-35951	-14605.8	2.70001	-0.0157118	0.420526	0.73118
2417.4	-35951	-14605.8	2.7	-0.0167358	0.430579	0.729741
2417.42	-35951	-14605.9	2.69998	-0.0180593	0.439999	0.727456
2417.43	-35951.1	-14605.9	2.69998	-0.0193247	0.448047	0.724381
2417.45	-35951.1	-14605.9	2.70001	-0.0200396	0.453877	0.720668
2417.47	-35951.1	-14606	2.70006	-0.019813	0.456953	0.716347
2417.49	-35951.2	-14606	2.70008	-0.0185399	0.457607	0.711119
2417.5	-35951.2	-14606	2.69997	-0.0161651	0.456318	0.70463
2417.52	-35951.2	-14606	2.69975	-0.0126287	0.453149	0.696685
2417.54	-35951.3	-14606.1	2.69972	-0.00785882	0.447159	0.687477
2417.55	-35951.3	-14606.1	2.70017	-0.00178295	0.437268	0.677256
2417.57	-35951.3	-14606.1	2.7012	0.00554245	0.423186	0.666234
2417.59	-35951.4	-14606.2	2.70249	0.0137998	0.406224	0.654548
2417.61	-35951.4	-14606.2	2.70364	0.0226404	0.387881	0.642327
2417.62	-35951.4	-14606.2	2.70455	0.0317499	0.369338	0.629747
2417.64	-35951.5	-14606.3	2.70564	0.0408732	0.351222	0.617066
2417.66	-35951.5	-14606.3	2.70737	0.0497612	0.334114	0.60455
2417.67	-35951.6	-14606.3	2.70976	0.0581737	0.318719	0.592396
2417.69	-35951.6	-14606.4	2.71217	0.0658838	0.305934	0.580702
2417.71	-35951.6	-14606.4	2.71396	0.0726725	0.296656	0.569558
2417.72	-35951.7	-14606.4	2.71502	0.0785713	0.291276	0.559077
2417.74	-35951.7	-14606.4	2.71598	0.0839265	0.289541	0.549405
2417.76	-35951.7	-14606.5	2.71747	0.0890905	0.291158	0.540683
2417.78	-35951.8	-14606.5	2.71966	0.0940375	0.295719	0.53291
2417.79	-35951.8	-14606.5	2.72216	0.0983333	0.302698	0.525931
2417.81	-35951.8	-14606.6	2.72459	0.10155	0.311572	0.51959
2417.83	-35951.9	-14606.6	2.72682	0.103803	0.322025	0.513834
2417.84	-35951.9	-14606.6	2.72898	0.105709	0.333929	0.508712
2417.86	-35951.9	-14606.7	2.73118	0.107875	0.347149	0.504268
2417.88	-35952	-14606.7	2.73347	0.110348	0.361186	0.500397
2417.89	-35952	-14606.7	2.73583	0.112653	0.375211	0.496858
2417.91	-35952.1	-14606.7	2.73821	0.114335	0.388407	0.493432
2417.93	-35952.1	-14606.8	2.74054	0.115445	0.400295	0.490223
2417.94	-35952.1	-14606.8	2.74273	0.116371	0.410627	0.487559
2417.96	-35952.2	-14606.8	2.74471	0.117471	0.419192	0.485704
2417.98	-35952.2	-14606.9	2.74672	0.118695	0.426142	0.484221
2418	-35952.2	-14606.9	2.74915	0.119759	0.431842	0.482269
2418.01	-35952.3	-14606.9	2.75233	0.120394	0.436619	0.479042
2418.03	-35952.3	-14607	2.75599	0.120509	0.440431	0.474182
2418.05	-35952.3	-14607	2.75946	0.12012	0.443022	0.467583
2418.06	-35952.4	-14607	2.76218	0.119261	0.444198	0.459048
2418.08	-35952.4	-14607	2.76432	0.118104	0.444211	0.447703
2418.1	-35952.5	-14607.1	2.7663	0.116874	0.443501	0.432394
2418.11	-35952.5	-14607.1	2.76851	0.11576	0.442395	0.412188
2418.13	-35952.5	-14607.1	2.7709	0.114675	0.440459	0.387674
2418.15	-35952.6	-14607.2	2.77321	0.113417	0.436939	0.360081
2418.17	-35952.6	-14607.2	2.77528	0.111897	0.431319	0.330534
2418.18	-35952.6	-14607.2	2.77741	0.110557	0.424236	0.299669
2418.2	-35952.7	-14607.2	2.78	0.11	0.416667	0.267974
2418.22	-35952.7	-14607.3	2.7833	0.110618	0.409424	0.236138
2418.23	-35952.8	-14607.3	2.78689	0.111971	0.402646	0.20566
2418.25	-35952.8	-14607.3	2.79017	0.113409	0.396305	0.178241
2418.27	-35952.8	-14607.4	2.79276	0.114495	0.390519	0.155377
2418.28	-35952.9	-14607.4	2.79489	0.115504	0.385891	0.137886
2418.3	-35952.9	-14607.4	2.79691	0.116857	0.383128	0.12644
2418.32	-35953	-14607.4	2.7991	0.118813	0.382659	0.121743
2418.34	-35953	-14607.5	2.80136	0.121163	0.384135	0.124582
2418.35	-35953	-14607.5	2.80359	0.123618	0.387072	0.13576
2418.37	-35953.1	-14607.5	2.80573	0.125972	0.391055	0.155515
2418.39	-35953.1	-14607.6	2.80801	0.128256	0.395869	0.18249
2418.4	-35953.1	-14607.6	2.81068	0.130541	0.401335	0.21505
2418.42	-35953.2	-14607.6	2.81384	0.132845	0.407157	0.25176
2418.44	-35953.2	-14607.6	2.8173	0.135076	0.412807	0.291585
2418.45	-35953.3	-14607.7	2.82082	0.137128	0.417732	0.333538
2418.47	-35953.3	-14607.7	2.82427	0.138825	0.421651	0.376227
2418.49	-35953.3	-14607.7	2.82772	0.139851	0.424837	0.417452
2418.51	-35953.4	-14607.7	2.83127	0.139878	0.427624	0.454929
2418.52	-35953.4	-14607.8	2.83487	0.138919	0.430159	0.487203
2418.54	-35953.5	-14607.8	2.83824	0.137496	0.43231	0.514041
2418.56	-35953.5	-14607.8	2.8411	0.136157	0.433928	0.535305
2418.57	-35953.5	-14607.9	2.84343	0.135088	0.435075	0.550848
2418.59	-35953.6	-14607.9	2.84553	0.134011	0.436078	0.560506
2418.61	-35953.6	-14607.9	2.84773	0.132651	0.437265	0.564132
2418.62	-35953.7	-14607.9	2.85008	0.131541	0.438609	0.562018
2418.64	-35953.7	-14608	2.85236	0.132089	0.439698	0.554935
2418.66	-35953.8	-14608	2.85434	0.135689	0.440127	0.54366
2418.68	-35953.8	-14608	2.85624	0.142629	0.44	0.528609
2418.69	-35953.8	-14608	2.85869	0.152166	0.439896	0.509865
2418.71	-35953.9	-14608.1	2.86226	0.163552	0.44038	0.487546
2418.73	-35953.9	-14608.1	2.86683	0.176502	0.441492	0.462528
2418.74	-35954	-14608.1	2.87169	0.191102	0.442861	0.436288
2418.76	-35954	-14608.1	2.87616	0.20738	0.444125	0.410239
2418.78	-35954	-14608.2	2.88036	0.224529	0.445219	0.38478
2418.8	-35954.1	-14608.2	2.88488	0.241173	0.446276	0.359625
2418.81	-35954.1	-14608.2	2.89028	0.255982	0.447423	0.334533
2418.83	-35954.2	-14608.3	2.89629	0.268335	0.44863	0.310031
2418.85	-35954.2	-14608.3	2.90209	0.278095	0.44976	0.287164
2418.86	-35954.3	-14608.3	2.90696	0.28518	0.45071	0.26685
2418.88	-35954.3	-14608.3	2.91119	0.28992	0.451665	0.248877
2418.9	-35954.3	-14608.4	2.91554	0.292849	0.452948	0.232474
2418.91	-35954.4	-14608.4	2.92071	0.294448	0.454838	0.216948
2418.93	-35954.4	-14608.4	2.92657	0.294752	0.457204	0.202294
2418.95	-35954.5	-14608.4	2.93263	0.293577	0.459711	0.18885
2418.96	-35954.5	-14608.5	2.93845	0.290859	0.462078	0.176931
2418.98	-35954.5	-14608.5	2.94407	0.287221	0.464314	0.166727
2419	-35954.6	-14608.5	2.94967	0.283533	0.466534	0.158382
2419.02	-35954.6	-14608.5	2.95539	0.280426	0.46882	0.151975
2419.03	-35954.7	-14608.6	2.96105	0.277395	0.47109	0.147273
2419.05	-35954.7	-14608.6	2.96637	0.273598	0.473216	0.14395
2419.07	-35954.8	-14608.6	2.97116	0.268439	0.475151	0.141731
2419.08	-35954.8	-14608.6	2.97561	0.262488	0.477253	0.140577
2419.1	-35954.9	-14608.7	2.98	0.256667	0.48	0.140523
2419.12	-35954.9	-14608.7	2.98455	0.251658	0.483763	0.141521
2419.13	-35955	-14608.7	2.98922	0.247203	0.488489	0.143198
2419.15	-35955	-14608.7	2.99388	0.242803	0.494021	0.145101
2419.17	-35955	-14608.8	2.99844	0.23816	0.500239	0.146856
2419.19	-35955.1	-14608.8	3.00295	0.233538	0.507136	0.148321
2419.2	-35955.1	-14608.8	3.00747	0.229295	0.514722	0.149393
2419.22	-35955.2	-14608.8	3.01202	0.225844	0.522837	0.149747
2419.24	-35955.2	-14608.9	3.01656	0.223719	0.530912	0.148532
2419.25	-35955.3	-14608.9	3.02105	0.223476	0.538317	0.144823
2419.27	-35955.3	-14608.9	3.02549	0.225914	0.544663	0.137647
2419.29	-35955.4	-14608.9	3.03001	0.232333	0.55004	0.125945
2419.3	-35955.4	-14609	3.03476	0.244089	0.554597	0.108649
2419.32	-35955.4	-14609	3.03992	0.262171	0.558442	0.0848175
2419.34	-35955.5	-14609	3.04575	0.286938	0.561618	0.053727
2419.36	-35955.5	-14609	3.0525	0.318685	0.564164	0.0146871
2419.37	-35955.6	-14609	3.06018	0.357518	0.566293	-0.0324195
2419.39	-35955.7	-14609.1	3.06841	0.403268	0.568483	-0.086867
2419.41	-35955.7	-14609.1	3.07678	0.455714	0.571219	-0.147852
2419.42	-35955.7	-14609.1	3.08532	0.513588	0.574587	-0.214215
2419.44	-35955.8	-14609.1	3.09459	0.574295	0.57817	-0.284346
2419.46	-35955.8	-14609.2	3.10517	0.635188	0.581534	-0.356602
2419.47	-35955.9	-14609.2	3.11717	0.694445	0.584692	-0.429218
2419.49	-35955.9	-14609.2	3.13025	0.751132	0.588135	-0.500301
2419.51	-35956	-14609.2	3.14403	0.804344	0.592363	-0.567978
2419.53	-35956	-14609.3	3.15842	0.852805	0.597604	-0.630934
2419.54	-35956.1	-14609.3	3.17353	0.894898	0.603828	-0.688373
2419.56	-35956.1	-14609.3	3.18951	0.92909	0.610984	-0.739541
2419.58	-35956.2	-14609.3	3.2063	0.955302	0.618853	-0.784027
2419.59	-35956.2	-14609.4	3.22373	0.97462	0.627079	-0.821693
2419.61	-35956.3	-14609.4	3.24162	0.988121	0.635314	-0.852437
2419.63	-35956.3	-14609.4	3.25977	0.996431	0.64336	-0.87653
2419.64	-35956.4	-14609.4	3.27799	0.99987	0.65112	-0.894497
2419.66	-35956.4	-14609.4	3.2961	0.998777	0.658499	-0.90687
2419.68	-35956.5	-14609.5	3.31414	0.993768	0.665438	-0.914214
2419.7	-35956.5	-14609.5	3.33234	0.985622	0.67189	-0.917112
2419.71	-35956.6	-14609.5	3.35083	0.975096	0.677837	-0.91616
2419.73	-35956.6	-14609.5	3.36925	0.962778	0.683453	-0.912044
2419.75	-35956.7	-14609.6	3.38699	0.949165	0.689006	-0.905493
2419.76	-35956.8	-14609.6	3.40355	0.934747	0.694719	-0.897227
2419.78	-35956.8	-14609.6	3.41927	0.919925	0.700481	-0.887882
2419.8	-35956.9	-14609.6	3.43482	0.905067	0.706038	-0.878064
2419.82	-35956.9	-14609.7	3.45073	0.890542	0.711163	-0.86833
2419.83	-35957	-14609.7	3.46677	0.876736	0.71576	-0.858967
2419.85	-35957	-14609.7	3.48243	0.864037	0.719782	-0.850169
2419.87	-35957.1	-14609.7	3.49737	0.852733	0.723251	-0.842125
2419.88	-35957.1	-14609.7	3.51193	0.842616	0.72651	-0.835006
2419.9	-35957.2	-14609.8	3.52667	0.833333	0.73	-0.828976
2419.92	-35957.3	-14609.8	3.542	0.824643	0.734053	-0.824123
2419.93	-35957.3	-14609.8	3.55768	0.816758	0.738567	-0.820228
2419.95	-35957.4	-14609.8	3.57333	0.81	0.743333	-0.816993
2419.97	-35957.4	-14609.9	3.58864	0.804564	0.748145	-0.814198
2419.98	-35957.5	-14609.9	3.60363	0.800124	0.752814	-0.811919
2420	-35957.5	-14609.9	3.6184	0.796221	0.757154	-0.810307
2420.02	-35957.6	-14609.9	3.63301	0.792545	0.761009	-0.809387
2420.04	-35957.7	-14609.9	3.64744	0.789201	0.764294	-0.808816
2420.05	-35957.7	-14610	3.66166	0.786365	0.766943	-0.808189
2420.07	-35957.8	-14610	3.67564	0.784061	0.769058	-0.80723
2420.09	-35957.8	-14610	3.68947	0.781882	0.771224	-0.806018
2420.1	-35957.9	-14610	3.70324	0.779347	0.774112	-0.804698
2420.12	-35958	-14610	3.71696	0.776198	0.778089	-0.803335
2420.14	-35958	-14610.1	3.73055	0.772632	0.782917	-0.801843
2420.15	-35958.1	-14610.1	3.74389	0.7689	0.788282	-0.800115
2420.17	-35958.1	-14610.1	3.75703	0.765258	0.793896	-0.798098
2420.19	-35958.2	-14610.1	3.77032	0.761968	0.799507	-0.795836
2420.21	-35958.3	-14610.1	3.78414	0.759288	0.804871	-0.793377
2420.22	-35958.3	-14610.2	3.79863	0.757169	0.809794	-0.79079
2420.24	-35958.4	-14610.2	3.81357	0.755029	0.814171	-0.788166
2420.26	-35958.5	-14610.2	3.82866	0.752242	0.817904	-0.785597
2420.27	-35958.5	-14610.2	3.84366	0.748717	0.820844	-0.783085
2420.29	-35958.6	-14610.2	3.85831	0.745148	0.822769	-0.780491
2420.31	-35958.6	-14610.3	3.87237	0.742273	0.823462	-0.777671
2420.32	-35958.7	-14610.3	3.88592	0.740165	0.823234	-0.774647
2420.34	-35958.8	-14610.3	3.8994	0.738059	0.823058	-0.771648
2420.36	-35958.8	-14610.3	3.91326	0.735169	0.823922	-0.768905
2420.38	-35958.9	-14610.3	3.92744	0.731499	0.826044	-0.766379
2420.39	-35959	-14610.3	3.94125	0.72791	0.828819	-0.763733
2420.41	-35959	-14610.4	3.95405	0.72524	0.831641	-0.760637
2420.43	-35959.1	-14610.4	3.96605	0.72332	0.834565	-0.757065
2420.44	-35959.2	-14610.4	3.97813	0.721178	0.838175	-0.753234
2420.46	-35959.2	-14610.4	3.99112	0.71788	0.843016	-0.749355
2420.48	-35959.3	-14610.4	4.00492	0.713396	0.848834	-0.745414
2420.49	-35959.4	-14610.5	4.01866	0.708412	0.854734	-0.741225
2420.51	-35959.4	-14610.5	4.03154	0.703595	0.859879	-0.736619
2420.53	-35959.5	-14610.5	4.04374	0.699081	0.864305	-0.731721
2420.55	-35959.6	-14610.5	4.05617	0.694653	0.868646	-0.726863
2420.56	-35959.6	-14610.5	4.06961	0.690104	0.873508	-0.722348
2420.58	-35959.7	-14610.5	4.08375	0.685444	0.879115	-0.718182
2420.6	-35959.8	-14610.6	4.09765	0.680806	0.885468	-0.714203
2420.61	-35959.8	-14610.6	4.11049	0.676302	0.892553	-0.710257
2420.63	-35959.9	-14610.6	4.12255	0.671889	0.900274	-0.70628
2420.65	-35960	-14610.6	4.13451	0.667459	0.908504	-0.702245
2420.66	-35960	-14610.6	4.14698	0.662917	0.917065	-0.698133
2420.68	-35960.1	-14610.6	4.15982	0.65828	0.925431	-0.693967
2420.7	-35960.2	-14610.7	4.17259	0.653608	0.932933	-0.689788
2420.72	-35960.2	-14610.7	4.18496	0.64897	0.939	-0.685643
2420.73	-35960.3	-14610.7	4.19708	0.644473	0.943523	-0.68161
2420.75	-35960.4	-14610.7	4.20927	0.640238	0.946536	-0.677777
2420.77	-35960.5	-14610.7	4.22175	0.636375	0.948174	-0.674211
2420.78	-35960.5	-14610.7	4.23432	0.632946	0.949069	-0.670888
2420.8	-35960.6	-14610.8	4.24667	0.63	0.95	-0.667756
2420.82	-35960.7	-14610.8	4.25854	0.62753	0.95147	-0.664797
2420.84	-35960.8	-14610.8	4.27004	0.62531	0.952868	-0.662127
2420.85	-35960.8	-14610.8	4.28132	0.623058	0.953307	-0.659896
2420.87	-35960.9	-14610.8	4.29252	0.620638	0.952357	-0.658176
2420.89	-35961	-14610.8	4.30362	0.61833	0.950878	-0.656818
2420.9	-35961	-14610.8	4.31462	0.616485	0.949955	-0.655638
2420.92	-35961.1	-14610.8	4.32558	0.615263	0.949958	-0.654555
2420.94	-35961.2	-14610.9	4.33686	0.614286	0.949232	-0.653791
2420.95	-35961.3	-14610.9	4.34885	0.613085	0.945772	-0.653619
2420.97	-35961.3	-14610.9	4.36165	0.611525	0.938677	-0.653997
2420.99	-35961.4	-14610.9	4.37457	0.610272	0.92968	-0.654134
2421.01	-35961.5	-14610.9	4.38683	0.610099	0.920886	-0.653129
2421.02	-35961.6	-14610.9	4.39812	0.610653	0.913519	-0.65031
2421.04	-35961.6	-14610.9	4.40897	0.609652	0.907288	-0.645392
2421.06	-35961.7	-14610.9	4.41994	0.604637	0.901757	-0.638125
2421.07	-35961.8	-14611	4.43131	0.594226	0.896995	-0.627989
2421.09	-35961.9	-14611	4.44274	0.578896	0.893932	-0.613995
2421.11	-35961.9	-14611	4.45387	0.559299	0.893575	-0.595124
2421.12	-35962	-14611	4.46451	0.535586	0.896452	-0.571304
2421.14	-35962.1	-14611	4.47472	0.507169	0.902377	-0.543846
2421.16	-35962.2	-14611	4.48462	0.473472	0.911099	-0.514159
2421.17	-35962.2	-14611	4.4941	0.435775	0.922016	-0.483256
2421.19	-35962.3	-14611	4.50287	0.397361	0.934151	-0.451719
2421.21	-35962.4	-14611	4.51065	0.361506	0.946537	-0.420135
2421.23	-35962.5	-14611	4.51749	0.329309	0.958761	-0.389572
2421.24	-35962.6	-14611	4.52378	0.299858	0.970927	-0.361547
2421.26	-35962.6	-14611.1	4.5299	0.27226	0.983136	-0.337574
2421.28	-35962.7	-14611.1	4.53586	0.247585	0.99506	-0.318818
2421.29	-35962.8	-14611.1	4.54131	0.228721	1.00597	-0.306112
2421.31	-35962.9	-14611.1	4.54596	0.21852	1.01517	-0.300271
2421.33	-35962.9	-14611.1	4.55016	0.218197	1.02251	-0.30193
2421.34	-35963	-14611.1	4.55477	0.227672	1.02828	-0.311585
2421.36	-35963.1	-14611.1	4.56062	0.246791	1.0328	-0.329649
2421.38	-35963.2	-14611.1	4.56752	0.274951	1.03635	-0.355553
2421.4	-35963.2	-14611.1	4.57465	0.311244	1.03924	-0.388058
2421.41	-35963.3	-14611.1	4.58126	0.354663	1.04172	-0.425874
2421.43	-35963.4	-14611.1	4.58767	0.40325	1.04399	-0.467321
2421.45	-35963.5	-14611.1	4.59479	0.454495	1.04616	-0.510494
2421.46	-35963.6	-14611.1	4.60344	0.505892	1.04834	-0.553525
2421.48	-35963.6	-14611.1	4.61356	0.555016	1.05059	-0.594861
2421.5	-35963.7	-14611.1	4.62465	0.599483	1.05291	-0.633109
2421.51	-35963.8	-14611.2	4.63627	0.637154	1.05539	-0.666961
2421.53	-35963.9	-14611.2	4.64852	0.66758	1.05846	-0.695688
2421.55	-35963.9	-14611.2	4.66171	0.691022	1.06273	-0.718805
2421.57	-35964	-14611.2	4.67601	0.707775	1.06862	-0.73594
2421.58	-35964.1	-14611.2	4.69096	0.718321	1.07563	-0.74737
2421.6	-35964.2	-14611.2	4.70581	0.72321	1.08291	-0.753598
2421.62	-35964.3	-14611.2	4.71998	0.723012	1.0898	-0.755165
2421.63	-35964.4	-14611.2	4.73352	0.718381	1.09646	-0.752798
2421.65	-35964.4	-14611.2	4.74667	0.71	1.10333	-0.747277
2421.67	-35964.5	-14611.2	4.75958	0.698677	1.11064	-0.739331
2421.68	-35964.6	-14611.2	4.77211	0.685724	1.1177	-0.729498
2421.7	-35964.7	-14611.2	4.78401	0.672581	1.12364	-0.718263
2421.72	-35964.8	-14611.2	4.79523	0.660217	1.12788	-0.706088
2421.74	-35964.9	-14611.2	4.80636	0.648026	1.13097	-0.693347
2421.75	-35964.9	-14611.2	4.8181	0.635073	1.13365	-0.680394
2421.77	-35965	-14611.2	4.83081	0.620953	1.13638	-0.667496
2421.79	-35965.1	-14611.2	4.84378	0.606748	1.13876	-0.654665
2421.8	-35965.2	-14611.2	4.85614	0.5938	1.14024	-0.641871
2421.82	-35965.2	-14611.2	4.86747	0.582608	1.1406	-0.629029
2421.84	-35965.3	-14611.2	4.87831	0.57197	1.14031	-0.61595
2421.86	-35965.4	-14611.2	4.8893	0.560483	1.13993	-0.602435
2421.87	-35965.5	-14611.2	4.90079	0.54735	1.13954	-0.588376
2421.89	-35965.6	-14611.2	4.91249	0.532998	1.13833	-0.573858
2421.91	-35965.7	-14611.2	4.92403	0.518003	1.13537	-0.558992
2421.92	-35965.8	-14611.2	4.93499	0.502913	1.1304	-0.544085
2421.94	-35965.8	-14611.2	4.94488	0.488236	1.12406	-0.529727
2421.96	-35965.9	-14611.2	4.95323	0.474462	1.11709	-0.516513
2421.97	-35966	-14611.2	4.96045	0.461446	1.10943	-0.504236
2421.99	-35966.1	-14611.2	4.96805	0.448248	1.10007	-0.491685
2422.01	-35966.2	-14611.1	4.97755	0.433934	1.08798	-0.477634
2422.03	-35966.3	-14611.1	4.98829	0.419634	1.07392	-0.462667
2422.04	-35966.4	-14611.1	4.997	0.408961	1.06078	-0.449575
2422.06	-35966.4	-14611.1	5.00346	0.402453	1.05042	-0.439562
2422.08	-35966.5	-14611.1	5.01086	0.397247	1.04333	-0.43196
2422.09	-35966.6	-14611.1	5.01952	0.392178	1.03863	-0.426086
2422.11	-35966.7	-14611.1	5.02709	0.387806	1.03438	-0.421351
2422.13	-35966.8	-14611.1	5.03367	0.384432	1.03078	-0.417472
2422.14	-35966.9	-14611.1	5.04158	0.382045	1.02994	-0.414417
2422.16	-35967	-14611.1	5.05045	0.380443	1.0321	-0.411707
2422.18	-35967.1	-14611.1	5.05795	0.379233	1.03603	-0.408487
2422.19	-35967.1	-14611.1	5.06455	0.377477	1.04142	-0.403781
2422.21	-35967.2	-14611.1	5.07239	0.373826	1.04856	-0.396566
2422.23	-35967.3	-14611.1	5.08097	0.36649	1.05723	-0.38612
2422.25	-35967.4	-14611.1	5.08845	0.353599	1.06694	-0.37191
2422.26	-35967.5	-14611.1	5.09507	0.335074	1.07743	-0.353543
2422.28	-35967.6	-14611	5.10209	0.311881	1.08846	-0.33089
2422.3	-35967.6	-14611	5.10892	0.285038	1.09849	-0.305313
2422.31	-35967.7	-14611	5.11437	0.255652	1.10562	-0.278671
2422.33	-35967.8	-14611	5.11912	0.225317	1.10959	-0.251168
2422.35	-35967.9	-14611	5.12439	0.195618	1.11089	-0.222521
2422.36	-35968	-14611	5.12948	0.166705	1.11018	-0.193912
2422.38	-35968.1	-14611	5.13325	0.138334	1.10801	-0.166922
2422.4	-35968.2	-14611	5.13646	0.1115	1.10368	-0.141932
2422.42	-35968.3	-14611	5.14013	0.0875779	1.09675	-0.11916
2422.43	-35968.4	-14611	5.14321	0.0676887	1.09028	-0.100095
2422.45	-35968.5	-14610.9	5.14469	0.0520198	1.08587	-0.0853657
2422.47	-35968.5	-14610.9	5.14667	0.0366667	1.07333	-0.0697168
2422.48	-35968.6	-14610.9	5.15	0.02	1.04667	-0.0501089
2422.5	-35968.7	-14610.9	5.14997	0.00943855	1.0218	-0.0351615
2422.52	-35968.8	-14610.9	5.15001	-0.000591068	0.995266	-0.02212
2422.53	-35968.9	-14610.9	5.14997	-0.0106038	0.971677	-0.00899977
2422.55	-35969	-14610.9	5.15024	-0.0212833	0.939688	0.0048555
2422.57	-35969.1	-14610.8	5.15375	-0.0309043	0.909484	0.0178646
2422.59	-35969.1	-14610.8	5.15713	-0.0375162	0.876572	0.0309519
2422.6	-35969.2	-14610.8	5.16024	-0.0441607	0.852874	0.0434888
2422.62	-35969.3	-14610.8	5.15994	-0.0472827	0.83362	0.053942
2422.64	-35969.4	-14610.8	5.16002	-0.0502195	0.811383	0.0624755
2422.65	-35969.5	-14610.8	5.15999	-0.0499243	0.774435	0.0703365
2422.67	-35969.6	-14610.8	5.16	-0.0500317	0.738374	0.07645
2422.69	-35969.7	-14610.7	5.16	-0.0499496	0.706614	0.0820495
2422.7	-35969.7	-14610.7	5.16	-0.0502166	0.684666	0.0871657
2422.72	-35969.8	-14610.7	5.16	-0.0491029	0.668275	0.0905347
2422.74	-35969.9	-14610.7	5.16	-0.0464016	0.652978	0.0946946
2422.76	-35970	-14610.7	5.16	-0.0465092	0.643553	0.0987396
2422.77	-35970.1	-14610.7	5.16	-0.0477423	0.640261	0.10406
2422.79	-35970.2	-14610.6	5.16	-0.0503355	0.645346	0.108343
2422.81	-35970.3	-14610.6	5.16	-0.0499068	0.655082	0.112958
2422.82	-35970.4	-14610.6	5.16	-0.0500095	0.668558	0.117204
2422.84	-35970.4	-14610.6	5.16	-0.0500532	0.683924	0.121818
2422.86	-35970.5	-14610.6	5.16	-0.0497497	0.699892	0.125784
2422.88	-35970.6	-14610.6	5.16	-0.051295	0.713869	0.129284
2422.89	-35970.7	-14610.6	5.16	-0.055	0.732683	0.134405
2422.91	-35970.8	-14610.5	5.15999	-0.0587048	0.757162	0.140665
2422.93	-35970.9	-14610.5	5.16002	-0.0602508	0.783956	0.14747
2422.94	-35970.9	-14610.5	5.15993	-0.0599451	0.811945	0.157135
2422.96	-35971	-14610.5	5.16028	-0.0599975	0.837336	0.170373
2422.98	-35971.1	-14610.5	5.15827	-0.0600669	0.860715	0.185842
2422.99	-35971.2	-14610.4	5.1546	-0.0597553	0.880986	0.203104
2423.01	-35971.3	-14610.4	5.15089	-0.0618921	0.895974	0.219364
2423.03	-35971.4	-14610.4	5.1498	-0.065765	0.904874	0.232572
2423.05	-35971.5	-14610.4	5.15004	-0.0670536	0.909246	0.242043
2423.06	-35971.6	-14610.4	5.14999	-0.0645186	0.91039	0.24733
2423.08	-35971.6	-14610.3	5.15	-0.0606664	0.907928	0.250663
2423.1	-35971.7	-14610.3	5.15	-0.059878	0.902289	0.254096
2423.11	-35971.8	-14610.3	5.15	-0.0600286	0.889778	0.257383
2423.13	-35971.9	-14610.3	5.15	-0.0600091	0.87734	0.260777
2423.15	-35972	-14610.3	5.15	-0.0599477	0.854562	0.262536
2423.16	-35972.1	-14610.2	5.15	-0.0602109	0.830903	0.261006
2423.18	-35972.2	-14610.2	5.15	-0.0573472	0.804675	0.255994
2423.2	-35972.2	-14610.2	5.15	-0.0537809	0.779632	0.250028
2423.21	-35972.3	-14610.2	5.15	-0.050186	0.75311	0.246477
2423.23	-35972.4	-14610.2	5.15	-0.0501182	0.72675	0.244249
2423.25	-35972.5	-14610.1	5.15	-0.0469019	0.695176	0.241998
2423.27	-35972.6	-14610.1	5.15	-0.0435399	0.665186	0.23874
2423.28	-35972.7	-14610.1	5.15	-0.0401148	0.631889	0.236474
2423.3	-35972.8	-14610.1	5.15	-0.04	0.603333	0.235294
2423.32	-35972.8	-14610	5.15	-0.04	0.58	0.234205
2423.33	-35972.9	-14610	5.15	-0.0366667	0.56	0.232026
2423.35	-35973	-14610	5.15	-0.0331079	0.538731	0.228581
2423.37	-35973.1	-14610	5.15	-0.0299121	0.519009	0.226488
2423.38	-35973.2	-14610	5.15	-0.0300228	0.506086	0.225467
2423.4	-35973.3	-14609.9	5.15	-0.029989	0.499594	0.225501
2423.42	-35973.4	-14609.9	5.15	-0.0300017	0.495874	0.225489
2423.44	-35973.4	-14609.9	5.15	-0.0300041	0.485269	0.225483
2423.45	-35973.5	-14609.9	5.15	-0.0299722	0.475351	0.225537
2423.47	-35973.6	-14609.8	5.15	-0.0301062	0.473968	0.2253
2423.49	-35973.7	-14609.8	5.15	-0.0295833	0.481423	0.222668
2423.5	-35973.8	-14609.8	5.15	-0.0257906	0.487905	0.21749
2423.52	-35973.9	-14609.8	5.15	-0.0225919	0.489909	0.210998
2423.54	-35973.9	-14609.8	5.15	-0.0191337	0.491061	0.205835
2423.55	-35974	-14609.7	5.15	-0.0158246	0.499288	0.201351
2423.57	-35974.1	-14609.7	5.15	-0.0116752	0.510634	0.196829
2423.59	-35974.2	-14609.7	5.15	-0.00452729	0.522715	0.19084
2423.61	-35974.3	-14609.7	5.15	0.00238791	0.528421	0.183898
2423.62	-35974.4	-14609.6	5.14999	0.00897545	0.529288	0.177477
2423.64	-35974.4	-14609.6	5.15005	0.0158454	0.525548	0.170767
2423.66	-35974.5	-14609.6	5.14977	0.0227101	0.52063	0.163879
2423.67	-35974.6	-14609.6	5.15109	0.0297017	0.51506	0.157725
2423.69	-35974.7	-14609.5	5.1548	0.0347436	0.511572	0.153009
2423.71	-35974.8	-14609.5	5.15849	0.0398236	0.510748	0.154638
2423.72	-35974.9	-14609.5	5.16027	0.0448913	0.516214	0.167862
2423.74	-35974.9	-14609.5	5.15994	0.0499105	0.523738	0.196674
2423.76	-35975	-14609.4	5.16	0.0555053	0.527672	0.234589
2423.78	-35975.1	-14609.4	5.16007	0.0582794	0.523845	0.269714
2423.79	-35975.2	-14609.4	5.15974	0.0619899	0.514493	0.298414
2423.81	-35975.3	-14609.4	5.16175	0.0649468	0.50408	0.316036
2423.83	-35975.4	-14609.3	5.16526	0.0706505	0.49393	0.324359
2423.84	-35975.5	-14609.3	5.169	0.0755778	0.485515	0.325429
2423.86	-35975.5	-14609.3	5.17021	0.0791407	0.480385	0.322834
2423.88	-35975.6	-14609.3	5.17002	0.0798831	0.481979	0.317273
2423.89	-35975.7	-14609.2	5.16975	0.0821405	0.483974	0.310525
2423.91	-35975.8	-14609.2	5.1722	0.085539	0.479334	0.301485
2423.93	-35975.9	-14609.2	5.17564	0.0909918	0.467935	0.291228
2423.95	-35976	-14609.2	5.17938	0.100283	0.450768	0.276399
2423.96	-35976.1	-14609.1	5.18022	0.115905	0.434277	0.259139
2423.98	-35976.1	-14609.1	5.17969	0.132649	0.412685	0.240069
2424	-35976.2	-14609.1	5.18263	0.150389	0.387285	0.220025
2424.01	-35976.3	-14609	5.18611	0.164617	0.369062	0.203861
2424.03	-35976.4	-14609	5.18939	0.175138	0.357883	0.192289
2424.05	-35976.5	-14609	5.19292	0.182573	0.353658	0.183906
2424.07	-35976.6	-14609	5.19628	0.189171	0.350362	0.176267
2424.08	-35976.6	-14608.9	5.19959	0.196035	0.347247	0.168697
2424.1	-35976.7	-14608.9	5.20313	0.19982	0.340427	0.160569
2424.12	-35976.8	-14608.9	5.20648	0.203147	0.33376	0.153973
2424.13	-35976.9	-14608.9	5.20979	0.206417	0.326887	0.147414
2424.15	-35977	-14608.8	5.21333	0.21	0.326667	0.142702
2424.17	-35977.1	-14608.8	5.21667	0.206667	0.33	0.141612
2424.18	-35977.1	-14608.8	5.22333	0.203333	0.34	0.143791
2424.2	-35977.2	-14608.7	5.22684	0.199898	0.339775	0.14608
2424.22	-35977.3	-14608.7	5.2302	0.200027	0.332651	0.147053
2424.23	-35977.4	-14608.7	5.23354	0.199993	0.319357	0.145862
2424.25	-35977.5	-14608.7	5.23707	0.200003	0.312818	0.143428
2424.27	-35977.6	-14608.6	5.24038	0.199999	0.309784	0.140191
2424.29	-35977.6	-14608.6	5.24374	0.2	0.31034	0.138156
2424.3	-35977.7	-14608.6	5.24727	0.2	0.313698	0.137191
2424.32	-35977.8	-14608.6	5.25058	0.2	0.312892	0.137272
2424.34	-35977.9	-14608.5	5.25395	0.2	0.303871	0.13725
2424.35	-35978	-14608.5	5.25747	0.2	0.280496	0.137259
2424.37	-35978.1	-14608.5	5.26077	0.2	0.253917	0.137245
2424.39	-35978.2	-14608.4	5.26416	0.2	0.232509	0.137291
2424.4	-35978.2	-14608.4	5.26767	0.200001	0.220732	0.137059
2424.42	-35978.3	-14608.4	5.27096	0.199996	0.215542	0.135668
2424.44	-35978.4	-14608.4	5.27437	0.200013	0.204961	0.133004
2424.46	-35978.5	-14608.3	5.27787	0.19994	0.181492	0.129723
2424.47	-35978.6	-14608.3	5.28115	0.200226	0.159263	0.128244
2424.49	-35978.7	-14608.3	5.28458	0.199	0.14871	0.129292
2424.51	-35978.8	-14608.2	5.28807	0.195259	0.15086	0.134714
2424.52	-35978.9	-14608.2	5.29135	0.191751	0.147254	0.145781
2424.54	-35978.9	-14608.2	5.29479	0.189737	0.132852	0.164951
2424.56	-35979	-14608.2	5.29826	0.190075	0.116461	0.191708
2424.57	-35979.1	-14608.1	5.30154	0.18998	0.104285	0.220947
2424.59	-35979.2	-14608.1	5.305	0.190005	0.0883058	0.252964
2424.61	-35979.3	-14608.1	5.30846	0.189999	0.0725033	0.28295
2424.63	-35979.4	-14608	5.31174	0.189999	0.0597741	0.308722
2424.64	-35979.4	-14608	5.31521	0.190003	0.0459198	0.332291
2424.66	-35979.5	-14608	5.31865	0.189987	0.0315934	0.352339
2424.68	-35979.6	-14608	5.32194	0.190048	0.0220614	0.368328
2424.69	-35979.7	-14607.9	5.32541	0.189834	0.0177426	0.379842
2424.71	-35979.8	-14607.9	5.32892	0.191473	0.0150325	0.383924
2424.73	-35979.9	-14607.9	5.33222	0.197039	0.0118128	0.380373
2424.74	-35980	-14607.8	5.33533	0.206854	0.00537217	0.372697
2424.76	-35980.1	-14607.8	5.33878	0.2214	-0.0038213	0.361481
2424.78	-35980.1	-14607.8	5.34339	0.241087	-0.0134096	0.345522
2424.8	-35980.2	-14607.8	5.34875	0.264318	-0.023855	0.326118
2424.81	-35980.3	-14607.7	5.35389	0.288423	-0.0366573	0.305849
2424.83	-35980.4	-14607.7	5.35882	0.311532	-0.0481566	0.285732
2424.85	-35980.5	-14607.7	5.36394	0.332304	-0.0532294	0.266092
2424.86	-35980.6	-14607.6	5.36911	0.350404	-0.0558291	0.248015
2424.88	-35980.7	-14607.6	5.37404	0.365946	-0.0630193	0.23277
2424.9	-35980.7	-14607.6	5.37931	0.3787	-0.0723853	0.220274
2424.91	-35980.8	-14607.6	5.38568	0.388453	-0.0792089	0.20992
2424.93	-35980.9	-14607.5	5.39254	0.395896	-0.0883813	0.201342
2424.95	-35981	-14607.5	5.3991	0.401892	-0.105696	0.19429
2424.97	-35981.1	-14607.5	5.4062	0.40645	-0.122639	0.188733
2424.98	-35981.2	-14607.4	5.41476	0.409265	-0.128541	0.18467
2425	-35981.2	-14607.4	5.42333	0.41	-0.126667	0.181917
2425.02	-35981.3	-14607.4	5.43036	0.408658	-0.122444	0.180279
2425.03	-35981.4	-14607.4	5.43667	0.406667	-0.113333	0.179739
2425.05	-35981.5	-14607.3	5.44339	0.405219	-0.0968948	0.180173
2425.07	-35981.6	-14607.3	5.45041	0.403165	-0.0790551	0.18086
2425.09	-35981.7	-14607.3	5.45737	0.399596	-0.0656982	0.181272
2425.1	-35981.8	-14607.2	5.46411	0.396387	-0.0555496	0.182058
2425.12	-35981.9	-14607.2	5.47068	0.394844	-0.0466337	0.183674
2425.14	-35982	-14607.2	5.4775	0.393024	-0.0392289	0.185355
2425.15	-35982.1	-14607.2	5.48466	0.38954	-0.033661	0.186498
2425.17	-35982.2	-14607.1	5.491	0.386186	-0.0292766	0.187578
2425.19	-35982.2	-14607.1	5.49605	0.384331	-0.025567	0.188855
2425.2	-35982.3	-14607.1	5.50138	0.383	-0.0227772	0.189642
2425.22	-35982.4	-14607.1	5.50797	0.381364	-0.0209871	0.189631
2425.24	-35982.5	-14607	5.51496	0.379582	-0.0197252	0.189568
2425.26	-35982.6	-14607	5.52175	0.377848	-0.0191504	0.190022
2425.27	-35982.7	-14607	5.52879	0.376184	-0.0208202	0.190943
2425.29	-35982.8	-14606.9	5.53593	0.374514	-0.0255804	0.192108
2425.31	-35982.8	-14606.9	5.5419	0.372639	-0.0327703	0.193131
2425.32	-35982.9	-14606.9	5.54666	0.370785	-0.0422507	0.193747
2425.34	-35983	-14606.8	5.55214	0.369803	-0.0548489	0.193896
2425.36	-35983.1	-14606.8	5.55907	0.369856	-0.0703231	0.193451
2425.37	-35983.2	-14606.8	5.56622	0.370028	-0.0867532	0.192175
2425.39	-35983.3	-14606.8	5.57304	0.369969	-0.102434	0.190372
2425.41	-35983.4	-14606.7	5.57997	0.370119	-0.1161	0.189017
2425.42	-35983.5	-14606.7	5.58679	0.370261	-0.126404	0.188495
2425.44	-35983.6	-14606.7	5.5925	0.369446	-0.131914	0.188511
2425.46	-35983.7	-14606.7	5.59743	0.367615	-0.131904	0.189037
2425.48	-35983.8	-14606.6	5.60334	0.36568	-0.126497	0.190334
2425.49	-35983.9	-14606.6	5.61041	0.363999	-0.11741	0.19212
2425.51	-35983.9	-14606.6	5.61732	0.362373	-0.107728	0.193628
2425.53	-35984	-14606.5	5.62388	0.360702	-0.0994313	0.194652
2425.54	-35984.1	-14606.5	5.63081	0.358984	-0.0934478	0.195423
2425.56	-35984.2	-14606.5	5.63777	0.357261	-0.0886176	0.195968
2425.58	-35984.3	-14606.5	5.64364	0.355598	-0.0822658	0.196157
2425.59	-35984.4	-14606.4	5.64858	0.353882	-0.0732036	0.196101
2425.61	-35984.5	-14606.4	5.65351	0.351948	-0.0612212	0.196057
2425.63	-35984.6	-14606.4	5.65855	0.3503	-0.0455043	0.196073
2425.65	-35984.7	-14606.3	5.66341	0.349727	-0.0251559	0.19608
2425.66	-35984.8	-14606.3	5.66861	0.349937	-0.00209983	0.196077
2425.68	-35984.9	-14606.3	5.67502	0.350089	0.0202869	0.196092
2425.7	-35984.9	-14606.3	5.6821	0.350021	0.0401661	0.196087
2425.71	-35985	-14606.2	5.68885	0.349914	0.0564956	0.19602
2425.73	-35985.1	-14606.2	5.69546	0.349961	0.068414	0.196046
2425.75	-35985.2	-14606.2	5.70249	0.350248	0.0752207	0.196379
2425.76	-35985.3	-14606.1	5.70927	0.350094	0.0768148	0.197065
2425.78	-35985.4	-14606.1	5.71486	0.348733	0.0735669	0.198066
2425.8	-35985.5	-14606.1	5.71972	0.346777	0.0671028	0.199272
2425.82	-35985.6	-14606.1	5.72466	0.345093	0.0592337	0.200515
2425.83	-35985.7	-14606	5.7297	0.343442	0.0505333	0.201484
2425.85	-35985.8	-14606	5.73473	0.341486	0.0410402	0.201864
2425.87	-35985.9	-14606	5.74	0.34	0.03	0.201525
2425.88	-35986	-14605.9	5.74556	0.339734	0.0172737	0.200504
2425.9	-35986.1	-14605.9	5.75022	0.340013	0.00612818	0.199279
2425.92	-35986.2	-14605.9	5.75383	0.340066	-0.00195563	0.198239
2425.93	-35986.3	-14605.9	5.76058	0.339998	-0.0143451	0.197089
2425.95	-35986.3	-14605.8	5.771	0.340001	-0.0314332	0.196023
2425.97	-35986.5	-14605.8	5.77747	0.339998	-0.0370886	0.196092
2425.99	-35986.5	-14605.8	5.78383	0.340005	-0.0402695	0.196081
2426	-35986.6	-14605.7	5.78771	0.339971	-0.0392272	0.196044
2426.02	-35986.7	-14605.7	5.79409	0.340109	-0.0319366	0.196227
2426.04	-35986.8	-14605.7	5.79763	0.339575	-0.0205342	0.199068
2426.05	-35986.9	-14605.7	5.80505	0.335832	-0.00297262	0.207433
2426.07	-35987	-14605.6	5.81146	0.332434	0.00933923	0.223355
2426.09	-35987.1	-14605.6	5.81851	0.32977	0.0181556	0.247132
2426.11	-35987.2	-14605.6	5.82441	0.330029	0.0196375	0.276716
2426.12	-35987.3	-14605.5	5.82847	0.330237	0.0148273	0.303511
2426.14	-35987.4	-14605.5	5.83455	0.33636	0.00820413	0.322926
2426.16	-35987.5	-14605.5	5.83866	0.354044	0.0081005	0.331436
2426.17	-35987.6	-14605.4	5.84576	0.379751	0.0164732	0.327806
2426.19	-35987.7	-14605.4	5.85245	0.41252	0.0282647	0.316633
2426.21	-35987.8	-14605.4	5.85954	0.44615	0.0412543	0.299692
2426.22	-35987.9	-14605.4	5.86577	0.475915	0.0505957	0.281243
2426.24	-35987.9	-14605.3	5.87411	0.503941	0.0611097	0.261459
2426.26	-35988.1	-14605.3	5.88486	0.528217	0.0712399	0.24245
2426.28	-35988.2	-14605.3	5.89461	0.548136	0.0820731	0.226531
2426.29	-35988.2	-14605.2	5.90501	0.565392	0.0876426	0.210654
2426.31	-35988.3	-14605.2	5.91535	0.57914	0.0849584	0.195936
2426.33	-35988.4	-14605.2	5.92528	0.589014	0.0815527	0.183424
2426.34	-35988.5	-14605.1	5.93529	0.595581	0.0782428	0.173685
2426.36	-35988.6	-14605.1	5.94531	0.598557	0.0748879	0.16676
2426.38	-35988.7	-14605.1	5.95523	0.600286	0.0716173	0.162083
2426.39	-35988.8	-14605.1	5.96563	0.599951	0.0680302	0.158242
2426.41	-35988.9	-14605	5.97596	0.599936	0.0650652	0.154865
2426.43	-35989	-14605	5.9858	0.600307	0.0592805	0.152177
2426.44	-35989.1	-14605	5.99626	0.598111	0.0546658	0.150597
2426.46	-35989.2	-14604.9	6.00653	0.594432	0.0489737	0.150286
2426.48	-35989.3	-14604.9	6.01642	0.591225	0.0443271	0.150271
2426.5	-35989.4	-14604.9	6.0268	0.587675	0.0408894	0.150919
2426.51	-35989.5	-14604.8	6.03746	0.584396	0.0396102	0.152992
2426.53	-35989.6	-14604.8	6.04452	0.58063	0.0419319	0.154483
2426.55	-35989.7	-14604.8	6.05401	0.580108	0.0481939	0.154829
2426.56	-35989.8	-14604.7	6.06443	0.5776	0.0553278	0.153732
2426.58	-35989.9	-14604.7	6.07414	0.574154	0.0595882	0.154309
2426.6	-35990	-14604.7	6.08509	0.570443	0.0600718	0.155641
2426.61	-35990.1	-14604.6	6.092	0.569827	0.0599833	0.15586
2426.63	-35990.2	-14604.6	6.10168	0.570267	0.0599945	0.154943
2426.65	-35990.3	-14604.6	6.10911	0.567122	0.0600276	0.153624
2426.67	-35990.4	-14604.6	6.11876	0.56375	0.0598896	0.154523
2426.68	-35990.5	-14604.5	6.12881	0.560231	0.0627038	0.155624
2426.7	-35990.6	-14604.5	6.13938	0.559978	0.0695473	0.156851
2426.72	-35990.7	-14604.5	6.14943	0.559981	0.0763701	0.155853
2426.73	-35990.8	-14604.4	6.15939	0.560098	0.0798404	0.15476
2426.75	-35990.9	-14604.4	6.17	0.556667	0.0833333	0.153595
2426.77	-35991	-14604.4	6.18	0.553333	0.09	0.154684
2426.78	-35991.1	-14604.3	6.19	0.55	0.1	0.155773
2426.8	-35991.2	-14604.3	6.20064	0.550024	0.110492	0.155709
2426.82	-35991.3	-14604.3	6.21047	0.549993	0.117059	0.15341
2426.84	-35991.4	-14604.2	6.21706	0.550004	0.123623	0.150157
2426.85	-35991.5	-14604.2	6.2241	0.549981	0.127086	0.147935
2426.87	-35991.6	-14604.2	6.23099	0.550069	0.130167	0.147097
2426.89	-35991.7	-14604.1	6.24128	0.549736	0.129957	0.148295
2426.9	-35991.8	-14604.1	6.25181	0.546031	0.130017	0.149489
2426.92	-35991.9	-14604.1	6.26173	0.542666	0.129994	0.150273
2426.94	-35992	-14604	6.27185	0.539794	0.130009	0.14901
2426.95	-35992.1	-14604	6.28243	0.540068	0.129961	0.147844
2426.97	-35992.2	-14604	6.29227	0.539984	0.130147	0.147018
2426.99	-35992.3	-14603.9	6.30262	0.539998	0.129406	0.146911
2427.01	-35992.4	-14603.9	6.3123	0.54003	0.125599	0.145467
2427.02	-35992.5	-14603.9	6.31855	0.539881	0.122349	0.142761
2427.04	-35992.6	-14603.8	6.32526	0.540541	0.119114	0.137711
2427.06	-35992.7	-14603.8	6.33329	0.545989	0.114619	0.129441
2427.07	-35992.8	-14603.8	6.34355	0.558907	0.107439	0.114766
2427.09	-35992.9	-14603.7	6.3537	0.583966	0.101649	0.0903764
2427.11	-35993	-14603.7	6.36427	0.615972	0.0997577	0.0582758
2427.12	-35993.1	-14603.7	6.37378	0.645941	0.100065	0.0268038
2427.14	-35993.2	-14603.6	6.38558	0.674013	0.0999842	-0.00206896
2427.16	-35993.3	-14603.6	6.39972	0.697867	0.100004	-0.02716
2427.18	-35993.4	-14603.6	6.41308	0.719811	0.0999992	-0.0478331
2427.19	-35993.5	-14603.5	6.42531	0.738616	0.099999	-0.0684242
2427.21	-35993.6	-14603.5	6.43504	0.754614	0.100005	-0.086012
2427.23	-35993.7	-14603.5	6.44672	0.76383	0.0999805	-0.0989089
2427.24	-35993.8	-14603.4	6.4609	0.770592	0.100069	-0.107461
2427.26	-35993.9	-14603.4	6.47458	0.775538	0.0997198	-0.113364
2427.28	-35994.1	-14603.4	6.48776	0.778761	0.10173	-0.118102
2427.3	-35994.1	-14603.3	6.50159	0.780476	0.105403	-0.122141
2427.31	-35994.3	-14603.3	6.51574	0.777984	0.109107	-0.123445
2427.33	-35994.4	-14603.3	6.52627	0.774493	0.110198	-0.121897
2427.35	-35994.4	-14603.2	6.53898	0.771046	0.109956	-0.118632
2427.36	-35994.6	-14603.2	6.55288	0.767625	0.110012	-0.115971
2427.38	-35994.7	-14603.1	6.56596	0.76434	0.109997	-0.114555
2427.4	-35994.8	-14603.1	6.58005	0.760827	0.110001	-0.114408
2427.41	-35994.9	-14603.1	6.5935	0.757436	0.11	-0.113648
2427.43	-35995	-14603	6.60712	0.754139	0.11	-0.111774
2427.45	-35995.1	-14603	6.61803	0.750623	0.11	-0.108417
2427.46	-35995.2	-14603	6.63091	0.747229	0.110001	-0.105972
2427.48	-35995.3	-14602.9	6.64422	0.743993	0.109996	-0.104604
2427.5	-35995.4	-14602.9	6.65849	0.740271	0.11001	-0.105487
2427.52	-35995.5	-14602.9	6.66896	0.739885	0.109962	-0.106662
2427.53	-35995.6	-14602.8	6.67859	0.740196	0.110143	-0.106869
2427.55	-35995.7	-14602.8	6.69249	0.736892	0.106965	-0.104757
2427.57	-35995.9	-14602.8	6.70591	0.733543	0.10049	-0.101488
2427.58	-35996	-14602.7	6.71918	0.730114	0.0906497	-0.0991938
2427.6	-35996.1	-14602.7	6.73333	0.73	0.08	-0.0991285
2427.62	-35996.2	-14602.6	6.74667	0.73	0.0733333	-0.100218
2427.63	-35996.3	-14602.6	6.76	0.726667	0.07	-0.101307
2427.65	-35996.4	-14602.6	6.7706	0.723107	0.0664866	-0.100139
2427.67	-35996.5	-14602.5	6.78055	0.719914	0.063035	-0.0990576
2427.69	-35996.6	-14602.5	6.79074	0.720015	0.0562413	-0.0980173
2427.7	-35996.7	-14602.5	6.80498	0.720049	0.04914	-0.0979954
2427.72	-35996.8	-14602.4	6.81826	0.71977	0.0427931	-0.096738
2427.74	-35996.9	-14602.4	6.83139	0.716229	0.0396243	-0.0944656
2427.75	-35997	-14602.4	6.84179	0.712656	0.0360726	-0.0923763
2427.77	-35997.2	-14602.3	6.85164	0.709763	0.0326548	-0.0928972
2427.79	-35997.3	-14602.3	6.86228	0.710152	0.0297972	-0.0951081
2427.8	-35997.4	-14602.2	6.87659	0.709441	0.0300665	-0.0958405
2427.82	-35997.5	-14602.2	6.88986	0.705866	0.0299846	-0.0940971
2427.84	-35997.6	-14602.2	6.90276	0.702389	0.0299952	-0.0908237
2427.86	-35997.7	-14602.1	6.91276	0.699707	0.0300428	-0.0888781
2427.87	-35997.8	-14602.1	6.92368	0.700031	0.0298333	-0.0881657
2427.89	-35997.9	-14602.1	6.93723	0.700168	0.0307087	-0.0882538
2427.91	-35998	-14602	6.95097	0.699207	0.0343923	-0.0882309
2427.92	-35998.2	-14602	6.96387	0.695461	0.0380485	-0.0882355
2427.94	-35998.3	-14601.9	6.97362	0.691913	0.040264	-0.0882393
2427.96	-35998.4	-14601.9	6.9843	0.689697	0.0399078	-0.0882166
2427.97	-35998.5	-14601.9	6.99378	0.690022	0.0400831	-0.088306
2427.99	-35998.6	-14601.8	7.00559	0.690207	0.0397672	-0.0878883
2428.01	-35998.7	-14601.8	7.01971	0.688695	0.0413138	-0.0862977
2428.03	-35998.9	-14601.7	7.0331	0.685106	0.0448878	-0.0833741
2428.04	-35998.9	-14601.7	7.04524	0.681459	0.0485573	-0.0808489
2428.06	-35999.1	-14601.7	7.05535	0.67964	0.0502923	-0.0809365
2428.08	-35999.2	-14601.6	7.06504	0.680349	0.0499032	-0.0829303
2428.09	-35999.3	-14601.6	7.07673	0.678469	0.0500947	-0.0842489
2428.11	-35999.4	-14601.6	7.09085	0.674807	0.049734	-0.0827695
2428.13	-35999.5	-14601.5	7.10479	0.671075	0.0517459	-0.0803152
2428.14	-35999.6	-14601.5	7.11644	0.669826	0.0553334	-0.0786988
2428.16	-35999.8	-14601.4	7.12649	0.669969	0.0593924	-0.0783737
2428.18	-35999.9	-14601.4	7.13641	0.670304	0.0582223	-0.078447
2428.2	-36000	-14601.4	7.14687	0.667853	0.0544171	-0.0784267
2428.21	-36000.1	-14601.3	7.1572	0.664324	0.05045	-0.0784376
2428.23	-36000.2	-14601.3	7.16668	0.660736	0.0520163	-0.0784113
2428.25	-36000.3	-14601.2	7.17991	0.659803	0.0558489	-0.0784953
2428.26	-36000.4	-14601.2	7.19355	0.660283	0.0594501	-0.0776925
2428.28	-36000.6	-14601.2	7.20704	0.657574	0.0601508	-0.0758234
2428.3	-36000.7	-14601.1	7.21824	0.653983	0.0599191	-0.0724865
2428.32	-36000.8	-14601.1	7.22825	0.650372	0.0602212	-0.0699559
2428.33	-36000.9	-14601	7.23819	0.649921	0.0573346	-0.0695213
2428.35	-36001	-14601	7.24876	0.649976	0.0538096	-0.0715766
2428.37	-36001.1	-14601	7.25885	0.650153	0.050076	-0.0739027
2428.38	-36001.3	-14600.9	7.26879	0.647121	0.0528195	-0.0742225
