# Supplementary material for: Extraction of driving behavior primitives considering driver expectation and vehicle dynamics
Source: PLoS One. 2025 Dec 31;20(12):e0340123. doi: 10.1371/journal.pone.0340123 (PMC12755792; doi:10.1371/journal.pone.0340123)
Supplement: S2 File — The dataset utilized in this study is organized into two main folders, categorizing driving scenarios into straight driving and turning maneuvers. These folders contain the raw, unprocessed behavioral data. For a detailed description of the variables and format within the.xlsx files, please refer to the accompanying readme.txt file. (ZIP) [file pone.0340123.s002.zip › DataSetForPimitiveExaction-2/turning/c22_w_2.xlsx]

## Sheet: Sheet1
2444.67	-36124	-14555.4	5.79024	-0.0989177	-0.0300001	-2.42636
2444.69	-36124.1	-14555.4	5.78879	-0.0951995	-0.0299997	-2.46793
2444.7	-36124.2	-14555.3	5.78507	-0.09151	-0.0300014	-2.51404
2444.72	-36124.3	-14555.3	5.78153	-0.0897297	-0.0299948	-2.55935
2444.74	-36124.4	-14555.3	5.77975	-0.0900651	-0.0300184	-2.60281
2444.75	-36124.5	-14555.3	5.78009	-0.0899818	-0.0299234	-2.63786
2444.77	-36124.6	-14555.2	5.77991	-0.0900048	-0.0302876	-2.66219
2444.79	-36124.7	-14555.2	5.78027	-0.0899989	-0.0283949	-2.67914
2444.8	-36124.8	-14555.1	5.77825	-0.0900003	-0.0244228	-2.68919
2444.82	-36124.9	-14555.1	5.77474	-0.0899999	-0.022834	-2.69426
2444.84	-36125	-14555.1	5.77099	-0.09	-0.0252029	-2.69391
2444.86	-36125.1	-14555.1	5.76979	-0.09	-0.0291616	-2.68369
2444.87	-36125.1	-14555	5.76998	-0.09	-0.0301835	-2.6566
2444.89	-36125.3	-14555	5.77025	-0.09	-0.0299592	-2.60649
2444.91	-36125.3	-14555	5.7678	-0.09	-0.0300111	-2.54167
2444.92	-36125.4	-14554.9	5.76434	-0.09	-0.029997	-2.47456
2444.94	-36125.5	-14554.9	5.76072	-0.09	-0.0300008	-2.41016
2444.96	-36125.6	-14554.9	5.75986	-0.09	-0.0299998	-2.34369
2444.97	-36125.7	-14554.8	5.76005	-0.09	-0.03	-2.27732
2444.99	-36125.8	-14554.8	5.75994	-0.09	-0.03	-2.20876
2445.01	-36125.9	-14554.8	5.76021	-0.09	-0.03	-2.14887
2445.03	-36126	-14554.7	5.75735	-0.09	-0.03	-2.09661
2445.04	-36126.1	-14554.7	5.75377	-0.09	-0.03	-2.0405
2445.06	-36126.2	-14554.7	5.75023	-0.09	-0.03	-1.98464
2445.08	-36126.3	-14554.6	5.74994	-0.0899999	-0.0299999	-1.93019
2445.09	-36126.4	-14554.6	5.75001	-0.0900001	-0.0300001	-1.87656
2445.11	-36126.5	-14554.6	5.74997	-0.0899995	-0.0299995	-1.83056
2445.13	-36126.5	-14554.6	5.75009	-0.0900018	-0.0300018	-1.78286
2445.14	-36126.6	-14554.5	5.74689	-0.0899933	-0.0299932	-1.7301
2445.16	-36126.7	-14554.5	5.74333	-0.09	-0.03	-1.66449
2445.18	-36126.8	-14554.5	5.74	-0.09	-0.03	-1.60131
2445.2	-36126.9	-14554.4	5.74	-0.09	-0.0333333	-1.54248
2445.21	-36127	-14554.4	5.73988	-0.0955428	-0.0370094	-1.46095
2445.23	-36127.1	-14554.4	5.73646	-0.176322	-0.0435944	-1.34482
2445.25	-36127.2	-14554.3	5.73275	-0.31321	-0.0474395	-1.14476
2445.26	-36127.3	-14554.3	5.72567	-0.501837	-0.0580885	-0.9017
2445.28	-36127.4	-14554.3	5.71521	-0.681924	-0.071915	-0.617125
2445.3	-36127.5	-14554.2	5.70046	-0.861805	-0.0897659	-0.317261
2445.32	-36127.6	-14554.2	5.68385	-0.999798	-0.106155	-0.0440753
2445.33	-36127.6	-14554.2	5.66648	-1.14011	-0.123267	0.234075
2445.35	-36127.8	-14554.1	5.64518	-1.3016	-0.139759	0.523408
2445.37	-36127.8	-14554.1	5.625	-1.45983	-0.148316	0.78502
2445.38	-36127.9	-14554.1	5.6003	-1.6061	-0.154904	1.03111
2445.4	-36128	-14554	5.57141	-1.73062	-0.162299	1.25445
2445.42	-36128.1	-14554	5.54042	-1.83033	-0.167358	1.43234
2445.43	-36128.2	-14554	5.50694	-1.91381	-0.165839	1.57913
2445.45	-36128.3	-14553.9	5.47297	-1.99311	-0.162228	1.70089
2445.47	-36128.4	-14553.9	5.43811	-2.06149	-0.158977	1.80021
2445.48	-36128.5	-14553.9	5.40448	-2.11589	-0.154692	1.87212
2445.5	-36128.6	-14553.9	5.36821	-2.1655	-0.145797	1.92551
2445.52	-36128.6	-14553.8	5.33181	-2.20692	-0.137024	1.96105
2445.54	-36128.7	-14553.8	5.29371	-2.24449	-0.130317	1.98605
2445.55	-36128.8	-14553.8	5.2539	-2.27575	-0.125443	2.00038
2445.57	-36128.9	-14553.8	5.21453	-2.30061	-0.118967	2.00638
2445.59	-36129	-14553.7	5.175	-2.32823	-0.109806	2.01246
2445.6	-36129.1	-14553.7	5.13545	-2.37119	-0.102389	2.0284
2445.62	-36129.1	-14553.7	5.09602	-2.42938	-0.101004	2.05272
2445.64	-36129.2	-14553.6	5.05251	-2.49331	-0.105261	2.0793
2445.65	-36129.3	-14553.6	5.00746	-2.54427	-0.109136	2.09631
2445.67	-36129.4	-14553.6	4.96488	-2.5793	-0.108584	2.10606
2445.69	-36129.5	-14553.6	4.91953	-2.61739	-0.104274	2.12104
2445.71	-36129.5	-14553.5	4.87503	-2.66341	-0.102891	2.15188
2445.72	-36129.6	-14553.5	4.83223	-2.71035	-0.105223	2.19702
2445.74	-36129.7	-14553.5	4.78706	-2.75514	-0.10932	2.25325
2445.76	-36129.8	-14553.5	4.74032	-2.78913	-0.109898	2.30695
2445.77	-36129.8	-14553.4	4.69401	-2.81155	-0.11217	2.355
2445.79	-36129.9	-14553.4	4.64483	-2.82676	-0.115626	2.39715
2445.81	-36130	-14553.4	4.59497	-2.83544	-0.119466	2.43446
2445.82	-36130.1	-14553.4	4.54516	-2.83938	-0.11987	2.46373
2445.84	-36130.1	-14553.3	4.49522	-2.84066	-0.1226	2.48606
2445.86	-36130.2	-14553.3	4.44817	-2.83027	-0.126081	2.49685
2445.88	-36130.3	-14553.3	4.40152	-2.80115	-0.129547	2.4866
2445.89	-36130.4	-14553.3	4.35517	-2.74544	-0.130339	2.45487
2445.91	-36130.4	-14553.3	4.30566	-2.67238	-0.127101	2.39929
2445.93	-36130.5	-14553.2	4.26143	-2.59784	-0.123788	2.34109
2445.94	-36130.6	-14553.2	4.22151	-2.53718	-0.1201	2.28363
2445.96	-36130.6	-14553.2	4.17911	-2.47073	-0.122987	2.22359
2445.98	-36130.7	-14553.2	4.13907	-2.40101	-0.129591	2.16277
2445.99	-36130.8	-14553.1	4.09667	-2.32667	-0.136667	2.09804
2446.01	-36130.8	-14553.1	4.05667	-2.27	-0.143333	2.04031
2446.03	-36130.9	-14553.1	4.02	-2.22	-0.146667	1.98693
2446.05	-36131	-14553.1	3.9812	-2.16317	-0.153626	1.9291
2446.06	-36131	-14553.1	3.94808	-2.10317	-0.156974	1.87364
2446.08	-36131.1	-14553	3.91472	-2.04693	-0.163608	1.81818
2446.1	-36131.2	-14553	3.88129	-1.99703	-0.16699	1.76601
2446.11	-36131.2	-14553	3.84596	-1.94811	-0.173954	1.71401
2446.13	-36131.3	-14553	3.81275	-1.90423	-0.177059	1.66267
2446.15	-36131.3	-14553	3.7795	-1.8458	-0.180157	1.60465
2446.16	-36131.4	-14552.9	3.7478	-1.77751	-0.180003	1.53738
2446.18	-36131.5	-14552.9	3.71864	-1.70846	-0.179748	1.47692
2446.2	-36131.5	-14552.9	3.69125	-1.65076	-0.175591	1.42312
2446.22	-36131.6	-14552.9	3.65991	-1.602	-0.168249	1.37386
2446.23	-36131.6	-14552.9	3.63373	-1.55679	-0.162189	1.32826
2446.25	-36131.7	-14552.9	3.60755	-1.50445	-0.159822	1.26661
2446.27	-36131.8	-14552.8	3.58168	-1.40514	-0.16006	1.17277
2446.28	-36131.8	-14552.8	3.55836	-1.30579	-0.159966	1.07975
2446.3	-36131.9	-14552.8	3.54508	-1.2357	-0.159968	1.00762
2446.32	-36131.9	-14552.8	3.51865	-1.05617	-0.159973	0.833761
2446.34	-36132	-14552.8	3.50532	-0.917581	-0.160244	0.691473
2446.35	-36132.1	-14552.7	3.49166	-0.777714	-0.163708	0.560368
2446.37	-36132.1	-14552.7	3.47865	-0.66062	-0.167284	0.440174
2446.39	-36132.2	-14552.7	3.46813	-0.554128	-0.174865	0.325364
2446.4	-36132.2	-14552.7	3.45865	-0.449904	-0.185569	0.228828
2446.42	-36132.3	-14552.7	3.45206	-0.365734	-0.198822	0.142657
2446.44	-36132.3	-14552.7	3.44557	-0.296725	-0.208682	0.0742338
2446.45	-36132.4	-14552.7	3.44264	-0.254179	-0.21399	0.0256477
2446.47	-36132.4	-14552.6	3.43915	-0.219429	-0.218667	-0.0104546
2446.49	-36132.5	-14552.6	3.43567	-0.199696	-0.229668	-0.0298038
2446.51	-36132.6	-14552.6	3.43237	-0.196816	-0.240256	-0.0295502
2446.52	-36132.6	-14552.6	3.42896	-0.202629	-0.254032	-0.0140333
2446.54	-36132.7	-14552.6	3.42546	-0.214272	-0.269133	0.00827902
2446.56	-36132.7	-14552.6	3.4222	-0.229597	-0.285264	0.0326147
2446.57	-36132.8	-14552.5	3.41868	-0.251713	-0.296853	0.05847
2446.59	-36132.8	-14552.5	3.41558	-0.277637	-0.299395	0.0840907
2446.61	-36132.9	-14552.5	3.41059	-0.304025	-0.295164	0.105143
2446.62	-36133	-14552.5	3.40513	-0.332517	-0.291708	0.124813
2446.64	-36133	-14552.5	3.40047	-0.366122	-0.289678	0.143258
2446.66	-36133.1	-14552.5	3.39374	-0.39701	-0.290107	0.161832
2446.67	-36133.1	-14552.5	3.38533	-0.430572	-0.289898	0.183507
2446.69	-36133.2	-14552.4	3.37429	-0.458971	-0.290343	0.205465
2446.71	-36133.2	-14552.4	3.3663	-0.473994	-0.288236	0.222508
2446.73	-36133.3	-14552.4	3.35963	-0.472674	-0.286282	0.231687
2446.74	-36133.3	-14552.4	3.35268	-0.457397	-0.287845	0.232133
2446.76	-36133.4	-14552.4	3.34613	-0.437091	-0.295703	0.22496
2446.78	-36133.4	-14552.4	3.33917	-0.410384	-0.304498	0.210482
2446.79	-36133.5	-14552.4	3.33228	-0.380393	-0.310803	0.19005
2446.81	-36133.6	-14552.3	3.32584	-0.352397	-0.319051	0.165571
2446.83	-36133.6	-14552.3	3.3184	-0.327155	-0.33302	0.136406
2446.84	-36133.7	-14552.3	3.31445	-0.303389	-0.340179	0.106578
2446.86	-36133.7	-14552.3	3.30859	-0.280502	-0.337761	0.0774349
2446.88	-36133.8	-14552.3	3.30398	-0.255347	-0.335786	0.0471501
2446.9	-36133.8	-14552.3	3.30082	-0.236788	-0.346978	0.0205567
2446.91	-36133.9	-14552.3	3.29746	-0.222626	-0.384917	0.00048591
2446.93	-36133.9	-14552.3	3.29395	-0.214392	-0.438755	-0.0126652
2446.95	-36134	-14552.3	3.29058	-0.207855	-0.508217	-0.0181074
2446.96	-36134.1	-14552.2	3.28727	-0.201249	-0.563164	-0.0195366
2446.98	-36134.1	-14552.2	3.28374	-0.194031	-0.589365	-0.0196134
2447	-36134.2	-14552.2	3.28039	-0.190219	-0.581537	-0.0196283
2447.01	-36134.2	-14552.2	3.27706	-0.189741	-0.578362	-0.0195203
2447.03	-36134.3	-14552.2	3.27357	-0.193192	-0.604694	-0.0215809
2447.05	-36134.3	-14552.2	3.27008	-0.193365	-0.635169	-0.0267719
2447.07	-36134.4	-14552.2	3.27007	-0.193347	-0.655705	-0.0373493
2447.08	-36134.4	-14552.2	3.26667	-0.193333	-0.673333	-0.0522876
2447.1	-36134.5	-14552.2	3.26333	-0.196667	-0.7	-0.0686275
2447.12	-36134.6	-14552.1	3.26	-0.2	-0.716667	-0.0795207
2447.13	-36134.6	-14552.1	3.25647	-0.203522	-0.723547	-0.0826698
2447.15	-36134.7	-14552.1	3.2531	-0.206922	-0.723045	-0.0769657
2447.17	-36134.7	-14552.1	3.24994	-0.209964	-0.712406	-0.0715975
2447.18	-36134.8	-14552.1	3.24981	-0.206193	-0.68998	-0.0671446
2447.2	-36134.8	-14552.1	3.24622	-0.202906	-0.660252	-0.0636924
2447.22	-36134.9	-14552.1	3.24296	-0.199837	-0.637115	-0.0568464
2447.24	-36134.9	-14552.1	3.23958	-0.200038	-0.610178	-0.0491977
2447.25	-36135	-14552.1	3.23607	-0.20001	-0.58622	-0.0427377
2447.27	-36135	-14552.1	3.23272	-0.199908	-0.572005	-0.0399134
2447.29	-36135.1	-14552.1	3.22918	-0.200531	-0.5761	-0.0374851
2447.3	-36135.2	-14552.1	3.22594	-0.204176	-0.59492	-0.0338341
2447.32	-36135.2	-14552.1	3.22234	-0.207476	-0.620202	-0.0276308
2447.34	-36135.3	-14552	3.21988	-0.211011	-0.645794	-0.0194872
2447.36	-36135.3	-14552	3.21932	-0.214295	-0.662031	-0.0118284
2447.37	-36135.4	-14552	3.21577	-0.217696	-0.682586	-0.00478929
2447.39	-36135.4	-14552	3.211	-0.221238	-0.706082	-0.00145157
2447.41	-36135.5	-14552	3.20549	-0.224316	-0.730594	-0.00126512
2447.42	-36135.5	-14552	3.20484	-0.226249	-0.743903	-0.00352483
2447.44	-36135.6	-14552	3.20075	-0.226639	-0.75489	-0.00949806
2447.46	-36135.6	-14552	3.19496	-0.227084	-0.770354	-0.0171501
2447.47	-36135.7	-14552	3.19382	-0.229008	-0.789645	-0.0232844
2447.49	-36135.8	-14552	3.19218	-0.230615	-0.808772	-0.0286227
2447.51	-36135.8	-14552	3.18845	-0.231957	-0.828023	-0.034392
2447.53	-36135.9	-14552	3.18561	-0.235193	-0.852107	-0.042028
2447.54	-36135.9	-14552	3.18419	-0.2392	-0.874873	-0.0517125
2447.56	-36136	-14552	3.18188	-0.239407	-0.878929	-0.0623049
2447.58	-36136	-14552	3.17824	-0.235388	-0.861178	-0.0735112
2447.59	-36136.1	-14552	3.17458	-0.230548	-0.83195	-0.085836
2447.61	-36136.1	-14552	3.17132	-0.225675	-0.796363	-0.0990596
2447.63	-36136.2	-14552	3.16808	-0.219474	-0.755244	-0.112379
2447.64	-36136.3	-14552	3.16462	-0.212376	-0.713419	-0.125253
2447.66	-36136.3	-14552	3.1609	-0.206126	-0.678538	-0.13736
2447.68	-36136.4	-14552	3.15748	-0.201233	-0.652755	-0.148408
2447.69	-36136.4	-14552	3.1552	-0.197344	-0.634322	-0.158147
2447.71	-36136.5	-14552	3.15374	-0.194167	-0.620401	-0.166587
2447.73	-36136.5	-14552	3.15221	-0.191536	-0.607974	-0.173854
2447.75	-36136.6	-14552	3.15043	-0.190063	-0.598196	-0.179706
2447.76	-36136.6	-14552	3.14864	-0.190642	-0.594224	-0.183678
2447.78	-36136.7	-14552	3.14701	-0.192748	-0.595736	-0.185232
2447.8	-36136.7	-14552	3.14559	-0.195357	-0.6012	-0.183869
2447.81	-36136.8	-14552	3.14377	-0.199109	-0.613432	-0.17966
2447.83	-36136.8	-14552	3.14079	-0.205153	-0.636572	-0.173081
2447.85	-36136.9	-14552	3.1371	-0.212477	-0.669076	-0.165392
2447.86	-36136.9	-14552	3.13352	-0.219464	-0.707442	-0.158152
2447.88	-36137	-14552	3.13019	-0.226257	-0.750644	-0.152739
2447.9	-36137.1	-14552	3.12698	-0.233319	-0.797756	-0.150308
2447.92	-36137.1	-14552	3.12355	-0.239678	-0.844089	-0.151252
2447.93	-36137.2	-14552	3.11977	-0.244157	-0.884463	-0.155551
2447.95	-36137.2	-14552	3.11667	-0.246667	-0.916667	-0.162309
2447.97	-36137.3	-14552	3.11503	-0.247423	-0.939255	-0.170443
2447.98	-36137.3	-14552	3.11318	-0.246575	-0.950293	-0.179166
2448	-36137.4	-14552	3.10976	-0.24413	-0.948559	-0.187746
2448.02	-36137.4	-14552	3.10652	-0.239673	-0.935636	-0.195399
2448.03	-36137.5	-14552	3.10489	-0.233123	-0.913384	-0.201377
2448.05	-36137.5	-14552	3.10302	-0.225821	-0.882627	-0.205096
2448.07	-36137.6	-14552	3.09953	-0.218908	-0.844612	-0.206108
2448.09	-36137.7	-14552.1	3.09619	-0.212124	-0.802391	-0.204252
2448.1	-36137.7	-14552.1	3.09437	-0.20528	-0.758871	-0.199574
2448.12	-36137.8	-14552.1	3.09309	-0.19895	-0.715851	-0.192499
2448.14	-36137.8	-14552.1	3.09143	-0.193568	-0.67508	-0.183693
2448.15	-36137.9	-14552.1	3.08955	-0.18898	-0.638563	-0.174253
2448.17	-36137.9	-14552.1	3.08774	-0.185209	-0.607856	-0.165097
2448.19	-36138	-14552.1	3.08629	-0.182804	-0.583555	-0.156653
2448.2	-36138	-14552.1	3.08492	-0.182307	-0.567484	-0.149273
2448.22	-36138.1	-14552.1	3.0824	-0.184126	-0.563721	-0.143281
2448.24	-36138.1	-14552.1	3.07869	-0.187722	-0.571035	-0.138989
2448.26	-36138.2	-14552.1	3.07594	-0.190997	-0.578944	-0.136653
2448.27	-36138.2	-14552.1	3.07454	-0.193888	-0.590925	-0.134628
2448.29	-36138.3	-14552.1	3.07202	-0.199401	-0.631114	-0.128619
2448.31	-36138.3	-14552.1	3.0689	-0.205301	-0.680666	-0.119151
2448.32	-36138.4	-14552.2	3.06729	-0.208212	-0.708389	-0.108448
2448.34	-36138.5	-14552.2	3.06622	-0.211782	-0.736329	-0.0931465
2448.36	-36138.5	-14552.2	3.06467	-0.217209	-0.77366	-0.0719059
2448.38	-36138.6	-14552.2	3.06176	-0.222069	-0.808985	-0.0463802
2448.39	-36138.6	-14552.2	3.05807	-0.225393	-0.836279	-0.0172689
2448.41	-36138.7	-14552.2	3.05561	-0.227994	-0.856674	0.0158741
2448.43	-36138.7	-14552.2	3.05417	-0.22976	-0.870137	0.0516677
2448.44	-36138.8	-14552.2	3.05157	-0.229701	-0.87535	0.0871422
2448.46	-36138.8	-14552.2	3.04796	-0.227802	-0.872823	0.121791
2448.48	-36138.9	-14552.2	3.04531	-0.224829	-0.86453	0.156914
2448.49	-36138.9	-14552.3	3.04381	-0.221312	-0.851941	0.190714
2448.51	-36139	-14552.3	3.04233	-0.217584	-0.836126	0.219082
2448.53	-36139	-14552.3	3.04054	-0.214177	-0.81857	0.240257
2448.55	-36139.1	-14552.3	3.03872	-0.211707	-0.800989	0.254138
2448.56	-36139.1	-14552.3	3.03709	-0.210262	-0.784518	0.260817
2448.58	-36139.2	-14552.3	3.03574	-0.209641	-0.769993	0.260582
2448.6	-36139.2	-14552.3	3.03395	-0.209828	-0.758692	0.254719
2448.61	-36139.3	-14552.3	3.03076	-0.210909	-0.752189	0.245193
2448.63	-36139.3	-14552.4	3.02718	-0.212892	-0.752431	0.234799
2448.65	-36139.4	-14552.4	3.02494	-0.215733	-0.760854	0.226495
2448.66	-36139.4	-14552.4	3.02358	-0.219306	-0.774196	0.221597
2448.68	-36139.5	-14552.4	3.02197	-0.223559	-0.788369	0.220742
2448.7	-36139.5	-14552.4	3.02019	-0.229198	-0.807158	0.224676
2448.71	-36139.6	-14552.4	3.01869	-0.236978	-0.836028	0.233818
2448.73	-36139.6	-14552.4	3.01681	-0.246115	-0.871217	0.246475
2448.75	-36139.7	-14552.5	3.01379	-0.255608	-0.907399	0.260229
2448.77	-36139.7	-14552.5	3.01021	-0.266005	-0.947414	0.272769
2448.78	-36139.8	-14552.5	3.00681	-0.277532	-0.993492	0.282102
2448.8	-36139.8	-14552.5	3.00333	-0.286667	-1.03333	0.287582
2448.82	-36139.9	-14552.5	2.99954	-0.290115	-1.0548	0.289138
2448.83	-36139.9	-14552.5	2.99654	-0.289952	-1.06369	0.287403
2448.85	-36140	-14552.6	2.99502	-0.288782	-1.06779	0.283525
2448.87	-36140	-14552.6	2.99317	-0.286488	-1.06639	0.279785
2448.88	-36140.1	-14552.6	2.98965	-0.282915	-1.05862	0.278025
2448.9	-36140.1	-14552.6	2.98638	-0.279706	-1.04894	0.277801
2448.92	-36140.2	-14552.6	2.98479	-0.277976	-1.04015	0.278294
2448.94	-36140.2	-14552.7	2.98286	-0.276291	-1.02711	0.278981
2448.95	-36140.3	-14552.7	2.97935	-0.273342	-1.00578	0.279326
2448.97	-36140.3	-14552.7	2.97626	-0.269192	-0.978111	0.278641
2448.99	-36140.4	-14552.7	2.97473	-0.264161	-0.94637	0.276605
2449	-36140.4	-14552.7	2.97268	-0.258703	-0.911597	0.273829
2449.02	-36140.5	-14552.7	2.96908	-0.253355	-0.876074	0.270945
2449.04	-36140.5	-14552.8	2.96591	-0.248767	-0.844944	0.26835
2449.05	-36140.6	-14552.8	2.96423	-0.245271	-0.821675	0.266164
2449.07	-36140.6	-14552.8	2.9629	-0.242628	-0.806272	0.264087
2449.09	-36140.7	-14552.8	2.96118	-0.240731	-0.799221	0.261878
2449.11	-36140.7	-14552.9	2.95938	-0.239789	-0.802386	0.259475
2449.12	-36140.8	-14552.9	2.95773	-0.239757	-0.815217	0.25681
2449.14	-36140.8	-14552.9	2.95608	-0.240158	-0.833441	0.253797
2449.16	-36140.9	-14552.9	2.95436	-0.240341	-0.853943	0.250799
2449.17	-36140.9	-14552.9	2.95262	-0.239469	-0.875757	0.248829
2449.19	-36141	-14553	2.9509	-0.23762	-0.898144	0.248263
2449.21	-36141	-14553	2.94921	-0.235992	-0.920443	0.248618
2449.22	-36141	-14553	2.94755	-0.234535	-0.942167	0.24967
2449.24	-36141.1	-14553	2.94587	-0.231837	-0.962997	0.251496
2449.26	-36141.1	-14553.1	2.94415	-0.228147	-0.98206	0.253371
2449.28	-36141.2	-14553.1	2.94242	-0.225489	-0.997911	0.253748
2449.29	-36141.2	-14553.1	2.9407	-0.223999	-1.00971	0.252423
2449.31	-36141.3	-14553.1	2.93902	-0.222116	-1.01729	0.250441
2449.33	-36141.3	-14553.2	2.93736	-0.220269	-1.02183	0.248252
2449.34	-36141.4	-14553.2	2.93567	-0.220398	-1.02545	0.245854
2449.36	-36141.4	-14553.2	2.93394	-0.222455	-1.0289	0.244145
2449.38	-36141.5	-14553.2	2.93222	-0.224952	-1.03188	0.244626
2449.39	-36141.5	-14553.3	2.93051	-0.228475	-1.03532	0.247307
2449.41	-36141.6	-14553.3	2.92878	-0.234707	-1.04062	0.25127
2449.43	-36141.6	-14553.3	2.92707	-0.241904	-1.04586	0.256628
2449.45	-36141.6	-14553.3	2.92538	-0.246935	-1.04804	0.264006
2449.46	-36141.7	-14553.4	2.92372	-0.251748	-1.05148	0.273225
2449.48	-36141.7	-14553.4	2.92205	-0.260227	-1.06323	0.283805
2449.5	-36141.8	-14553.4	2.92032	-0.271354	-1.08274	0.296078
2449.51	-36141.8	-14553.4	2.91849	-0.282087	-1.10594	0.310543
2449.53	-36141.9	-14553.5	2.91683	-0.292152	-1.13044	0.326073
2449.55	-36141.9	-14553.5	2.91554	-0.302271	-1.15495	0.34112
2449.57	-36142	-14553.5	2.91366	-0.312204	-1.18024	0.35561
2449.58	-36142	-14553.6	2.91026	-0.321406	-1.20708	0.369788
2449.6	-36142	-14553.6	2.90682	-0.329558	-1.23203	0.382746
2449.62	-36142.1	-14553.6	2.90499	-0.336601	-1.25129	0.393422
2449.63	-36142.1	-14553.7	2.90333	-0.343333	-1.26667	0.401961
2449.65	-36142.2	-14553.7	2.9002	-0.350384	-1.28043	0.408782
2449.67	-36142.2	-14553.7	2.89667	-0.356667	-1.29	0.413943
2449.68	-36142.3	-14553.8	2.89409	-0.361076	-1.29273	0.417549
2449.7	-36142.3	-14553.8	2.89209	-0.364148	-1.29053	0.420246
2449.72	-36142.3	-14553.8	2.88985	-0.366831	-1.28643	0.42282
2449.73	-36142.4	-14553.9	2.8868	-0.369868	-1.28276	0.425857
2449.75	-36142.4	-14553.9	2.88323	-0.373327	-1.27954	0.429283
2449.77	-36142.5	-14553.9	2.87958	-0.377129	-1.27626	0.432888
2449.79	-36142.5	-14554	2.87615	-0.381069	-1.2725	0.436464
2449.8	-36142.5	-14554	2.87281	-0.384568	-1.26792	0.439815
2449.82	-36142.6	-14554	2.86938	-0.386987	-1.26224	0.442744
2449.84	-36142.6	-14554.1	2.8658	-0.387932	-1.25527	0.445099
2449.85	-36142.6	-14554.1	2.86235	-0.387602	-1.24706	0.446831
2449.87	-36142.7	-14554.1	2.85935	-0.386282	-1.2377	0.447904
2449.89	-36142.7	-14554.2	2.85693	-0.384257	-1.22749	0.448398
2449.9	-36142.8	-14554.2	2.85481	-0.381816	-1.21708	0.448622
2449.92	-36142.8	-14554.2	2.85269	-0.379252	-1.20719	0.448915
2449.94	-36142.8	-14554.3	2.85041	-0.377071	-1.19863	0.449575
2449.96	-36142.9	-14554.3	2.8481	-0.376155	-1.19236	0.450832
2449.97	-36142.9	-14554.4	2.84592	-0.377407	-1.18937	0.45291
2449.99	-36142.9	-14554.4	2.84383	-0.381067	-1.18965	0.455964
2450.01	-36143	-14554.4	2.84155	-0.386404	-1.1918	0.460053
2450.02	-36143	-14554.5	2.83879	-0.392616	-1.19435	0.465223
2450.04	-36143	-14554.5	2.83548	-0.39923	-1.19692	0.471317
2450.06	-36143.1	-14554.5	2.8319	-0.406188	-1.20057	0.477923
2450.07	-36143.1	-14554.6	2.82834	-0.413448	-1.2064	0.484619
2450.09	-36143.2	-14554.6	2.82491	-0.420691	-1.21429	0.491115
2450.11	-36143.2	-14554.7	2.82156	-0.427294	-1.22283	0.497265
2450.13	-36143.2	-14554.7	2.81824	-0.432645	-1.23063	0.502926
2450.14	-36143.2	-14554.7	2.8149	-0.436551	-1.2374	0.507873
2450.16	-36143.3	-14554.8	2.81146	-0.439214	-1.24389	0.511813
2450.18	-36143.3	-14554.8	2.80787	-0.440835	-1.25079	0.514457
2450.19	-36143.3	-14554.9	2.80429	-0.441378	-1.25703	0.515705
2450.21	-36143.4	-14554.9	2.80102	-0.44062	-1.26013	0.515601
2450.23	-36143.4	-14554.9	2.79834	-0.438342	-1.25771	0.514196
2450.24	-36143.4	-14555	2.79613	-0.434396	-1.24917	0.511573
2450.26	-36143.5	-14555	2.794	-0.428692	-1.2351	0.507833
2450.28	-36143.5	-14555.1	2.79162	-0.421178	-1.21612	0.503108
2450.3	-36143.5	-14555.1	2.78914	-0.412208	-1.19301	0.497802
2450.31	-36143.6	-14555.2	2.78705	-0.402375	-1.1666	0.492479
2450.33	-36143.6	-14555.2	2.78572	-0.392233	-1.1378	0.487698
2450.35	-36143.6	-14555.2	2.78481	-0.382017	-1.1079	0.483949
2450.36	-36143.6	-14555.3	2.78362	-0.371798	-1.07839	0.481691
2450.38	-36143.7	-14555.3	2.78159	-0.361707	-1.05064	0.481401
2450.4	-36143.7	-14555.4	2.77909	-0.352267	-1.02525	0.483706
2450.41	-36143.7	-14555.4	2.77687	-0.344166	-1.00249	0.489291
2450.43	-36143.8	-14555.5	2.77553	-0.337961	-0.982675	0.498781
2450.45	-36143.8	-14555.5	2.77464	-0.333449	-0.966296	0.512438
2450.47	-36143.8	-14555.5	2.77343	-0.330165	-0.953924	0.530397
2450.48	-36143.8	-14555.6	2.77133	-0.327759	-0.946021	0.552712
2450.5	-36143.9	-14555.6	2.76882	-0.32646	-0.942552	0.579042
2450.52	-36143.9	-14555.7	2.76667	-0.326667	-0.943333	0.608932
2450.53	-36143.9	-14555.7	2.7654	-0.328524	-0.948109	0.641856
2450.55	-36143.9	-14555.8	2.76451	-0.331157	-0.956333	0.677004
2450.57	-36144	-14555.8	2.76323	-0.333437	-0.967384	0.713497
2450.59	-36144	-14555.9	2.7611	-0.334495	-0.980359	0.750197
2450.6	-36144	-14555.9	2.75861	-0.334335	-0.993404	0.785093
2450.62	-36144	-14555.9	2.75645	-0.333146	-1.00447	0.815994
2450.64	-36144.1	-14556	2.75509	-0.331051	-1.01205	0.841529
2450.65	-36144.1	-14556	2.75432	-0.327996	-1.01627	0.862642
2450.67	-36144.1	-14556.1	2.75378	-0.323895	-1.0175	0.880683
2450.69	-36144.1	-14556.1	2.75316	-0.318662	-1.01613	0.897
2450.7	-36144.1	-14556.2	2.75228	-0.312171	-1.01219	0.912522
2450.72	-36144.2	-14556.2	2.75131	-0.304218	-1.00503	0.927343
2450.74	-36144.2	-14556.3	2.75044	-0.294589	-0.993936	0.941454
2450.76	-36144.2	-14556.3	2.74988	-0.283073	-0.978173	0.954844
2450.77	-36144.2	-14556.4	2.7497	-0.269742	-0.95749	0.967556
2450.79	-36144.3	-14556.4	2.74977	-0.255155	-0.932439	0.979717
2450.81	-36144.3	-14556.4	2.74992	-0.239919	-0.903653	0.991465
2450.82	-36144.3	-14556.5	2.75002	-0.224631	-0.871756	1.00294
2450.84	-36144.3	-14556.5	2.74998	-0.209391	-0.836965	1.01428
2450.86	-36144.3	-14556.6	2.74992	-0.193568	-0.798893	1.02567
2450.87	-36144.4	-14556.6	2.74993	-0.17647	-0.757107	1.03728
2450.89	-36144.4	-14556.7	2.75011	-0.157437	-0.711201	1.04927
2450.91	-36144.4	-14556.7	2.75056	-0.136579	-0.661516	1.0617
2450.92	-36144.4	-14556.8	2.75136	-0.114838	-0.609203	1.07447
2450.94	-36144.4	-14556.8	2.75259	-0.0932002	-0.555453	1.08749
2450.96	-36144.5	-14556.9	2.75431	-0.0726144	-0.501427	1.10068
2450.98	-36144.5	-14556.9	2.75653	-0.0533453	-0.447727	1.11413
2450.99	-36144.5	-14557	2.75915	-0.0350222	-0.394432	1.12811
2451.01	-36144.5	-14557	2.76207	-0.01725	-0.341603	1.14287
2451.03	-36144.5	-14557.1	2.76519	0.000321251	-0.289373	1.15868
2451.04	-36144.6	-14557.1	2.76847	0.0173414	-0.238989	1.17571
2451.06	-36144.6	-14557.1	2.77188	0.0329041	-0.19259	1.19405
2451.08	-36144.6	-14557.2	2.7754	0.0460876	-0.152336	1.21381
2451.09	-36144.6	-14557.2	2.77901	0.0560275	-0.12028	1.23506
2451.11	-36144.6	-14557.3	2.78261	0.0625739	-0.0971424	1.25781
2451.13	-36144.7	-14557.3	2.78609	0.0660631	-0.0827308	1.28199
2451.15	-36144.7	-14557.4	2.7893	0.0668404	-0.0768378	1.30753
2451.16	-36144.7	-14557.4	2.79214	0.0652627	-0.0792577	1.33435
2451.18	-36144.7	-14557.5	2.79468	0.0617798	-0.0898042	1.36237
2451.2	-36144.7	-14557.5	2.7971	0.0568874	-0.108301	1.39149
2451.21	-36144.8	-14557.6	2.79955	0.0510819	-0.134571	1.4216
2451.23	-36144.8	-14557.6	2.80218	0.0448108	-0.168272	1.45256
2451.25	-36144.8	-14557.6	2.80489	0.038188	-0.207927	1.48378
2451.26	-36144.8	-14557.7	2.80752	0.0311873	-0.251585	1.51453
2451.28	-36144.8	-14557.7	2.80987	0.0237821	-0.297289	1.54407
2451.3	-36144.9	-14557.8	2.81183	0.0160423	-0.343113	1.57174
2451.32	-36144.9	-14557.8	2.8135	0.0084981	-0.387244	1.5973
2451.33	-36144.9	-14557.9	2.81505	0.00181705	-0.427909	1.62063
2451.35	-36144.9	-14557.9	2.81667	-0.00333333	-0.463333	1.64161
2451.37	-36144.9	-14558	2.81846	-0.00646213	-0.491997	1.66013
2451.38	-36144.9	-14558	2.8203	-0.00778479	-0.513404	1.67608
2451.4	-36145	-14558	2.82201	-0.00769336	-0.527311	1.68937
2451.42	-36145	-14558.1	2.8234	-0.00657989	-0.533477	1.69989
2451.43	-36145	-14558.1	2.82437	-0.00477054	-0.531971	1.70767
2451.45	-36145	-14558.2	2.8251	-0.00237052	-0.523904	1.71315
2451.47	-36145.1	-14558.2	2.82585	0.000561263	-0.510606	1.71686
2451.49	-36145.1	-14558.3	2.82688	0.00396561	-0.493407	1.71932
2451.5	-36145.1	-14558.3	2.82831	0.00769561	-0.473728	1.72105
2451.52	-36145.1	-14558.4	2.83004	0.0113952	-0.4532	1.72246
2451.54	-36145.1	-14558.4	2.83191	0.014678	-0.433489	1.72398
2451.55	-36145.1	-14558.5	2.83376	0.0171581	-0.416253	1.72605
2451.57	-36145.2	-14558.5	2.8355	0.0185618	-0.402707	1.72893
2451.59	-36145.2	-14558.5	2.83717	0.0188415	-0.393159	1.73263
2451.61	-36145.2	-14558.6	2.83882	0.0179769	-0.387808	1.73712
2451.62	-36145.2	-14558.6	2.8405	0.0159498	-0.38685	1.74236
2451.64	-36145.2	-14558.7	2.84224	0.0129029	-0.39015	1.74853
2451.66	-36145.3	-14558.7	2.84399	0.00925648	-0.397005	1.75611
2451.67	-36145.3	-14558.8	2.8457	0.00545818	-0.406656	1.76562
2451.69	-36145.3	-14558.8	2.84732	0.00195352	-0.41833	1.77757
2451.71	-36145.3	-14558.9	2.84873	-0.000888298	-0.430733	1.79183
2451.72	-36145.3	-14558.9	2.84972	-0.00279427	-0.441918	1.80744
2451.74	-36145.3	-14559	2.85008	-0.00350416	-0.449908	1.82342
2451.76	-36145.4	-14559	2.84996	-0.00293442	-0.453113	1.83956
2451.78	-36145.4	-14559.1	2.84988	-0.00119226	-0.450356	1.85649
2451.79	-36145.4	-14559.1	2.85034	0.001594	-0.440577	1.87485
2451.81	-36145.4	-14559.1	2.85142	0.00506258	-0.424624	1.89476
2451.83	-36145.4	-14559.2	2.85278	0.00863546	-0.405111	1.91588
2451.84	-36145.4	-14559.2	2.85408	0.0117499	-0.384594	1.93783
2451.86	-36145.5	-14559.3	2.85522	0.0142097	-0.363718	1.96034
2451.88	-36145.5	-14559.3	2.85629	0.0161102	-0.341605	1.98319
2451.89	-36145.5	-14559.4	2.85738	0.0175575	-0.31753	2.00611
2451.91	-36145.5	-14559.4	2.85851	0.0186978	-0.293176	2.02855
2451.93	-36145.5	-14559.5	2.85966	0.0197042	-0.271867	2.0497
2451.94	-36145.6	-14559.5	2.86081	0.0207395	-0.256579	2.0688
2451.96	-36145.6	-14559.6	2.86194	0.0218566	-0.246486	2.08546
2451.98	-36145.6	-14559.6	2.86307	0.0230447	-0.238552	2.09949
2452	-36145.6	-14559.7	2.8642	0.0242836	-0.230193	2.11076
2452.01	-36145.6	-14559.7	2.86533	0.0254815	-0.222822	2.11936
2452.03	-36145.6	-14559.8	2.86647	0.0265118	-0.21982	2.12551
2452.05	-36145.7	-14559.8	2.8676	0.0272344	-0.224022	2.12946
2452.06	-36145.7	-14559.8	2.86873	0.0274205	-0.23439	2.13148
2452.08	-36145.7	-14559.9	2.86987	0.0268043	-0.248261	2.13186
2452.1	-36145.7	-14559.9	2.87102	0.0251964	-0.263297	2.13094
2452.11	-36145.7	-14560	2.87216	0.0228466	-0.279031	2.12928
2452.13	-36145.7	-14560	2.87327	0.0201599	-0.295657	2.12754
2452.15	-36145.8	-14560.1	2.87434	0.0175154	-0.312951	2.1263
2452.17	-36145.8	-14560.1	2.87544	0.0151676	-0.328678	2.12584
2452.18	-36145.8	-14560.2	2.87667	0.0133333	-0.34	2.12636
2452.2	-36145.8	-14560.2	2.87805	0.0122434	-0.344709	2.12812
2452.22	-36145.8	-14560.3	2.87929	0.0121828	-0.343108	2.13169
2452.23	-36145.8	-14560.3	2.88002	0.0134499	-0.336123	2.13769
2452.25	-36145.9	-14560.3	2.88008	0.0161608	-0.324484	2.14659
2452.27	-36145.9	-14560.4	2.8799	0.0198185	-0.308237	2.15837
2452.28	-36145.9	-14560.4	2.88005	0.023798	-0.287289	2.17287
2452.3	-36145.9	-14560.5	2.88091	0.0275828	-0.262353	2.18996
2452.32	-36145.9	-14560.5	2.8822	0.0309632	-0.236406	2.2096
2452.34	-36145.9	-14560.6	2.88356	0.0337833	-0.212823	2.23176
2452.35	-36146	-14560.6	2.88476	0.0358419	-0.193848	2.25614
2452.37	-36146	-14560.7	2.88585	0.0368318	-0.179037	2.28183
2452.39	-36146	-14560.7	2.88692	0.0364319	-0.167558	2.30784
2452.4	-36146	-14560.8	2.88804	0.0346223	-0.159306	2.33328
2452.42	-36146	-14560.8	2.88918	0.0319917	-0.155647	2.35754
2452.44	-36146	-14560.9	2.89034	0.0291994	-0.158107	2.38004
2452.45	-36146.1	-14560.9	2.8915	0.0266883	-0.166928	2.40021
2452.47	-36146.1	-14561	2.89262	0.0245283	-0.18014	2.41754
2452.49	-36146.1	-14561	2.89371	0.0227522	-0.195571	2.43155
2452.51	-36146.1	-14561.1	2.89478	0.0213769	-0.211942	2.44193
2452.52	-36146.1	-14561.1	2.89592	0.020396	-0.229286	2.44868
2452.54	-36146.1	-14561.1	2.89723	0.0198015	-0.247716	2.45185
2452.56	-36146.2	-14561.2	2.89859	0.0195885	-0.266311	2.4515
2452.57	-36146.2	-14561.2	2.89967	0.0197567	-0.282856	2.44776
2452.59	-36146.2	-14561.3	2.90011	0.020306	-0.295098	2.44075
2452.61	-36146.2	-14561.3	2.9	0.0212406	-0.302035	2.43065
2452.62	-36146.2	-14561.4	2.89989	0.0225692	-0.304007	2.41769
2452.64	-36146.2	-14561.4	2.90033	0.0242997	-0.30141	2.40212
2452.66	-36146.3	-14561.5	2.90141	0.0264177	-0.294376	2.38415
2452.68	-36146.3	-14561.5	2.90277	0.0288884	-0.28279	2.364
2452.69	-36146.3	-14561.6	2.90408	0.031682	-0.266561	2.34189
2452.71	-36146.3	-14561.6	2.90522	0.0348585	-0.246129	2.31817
2452.73	-36146.3	-14561.7	2.90629	0.0385495	-0.222357	2.29329
2452.74	-36146.3	-14561.7	2.90738	0.0428598	-0.196105	2.26768
2452.76	-36146.3	-14561.8	2.90851	0.0475381	-0.168054	2.24154
2452.78	-36146.4	-14561.8	2.90966	0.0520908	-0.138767	2.2149
2452.8	-36146.4	-14561.9	2.91081	0.0560655	-0.10882	2.18781
2452.81	-36146.4	-14561.9	2.91194	0.0594759	-0.07894	2.16059
2452.83	-36146.4	-14561.9	2.91307	0.0626063	-0.0499404	2.13369
2452.85	-36146.4	-14562	2.9142	0.0656742	-0.0227018	2.10752
2452.86	-36146.4	-14562	2.91534	0.0683167	0.00136198	2.08219
2452.88	-36146.5	-14562.1	2.91647	0.0698841	0.0205733	2.05763
2452.9	-36146.5	-14562.1	2.91759	0.0698548	0.0335248	2.03383
2452.91	-36146.5	-14562.2	2.91871	0.0686005	0.0406762	2.01097
2452.93	-36146.5	-14562.2	2.91986	0.0668673	0.04327	1.98937
2452.95	-36146.5	-14562.3	2.92106	0.0653197	0.0423911	1.96928
2452.96	-36146.5	-14562.3	2.92223	0.064146	0.0382071	1.95068
2452.98	-36146.5	-14562.4	2.92328	0.0633665	0.030561	1.93344
2453	-36146.6	-14562.4	2.92417	0.0629924	0.0194498	1.91744
2453.02	-36146.6	-14562.5	2.92518	0.062995	0.0056105	1.90261
2453.03	-36146.6	-14562.5	2.92667	0.0633333	-0.01	1.88889
2453.05	-36146.6	-14562.6	2.92884	0.0639972	-0.0264098	1.8762
2453.07	-36146.6	-14562.6	2.93129	0.0650997	-0.042588	1.86441
2453.08	-36146.7	-14562.7	2.93344	0.0667844	-0.0574892	1.8534
2453.1	-36146.7	-14562.7	2.9349	0.0690611	-0.070358	1.84302
2453.12	-36146.7	-14562.7	2.93589	0.07149	-0.0814135	1.83311
2453.13	-36146.7	-14562.8	2.93678	0.0735372	-0.0910778	1.8235
2453.15	-36146.7	-14562.8	2.93782	0.0748901	-0.0989789	1.81406
2453.17	-36146.7	-14562.9	2.93899	0.0758594	-0.102505	1.80482
2453.19	-36146.8	-14562.9	2.94022	0.0768647	-0.0986571	1.79582
2453.2	-36146.8	-14563	2.94144	0.0781163	-0.0862415	1.78709
2453.22	-36146.8	-14563	2.94257	0.0793265	-0.0683654	1.77863
2453.24	-36146.8	-14563.1	2.94354	0.0801363	-0.0487499	1.77042
2453.25	-36146.8	-14563.1	2.94441	0.0803685	-0.0292113	1.76247
2453.27	-36146.8	-14563.2	2.94552	0.080214	-0.0077131	1.75476
2453.29	-36146.8	-14563.2	2.94726	0.0799081	0.018215	1.74728
2453.3	-36146.9	-14563.3	2.94965	0.0796755	0.0485656	1.74004
2453.32	-36146.9	-14563.3	2.95207	0.0797233	0.0790632	1.73308
2453.34	-36146.9	-14563.4	2.95386	0.080253	0.105061	1.72646
2453.36	-36146.9	-14563.4	2.9549	0.0812842	0.124532	1.72013
2453.37	-36146.9	-14563.5	2.95585	0.0825685	0.139307	1.71391
2453.39	-36146.9	-14563.5	2.95743	0.08384	0.151474	1.70764
2453.41	-36147	-14563.6	2.95977	0.0849844	0.16125	1.70128
2453.42	-36147	-14563.6	2.96222	0.086078	0.1665	1.69498
2453.44	-36147	-14563.7	2.96413	0.0872064	0.165031	1.68889
2453.46	-36147	-14563.7	2.96534	0.0883757	0.157119	1.68299
2453.47	-36147	-14563.7	2.96624	0.0895057	0.145706	1.67711
2453.49	-36147.1	-14563.8	2.96722	0.0905207	0.133756	1.67106
2453.51	-36147.1	-14563.8	2.96838	0.0915099	0.122027	1.66479
2453.53	-36147.1	-14563.9	2.96956	0.0927158	0.109231	1.65841
2453.54	-36147.1	-14563.9	2.97057	0.0943741	0.0941055	1.652
2453.56	-36147.1	-14564	2.97153	0.0965231	0.0769611	1.64533
2453.58	-36147.1	-14564	2.97277	0.0990443	0.0593575	1.63795
2453.59	-36147.2	-14564.1	2.97459	0.101867	0.0428034	1.62938
2453.61	-36147.2	-14564.1	2.9769	0.10557	0.027741	1.61945
2453.63	-36147.2	-14564.2	2.97932	0.111174	0.0138876	1.60816
2453.64	-36147.2	-14564.2	2.98151	0.119597	0.00103231	1.59546
2453.66	-36147.2	-14564.3	2.9836	0.130646	-0.0101697	1.58101
2453.68	-36147.3	-14564.3	2.98601	0.14348	-0.0185604	1.56425
2453.7	-36147.3	-14564.4	2.98908	0.157429	-0.0230943	1.54468
2453.71	-36147.3	-14564.4	2.9926	0.173328	-0.023711	1.52224
2453.73	-36147.3	-14564.5	2.99609	0.192754	-0.0208371	1.49708
2453.75	-36147.3	-14564.5	2.99918	0.217068	-0.0150305	1.46933
2453.76	-36147.3	-14564.5	3.00228	0.246141	-0.00772463	1.43877
2453.78	-36147.4	-14564.6	3.00613	0.279215	-0.000720538	1.40506
2453.8	-36147.4	-14564.6	3.01129	0.315423	0.00454054	1.36814
2453.82	-36147.4	-14564.7	3.01722	0.353295	0.00867788	1.32967
2453.83	-36147.4	-14564.7	3.02302	0.391144	0.0130408	1.29191
2453.85	-36147.4	-14564.8	3.02808	0.427905	0.0187288	1.25617
2453.87	-36147.5	-14564.8	3.03329	0.465483	0.0256444	1.21921
2453.88	-36147.5	-14564.9	3.04	0.506667	0.0333333	1.17647
2453.9	-36147.5	-14564.9	3.04914	0.552869	0.0414396	1.1253
2453.92	-36147.5	-14565	3.06	0.6	0.05	1.07081
2453.93	-36147.5	-14565	3.07169	0.644376	0.0584542	1.01833
2453.95	-36147.6	-14565.1	3.08408	0.689429	0.0634602	0.966403
2453.97	-36147.6	-14565.1	3.09733	0.739121	0.0621665	0.912282
2453.98	-36147.6	-14565.2	3.11177	0.793225	0.0557015	0.854663
2454	-36147.6	-14565.2	3.12732	0.850708	0.0459567	0.793198
2454.02	-36147.6	-14565.3	3.14261	0.910748	0.0346235	0.729389
2454.04	-36147.6	-14565.3	3.15714	0.97305	0.0229604	0.664243
2454.05	-36147.7	-14565.4	3.173	1.03848	0.0112796	0.596816
2454.07	-36147.7	-14565.4	3.19153	1.10703	0.000236068	0.526821
2454.09	-36147.7	-14565.5	3.21136	1.17616	-0.00837582	0.456218
2454.1	-36147.7	-14565.5	3.23163	1.24285	-0.0138155	0.386757
2454.12	-36147.8	-14565.6	3.25321	1.30384	-0.0178	0.319082
2454.14	-36147.8	-14565.6	3.27646	1.35886	-0.0213776	0.252245
2454.15	-36147.8	-14565.7	3.30038	1.41266	-0.0239424	0.182809
2454.17	-36147.8	-14565.7	3.32435	1.46783	-0.0255209	0.109404
2454.19	-36147.8	-14565.8	3.34862	1.52236	-0.0274818	0.0346361
2454.21	-36147.9	-14565.8	3.37347	1.57451	-0.0296704	-0.0395789
2454.22	-36147.9	-14565.9	3.3992	1.62359	-0.0295268	-0.112889
2454.24	-36147.9	-14565.9	3.42635	1.66776	-0.0261361	-0.183529
2454.26	-36147.9	-14566	3.45576	1.70348	-0.0212689	-0.247508
2454.27	-36147.9	-14566.1	3.48691	1.72952	-0.0161134	-0.302067
2454.29	-36148	-14566.1	3.51758	1.7477	-0.0108573	-0.346294
2454.31	-36148	-14566.2	3.54736	1.75945	-0.00578634	-0.381049
2454.32	-36148	-14566.2	3.57787	1.7656	-0.00135618	-0.408968
2454.34	-36148	-14566.3	3.60902	1.76856	0.00209955	-0.432332
2454.36	-36148.1	-14566.3	3.63891	1.77232	0.00441665	-0.452934
2454.38	-36148.1	-14566.4	3.66782	1.77931	0.00600597	-0.47238
2454.39	-36148.1	-14566.5	3.69799	1.79029	0.00774121	-0.492093
2454.41	-36148.1	-14566.5	3.72917	1.80454	0.00952411	-0.512964
2454.43	-36148.1	-14566.6	3.75933	1.82041	0.0105096	-0.535483
2454.44	-36148.2	-14566.6	3.78911	1.83895	0.010339	-0.560282
2454.46	-36148.2	-14566.7	3.82079	1.86277	0.00904164	-0.588052
2454.48	-36148.2	-14566.8	3.85377	1.8912	0.00718457	-0.618914
2454.49	-36148.2	-14566.8	3.88572	1.92164	0.00558595	-0.652621
2454.51	-36148.3	-14566.9	3.91718	1.95551	0.00395525	-0.689143
2454.53	-36148.3	-14566.9	3.9502	1.99592	0.00141544	-0.728457
2454.55	-36148.3	-14567	3.98498	2.03986	-0.00229879	-0.769267
2454.56	-36148.3	-14567.1	4.02072	2.08119	-0.00705331	-0.809509
2454.58	-36148.4	-14567.1	4.05692	2.11749	-0.012381	-0.846841
2454.6	-36148.4	-14567.2	4.09332	2.1482	-0.0176808	-0.879033
2454.61	-36148.4	-14567.3	4.13011	2.17294	-0.0225448	-0.905501
2454.63	-36148.4	-14567.3	4.16756	2.19134	-0.0266523	-0.926288
2454.65	-36148.5	-14567.4	4.20552	2.20254	-0.0297199	-0.940969
2454.66	-36148.5	-14567.5	4.24357	2.20595	-0.0316406	-0.949181
2454.68	-36148.5	-14567.5	4.28115	2.20359	-0.0332262	-0.952034
2454.7	-36148.5	-14567.6	4.31786	2.19809	-0.0355846	-0.951243
2454.72	-36148.6	-14567.7	4.35449	2.1905	-0.0396847	-0.948937
2454.73	-36148.6	-14567.7	4.39193	2.18201	-0.0460567	-0.947367
2454.75	-36148.6	-14567.8	4.43	2.17667	-0.0533333	-0.948802
2454.77	-36148.7	-14567.9	4.46812	2.17842	-0.0601114	-0.955326
2454.78	-36148.7	-14567.9	4.5055	2.18738	-0.0671064	-0.968281
2454.8	-36148.7	-14568	4.54185	2.20336	-0.0751717	-0.98853
2454.82	-36148.7	-14568.1	4.5789	2.22844	-0.0838474	-1.01597
2454.84	-36148.8	-14568.2	4.61804	2.26367	-0.0925196	-1.04994
2454.85	-36148.8	-14568.2	4.65802	2.30502	-0.100981	-1.0886
2454.87	-36148.8	-14568.3	4.6976	2.34814	-0.109337	-1.12928
2454.89	-36148.8	-14568.4	4.73694	2.39072	-0.118339	-1.16761
2454.9	-36148.9	-14568.5	4.77658	2.43069	-0.128328	-1.19994
2454.92	-36148.9	-14568.5	4.8173	2.46572	-0.138406	-1.22498
2454.94	-36148.9	-14568.6	4.85972	2.49382	-0.14828	-1.24177
2454.95	-36149	-14568.7	4.90387	2.51399	-0.159526	-1.24922
2454.97	-36149	-14568.8	4.94892	2.52595	-0.172175	-1.24712
2454.99	-36149	-14568.8	4.99255	2.53072	-0.182621	-1.23706
2455.01	-36149.1	-14568.9	5.03403	2.52887	-0.189336	-1.22065
2455.02	-36149.1	-14569	5.07579	2.51995	-0.19512	-1.19907
2455.04	-36149.1	-14569.1	5.11889	2.50387	-0.201896	-1.17329
2455.06	-36149.2	-14569.2	5.16156	2.48139	-0.209345	-1.14398
2455.07	-36149.2	-14569.2	5.20284	2.45402	-0.217616	-1.11242
2455.09	-36149.2	-14569.3	5.24324	2.42428	-0.227841	-1.08076
2455.11	-36149.3	-14569.4	5.28323	2.39299	-0.239743	-1.04982
2455.12	-36149.3	-14569.5	5.32305	2.35887	-0.251207	-1.0187
2455.14	-36149.3	-14569.6	5.36262	2.32248	-0.261428	-0.987572
2455.16	-36149.3	-14569.7	5.40155	2.28679	-0.271371	-0.958116
2455.17	-36149.4	-14569.8	5.43983	2.25216	-0.281423	-0.930509
2455.19	-36149.4	-14569.8	5.47792	2.21597	-0.291253	-0.903263
2455.21	-36149.4	-14569.9	5.51577	2.17791	-0.30138	-0.876171
2455.23	-36149.5	-14570	5.5528	2.14023	-0.313226	-0.850484
2455.24	-36149.5	-14570.1	5.58879	2.10425	-0.327151	-0.827017
2455.26	-36149.5	-14570.2	5.62387	2.07033	-0.342457	-0.80614
2455.28	-36149.6	-14570.3	5.65811	2.03969	-0.358035	-0.788507
2455.29	-36149.6	-14570.4	5.69157	2.01403	-0.37255	-0.774928
2455.31	-36149.6	-14570.5	5.72482	1.99316	-0.385653	-0.765205
2455.33	-36149.7	-14570.6	5.75868	1.97565	-0.397586	-0.758448
2455.34	-36149.7	-14570.6	5.79315	1.96066	-0.407616	-0.753806
2455.36	-36149.7	-14570.7	5.82772	1.94774	-0.414533	-0.750477
2455.38	-36149.8	-14570.8	5.862	1.93603	-0.419074	-0.747848
2455.4	-36149.8	-14570.9	5.89577	1.92449	-0.422916	-0.745408
2455.41	-36149.8	-14571	5.92895	1.91278	-0.426098	-0.742604
2455.43	-36149.9	-14571.1	5.96157	1.90091	-0.427822	-0.739037
2455.45	-36149.9	-14571.2	5.99419	1.88883	-0.427121	-0.735723
2455.46	-36149.9	-14571.3	6.02731	1.87651	-0.423234	-0.734227
2455.48	-36150	-14571.4	6.05967	1.86465	-0.417388	-0.735044
2455.5	-36150	-14571.5	6.08981	1.85405	-0.411253	-0.738259
2455.51	-36150	-14571.6	6.11969	1.84443	-0.404273	-0.7442
2455.53	-36150.1	-14571.7	6.15179	1.8353	-0.395583	-0.752884
2455.55	-36150.1	-14571.8	6.18476	1.8271	-0.387097	-0.76204
2455.57	-36150.1	-14571.9	6.21635	1.82024	-0.381069	-0.768918
2455.58	-36150.2	-14572	6.24667	1.81333	-0.376667	-0.772331
2455.6	-36150.2	-14572.1	6.2765	1.80508	-0.372671	-0.771685
2455.62	-36150.2	-14572.2	6.30667	1.79667	-0.37	-0.766885
2455.63	-36150.3	-14572.3	6.33763	1.78946	-0.369552	-0.758308
2455.65	-36150.3	-14572.4	6.36845	1.78295	-0.37002	-0.747726
2455.67	-36150.3	-14572.5	6.39838	1.77636	-0.370051	-0.73684
2455.68	-36150.4	-14572.6	6.42847	1.7696	-0.370008	-0.725938
2455.7	-36150.4	-14572.7	6.45951	1.76272	-0.370247	-0.7151
2455.72	-36150.4	-14572.8	6.4902	1.75587	-0.369891	-0.704694
2455.74	-36150.5	-14572.9	6.51953	1.74907	-0.368316	-0.694982
2455.75	-36150.5	-14573	6.54847	1.74207	-0.366333	-0.68576
2455.77	-36150.5	-14573.1	6.57778	1.73494	-0.364614	-0.677011
2455.79	-36150.6	-14573.3	6.60673	1.72865	-0.362912	-0.669358
2455.8	-36150.6	-14573.4	6.635	1.7236	-0.360352	-0.663127
2455.82	-36150.6	-14573.5	6.66342	1.71885	-0.355081	-0.657861
2455.84	-36150.7	-14573.6	6.69255	1.71372	-0.34575	-0.653209
2455.86	-36150.7	-14573.7	6.722	1.70846	-0.332287	-0.649232
2455.87	-36150.7	-14573.8	6.75132	1.70328	-0.315357	-0.64585
2455.89	-36150.8	-14573.9	6.78005	1.69823	-0.296611	-0.642663
2455.91	-36150.8	-14574	6.80829	1.69325	-0.276876	-0.639406
2455.92	-36150.9	-14574.1	6.83682	1.68821	-0.255612	-0.636068
2455.94	-36150.9	-14574.2	6.86601	1.68306	-0.232029	-0.632688
2455.96	-36150.9	-14574.3	6.89547	1.67786	-0.205162	-0.629358
2455.97	-36151	-14574.5	6.92475	1.6727	-0.175702	-0.626027
2455.99	-36151	-14574.6	6.95335	1.66763	-0.146413	-0.622466
2456.01	-36151	-14574.7	6.98154	1.66265	-0.119483	-0.618635
2456.03	-36151.1	-14574.8	7.01036	1.65763	-0.0962524	-0.614709
2456.04	-36151.1	-14574.9	7.03972	1.65248	-0.0759957	-0.610782
2456.06	-36151.1	-14575	7.06829	1.64717	-0.0558299	-0.606849
2456.08	-36151.2	-14575.1	7.09564	1.64198	-0.033512	-0.602919
2456.09	-36151.2	-14575.3	7.12229	1.63737	-0.00753925	-0.598963
2456.11	-36151.3	-14575.4	7.14888	1.63252	0.0228376	-0.594116
2456.13	-36151.3	-14575.5	7.17614	1.62553	0.0576235	-0.586884
2456.14	-36151.3	-14575.6	7.20373	1.61487	0.0942026	-0.576421
2456.16	-36151.4	-14575.7	7.23062	1.59937	0.127988	-0.562398
2456.18	-36151.4	-14575.8	7.25715	1.57858	0.155566	-0.544415
2456.19	-36151.4	-14576	7.28448	1.55266	0.174549	-0.522099
2456.21	-36151.5	-14576.1	7.31208	1.52267	0.184982	-0.49614
2456.23	-36151.5	-14576.2	7.33845	1.49037	0.18842	-0.467967
2456.25	-36151.6	-14576.3	7.36396	1.45758	0.185136	-0.439155
2456.26	-36151.6	-14576.4	7.38987	1.42618	0.175105	-0.411301
2456.28	-36151.6	-14576.6	7.41559	1.39788	0.162156	-0.385529
2456.3	-36151.7	-14576.7	7.43983	1.374	0.151225	-0.362652
2456.31	-36151.7	-14576.8	7.46271	1.35344	0.14174	-0.342995
2456.33	-36151.8	-14576.9	7.48499	1.33452	0.131072	-0.3266
2456.35	-36151.8	-14577	7.50734	1.31829	0.118313	-0.312996
2456.36	-36151.8	-14577.2	7.53013	1.30641	0.103784	-0.3016
2456.38	-36151.9	-14577.3	7.55211	1.29719	0.090641	-0.292407
2456.4	-36151.9	-14577.4	7.5721	1.28836	0.0817599	-0.285479
2456.42	-36152	-14577.5	7.59209	1.28041	0.073875	-0.28023
2456.43	-36152	-14577.6	7.61421	1.2744	0.0637089	-0.275957
2456.45	-36152	-14577.8	7.63667	1.27	0.0566667	-0.272331
2456.47	-36152.1	-14577.9	7.65741	1.2665	0.0582044	-0.269212
2456.48	-36152.1	-14578	7.67791	1.26312	0.0636313	-0.266763
2456.5	-36152.2	-14578.1	7.69963	1.25948	0.0689585	-0.265045
2456.52	-36152.2	-14578.3	7.72123	1.25653	0.081063	-0.26352
2456.53	-36152.2	-14578.4	7.74163	1.25489	0.105145	-0.261769
2456.55	-36152.3	-14578.5	7.76257	1.25304	0.133148	-0.26019
2456.57	-36152.3	-14578.6	7.78516	1.24978	0.157646	-0.259078
2456.59	-36152.4	-14578.8	7.80701	1.24603	0.180827	-0.25794
2456.6	-36152.4	-14578.9	7.82677	1.24264	0.204055	-0.256384
2456.62	-36152.5	-14579	7.8471	1.23943	0.222729	-0.254576
2456.64	-36152.5	-14579.1	7.86954	1.23609	0.234069	-0.252787
2456.65	-36152.5	-14579.3	7.8917	1.23244	0.241689	-0.251341
2456.67	-36152.6	-14579.4	7.91221	1.22872	0.247833	-0.250274
2456.69	-36152.6	-14579.5	7.93289	1.22606	0.250102	-0.249042
2456.7	-36152.7	-14579.7	7.95469	1.2246	0.24732	-0.247394
2456.72	-36152.7	-14579.8	7.97622	1.22257	0.241381	-0.245714
2456.74	-36152.8	-14579.9	7.9968	1.21914	0.23336	-0.244117
2456.76	-36152.8	-14580	8.01727	1.21537	0.222417	-0.242161
2456.77	-36152.9	-14580.2	8.03796	1.21193	0.208672	-0.239832
2456.79	-36152.9	-14580.3	8.0583	1.20866	0.193909	-0.237805
2456.81	-36153	-14580.4	8.07821	1.20536	0.179004	-0.236234
2456.82	-36153	-14580.6	8.09837	1.20187	0.163545	-0.23456
2456.84	-36153	-14580.7	8.11899	1.19835	0.147887	-0.232772
2456.86	-36153.1	-14580.8	8.13978	1.19536	0.133444	-0.23161
2456.88	-36153.1	-14580.9	8.16041	1.19355	0.12134	-0.232037
2456.89	-36153.2	-14581.1	8.18067	1.19372	0.112266	-0.235224
2456.91	-36153.2	-14581.2	8.20062	1.19698	0.105834	-0.242757
2456.93	-36153.3	-14581.4	8.22062	1.20472	0.100752	-0.25654
2456.94	-36153.3	-14581.5	8.2412	1.21711	0.0972559	-0.277202
2456.96	-36153.4	-14581.6	8.26297	1.23311	0.0968868	-0.304124
2456.98	-36153.4	-14581.7	8.28547	1.25065	0.0990587	-0.335688
2456.99	-36153.5	-14581.9	8.30747	1.26702	0.101649	-0.369538
2457.01	-36153.5	-14582	8.329	1.28171	0.104959	-0.403447
2457.03	-36153.5	-14582.1	8.35094	1.2955	0.110741	-0.435359
2457.05	-36153.6	-14582.3	8.37337	1.30728	0.118002	-0.463991
2457.06	-36153.6	-14582.4	8.3959	1.31488	0.124104	-0.488574
2457.08	-36153.7	-14582.5	8.41817	1.31918	0.128913	-0.508195
2457.1	-36153.7	-14582.7	8.43993	1.32244	0.133661	-0.522059
2457.11	-36153.8	-14582.8	8.46153	1.32364	0.138753	-0.531074
2457.13	-36153.8	-14583	8.48357	1.32054	0.144116	-0.536799
2457.15	-36153.9	-14583.1	8.50602	1.31448	0.149193	-0.539199
2457.16	-36153.9	-14583.2	8.52855	1.30811	0.153289	-0.537686
2457.18	-36154	-14583.4	8.55076	1.30097	0.156361	-0.533304
2457.2	-36154	-14583.5	8.5724	1.29167	0.158599	-0.527544
2457.21	-36154.1	-14583.6	8.59407	1.28122	0.159914	-0.520532
2457.23	-36154.1	-14583.8	8.61645	1.27109	0.160223	-0.512054
