# Supplementary material for: Extraction of driving behavior primitives considering driver expectation and vehicle dynamics
Source: PLoS One. 2025 Dec 31;20(12):e0340123. doi: 10.1371/journal.pone.0340123 (PMC12755792; doi:10.1371/journal.pone.0340123)
Supplement: S2 File — The dataset utilized in this study is organized into two main folders, categorizing driving scenarios into straight driving and turning maneuvers. These folders contain the raw, unprocessed behavioral data. For a detailed description of the variables and format within the.xlsx files, please refer to the accompanying readme.txt file. (ZIP) [file pone.0340123.s002.zip › DataSetForPimitiveExaction-2/turning/c23_w_1.xlsx]

## Sheet: Sheet1
1990.45	-35944.2	-14592.8	4.44837	-2.31359	0.0424079	3.56306
1990.47	-35944.2	-14592.9	4.40823	-2.33201	0.0437062	3.59273
1990.48	-35944.2	-14593	4.36846	-2.3496	0.0448918	3.62333
1990.5	-35944.3	-14593	4.32886	-2.36608	0.0458598	3.65417
1990.52	-35944.3	-14593.1	4.28918	-2.38114	0.0464921	3.68458
1990.53	-35944.3	-14593.2	4.24915	-2.3945	0.0466739	3.71387
1990.55	-35944.3	-14593.2	4.20861	-2.40598	0.0464769	3.74127
1990.57	-35944.4	-14593.3	4.16748	-2.41558	0.0462467	3.76591
1990.59	-35944.4	-14593.4	4.12572	-2.42332	0.0463508	3.78693
1990.6	-35944.4	-14593.5	4.08328	-2.42922	0.0471443	3.80348
1990.62	-35944.4	-14593.5	4.0406	-2.43334	0.0486546	3.8154
1990.64	-35944.4	-14593.6	3.99858	-2.43581	0.0505547	3.8233
1990.65	-35944.5	-14593.6	3.95818	-2.43673	0.0525002	3.82783
1990.67	-35944.5	-14593.7	3.92027	-2.4362	0.0541641	3.82957
1990.69	-35944.5	-14593.8	3.88426	-2.43371	0.0555683	3.82797
1990.7	-35944.5	-14593.8	3.8482	-2.42822	0.0570583	3.82144
1990.72	-35944.6	-14593.9	3.81009	-2.41868	0.0589916	3.80834
1990.74	-35944.6	-14593.9	3.76811	-2.40388	0.0616987	3.78709
1990.76	-35944.6	-14594	3.7232	-2.38007	0.0650884	3.75689
1990.77	-35944.6	-14594	3.67848	-2.34153	0.0687339	3.71759
1990.79	-35944.6	-14594.1	3.63693	-2.28296	0.0722302	3.66888
1990.81	-35944.7	-14594.2	3.59902	-2.20506	0.0755563	3.60823
1990.82	-35944.7	-14594.2	3.56351	-2.11259	0.0789522	3.53161
1990.84	-35944.7	-14594.3	3.52921	-2.00944	0.0826168	3.43528
1990.86	-35944.7	-14594.3	3.49591	-1.88942	0.0862807	3.31862
1990.87	-35944.7	-14594.4	3.46395	-1.74053	0.089403	3.18277
1990.89	-35944.8	-14594.5	3.43376	-1.55391	0.0915067	3.02981
1990.91	-35944.8	-14594.5	3.40646	-1.3472	0.0926738	2.86904
1990.93	-35944.8	-14594.6	3.38349	-1.15116	0.0932624	2.71334
1990.94	-35944.8	-14594.6	3.36602	-0.992121	0.093596	2.57399
1990.96	-35944.8	-14594.7	3.35312	-0.865324	0.0937464	2.45105
1990.98	-35944.9	-14594.7	3.34301	-0.75299	0.0936794	2.33988
1990.99	-35944.9	-14594.8	3.33388	-0.637292	0.0933607	2.23584
1991.01	-35944.9	-14594.8	3.32434	-0.507225	0.0928471	2.13669
1991.03	-35944.9	-14594.9	3.31491	-0.384366	0.0926307	2.05167
1991.04	-35944.9	-14594.9	3.30667	-0.3	0.0933333	1.99346
1991.06	-35945	-14595	3.30033	-0.276625	0.095315	1.97225
1991.08	-35945	-14595	3.29506	-0.301578	0.0978881	1.98814
1991.1	-35945	-14595.1	3.28966	-0.35341	0.100103	2.03875
1991.11	-35945	-14595.1	3.28311	-0.415897	0.101361	2.12049
1991.13	-35945.1	-14595.2	3.2751	-0.490362	0.102233	2.22567
1991.15	-35945.1	-14595.3	3.26544	-0.581797	0.103535	2.34578
1991.16	-35945.1	-14595.3	3.25407	-0.691464	0.105723	2.4732
1991.18	-35945.1	-14595.4	3.24131	-0.810094	0.108228	2.60286
1991.2	-35945.1	-14595.4	3.2275	-0.926587	0.110303	2.73015
1991.21	-35945.2	-14595.5	3.21259	-1.03328	0.111562	2.85031
1991.23	-35945.2	-14595.5	3.19543	-1.13069	0.112482	2.95827
1991.25	-35945.2	-14595.6	3.17476	-1.22054	0.113665	3.04892
1991.27	-35945.2	-14595.6	3.15042	-1.3029	0.115256	3.11917
1991.28	-35945.2	-14595.7	3.12454	-1.37454	0.116489	3.17
1991.3	-35945.3	-14595.7	3.09953	-1.43184	0.116491	3.20289
1991.32	-35945.3	-14595.8	3.07651	-1.47375	0.114886	3.21955
1991.33	-35945.3	-14595.8	3.05441	-1.50364	0.11215	3.22214
1991.35	-35945.3	-14595.9	3.03197	-1.52528	0.108845	3.21284
1991.37	-35945.3	-14595.9	3.00792	-1.5424	0.105528	3.19383
1991.38	-35945.3	-14595.9	2.98181	-1.55604	0.102548	3.1663
1991.4	-35945.4	-14596	2.95435	-1.56323	0.099952	3.12999
1991.42	-35945.4	-14596	2.92637	-1.56069	0.0977594	3.08454
1991.43	-35945.4	-14596.1	2.89868	-1.54519	0.0959912	3.02957
1991.45	-35945.4	-14596.1	2.8718	-1.51507	0.0946633	2.96494
1991.47	-35945.4	-14596.2	2.84592	-1.47059	0.0937856	2.89078
1991.49	-35945.5	-14596.2	2.82119	-1.41219	0.0933679	2.80723
1991.5	-35945.5	-14596.3	2.79778	-1.34027	0.0934185	2.71447
1991.52	-35945.5	-14596.3	2.77584	-1.25531	0.0939165	2.61329
1991.54	-35945.5	-14596.4	2.75554	-1.15785	0.094814	2.5051
1991.55	-35945.5	-14596.4	2.73705	-1.04841	0.0960622	2.3913
1991.57	-35945.5	-14596.4	2.72053	-0.927761	0.097609	2.27336
1991.59	-35945.6	-14596.5	2.70602	-0.799989	0.0993528	2.15371
1991.61	-35945.6	-14596.5	2.69346	-0.671861	0.101153	2.03552
1991.62	-35945.6	-14596.6	2.68279	-0.550216	0.102866	1.92201
1991.64	-35945.6	-14596.6	2.67394	-0.441328	0.104356	1.81608
1991.66	-35945.6	-14596.6	2.66683	-0.345793	0.10553	1.71779
1991.67	-35945.7	-14596.7	2.66134	-0.260908	0.10632	1.62552
1991.69	-35945.7	-14596.7	2.65739	-0.183928	0.106659	1.53765
1991.71	-35945.7	-14596.8	2.65484	-0.112746	0.106471	1.45306
1991.72	-35945.7	-14596.8	2.65354	-0.0505345	0.10558	1.37514
1991.74	-35945.7	-14596.9	2.65329	-0.00307398	0.103766	1.30946
1991.76	-35945.7	-14596.9	2.65386	0.0250785	0.100885	1.26068
1991.78	-35945.8	-14596.9	2.65502	0.0378906	0.0973334	1.22697
1991.79	-35945.8	-14597	2.65649	0.0429054	0.0937315	1.20377
1991.81	-35945.8	-14597	2.65798	0.0467171	0.0906408	1.18693
1991.83	-35945.8	-14597.1	2.65923	0.0504332	0.0882763	1.17441
1991.84	-35945.8	-14597.1	2.65998	0.0532166	0.0867302	1.16497
1991.86	-35945.8	-14597.2	2.66007	0.0544167	0.0860533	1.15748
1991.88	-35945.9	-14597.2	2.65989	0.054283	0.0861001	1.1513
1991.89	-35945.9	-14597.2	2.66	0.0533333	0.0866667	1.14597
1991.91	-35945.9	-14597.3	2.6608	0.0520558	0.0875726	1.14107
1991.93	-35945.9	-14597.3	2.66207	0.0508202	0.0887323	1.13633
1991.95	-35945.9	-14597.4	2.66341	0.0499664	0.0900837	1.13152
1991.96	-35946	-14597.4	2.66456	0.0497069	0.0916666	1.12637
1991.98	-35946	-14597.4	2.66563	0.0498255	0.0938613	1.1205
1992	-35946	-14597.5	2.66682	0.0500163	0.0971198	1.11348
1992.01	-35946	-14597.5	2.66818	0.050067	0.101749	1.10484
1992.03	-35946	-14597.6	2.66939	0.050029	0.107646	1.09394
1992.05	-35946	-14597.6	2.67006	0.0499997	0.114639	1.0801
1992.06	-35946.1	-14597.7	2.67006	0.0500278	0.122453	1.06236
1992.08	-35946.1	-14597.7	2.66989	0.0500457	0.13058	1.03904
1992.1	-35946.1	-14597.7	2.67012	0.0499696	0.138476	1.00837
1992.12	-35946.1	-14597.8	2.67105	0.049815	0.145763	0.968742
1992.13	-35946.1	-14597.8	2.67237	0.0497982	0.15239	0.918901
1992.15	-35946.2	-14597.9	2.67371	0.0501584	0.158349	0.857634
1992.17	-35946.2	-14597.9	2.67488	0.0510205	0.16356	0.784406
1992.18	-35946.2	-14597.9	2.67596	0.052312	0.167833	0.699843
1992.2	-35946.2	-14598	2.67707	0.0539427	0.170968	0.604703
1992.22	-35946.2	-14598	2.67823	0.0559063	0.173166	0.500664
1992.23	-35946.2	-14598.1	2.67937	0.0583195	0.175206	0.390752
1992.25	-35946.3	-14598.1	2.68041	0.0613208	0.177908	0.278098
1992.27	-35946.3	-14598.1	2.6814	0.0654844	0.181756	0.165624
1992.29	-35946.3	-14598.2	2.68257	0.0719327	0.186817	0.0559895
1992.3	-35946.3	-14598.2	2.68413	0.0818026	0.193124	-0.0481952
1992.32	-35946.3	-14598.3	2.68619	0.095679	0.200605	-0.145227
1992.34	-35946.4	-14598.3	2.68869	0.113552	0.209068	-0.234383
1992.35	-35946.4	-14598.4	2.69157	0.135376	0.218299	-0.315015
1992.37	-35946.4	-14598.4	2.69482	0.161022	0.227776	-0.387042
1992.39	-35946.4	-14598.4	2.69841	0.190283	0.236687	-0.45091
1992.4	-35946.4	-14598.5	2.70237	0.222852	0.24425	-0.50707
1992.42	-35946.5	-14598.5	2.70672	0.256912	0.2503	-0.555783
1992.44	-35946.5	-14598.6	2.71152	0.28945	0.255167	-0.597154
1992.45	-35946.5	-14598.6	2.71682	0.317548	0.259188	-0.631277
1992.47	-35946.5	-14598.6	2.7225	0.339906	0.262643	-0.658129
1992.49	-35946.5	-14598.7	2.7283	0.356326	0.265773	-0.677607
1992.51	-35946.6	-14598.7	2.73401	0.366632	0.268774	-0.689645
1992.52	-35946.6	-14598.8	2.73964	0.370648	0.271393	-0.694581
1992.54	-35946.6	-14598.8	2.74531	0.3682	0.273115	-0.692984
1992.56	-35946.6	-14598.9	2.75114	0.359254	0.273478	-0.685472
1992.57	-35946.6	-14598.9	2.75695	0.344901	0.272505	-0.673017
1992.59	-35946.7	-14598.9	2.76243	0.326794	0.270454	-0.656769
1992.61	-35946.7	-14599	2.76731	0.306493	0.267586	-0.637864
1992.62	-35946.7	-14599	2.77176	0.284899	0.264162	-0.617334
1992.64	-35946.7	-14599.1	2.77614	0.262634	0.260445	-0.596168
1992.66	-35946.8	-14599.1	2.78071	0.240317	0.256695	-0.575303
1992.68	-35946.8	-14599.2	2.78534	0.218528	0.253177	-0.555389
1992.69	-35946.8	-14599.2	2.78975	0.197837	0.250157	-0.536973
1992.71	-35946.8	-14599.2	2.7937	0.17877	0.247896	-0.520549
1992.73	-35946.8	-14599.3	2.79711	0.161632	0.246649	-0.506355
1992.74	-35946.9	-14599.3	2.8	0.146667	0.246667	-0.494553
1992.76	-35946.9	-14599.4	2.8024	0.134081	0.248077	-0.48525
1992.78	-35946.9	-14599.4	2.80457	0.123942	0.25052	-0.478334
1992.8	-35946.9	-14599.5	2.80681	0.116286	0.253516	-0.473639
1992.81	-35947	-14599.5	2.80928	0.111063	0.256855	-0.470978
1992.83	-35947	-14599.5	2.81166	0.107954	0.261233	-0.470099
1992.85	-35947	-14599.6	2.81351	0.106583	0.267537	-0.470733
1992.86	-35947	-14599.6	2.81466	0.106637	0.276101	-0.472664
1992.88	-35947	-14599.7	2.8156	0.107986	0.285704	-0.475819
1992.9	-35947.1	-14599.7	2.81697	0.110532	0.29485	-0.480152
1992.91	-35947.1	-14599.7	2.81908	0.114198	0.302759	-0.485957
1992.93	-35947.1	-14599.8	2.82153	0.118961	0.31035	-0.494346
1992.95	-35947.1	-14599.8	2.82384	0.124814	0.318787	-0.506548
1992.97	-35947.2	-14599.9	2.82582	0.133005	0.328625	-0.523892
1992.98	-35947.2	-14599.9	2.82801	0.14732	0.3392	-0.547906
1993	-35947.2	-14600	2.83099	0.171833	0.3497	-0.580141
1993.02	-35947.2	-14600	2.83506	0.209266	0.359501	-0.62197
1993.03	-35947.3	-14600	2.83992	0.260005	0.3683	-0.674462
1993.05	-35947.3	-14600.1	2.84525	0.324205	0.375827	-0.738633
1993.07	-35947.3	-14600.1	2.85114	0.401961	0.381735	-0.814393
1993.08	-35947.3	-14600.2	2.85827	0.49328	0.385568	-0.900019
1993.1	-35947.3	-14600.2	2.86735	0.598088	0.386874	-0.993644
1993.12	-35947.4	-14600.2	2.87871	0.713587	0.38563	-1.09297
1993.13	-35947.4	-14600.3	2.89214	0.83355	0.38236	-1.19517
1993.15	-35947.4	-14600.3	2.9074	0.951613	0.377638	-1.29736
1993.17	-35947.4	-14600.4	2.92447	1.06358	0.372412	-1.39669
1993.19	-35947.5	-14600.4	2.94357	1.16762	0.368038	-1.49032
1993.2	-35947.5	-14600.5	2.96492	1.26198	0.365883	-1.57545
1993.22	-35947.5	-14600.5	2.98826	1.34504	0.367134	-1.65038
1993.24	-35947.6	-14600.6	3.01294	1.41521	0.372808	-1.71442
1993.25	-35947.6	-14600.6	3.03831	1.47105	0.383886	-1.76696
1993.27	-35947.6	-14600.6	3.06414	1.51285	0.400852	-1.80805
1993.29	-35947.6	-14600.7	3.09053	1.54226	0.423795	-1.83824
1993.31	-35947.7	-14600.7	3.11756	1.56096	0.452763	-1.85815
1993.32	-35947.7	-14600.8	3.14494	1.57026	0.487461	-1.86871
1993.34	-35947.7	-14600.8	3.17212	1.57117	0.527355	-1.87107
1993.36	-35947.8	-14600.9	3.19862	1.56476	0.571832	-1.86639
1993.37	-35947.8	-14600.9	3.22459	1.55218	0.619492	-1.85586
1993.39	-35947.8	-14601	3.25052	1.53469	0.668481	-1.84071
1993.41	-35947.8	-14601	3.27683	1.51354	0.717087	-1.82211
1993.42	-35947.9	-14601.1	3.3032	1.48981	0.764816	-1.80088
1993.44	-35947.9	-14601.1	3.32892	1.46454	0.811782	-1.77767
1993.46	-35947.9	-14601.1	3.35341	1.43867	0.857854	-1.75317
1993.48	-35948	-14601.2	3.37703	1.41258	0.901209	-1.72835
1993.49	-35948	-14601.2	3.40054	1.38641	0.939313	-1.70426
1993.51	-35948	-14601.3	3.42452	1.36047	0.97008	-1.68195
1993.53	-35948.1	-14601.3	3.44858	1.33598	0.99398	-1.66221
1993.54	-35948.1	-14601.4	3.47199	1.31447	1.01239	-1.64573
1993.56	-35948.1	-14601.4	3.49432	1.29748	1.02631	-1.63331
1993.58	-35948.2	-14601.5	3.51652	1.28658	1.03487	-1.62607
1993.59	-35948.2	-14601.5	3.54	1.28333	1.03667	-1.62527
1993.61	-35948.2	-14601.6	3.56563	1.28868	1.03098	-1.63156
1993.63	-35948.3	-14601.6	3.59224	1.30093	1.0198	-1.64318
1993.64	-35948.3	-14601.7	3.61814	1.31774	1.00581	-1.65776
1993.66	-35948.4	-14601.7	3.64209	1.33712	0.99116	-1.67337
1993.68	-35948.4	-14601.8	3.66432	1.35817	0.976148	-1.68945
1993.7	-35948.4	-14601.8	3.68535	1.38022	0.960706	-1.70573
1993.71	-35948.5	-14601.9	3.70571	1.40263	0.944763	-1.72194
1993.73	-35948.5	-14601.9	3.72613	1.4246	0.92843	-1.73771
1993.75	-35948.5	-14602	3.74784	1.44498	0.91233	-1.75238
1993.76	-35948.6	-14602	3.77216	1.46255	0.897175	-1.76525
1993.78	-35948.6	-14602.1	3.80039	1.4761	0.883679	-1.77559
1993.8	-35948.7	-14602.1	3.8324	1.48492	0.872719	-1.78295
1993.82	-35948.7	-14602.2	3.86508	1.48932	0.8655	-1.78733
1993.83	-35948.8	-14602.2	3.89498	1.48974	0.863258	-1.78881
1993.85	-35948.8	-14602.3	3.92053	1.48704	0.866422	-1.78779
1993.87	-35948.8	-14602.3	3.94334	1.48278	0.87403	-1.78517
1993.88	-35948.9	-14602.4	3.96531	1.47858	0.884981	-1.78193
1993.9	-35948.9	-14602.4	3.98837	1.47607	0.898183	-1.77903
1993.92	-35949	-14602.5	4.01342	1.47626	0.912771	-1.77715
1993.93	-35949	-14602.5	4.03992	1.47928	0.928225	-1.77657
1993.95	-35949.1	-14602.6	4.06719	1.48517	0.94405	-1.77751
1993.97	-35949.1	-14602.6	4.09459	1.49398	0.959761	-1.7802
1993.99	-35949.2	-14602.7	4.12185	1.50541	0.975176	-1.78451
1994	-35949.2	-14602.7	4.14918	1.5187	0.990497	-1.78988
1994.02	-35949.2	-14602.8	4.17682	1.53308	1.00595	-1.79573
1994.04	-35949.3	-14602.9	4.20499	1.54777	1.02174	-1.80146
1994.05	-35949.4	-14602.9	4.23349	1.56202	1.03768	-1.80669
1994.07	-35949.4	-14603	4.26174	1.57506	1.05322	-1.8112
1994.09	-35949.5	-14603	4.28912	1.58617	1.06776	-1.81476
1994.1	-35949.5	-14603.1	4.31509	1.5946	1.08081	-1.81717
1994.12	-35949.6	-14603.1	4.34017	1.59998	1.09278	-1.81826
1994.14	-35949.6	-14603.2	4.36569	1.60221	1.10483	-1.81789
1994.16	-35949.7	-14603.2	4.39301	1.60116	1.11812	-1.81592
1994.17	-35949.7	-14603.3	4.42331	1.59687	1.13371	-1.81228
1994.19	-35949.8	-14603.3	4.45567	1.59064	1.15104	-1.80776
1994.21	-35949.8	-14603.4	4.48767	1.5847	1.16844	-1.80373
1994.22	-35949.9	-14603.5	4.51719	1.58123	1.18441	-1.80158
1994.24	-35949.9	-14603.5	4.54488	1.58182	1.19902	-1.80304
1994.26	-35950	-14603.6	4.57305	1.58771	1.21326	-1.80999
1994.27	-35950	-14603.6	4.60369	1.59998	1.228	-1.82402
1994.29	-35950.1	-14603.7	4.63602	1.61838	1.24301	-1.84393
1994.31	-35950.1	-14603.7	4.66791	1.64202	1.25754	-1.8672
1994.33	-35950.2	-14603.8	4.69755	1.66998	1.27093	-1.89153
1994.34	-35950.3	-14603.8	4.7254	1.70111	1.28322	-1.91634
1994.36	-35950.3	-14603.9	4.75293	1.7342	1.2948	-1.94176
1994.38	-35950.4	-14604	4.78158	1.76801	1.30601	-1.96793
1994.39	-35950.4	-14604	4.81249	1.80139	1.31712	-1.99479
1994.41	-35950.5	-14604.1	4.84529	1.8334	1.32788	-2.02136
1994.43	-35950.6	-14604.1	4.87918	1.86322	1.33786	-2.04639
1994.44	-35950.6	-14604.2	4.91333	1.89	1.34667	-2.06863
1994.46	-35950.7	-14604.2	4.94714	1.91291	1.35401	-2.08694
1994.48	-35950.8	-14604.3	4.98075	1.93113	1.36015	-2.10066
1994.5	-35950.8	-14604.4	5.01449	1.94382	1.36545	-2.10926
1994.51	-35950.9	-14604.4	5.0487	1.95018	1.37028	-2.11221
1994.53	-35950.9	-14604.5	5.08358	1.94949	1.37486	-2.10912
1994.55	-35951	-14604.5	5.1189	1.9414	1.37888	-2.10017
1994.56	-35951.1	-14604.6	5.15432	1.92562	1.3819	-2.08566
1994.58	-35951.1	-14604.6	5.18951	1.90189	1.38349	-2.06585
1994.6	-35951.2	-14604.7	5.22412	1.87073	1.38342	-2.04128
1994.61	-35951.3	-14604.8	5.25774	1.83455	1.38191	-2.01299
1994.63	-35951.4	-14604.8	5.28993	1.79603	1.37927	-1.98214
1994.65	-35951.4	-14604.9	5.32029	1.75785	1.37578	-1.94985
1994.66	-35951.5	-14604.9	5.34891	1.72127	1.37093	-1.91674
1994.68	-35951.6	-14605	5.37688	1.68468	1.36254	-1.88236
1994.7	-35951.6	-14605.1	5.40546	1.64613	1.34826	-1.84615
1994.72	-35951.7	-14605.1	5.43586	1.60368	1.32573	-1.80755
1994.73	-35951.8	-14605.2	5.46813	1.55805	1.29492	-1.76716
1994.75	-35951.9	-14605.2	5.50028	1.51446	1.25974	-1.72757
1994.77	-35951.9	-14605.3	5.53017	1.4785	1.22446	-1.69156
1994.78	-35952	-14605.4	5.55703	1.452	1.19183	-1.66042
1994.8	-35952.1	-14605.4	5.58214	1.43123	1.16237	-1.63326
1994.82	-35952.2	-14605.5	5.60691	1.41206	1.13646	-1.60907
1994.84	-35952.2	-14605.5	5.63198	1.3925	1.11522	-1.58705
1994.85	-35952.3	-14605.6	5.65696	1.37318	1.1008	-1.5668
1994.87	-35952.4	-14605.6	5.68143	1.35492	1.09529	-1.54789
1994.89	-35952.5	-14605.7	5.70532	1.3382	1.09848	-1.53006
1994.9	-35952.5	-14605.8	5.72891	1.32314	1.10771	-1.51314
1994.92	-35952.6	-14605.8	5.75252	1.30985	1.12027	-1.49699
1994.94	-35952.7	-14605.9	5.77627	1.29812	1.13585	-1.48167
1994.95	-35952.8	-14606	5.80014	1.28749	1.15634	-1.46739
1994.97	-35952.8	-14606	5.8241	1.27754	1.18351	-1.45437
1994.99	-35952.9	-14606.1	5.84802	1.26815	1.21577	-1.4424
1995.01	-35953	-14606.1	5.87172	1.2595	1.2489	-1.431
1995.02	-35953.1	-14606.2	5.89502	1.25178	1.27881	-1.41969
1995.04	-35953.2	-14606.3	5.91785	1.24486	1.304	-1.40844
1995.06	-35953.3	-14606.3	5.94019	1.23848	1.32471	-1.39747
1995.07	-35953.3	-14606.4	5.96205	1.23238	1.34124	-1.38701
1995.09	-35953.4	-14606.4	5.98357	1.22655	1.35367	-1.37699
1995.11	-35953.5	-14606.5	6.00496	1.22118	1.36198	-1.36721
1995.12	-35953.6	-14606.5	6.02642	1.21639	1.36631	-1.35747
1995.14	-35953.7	-14606.6	6.04797	1.21196	1.36815	-1.34779
1995.16	-35953.8	-14606.7	6.06953	1.20749	1.36962	-1.33826
1995.18	-35953.8	-14606.7	6.09105	1.20261	1.37267	-1.32895
1995.19	-35953.9	-14606.8	6.11255	1.19711	1.37796	-1.31953
1995.21	-35954	-14606.8	6.13412	1.1908	1.38561	-1.30952
1995.23	-35954.1	-14606.9	6.1558	1.18349	1.3956	-1.2984
1995.24	-35954.2	-14607	6.17742	1.17475	1.40717	-1.2855
1995.26	-35954.3	-14607	6.19876	1.16404	1.41929	-1.27007
1995.28	-35954.4	-14607.1	6.21962	1.15068	1.4312	-1.25123
1995.29	-35954.5	-14607.1	6.24	1.13323	1.44337	-1.22749
1995.31	-35954.5	-14607.2	6.26	1.11	1.45667	-1.19717
1995.33	-35954.6	-14607.3	6.27965	1.0791	1.47179	-1.15865
1995.35	-35954.7	-14607.3	6.29892	1.03776	1.48886	-1.1106
1995.36	-35954.8	-14607.4	6.31776	0.983023	1.50784	-1.05177
1995.38	-35954.9	-14607.4	6.33599	0.912697	1.5284	-0.981312
1995.4	-35955	-14607.5	6.35306	0.827218	1.54925	-0.899736
1995.41	-35955.1	-14607.5	6.36835	0.727575	1.56886	-0.807854
1995.43	-35955.2	-14607.6	6.38142	0.615574	1.58603	-0.707081
1995.45	-35955.3	-14607.7	6.39239	0.495337	1.6004	-0.600541
1995.46	-35955.4	-14607.7	6.40148	0.371392	1.61178	-0.49166
1995.48	-35955.5	-14607.8	6.40877	0.248466	1.62	-0.383808
1995.5	-35955.6	-14607.8	6.41409	0.131764	1.62502	-0.28022
1995.52	-35955.7	-14607.9	6.41719	0.0265469	1.62679	-0.184107
1995.53	-35955.7	-14607.9	6.41813	-0.0636779	1.62565	-0.0979801
1995.55	-35955.8	-14608	6.41757	-0.13895	1.62264	-0.0229307
1995.57	-35955.9	-14608	6.41623	-0.199741	1.61888	0.0401307
1995.58	-35956	-14608.1	6.41448	-0.246995	1.6152	0.0911285
1995.6	-35956.1	-14608.2	6.41206	-0.282466	1.61186	0.131426
1995.62	-35956.2	-14608.2	6.40868	-0.30799	1.60911	0.162525
1995.63	-35956.3	-14608.3	6.40435	-0.32563	1.60719	0.185862
1995.65	-35956.4	-14608.3	6.39953	-0.337778	1.60644	0.202767
1995.67	-35956.5	-14608.4	6.39472	-0.346819	1.60717	0.214559
1995.68	-35956.6	-14608.4	6.39014	-0.353902	1.60959	0.222381
1995.7	-35956.7	-14608.5	6.38569	-0.358626	1.61375	0.227155
1995.72	-35956.8	-14608.5	6.38123	-0.360517	1.61969	0.229776
1995.74	-35956.9	-14608.6	6.37671	-0.359869	1.62759	0.230806
1995.75	-35957	-14608.6	6.37215	-0.357801	1.63771	0.230446
1995.77	-35957.1	-14608.7	6.36758	-0.355439	1.65032	0.228884
1995.79	-35957.2	-14608.7	6.36303	-0.353229	1.66492	0.226424
1995.8	-35957.3	-14608.8	6.35851	-0.350984	1.68035	0.223479
1995.82	-35957.4	-14608.8	6.35404	-0.348517	1.6955	0.220457
1995.84	-35957.5	-14608.9	6.34956	-0.346001	1.71061	0.217657
1995.86	-35957.6	-14608.9	6.34499	-0.343893	1.72699	0.21529
1995.87	-35957.7	-14608.9	6.34024	-0.342634	1.74593	0.213557
1995.89	-35957.8	-14609	6.33551	-0.342358	1.76778	0.21256
1995.91	-35957.9	-14609	6.33116	-0.342987	1.79231	0.212334
1995.92	-35958	-14609.1	6.32749	-0.344439	1.81927	0.212903
1995.94	-35958.1	-14609.1	6.32425	-0.346591	1.84835	0.214227
1995.96	-35958.2	-14609.2	6.32088	-0.349298	1.87919	0.216219
1995.97	-35958.3	-14609.2	6.31685	-0.352416	1.91137	0.218786
1995.99	-35958.4	-14609.2	6.31226	-0.355814	1.94373	0.221759
1996.01	-35958.5	-14609.3	6.3075	-0.359367	1.97477	0.224927
1996.03	-35958.6	-14609.3	6.30289	-0.362946	2.00315	0.228091
1996.04	-35958.7	-14609.4	6.29842	-0.366418	2.0285	0.231117
1996.06	-35958.8	-14609.4	6.29388	-0.369643	2.05089	0.233899
1996.08	-35958.9	-14609.4	6.28916	-0.372487	2.07035	0.236355
1996.09	-35959	-14609.5	6.28449	-0.374835	2.08662	0.238556
1996.11	-35959.1	-14609.5	6.28023	-0.376585	2.09937	0.240621
1996.13	-35959.2	-14609.6	6.27663	-0.377725	2.1086	0.242641
1996.14	-35959.3	-14609.6	6.27332	-0.378705	2.11602	0.244561
1996.16	-35959.4	-14609.6	6.26978	-0.380104	2.12384	0.246281
1996.18	-35959.5	-14609.7	6.26562	-0.382264	2.1334	0.24776
1996.2	-35959.6	-14609.7	6.26106	-0.384702	2.143	0.249149
1996.21	-35959.7	-14609.7	6.2564	-0.386766	2.15033	0.250639
1996.23	-35959.8	-14609.8	6.25186	-0.388053	2.15396	0.252312
1996.25	-35959.9	-14609.8	6.24737	-0.388988	2.15543	0.253886
1996.26	-35960	-14609.8	6.24278	-0.390171	2.15691	0.254997
1996.28	-35960.1	-14609.9	6.23807	-0.391836	2.15965	0.255417
1996.3	-35960.2	-14609.9	6.23348	-0.393174	2.16235	0.255284
1996.31	-35960.3	-14609.9	6.22931	-0.3932	2.1633	0.2548
1996.33	-35960.4	-14609.9	6.22571	-0.391457	2.16144	0.254062
1996.35	-35960.5	-14610	6.22244	-0.388758	2.15738	0.252913
1996.37	-35960.6	-14610	6.21924	-0.386093	2.15199	0.251157
1996.38	-35960.7	-14610	6.2159	-0.383958	2.14581	0.248758
1996.4	-35960.8	-14610.1	6.21246	-0.381836	2.13882	0.245999
1996.42	-35960.9	-14610.1	6.20897	-0.379096	2.1309	0.243198
1996.43	-35961	-14610.1	6.20547	-0.375574	2.12178	0.240531
1996.45	-35961.1	-14610.1	6.20201	-0.371919	2.11085	0.237926
1996.47	-35961.2	-14610.1	6.19861	-0.368844	2.09753	0.235289
1996.48	-35961.3	-14610.2	6.19528	-0.366541	2.08209	0.232636
1996.5	-35961.4	-14610.2	6.19196	-0.364555	2.06593	0.230116
1996.52	-35961.6	-14610.2	6.18862	-0.362397	2.05047	0.227881
1996.54	-35961.7	-14610.2	6.18522	-0.359971	2.03637	0.225959
1996.55	-35961.8	-14610.3	6.18181	-0.357679	2.0233	0.224214
1996.57	-35961.9	-14610.3	6.1784	-0.355938	2.01089	0.222505
1996.59	-35962	-14610.3	6.175	-0.354782	1.99946	0.220856
1996.6	-35962.1	-14610.3	6.1716	-0.353827	1.99007	0.219463
1996.62	-35962.2	-14610.3	6.1682	-0.352692	1.98376	0.218522
1996.64	-35962.3	-14610.3	6.1648	-0.351388	1.98062	0.218046
1996.65	-35962.4	-14610.4	6.1614	-0.350296	1.97983	0.217881
1996.67	-35962.5	-14610.4	6.15801	-0.349784	1.98062	0.217876
1996.69	-35962.6	-14610.4	6.15462	-0.349804	1.983	0.218065
1996.7	-35962.7	-14610.4	6.15121	-0.349976	1.98767	0.21863
1996.72	-35962.8	-14610.4	6.14776	-0.349946	1.99522	0.219734
1996.74	-35962.9	-14610.4	6.14427	-0.349795	2.0048	0.221267
1996.76	-35963	-14610.5	6.14081	-0.349898	2.01455	0.222933
1996.77	-35963.1	-14610.5	6.13741	-0.350582	2.02286	0.224466
1996.79	-35963.2	-14610.5	6.13407	-0.351738	2.03017	0.225878
1996.81	-35963.3	-14610.5	6.13077	-0.353041	2.03794	0.227312
1996.82	-35963.4	-14610.5	6.12748	-0.354203	2.04743	0.228887
1996.84	-35963.5	-14610.5	6.12412	-0.355266	2.05805	0.230476
1996.86	-35963.7	-14610.5	6.12064	-0.356434	2.06833	0.23183
1996.88	-35963.8	-14610.5	6.11697	-0.357846	2.07698	0.23273
1996.89	-35963.9	-14610.5	6.11337	-0.359194	2.08394	0.233145
1996.91	-35964	-14610.5	6.11017	-0.359982	2.08969	0.233129
1996.93	-35964.1	-14610.5	6.10761	-0.359803	2.09434	0.232698
1996.94	-35964.2	-14610.6	6.1055	-0.358688	2.09636	0.231711
1996.96	-35964.3	-14610.6	6.10346	-0.356799	2.09368	0.229977
1996.98	-35964.4	-14610.6	6.10123	-0.354248	2.08469	0.22736
1996.99	-35964.5	-14610.6	6.0989	-0.350929	2.06979	0.223983
1997.01	-35964.6	-14610.6	6.09667	-0.346667	2.05	0.220044
1997.03	-35964.7	-14610.6	6.09464	-0.341404	2.0262	0.215694
1997.05	-35964.8	-14610.6	6.09249	-0.335558	1.99881	0.210892
1997.06	-35964.9	-14610.6	6.08982	-0.329661	1.96811	0.205552
1997.08	-35965	-14610.6	6.08641	-0.324049	1.93441	0.199665
1997.1	-35965.1	-14610.6	6.08275	-0.318381	1.89815	0.193503
1997.11	-35965.2	-14610.6	6.07948	-0.31218	1.85976	0.187393
1997.13	-35965.3	-14610.6	6.07695	-0.305285	1.81971	0.181505
1997.15	-35965.4	-14610.6	6.07486	-0.298297	1.77855	0.175644
1997.16	-35965.5	-14610.6	6.07284	-0.291925	1.73683	0.16956
1997.18	-35965.6	-14610.6	6.07064	-0.28639	1.69496	0.163183
1997.2	-35965.7	-14610.6	6.06832	-0.280939	1.65299	0.156813
1997.22	-35965.9	-14610.6	6.06598	-0.274706	1.61098	0.150789
1997.23	-35966	-14610.6	6.06368	-0.267543	1.5698	0.145302
1997.25	-35966.1	-14610.6	6.06143	-0.260541	1.53177	0.140289
1997.27	-35966.2	-14610.6	6.05923	-0.254898	1.49933	0.135662
1997.28	-35966.3	-14610.6	6.05703	-0.251027	1.47349	0.131473
1997.3	-35966.4	-14610.6	6.05475	-0.248188	1.45319	0.12798
1997.32	-35966.5	-14610.6	6.0523	-0.245568	1.43721	0.125452
1997.33	-35966.6	-14610.6	6.0498	-0.242931	1.42525	0.123942
1997.35	-35966.7	-14610.5	6.04759	-0.240768	1.41815	0.123229
1997.37	-35966.8	-14610.5	6.04603	-0.239602	1.41679	0.123079
1997.38	-35966.9	-14610.5	6.04503	-0.239453	1.42116	0.123318
1997.4	-35967	-14610.5	6.04404	-0.239801	1.43027	0.123834
1997.42	-35967.1	-14610.5	6.04252	-0.240111	1.44308	0.124521
1997.44	-35967.2	-14610.5	6.04034	-0.24016	1.45809	0.125282
1997.45	-35967.3	-14610.5	6.03785	-0.240061	1.47332	0.126034
1997.47	-35967.4	-14610.5	6.03539	-0.239941	1.48684	0.126695
1997.49	-35967.5	-14610.5	6.03309	-0.239885	1.49789	0.127187
1997.5	-35967.6	-14610.5	6.03089	-0.239937	1.50684	0.127436
1997.52	-35967.7	-14610.5	6.02872	-0.240128	1.51402	0.127376
1997.54	-35967.8	-14610.5	6.02648	-0.240302	1.51893	0.127038
1997.56	-35967.9	-14610.5	6.02408	-0.240151	1.5204	0.126528
1997.57	-35968	-14610.4	6.02147	-0.239407	1.51745	0.125945
1997.59	-35968.1	-14610.4	6.01894	-0.238209	1.51135	0.12527
1997.61	-35968.2	-14610.4	6.01699	-0.236936	1.5047	0.124419
1997.62	-35968.3	-14610.4	6.01599	-0.235908	1.49974	0.123327
1997.64	-35968.4	-14610.4	6.01529	-0.234947	1.49587	0.122133
1997.66	-35968.5	-14610.4	6.01377	-0.233634	1.49109	0.121071
1997.67	-35968.6	-14610.4	6.0106	-0.231716	1.48376	0.12034
1997.69	-35968.7	-14610.4	6.00714	-0.230136	1.4749	0.119888
1997.71	-35968.8	-14610.3	6.00521	-0.229994	1.46632	0.119611
1997.73	-35968.9	-14610.3	6.00361	-0.230077	1.45773	0.119761
1997.74	-35969	-14610.3	6.00042	-0.228672	1.44811	0.120534
1997.76	-35969.2	-14610.3	5.99684	-0.226754	1.43733	0.120934
1997.78	-35969.2	-14610.3	5.99471	-0.225621	1.42535	0.119864
1997.79	-35969.3	-14610.3	5.99341	-0.223541	1.41096	0.117782
1997.81	-35969.4	-14610.3	5.99183	-0.218717	1.39312	0.115369
1997.83	-35969.6	-14610.2	5.99	-0.213333	1.37333	0.1122
1997.84	-35969.7	-14610.2	5.98825	-0.20977	1.35279	0.107853
1997.86	-35969.8	-14610.2	5.98657	-0.20643	1.32838	0.103228
1997.88	-35969.8	-14610.2	5.98491	-0.201582	1.29728	0.0990691
1997.89	-35969.9	-14610.2	5.98323	-0.196383	1.26111	0.0944657
1997.91	-35970	-14610.1	5.98153	-0.191757	1.22108	0.0885844
1997.93	-35970.2	-14610.1	5.97979	-0.185821	1.17395	0.0820071
1997.95	-35970.3	-14610.1	5.97805	-0.177337	1.11756	0.0753483
1997.96	-35970.4	-14610.1	5.97638	-0.168552	1.05551	0.0684787
1997.98	-35970.5	-14610.1	5.9748	-0.161422	0.993845	0.0615605
1998	-35970.5	-14610.1	5.97298	-0.155748	0.941967	0.0557566
1998.01	-35970.7	-14610	5.971	-0.150785	0.898451	0.0511832
1998.03	-35970.7	-14610	5.96987	-0.145238	0.835117	0.0451333
1998.05	-35970.8	-14610	5.97017	-0.138229	0.757596	0.0376106
1998.07	-35971	-14610	5.96921	-0.131863	0.691132	0.0325543
1998.08	-35971.1	-14610	5.96595	-0.129855	0.626393	0.0299885
1998.1	-35971.2	-14609.9	5.96476	-0.130477	0.606038	0.029061
1998.12	-35971.3	-14609.9	5.96224	-0.129155	0.577248	0.0277991
1998.13	-35971.3	-14609.9	5.95966	-0.125476	0.527033	0.0249994
1998.15	-35971.5	-14609.9	5.96008	-0.121912	0.484195	0.0219173
1998.17	-35971.6	-14609.9	5.95999	-0.119686	0.438487	0.0200896
1998.18	-35971.6	-14609.8	5.95994	-0.120069	0.415465	0.0195503
1998.2	-35971.8	-14609.8	5.96023	-0.120038	0.419226	0.0195795
1998.22	-35971.9	-14609.8	5.95869	-0.119755	0.439952	0.0199095
1998.24	-35971.9	-14609.8	5.95511	-0.121288	0.479544	0.0218937
1998.25	-35972.1	-14609.8	5.95146	-0.12502	0.525943	0.0265146
1998.27	-35972.2	-14609.7	5.94962	-0.128623	0.563807	0.0325768
1998.29	-35972.3	-14609.7	5.95054	-0.130648	0.578587	0.0364673
1998.3	-35972.4	-14609.7	5.95067	-0.130252	0.581394	0.0377526
1998.32	-35972.5	-14609.7	5.94815	-0.129944	0.589759	0.0388357
1998.34	-35972.5	-14609.7	5.94477	-0.130015	0.609373	0.0392949
1998.35	-35972.7	-14609.6	5.94099	-0.129997	0.636797	0.0392027
1998.37	-35972.8	-14609.6	5.9398	-0.130001	0.662446	0.039198
1998.39	-35972.8	-14609.6	5.93998	-0.13	0.682886	0.0392997
1998.41	-35973	-14609.6	5.94025	-0.13	0.703833	0.0385756
1998.42	-35973	-14609.6	5.9378	-0.13	0.722743	0.0367299
1998.44	-35973.1	-14609.5	5.93436	-0.13	0.732151	0.0336256
1998.46	-35973.3	-14609.5	5.93062	-0.13	0.734172	0.0309338
1998.47	-35973.4	-14609.5	5.92978	-0.130001	0.726182	0.0295488
1998.49	-35973.4	-14609.5	5.93032	-0.129995	0.713593	0.0293831
1998.51	-35973.5	-14609.4	5.92736	-0.130016	0.696318	0.0294057
1998.52	-35973.6	-14609.4	5.92395	-0.129936	0.682175	0.0294588
1998.54	-35973.7	-14609.4	5.92038	-0.130238	0.669125	0.0286211
1998.56	-35973.8	-14609.4	5.91995	-0.127128	0.654986	0.0264458
1998.58	-35973.9	-14609.4	5.91997	-0.123748	0.641489	0.024141
1998.59	-35974	-14609.3	5.92017	-0.120235	0.628472	0.0238158
1998.61	-35974.1	-14609.3	5.91689	-0.119971	0.611041	0.0259906
1998.63	-35974.2	-14609.3	5.91354	-0.120008	0.594338	0.0282204
1998.64	-35974.3	-14609.3	5.91011	-0.119998	0.577489	0.0293852
1998.66	-35974.4	-14609.2	5.91	-0.12	0.566667	0.0294118
1998.68	-35974.5	-14609.2	5.91	-0.12	0.556667	0.0294118
1998.69	-35974.6	-14609.2	5.91	-0.12	0.546667	0.0294118
1998.71	-35974.7	-14609.2	5.90989	-0.120002	0.532557	0.0294096
1998.73	-35974.8	-14609.1	5.90646	-0.119992	0.522954	0.0294204
1998.75	-35974.9	-14609.1	5.90311	-0.120029	0.520008	0.0293791
1998.76	-35975	-14609.1	5.89983	-0.119765	0.519562	0.0281244
1998.78	-35975.1	-14609.1	5.90003	-0.116252	0.512463	0.0257881
1998.8	-35975.2	-14609.1	5.90005	-0.112872	0.501219	0.0225322
1998.81	-35975.3	-14609	5.89962	-0.109762	0.480056	0.020414
1998.83	-35975.4	-14609	5.89605	-0.110061	0.463281	0.0195566
1998.85	-35975.5	-14609	5.89263	-0.109991	0.443813	0.0196149
1998.86	-35975.6	-14609	5.88973	-0.109966	0.429681	0.0196361
1998.88	-35975.7	-14608.9	5.89004	-0.110147	0.41291	0.0194709
1998.9	-35975.8	-14608.9	5.89011	-0.109398	0.395093	0.0180858
1998.91	-35975.9	-14608.9	5.88929	-0.105637	0.375034	0.0153941
1998.93	-35976	-14608.9	5.88567	-0.102206	0.364157	0.0122894
1998.95	-35976.1	-14608.8	5.88215	-0.0997402	0.358994	0.0104452
1998.97	-35976.2	-14608.8	5.87968	-0.100077	0.35433	0.0097146
1998.98	-35976.3	-14608.8	5.8801	-0.0999794	0.340182	0.00984145
1999	-35976.4	-14608.8	5.87993	-0.100005	0.311385	0.00974443
1999.02	-35976.5	-14608.7	5.88023	-0.0999985	0.276252	0.0101157
1999.03	-35976.6	-14608.7	5.87891	-0.1	0.251467	0.0116073
1999.05	-35976.7	-14608.7	5.8752	-0.0999999	0.240083	0.0145069
1999.07	-35976.8	-14608.6	5.8715	-0.1	0.232447	0.0174888
1999.09	-35976.8	-14608.6	5.86975	-0.1	0.221492	0.0195405
1999.1	-35976.9	-14608.6	5.87	-0.1	0.214052	0.0216329
1999.12	-35977.1	-14608.6	5.87025	-0.1	0.214686	0.0250362
1999.14	-35977.1	-14608.6	5.8685	-0.1	0.218533	0.0295323
1999.15	-35977.2	-14608.5	5.8648	-0.1	0.221802	0.034109
1999.17	-35977.3	-14608.5	5.86109	-0.0999996	0.225519	0.0380107
1999.19	-35977.4	-14608.5	5.85977	-0.100001	0.227194	0.0409736
1999.2	-35977.5	-14608.5	5.86007	-0.0999949	0.224748	0.0451967
1999.22	-35977.6	-14608.4	5.8599	-0.100021	0.221025	0.0495283
1999.24	-35977.7	-14608.4	5.86032	-0.0999226	0.218215	0.0552321
1999.26	-35977.8	-14608.4	5.85785	-0.10026	0.212162	0.0626601
1999.27	-35977.9	-14608.3	5.85433	-0.0977936	0.205507	0.0735317
1999.29	-35978	-14608.3	5.85072	-0.0943629	0.196409	0.0869859
1999.31	-35978.1	-14608.3	5.84986	-0.0906023	0.186147	0.103729
1999.32	-35978.2	-14608.3	5.85005	-0.0898515	0.172707	0.120364
1999.34	-35978.3	-14608.2	5.84992	-0.0900381	0.164795	0.137807
1999.36	-35978.4	-14608.2	5.85021	-0.0899962	0.157526	0.161696
1999.37	-35978.5	-14608.2	5.84733	-0.0899866	0.15657	0.192275
1999.39	-35978.6	-14608.2	5.84397	-0.0900573	0.156235	0.228376
1999.41	-35978.7	-14608.1	5.84026	-0.0898446	0.162445	0.26871
1999.43	-35978.8	-14608.1	5.83994	-0.092893	0.169004	0.307158
1999.44	-35978.9	-14608.1	5.83997	-0.0962359	0.181411	0.345773
1999.46	-35979	-14608.1	5.84009	-0.0998784	0.198953	0.391548
1999.48	-35979.1	-14608	5.83688	-0.100032	0.215744	0.438406
1999.49	-35979.2	-14608	5.83355	-0.0999914	0.229408	0.486263
1999.51	-35979.3	-14608	5.83	-0.1	0.236667	0.533769
1999.53	-35979.4	-14608	5.83	-0.1	0.243333	0.577342
1999.54	-35979.4	-14607.9	5.83	-0.1	0.25	0.622004
1999.56	-35979.6	-14607.9	5.83003	-0.100028	0.256976	0.674062
1999.58	-35979.6	-14607.9	5.82989	-0.0998924	0.260137	0.722805
1999.6	-35979.7	-14607.9	5.82645	-0.0964467	0.263653	0.768403
1999.61	-35979.8	-14607.8	5.82288	-0.0928795	0.270941	0.809338
1999.63	-35979.9	-14607.8	5.81985	-0.0898424	0.277071	0.841081
1999.65	-35980	-14607.8	5.82002	-0.0900406	0.276183	0.86796
1999.66	-35980.1	-14607.8	5.82008	-0.0899849	0.268018	0.891542
1999.68	-35980.2	-14607.7	5.81963	-0.090004	0.253998	0.90896
1999.7	-35980.3	-14607.7	5.81602	-0.089999	0.236454	0.921302
1999.71	-35980.4	-14607.7	5.81242	-0.0900003	0.215135	0.929606
1999.73	-35980.5	-14607.7	5.80975	-0.0899999	0.195276	0.934849
1999.75	-35980.6	-14607.6	5.81007	-0.09	0.175556	0.942072
1999.77	-35980.7	-14607.6	5.80993	-0.09	0.158785	0.954295
1999.78	-35980.8	-14607.6	5.81019	-0.09	0.147516	0.973511
1999.8	-35980.9	-14607.5	5.8092	-0.09	0.141815	0.997962
1999.82	-35981	-14607.5	5.80545	-0.09	0.140684	1.0239
1999.83	-35981.1	-14607.5	5.80198	-0.09	0.144397	1.04526
1999.85	-35981.2	-14607.5	5.79973	-0.09	0.148949	1.06441
1999.87	-35981.3	-14607.4	5.80009	-0.09	0.155829	1.08229
1999.88	-35981.3	-14607.4	5.79992	-0.09	0.164611	1.10046
1999.9	-35981.4	-14607.4	5.80023	-0.09	0.180334	1.12365
1999.92	-35981.6	-14607.4	5.79869	-0.0900001	0.199053	1.15231
1999.93	-35981.6	-14607.3	5.79511	-0.0899996	0.220625	1.18434
1999.95	-35981.7	-14607.3	5.79144	-0.0900013	0.244975	1.22332
1999.97	-35981.8	-14607.3	5.78971	-0.0899948	0.269487	1.26703
1999.99	-35981.9	-14607.2	5.7901	-0.0900196	0.290551	1.31144
2000	-35982	-14607.2	5.78991	-0.0899309	0.311645	1.3583
2000.02	-35982.1	-14607.2	5.79029	-0.0902819	0.328762	1.40085
2000.04	-35982.2	-14607.2	5.78827	-0.0882635	0.338458	1.43675
2000.05	-35982.3	-14607.1	5.7846	-0.0846191	0.338385	1.47183
2000.07	-35982.4	-14607.1	5.78089	-0.0808031	0.334536	1.50923
2000.09	-35982.5	-14607.1	5.7798	-0.0801402	0.330527	1.54844
2000.11	-35982.6	-14607.1	5.78004	-0.077826	0.332254	1.59145
2000.12	-35982.7	-14607	5.78001	-0.0745825	0.333445	1.62755
2000.14	-35982.8	-14607	5.77993	-0.068556	0.333881	1.65513
2000.16	-35982.9	-14607	5.78024	-0.0639856	0.328537	1.67754
2000.17	-35983	-14606.9	5.77756	-0.0608394	0.321708	1.69391
2000.19	-35983	-14606.9	5.77417	-0.0573672	0.312554	1.70724
2000.21	-35983.2	-14606.9	5.77042	-0.0542393	0.301872	1.72054
2000.22	-35983.2	-14606.9	5.76989	-0.0476013	0.291566	1.73909
2000.24	-35983.3	-14606.8	5.77003	-0.0442587	0.284319	1.76231
2000.26	-35983.4	-14606.8	5.77	-0.034787	0.280098	1.78903
2000.28	-35983.5	-14606.8	5.77	-0.0218641	0.282683	1.80962
2000.29	-35983.6	-14606.7	5.77	-0.00258402	0.289119	1.82418
2000.31	-35983.7	-14606.7	5.76999	0.0188597	0.296346	1.83604
2000.33	-35983.8	-14606.7	5.77003	0.0357713	0.299837	1.8429
2000.34	-35983.9	-14606.7	5.7699	0.0521719	0.303128	1.84344
2000.36	-35984	-14606.6	5.77333	0.0766667	0.306667	1.83224
2000.38	-35984.1	-14606.6	5.77667	0.11	0.31	1.81155
2000.39	-35984.2	-14606.6	5.78	0.15	0.31	1.78431
2000.41	-35984.3	-14606.5	5.78009	0.1922	0.309929	1.75427
2000.43	-35984.4	-14606.5	5.78352	0.225299	0.306339	1.72602
2000.45	-35984.5	-14606.5	5.78702	0.262326	0.299585	1.69509
2000.46	-35984.6	-14606.4	5.7939	0.305583	0.292447	1.65516
2000.48	-35984.6	-14606.4	5.79724	0.35592	0.286212	1.6112
2000.5	-35984.7	-14606.4	5.80415	0.406031	0.282636	1.56408
2000.51	-35984.8	-14606.4	5.81157	0.454209	0.275789	1.51698
2000.53	-35984.9	-14606.3	5.8218	0.49413	0.272706	1.47258
2000.55	-35985	-14606.3	5.83184	0.542443	0.269876	1.42417
2000.56	-35985.1	-14606.3	5.84243	0.596052	0.26953	1.36833
2000.58	-35985.2	-14606.2	5.85229	0.648752	0.265851	1.31562
2000.6	-35985.3	-14606.2	5.86252	0.697984	0.26236	1.26322
2000.62	-35985.4	-14606.2	5.87284	0.741984	0.25987	1.21438
2000.63	-35985.5	-14606.1	5.88364	0.775181	0.259324	1.17582
2000.65	-35985.6	-14606.1	5.89732	0.800783	0.255769	1.14318
2000.67	-35985.7	-14606.1	5.91262	0.824437	0.250993	1.11528
2000.68	-35985.8	-14606	5.92802	0.842224	0.245441	1.09457
2000.7	-35985.9	-14606	5.94281	0.852821	0.240929	1.07913
2000.72	-35986	-14606	5.95905	0.859687	0.235146	1.06992
2000.73	-35986.1	-14606	5.97328	0.864555	0.230757	1.06401
2000.75	-35986.2	-14605.9	5.98949	0.87017	0.224897	1.05629
2000.77	-35986.3	-14605.9	6.00302	0.883483	0.221675	1.04274
2000.79	-35986.4	-14605.9	6.01592	0.904939	0.21939	1.02255
2000.8	-35986.5	-14605.8	6.03142	0.933696	0.221622	0.997335
2000.82	-35986.6	-14605.8	6.04902	0.959624	0.224634	0.971578
2000.84	-35986.6	-14605.8	6.06534	0.980904	0.231406	0.949318
2000.85	-35986.8	-14605.7	6.08273	0.999594	0.242299	0.926685
2000.87	-35986.9	-14605.7	6.0999	1.01642	0.253072	0.904538
2000.89	-35986.9	-14605.7	6.11641	1.03414	0.259305	0.880741
2000.9	-35987.1	-14605.6	6.13351	1.05955	0.26031	0.851401
2000.92	-35987.2	-14605.6	6.15285	1.08897	0.258192	0.817488
2000.94	-35987.2	-14605.6	6.17284	1.12292	0.25293	0.781777
2000.95	-35987.4	-14605.5	6.19377	1.16362	0.243013	0.739704
2000.97	-35987.5	-14605.5	6.21424	1.20956	0.234937	0.696509
2000.99	-35987.5	-14605.5	6.23395	1.25589	0.230275	0.653457
2001.01	-35987.7	-14605.4	6.2551	1.30547	0.232348	0.609977
2001.02	-35987.8	-14605.4	6.27513	1.34798	0.235638	0.570637
2001.04	-35987.8	-14605.4	6.29763	1.38453	0.241885	0.534884
2001.06	-35988	-14605.3	6.32215	1.4231	0.246066	0.495391
2001.07	-35988.1	-14605.3	6.34863	1.46251	0.249807	0.453177
2001.09	-35988.1	-14605.3	6.3751	1.50822	0.247453	0.408249
2001.11	-35988.3	-14605.2	6.40357	1.55479	0.243751	0.359464
2001.12	-35988.4	-14605.2	6.42721	1.59581	0.240238	0.318087
2001.14	-35988.5	-14605.2	6.4534	1.62684	0.239939	0.282747
2001.16	-35988.6	-14605.1	6.48159	1.65197	0.240008	0.252147
2001.18	-35988.7	-14605.1	6.51167	1.67238	0.239997	0.227854
2001.19	-35988.8	-14605	6.53836	1.68589	0.240006	0.207099
2001.21	-35988.9	-14605	6.56826	1.70214	0.239981	0.184535
2001.23	-35989	-14605	6.59667	1.72667	0.24	0.154684
2001.24	-35989.1	-14604.9	6.62667	1.76	0.236667	0.118736
2001.26	-35989.2	-14604.9	6.65667	1.79667	0.23	0.0795207
2001.28	-35989.3	-14604.9	6.68667	1.83	0.22	0.0392157
2001.3	-35989.4	-14604.8	6.71667	1.86333	0.213333	0.00108932
2001.31	-35989.5	-14604.8	6.74861	1.89511	0.213466	-0.0357438
2001.33	-35989.6	-14604.7	6.78195	1.92122	0.216924	-0.0647013
2001.35	-35989.7	-14604.7	6.81538	1.93754	0.220014	-0.0884525
2001.36	-35989.9	-14604.7	6.85073	1.95139	0.215761	-0.108982
2001.38	-35990	-14604.6	6.88384	1.96109	0.205266	-0.126041
2001.4	-35990.1	-14604.6	6.91745	1.97131	0.191474	-0.14122
2001.41	-35990.2	-14604.5	6.95274	1.98141	0.178744	-0.156103
2001.43	-35990.3	-14604.5	6.98576	1.98787	0.176108	-0.168655
2001.45	-35990.4	-14604.5	7.01953	1.99415	0.17331	-0.177801
2001.47	-35990.5	-14604.4	7.0547	1.99753	0.172183	-0.180447
2001.48	-35990.6	-14604.4	7.08782	2.00027	0.165643	-0.173008
2001.5	-35990.7	-14604.4	7.12108	1.9999	0.161986	-0.159911
2001.52	-35990.9	-14604.3	7.15496	2.00015	0.155551	-0.142695
2001.53	-35991	-14604.3	7.18989	1.9993	0.152262	-0.124675
2001.55	-35991.1	-14604.2	7.22363	1.99558	0.149726	-0.108313
2001.57	-35991.2	-14604.2	7.25873	1.99209	0.150083	-0.0936802
2001.58	-35991.3	-14604.1	7.29149	1.98907	0.149974	-0.0836244
2001.6	-35991.4	-14604.1	7.326	1.98442	0.150022	-0.0743079
2001.62	-35991.6	-14604.1	7.35956	1.97721	0.149925	-0.0666753
2001.63	-35991.7	-14604	7.38878	1.97032	0.150277	-0.0617793
2001.65	-35991.8	-14604	7.41957	1.96523	0.14872	-0.0610395
2001.67	-35991.9	-14603.9	7.45232	1.96025	0.145343	-0.0642611
2001.69	-35992	-14603.9	7.48551	1.95483	0.140165	-0.070722
2001.7	-35992.1	-14603.9	7.51998	1.95151	0.134995	-0.0803471
2001.72	-35992.3	-14603.8	7.55458	1.94969	0.129856	-0.0923094
2001.74	-35992.4	-14603.8	7.58738	1.95008	0.124582	-0.105195
2001.75	-35992.5	-14603.7	7.6221	1.94998	0.121543	-0.12066
2001.77	-35992.6	-14603.7	7.65651	1.95	0.117974	-0.137137
2001.79	-35992.7	-14603.6	7.68936	1.95002	0.114809	-0.153182
2001.81	-35992.9	-14603.6	7.72413	1.94993	0.111004	-0.17099
2001.82	-35993	-14603.5	7.75874	1.9503	0.109695	-0.188909
2001.84	-35993.1	-14603.5	7.78934	1.94796	0.110372	-0.206355
2001.86	-35993.3	-14603.5	7.82071	1.94467	0.107854	-0.222941
2001.87	-35993.4	-14603.4	7.85102	1.93844	0.104259	-0.239249
2001.89	-35993.5	-14603.4	7.88339	1.93445	0.100994	-0.255284
2001.91	-35993.6	-14603.3	7.9167	1.92857	0.0976461	-0.274021
2001.92	-35993.8	-14603.3	7.95172	1.92405	0.0942224	-0.293874
2001.94	-35993.9	-14603.2	7.98558	1.92056	0.0905314	-0.313009
2001.96	-35994	-14603.2	8.01886	1.91993	0.0898511	-0.327941
2001.98	-35994.2	-14603.1	8.05123	1.91983	0.0900896	-0.34194
2001.99	-35994.3	-14603.1	8.08132	1.92264	0.0897412	-0.353262
2002.01	-35994.4	-14603	8.1128	1.92623	0.0929134	-0.363853
2002.03	-35994.5	-14603	8.1461	1.92978	0.0960974	-0.370822
2002.04	-35994.7	-14603	8.17929	1.93002	0.102634	-0.376247
