# Supplementary material for: Extraction of driving behavior primitives considering driver expectation and vehicle dynamics
Source: PLoS One. 2025 Dec 31;20(12):e0340123. doi: 10.1371/journal.pone.0340123 (PMC12755792; doi:10.1371/journal.pone.0340123)
Supplement: S2 File — The dataset utilized in this study is organized into two main folders, categorizing driving scenarios into straight driving and turning maneuvers. These folders contain the raw, unprocessed behavioral data. For a detailed description of the variables and format within the.xlsx files, please refer to the accompanying readme.txt file. (ZIP) [file pone.0340123.s002.zip › DataSetForPimitiveExaction-2/turning/c23_w_2.xlsx]

## Sheet: Sheet1
2018.91	-36127.5	-14553.7	3.95	0.13	-0.02	-0.323529
2018.92	-36127.6	-14553.7	3.95356	0.13	-0.0199978	-0.376772
2018.94	-36127.6	-14553.7	3.95688	0.13	-0.0200099	-0.431461
2018.96	-36127.7	-14553.7	3.9601	0.13	-0.0199625	-0.496874
2018.98	-36127.7	-14553.6	3.95988	0.13	-0.0202992	-0.580667
2018.99	-36127.8	-14553.6	3.96029	0.13	-0.023499	-0.668274
2019.01	-36127.9	-14553.6	3.96386	0.13	-0.0234334	-0.760801
2019.03	-36127.9	-14553.6	3.96543	0.130001	-0.0254899	-0.811491
2019.04	-36128	-14553.6	3.96713	0.129999	-0.0265829	-0.846652
2019.06	-36128.1	-14553.5	3.97073	0.129995	-0.0245275	-0.891216
2019.08	-36128.1	-14553.5	3.97388	0.130004	-0.023405	-0.935606
2019.09	-36128.2	-14553.5	3.97534	0.130021	-0.0253494	-0.970688
2019.11	-36128.3	-14553.5	3.97731	0.129983	-0.026721	-0.998399
2019.13	-36128.3	-14553.4	3.9809	0.129926	-0.0260523	-1.02066
2019.14	-36128.4	-14553.4	3.98411	0.130079	-0.0276401	-1.03669
2019.16	-36128.5	-14553.4	3.98583	0.130271	-0.0330748	-1.04639
2019.18	-36128.5	-14553.4	3.98717	0.129621	-0.0381388	-1.0515
2019.2	-36128.6	-14553.4	3.98882	0.127919	-0.0411463	-1.05345
2019.21	-36128.6	-14553.3	3.99065	0.126037	-0.0449445	-1.05298
2019.23	-36128.7	-14553.3	3.99242	0.124376	-0.0503916	-1.0508
2019.25	-36128.8	-14553.3	3.9939	0.122525	-0.0549446	-1.04765
2019.26	-36128.8	-14553.3	3.99544	0.120658	-0.0580936	-1.04422
2019.28	-36128.9	-14553.2	3.99812	0.119737	-0.062156	-1.04107
2019.3	-36129	-14553.2	4.00168	0.119842	-0.0674264	-1.03838
2019.32	-36129	-14553.2	4.00444	0.120069	-0.0718815	-1.03586
2019.33	-36129.1	-14553.2	4.00602	0.120037	-0.0751316	-1.03357
2019.35	-36129.2	-14553.1	4.00748	0.119981	-0.0785994	-1.03188
2019.37	-36129.2	-14553.1	4.00924	0.119991	-0.0821885	-1.03083
2019.38	-36129.3	-14553.1	4.01107	0.120006	-0.0844376	-1.03012
2019.4	-36129.4	-14553.1	4.01274	0.120002	-0.0858444	-1.03011
2019.42	-36129.4	-14553.1	4.01411	0.119999	-0.0883795	-1.03162
2019.43	-36129.5	-14553	4.01578	0.119999	-0.092056	-1.03521
2019.45	-36129.5	-14553	4.01881	0.12	-0.0954386	-1.04123
2019.47	-36129.6	-14553	4.02244	0.12	-0.0988019	-1.05014
2019.49	-36129.7	-14553	4.02489	0.12	-0.103419	-1.06236
2019.5	-36129.7	-14553	4.02628	0.12	-0.108621	-1.07774
2019.52	-36129.8	-14552.9	4.02775	0.120001	-0.112771	-1.09576
2019.54	-36129.9	-14552.9	4.02956	0.120001	-0.115945	-1.11592
2019.55	-36129.9	-14552.9	4.03143	0.119995	-0.119142	-1.13762
2019.57	-36130	-14552.9	4.03308	0.119997	-0.122677	-1.15961
2019.59	-36130.1	-14552.8	4.0344	0.120019	-0.126655	-1.1805
2019.6	-36130.1	-14552.8	4.0362	0.12001	-0.13211	-1.20029
2019.62	-36130.2	-14552.8	4.03945	0.119931	-0.140083	-1.21933
2019.64	-36130.3	-14552.8	4.04299	0.119973	-0.14901	-1.2367
2019.66	-36130.3	-14552.8	4.04519	0.120271	-0.156636	-1.25118
2019.67	-36130.4	-14552.7	4.04658	0.120052	-0.162982	-1.26299
2019.69	-36130.4	-14552.7	4.04821	0.118575	-0.168648	-1.27265
2019.71	-36130.5	-14552.7	4.04991	0.116754	-0.173125	-1.27965
2019.72	-36130.6	-14552.7	4.05136	0.115501	-0.176126	-1.28411
2019.74	-36130.7	-14552.6	4.05333	0.113333	-0.18	-1.29085
2019.76	-36130.7	-14552.6	4.05667	0.11	-0.186667	-1.30501
2019.77	-36130.8	-14552.6	4.0601	0.110025	-0.193728	-1.32721
2019.79	-36130.9	-14552.6	4.05994	0.109993	-0.200417	-1.35586
2019.81	-36130.9	-14552.6	4.06013	0.110002	-0.206957	-1.38868
2019.83	-36131	-14552.5	4.06376	0.109999	-0.210364	-1.41915
2019.84	-36131	-14552.5	4.0671	0.11	-0.213729	-1.43414
2019.86	-36131.1	-14552.5	4.07017	0.11	-0.217074	-1.42296
2019.88	-36131.2	-14552.5	4.06985	0.11	-0.220613	-1.38405
2019.89	-36131.3	-14552.5	4.07039	0.11	-0.223892	-1.33408
2019.91	-36131.3	-14552.4	4.07398	0.11	-0.227349	-1.28484
2019.93	-36131.4	-14552.4	4.07759	0.11	-0.230441	-1.24394
2019.94	-36131.4	-14552.4	4.08024	0.11	-0.229254	-1.21233
2019.96	-36131.5	-14552.4	4.07998	0.110001	-0.226389	-1.18702
2019.98	-36131.6	-14552.4	4.07983	0.109997	-0.226837	-1.16552
2020	-36131.7	-14552.3	4.08079	0.110012	-0.233636	-1.14829
2020.01	-36131.7	-14552.3	4.08456	0.109947	-0.247273	-1.12984
2020.03	-36131.8	-14552.3	4.088	0.1102	-0.257543	-1.11276
2020.05	-36131.8	-14552.3	4.09034	0.109108	-0.271838	-1.09739
2020.06	-36131.9	-14552.2	4.08973	0.105396	-0.291657	-1.0854
2020.08	-36132	-14552.2	4.0911	0.101761	-0.315983	-1.07595
2020.1	-36132	-14552.2	4.0948	0.099608	-0.332492	-1.0698
2020.11	-36132.1	-14552.2	4.09849	0.100649	-0.348517	-1.06092
2020.13	-36132.2	-14552.2	4.10027	0.0967727	-0.371456	-1.03053
2020.15	-36132.2	-14552.1	4.09994	0.081331	-0.402439	-0.948204
2020.16	-36132.3	-14552.1	4.10002	0.0543636	-0.426971	-0.799571
2020.18	-36132.4	-14552.1	4.1	0.0254678	-0.440542	-0.609868
2020.2	-36132.4	-14552.1	4.1	-0.000879363	-0.453058	-0.388549
2020.22	-36132.5	-14552.1	4.10002	-0.0341382	-0.475267	-0.185175
2020.23	-36132.6	-14552	4.09992	-0.0739289	-0.500192	-0.0272788
2020.25	-36132.6	-14552	4.10029	-0.126259	-0.527047	0.0962123
2020.27	-36132.7	-14552	4.09793	-0.181408	-0.549713	0.183245
2020.28	-36132.8	-14552	4.09489	-0.235035	-0.573196	0.244368
2020.3	-36132.9	-14552	4.08859	-0.2846	-0.60177	0.300186
2020.32	-36132.9	-14552	4.08437	-0.345031	-0.629161	0.357633
2020.34	-36133	-14551.9	4.07875	-0.423924	-0.65331	0.42465
2020.35	-36133.1	-14551.9	4.07211	-0.517007	-0.676932	0.501695
2020.37	-36133.1	-14551.9	4.05992	-0.611236	-0.706536	0.581005
2020.39	-36133.2	-14551.9	4.04801	-0.6763	-0.731363	0.635172
2020.4	-36133.2	-14551.9	4.03849	-0.719186	-0.750042	0.667764
2020.42	-36133.3	-14551.9	4.02682	-0.765552	-0.769838	0.701367
2020.44	-36133.4	-14551.8	4.01265	-0.815104	-0.790035	0.737806
2020.45	-36133.5	-14551.8	3.99733	-0.857649	-0.806625	0.770733
2020.47	-36133.5	-14551.8	3.9818	-0.890167	-0.816158	0.797868
2020.49	-36133.6	-14551.8	3.96672	-0.913009	-0.816124	0.818902
2020.51	-36133.6	-14551.8	3.95178	-0.928517	-0.808016	0.834963
2020.52	-36133.7	-14551.8	3.93646	-0.939391	-0.794279	0.847391
2020.54	-36133.8	-14551.8	3.92091	-0.946376	-0.774692	0.855855
2020.56	-36133.8	-14551.8	3.90544	-0.949651	-0.748855	0.859812
2020.57	-36133.9	-14551.7	3.89	-0.95	-0.72	0.860566
2020.59	-36134	-14551.7	3.87449	-0.948487	-0.69132	0.859623
2020.61	-36134	-14551.7	3.8591	-0.94657	-0.661505	0.857103
2020.62	-36134.1	-14551.7	3.84402	-0.945183	-0.628922	0.853198
2020.64	-36134.2	-14551.7	3.82913	-0.943169	-0.594631	0.849495
2020.66	-36134.2	-14551.7	3.81409	-0.939679	-0.560609	0.847344
2020.68	-36134.3	-14551.7	3.79802	-0.936354	-0.530024	0.846317
2020.69	-36134.4	-14551.7	3.78065	-0.934504	-0.505472	0.845937
2020.71	-36134.4	-14551.6	3.76384	-0.933037	-0.487235	0.846631
2020.73	-36134.5	-14551.6	3.74875	-0.931171	-0.475224	0.848617
2020.74	-36134.6	-14551.6	3.73401	-0.929861	-0.469428	0.851237
2020.76	-36134.6	-14551.6	3.71857	-0.929741	-0.469621	0.854212
2020.78	-36134.7	-14551.6	3.70306	-0.930075	-0.475028	0.858475
2020.79	-36134.7	-14551.6	3.688	-0.930955	-0.484484	0.864885
2020.81	-36134.8	-14551.6	3.67318	-0.934545	-0.496199	0.873799
2020.83	-36134.9	-14551.6	3.65806	-0.942291	-0.509305	0.885736
2020.85	-36134.9	-14551.6	3.64166	-0.953692	-0.524922	0.901668
2020.86	-36135	-14551.6	3.62417	-0.968452	-0.54256	0.921575
2020.88	-36135	-14551.6	3.60784	-0.987001	-0.558579	0.943655
2020.9	-36135.1	-14551.5	3.59312	-1.0087	-0.571738	0.966846
2020.91	-36135.2	-14551.5	3.57762	-1.03125	-0.584746	0.991416
2020.93	-36135.2	-14551.5	3.56036	-1.05347	-0.598702	1.01688
2020.95	-36135.3	-14551.5	3.54286	-1.07604	-0.611871	1.04153
2020.96	-36135.4	-14551.5	3.52577	-1.09863	-0.622528	1.06415
2020.98	-36135.4	-14551.5	3.50843	-1.1195	-0.629311	1.08434
2021	-36135.5	-14551.5	3.49019	-1.13786	-0.632465	1.10187
2021.02	-36135.5	-14551.5	3.47058	-1.15401	-0.633902	1.11659
2021.03	-36135.6	-14551.5	3.44985	-1.16783	-0.634057	1.12839
2021.05	-36135.7	-14551.5	3.429	-1.17868	-0.631782	1.13716
2021.07	-36135.7	-14551.5	3.40843	-1.18698	-0.627993	1.14311
2021.08	-36135.8	-14551.5	3.388	-1.19415	-0.625329	1.14685
2021.1	-36135.8	-14551.5	3.36798	-1.20077	-0.622383	1.14935
2021.12	-36135.9	-14551.5	3.34892	-1.20688	-0.614919	1.1519
2021.13	-36135.9	-14551.5	3.33017	-1.21369	-0.605566	1.15535
2021.15	-36136	-14551.5	3.31028	-1.22325	-0.601935	1.16014
2021.17	-36136.1	-14551.5	3.28944	-1.23585	-0.60501	1.1666
2021.18	-36136.1	-14551.5	3.26888	-1.25055	-0.611286	1.1749
2021.2	-36136.2	-14551.5	3.2483	-1.26627	-0.618389	1.18483
2021.22	-36136.2	-14551.5	3.22677	-1.28211	-0.624908	1.19595
2021.24	-36136.3	-14551.5	3.20499	-1.29901	-0.631558	1.20754
2021.25	-36136.3	-14551.4	3.18427	-1.31829	-0.639597	1.21872
2021.27	-36136.4	-14551.4	3.16374	-1.3371	-0.646067	1.22839
2021.29	-36136.4	-14551.4	3.14185	-1.35102	-0.647066	1.23525
2021.3	-36136.5	-14551.4	3.11929	-1.35935	-0.646502	1.23759
2021.32	-36136.5	-14551.4	3.09741	-1.36246	-0.650187	1.23367
2021.34	-36136.6	-14551.4	3.07589	-1.35787	-0.656058	1.22287
2021.36	-36136.7	-14551.4	3.0539	-1.34279	-0.659477	1.20522
2021.37	-36136.7	-14551.4	3.03134	-1.31834	-0.657054	1.18229
2021.39	-36136.8	-14551.4	3.00855	-1.28766	-0.646652	1.15629
2021.41	-36136.8	-14551.4	2.98667	-1.25667	-0.63	1.12963
2021.42	-36136.9	-14551.4	2.96651	-1.23036	-0.608796	1.10462
2021.44	-36136.9	-14551.4	2.94667	-1.20667	-0.58	1.08279
2021.46	-36137	-14551.4	2.92585	-1.18304	-0.542132	1.06502
2021.47	-36137	-14551.4	2.90552	-1.16226	-0.504695	1.0504
2021.49	-36137.1	-14551.4	2.88702	-1.14663	-0.4766	1.03777
2021.51	-36137.1	-14551.5	2.86891	-1.13245	-0.455539	1.02661
2021.53	-36137.2	-14551.4	2.8499	-1.11655	-0.438162	1.01626
2021.54	-36137.2	-14551.5	2.83121	-1.10179	-0.425481	1.00513
2021.56	-36137.3	-14551.5	2.81389	-1.09078	-0.418642	0.992079
2021.58	-36137.3	-14551.5	2.797	-1.08178	-0.416588	0.977837
2021.59	-36137.4	-14551.5	2.77977	-1.07307	-0.417825	0.963003
2021.61	-36137.4	-14551.5	2.76269	-1.06477	-0.420759	0.947118
2021.63	-36137.5	-14551.5	2.74604	-1.05672	-0.424131	0.930165
2021.64	-36137.5	-14551.5	2.72938	-1.04773	-0.427413	0.91333
2021.66	-36137.5	-14551.5	2.71233	-1.03737	-0.431464	0.89772
2021.68	-36137.6	-14551.5	2.69479	-1.02707	-0.439759	0.883997
2021.7	-36137.6	-14551.5	2.67729	-1.0181	-0.454335	0.873079
2021.71	-36137.7	-14551.5	2.66126	-1.01113	-0.474193	0.86641
2021.73	-36137.7	-14551.5	2.6466	-1.00608	-0.497543	0.864695
2021.75	-36137.8	-14551.5	2.63082	-1.00189	-0.521872	0.867473
2021.76	-36137.8	-14551.5	2.61337	-0.998229	-0.544762	0.874326
2021.78	-36137.9	-14551.5	2.59674	-0.995925	-0.564	0.885032
2021.8	-36137.9	-14551.5	2.58153	-0.994495	-0.576886	0.899022
2021.81	-36138	-14551.5	2.56568	-0.99179	-0.580275	0.915266
2021.83	-36138	-14551.5	2.54881	-0.988058	-0.576092	0.932784
2021.85	-36138	-14551.5	2.53246	-0.986109	-0.571566	0.950601
2021.87	-36138.1	-14551.5	2.51711	-0.985007	-0.568636	0.965786
2021.88	-36138.1	-14551.5	2.50197	-0.979575	-0.563508	0.973351
2021.9	-36138.2	-14551.5	2.4869	-0.96341	-0.557715	0.969487
2021.92	-36138.2	-14551.5	2.47246	-0.929527	-0.557546	0.951508
2021.93	-36138.3	-14551.5	2.45878	-0.878065	-0.560448	0.915542
2021.95	-36138.3	-14551.6	2.44573	-0.815234	-0.556153	0.856961
2021.97	-36138.3	-14551.6	2.43377	-0.738693	-0.544428	0.777167
2021.98	-36138.4	-14551.6	2.42382	-0.640571	-0.532779	0.682266
2022	-36138.4	-14551.6	2.41559	-0.531082	-0.522909	0.57703
2022.02	-36138.5	-14551.6	2.40809	-0.430821	-0.512838	0.46543
2022.04	-36138.5	-14551.6	2.40158	-0.339973	-0.504697	0.353372
2022.05	-36138.6	-14551.6	2.39693	-0.248476	-0.502564	0.247639
2022.07	-36138.6	-14551.6	2.3939	-0.163724	-0.505601	0.152403
2022.09	-36138.6	-14551.6	2.39171	-0.101247	-0.510375	0.0703409
2022.1	-36138.7	-14551.6	2.39019	-0.0593589	-0.515682	0.0043164
2022.12	-36138.7	-14551.6	2.38951	-0.0287384	-0.521528	-0.0434664
2022.14	-36138.8	-14551.6	2.38983	-0.00642791	-0.528565	-0.076045
2022.15	-36138.8	-14551.6	2.3912	0.00799588	-0.537592	-0.098335
2022.17	-36138.8	-14551.7	2.39311	0.0160468	-0.548593	-0.11306
2022.19	-36138.9	-14551.7	2.39491	0.0196089	-0.561279	-0.122044
2022.2	-36138.9	-14551.7	2.39657	0.0200464	-0.575754	-0.127223
2022.22	-36139	-14551.7	2.39822	0.0185946	-0.592031	-0.130313
2022.24	-36139	-14551.7	2.3999	0.0167534	-0.60901	-0.131772
2022.26	-36139	-14551.7	2.40163	0.0155446	-0.625715	-0.131624
2022.27	-36139.1	-14551.7	2.40333	0.0133333	-0.643333	-0.12963
2022.29	-36139.1	-14551.7	2.40499	0.00854773	-0.662737	-0.125543
2022.31	-36139.2	-14551.7	2.40678	0.00303743	-0.68097	-0.119411
2022.32	-36139.2	-14551.7	2.40871	-0.00154315	-0.695846	-0.111556
2022.34	-36139.3	-14551.8	2.41005	-0.00706403	-0.710984	-0.102982
2022.36	-36139.3	-14551.8	2.41023	-0.0151877	-0.729515	-0.094547
2022.38	-36139.3	-14551.8	2.40998	-0.024404	-0.748864	-0.0861505
2022.39	-36139.4	-14551.8	2.40995	-0.0331305	-0.766424	-0.0776541
2022.41	-36139.4	-14551.8	2.41001	-0.0414572	-0.782879	-0.0693795
2022.43	-36139.5	-14551.8	2.41	-0.0497262	-0.799319	-0.0616026
2022.44	-36139.5	-14551.8	2.41001	-0.0581797	-0.816422	-0.0542978
2022.46	-36139.5	-14551.8	2.41007	-0.0661074	-0.832572	-0.0474259
2022.48	-36139.6	-14551.9	2.40994	-0.0705791	-0.840861	-0.0410234
2022.49	-36139.6	-14551.9	2.40973	-0.070639	-0.839123	-0.0354831
2022.51	-36139.7	-14551.9	2.4103	-0.0699551	-0.836276	-0.031884
2022.53	-36139.7	-14551.9	2.41197	-0.0703391	-0.83602	-0.0302959
2022.55	-36139.7	-14551.9	2.41386	-0.0694694	-0.830834	-0.0289205
2022.56	-36139.8	-14551.9	2.41553	-0.0671078	-0.819235	-0.0270154
2022.58	-36139.8	-14551.9	2.41736	-0.0672498	-0.811888	-0.0259536
2022.6	-36139.9	-14551.9	2.41925	-0.0709793	-0.811421	-0.026087
2022.61	-36139.9	-14552	2.42024	-0.0745384	-0.807062	-0.0259963
2022.63	-36139.9	-14552	2.42018	-0.0761506	-0.79495	-0.0256701
2022.65	-36140	-14552	2.41994	-0.0769969	-0.781174	-0.0270098
2022.66	-36140	-14552	2.41996	-0.0772401	-0.767946	-0.0304817
2022.68	-36140.1	-14552	2.42001	-0.0755754	-0.751926	-0.0346271
2022.7	-36140.1	-14552.1	2.41999	-0.0720593	-0.733098	-0.0388953
2022.72	-36140.1	-14552.1	2.42003	-0.0682844	-0.715326	-0.0438166
2022.73	-36140.2	-14552.1	2.42007	-0.0649071	-0.700049	-0.0490319
2022.75	-36140.2	-14552.1	2.41985	-0.0615087	-0.685909	-0.0532088
2022.77	-36140.3	-14552.1	2.41976	-0.0580382	-0.672192	-0.0558871
2022.78	-36140.3	-14552.1	2.42074	-0.0547918	-0.658858	-0.0574381
2022.8	-36140.3	-14552.2	2.42263	-0.0514007	-0.645166	-0.0578885
2022.82	-36140.4	-14552.2	2.42449	-0.047037	-0.629882	-0.0569778
2022.83	-36140.4	-14552.2	2.4261	-0.0418624	-0.612922	-0.0545819
2022.85	-36140.5	-14552.2	2.42775	-0.0366654	-0.594933	-0.0506843
2022.87	-36140.5	-14552.2	2.42948	-0.0315456	-0.57588	-0.0453778
2022.88	-36140.5	-14552.3	2.43123	-0.0262007	-0.555407	-0.0388351
2022.9	-36140.6	-14552.3	2.43294	-0.0210774	-0.534688	-0.0312989
2022.92	-36140.6	-14552.3	2.43461	-0.0169717	-0.51571	-0.0230942
2022.94	-36140.7	-14552.3	2.43627	-0.0139298	-0.499837	-0.0149039
2022.95	-36140.7	-14552.3	2.43796	-0.0116607	-0.488053	-0.00751003
2022.97	-36140.7	-14552.3	2.43969	-0.0101705	-0.480797	-0.00105481
2022.99	-36140.8	-14552.4	2.44144	-0.00959176	-0.478153	0.00459773
2023	-36140.8	-14552.4	2.44314	-0.0099077	-0.479597	0.00932048
2023.02	-36140.8	-14552.4	2.44474	-0.0110528	-0.484414	0.0130689
2023.04	-36140.9	-14552.4	2.44645	-0.0130418	-0.492228	0.0169047
2023.06	-36140.9	-14552.4	2.4484	-0.0159202	-0.502788	0.022107
2023.07	-36140.9	-14552.5	2.44994	-0.0197443	-0.515828	0.0289588
2023.09	-36141	-14552.5	2.45036	-0.0244855	-0.531149	0.0373869
2023.11	-36141	-14552.5	2.45003	-0.0296916	-0.548877	0.0473027
2023.12	-36141.1	-14552.5	2.44966	-0.0348771	-0.568959	0.0585655
2023.14	-36141.1	-14552.5	2.45	-0.04	-0.59	0.0708061
2023.16	-36141.1	-14552.6	2.45149	-0.0451366	-0.610636	0.0836065
2023.17	-36141.2	-14552.6	2.45344	-0.050305	-0.631224	0.0966268
2023.19	-36141.2	-14552.6	2.45515	-0.0554874	-0.652128	0.109597
2023.21	-36141.3	-14552.6	2.45689	-0.0605934	-0.67229	0.122413
2023.23	-36141.3	-14552.7	2.4588	-0.0655823	-0.690908	0.135022
2023.24	-36141.3	-14552.7	2.46009	-0.0705969	-0.708761	0.147416
2023.26	-36141.4	-14552.7	2.46023	-0.0757396	-0.726369	0.159478
2023.28	-36141.4	-14552.7	2.45997	-0.080908	-0.742746	0.170757
2023.29	-36141.4	-14552.7	2.45994	-0.0860371	-0.757051	0.181022
2023.31	-36141.5	-14552.8	2.46001	-0.0912354	-0.769415	0.190707
2023.33	-36141.5	-14552.8	2.46002	-0.0964075	-0.779958	0.200102
2023.34	-36141.6	-14552.8	2.46	-0.100996	-0.788475	0.20901
2023.36	-36141.6	-14552.8	2.46	-0.104626	-0.794477	0.217141
2023.38	-36141.6	-14552.9	2.46	-0.107404	-0.796986	0.224142
2023.39	-36141.7	-14552.9	2.46	-0.109325	-0.795782	0.22954
2023.41	-36141.7	-14552.9	2.46	-0.110085	-0.792046	0.232677
2023.43	-36141.7	-14552.9	2.45998	-0.109561	-0.786515	0.233352
2023.45	-36141.8	-14553	2.45998	-0.107982	-0.778917	0.232192
2023.46	-36141.8	-14553	2.46002	-0.105609	-0.768891	0.229895
2023.48	-36141.9	-14553	2.46007	-0.102584	-0.756395	0.226893
2023.5	-36141.9	-14553	2.46006	-0.0988949	-0.741788	0.223274
2023.51	-36141.9	-14553.1	2.45991	-0.0945337	-0.725472	0.219113
2023.53	-36142	-14553.1	2.45973	-0.0897808	-0.708185	0.214608
2023.55	-36142	-14553.1	2.4598	-0.0852307	-0.691035	0.210093
2023.57	-36142	-14553.1	2.46039	-0.0814765	-0.675137	0.205907
2023.58	-36142.1	-14553.2	2.46149	-0.0787779	-0.661347	0.202407
2023.6	-36142.1	-14553.2	2.4628	-0.0770854	-0.650286	0.199961
2023.62	-36142.1	-14553.2	2.46403	-0.0763543	-0.642555	0.198916
2023.63	-36142.2	-14553.2	2.46513	-0.076796	-0.638625	0.199276
2023.65	-36142.2	-14553.3	2.46624	-0.0788257	-0.638857	0.200775
2023.67	-36142.2	-14553.3	2.46749	-0.0828037	-0.643564	0.203159
2023.68	-36142.3	-14553.3	2.46876	-0.088334	-0.652471	0.206405
2023.7	-36142.3	-14553.4	2.46977	-0.0945068	-0.6649	0.210653
2023.72	-36142.3	-14553.4	2.47023	-0.100464	-0.680156	0.216009
2023.74	-36142.4	-14553.4	2.47023	-0.106118	-0.697392	0.22214
2023.75	-36142.4	-14553.4	2.47004	-0.111904	-0.715656	0.228418
2023.77	-36142.5	-14553.5	2.46993	-0.118158	-0.734004	0.23426
2023.79	-36142.5	-14553.5	2.46994	-0.124304	-0.751549	0.239527
2023.8	-36142.5	-14553.5	2.46999	-0.129312	-0.767434	0.244301
2023.82	-36142.6	-14553.6	2.47002	-0.132306	-0.780795	0.248618
2023.84	-36142.6	-14553.6	2.47002	-0.13346	-0.790734	0.252215
2023.85	-36142.6	-14553.6	2.47	-0.133393	-0.796335	0.254701
2023.87	-36142.6	-14553.6	2.46999	-0.132576	-0.796766	0.255752
2023.89	-36142.7	-14553.7	2.46998	-0.130648	-0.791661	0.25543
2023.91	-36142.7	-14553.7	2.47	-0.126953	-0.780821	0.253933
2023.92	-36142.8	-14553.7	2.47004	-0.121005	-0.76415	0.251421
2023.94	-36142.8	-14553.8	2.47006	-0.113133	-0.742047	0.247876
2023.96	-36142.8	-14553.8	2.47001	-0.103906	-0.715061	0.243229
2023.97	-36142.8	-14553.8	2.46985	-0.0937714	-0.68362	0.237452
2023.99	-36142.9	-14553.8	2.46978	-0.0825787	-0.647589	0.230731
2024.01	-36142.9	-14553.9	2.47	-0.07	-0.606667	0.223312
2024.02	-36142.9	-14553.9	2.47071	-0.0558972	-0.561006	0.21538
2024.04	-36143	-14553.9	2.47188	-0.0408907	-0.512583	0.20688
2024.06	-36143	-14554	2.47343	-0.0257903	-0.463833	0.197696
2024.08	-36143	-14554	2.47534	-0.0111363	-0.416397	0.187879
2024.09	-36143.1	-14554	2.47762	0.00343554	-0.369261	0.178044
2024.11	-36143.1	-14554.1	2.48034	0.0184785	-0.320856	0.168922
2024.13	-36143.1	-14554.1	2.48351	0.0340921	-0.270869	0.161259
2024.14	-36143.2	-14554.1	2.487	0.0490954	-0.222526	0.155832
2024.16	-36143.2	-14554.2	2.49065	0.0620851	-0.179669	0.153424
2024.18	-36143.2	-14554.2	2.4943	0.0721275	-0.14499	0.154951
2024.19	-36143.3	-14554.2	2.49771	0.0794095	-0.118436	0.161637
2024.21	-36143.3	-14554.2	2.50063	0.0842789	-0.0995648	0.174755
2024.23	-36143.3	-14554.3	2.503	0.0867376	-0.088886	0.195274
2024.25	-36143.4	-14554.3	2.50512	0.086088	-0.088842	0.223561
2024.26	-36143.4	-14554.3	2.50735	0.0815565	-0.102087	0.259909
2024.28	-36143.4	-14554.4	2.50979	0.0730536	-0.12953	0.304371
2024.3	-36143.4	-14554.4	2.51209	0.0616688	-0.16908	0.356594
2024.31	-36143.5	-14554.4	2.51389	0.0485981	-0.218359	0.416175
2024.33	-36143.5	-14554.5	2.51509	0.0345328	-0.275528	0.482271
2024.35	-36143.6	-14554.5	2.51606	0.0194219	-0.339542	0.553391
2024.36	-36143.6	-14554.5	2.51716	0.00316525	-0.409406	0.627988
2024.38	-36143.6	-14554.6	2.51845	-0.0139485	-0.48355	0.704473
2024.4	-36143.6	-14554.6	2.51959	-0.0311417	-0.559685	0.781198
2024.41	-36143.7	-14554.6	2.52021	-0.0476079	-0.635448	0.8565
2024.43	-36143.7	-14554.7	2.52027	-0.062608	-0.70778	0.928398
2024.45	-36143.7	-14554.7	2.52008	-0.075476	-0.77287	0.994571
2024.47	-36143.8	-14554.7	2.51993	-0.0855919	-0.827032	1.05277
2024.48	-36143.8	-14554.7	2.51992	-0.0930054	-0.869163	1.10223
2024.5	-36143.8	-14554.8	2.51998	-0.098298	-0.900206	1.14335
2024.52	-36143.9	-14554.8	2.52002	-0.102052	-0.921138	1.17655
2024.53	-36143.9	-14554.8	2.52002	-0.104643	-0.932548	1.20236
2024.55	-36143.9	-14554.9	2.52	-0.106279	-0.934721	1.22138
2024.57	-36144	-14554.9	2.52	-0.107192	-0.928073	1.2342
2024.59	-36144	-14554.9	2.51999	-0.107951	-0.9148	1.24152
2024.6	-36144	-14555	2.52	-0.10935	-0.898301	1.24406
2024.62	-36144	-14555	2.52	-0.112082	-0.881766	1.24258
2024.64	-36144.1	-14555	2.52	-0.115744	-0.86599	1.23786
2024.65	-36144.1	-14555.1	2.52	-0.119294	-0.850381	1.23071
2024.67	-36144.1	-14555.1	2.52	-0.121782	-0.834478	1.22188
2024.69	-36144.1	-14555.1	2.52	-0.123056	-0.819042	1.21172
2024.7	-36144.2	-14555.2	2.52	-0.123361	-0.80544	1.20037
2024.72	-36144.2	-14555.2	2.52	-0.122928	-0.794828	1.188
2024.74	-36144.2	-14555.3	2.52	-0.121864	-0.786883	1.17496
2024.76	-36144.3	-14555.3	2.52	-0.120227	-0.780662	1.16169
2024.77	-36144.3	-14555.3	2.52	-0.118106	-0.775334	1.14858
2024.79	-36144.3	-14555.4	2.52	-0.115747	-0.770719	1.13588
2024.81	-36144.3	-14555.4	2.52	-0.113459	-0.766868	1.12378
2024.82	-36144.4	-14555.4	2.52	-0.111545	-0.76371	1.11242
2024.84	-36144.4	-14555.5	2.52	-0.110296	-0.760586	1.10171
2024.86	-36144.4	-14555.5	2.52	-0.11	-0.756667	1.0915
2024.87	-36144.4	-14555.5	2.52	-0.110784	-0.75141	1.0818
2024.89	-36144.5	-14555.6	2.52	-0.112137	-0.745443	1.07311
2024.91	-36144.5	-14555.6	2.52	-0.113392	-0.739683	1.06609
2024.93	-36144.5	-14555.6	2.52	-0.114043	-0.734797	1.06126
2024.94	-36144.6	-14555.7	2.52	-0.114133	-0.730603	1.05857
2024.96	-36144.6	-14555.7	2.52	-0.113819	-0.726745	1.05788
2024.98	-36144.6	-14555.8	2.52	-0.11326	-0.722864	1.05905
2024.99	-36144.6	-14555.8	2.52	-0.112574	-0.718717	1.06199
2025.01	-36144.7	-14555.8	2.52	-0.111767	-0.71438	1.06671
2025.03	-36144.7	-14555.9	2.52	-0.110823	-0.709985	1.07325
2025.04	-36144.7	-14555.9	2.52	-0.109728	-0.705662	1.08167
2025.06	-36144.7	-14556	2.52	-0.108444	-0.701369	1.09223
2025.08	-36144.8	-14556	2.52	-0.106886	-0.696709	1.10564
2025.1	-36144.8	-14556	2.52	-0.104961	-0.691246	1.12265
2025.11	-36144.8	-14556.1	2.52	-0.102583	-0.684545	1.14403
2025.13	-36144.8	-14556.1	2.52	-0.09993	-0.676649	1.16948
2025.15	-36144.8	-14556.1	2.52	-0.0976374	-0.668409	1.19689
2025.16	-36144.9	-14556.2	2.52	-0.0963765	-0.660753	1.22399
2025.18	-36144.9	-14556.2	2.52	-0.0962608	-0.654277	1.24925
2025.2	-36144.9	-14556.3	2.52	-0.0965835	-0.649089	1.27213
2025.21	-36144.9	-14556.3	2.52	-0.0965906	-0.645261	1.29222
2025.23	-36145	-14556.3	2.52	-0.0962081	-0.642991	1.30911
2025.25	-36145	-14556.4	2.52	-0.0962176	-0.642629	1.32242
2025.27	-36145	-14556.4	2.52	-0.0974232	-0.644518	1.33178
2025.28	-36145	-14556.5	2.52	-0.0997837	-0.648499	1.33732
2025.3	-36145	-14556.5	2.52	-0.102344	-0.653868	1.33967
2025.32	-36145.1	-14556.5	2.52	-0.104149	-0.659918	1.3395
2025.33	-36145.1	-14556.6	2.52	-0.105142	-0.666406	1.33713
2025.35	-36145.1	-14556.6	2.52	-0.106096	-0.673513	1.33258
2025.37	-36145.1	-14556.7	2.52	-0.10777	-0.681404	1.32586
2025.38	-36145.1	-14556.7	2.52001	-0.110143	-0.689682	1.31732
2025.4	-36145.2	-14556.7	2.52	-0.11258	-0.697507	1.30755
2025.42	-36145.2	-14556.8	2.51999	-0.114469	-0.704066	1.29713
2025.43	-36145.2	-14556.8	2.51998	-0.115696	-0.709068	1.28622
2025.45	-36145.2	-14556.9	2.51999	-0.116485	-0.712576	1.27474
2025.47	-36145.2	-14556.9	2.52004	-0.117036	-0.714642	1.26261
2025.49	-36145.3	-14556.9	2.52008	-0.117254	-0.715155	1.24999
2025.5	-36145.3	-14557	2.52003	-0.116873	-0.713906	1.2372
2025.52	-36145.3	-14557	2.51985	-0.115647	-0.7107	1.22454
2025.54	-36145.3	-14557.1	2.51972	-0.113537	-0.70546	1.21199
2025.55	-36145.3	-14557.1	2.51991	-0.1106	-0.698168	1.1994
2025.57	-36145.4	-14557.1	2.52066	-0.106893	-0.688761	1.18665
2025.59	-36145.4	-14557.2	2.52185	-0.102456	-0.676864	1.1737
2025.61	-36145.4	-14557.2	2.52318	-0.0973161	-0.661972	1.16059
2025.62	-36145.4	-14557.3	2.52441	-0.0914801	-0.643692	1.14739
2025.64	-36145.4	-14557.3	2.52553	-0.0848182	-0.622264	1.13431
2025.66	-36145.5	-14557.3	2.5266	-0.0771526	-0.598158	1.12164
2025.67	-36145.5	-14557.4	2.52769	-0.0684252	-0.571914	1.10971
2025.69	-36145.5	-14557.4	2.52882	-0.0591473	-0.54442	1.09909
2025.71	-36145.5	-14557.5	2.53	-0.05	-0.516667	1.09041
2025.72	-36145.5	-14557.5	2.53124	-0.0415016	-0.489469	1.08436
2025.74	-36145.5	-14557.6	2.53242	-0.0335187	-0.462929	1.08169
2025.76	-36145.6	-14557.6	2.53344	-0.0257553	-0.436975	1.08321
2025.78	-36145.6	-14557.6	2.53429	-0.0181605	-0.411973	1.0894
2025.79	-36145.6	-14557.7	2.53531	-0.0113747	-0.389538	1.09986
2025.81	-36145.6	-14557.7	2.5369	-0.006159	-0.371498	1.11404
2025.83	-36145.6	-14557.8	2.5392	-0.00291835	-0.358946	1.1313
2025.84	-36145.6	-14557.8	2.54167	-0.00105263	-0.350888	1.15075
2025.86	-36145.7	-14557.8	2.54361	0.00021357	-0.345968	1.17146
2025.88	-36145.7	-14557.9	2.54472	0.00142308	-0.34341	1.19251
2025.89	-36145.7	-14557.9	2.54563	0.00256427	-0.34383	1.21297
2025.91	-36145.7	-14558	2.5471	0.00354567	-0.348036	1.23195
2025.93	-36145.7	-14558	2.54941	0.0044201	-0.356009	1.24888
2025.95	-36145.7	-14558.1	2.5519	0.00553223	-0.366044	1.26388
2025.96	-36145.8	-14558.1	2.55378	0.00726094	-0.376238	1.27716
2025.98	-36145.8	-14558.1	2.55484	0.0099043	-0.384982	1.28916
2026	-36145.8	-14558.2	2.55576	0.0136212	-0.391177	1.30068
2026.01	-36145.8	-14558.2	2.55734	0.0185494	-0.39379	1.31256
2026.03	-36145.8	-14558.3	2.55976	0.0244298	-0.392699	1.32518
2026.05	-36145.8	-14558.3	2.56225	0.0304205	-0.389119	1.33829
2026.06	-36145.9	-14558.4	2.56405	0.0356609	-0.384309	1.35157
2026.08	-36145.9	-14558.4	2.56507	0.0400392	-0.377886	1.36491
2026.1	-36145.9	-14558.4	2.56598	0.0442519	-0.367691	1.3784
2026.12	-36145.9	-14558.5	2.56749	0.0490167	-0.351555	1.39209
2026.13	-36145.9	-14558.5	2.56972	0.0545431	-0.329342	1.40567
2026.15	-36145.9	-14558.6	2.57221	0.060492	-0.303114	1.41833
2026.17	-36145.9	-14558.6	2.57449	0.066503	-0.275023	1.4293
2026.18	-36146	-14558.6	2.57655	0.0723335	-0.246887	1.43826
2026.2	-36146	-14558.7	2.57887	0.07785	-0.220211	1.44533
2026.22	-36146	-14558.7	2.58186	0.0829308	-0.196429	1.45062
2026.23	-36146	-14558.8	2.5854	0.087575	-0.176028	1.45421
2026.25	-36146	-14558.8	2.58889	0.0918779	-0.158743	1.45614
2026.27	-36146	-14558.9	2.59177	0.0959209	-0.144322	1.45643
2026.29	-36146.1	-14558.9	2.59403	0.0995828	-0.132916	1.45509
2026.3	-36146.1	-14558.9	2.59606	0.102605	-0.124956	1.45215
2026.32	-36146.1	-14559	2.59821	0.104795	-0.120626	1.44762
2026.34	-36146.1	-14559	2.60052	0.106682	-0.117596	1.44163
2026.35	-36146.1	-14559.1	2.60281	0.10921	-0.112074	1.43434
2026.37	-36146.1	-14559.1	2.60495	0.113168	-0.100934	1.42594
2026.39	-36146.2	-14559.2	2.60709	0.118034	-0.0867236	1.41649
2026.4	-36146.2	-14559.2	2.60952	0.122637	-0.0747965	1.40608
2026.42	-36146.2	-14559.2	2.61248	0.125967	-0.0696234	1.39477
2026.44	-36146.2	-14559.3	2.6159	0.128155	-0.069489	1.38285
2026.45	-36146.2	-14559.3	2.61956	0.129812	-0.0700827	1.37071
2026.47	-36146.2	-14559.4	2.62325	0.131424	-0.0678627	1.35866
2026.49	-36146.3	-14559.4	2.62675	0.13276	-0.0637256	1.3468
2026.51	-36146.3	-14559.4	2.62984	0.133334	-0.0601408	1.33511
2026.52	-36146.3	-14559.5	2.63237	0.132803	-0.0588999	1.32357
2026.54	-36146.3	-14559.5	2.63455	0.13151	-0.0585489	1.31211
2026.56	-36146.3	-14559.6	2.63667	0.13	-0.0566667	1.30065
2026.57	-36146.3	-14559.6	2.63893	0.128708	-0.0516517	1.28913
2026.59	-36146.4	-14559.7	2.64125	0.127619	-0.0451818	1.27762
2026.61	-36146.4	-14559.7	2.64346	0.126607	-0.0397542	1.26622
2026.62	-36146.4	-14559.7	2.64549	0.125563	-0.0371195	1.25501
2026.64	-36146.4	-14559.8	2.64767	0.124434	-0.0365225	1.24393
2026.66	-36146.4	-14559.8	2.65036	0.123178	-0.0366834	1.23291
2026.68	-36146.5	-14559.9	2.65373	0.121831	-0.0364981	1.22193
2026.69	-36146.5	-14559.9	2.65731	0.120647	-0.0353579	1.21117
2026.71	-36146.5	-14559.9	2.66051	0.119917	-0.0327426	1.20083
2026.73	-36146.5	-14560	2.66303	0.119763	-0.0285416	1.19101
2026.74	-36146.5	-14560	2.66512	0.119904	-0.023621	1.1815
2026.76	-36146.5	-14560.1	2.66716	0.120002	-0.0189884	1.17207
2026.78	-36146.6	-14560.1	2.66937	0.119907	-0.0154704	1.16255
2026.8	-36146.6	-14560.2	2.67169	0.119856	-0.0135286	1.15289
2026.81	-36146.6	-14560.2	2.67401	0.12013	-0.0135702	1.14306
2026.83	-36146.6	-14560.2	2.6763	0.120912	-0.0152081	1.13309
2026.85	-36146.6	-14560.3	2.67855	0.122215	-0.0166856	1.12305
2026.86	-36146.6	-14560.3	2.68079	0.124033	-0.0161426	1.11303
2026.88	-36146.7	-14560.4	2.68304	0.126259	-0.0133776	1.10306
2026.9	-36146.7	-14560.4	2.68531	0.128638	-0.0106287	1.09307
2026.91	-36146.7	-14560.5	2.68762	0.130907	-0.0102648	1.08297
2026.93	-36146.7	-14560.5	2.68994	0.133041	-0.0123063	1.07283
2026.95	-36146.7	-14560.5	2.69219	0.135311	-0.0138161	1.06286
2026.97	-36146.7	-14560.6	2.69431	0.138	-0.0117477	1.05329
2026.98	-36146.8	-14560.6	2.6964	0.14121	-0.00514897	1.04407
2027	-36146.8	-14560.7	2.69874	0.144842	0.00467018	1.0349
2027.02	-36146.8	-14560.7	2.70159	0.148795	0.0162888	1.02546
2027.03	-36146.8	-14560.7	2.70494	0.153091	0.0283136	1.01575
2027.05	-36146.8	-14560.8	2.70852	0.157864	0.0393768	1.00608
2027.07	-36146.9	-14560.8	2.71206	0.163232	0.0481516	0.996734
2027.08	-36146.9	-14560.9	2.71547	0.169002	0.05394	0.987772
2027.1	-36146.9	-14560.9	2.71882	0.174735	0.0565431	0.979069
2027.12	-36146.9	-14561	2.72217	0.18001	0.0557729	0.970498
2027.13	-36146.9	-14561	2.72556	0.184696	0.0514041	0.961982
2027.15	-36147	-14561	2.72899	0.188863	0.0431861	0.953483
2027.17	-36147	-14561.1	2.73244	0.192635	0.0310446	0.94492
2027.19	-36147	-14561.1	2.73587	0.196649	0.016691	0.935798
2027.2	-36147	-14561.2	2.73923	0.201839	0.00287406	0.925378
2027.22	-36147	-14561.2	2.74246	0.209141	-0.00806944	0.912931
2027.24	-36147	-14561.3	2.74574	0.219459	-0.017321	0.897818
2027.25	-36147.1	-14561.3	2.74932	0.233684	-0.0278019	0.879443
2027.27	-36147.1	-14561.3	2.75342	0.252643	-0.0419959	0.8572
2027.29	-36147.1	-14561.4	2.75798	0.276734	-0.0593028	0.83039
2027.31	-36147.1	-14561.4	2.76276	0.306175	-0.0778285	0.798278
2027.32	-36147.1	-14561.5	2.76767	0.341225	-0.0958855	0.760264
2027.34	-36147.2	-14561.5	2.77308	0.382397	-0.11299	0.716528
2027.36	-36147.2	-14561.6	2.77957	0.430294	-0.129086	0.667525
2027.37	-36147.2	-14561.6	2.78757	0.485177	-0.144091	0.613746
2027.39	-36147.2	-14561.6	2.79677	0.545692	-0.157807	0.555852
2027.41	-36147.2	-14561.7	2.80667	0.61	-0.17	0.494553
2027.42	-36147.3	-14561.7	2.81695	0.676386	-0.180509	0.430749
2027.44	-36147.3	-14561.8	2.8281	0.743615	-0.189467	0.36609
2027.46	-36147.3	-14561.8	2.8408	0.810578	-0.197081	0.302415
2027.48	-36147.3	-14561.9	2.85548	0.875915	-0.203399	0.24138
2027.49	-36147.3	-14561.9	2.87166	0.937437	-0.20794	0.184041
2027.51	-36147.4	-14562	2.88869	0.992781	-0.210114	0.131323
2027.53	-36147.4	-14562	2.90615	1.04021	-0.209603	0.0840816
2027.54	-36147.4	-14562	2.92429	1.07977	-0.206858	0.0429728
2027.56	-36147.4	-14562.1	2.94348	1.11178	-0.202465	0.00861527
2027.58	-36147.4	-14562.1	2.96376	1.13658	-0.197227	-0.0186936
2027.59	-36147.5	-14562.2	2.98443	1.15435	-0.19246	-0.0394235
2027.61	-36147.5	-14562.2	3.00469	1.16531	-0.189554	-0.054156
2027.63	-36147.5	-14562.3	3.02413	1.16997	-0.189271	-0.0634801
2027.64	-36147.5	-14562.3	3.04317	1.16947	-0.191111	-0.0680001
2027.66	-36147.5	-14562.4	3.06235	1.16502	-0.194422	-0.0683232
2027.68	-36147.6	-14562.4	3.08182	1.15756	-0.198656	-0.0651394
2027.7	-36147.6	-14562.5	3.10114	1.14758	-0.203442	-0.0592823
2027.71	-36147.6	-14562.5	3.11983	1.13555	-0.208433	-0.0515957
2027.73	-36147.6	-14562.6	3.13785	1.12208	-0.213606	-0.042741
2027.75	-36147.6	-14562.6	3.15583	1.10809	-0.219418	-0.0331108
2027.76	-36147.7	-14562.7	3.17444	1.09451	-0.226346	-0.0230743
2027.78	-36147.7	-14562.7	3.19379	1.08174	-0.234307	-0.0129448
2027.8	-36147.7	-14562.8	3.21323	1.0696	-0.242511	-0.00296401
2027.82	-36147.7	-14562.8	3.23212	1.05783	-0.250144	0.0066353
2027.83	-36147.8	-14562.9	3.2503	1.04634	-0.257006	0.0157465
2027.85	-36147.8	-14562.9	3.26821	1.03515	-0.263554	0.024399
2027.87	-36147.8	-14563	3.28626	1.0243	-0.270239	0.0326305
2027.88	-36147.8	-14563	3.30451	1.01386	-0.276706	0.0405066
2027.9	-36147.8	-14563.1	3.32264	1.00392	-0.281858	0.0481189
2027.92	-36147.9	-14563.1	3.34036	0.994565	-0.284661	0.0555342
2027.93	-36147.9	-14563.2	3.35754	0.98559	-0.285566	0.0624174
2027.95	-36147.9	-14563.2	3.37422	0.976592	-0.286198	0.0681138
2027.97	-36147.9	-14563.3	3.39045	0.967281	-0.288105	0.0719665
2027.99	-36147.9	-14563.3	3.40634	0.958926	-0.291454	0.0733984
2028	-36148	-14563.4	3.42206	0.953857	-0.295473	0.0718868
2028.02	-36148	-14563.4	3.43775	0.954266	-0.299458	0.0669061
2028.04	-36148	-14563.5	3.45354	0.960752	-0.303602	0.0578903
2028.05	-36148	-14563.6	3.46953	0.972988	-0.308616	0.0442503
2028.07	-36148.1	-14563.6	3.48582	0.990648	-0.315127	0.025521
2028.09	-36148.1	-14563.7	3.50261	1.01348	-0.323003	0.00226998
2028.1	-36148.1	-14563.7	3.52014	1.04126	-0.33174	-0.0244249
2028.12	-36148.1	-14563.8	3.53862	1.07356	-0.340853	-0.0534761
2028.14	-36148.1	-14563.8	3.55789	1.1083	-0.350017	-0.0837565
2028.15	-36148.2	-14563.9	3.57765	1.14276	-0.358972	-0.114122
2028.17	-36148.2	-14563.9	3.59768	1.17443	-0.367487	-0.143443
2028.19	-36148.2	-14564	3.618	1.20221	-0.375478	-0.170669
2028.21	-36148.2	-14564.1	3.63876	1.22545	-0.382914	-0.194779
2028.22	-36148.3	-14564.1	3.66004	1.24371	-0.389713	-0.214906
2028.24	-36148.3	-14564.2	3.68165	1.25727	-0.395543	-0.230922
2028.26	-36148.3	-14564.2	3.70333	1.26667	-0.4	-0.242919
2028.27	-36148.3	-14564.3	3.72488	1.27236	-0.402759	-0.251041
2028.29	-36148.3	-14564.4	3.74637	1.2745	-0.403818	-0.255632
2028.31	-36148.4	-14564.4	3.76794	1.27316	-0.403257	-0.257086
2028.33	-36148.4	-14564.5	3.78965	1.26853	-0.400846	-0.255796
2028.34	-36148.4	-14564.5	3.81126	1.26129	-0.395318	-0.252148
2028.36	-36148.4	-14564.6	3.83246	1.25219	-0.385189	-0.246525
2028.38	-36148.5	-14564.7	3.8531	1.24182	-0.369765	-0.239312
2028.39	-36148.5	-14564.7	3.87338	1.23031	-0.350585	-0.230888
2028.41	-36148.5	-14564.8	3.89357	1.2177	-0.329577	-0.221635
2028.43	-36148.5	-14564.8	3.91386	1.20418	-0.308166	-0.21187
2028.44	-36148.5	-14564.9	3.93429	1.19036	-0.286584	-0.201765
2028.46	-36148.6	-14565	3.95485	1.1769	-0.26489	-0.191468
2028.48	-36148.6	-14565	3.97547	1.16416	-0.243428	-0.181178
2028.5	-36148.6	-14565.1	3.99588	1.15189	-0.223114	-0.17119
2028.51	-36148.6	-14565.2	4.01579	1.13977	-0.204924	-0.161809
2028.53	-36148.7	-14565.2	4.03514	1.12781	-0.189204	-0.153203
2028.55	-36148.7	-14565.3	4.05426	1.11659	-0.175207	-0.145303
2028.56	-36148.7	-14565.4	4.07349	1.1067	-0.162092	-0.138016
2028.58	-36148.7	-14565.4	4.09291	1.09829	-0.149674	-0.131311
2028.6	-36148.7	-14565.5	4.1122	1.09084	-0.138733	-0.125247
2028.61	-36148.8	-14565.6	4.13099	1.08376	-0.130115	-0.119887
2028.63	-36148.8	-14565.6	4.14921	1.07679	-0.124211	-0.115309
2028.65	-36148.8	-14565.7	4.16716	1.07007	-0.120836	-0.111602
2028.66	-36148.8	-14565.8	4.18516	1.06377	-0.119765	-0.108863
2028.68	-36148.9	-14565.8	4.20331	1.05831	-0.120513	-0.107429
2028.7	-36148.9	-14565.9	4.22148	1.05442	-0.122329	-0.107889
2028.72	-36148.9	-14566	4.23955	1.05282	-0.124465	-0.110838
2028.73	-36148.9	-14566	4.25757	1.0543	-0.126633	-0.116734
2028.75	-36148.9	-14566.1	4.27575	1.05974	-0.128961	-0.125911
2028.77	-36149	-14566.2	4.29431	1.06996	-0.131543	-0.138671
2028.78	-36149	-14566.2	4.31337	1.08519	-0.133659	-0.154947
2028.8	-36149	-14566.3	4.33295	1.10518	-0.133935	-0.174376
2028.82	-36149.1	-14566.4	4.35309	1.12961	-0.131149	-0.196553
2028.84	-36149.1	-14566.4	4.37356	1.15702	-0.126137	-0.220628
2028.85	-36149.1	-14566.5	4.39403	1.18522	-0.121138	-0.245449
2028.87	-36149.1	-14566.6	4.4142	1.21208	-0.118111	-0.269919
2028.89	-36149.1	-14566.7	4.43434	1.23665	-0.115921	-0.293544
2028.9	-36149.2	-14566.7	4.455	1.25859	-0.111634	-0.316183
2028.92	-36149.2	-14566.8	4.47664	1.27763	-0.102816	-0.337661
2028.94	-36149.2	-14566.9	4.49862	1.29392	-0.0913661	-0.35752
2028.95	-36149.3	-14566.9	4.51977	1.30778	-0.0813214	-0.375159
2028.97	-36149.3	-14567	4.53927	1.31979	-0.0760023	-0.390364
2028.99	-36149.3	-14567.1	4.55866	1.33216	-0.0736997	-0.405588
2029.01	-36149.3	-14567.2	4.58049	1.34781	-0.0705954	-0.4244
2029.02	-36149.4	-14567.2	4.60647	1.36922	-0.063948	-0.449541
2029.04	-36149.4	-14567.3	4.63361	1.39645	-0.0572046	-0.478994
2029.06	-36149.4	-14567.4	4.65821	1.4283	-0.0547172	-0.50953
2029.07	-36149.4	-14567.5	4.68189	1.46143	-0.0534864	-0.540628
2029.09	-36149.5	-14567.5	4.70735	1.49229	-0.0487768	-0.572159
2029.11	-36149.5	-14567.6	4.73333	1.52	-0.04	-0.601307
2029.12	-36149.5	-14567.7	4.75819	1.54418	-0.0282831	-0.625315
2029.14	-36149.6	-14567.8	4.78333	1.56333	-0.0166667	-0.64488
2029.16	-36149.6	-14567.8	4.81033	1.57619	-0.00763059	-0.66103
2029.18	-36149.6	-14567.9	4.83831	1.58365	0.000501856	-0.672641
2029.19	-36149.6	-14568	4.86605	1.58692	0.00943653	-0.678779
2029.21	-36149.7	-14568.1	4.89315	1.58642	0.0174929	-0.680941
2029.23	-36149.7	-14568.2	4.91968	1.5825	0.0242731	-0.680488
2029.24	-36149.7	-14568.2	4.94654	1.57575	0.0349996	-0.67696
2029.26	-36149.7	-14568.3	4.97417	1.5665	0.0530082	-0.670008
2029.28	-36149.8	-14568.4	5.00137	1.55426	0.0735384	-0.66049
2029.29	-36149.8	-14568.5	5.0273	1.53911	0.0925461	-0.649193
2029.31	-36149.8	-14568.6	5.05261	1.52284	0.111066	-0.636238
2029.33	-36149.9	-14568.6	5.07775	1.5065	0.129019	-0.621792
2029.35	-36149.9	-14568.7	5.1024	1.48907	0.142575	-0.606312
2029.36	-36149.9	-14568.8	5.12643	1.47018	0.149145	-0.590167
2029.38	-36149.9	-14568.9	5.15042	1.45113	0.149554	-0.573469
2029.4	-36150	-14569	5.17455	1.43245	0.145017	-0.556525
2029.41	-36150	-14569	5.1983	1.41296	0.136705	-0.540016
2029.43	-36150	-14569.1	5.22157	1.39266	0.125421	-0.524206
2029.45	-36150.1	-14569.2	5.245	1.37348	0.111452	-0.508696
2029.46	-36150.1	-14569.3	5.26899	1.35627	0.0958053	-0.493421
2029.48	-36150.1	-14569.4	5.29345	1.34004	0.0805712	-0.478886
2029.5	-36150.2	-14569.5	5.31771	1.32444	0.0668076	-0.465369
2029.52	-36150.2	-14569.6	5.34044	1.31012	0.0541229	-0.4528
2029.53	-36150.2	-14569.6	5.36187	1.29691	0.041134	-0.440875
2029.55	-36150.3	-14569.7	5.38384	1.28374	0.0256382	-0.429075
2029.57	-36150.3	-14569.8	5.40641	1.27001	0.00944429	-0.417257
2029.58	-36150.3	-14569.9	5.42767	1.2557	-0.00156779	-0.405684
2029.6	-36150.4	-14570	5.44799	1.24182	-0.007584	-0.394484
2029.62	-36150.4	-14570.1	5.4697	1.23012	-0.0141426	-0.383667
2029.63	-36150.4	-14570.2	5.49232	1.22018	-0.019671	-0.373611
2029.65	-36150.5	-14570.2	5.51328	1.20994	-0.0174754	-0.364936
2029.67	-36150.5	-14570.3	5.53294	1.19982	-0.00943879	-0.357538
2029.68	-36150.5	-14570.4	5.55342	1.19172	-0.00283667	-0.350855
2029.7	-36150.6	-14570.5	5.57419	1.18523	0.00176904	-0.344779
2029.72	-36150.6	-14570.6	5.59312	1.17854	0.00800294	-0.339474
2029.74	-36150.6	-14570.7	5.61114	1.17181	0.0149853	-0.334703
2029.75	-36150.7	-14570.8	5.63072	1.16615	0.0194028	-0.330046
2029.77	-36150.7	-14570.8	5.6517	1.1612	0.0202705	-0.325594
2029.79	-36150.7	-14570.9	5.67259	1.15589	0.0180701	-0.321716
2029.8	-36150.8	-14571	5.69307	1.15078	0.0140929	-0.318561
2029.82	-36150.8	-14571.1	5.71336	1.14696	0.00973846	-0.316125
2029.84	-36150.8	-14571.2	5.73323	1.14389	0.00446245	-0.31408
2029.86	-36150.9	-14571.3	5.75239	1.14052	-0.00264372	-0.311998
2029.87	-36150.9	-14571.4	5.77113	1.13705	-0.00939152	-0.309665
2029.89	-36150.9	-14571.5	5.78993	1.13393	-0.0131729	-0.306994
2029.91	-36151	-14571.6	5.80888	1.13026	-0.016404	-0.304095
2029.92	-36151	-14571.7	5.82789	1.12515	-0.0223698	-0.301164
2029.94	-36151	-14571.8	5.84667	1.12	-0.03	-0.298475
2029.96	-36151.1	-14571.9	5.86501	1.11631	-0.0376616	-0.296213
2029.97	-36151.1	-14572	5.88333	1.11333	-0.0466667	-0.294118
2029.99	-36151.1	-14572	5.90209	1.11001	-0.0578334	-0.291903
2030.01	-36151.2	-14572.1	5.92112	1.10646	-0.0670605	-0.289627
2030.03	-36151.2	-14572.3	5.94015	1.10298	-0.0705658	-0.28739
2030.04	-36151.3	-14572.4	5.95884	1.09961	-0.0697631	-0.285134
2030.06	-36151.3	-14572.4	5.97711	1.09629	-0.0668037	-0.282862
2030.08	-36151.3	-14572.5	5.99553	1.09293	-0.0628486	-0.280828
2030.09	-36151.3	-14572.6	6.01446	1.08949	-0.0589525	-0.279153
2030.11	-36151.4	-14572.7	6.03328	1.08607	-0.0563587	-0.277457
2030.13	-36151.4	-14572.8	6.05159	1.08274	-0.0558382	-0.275403
2030.14	-36151.5	-14572.9	6.06994	1.0794	-0.0569552	-0.272962
2030.16	-36151.5	-14573	6.08876	1.07598	-0.0588664	-0.270197
2030.18	-36151.5	-14573.1	6.10783	1.07252	-0.0601874	-0.267286
2030.2	-36151.6	-14573.2	6.12683	1.06907	-0.0610875	-0.26442
2030.21	-36151.6	-14573.3	6.1454	1.06568	-0.0650214	-0.261788
2030.23	-36151.6	-14573.4	6.16361	1.06236	-0.0741512	-0.259525
2030.25	-36151.7	-14573.5	6.18223	1.059	-0.0877249	-0.257665
2030.26	-36151.7	-14573.6	6.20132	1.05557	-0.104602	-0.256048
2030.28	-36151.7	-14573.7	6.21962	1.05212	-0.123464	-0.25419
2030.3	-36151.8	-14573.8	6.23673	1.04869	-0.142685	-0.251926
2030.31	-36151.8	-14573.9	6.2537	1.04524	-0.160253	-0.249603
2030.33	-36151.9	-14574	6.27094	1.0418	-0.175628	-0.247374
2030.35	-36151.9	-14574.1	6.28793	1.03843	-0.190151	-0.245113
2030.37	-36151.9	-14574.2	6.30456	1.03511	-0.205017	-0.242889
2030.38	-36152	-14574.3	6.32119	1.03173	-0.221092	-0.240993
2030.4	-36152	-14574.4	6.33829	1.02828	-0.238376	-0.239364
2030.42	-36152	-14574.5	6.35638	1.02488	-0.255937	-0.237561
2030.43	-36152.1	-14574.6	6.3749	1.02155	-0.272708	-0.235369
2030.45	-36152.1	-14574.7	6.39243	1.01826	-0.287548	-0.232801
2030.47	-36152.1	-14574.8	6.40937	1.01484	-0.299469	-0.229963
2030.48	-36152.2	-14574.9	6.42767	1.01108	-0.307692	-0.227039
2030.5	-36152.2	-14575	6.44683	1.0076	-0.312366	-0.224233
2030.52	-36152.3	-14575.1	6.46456	1.00549	-0.314339	-0.221749
2030.54	-36152.3	-14575.2	6.48091	1.00404	-0.313996	-0.219628
2030.55	-36152.3	-14575.3	6.49749	1.00148	-0.311465	-0.217802
2030.57	-36152.4	-14575.4	6.5148	0.997785	-0.30775	-0.216156
2030.59	-36152.4	-14575.5	6.53252	0.994129	-0.304299	-0.214552
2030.6	-36152.4	-14575.6	6.54958	0.990774	-0.300912	-0.212849
2030.62	-36152.5	-14575.8	6.5648	0.987475	-0.296564	-0.210912
2030.64	-36152.5	-14575.9	6.57961	0.98413	-0.291305	-0.208649
2030.65	-36152.6	-14576	6.59633	0.98072	-0.285757	-0.206009
2030.67	-36152.6	-14576.1	6.61374	0.977274	-0.280755	-0.20313
2030.69	-36152.6	-14576.2	6.62946	0.97384	-0.277022	-0.200232
2030.71	-36152.7	-14576.3	6.64476	0.970406	-0.273754	-0.197476
2030.72	-36152.7	-14576.4	6.66184	0.966949	-0.269915	-0.194998
2030.74	-36152.7	-14576.5	6.67905	0.963531	-0.266784	-0.192918
2030.76	-36152.8	-14576.6	6.69422	0.960207	-0.265957	-0.191265
2030.77	-36152.8	-14576.7	6.70907	0.956867	-0.266615	-0.189648
2030.79	-36152.8	-14576.8	6.72582	0.95341	-0.267648	-0.187633
2030.81	-36152.9	-14576.9	6.74333	0.95	-0.27	-0.185185
2030.82	-36152.9	-14577	6.76005	0.946762	-0.274617	-0.182438
2030.84	-36153	-14577.2	6.77667	0.943333	-0.28	-0.179739
2030.86	-36153	-14577.2	6.79399	0.939551	-0.284304	-0.177383
2030.88	-36153	-14577.3	6.81096	0.936536	-0.28675	-0.175259
2030.89	-36153.1	-14577.5	6.82662	0.934973	-0.287173	-0.173309
2030.91	-36153.1	-14577.6	6.8418	0.933004	-0.286585	-0.172014
2030.93	-36153.1	-14577.7	6.85729	0.929407	-0.28554	-0.171535
2030.94	-36153.2	-14577.8	6.87268	0.926257	-0.282599	-0.170829
2030.96	-36153.2	-14577.9	6.88766	0.924786	-0.276684	-0.16923
2030.98	-36153.2	-14578	6.90268	0.922843	-0.268405	-0.167475
2030.99	-36153.3	-14578.1	6.91808	0.919218	-0.258474	-0.165977
2031.01	-36153.3	-14578.2	6.93367	0.916122	-0.247265	-0.163895
2031.03	-36153.4	-14578.4	6.9492	0.914624	-0.235241	-0.160958
2031.05	-36153.4	-14578.5	6.96444	0.912501	-0.223145	-0.158412
2031.06	-36153.4	-14578.6	6.97939	0.908907	-0.21143	-0.15682
2031.08	-36153.5	-14578.7	6.99448	0.90603	-0.199981	-0.15526
2031.1	-36153.5	-14578.8	7.00991	0.904587	-0.188264	-0.153411
2031.11	-36153.6	-14578.9	7.02551	0.902272	-0.175152	-0.152218
2031.13	-36153.6	-14579.1	7.04101	0.89854	-0.161032	-0.151803
2031.15	-36153.6	-14579.2	7.05621	0.895808	-0.148556	-0.15092
2031.16	-36153.7	-14579.3	7.07115	0.894464	-0.138615	-0.149202
2031.18	-36153.7	-14579.4	7.08628	0.892089	-0.129676	-0.147501
2031.2	-36153.7	-14579.5	7.10174	0.888351	-0.121	-0.145944
2031.22	-36153.8	-14579.6	7.11734	0.885674	-0.112996	-0.143681
2031.23	-36153.8	-14579.7	7.13282	0.88425	-0.104708	-0.140747
2031.25	-36153.8	-14579.9	7.14797	0.88178	-0.0938115	-0.138159
2031.27	-36153.9	-14580	7.16291	0.878172	-0.0815711	-0.136075
2031.28	-36153.9	-14580.1	7.17808	0.875417	-0.0724129	-0.133849
2031.3	-36154	-14580.2	7.19358	0.873886	-0.0661411	-0.131531
2031.32	-36154	-14580.3	7.20918	0.872428	-0.0582673	-0.129812
2031.33	-36154	-14580.4	7.22463	0.870654	-0.0458061	-0.1288
2031.35	-36154.1	-14580.5	7.23971	0.868821	-0.0271326	-0.128129
2031.37	-36154.1	-14580.7	7.25465	0.867168	-0.00110203	-0.12761
2031.38	-36154.1	-14580.8	7.26997	0.865837	0.0325994	-0.127169
2031.4	-36154.2	-14580.9	7.28549	0.864108	0.0676632	-0.126598
2031.42	-36154.2	-14581	7.30051	0.86089	0.0941327	-0.125637
2031.44	-36154.3	-14581.1	7.3139	0.857304	0.110551	-0.124451
2031.45	-36154.3	-14581.2	7.32479	0.85537	0.119757	-0.123328
2031.47	-36154.3	-14581.3	7.33653	0.853908	0.11893	-0.121557
2031.49	-36154.4	-14581.5	7.3534	0.850665	0.107363	-0.118274
2031.5	-36154.4	-14581.6	7.37076	0.847212	0.114456	-0.114965
2031.52	-36154.5	-14581.7	7.38403	0.844015	0.122477	-0.111603
2031.54	-36154.5	-14581.9	7.40135	0.840218	0.126657	-0.109257
2031.56	-36154.5	-14582	7.41522	0.840091	0.121243	-0.105218
2031.57	-36154.6	-14582.1	7.42834	0.837135	0.108481	-0.0974002
2031.59	-36154.6	-14582.2	7.44255	0.833558	0.0911471	-0.0796586
2031.61	-36154.7	-14582.3	7.45579	0.830081	0.0711189	-0.0580176
2031.62	-36154.7	-14582.4	7.47239	0.830072	0.0542147	-0.0331043
2031.64	-36154.8	-14582.6	7.48667	0.826667	0.04	-0.00762527
2031.66	-36154.8	-14582.7	7.5	0.823333	0.0266667	0.0163399
2031.67	-36154.8	-14582.8	7.51333	0.82	0.0166667	0.037037
2031.69	-36154.9	-14582.9	7.52748	0.819916	0.00974826	0.0577345
2031.71	-36154.9	-14583	7.54077	0.816452	0.00637169	0.0739127
2031.73	-36154.9	-14583.2	7.55415	0.8131	-0.000366293	0.0889965
2031.74	-36155	-14583.3	7.56829	0.809881	-0.00330111	0.0990137
2031.76	-36155	-14583.4	7.58153	0.809814	0.000772135	0.105005
2031.78	-36155.1	-14583.5	7.59499	0.806218	0.00720329	0.106962
2031.79	-36155.1	-14583.7	7.60906	0.802657	0.0108334	0.109448
2031.81	-36155.1	-14583.8	7.62246	0.799772	0.0182355	0.114652
2031.83	-36155.2	-14583.9	7.63655	0.800201	0.0299441	0.126441
2031.84	-36155.2	-14584	7.64979	0.799431	0.0419908	0.144015
