# Supplementary material for: Extraction of driving behavior primitives considering driver expectation and vehicle dynamics
Source: PLoS One. 2025 Dec 31;20(12):e0340123. doi: 10.1371/journal.pone.0340123 (PMC12755792; doi:10.1371/journal.pone.0340123)
Supplement: S2 File — The dataset utilized in this study is organized into two main folders, categorizing driving scenarios into straight driving and turning maneuvers. These folders contain the raw, unprocessed behavioral data. For a detailed description of the variables and format within the.xlsx files, please refer to the accompanying readme.txt file. (ZIP) [file pone.0340123.s002.zip › DataSetForPimitiveExaction-2/turning/c25_w_1.xlsx]

## Sheet: Sheet1
1713.74	-35943	-14590.6	2.21756	0.798734	0.0100223	-0.839392
1713.75	-35943	-14590.6	2.23243	0.888032	0.0100028	-0.919075
1713.77	-35943	-14590.6	2.2483	0.977942	0.00993831	-0.997501
1713.79	-35943	-14590.7	2.26522	1.06452	0.00990362	-1.07264
1713.8	-35943	-14590.7	2.28333	1.14333	0.01	-1.1427
1713.82	-35943.1	-14590.7	2.30271	1.21081	0.0102497	-1.20605
1713.84	-35943.1	-14590.8	2.32321	1.26689	0.0103591	-1.26164
1713.86	-35943.1	-14590.8	2.34461	1.3124	0.00995541	-1.30861
1713.87	-35943.1	-14590.8	2.36675	1.34822	0.00885901	-1.34643
1713.89	-35943.1	-14590.9	2.3895	1.37548	0.00753773	-1.37579
1713.91	-35943.1	-14590.9	2.41276	1.39532	0.00659478	-1.39764
1713.92	-35943.1	-14591	2.43642	1.40884	0.00638495	-1.41292
1713.94	-35943.1	-14591	2.46029	1.4169	0.00656195	-1.42259
1713.96	-35943.2	-14591	2.48422	1.4203	0.00665757	-1.4276
1713.97	-35943.2	-14591.1	2.50806	1.41994	0.00645951	-1.42875
1713.99	-35943.2	-14591.1	2.53184	1.41686	0.00636556	-1.42647
1714.01	-35943.2	-14591.2	2.55559	1.41212	0.00685996	-1.42115
1714.03	-35943.2	-14591.2	2.57934	1.40612	0.00806683	-1.41301
1714.04	-35943.2	-14591.2	2.60315	1.39784	0.00938209	-1.4019
1714.06	-35943.3	-14591.3	2.62704	1.38614	0.0101197	-1.38761
1714.08	-35943.3	-14591.3	2.65098	1.37013	0.010076	-1.36981
1714.09	-35943.3	-14591.4	2.67477	1.34941	0.00987753	-1.34786
1714.11	-35943.3	-14591.4	2.69823	1.32364	0.0102239	-1.32114
1714.13	-35943.3	-14591.5	2.72121	1.29236	0.0113237	-1.28911
1714.14	-35943.3	-14591.5	2.74369	1.25502	0.0126634	-1.25147
1714.16	-35943.3	-14591.5	2.76564	1.21106	0.0136877	-1.20791
1714.18	-35943.4	-14591.6	2.78682	1.16028	0.0144161	-1.15841
1714.2	-35943.4	-14591.6	2.80677	1.10293	0.0155927	-1.10326
1714.21	-35943.4	-14591.7	2.82501	1.0393	0.017976	-1.04281
1714.23	-35943.4	-14591.7	2.84147	0.970036	0.0214926	-0.977601
1714.25	-35943.4	-14591.8	2.85657	0.896113	0.0251702	-0.908426
1714.26	-35943.4	-14591.8	2.87073	0.81854	0.0280396	-0.83611
1714.28	-35943.5	-14591.9	2.8839	0.738427	0.0300949	-0.762011
1714.3	-35943.5	-14591.9	2.89567	0.656978	0.0322218	-0.687979
1714.31	-35943.5	-14592	2.90562	0.575481	0.0352718	-0.615871
1714.33	-35943.5	-14592	2.91387	0.496498	0.0390277	-0.547338
1714.35	-35943.5	-14592.1	2.92099	0.423601	0.0424242	-0.483874
1714.37	-35943.6	-14592.1	2.92749	0.360232	0.0444704	-0.426939
1714.38	-35943.6	-14592.1	2.93346	0.307868	0.0453971	-0.377674
1714.4	-35943.6	-14592.2	2.93866	0.266651	0.0462655	-0.336995
1714.42	-35943.6	-14592.2	2.94287	0.236636	0.0480394	-0.305702
1714.43	-35943.6	-14592.3	2.94628	0.217264	0.0505324	-0.283441
1714.45	-35943.6	-14592.3	2.9493	0.207621	0.0528912	-0.269187
1714.47	-35943.6	-14592.4	2.95232	0.206653	0.0543775	-0.261897
1714.48	-35943.7	-14592.4	2.95559	0.212189	0.0552786	-0.260459
1714.5	-35943.7	-14592.5	2.95929	0.221503	0.0563889	-0.263727
1714.52	-35943.7	-14592.5	2.96355	0.232125	0.0583615	-0.270539
1714.54	-35943.7	-14592.6	2.96818	0.243353	0.0608565	-0.279624
1714.55	-35943.7	-14592.6	2.97281	0.255226	0.0631178	-0.289666
1714.57	-35943.8	-14592.7	2.97717	0.267624	0.0645501	-0.299441
1714.59	-35943.8	-14592.7	2.98154	0.279505	0.065485	-0.308238
1714.6	-35943.8	-14592.8	2.98636	0.2895	0.0665829	-0.315533
1714.62	-35943.8	-14592.8	2.99192	0.29642	0.0683691	-0.320777
1714.64	-35943.8	-14592.9	2.99779	0.299942	0.0707235	-0.32331
1714.65	-35943.8	-14592.9	3.00333	0.3	0.0733333	-0.32244
1714.67	-35943.9	-14592.9	3.00812	0.296419	0.0759055	-0.317625
1714.69	-35943.9	-14593	3.01247	0.288581	0.0782245	-0.308927
1714.71	-35943.9	-14593	3.01694	0.275762	0.080094	-0.29656
1714.72	-35943.9	-14593.1	3.02181	0.257653	0.0814184	-0.280766
1714.74	-35943.9	-14593.1	3.02653	0.235361	0.0824382	-0.261876
1714.76	-35944	-14593.2	3.03039	0.210284	0.0834644	-0.240244
1714.77	-35944	-14593.2	3.03301	0.183644	0.084675	-0.216358
1714.79	-35944	-14593.3	3.03498	0.156158	0.0858737	-0.191098
1714.81	-35944	-14593.3	3.03708	0.128457	0.0867985	-0.165412
1714.82	-35944	-14593.4	3.03964	0.101216	0.0872448	-0.140122
1714.84	-35944	-14593.4	3.04206	0.0752162	0.0871436	-0.115753
1714.86	-35944.1	-14593.5	3.04357	0.0512525	0.0864475	-0.0927868
1714.88	-35944.1	-14593.5	3.04385	0.0299118	0.0852632	-0.0716212
1714.89	-35944.1	-14593.6	3.04353	0.0113578	0.0840105	-0.0524825
1714.91	-35944.1	-14593.6	3.04332	-0.004299	0.0831438	-0.0355767
1714.93	-35944.1	-14593.7	3.0435	-0.0171462	0.0828886	-0.02112
1714.94	-35944.2	-14593.7	3.04358	-0.0276124	0.0830752	-0.00934606
1714.96	-35944.2	-14593.8	3.04304	-0.0361555	0.0834994	-0.000495391
1714.98	-35944.2	-14593.8	3.0418	-0.0429928	0.0841813	0.00493403
1714.99	-35944.2	-14593.9	3.04051	-0.0479882	0.0854715	0.00606529
1715.01	-35944.2	-14593.9	3.03984	-0.0509906	0.0877369	0.00200479
1715.03	-35944.2	-14594	3.03991	-0.052333	0.0909677	-0.00764456
1715.05	-35944.3	-14594	3.04009	-0.052958	0.0946809	-0.0226546
1715.06	-35944.3	-14594.1	3.03973	-0.0538191	0.0983736	-0.0427289
1715.08	-35944.3	-14594.1	3.03869	-0.0551339	0.101828	-0.0668244
1715.1	-35944.3	-14594.1	3.03731	-0.0563249	0.105133	-0.093091
1715.11	-35944.3	-14594.2	3.03599	-0.0568076	0.108394	-0.119606
1715.13	-35944.4	-14594.2	3.03486	-0.0566529	0.111709	-0.143786
1715.15	-35944.4	-14594.3	3.03378	-0.0565385	0.115174	-0.162436
1715.16	-35944.4	-14594.3	3.03267	-0.0571201	0.118864	-0.172512
1715.18	-35944.4	-14594.4	3.0315	-0.058355	0.122547	-0.173703
1715.2	-35944.4	-14594.4	3.03037	-0.0596458	0.125745	-0.167867
1715.22	-35944.5	-14594.5	3.02937	-0.0604186	0.128006	-0.156878
1715.23	-35944.5	-14594.5	3.02849	-0.0605853	0.129301	-0.142086
1715.25	-35944.5	-14594.6	3.02768	-0.0603886	0.129882	-0.124482
1715.27	-35944.5	-14594.6	3.0269	-0.0600772	0.130011	-0.105049
1715.28	-35944.5	-14594.7	3.0261	-0.0598814	0.129937	-0.0847586
1715.3	-35944.6	-14594.7	3.02526	-0.0598444	0.129824	-0.0644498
1715.32	-35944.6	-14594.8	3.0244	-0.0599008	0.129784	-0.0448846
1715.33	-35944.6	-14594.8	3.02354	-0.0599838	0.129927	-0.0268242
1715.35	-35944.6	-14594.9	3.02267	-0.060033	0.130355	-0.0109722
1715.37	-35944.6	-14594.9	3.02181	-0.0600403	0.131069	0.00244581
1715.39	-35944.7	-14595	3.02095	-0.060024	0.132027	0.0134404
1715.4	-35944.7	-14595	3.0201	-0.0600021	0.133186	0.0220239
1715.42	-35944.7	-14595.1	3.01925	-0.0599903	0.134512	0.0282611
1715.44	-35944.7	-14595.1	3.01841	-0.0599892	0.136034	0.032516
1715.45	-35944.7	-14595.2	3.01756	-0.0599939	0.137802	0.0352587
1715.47	-35944.7	-14595.2	3.01672	-0.0599997	0.139868	0.0369594
1715.49	-35944.8	-14595.2	3.01587	-0.0600027	0.142253	0.0380402
1715.5	-35944.8	-14595.3	3.01502	-0.0600029	0.144841	0.0386938
1715.52	-35944.8	-14595.3	3.01417	-0.0600015	0.147476	0.0390442
1715.54	-35944.8	-14595.4	3.01333	-0.06	0.15	0.0392157
1715.56	-35944.9	-14595.4	3.0125	-0.0599993	0.15227	0.0393107
1715.57	-35944.9	-14595.5	3.01167	-0.0599992	0.154196	0.0393449
1715.59	-35944.9	-14595.5	3.01082	-0.0599996	0.155702	0.0393125
1715.61	-35944.9	-14595.6	3.00995	-0.06	0.156711	0.0392074
1715.62	-35944.9	-14595.6	3.00905	-0.0600002	0.157189	0.0390262
1715.64	-35945	-14595.7	3.00816	-0.0600002	0.157243	0.0387735
1715.66	-35945	-14595.7	3.00733	-0.0600001	0.157007	0.0384557
1715.67	-35945	-14595.8	3.00659	-0.06	0.156617	0.0380792
1715.69	-35945	-14595.8	3.00593	-0.0599999	0.156145	0.0376443
1715.71	-35945	-14595.9	3.00524	-0.0599999	0.155483	0.0371344
1715.73	-35945.1	-14595.9	3.00434	-0.06	0.154493	0.0365301
1715.74	-35945.1	-14596	3.00308	-0.06	0.153037	0.0358119
1715.76	-35945.1	-14596	3.00141	-0.06	0.151124	0.0349836
1715.78	-35945.1	-14596	2.99956	-0.06	0.149119	0.0341044
1715.79	-35945.1	-14596.1	2.99776	-0.06	0.147435	0.033242
1715.81	-35945.2	-14596.1	2.99628	-0.06	0.146486	0.0324631
1715.83	-35945.2	-14596.2	2.99521	-0.06	0.146369	0.0318042
1715.84	-35945.2	-14596.2	2.99443	-0.06	0.146647	0.0312486
1715.86	-35945.2	-14596.3	2.99377	-0.06	0.14683	0.0307746
1715.88	-35945.2	-14596.3	2.99308	-0.06	0.146434	0.0303606
1715.9	-35945.3	-14596.4	2.99227	-0.06	0.14538	0.0299991
1715.91	-35945.3	-14596.4	2.99139	-0.06	0.144179	0.0297033
1715.93	-35945.3	-14596.5	2.99048	-0.06	0.143391	0.0294881
1715.95	-35945.3	-14596.5	2.98958	-0.06	0.143556	0.0293673
1715.96	-35945.4	-14596.6	2.98872	-0.0600001	0.144621	0.029333
1715.98	-35945.4	-14596.6	2.98789	-0.0600001	0.145902	0.0293531
1716	-35945.4	-14596.6	2.98706	-0.0600001	0.146679	0.0293944
1716.01	-35945.4	-14596.7	2.98622	-0.0599999	0.146271	0.0294249
1716.03	-35945.4	-14596.7	2.98538	-0.0599997	0.144685	0.0294331
1716.05	-35945.4	-14596.8	2.98453	-0.0599996	0.142573	0.0294272
1716.07	-35945.5	-14596.8	2.98368	-0.0599998	0.140608	0.0294159
1716.08	-35945.5	-14596.9	2.98284	-0.0600004	0.139431	0.0294076
1716.1	-35945.5	-14596.9	2.98199	-0.0600012	0.13914	0.0294051
1716.12	-35945.5	-14597	2.98113	-0.0600014	0.139401	0.0294066
1716.13	-35945.6	-14597	2.98026	-0.0600006	0.139872	0.0294105
1716.15	-35945.6	-14597.1	2.97937	-0.0599981	0.140248	0.0294148
1716.17	-35945.6	-14597.1	2.97847	-0.0599953	0.140639	0.0294178
1716.18	-35945.6	-14597.2	2.97761	-0.0599946	0.141389	0.029418
1716.2	-35945.6	-14597.2	2.97683	-0.0599982	0.142849	0.0294136
1716.22	-35945.7	-14597.2	2.97616	-0.0600078	0.145311	0.0294038
1716.24	-35945.7	-14597.3	2.9755	-0.060018	0.148601	0.0293938
1716.25	-35945.7	-14597.3	2.97469	-0.06002	0.152313	0.029392
1716.27	-35945.7	-14597.4	2.97357	-0.0600051	0.156038	0.0294068
1716.29	-35945.7	-14597.4	2.97204	-0.0599684	0.159407	0.0294428
1716.3	-35945.8	-14597.5	2.97022	-0.0599319	0.162297	0.0294784
1716.32	-35945.8	-14597.5	2.96837	-0.0599292	0.164691	0.0294811
1716.34	-35945.8	-14597.6	2.96675	-0.0599934	0.166572	0.0294182
1716.35	-35945.8	-14597.6	2.96554	-0.0601364	0.167943	0.0292634
1716.37	-35945.9	-14597.7	2.96467	-0.0602667	0.168893	0.0290206
1716.39	-35945.9	-14597.7	2.96399	-0.060262	0.16954	0.0287027
1716.41	-35945.9	-14597.8	2.96333	-0.06	0.17	0.0283224
1716.42	-35945.9	-14597.8	2.96258	-0.0594003	0.170354	0.0278875
1716.44	-35945.9	-14597.8	2.96174	-0.0585499	0.170535	0.0273845
1716.46	-35946	-14597.9	2.96085	-0.0575776	0.170438	0.0267947
1716.47	-35946	-14597.9	2.95995	-0.0566124	0.169959	0.0260997
1716.49	-35946	-14598	2.95907	-0.0557444	0.169074	0.0252965
1716.51	-35946	-14598	2.95822	-0.0549343	0.168027	0.0244358
1716.52	-35946.1	-14598.1	2.95738	-0.0541158	0.167117	0.0235791
1716.54	-35946.1	-14598.1	2.95657	-0.0532222	0.166643	0.0227882
1716.56	-35946.1	-14598.2	2.95577	-0.0522338	0.166813	0.0221064
1716.58	-35946.1	-14598.2	2.95495	-0.0512622	0.167567	0.021526
1716.59	-35946.2	-14598.2	2.95407	-0.0504417	0.1688	0.02103
1716.61	-35946.2	-14598.3	2.9531	-0.0499065	0.170406	0.0206016
1716.63	-35946.2	-14598.3	2.95205	-0.0497111	0.172243	0.0202326
1716.64	-35946.2	-14598.4	2.95108	-0.0497499	0.174099	0.0199318
1716.66	-35946.2	-14598.4	2.95032	-0.0498978	0.175748	0.0197104
1716.68	-35946.3	-14598.5	2.94993	-0.0500305	0.176969	0.0195791
1716.69	-35946.3	-14598.5	2.94991	-0.0500781	0.177622	0.0195342
1716.71	-35946.3	-14598.6	2.95006	-0.050065	0.17771	0.0195466
1716.73	-35946.3	-14598.6	2.95012	-0.0500248	0.17725	0.0195845
1716.75	-35946.4	-14598.7	2.94986	-0.0499906	0.176257	0.0196167
1716.76	-35946.4	-14598.7	2.94919	-0.0499793	0.174801	0.0196274
1716.78	-35946.4	-14598.7	2.94825	-0.0499837	0.17302	0.0196232
1716.8	-35946.4	-14598.8	2.94721	-0.0499947	0.17106	0.0196129
1716.81	-35946.5	-14598.8	2.94621	-0.0500032	0.169066	0.0196048
1716.83	-35946.5	-14598.9	2.94532	-0.0500057	0.167155	0.0196025
1716.85	-35946.5	-14598.9	2.9445	-0.0500042	0.165412	0.0196039
1716.86	-35946.5	-14599	2.94371	-0.0500013	0.163923	0.0196067
1716.88	-35946.5	-14599	2.9429	-0.0499991	0.162765	0.0196087
1716.9	-35946.6	-14599	2.94207	-0.0499985	0.161893	0.0196093
1716.92	-35946.6	-14599.1	2.94122	-0.0499989	0.161149	0.0196088
1716.93	-35946.6	-14599.1	2.94036	-0.0499997	0.16037	0.0196081
1716.95	-35946.6	-14599.2	2.93949	-0.0500003	0.159405	0.0196076
1716.97	-35946.7	-14599.2	2.93863	-0.0500004	0.15832	0.0196075
1716.98	-35946.7	-14599.3	2.93777	-0.0500002	0.157352	0.0196077
1717	-35946.7	-14599.3	2.93692	-0.05	0.156743	0.0196078
1717.02	-35946.7	-14599.4	2.93607	-0.05	0.156712	0.0196078
1717.03	-35946.7	-14599.4	2.93522	-0.05	0.157265	0.0196076
1717.05	-35946.8	-14599.4	2.93437	-0.05	0.158282	0.0196076
1717.07	-35946.8	-14599.5	2.93353	-0.05	0.159643	0.0196077
1717.09	-35946.8	-14599.5	2.93269	-0.0499999	0.161228	0.0196083
1717.1	-35946.8	-14599.6	2.93185	-0.0499997	0.162939	0.019609
1717.12	-35946.9	-14599.6	2.931	-0.0499996	0.164686	0.0196091
1717.14	-35946.9	-14599.7	2.93015	-0.0499999	0.16638	0.0196082
1717.15	-35946.9	-14599.7	2.92929	-0.0500006	0.167923	0.0196058
1717.17	-35946.9	-14599.8	2.92844	-0.0500013	0.169162	0.0196035
1717.19	-35947	-14599.8	2.92757	-0.0500014	0.169919	0.0196033
1717.2	-35947	-14599.8	2.92672	-0.0500001	0.170018	0.0196074
1717.22	-35947	-14599.9	2.92586	-0.0499974	0.169369	0.0196166
1717.24	-35947	-14599.9	2.92502	-0.0499949	0.168296	0.019625
1717.26	-35947.1	-14600	2.92417	-0.049995	0.167246	0.0196247
1717.27	-35947.1	-14600	2.92333	-0.05	0.166667	0.0196078
1717.29	-35947.1	-14600.1	2.9225	-0.0500104	0.166882	0.0195906
1717.31	-35947.1	-14600.1	2.92165	-0.0500194	0.167718	0.0196851
1717.32	-35947.2	-14600.1	2.92081	-0.0500182	0.168878	0.0200272
1717.34	-35947.2	-14600.2	2.91995	-0.0499981	0.170065	0.0207529
1717.36	-35947.2	-14600.2	2.91908	-0.0499588	0.171059	0.0219745
1717.38	-35947.2	-14600.3	2.91821	-0.0499275	0.171898	0.0237238
1717.39	-35947.3	-14600.3	2.91735	-0.0499374	0.172675	0.0260161
1717.41	-35947.3	-14600.4	2.91652	-0.0500216	0.173482	0.0288668
1717.43	-35947.3	-14600.4	2.91572	-0.0501718	0.174367	0.0323143
1717.44	-35947.3	-14600.4	2.91492	-0.0502806	0.175269	0.0364524
1717.46	-35947.4	-14600.5	2.91405	-0.0502267	0.176111	0.041383
1717.48	-35947.4	-14600.5	2.9131	-0.0498889	0.176817	0.0472074
1717.49	-35947.4	-14600.6	2.91206	-0.049222	0.177401	0.0539333
1717.51	-35947.4	-14600.6	2.91109	-0.0483335	0.178063	0.0613797
1717.53	-35947.5	-14600.7	2.91032	-0.0473499	0.179023	0.0693424
1717.54	-35947.5	-14600.7	2.90993	-0.0463963	0.180501	0.0776182
1717.56	-35947.5	-14600.8	2.90992	-0.0455335	0.182593	0.0860418
1717.58	-35947.5	-14600.8	2.91006	-0.0447106	0.185186	0.0945142
1717.6	-35947.6	-14600.8	2.91011	-0.0438656	0.188144	0.102943
1717.61	-35947.6	-14600.9	2.90983	-0.0429389	0.191333	0.111234
1717.63	-35947.6	-14600.9	2.90915	-0.0419504	0.194655	0.119262
1717.65	-35947.6	-14601	2.90821	-0.0410205	0.198063	0.126859
1717.66	-35947.6	-14601	2.90719	-0.0402759	0.201509	0.133854
1717.68	-35947.7	-14601	2.90624	-0.039839	0.204943	0.14008
1717.7	-35947.7	-14601.1	2.9054	-0.0397168	0.208185	0.145486
1717.71	-35947.7	-14601.1	2.90461	-0.0397917	0.210919	0.15014
1717.73	-35947.8	-14601.2	2.90377	-0.03994	0.21282	0.154116
1717.75	-35947.8	-14601.2	2.90281	-0.0400422	0.213571	0.157486
1717.77	-35947.8	-14601.3	2.90177	-0.0400606	0.213025	0.16028
1717.78	-35947.8	-14601.3	2.90082	-0.040034	0.211187	0.162481
1717.8	-35947.9	-14601.3	2.90014	-0.0400038	0.20807	0.164074
1717.82	-35947.9	-14601.4	2.89988	-0.0400078	0.203713	0.165052
1717.83	-35947.9	-14601.4	2.89995	-0.0400384	0.198502	0.165515
1717.85	-35947.9	-14601.5	2.9001	-0.0400572	0.193053	0.165638
1717.87	-35948	-14601.5	2.90008	-0.0400249	0.187991	0.165596
1717.88	-35948	-14601.6	2.89966	-0.0399117	0.183909	0.165552
1717.9	-35948	-14601.6	2.89886	-0.0397808	0.181103	0.165552
1717.92	-35948	-14601.6	2.89787	-0.0397495	0.179697	0.16557
1717.94	-35948.1	-14601.7	2.89684	-0.0399357	0.179812	0.165579
1717.95	-35948.1	-14601.7	2.89593	-0.0404373	0.181551	0.165568
1717.97	-35948.1	-14601.8	2.89511	-0.0412149	0.184871	0.165634
1717.99	-35948.1	-14601.8	2.89431	-0.0421716	0.189672	0.165918
1718	-35948.2	-14601.9	2.89344	-0.0432103	0.195853	0.166561
1718.02	-35948.2	-14601.9	2.89245	-0.0442384	0.203281	0.167687
1718.04	-35948.2	-14601.9	2.89144	-0.04519	0.211626	0.169325
1718.05	-35948.2	-14602	2.89057	-0.0460083	0.22049	0.171471
1718.07	-35948.3	-14602	2.89002	-0.0466368	0.229476	0.174121
1718.09	-35948.3	-14602.1	2.88988	-0.0470263	0.238205	0.177416
1718.11	-35948.3	-14602.1	2.89	-0.047163	0.246381	0.182199
1718.12	-35948.4	-14602.1	2.89012	-0.0470442	0.253736	0.189522
1718.14	-35948.4	-14602.2	2.89	-0.0466667	0.26	0.200436
1718.16	-35948.4	-14602.2	2.88946	-0.0460385	0.264922	0.215879
1718.17	-35948.4	-14602.3	2.88859	-0.0452112	0.268319	0.236338
1718.19	-35948.5	-14602.3	2.88756	-0.0442473	0.270027	0.262184
1718.21	-35948.5	-14602.4	2.88655	-0.0432094	0.269881	0.29379
1718.22	-35948.5	-14602.4	2.88567	-0.0421673	0.267809	0.331615
1718.24	-35948.5	-14602.4	2.88486	-0.0412116	0.263997	0.376361
1718.26	-35948.6	-14602.5	2.88405	-0.0404364	0.258679	0.428771
1718.28	-35948.6	-14602.5	2.88317	-0.0399356	0.252088	0.489588
1718.29	-35948.6	-14602.5	2.88219	-0.0397473	0.244538	0.558895
1718.31	-35948.7	-14602.6	2.88123	-0.0397763	0.236532	0.63521
1718.33	-35948.7	-14602.6	2.88042	-0.0399078	0.228599	0.716821
1718.34	-35948.7	-14602.7	2.87988	-0.0400276	0.221271	0.802021
1718.36	-35948.7	-14602.7	2.87965	-0.0400714	0.214911	0.889382
1718.38	-35948.8	-14602.8	2.87968	-0.0400602	0.209608	0.977968
1718.39	-35948.8	-14602.8	2.87985	-0.0400234	0.205421	1.06689
1718.41	-35948.8	-14602.8	2.88008	-0.0399905	0.202406	1.15525
1718.43	-35948.8	-14602.9	2.88028	-0.0399772	0.20054	1.24204
1718.45	-35948.9	-14602.9	2.88036	-0.0399792	0.199679	1.32609
1718.46	-35948.9	-14603	2.88022	-0.0399909	0.19967	1.40619
1718.48	-35948.9	-14603	2.87978	-0.0400065	0.200359	1.48116
1718.5	-35949	-14603	2.87903	-0.0400198	0.201623	1.55017
1718.51	-35949	-14603.1	2.8781	-0.0400242	0.203377	1.61286
1718.53	-35949	-14603.1	2.87712	-0.0400127	0.205535	1.66886
1718.55	-35949	-14603.2	2.87619	-0.0399798	0.208011	1.71786
1718.56	-35949.1	-14603.2	2.87536	-0.0399389	0.210667	1.7598
1718.58	-35949.1	-14603.2	2.87455	-0.0399217	0.213314	1.79492
1718.6	-35949.1	-14603.3	2.87371	-0.0399603	0.215761	1.82344
1718.62	-35949.1	-14603.3	2.87277	-0.0400818	0.217821	1.84563
1718.63	-35949.2	-14603.4	2.87178	-0.040231	0.219337	1.86185
1718.65	-35949.2	-14603.4	2.87087	-0.0402877	0.220177	1.87255
1718.67	-35949.2	-14603.4	2.87017	-0.0401298	0.220207	1.87821
1718.68	-35949.3	-14603.5	2.8698	-0.0396463	0.21932	1.87928
1718.7	-35949.3	-14603.5	2.86974	-0.038865	0.217696	1.87626
1718.72	-35949.3	-14603.6	2.86984	-0.0379077	0.215713	1.86965
1718.73	-35949.3	-14603.6	2.86998	-0.0368983	0.213751	1.85997
1718.75	-35949.4	-14603.6	2.87003	-0.0359494	0.21216	1.8477
1718.77	-35949.4	-14603.7	2.87	-0.0350801	0.211031	1.83328
1718.79	-35949.4	-14603.7	2.86996	-0.0342635	0.210329	1.81709
1718.8	-35949.5	-14603.8	2.86998	-0.0334724	0.210017	1.79951
1718.82	-35949.5	-14603.8	2.87012	-0.0326803	0.21007	1.78093
1718.84	-35949.5	-14603.8	2.87027	-0.0318675	0.210543	1.76167
1718.85	-35949.5	-14603.9	2.8703	-0.0310168	0.211524	1.74204
1718.87	-35949.6	-14603.9	2.87005	-0.030111	0.213104	1.72235
1718.89	-35949.6	-14604	2.86943	-0.0291846	0.215326	1.70296
1718.9	-35949.6	-14604	2.86853	-0.0285676	0.217975	1.68453
1718.92	-35949.7	-14604	2.86755	-0.0286945	0.220747	1.66782
1718.94	-35949.7	-14604.1	2.86667	-0.03	0.223333	1.65359
1718.96	-35949.7	-14604.1	2.866	-0.0330548	0.225498	1.64248
1718.97	-35949.7	-14604.2	2.86538	-0.038974	0.227274	1.63449
1718.99	-35949.8	-14604.2	2.86454	-0.0490088	0.228765	1.62951
1719.01	-35949.8	-14604.2	2.86324	-0.0644102	0.230074	1.6274
1719.02	-35949.8	-14604.3	2.86131	-0.085816	0.231199	1.62796
1719.04	-35949.9	-14604.3	2.85885	-0.111806	0.231794	1.63066
1719.06	-35949.9	-14604.3	2.85602	-0.14053	0.231438	1.63489
1719.07	-35949.9	-14604.4	2.85297	-0.170135	0.229712	1.64007
1719.09	-35949.9	-14604.4	2.8498	-0.198829	0.226427	1.64543
1719.11	-35950	-14604.5	2.84647	-0.224978	0.222036	1.64968
1719.13	-35950	-14604.5	2.84292	-0.246976	0.217109	1.65147
1719.14	-35950	-14604.5	2.83906	-0.263222	0.212214	1.64943
1719.16	-35950.1	-14604.6	2.83491	-0.272513	0.207805	1.64271
1719.18	-35950.1	-14604.6	2.8306	-0.274461	0.204106	1.63143
1719.19	-35950.1	-14604.7	2.82629	-0.268772	0.201316	1.61584
1719.21	-35950.2	-14604.7	2.82214	-0.255166	0.199631	1.59622
1719.23	-35950.2	-14604.7	2.81828	-0.23425	0.199271	1.57297
1719.24	-35950.2	-14604.8	2.81479	-0.208164	0.200496	1.54674
1719.26	-35950.2	-14604.8	2.81172	-0.179199	0.203569	1.51824
1719.28	-35950.3	-14604.8	2.80915	-0.149638	0.208746	1.48816
1719.3	-35950.3	-14604.9	2.80708	-0.121328	0.215842	1.45729
1719.31	-35950.3	-14604.9	2.80539	-0.0954783	0.224031	1.42663
1719.33	-35950.4	-14605	2.80399	-0.0732449	0.232433	1.39714
1719.35	-35950.4	-14605	2.80278	-0.0557477	0.24018	1.36981
1719.36	-35950.4	-14605	2.80171	-0.0431167	0.246735	1.34485
1719.38	-35950.5	-14605.1	2.80083	-0.0344136	0.251912	1.32172
1719.4	-35950.5	-14605.1	2.8002	-0.0286469	0.255541	1.29981
1719.41	-35950.5	-14605.1	2.79985	-0.0248422	0.257468	1.27855
1719.43	-35950.5	-14605.2	2.79976	-0.0223681	0.257755	1.25738
1719.45	-35950.6	-14605.2	2.79983	-0.0209108	0.256669	1.23581
1719.47	-35950.6	-14605.3	2.79996	-0.0201684	0.254487	1.21334
1719.48	-35950.6	-14605.3	2.80004	-0.0198464	0.251485	1.18948
1719.5	-35950.7	-14605.3	2.80006	-0.0197644	0.247986	1.16392
1719.52	-35950.7	-14605.4	2.80004	-0.0198322	0.244344	1.13652
1719.53	-35950.7	-14605.4	2.80001	-0.0199625	0.240916	1.1071
1719.55	-35950.8	-14605.5	2.79999	-0.0200724	0.238056	1.07559
1719.57	-35950.8	-14605.5	2.79998	-0.0201262	0.236101	1.04273
1719.58	-35950.8	-14605.5	2.79999	-0.0201152	0.235377	1.00973
1719.6	-35950.8	-14605.6	2.8	-0.0200312	0.236209	0.97781
1719.62	-35950.9	-14605.6	2.8	-0.0198756	0.238872	0.948151
1719.64	-35950.9	-14605.6	2.8	-0.0197276	0.243209	0.921612
1719.65	-35950.9	-14605.7	2.8	-0.0197052	0.248853	0.898891
1719.67	-35951	-14605.7	2.8	-0.0199267	0.255436	0.880687
1719.69	-35951	-14605.7	2.80001	-0.0204869	0.26261	0.867672
1719.7	-35951	-14605.8	2.80002	-0.0213206	0.2702	0.860339
1719.72	-35951.1	-14605.8	2.80002	-0.0222953	0.278095	0.859109
1719.74	-35951.1	-14605.9	2.8	-0.0232781	0.286187	0.8644
1719.75	-35951.1	-14605.9	2.79996	-0.0241641	0.294345	0.876372
1719.77	-35951.2	-14605.9	2.79993	-0.02498	0.302327	0.893943
1719.79	-35951.2	-14606	2.79993	-0.0257922	0.309859	0.915665
1719.81	-35951.2	-14606	2.8	-0.0266667	0.316667	0.940087
1719.82	-35951.2	-14606	2.80015	-0.0276371	0.322565	0.965853
1719.84	-35951.3	-14606.1	2.80028	-0.0286066	0.327731	0.99197
1719.86	-35951.3	-14606.1	2.80026	-0.0294456	0.332431	1.01754
1719.87	-35951.3	-14606.1	2.79997	-0.0300245	0.336931	1.04167
1719.89	-35951.4	-14606.2	2.79934	-0.0302642	0.341421	1.06352
1719.91	-35951.4	-14606.2	2.79846	-0.0302539	0.34584	1.08249
1719.92	-35951.4	-14606.2	2.79747	-0.0301181	0.350071	1.09802
1719.94	-35951.5	-14606.3	2.7965	-0.0299812	0.354	1.10957
1719.96	-35951.5	-14606.3	2.79564	-0.0299254	0.357577	1.11683
1719.98	-35951.5	-14606.4	2.79483	-0.0299329	0.360919	1.12014
1719.99	-35951.6	-14606.4	2.79401	-0.0299708	0.364164	1.11992
1720.01	-35951.6	-14606.4	2.79311	-0.0300066	0.36745	1.11661
1720.03	-35951.6	-14606.5	2.79213	-0.0300202	0.370746	1.11064
1720.04	-35951.7	-14606.5	2.79118	-0.0300175	0.373679	1.1025
1720.06	-35951.7	-14606.5	2.79039	-0.0300071	0.375836	1.09267
1720.08	-35951.7	-14606.6	2.78989	-0.0299979	0.376806	1.08162
1720.09	-35951.8	-14606.6	2.78972	-0.0299946	0.376385	1.06973
1720.11	-35951.8	-14606.6	2.78977	-0.0299956	0.374724	1.05712
1720.13	-35951.8	-14606.7	2.78992	-0.0299984	0.372012	1.04393
1720.15	-35951.9	-14606.7	2.79004	-0.0300008	0.368432	1.03028
1720.16	-35951.9	-14606.7	2.79008	-0.0300015	0.364103	1.01634
1720.18	-35951.9	-14606.8	2.79006	-0.0300011	0.359054	1.00236
1720.2	-35952	-14606.8	2.79002	-0.0300004	0.353312	0.988599
1720.21	-35952	-14606.8	2.78999	-0.0299998	0.346908	0.975283
1720.23	-35952	-14606.9	2.78998	-0.0299996	0.340031	0.96239
1720.25	-35952.1	-14606.9	2.78998	-0.0299997	0.333042	0.9496
1720.26	-35952.1	-14606.9	2.79	-0.0299999	0.326308	0.936583
1720.28	-35952.1	-14607	2.79	-0.0300001	0.320193	0.923022
1720.3	-35952.2	-14607	2.79001	-0.0300001	0.314936	0.908948
1720.32	-35952.2	-14607	2.79	-0.0300001	0.310664	0.894707
1720.33	-35952.2	-14607.1	2.79	-0.03	0.307497	0.880661
1720.35	-35952.3	-14607.1	2.79	-0.03	0.305547	0.867149
1720.37	-35952.3	-14607.1	2.79	-0.03	0.304773	0.854273
1720.38	-35952.3	-14607.2	2.79	-0.03	0.305032	0.841972
1720.4	-35952.4	-14607.2	2.79	-0.03	0.306181	0.830179
1720.42	-35952.4	-14607.2	2.79	-0.03	0.308069	0.818835
1720.43	-35952.4	-14607.3	2.79	-0.03	0.310495	0.807942
1720.45	-35952.5	-14607.3	2.79	-0.03	0.313225	0.797535
1720.47	-35952.5	-14607.3	2.79	-0.03	0.316023	0.787649
1720.49	-35952.5	-14607.4	2.79	-0.03	0.318682	0.778257
1720.5	-35952.6	-14607.4	2.79	-0.03	0.321199	0.768797
1720.52	-35952.6	-14607.4	2.79	-0.03	0.323674	0.758446
1720.54	-35952.7	-14607.5	2.79	-0.03	0.326206	0.746379
1720.55	-35952.7	-14607.5	2.79	-0.03	0.328873	0.731849
1720.57	-35952.7	-14607.5	2.79	-0.03	0.331589	0.71466
1720.59	-35952.8	-14607.6	2.79	-0.03	0.334196	0.694841
1720.6	-35952.8	-14607.6	2.79	-0.03	0.33654	0.672423
1720.62	-35952.8	-14607.6	2.79	-0.03	0.338508	0.647057
1720.64	-35952.9	-14607.7	2.78999	-0.03	0.340194	0.616575
1720.66	-35952.9	-14607.7	2.78999	-0.03	0.341751	0.578263
1720.67	-35952.9	-14607.7	2.79	-0.03	0.343333	0.529412
1720.69	-35953	-14607.8	2.79001	-0.03	0.344981	0.468453
1720.71	-35953	-14607.8	2.79002	-0.03	0.346268	0.398401
1720.72	-35953	-14607.8	2.79	-0.03	0.346655	0.323413
1720.74	-35953.1	-14607.9	2.78994	-0.03	0.345859	0.247349
1720.76	-35953.1	-14607.9	2.78993	-0.03	0.34446	0.173065
1720.77	-35953.1	-14607.9	2.79002	-0.03	0.34322	0.103208
1720.79	-35953.2	-14607.9	2.79022	-0.03	0.342691	0.0399663
1720.81	-35953.2	-14608	2.79027	-0.03	0.342826	-0.0157669
1720.83	-35953.2	-14608	2.78989	-0.03	0.34348	-0.0633256
1720.84	-35953.3	-14608	2.78893	-0.03	0.344496	-0.102338
1720.86	-35953.3	-14608.1	2.78766	-0.03	0.34571	-0.133137
1720.88	-35953.4	-14608.1	2.78638	-0.03	0.346953	-0.156157
1720.89	-35953.4	-14608.1	2.78525	-0.03	0.34812	-0.172162
1720.91	-35953.4	-14608.2	2.78416	-0.03	0.34923	-0.182571
1720.93	-35953.5	-14608.2	2.78296	-0.03	0.350321	-0.188881
1720.94	-35953.5	-14608.2	2.78164	-0.0299998	0.351423	-0.192334
1720.96	-35953.5	-14608.3	2.7805	-0.0299998	0.352563	-0.193733
1720.98	-35953.6	-14608.3	2.77984	-0.0300001	0.353766	-0.193833
1721	-35953.6	-14608.3	2.77972	-0.0300006	0.354994	-0.19323
1721.01	-35953.6	-14608.4	2.77989	-0.0300005	0.356114	-0.192291
1721.03	-35953.7	-14608.4	2.78005	-0.0299994	0.356986	-0.191359
1721.05	-35953.7	-14608.4	2.78007	-0.0299978	0.35742	-0.190704
1721.06	-35953.8	-14608.4	2.78003	-0.0299981	0.357167	-0.190499
1721.08	-35953.8	-14608.5	2.77999	-0.0300028	0.355981	-0.190909
1721.1	-35953.8	-14608.5	2.77999	-0.0300086	0.353908	-0.191899
1721.11	-35953.9	-14608.5	2.78	-0.0300064	0.351304	-0.193228
1721.13	-35953.9	-14608.6	2.78	-0.029988	0.348538	-0.19466
1721.15	-35953.9	-14608.6	2.77998	-0.0299672	0.345968	-0.196242
1721.17	-35954	-14608.6	2.77999	-0.0299781	0.343935	-0.198291
1721.18	-35954	-14608.6	2.78003	-0.0300234	0.342763	-0.201121
1721.2	-35954.1	-14608.7	2.78008	-0.0295997	0.342507	-0.20486
1721.22	-35954.1	-14608.7	2.78005	-0.0278012	0.343007	-0.209488
1721.23	-35954.1	-14608.7	2.77987	-0.023775	0.34412	-0.214995
1721.25	-35954.2	-14608.8	2.7797	-0.0174594	0.345977	-0.221545
1721.27	-35954.2	-14608.8	2.77985	-0.00933135	0.348894	-0.229418
1721.28	-35954.2	-14608.8	2.78059	0.000165191	0.353153	-0.238844
1721.3	-35954.3	-14608.9	2.78178	0.0110204	0.358651	-0.249537
1721.32	-35954.3	-14608.9	2.78306	0.0234766	0.365061	-0.260907
1721.34	-35954.4	-14608.9	2.78411	0.0376654	0.372095	-0.272389
1721.35	-35954.4	-14608.9	2.78508	0.0527757	0.379796	-0.283645
1721.37	-35954.4	-14609	2.78638	0.0675298	0.388378	-0.294453
1721.39	-35954.5	-14609	2.7883	0.0807811	0.397984	-0.304579
1721.4	-35954.5	-14609	2.79067	0.0923037	0.408291	-0.313736
1721.42	-35954.5	-14609	2.79307	0.102258	0.418778	-0.321612
1721.44	-35954.6	-14609.1	2.79519	0.110769	0.428929	-0.327953
1721.45	-35954.6	-14609.1	2.7973	0.117759	0.438249	-0.332829
1721.47	-35954.7	-14609.1	2.79983	0.123076	0.446248	-0.336426
1721.49	-35954.7	-14609.2	2.80309	0.126651	0.452523	-0.338915
1721.51	-35954.8	-14609.2	2.80668	0.128811	0.457069	-0.340398
1721.52	-35954.8	-14609.2	2.81	0.13	0.46	-0.340959
1721.54	-35954.8	-14609.2	2.81262	0.130581	0.461417	-0.340706
1721.56	-35954.9	-14609.3	2.81475	0.13058	0.461365	-0.33987
1721.57	-35954.9	-14609.3	2.81679	0.129944	0.459873	-0.338707
1721.59	-35954.9	-14609.3	2.81902	0.128739	0.457075	-0.337408
1721.61	-35955	-14609.4	2.82135	0.127441	0.453448	-0.335935
1721.62	-35955	-14609.4	2.82359	0.126612	0.449544	-0.334203
1721.64	-35955.1	-14609.4	2.82568	0.126539	0.445814	-0.332225
1721.66	-35955.1	-14609.4	2.82789	0.126738	0.442434	-0.330293
1721.68	-35955.1	-14609.5	2.8305	0.126589	0.439527	-0.328746
1721.69	-35955.2	-14609.5	2.83369	0.125942	0.437114	-0.327833
1721.71	-35955.2	-14609.5	2.83722	0.12577	0.434965	-0.3276
1721.73	-35955.3	-14609.5	2.84085	0.127208	0.432813	-0.328062
1721.74	-35955.3	-14609.6	2.84437	0.131044	0.430522	-0.32998
1721.76	-35955.3	-14609.6	2.84774	0.137368	0.428217	-0.335607
1721.78	-35955.4	-14609.6	2.85091	0.146211	0.426056	-0.347377
1721.79	-35955.4	-14609.7	2.85401	0.159638	0.42429	-0.367234
1721.81	-35955.5	-14609.7	2.85742	0.183218	0.423328	-0.396291
1721.83	-35955.5	-14609.7	2.86157	0.222804	0.423589	-0.435581
1721.85	-35955.6	-14609.7	2.86669	0.281046	0.425222	-0.486281
1721.86	-35955.6	-14609.8	2.87272	0.35588	0.427974	-0.549782
1721.88	-35955.6	-14609.8	2.87961	0.444892	0.431571	-0.627436
1721.9	-35955.7	-14609.8	2.88759	0.546666	0.436162	-0.718599
1721.91	-35955.7	-14609.8	2.89729	0.661041	0.442428	-0.82011
1721.93	-35955.8	-14609.9	2.90933	0.787809	0.451052	-0.928666
1721.95	-35955.8	-14609.9	2.92397	0.923364	0.46193	-1.04146
1721.96	-35955.8	-14609.9	2.94111	1.06043	0.474106	-1.1562
1721.98	-35955.9	-14609.9	2.9606	1.19174	0.486628	-1.27063
1722	-35955.9	-14610	2.98234	1.31375	0.499502	-1.38192
1722.02	-35956	-14610	3.00623	1.42635	0.513614	-1.48673
1722.03	-35956	-14610	3.03217	1.52953	0.529816	-1.58184
1722.05	-35956.1	-14610.1	3.05997	1.62208	0.547878	-1.66563
1722.07	-35956.1	-14610.1	3.08932	1.70192	0.566711	-1.73774
1722.08	-35956.2	-14610.1	3.11994	1.76708	0.585269	-1.7979
1722.1	-35956.2	-14610.1	3.15152	1.81756	0.603353	-1.84612
1722.12	-35956.3	-14610.2	3.18377	1.85473	0.621339	-1.88256
1722.13	-35956.3	-14610.2	3.21639	1.87996	0.639565	-1.90749
1722.15	-35956.4	-14610.2	3.24923	1.89459	0.657883	-1.92186
1722.17	-35956.4	-14610.2	3.28222	1.89995	0.675865	-1.927
1722.19	-35956.4	-14610.3	3.31528	1.89733	0.693092	-1.92427
1722.2	-35956.5	-14610.3	3.34825	1.88798	0.709274	-1.91502
1722.22	-35956.6	-14610.3	3.38094	1.87311	0.724184	-1.90059
1722.24	-35956.6	-14610.4	3.41318	1.85388	0.737669	-1.88226
1722.25	-35956.7	-14610.4	3.44496	1.83132	0.750072	-1.86092
1722.27	-35956.7	-14610.4	3.47633	1.80638	0.761946	-1.83732
1722.29	-35956.8	-14610.4	3.50734	1.77996	0.773732	-1.81215
1722.3	-35956.8	-14610.5	3.53797	1.75265	0.785241	-1.78607
1722.32	-35956.9	-14610.5	3.56823	1.72496	0.796061	-1.75972
1722.34	-35956.9	-14610.5	3.5981	1.69735	0.805988	-1.73364
1722.36	-35957	-14610.6	3.62758	1.67007	0.815823	-1.70804
1722.37	-35957	-14610.6	3.65667	1.64333	0.826667	-1.68301
1722.39	-35957.1	-14610.6	3.68536	1.61735	0.839295	-1.65863
1722.41	-35957.1	-14610.6	3.71368	1.59237	0.853189	-1.63494
1722.42	-35957.2	-14610.7	3.74164	1.56864	0.867505	-1.61196
1722.44	-35957.3	-14610.7	3.76924	1.5463	0.881551	-1.58972
1722.46	-35957.3	-14610.7	3.79642	1.52498	0.895134	-1.56829
1722.47	-35957.4	-14610.8	3.82311	1.50424	0.908169	-1.54774
1722.49	-35957.4	-14610.8	3.84932	1.48392	0.920499	-1.52812
1722.51	-35957.5	-14610.8	3.87528	1.46462	0.931775	-1.50938
1722.53	-35957.6	-14610.8	3.90127	1.44706	0.941615	-1.49144
1722.54	-35957.6	-14610.9	3.92743	1.43155	0.949752	-1.47432
1722.56	-35957.7	-14610.9	3.95355	1.41729	0.956191	-1.45818
1722.58	-35957.7	-14610.9	3.97937	1.40337	0.960982	-1.44322
1722.59	-35957.8	-14611	4.0047	1.38934	0.964216	-1.42944
1722.61	-35957.9	-14611	4.02949	1.37571	0.966076	-1.41641
1722.63	-35957.9	-14611	4.05374	1.3631	0.966761	-1.40365
1722.64	-35958	-14611	4.07783	1.35136	0.966933	-1.39065
1722.66	-35958	-14611.1	4.10281	1.33904	0.96805	-1.3768
1722.68	-35958.1	-14611.1	4.12981	1.32456	0.971628	-1.36152
1722.7	-35958.2	-14611.1	4.15836	1.30797	0.977966	-1.34496
1722.71	-35958.3	-14611.2	4.18569	1.2917	0.985581	-1.32839
1722.73	-35958.3	-14611.2	4.2089	1.27831	0.992889	-1.3131
1722.75	-35958.4	-14611.2	4.22741	1.26792	0.999965	-1.29901
1722.76	-35958.4	-14611.2	4.24354	1.25762	1.00897	-1.28433
1722.78	-35958.5	-14611.3	4.25982	1.24426	1.02219	-1.26711
1722.8	-35958.6	-14611.3	4.27875	1.22474	1.04192	-1.24546
1722.81	-35958.6	-14611.3	4.3021	1.19682	1.06966	-1.218
1722.83	-35958.7	-14611.4	4.32802	1.16259	1.1031	-1.18603
1722.85	-35958.8	-14611.4	4.35359	1.12539	1.13879	-1.15164
1722.87	-35958.9	-14611.4	4.37604	1.08844	1.17345	-1.11684
1722.88	-35958.9	-14611.5	4.39493	1.0526	1.20629	-1.08269
1722.9	-35959	-14611.5	4.41163	1.01683	1.2385	-1.04949
1722.92	-35959.1	-14611.5	4.4276	0.980075	1.27135	-1.01749
1722.93	-35959.1	-14611.5	4.44418	0.94147	1.30592	-0.987005
1722.95	-35959.2	-14611.6	4.46155	0.902725	1.34118	-0.958801
1722.97	-35959.3	-14611.6	4.47907	0.867302	1.37469	-0.93397
1722.98	-35959.4	-14611.6	4.49613	0.838695	1.40399	-0.913609
1723	-35959.4	-14611.6	4.51215	0.820055	1.42692	-0.898746
1723.02	-35959.5	-14611.7	4.52733	0.811661	1.44401	-0.88986
1723.04	-35959.6	-14611.7	4.5422	0.812379	1.45713	-0.887154
1723.05	-35959.7	-14611.7	4.55728	0.821061	1.46814	-0.89083
1723.07	-35959.7	-14611.7	4.57305	0.836596	1.47868	-0.900957
1723.09	-35959.8	-14611.8	4.58959	0.858119	1.48886	-0.916692
1723.1	-35959.9	-14611.8	4.60678	0.884865	1.49811	-0.936807
1723.12	-35960	-14611.8	4.62455	0.916071	1.50588	-0.960075
1723.14	-35960	-14611.8	4.64277	0.950775	1.51183	-0.985279
1723.15	-35960.1	-14611.8	4.66144	0.986883	1.51691	-1.01126
1723.17	-35960.2	-14611.9	4.68052	1.0219	1.5225	-1.03688
1723.19	-35960.3	-14611.9	4.7	1.05333	1.53	-1.061
1723.21	-35960.4	-14611.9	4.71986	1.07916	1.54033	-1.08262
1723.22	-35960.4	-14611.9	4.74005	1.09927	1.55257	-1.10123
1723.24	-35960.5	-14612	4.76052	1.11402	1.56536	-1.11649
1723.26	-35960.6	-14612	4.78122	1.12378	1.57732	-1.12802
1723.27	-35960.7	-14612	4.80211	1.12894	1.58746	-1.13559
1723.29	-35960.7	-14612	4.82318	1.13008	1.59605	-1.13939
1723.31	-35960.8	-14612	4.84443	1.12777	1.60366	-1.13969
1723.32	-35960.9	-14612.1	4.86587	1.1226	1.61084	-1.13675
1723.34	-35961	-14612.1	4.88745	1.11505	1.61798	-1.13093
1723.36	-35961.1	-14612.1	4.90905	1.10533	1.625	-1.12279
1723.38	-35961.2	-14612.1	4.93048	1.09359	1.63177	-1.11292
1723.39	-35961.3	-14612.1	4.9516	1.07997	1.63812	-1.10191
1723.41	-35961.3	-14612.1	4.9723	1.06486	1.64404	-1.0902
1723.43	-35961.4	-14612.2	4.99264	1.04911	1.64978	-1.07787
1723.44	-35961.5	-14612.2	5.01267	1.03362	1.65564	-1.06497
1723.46	-35961.6	-14612.2	5.03247	1.01929	1.6619	-1.05156
1723.48	-35961.7	-14612.2	5.05208	1.0064	1.66876	-1.03776
1723.49	-35961.7	-14612.2	5.07153	0.994205	1.67624	-1.0238
1723.51	-35961.8	-14612.2	5.09087	0.981835	1.68438	-1.00992
1723.53	-35961.9	-14612.3	5.11012	0.968442	1.69318	-0.996351
1723.55	-35962	-14612.3	5.12927	0.953828	1.70254	-0.983156
1723.56	-35962.1	-14612.3	5.14823	0.938745	1.71216	-0.970109
1723.58	-35962.2	-14612.3	5.16692	0.924027	1.72173	-0.956969
1723.6	-35962.3	-14612.3	5.18524	0.910474	1.73094	-0.943499
1723.61	-35962.4	-14612.3	5.2032	0.898078	1.73969	-0.92968
1723.63	-35962.5	-14612.3	5.2209	0.885953	1.74808	-0.915725
1723.65	-35962.5	-14612.3	5.23844	0.873172	1.75622	-0.901857
1723.66	-35962.6	-14612.4	5.25592	0.858858	1.76422	-0.888296
1723.68	-35962.7	-14612.4	5.27333	0.843135	1.77211	-0.875179
1723.7	-35962.8	-14612.4	5.29055	0.827055	1.77984	-0.862566
1723.72	-35962.9	-14612.4	5.30746	0.811706	1.78739	-0.850514
1723.73	-35963	-14612.4	5.32396	0.798116	1.79472	-0.839074
1723.75	-35963.1	-14612.4	5.3401	0.786574	1.80199	-0.828213
1723.77	-35963.2	-14612.4	5.35604	0.776867	1.80949	-0.817844
1723.78	-35963.3	-14612.4	5.37196	0.768773	1.8175	-0.807878
1723.8	-35963.4	-14612.4	5.38801	0.762026	1.82629	-0.798201
1723.82	-35963.5	-14612.4	5.40417	0.755943	1.8359	-0.788438
1723.83	-35963.6	-14612.4	5.4203	0.749595	1.84627	-0.778063
1723.85	-35963.7	-14612.4	5.43628	0.74205	1.85731	-0.766549
1723.87	-35963.7	-14612.5	5.45199	0.7324	1.86894	-0.753339
1723.89	-35963.8	-14612.5	5.4674	0.719926	1.88091	-0.737653
1723.9	-35963.9	-14612.5	5.48253	0.704001	1.89292	-0.718592
1723.92	-35964	-14612.5	5.4974	0.684	1.90465	-0.69526
1723.94	-35964.1	-14612.5	5.512	0.659253	1.9158	-0.666865
1723.95	-35964.2	-14612.5	5.5262	0.628784	1.92608	-0.633327
1723.97	-35964.3	-14612.5	5.5398	0.59149	1.93522	-0.594865
1723.99	-35964.4	-14612.5	5.55261	0.546264	1.94293	-0.5517
1724	-35964.5	-14612.5	5.56445	0.492585	1.94903	-0.504205
1724.02	-35964.6	-14612.5	5.57523	0.432704	1.9537	-0.453468
1724.04	-35964.7	-14612.5	5.58488	0.369705	1.95725	-0.400796
1724.06	-35964.8	-14612.5	5.59333	0.306667	1.96	-0.347495
1724.07	-35964.9	-14612.5	5.60056	0.24579	1.96211	-0.294448
1724.09	-35965	-14612.5	5.60675	0.185752	1.96315	-0.240859
1724.11	-35965.1	-14612.5	5.61214	0.124348	1.96256	-0.18551
1724.12	-35965.2	-14612.5	5.61694	0.0593733	1.95976	-0.127184
1724.14	-35965.3	-14612.5	5.62126	-0.00927104	1.95461	-0.0660604
1724.16	-35965.4	-14612.5	5.62474	-0.0746216	1.94831	-0.00700369
1724.17	-35965.5	-14612.5	5.62694	-0.128248	1.94238	0.0441473
1724.19	-35965.6	-14612.5	5.62768	-0.165309	1.93727	0.0837382
1724.21	-35965.7	-14612.4	5.62736	-0.189526	1.93101	0.113323
1724.23	-35965.7	-14612.4	5.6265	-0.205859	1.92126	0.135213
1724.24	-35965.8	-14612.4	5.62545	-0.217955	1.90688	0.151297
1724.26	-35965.9	-14612.4	5.62426	-0.226318	1.88955	0.162452
1724.28	-35966	-14612.4	5.62293	-0.231	1.87133	0.169411
1724.29	-35966.1	-14612.4	5.62156	-0.232392	1.85324	0.173008
1724.31	-35966.2	-14612.4	5.62045	-0.231474	1.83437	0.17426
1724.33	-35966.3	-14612.4	5.61992	-0.229284	1.81367	0.174195
1724.34	-35966.4	-14612.4	5.61998	-0.226712	1.79128	0.173576
1724.36	-35966.5	-14612.4	5.62012	-0.2244	1.76941	0.1727
1724.38	-35966.6	-14612.4	5.6198	-0.222959	1.75044	0.171816
1724.4	-35966.7	-14612.4	5.61881	-0.222601	1.73566	0.171153
1724.41	-35966.8	-14612.3	5.61747	-0.222957	1.72477	0.170902
1724.43	-35966.9	-14612.3	5.61614	-0.22362	1.71733	0.171249
1724.45	-35967	-14612.3	5.61498	-0.224467	1.71317	0.172195
1724.46	-35967.1	-14612.3	5.6139	-0.225736	1.71236	0.173519
1724.48	-35967.2	-14612.3	5.61281	-0.227671	1.71502	0.174987
1724.5	-35967.3	-14612.3	5.61167	-0.230122	1.72088	0.176481
1724.51	-35967.4	-14612.3	5.61049	-0.232509	1.72929	0.178008
1724.53	-35967.5	-14612.2	5.60929	-0.234267	1.73956	0.179575
1724.55	-35967.6	-14612.2	5.60813	-0.235379	1.75085	0.181117
1724.57	-35967.7	-14612.2	5.60706	-0.236266	1.7622	0.182508
1724.58	-35967.8	-14612.2	5.60615	-0.237334	1.77266	0.183626
1724.6	-35967.9	-14612.2	5.60523	-0.238586	1.7815	0.184449
1724.62	-35968	-14612.2	5.60394	-0.239701	1.78823	0.185028
1724.63	-35968.1	-14612.1	5.60197	-0.240368	1.79233	0.185412
1724.65	-35968.2	-14612.1	5.59953	-0.240504	1.79345	0.185552
1724.67	-35968.2	-14612.1	5.59723	-0.240175	1.7913	0.185334
1724.68	-35968.3	-14612.1	5.59561	-0.239451	1.78566	0.18466
1724.7	-35968.4	-14612.1	5.59457	-0.238386	1.77699	0.183584
1724.72	-35968.5	-14612	5.5936	-0.237025	1.76612	0.182252
1724.74	-35968.6	-14612	5.5923	-0.235391	1.75372	0.180783
1724.75	-35968.7	-14612	5.59092	-0.233325	1.739	0.179075
1724.77	-35968.8	-14612	5.59006	-0.230575	1.72045	0.176915
1724.79	-35968.9	-14612	5.5901	-0.227041	1.69719	0.17426
1724.8	-35969	-14611.9	5.59008	-0.223658	1.67271	0.172235
1724.82	-35969.1	-14611.9	5.58878	-0.221513	1.65162	0.172308
1724.84	-35969.2	-14611.9	5.58678	-0.220085	1.63426	0.175123
1724.85	-35969.3	-14611.9	5.58505	-0.218471	1.61956	0.181182
1724.87	-35969.4	-14611.8	5.58333	-0.216667	1.60667	0.191721
1724.89	-35969.5	-14611.8	5.58134	-0.214911	1.59523	0.207919
1724.91	-35969.6	-14611.8	5.58	-0.213333	1.58667	0.229847
1724.92	-35969.7	-14611.8	5.58003	-0.211879	1.58166	0.257543
1724.94	-35969.7	-14611.7	5.57996	-0.209849	1.57624	0.291996
1724.96	-35969.8	-14611.7	5.57847	-0.206691	1.56632	0.334015
1724.97	-35969.9	-14611.7	5.57645	-0.202871	1.55131	0.383004
1724.99	-35970	-14611.7	5.5748	-0.198559	1.53081	0.439448
1725.01	-35970.1	-14611.6	5.57311	-0.192477	1.50294	0.507719
1725.02	-35970.2	-14611.6	5.57117	-0.184019	1.46629	0.590683
1725.04	-35970.3	-14611.6	5.56986	-0.175186	1.42157	0.685046
1725.06	-35970.4	-14611.5	5.56975	-0.167187	1.36996	0.787401
1725.08	-35970.5	-14611.5	5.57004	-0.158265	1.31295	0.896648
1725.09	-35970.6	-14611.5	5.57006	-0.147651	1.25195	1.01025
1725.11	-35970.7	-14611.5	5.56999	-0.137962	1.18813	1.12142
1725.13	-35970.8	-14611.4	5.56998	-0.130842	1.12449	1.22441
1725.14	-35970.8	-14611.4	5.57	-0.12498	1.06776	1.31681
1725.16	-35970.9	-14611.4	5.57	-0.119583	1.02076	1.39677
1725.18	-35971	-14611.3	5.57	-0.115351	0.978719	1.46282
1725.19	-35971.1	-14611.3	5.57	-0.112183	0.936422	1.51502
1725.21	-35971.2	-14611.3	5.57	-0.108588	0.889136	1.55565
1725.23	-35971.3	-14611.2	5.57	-0.103601	0.834714	1.58645
1725.25	-35971.4	-14611.2	5.57	-0.0972096	0.774867	1.60804
1725.26	-35971.5	-14611.2	5.57	-0.0901453	0.71503	1.62166
1725.28	-35971.6	-14611.2	5.57	-0.0839383	0.664737	1.6294
1725.3	-35971.7	-14611.1	5.57	-0.079021	0.628015	1.63312
1725.31	-35971.7	-14611.1	5.57	-0.0746232	0.602643	1.63433
1725.33	-35971.8	-14611.1	5.57	-0.071014	0.585828	1.63379
1725.35	-35971.9	-14611	5.57	-0.0695596	0.574525	1.63143
1725.36	-35972	-14611	5.57	-0.0698559	0.566282	1.62787
1725.38	-35972.1	-14611	5.57	-0.0699327	0.559352	1.62435
1725.4	-35972.2	-14610.9	5.57	-0.0697701	0.554307	1.62116
1725.42	-35972.3	-14610.9	5.57001	-0.0708295	0.553251	1.61784
1725.43	-35972.4	-14610.9	5.57002	-0.0727723	0.553838	1.61443
1725.45	-35972.5	-14610.8	5.56995	-0.0738936	0.550339	1.61132
1725.47	-35972.6	-14610.8	5.56994	-0.0736735	0.53934	1.6081
1725.48	-35972.7	-14610.8	5.57019	-0.0724316	0.519575	1.60386
1725.5	-35972.7	-14610.7	5.57019	-0.0705876	0.49619	1.5986
1725.52	-35972.8	-14610.7	5.56906	-0.0686156	0.478219	1.59293
1725.53	-35972.9	-14610.7	5.56712	-0.0669626	0.470223	1.58732
1725.55	-35973	-14610.7	5.56533	-0.0660671	0.473519	1.58212
1725.57	-35973.1	-14610.6	5.56365	-0.0664314	0.484417	1.57714
1725.59	-35973.2	-14610.6	5.56174	-0.0682996	0.496433	1.57199
1725.6	-35973.3	-14610.6	5.56017	-0.0699306	0.500767	1.5664
1725.62	-35973.4	-14610.5	5.55973	-0.069188	0.489414	1.56019
1725.64	-35973.4	-14610.5	5.55997	-0.0669331	0.466389	1.55317
1725.65	-35973.5	-14610.5	5.56007	-0.0649822	0.44005	1.54533
1725.67	-35973.6	-14610.4	5.56	-0.063424	0.414729	1.53748
1725.69	-35973.7	-14610.4	5.56	-0.0618153	0.392826	1.5305
1725.7	-35973.8	-14610.4	5.56	-0.0601026	0.374331	1.52431
1725.72	-35973.9	-14610.3	5.55993	-0.0583544	0.357606	1.51858
1725.74	-35974	-14610.3	5.56	-0.0566667	0.336667	1.51307
1725.76	-35974.1	-14610.3	5.56028	-0.0550741	0.306355	1.50764
1725.77	-35974.2	-14610.2	5.56	-0.0533333	0.27	1.50218
1725.79	-35974.3	-14610.2	5.55852	-0.0513562	0.232239	1.49661
1725.81	-35974.3	-14610.2	5.55656	-0.0499517	0.194454	1.49095
1725.82	-35974.4	-14610.1	5.55486	-0.0497495	0.158523	1.48526
1725.84	-35974.5	-14610.1	5.55311	-0.0500245	0.130714	1.47976
1725.86	-35974.6	-14610.1	5.55116	-0.0500639	0.114821	1.47481
1725.87	-35974.7	-14610	5.54987	-0.0499905	0.105068	1.47116
1725.89	-35974.8	-14610	5.54975	-0.0499827	0.0962966	1.46963
1725.91	-35974.9	-14610	5.55004	-0.0500025	0.0888236	1.47111
1725.93	-35975	-14610	5.55008	-0.0500043	0.0832742	1.47669
1725.94	-35975	-14609.9	5.54997	-0.0499992	0.079106	1.48802
1725.96	-35975.1	-14609.9	5.54991	-0.0499989	0.0756527	1.50587
1725.98	-35975.2	-14609.9	5.55009	-0.0500003	0.0723446	1.52911
1725.99	-35975.3	-14609.8	5.5503	-0.0500003	0.068947	1.55696
1726.01	-35975.4	-14609.8	5.54968	-0.0499999	0.0657868	1.58964
1726.03	-35975.5	-14609.8	5.54795	-0.0499999	0.0636002	1.62647
1726.04	-35975.6	-14609.7	5.54603	-0.05	0.0637203	1.6651
1726.06	-35975.7	-14609.7	5.54436	-0.05	0.0668579	1.70315
1726.08	-35975.8	-14609.7	5.54254	-0.05	0.0726901	1.73851
1726.1	-35975.9	-14609.6	5.54071	-0.05	0.0797442	1.76994
1726.11	-35975.9	-14609.6	5.53977	-0.05	0.0852269	1.79721
1726.13	-35976	-14609.6	5.53985	-0.05	0.0872389	1.82
1726.15	-35976.1	-14609.5	5.54008	-0.05	0.0851155	1.83779
1726.16	-35976.2	-14609.5	5.54005	-0.05	0.0783057	1.85061
1726.18	-35976.3	-14609.5	5.53994	-0.05	0.0663935	1.85916
1726.2	-35976.4	-14609.4	5.53992	-0.05	0.05091	1.86437
1726.21	-35976.5	-14609.4	5.54016	-0.05	0.0350017	1.86742
1726.23	-35976.6	-14609.4	5.54024	-0.05	0.018143	1.869
1726.25	-35976.6	-14609.4	5.53924	-0.05	-0.00342412	1.86939
1726.27	-35976.7	-14609.3	5.53735	-0.05	-0.0299468	1.86926
1726.28	-35976.8	-14609.3	5.53556	-0.05	-0.0587827	1.86953
1726.3	-35976.9	-14609.3	5.53396	-0.05	-0.087226	1.87018
1726.32	-35977	-14609.2	5.53206	-0.05	-0.112592	1.87056
1726.33	-35977.1	-14609.2	5.53032	-0.05	-0.132307	1.87048
1726.35	-35977.2	-14609.2	5.52972	-0.05	-0.144041	1.86995
1726.37	-35977.3	-14609.1	5.52995	-0.05	-0.147152	1.86866
1726.38	-35977.4	-14609.1	5.53002	-0.05	-0.142274	1.86616
1726.4	-35977.5	-14609.1	5.52997	-0.05	-0.13253	1.8626
1726.42	-35977.5	-14609.1	5.53021	-0.05	-0.121934	1.8584
1726.44	-35977.6	-14609	5.53013	-0.05	-0.111758	1.85379
1726.45	-35977.7	-14609	5.52885	-0.05	-0.101825	1.84888
1726.47	-35977.8	-14609	5.52689	-0.05	-0.0913229	1.84375
