# Supplementary material for: Extraction of driving behavior primitives considering driver expectation and vehicle dynamics
Source: PLoS One. 2025 Dec 31;20(12):e0340123. doi: 10.1371/journal.pone.0340123 (PMC12755792; doi:10.1371/journal.pone.0340123)
Supplement: S2 File — The dataset utilized in this study is organized into two main folders, categorizing driving scenarios into straight driving and turning maneuvers. These folders contain the raw, unprocessed behavioral data. For a detailed description of the variables and format within the.xlsx files, please refer to the accompanying readme.txt file. (ZIP) [file pone.0340123.s002.zip › DataSetForPimitiveExaction-2/turning/c25_w_2.xlsx]

## Sheet: Sheet1
1749.2	-36125.8	-14554.2	4.17264	0.0999913	-0.0200001	-0.0965735
1749.22	-36125.8	-14554.2	4.17433	0.100005	-0.0199994	-0.097604
1749.23	-36125.9	-14554.1	4.17605	0.100002	-0.0199991	-0.0987837
1749.25	-36126	-14554.1	4.17779	0.0999985	-0.0200029	-0.0995843
1749.27	-36126	-14554.1	4.1795	0.0999996	-0.0200029	-0.100068
1749.28	-36126.1	-14554.1	4.18118	0.1	-0.019988	-0.100653
1749.3	-36126.2	-14554	4.18284	0.1	-0.0199887	-0.101213
1749.32	-36126.2	-14554	4.18454	0.0999999	-0.0200447	-0.101357
1749.33	-36126.3	-14554	4.18627	0.1	-0.0200349	-0.101293
1749.35	-36126.4	-14554	4.18795	0.1	-0.0198193	-0.101527
1749.37	-36126.5	-14553.9	4.18961	0.1	-0.0198671	-0.102186
1749.39	-36126.5	-14553.9	4.1913	0.1	-0.0208721	-0.103195
1749.4	-36126.6	-14553.9	4.19303	0.1	-0.0228912	-0.104369
1749.42	-36126.6	-14553.9	4.19475	0.1	-0.0257156	-0.105504
1749.44	-36126.7	-14553.9	4.19646	0.1	-0.0294819	-0.106619
1749.45	-36126.8	-14553.8	4.19819	0.1	-0.0343405	-0.107787
1749.47	-36126.9	-14553.8	4.1999	0.1	-0.0396887	-0.108875
1749.49	-36126.9	-14553.8	4.20157	0.1	-0.0448094	-0.109794
1749.5	-36127	-14553.8	4.20323	0.1	-0.0497134	-0.111016
1749.52	-36127	-14553.7	4.20495	0.0999996	-0.0546534	-0.113015
1749.54	-36127.1	-14553.7	4.20667	0.1	-0.06	-0.115468
1749.56	-36127.2	-14553.7	4.20834	0.100001	-0.0661337	-0.117993
1749.57	-36127.3	-14553.7	4.21	0.1	-0.0733333	-0.120915
1749.59	-36127.3	-14553.6	4.2117	0.0999947	-0.0816743	-0.124591
1749.61	-36127.4	-14553.6	4.21344	0.100001	-0.0905197	-0.128796
1749.62	-36127.5	-14553.6	4.21516	0.10002	-0.0992149	-0.133227
1749.64	-36127.5	-14553.6	4.21686	0.0999918	-0.107644	-0.137799
1749.66	-36127.6	-14553.6	4.21853	0.0999201	-0.11532	-0.142354
1749.67	-36127.7	-14553.5	4.2202	0.100031	-0.120395	-0.146401
1749.69	-36127.7	-14553.5	4.22191	0.100289	-0.122158	-0.149532
1749.71	-36127.8	-14553.5	4.22364	0.0998206	-0.123773	-0.151742
1749.73	-36127.9	-14553.5	4.22537	0.0981712	-0.127311	-0.153096
1749.74	-36127.9	-14553.4	4.22706	0.0962443	-0.130616	-0.153661
1749.76	-36128	-14553.4	4.22872	0.0946291	-0.132294	-0.153656
1749.78	-36128.1	-14553.4	4.2304	0.0928829	-0.13374	-0.153608
1749.79	-36128.1	-14553.4	4.23211	0.0909507	-0.135684	-0.153715
1749.81	-36128.2	-14553.3	4.23384	0.0898041	-0.136843	-0.153438
1749.83	-36128.3	-14553.3	4.23555	0.089805	-0.136755	-0.152421
1749.84	-36128.3	-14553.3	4.23728	0.0900593	-0.136786	-0.15077
1749.86	-36128.4	-14553.3	4.239	0.0900478	-0.138193	-0.148585
1749.88	-36128.5	-14553.3	4.24069	0.0899822	-0.141771	-0.145895
1749.9	-36128.6	-14553.2	4.24235	0.0899871	-0.147002	-0.143051
1749.91	-36128.6	-14553.2	4.24403	0.0900047	-0.151792	-0.140807
1749.93	-36128.7	-14553.2	4.24575	0.0900032	-0.155203	-0.139618
1749.95	-36128.8	-14553.2	4.24748	0.0899985	-0.157905	-0.139534
1749.96	-36128.8	-14553.1	4.2492	0.0899989	-0.161135	-0.140639
1749.98	-36128.9	-14553.1	4.2509	0.0900012	-0.166589	-0.143076
1750	-36129	-14553.1	4.25257	0.0900016	-0.175028	-0.146928
1750.01	-36129	-14553.1	4.25418	0.0899968	-0.186327	-0.152221
1750.03	-36129.1	-14553.1	4.25588	0.0899953	-0.200246	-0.159033
1750.05	-36129.2	-14553	4.2579	0.0900128	-0.21634	-0.167465
1750.07	-36129.2	-14553	4.25966	0.0900159	-0.232026	-0.177202
1750.08	-36129.3	-14553	4.2601	0.0899473	-0.243385	-0.187592
1750.1	-36129.4	-14553	4.25988	0.0899393	-0.250923	-0.197981
1750.12	-36129.4	-14552.9	4.26076	0.090196	-0.257953	-0.207701
1750.13	-36129.5	-14552.9	4.26272	0.0901962	-0.264881	-0.215892
1750.15	-36129.6	-14552.9	4.26465	0.089049	-0.270337	-0.221598
1750.17	-36129.6	-14552.9	4.26629	0.087117	-0.27531	-0.224255
1750.18	-36129.7	-14552.9	4.26791	0.085371	-0.281796	-0.223612
1750.2	-36129.8	-14552.8	4.2696	0.0837557	-0.288635	-0.220109
1750.22	-36129.9	-14552.8	4.27133	0.0818288	-0.293408	-0.2145
1750.24	-36129.9	-14552.8	4.27304	0.0801794	-0.296257	-0.207291
1750.25	-36130	-14552.8	4.27468	0.0797105	-0.298417	-0.198949
1750.27	-36130.1	-14552.8	4.27644	0.0799692	-0.299895	-0.190488
1750.29	-36130.1	-14552.7	4.27846	0.08008	-0.300312	-0.182943
1750.3	-36130.2	-14552.7	4.27992	0.0800082	-0.300046	-0.176157
1750.32	-36130.3	-14552.7	4.28001	0.0799793	-0.299735	-0.169773
1750.34	-36130.4	-14552.7	4.27997	0.0799989	-0.299958	-0.164715
1750.35	-36130.4	-14552.7	4.28129	0.0800066	-0.301172	-0.162033
1750.37	-36130.5	-14552.6	4.28333	0.08	-0.303333	-0.16122
1750.39	-36130.5	-14552.6	4.28509	0.0799934	-0.306284	-0.1617
1750.41	-36130.6	-14552.6	4.28667	0.08	-0.31	-0.164488
1750.42	-36130.7	-14552.6	4.28834	0.080019	-0.314567	-0.170567
1750.44	-36130.8	-14552.5	4.2901	0.0799963	-0.320385	-0.179208
1750.46	-36130.8	-14552.5	4.29186	0.0799286	-0.327434	-0.189588
1750.47	-36130.9	-14552.5	4.29352	0.0800286	-0.334018	-0.202023
1750.49	-36131	-14552.5	4.29511	0.0802797	-0.339024	-0.216526
1750.51	-36131	-14552.5	4.2969	0.0798914	-0.343978	-0.231592
1750.52	-36131.1	-14552.5	4.29889	0.0783712	-0.350262	-0.245957
1750.54	-36131.2	-14552.4	4.30006	0.0764504	-0.357558	-0.259781
1750.56	-36131.3	-14552.4	4.29995	0.0747536	-0.365606	-0.273149
1750.58	-36131.3	-14552.4	4.30014	0.0730017	-0.375172	-0.285216
1750.59	-36131.4	-14552.4	4.30169	0.0711148	-0.386602	-0.295431
1750.61	-36131.5	-14552.4	4.30366	0.069864	-0.398826	-0.304339
1750.63	-36131.5	-14552.3	4.30532	0.069714	-0.410913	-0.312194
1750.64	-36131.6	-14552.3	4.30714	0.070102	-0.422772	-0.318186
1750.66	-36131.7	-14552.3	4.30913	0.0703221	-0.43463	-0.321626
1750.68	-36131.7	-14552.3	4.31012	0.0696879	-0.447112	-0.322381
1750.69	-36131.8	-14552.3	4.30991	0.0680403	-0.461307	-0.320598
1750.71	-36131.9	-14552.3	4.31027	0.0661203	-0.478992	-0.316783
1750.73	-36132	-14552.2	4.312	0.0644014	-0.4999	-0.311703
1750.75	-36132	-14552.2	4.31399	0.0627431	-0.520185	-0.306504
1750.76	-36132.1	-14552.2	4.31566	0.0610299	-0.538668	-0.302285
1750.78	-36132.2	-14552.2	4.31744	0.0592741	-0.558556	-0.300009
1750.8	-36132.2	-14552.2	4.31926	0.0575702	-0.580555	-0.300295
1750.81	-36132.3	-14552.2	4.32026	0.0560904	-0.601885	-0.303344
1750.83	-36132.4	-14552.1	4.32022	0.0545192	-0.623351	-0.309323
1750.85	-36132.5	-14552.1	4.3198	0.0519558	-0.650372	-0.318368
1750.86	-36132.5	-14552.1	4.31972	0.0483988	-0.683589	-0.330231
1750.88	-36132.6	-14552.1	4.32064	0.0448253	-0.718205	-0.344285
1750.9	-36132.7	-14552.1	4.32244	0.0415437	-0.750138	-0.360604
1750.92	-36132.8	-14552.1	4.32426	0.0382107	-0.77642	-0.379876
1750.93	-36132.8	-14552	4.32592	0.0347503	-0.798043	-0.401504
1750.95	-36132.9	-14552	4.32783	0.0313413	-0.819435	-0.423704
1750.97	-36133	-14552	4.3296	0.0279232	-0.841979	-0.444997
1750.98	-36133	-14552	4.33028	0.0242936	-0.864431	-0.464258
1751	-36133.1	-14552	4.33009	0.0209392	-0.884258	-0.481332
1751.02	-36133.2	-14552	4.32997	0.0187143	-0.898532	-0.496728
1751.03	-36133.3	-14552	4.33003	0.0171792	-0.909731	-0.511106
1751.05	-36133.3	-14551.9	4.32982	0.0151944	-0.922964	-0.525123
1751.07	-36133.4	-14551.9	4.32985	0.0134942	-0.932778	-0.538454
1751.09	-36133.5	-14551.9	4.33099	0.0135323	-0.929991	-0.55007
1751.1	-36133.6	-14551.9	4.33289	0.0136439	-0.92564	-0.557842
1751.12	-36133.6	-14551.9	4.33465	0.0111051	-0.937596	-0.559259
1751.14	-36133.7	-14551.9	4.33634	0.0072371	-0.957334	-0.553111
1751.15	-36133.8	-14551.9	4.33829	0.00487679	-0.966286	-0.539122
1751.17	-36133.8	-14551.9	4.33989	0.00351648	-0.966675	-0.518994
1751.19	-36133.9	-14551.9	4.3403	0.00164767	-0.967849	-0.495237
1751.2	-36134	-14551.9	4.34003	8.71279e-05	-0.96986	-0.470235
1751.22	-36134.1	-14551.8	4.33991	2.24123e-05	-0.97013	-0.446329
1751.24	-36134.1	-14551.8	4.33999	4.56352e-05	-0.969966	-0.425881
1751.26	-36134.2	-14551.8	4.34009	-0.00153013	-0.971776	-0.410935
1751.27	-36134.3	-14551.8	4.34	-0.00333333	-0.976667	-0.401961
1751.29	-36134.4	-14551.8	4.33971	-0.00368617	-0.984284	-0.398828
1751.31	-36134.4	-14551.8	4.34	-0.00333333	-0.99	-0.400871
1751.32	-36134.5	-14551.8	4.34148	-0.00330189	-0.989808	-0.407075
1751.34	-36134.6	-14551.8	4.34344	-0.00332576	-0.986462	-0.415557
1751.36	-36134.7	-14551.8	4.34515	-0.00312081	-0.983778	-0.424389
1751.38	-36134.7	-14551.8	4.34689	-0.00342654	-0.983459	-0.432198
1751.39	-36134.8	-14551.8	4.34881	-0.00483675	-0.98612	-0.438172
1751.41	-36134.9	-14551.8	4.35009	-0.00692845	-0.990566	-0.442754
1751.43	-36135	-14551.8	4.35021	-0.00900067	-0.994971	-0.446435
1751.44	-36135	-14551.7	4.34998	-0.010073	-0.996642	-0.449227
1751.46	-36135.1	-14551.7	4.35002	-0.00991708	-0.994749	-0.451366
1751.48	-36135.2	-14551.7	4.34995	-0.0102072	-0.993255	-0.453819
1751.49	-36135.3	-14551.7	4.34972	-0.0118622	-0.994686	-0.457077
1751.51	-36135.3	-14551.7	4.35025	-0.0137162	-0.997265	-0.460461
1751.53	-36135.4	-14551.7	4.35193	-0.0152077	-1.00096	-0.46367
1751.54	-36135.5	-14551.7	4.35387	-0.0174974	-1.01026	-0.467449
1751.56	-36135.6	-14551.7	4.35554	-0.0209968	-1.02698	-0.47201
1751.58	-36135.6	-14551.7	4.35734	-0.0244865	-1.04735	-0.476435
1751.6	-36135.7	-14551.7	4.3592	-0.0276189	-1.06883	-0.480583
1751.61	-36135.8	-14551.7	4.36021	-0.0315524	-1.09149	-0.4856
1751.63	-36135.9	-14551.7	4.36017	-0.0367151	-1.1165	-0.491821
1751.65	-36135.9	-14551.7	4.35994	-0.0422867	-1.14627	-0.498242
1751.66	-36136	-14551.7	4.35996	-0.0475302	-1.17835	-0.50398
1751.68	-36136.1	-14551.7	4.36002	-0.0519498	-1.20432	-0.508401
1751.7	-36136.1	-14551.7	4.36001	-0.055309	-1.22212	-0.509944
1751.71	-36136.2	-14551.7	4.35999	-0.0576458	-1.23681	-0.50605
1751.73	-36136.3	-14551.7	4.36	-0.0592888	-1.24931	-0.494928
1751.75	-36136.4	-14551.7	4.36	-0.060848	-1.25597	-0.475694
1751.77	-36136.5	-14551.7	4.36	-0.0625842	-1.25853	-0.448224
1751.78	-36136.5	-14551.7	4.35999	-0.064412	-1.2635	-0.413087
1751.8	-36136.6	-14551.7	4.35998	-0.0660957	-1.27085	-0.37152
1751.82	-36136.7	-14551.7	4.36005	-0.0672669	-1.27533	-0.325259
1751.83	-36136.8	-14551.7	4.36006	-0.0671865	-1.27298	-0.275981
1751.85	-36136.8	-14551.7	4.35982	-0.0649463	-1.26127	-0.225334
1751.87	-36136.9	-14551.7	4.35982	-0.0611647	-1.2407	-0.175415
1751.88	-36137	-14551.7	4.3609	-0.0573999	-1.21393	-0.128271
1751.9	-36137	-14551.7	4.36277	-0.0541848	-1.18493	-0.0823966
1751.92	-36137.1	-14551.8	4.36456	-0.0515127	-1.15829	-0.0343291
1751.94	-36137.2	-14551.8	4.36623	-0.0500523	-1.13722	0.0183374
1751.95	-36137.3	-14551.8	4.36818	-0.050694	-1.12399	0.0772793
1751.97	-36137.3	-14551.8	4.36982	-0.0528823	-1.11976	0.143343
1751.99	-36137.4	-14551.8	4.3703	-0.0555638	-1.12509	0.217262
1752	-36137.5	-14551.8	4.37005	-0.059183	-1.1398	0.301793
1752.02	-36137.6	-14551.8	4.36992	-0.0647021	-1.16343	0.399747
1752.04	-36137.7	-14551.8	4.36999	-0.0723078	-1.19566	0.508508
1752.05	-36137.7	-14551.8	4.37002	-0.0818038	-1.23608	0.623234
1752.07	-36137.8	-14551.8	4.37	-0.0926656	-1.28367	0.739403
1752.09	-36137.9	-14551.8	4.36999	-0.104259	-1.33695	0.852804
1752.11	-36137.9	-14551.8	4.37	-0.115985	-1.39332	0.960167
1752.12	-36138	-14551.9	4.37	-0.127162	-1.44983	1.05826
1752.14	-36138.1	-14551.9	4.37	-0.136667	-1.50333	1.1427
1752.16	-36138.2	-14551.9	4.37	-0.143387	-1.55018	1.20915
1752.17	-36138.2	-14551.9	4.37	-0.146765	-1.58494	1.25479
1752.19	-36138.3	-14551.9	4.37	-0.146548	-1.60333	1.2786
1752.21	-36138.4	-14551.9	4.37	-0.143044	-1.60647	1.28422
1752.22	-36138.5	-14551.9	4.37001	-0.136837	-1.59625	1.27517
1752.24	-36138.6	-14551.9	4.37	-0.12904	-1.57332	1.2513
1752.26	-36138.6	-14552	4.36998	-0.120606	-1.5387	1.21274
1752.28	-36138.7	-14552	4.37001	-0.111742	-1.49513	1.16257
1752.29	-36138.8	-14552	4.37008	-0.102917	-1.44582	1.10203
1752.31	-36138.9	-14552	4.36995	-0.0955346	-1.39421	1.02684
1752.33	-36138.9	-14552	4.36971	-0.0902348	-1.34273	0.935348
1752.34	-36139	-14552	4.37025	-0.0855219	-1.29118	0.834091
1752.36	-36139.1	-14552	4.37194	-0.0811931	-1.24203	0.730066
1752.38	-36139.1	-14552.1	4.37386	-0.0802637	-1.20369	0.628741
1752.39	-36139.2	-14552.1	4.37547	-0.0836063	-1.1802	0.535094
1752.41	-36139.3	-14552.1	4.37723	-0.087766	-1.16684	0.453564
1752.43	-36139.4	-14552.1	4.37914	-0.0919202	-1.16514	0.387269
1752.45	-36139.4	-14552.1	4.38023	-0.100449	-1.18868	0.337129
1752.46	-36139.5	-14552.2	4.3802	-0.114409	-1.24098	0.303329
1752.48	-36139.6	-14552.2	4.3799	-0.129299	-1.30918	0.285242
1752.5	-36139.7	-14552.2	4.37987	-0.143763	-1.38632	0.280495
1752.51	-36139.7	-14552.2	4.38014	-0.160876	-1.47428	0.284653
1752.53	-36139.8	-14552.2	4.38029	-0.180362	-1.56861	0.294994
1752.55	-36139.9	-14552.3	4.37942	-0.197502	-1.65647	0.311095
1752.56	-36139.9	-14552.3	4.37758	-0.210923	-1.73315	0.331595
1752.58	-36140	-14552.3	4.37576	-0.223087	-1.80316	0.354043
1752.6	-36140.1	-14552.3	4.37417	-0.234842	-1.86818	0.37744
1752.62	-36140.2	-14552.4	4.37226	-0.245365	-1.92679	0.402091
1752.63	-36140.2	-14552.4	4.37042	-0.25389	-1.97638	0.426498
1752.65	-36140.3	-14552.4	4.36988	-0.25979	-2.01333	0.447588
1752.67	-36140.4	-14552.4	4.37011	-0.262882	-2.03397	0.464423
1752.68	-36140.5	-14552.5	4.36928	-0.26333	-2.03502	0.477865
1752.7	-36140.5	-14552.5	4.36737	-0.261289	-2.01875	0.489451
1752.72	-36140.6	-14552.5	4.36552	-0.256972	-1.991	0.501183
1752.73	-36140.7	-14552.5	4.36387	-0.251545	-1.95516	0.515557
1752.75	-36140.7	-14552.6	4.36194	-0.246754	-1.91337	0.53509
1752.77	-36140.8	-14552.6	4.36025	-0.243714	-1.87203	0.559251
1752.79	-36140.9	-14552.6	4.35971	-0.243144	-1.83931	0.585886
1752.8	-36140.9	-14552.7	4.35995	-0.245598	-1.81714	0.614084
1752.82	-36141	-14552.7	4.36002	-0.251531	-1.80477	0.643773
1752.84	-36141.1	-14552.7	4.35998	-0.261219	-1.80498	0.676672
1752.85	-36141.2	-14552.8	4.36022	-0.274727	-1.82151	0.715573
1752.87	-36141.2	-14552.8	4.36009	-0.291246	-1.85231	0.764593
1752.89	-36141.3	-14552.8	4.35876	-0.309818	-1.89369	0.828935
1752.9	-36141.4	-14552.9	4.35687	-0.330694	-1.9463	0.916865
1752.92	-36141.4	-14552.9	4.35533	-0.354511	-2.01211	1.03613
1752.94	-36141.5	-14552.9	4.35348	-0.38163	-2.09157	1.18537
1752.96	-36141.6	-14553	4.35039	-0.411536	-2.18294	1.35902
1752.97	-36141.6	-14553	4.34667	-0.44	-2.27667	1.54684
1752.99	-36141.7	-14553	4.34316	-0.462777	-2.36207	1.73814
1753.01	-36141.8	-14553.1	4.34	-0.48	-2.43333	1.92593
1753.02	-36141.8	-14553.1	4.33694	-0.49351	-2.48897	2.10418
1753.04	-36141.9	-14553.2	4.33306	-0.507599	-2.53977	2.26724
1753.06	-36142	-14553.2	4.32785	-0.525076	-2.59351	2.40841
1753.07	-36142	-14553.2	4.32281	-0.541734	-2.63744	2.51732
1753.09	-36142.1	-14553.3	4.31918	-0.553621	-2.66031	2.5885
1753.11	-36142.2	-14553.3	4.31617	-0.561666	-2.66725	2.63255
1753.13	-36142.2	-14553.4	4.31262	-0.567648	-2.66626	2.66289
1753.14	-36142.3	-14553.4	4.308	-0.572197	-2.6612	2.68865
1753.16	-36142.3	-14553.5	4.30317	-0.573196	-2.64615	2.70883
1753.18	-36142.4	-14553.5	4.2992	-0.56814	-2.61379	2.72096
1753.19	-36142.5	-14553.5	4.29658	-0.556143	-2.56151	2.72406
1753.21	-36142.5	-14553.6	4.29468	-0.539588	-2.49621	2.7202
1753.23	-36142.6	-14553.6	4.2927	-0.521242	-2.42594	2.71179
1753.24	-36142.6	-14553.7	4.29032	-0.502932	-2.35603	2.70086
1753.26	-36142.7	-14553.7	4.28796	-0.484868	-2.28719	2.68872
1753.28	-36142.8	-14553.8	4.28609	-0.467105	-2.21968	2.67665
1753.3	-36142.8	-14553.8	4.28487	-0.450046	-2.1544	2.66559
1753.31	-36142.9	-14553.9	4.28393	-0.434606	-2.09325	2.65608
1753.33	-36142.9	-14553.9	4.28285	-0.421733	-2.03818	2.64862
1753.35	-36143	-14554	4.28158	-0.411991	-1.99089	2.6434
1753.36	-36143.1	-14554.1	4.28043	-0.405466	-1.95272	2.64028
1753.38	-36143.1	-14554.1	4.27976	-0.402206	-1.92499	2.63911
1753.4	-36143.2	-14554.2	4.27964	-0.402053	-1.90828	2.63949
1753.41	-36143.2	-14554.2	4.27985	-0.404625	-1.90241	2.64083
1753.43	-36143.3	-14554.3	4.28016	-0.409519	-1.9071	2.64251
1753.45	-36143.3	-14554.3	4.28034	-0.416106	-1.92121	2.64401
1753.47	-36143.4	-14554.4	4.2802	-0.42355	-1.94276	2.64484
1753.48	-36143.4	-14554.4	4.27954	-0.43103	-1.96976	2.64454
1753.5	-36143.5	-14554.5	4.27843	-0.438089	-2.00021	2.64272
1753.52	-36143.5	-14554.5	4.27713	-0.444556	-2.0321	2.63905
1753.53	-36143.6	-14554.6	4.27587	-0.450273	-2.0635	2.63324
1753.55	-36143.6	-14554.6	4.27473	-0.455128	-2.09299	2.62546
1753.57	-36143.7	-14554.7	4.27365	-0.45904	-2.11956	2.61621
1753.58	-36143.7	-14554.8	4.27256	-0.461963	-2.14223	2.606
1753.6	-36143.8	-14554.8	4.27144	-0.464182	-2.1605	2.59523
1753.62	-36143.8	-14554.9	4.27028	-0.466177	-2.17415	2.58427
1753.64	-36143.9	-14554.9	4.26908	-0.468375	-2.18305	2.57349
1753.65	-36143.9	-14555	4.26789	-0.470731	-2.18791	2.56343
1753.67	-36144	-14555.1	4.26683	-0.472971	-2.18987	2.55473
1753.69	-36144	-14555.1	4.26595	-0.474901	-2.18999	2.54791
1753.7	-36144.1	-14555.2	4.26498	-0.476904	-2.18888	2.54294
1753.72	-36144.1	-14555.2	4.26355	-0.479607	-2.18693	2.53953
1753.74	-36144.2	-14555.3	4.26139	-0.483488	-2.18465	2.53743
1753.75	-36144.2	-14555.4	4.2589	-0.488189	-2.18303	2.53658
1753.77	-36144.3	-14555.4	4.25677	-0.493056	-2.18324	2.53697
1753.79	-36144.3	-14555.5	4.25545	-0.497582	-2.18624	2.53855
1753.81	-36144.4	-14555.6	4.25453	-0.501979	-2.19195	2.54091
1753.82	-36144.4	-14555.6	4.25333	-0.506667	-2.2	2.54357
1753.84	-36144.4	-14555.7	4.25138	-0.511958	-2.21012	2.54615
1753.86	-36144.5	-14555.7	4.24895	-0.517714	-2.22255	2.5487
1753.87	-36144.5	-14555.8	4.24653	-0.523686	-2.23763	2.55136
1753.89	-36144.6	-14555.9	4.24443	-0.529788	-2.25546	2.55418
1753.91	-36144.6	-14555.9	4.24229	-0.53648	-2.27518	2.55687
1753.92	-36144.6	-14556	4.23965	-0.544336	-2.29577	2.55904
1753.94	-36144.7	-14556.1	4.23628	-0.553506	-2.31621	2.56036
1753.96	-36144.7	-14556.1	4.23269	-0.562935	-2.33556	2.56063
1753.98	-36144.8	-14556.2	4.22949	-0.571358	-2.35286	2.55964
1753.99	-36144.8	-14556.3	4.22704	-0.577789	-2.36703	2.55708
1754.01	-36144.8	-14556.3	4.22496	-0.5819	-2.37664	2.55234
1754.03	-36144.9	-14556.4	4.22279	-0.583457	-2.38022	2.54477
1754.04	-36144.9	-14556.5	4.22037	-0.582006	-2.37644	2.5339
1754.06	-36144.9	-14556.5	4.21803	-0.57665	-2.36424	2.51969
1754.08	-36145	-14556.6	4.21621	-0.566443	-2.3426	2.5021
1754.09	-36145	-14556.7	4.21501	-0.551078	-2.31087	2.48113
1754.11	-36145	-14556.8	4.21405	-0.531343	-2.26906	2.45669
1754.13	-36145.1	-14556.8	4.21287	-0.508127	-2.21723	2.42872
1754.15	-36145.1	-14556.9	4.21143	-0.481866	-2.15541	2.3975
1754.16	-36145.1	-14557	4.21029	-0.452339	-2.08359	2.3638
1754.18	-36145.2	-14557	4.21003	-0.419294	-2.0018	2.32841
1754.2	-36145.2	-14557.1	4.21084	-0.383346	-1.91173	2.29187
1754.21	-36145.2	-14557.2	4.21236	-0.346205	-1.81719	2.25438
1754.23	-36145.2	-14557.2	4.21424	-0.30961	-1.72201	2.21612
1754.25	-36145.3	-14557.3	4.21634	-0.274225	-1.6275	2.17744
1754.26	-36145.3	-14557.4	4.21874	-0.239557	-1.53222	2.13887
1754.28	-36145.3	-14557.5	4.22154	-0.205078	-1.4347	2.10093
1754.3	-36145.3	-14557.5	4.22476	-0.170749	-1.33541	2.06358
1754.32	-36145.4	-14557.6	4.2284	-0.136977	-1.23664	2.02633
1754.33	-36145.4	-14557.7	4.2324	-0.104137	-1.14051	1.98864
1754.35	-36145.4	-14557.7	4.23678	-0.07176	-1.04586	1.95002
1754.37	-36145.5	-14557.8	4.24155	-0.0387089	-0.948855	1.90998
1754.38	-36145.5	-14557.9	4.24674	-0.00382197	-0.845549	1.86805
1754.4	-36145.5	-14558	4.25232	0.0341496	-0.730958	1.82363
1754.42	-36145.5	-14558	4.25822	0.0765136	-0.599411	1.7761
1754.43	-36145.5	-14558.1	4.26438	0.12445	-0.446288	1.72483
1754.45	-36145.6	-14558.2	4.27095	0.177836	-0.277732	1.66941
1754.47	-36145.6	-14558.2	4.27818	0.235795	-0.106134	1.60954
1754.49	-36145.6	-14558.3	4.28628	0.297553	0.0565091	1.54502
1754.5	-36145.7	-14558.4	4.29523	0.363301	0.202127	1.47649
1754.52	-36145.7	-14558.4	4.3049	0.433708	0.324587	1.405
1754.54	-36145.7	-14558.5	4.31517	0.509067	0.418049	1.33157
1754.55	-36145.7	-14558.6	4.32625	0.587097	0.478564	1.257
1754.57	-36145.8	-14558.7	4.33847	0.664436	0.50298	1.18202
1754.59	-36145.8	-14558.7	4.35208	0.738218	0.489661	1.10747
1754.6	-36145.8	-14558.8	4.36685	0.808433	0.445612	1.03482
1754.62	-36145.9	-14558.9	4.3824	0.876079	0.380901	0.965786
1754.64	-36145.9	-14558.9	4.39847	0.941604	0.304939	0.901882
1754.66	-36145.9	-14559	4.4153	1.0028	0.223978	0.84379
1754.67	-36145.9	-14559.1	4.43333	1.05667	0.143333	0.791939
1754.69	-36146	-14559.1	4.45282	1.10084	0.0670584	0.746801
1754.71	-36146	-14559.2	4.47341	1.13545	-0.00582676	0.709027
1754.72	-36146	-14559.3	4.49459	1.16129	-0.0775611	0.679316
1754.74	-36146.1	-14559.3	4.51595	1.17895	-0.14922	0.657996
1754.76	-36146.1	-14559.4	4.53748	1.18846	-0.217979	0.644165
1754.77	-36146.1	-14559.5	4.55924	1.18972	-0.280193	0.636663
1754.79	-36146.2	-14559.6	4.58117	1.18328	-0.331002	0.63468
1754.81	-36146.2	-14559.6	4.60279	1.1716	-0.362116	0.63839
1754.83	-36146.2	-14559.7	4.62359	1.15744	-0.364663	0.648145
1754.84	-36146.3	-14559.8	4.64329	1.142	-0.335704	0.664135
1754.86	-36146.3	-14559.8	4.66229	1.12268	-0.286447	0.686179
1754.88	-36146.3	-14559.9	4.6811	1.09635	-0.230116	0.71404
1754.89	-36146.4	-14560	4.69983	1.06118	-0.173915	0.747899
1754.91	-36146.4	-14560.1	4.71795	1.018	-0.112859	0.788767
1754.93	-36146.4	-14560.1	4.73479	0.967968	-0.0405925	0.837744
1754.94	-36146.5	-14560.2	4.75012	0.911586	0.0413473	0.894804
1754.96	-36146.5	-14560.3	4.7644	0.848291	0.117831	0.957974
1754.98	-36146.6	-14560.4	4.77816	0.777446	0.172612	1.0251
1755	-36146.6	-14560.4	4.79144	0.700475	0.201373	1.09429
1755.01	-36146.6	-14560.5	4.80362	0.621825	0.217346	1.16407
1755.03	-36146.7	-14560.6	4.81404	0.546132	0.234873	1.23295
1755.05	-36146.7	-14560.6	4.82259	0.476048	0.257623	1.29914
1755.06	-36146.7	-14560.7	4.82982	0.411724	0.275829	1.36036
1755.08	-36146.8	-14560.8	4.83635	0.353169	0.279204	1.41437
1755.1	-36146.8	-14560.9	4.84239	0.30078	0.266505	1.46015
1755.11	-36146.9	-14560.9	4.84776	0.255377	0.246248	1.49795
1755.13	-36146.9	-14561	4.85228	0.217752	0.227132	1.5281
1755.15	-36146.9	-14561.1	4.85594	0.18779	0.211697	1.55086
1755.17	-36147	-14561.2	4.85893	0.164529	0.19678	1.56643
1755.18	-36147	-14561.2	4.86142	0.146983	0.17922	1.57505
1755.2	-36147	-14561.3	4.86364	0.13427	0.15921	1.57733
1755.22	-36147.1	-14561.4	4.86584	0.125586	0.139606	1.57415
1755.23	-36147.1	-14561.4	4.86826	0.120144	0.123115	1.56639
1755.25	-36147.2	-14561.5	4.87073	0.117312	0.109629	1.55441
1755.27	-36147.2	-14561.6	4.87284	0.116565	0.0971239	1.53823
1755.28	-36147.2	-14561.7	4.87424	0.117443	0.0836515	1.51791
1755.3	-36147.3	-14561.7	4.87519	0.120111	0.0683642	1.49382
1755.32	-36147.3	-14561.8	4.87631	0.125098	0.0510549	1.46652
1755.34	-36147.4	-14561.9	4.87815	0.132837	0.0315762	1.43658
1755.35	-36147.4	-14562	4.88053	0.142919	0.0102112	1.40454
1755.37	-36147.4	-14562	4.88294	0.154523	-0.0125441	1.37097
1755.39	-36147.5	-14562.1	4.88497	0.166865	-0.0362591	1.33646
1755.4	-36147.5	-14562.2	4.88697	0.179448	-0.0609596	1.30195
1755.42	-36147.5	-14562.3	4.88962	0.191895	-0.0868633	1.26852
1755.44	-36147.6	-14562.3	4.89343	0.20378	-0.11412	1.23709
1755.45	-36147.6	-14562.4	4.89811	0.21439	-0.142493	1.20773
1755.47	-36147.7	-14562.5	4.90305	0.222914	-0.171606	1.18021
1755.49	-36147.7	-14562.6	4.90775	0.228939	-0.200986	1.1543
1755.51	-36147.8	-14562.6	4.91223	0.23395	-0.229697	1.12959
1755.52	-36147.8	-14562.7	4.91667	0.24	-0.256667	1.10566
1755.54	-36147.8	-14562.8	4.9212	0.248746	-0.280861	1.08206
1755.56	-36147.9	-14562.8	4.92577	0.26026	-0.301407	1.05818
1755.57	-36147.9	-14562.9	4.93026	0.274216	-0.317473	1.03336
1755.59	-36147.9	-14563	4.93465	0.29036	-0.328639	1.00723
1755.61	-36148	-14563.1	4.93912	0.308676	-0.335875	0.980303
1755.62	-36148	-14563.1	4.94392	0.329196	-0.340439	0.953263
1755.64	-36148.1	-14563.2	4.94922	0.351442	-0.3436	0.926748
1755.66	-36148.1	-14563.3	4.95497	0.373503	-0.346651	0.901227
1755.68	-36148.1	-14563.4	4.96111	0.393214	-0.350892	0.877134
1755.69	-36148.2	-14563.4	4.96759	0.4092	-0.357437	0.854548
1755.71	-36148.2	-14563.5	4.97446	0.421953	-0.366972	0.83269
1755.73	-36148.2	-14563.6	4.98176	0.432246	-0.380116	0.810654
1755.74	-36148.3	-14563.7	4.9895	0.441783	-0.397345	0.787292
1755.76	-36148.3	-14563.7	4.99755	0.454155	-0.418842	0.760956
1755.78	-36148.4	-14563.8	5.00576	0.473166	-0.44475	0.729943
1755.79	-36148.4	-14563.9	5.01423	0.501743	-0.474743	0.692429
1755.81	-36148.4	-14564	5.02342	0.541297	-0.507685	0.646396
1755.83	-36148.5	-14564	5.03385	0.593091	-0.542357	0.589827
1755.85	-36148.5	-14564.1	5.04568	0.658423	-0.577404	0.521922
1755.86	-36148.5	-14564.2	5.05865	0.738644	-0.611267	0.443663
1755.88	-36148.6	-14564.3	5.07242	0.835033	-0.642416	0.356184
1755.9	-36148.6	-14564.4	5.08717	0.946139	-0.67083	0.260835
1755.91	-36148.7	-14564.4	5.10365	1.06707	-0.698397	0.15924
1755.93	-36148.7	-14564.5	5.12261	1.19278	-0.727032	0.0530698
1755.95	-36148.7	-14564.6	5.14425	1.31956	-0.7562	-0.0552156
1755.96	-36148.8	-14564.7	5.16812	1.44521	-0.782717	-0.162304
1755.98	-36148.8	-14564.8	5.19379	1.56754	-0.803647	-0.264903
1756	-36148.8	-14564.8	5.22117	1.68364	-0.823691	-0.360956
1756.02	-36148.9	-14564.9	5.25057	1.78993	-0.854621	-0.449551
1756.03	-36148.9	-14565	5.28225	1.88298	-0.907638	-0.529827
1756.05	-36149	-14565.1	5.31593	1.96216	-0.980833	-0.601056
1756.07	-36149	-14565.2	5.35085	2.02903	-1.06188	-0.662615
1756.08	-36149	-14565.3	5.38632	2.08517	-1.13909	-0.713971
1756.1	-36149.1	-14565.3	5.42226	2.13134	-1.21225	-0.755669
1756.12	-36149.1	-14565.4	5.459	2.16777	-1.28897	-0.788991
1756.13	-36149.1	-14565.5	5.49681	2.1948	-1.37577	-0.815203
1756.15	-36149.2	-14565.6	5.53542	2.21394	-1.46697	-0.835303
1756.17	-36149.2	-14565.7	5.57424	2.22741	-1.54979	-0.850129
1756.19	-36149.2	-14565.8	5.61273	2.23731	-1.61277	-0.86055
1756.2	-36149.3	-14565.9	5.65106	2.24452	-1.6561	-0.8677
1756.22	-36149.3	-14566	5.68976	2.24937	-1.68574	-0.872844
1756.24	-36149.3	-14566	5.72923	2.25224	-1.70646	-0.877154
1756.25	-36149.4	-14566.1	5.76912	2.25415	-1.71461	-0.881165
1756.27	-36149.4	-14566.2	5.80872	2.25633	-1.703	-0.885143
1756.29	-36149.4	-14566.3	5.84752	2.25984	-1.6656	-0.88935
1756.3	-36149.5	-14566.4	5.88585	2.26449	-1.60318	-0.894034
1756.32	-36149.5	-14566.5	5.92438	2.26969	-1.5189	-0.899437
1756.34	-36149.5	-14566.6	5.96362	2.27487	-1.41626	-0.905738
1756.36	-36149.6	-14566.7	6.0034	2.27956	-1.30033	-0.912821
1756.37	-36149.6	-14566.8	6.04333	2.28333	-1.17667	-0.920479
1756.39	-36149.6	-14566.9	6.08312	2.28582	-1.05065	-0.928553
1756.41	-36149.7	-14567	6.12276	2.28692	-0.926947	-0.937064
1756.42	-36149.7	-14567.1	6.16233	2.28661	-0.81006	-0.946079
1756.44	-36149.7	-14567.2	6.20191	2.28482	-0.703914	-0.955692
1756.46	-36149.8	-14567.3	6.24157	2.28134	-0.610524	-0.966077
1756.47	-36149.8	-14567.4	6.28136	2.27592	-0.531501	-0.977426
1756.49	-36149.8	-14567.5	6.32125	2.26841	-0.468098	-0.989992
1756.51	-36149.9	-14567.6	6.36098	2.25901	-0.420549	-1.00419
1756.53	-36149.9	-14567.7	6.40021	2.24794	-0.388907	-1.02047
1756.54	-36149.9	-14567.8	6.43882	2.2354	-0.372933	-1.03939
1756.56	-36150	-14567.9	6.4772	2.2215	-0.371679	-1.06175
1756.58	-36150	-14568	6.51579	2.20632	-0.38409	-1.0884
1756.59	-36150	-14568.1	6.55468	2.19023	-0.408297	-1.11992
1756.61	-36150.1	-14568.2	6.59329	2.17415	-0.440778	-1.15641
1756.63	-36150.1	-14568.4	6.63094	2.15905	-0.477822	-1.19791
1756.64	-36150.1	-14568.5	6.66742	2.14555	-0.516531	-1.24445
1756.66	-36150.2	-14568.6	6.70337	2.13361	-0.555403	-1.29609
1756.68	-36150.2	-14568.7	6.73946	2.12313	-0.593052	-1.35287
1756.7	-36150.2	-14568.8	6.77592	2.11414	-0.627011	-1.41433
1756.71	-36150.3	-14568.9	6.81225	2.1068	-0.653222	-1.47924
1756.73	-36150.3	-14569	6.84791	2.1013	-0.667583	-1.54632
1756.75	-36150.3	-14569.1	6.88289	2.09745	-0.669103	-1.61437
1756.76	-36150.4	-14569.2	6.91789	2.09463	-0.660708	-1.68231
1756.78	-36150.4	-14569.3	6.95359	2.0922	-0.645466	-1.74905
1756.8	-36150.5	-14569.5	6.99001	2.08985	-0.623594	-1.81327
1756.81	-36150.5	-14569.6	7.02642	2.08764	-0.592233	-1.87338
1756.83	-36150.5	-14569.7	7.06209	2.08563	-0.548606	-1.9278
1756.85	-36150.6	-14569.8	7.09707	2.08362	-0.494675	-1.97567
1756.87	-36150.6	-14569.9	7.13207	2.08121	-0.436793	-2.01672
1756.88	-36150.6	-14570	7.16781	2.07798	-0.381194	-2.05075
1756.9	-36150.7	-14570.1	7.20423	2.07378	-0.32967	-2.07792
1756.92	-36150.7	-14570.3	7.24062	2.06867	-0.28048	-2.09869
1756.93	-36150.7	-14570.4	7.27635	2.06274	-0.232017	-2.11354
1756.95	-36150.8	-14570.5	7.31143	2.05609	-0.185502	-2.12324
1756.97	-36150.8	-14570.6	7.34635	2.04887	-0.144082	-2.1287
1756.98	-36150.9	-14570.7	7.38156	2.04124	-0.110624	-2.13083
1757	-36150.9	-14570.9	7.41691	2.03332	-0.0847675	-2.13041
1757.02	-36150.9	-14571	7.45188	2.02524	-0.0642832	-2.12817
1757.04	-36151	-14571.1	7.48606	2.01713	-0.0471097	-2.12475
