# Supplementary material for: Extraction of driving behavior primitives considering driver expectation and vehicle dynamics
Source: PLoS One. 2025 Dec 31;20(12):e0340123. doi: 10.1371/journal.pone.0340123 (PMC12755792; doi:10.1371/journal.pone.0340123)
Supplement: S2 File — The dataset utilized in this study is organized into two main folders, categorizing driving scenarios into straight driving and turning maneuvers. These folders contain the raw, unprocessed behavioral data. For a detailed description of the variables and format within the.xlsx files, please refer to the accompanying readme.txt file. (ZIP) [file pone.0340123.s002.zip › DataSetForPimitiveExaction-2/turning/c26_w_1.xlsx]

## Sheet: Sheet1
45005.8	-35944.3	-14593.4	3.44395	-0.248713	0.00776047	0.166816
45005.8	-35944.3	-14593.4	3.43945	-0.246507	0.010011	0.165465
45005.8	-35944.3	-14593.5	3.43495	-0.244194	0.0124741	0.164622
45005.8	-35944.4	-14593.6	3.4303	-0.241697	0.0148459	0.164497
45005.8	-35944.4	-14593.6	3.42561	-0.239218	0.0170837	0.165086
45005.9	-35944.4	-14593.7	3.4212	-0.237143	0.0193217	0.166241
45005.9	-35944.4	-14593.7	3.41734	-0.235801	0.0216763	0.167826
45005.9	-35944.5	-14593.8	3.41396	-0.234884	0.0240481	0.169869
45005.9	-35944.5	-14593.8	3.41076	-0.233718	0.0262122	0.172489
45005.9	-35944.5	-14593.9	3.40747	-0.231728	0.0279576	0.175775
45006	-35944.5	-14593.9	3.40406	-0.229231	0.0292022	0.179532
45006	-35944.5	-14594	3.40061	-0.226981	0.0299273	0.183421
45006	-35944.6	-14594	3.39719	-0.225593	0.0301443	0.187156
45006	-35944.6	-14594.1	3.3938	-0.2247	0.0300671	0.190792
45006	-35944.6	-14594.2	3.3904	-0.223526	0.0299944	0.194533
45006	-35944.6	-14594.2	3.38696	-0.221471	0.0302361	0.198532
45006.1	-35944.6	-14594.3	3.38353	-0.218958	0.0311644	0.202671
45006.1	-35944.7	-14594.3	3.38019	-0.216769	0.0331731	0.206739
45006.1	-35944.7	-14594.4	3.37697	-0.21547	0.0365595	0.21057
45006.1	-35944.7	-14594.4	3.37366	-0.214587	0.0411584	0.214233
45006.1	-35944.7	-14594.5	3.37	-0.213333	0.0466667	0.217865
45006.1	-35944.7	-14594.5	3.36579	-0.211186	0.052837	0.221524
45006.2	-35944.8	-14594.6	3.36117	-0.208669	0.059646	0.224953
45006.2	-35944.8	-14594.6	3.35638	-0.206569	0.0671258	0.227816
45006.2	-35944.8	-14594.7	3.35164	-0.205359	0.0751814	0.229877
45006.2	-35944.8	-14594.7	3.34708	-0.204473	0.0832899	0.231247
45006.2	-35944.8	-14594.8	3.34286	-0.203126	0.0908394	0.232107
45006.2	-35944.9	-14594.8	3.33907	-0.200895	0.0973729	0.232564
45006.3	-35944.9	-14594.9	3.33574	-0.198386	0.102872	0.232524
45006.3	-35944.9	-14594.9	3.33286	-0.196384	0.107397	0.231858
45006.3	-35944.9	-14595	3.33039	-0.195252	0.111091	0.23056
45006.3	-35945	-14595.1	3.32822	-0.194352	0.114302	0.228929
45006.3	-35945	-14595.1	3.3262	-0.192904	0.117405	0.227304
45006.3	-35945	-14595.2	3.32416	-0.190604	0.120421	0.225858
45006.4	-35945	-14595.2	3.32188	-0.188115	0.122654	0.224425
45006.4	-35945	-14595.3	3.31913	-0.186208	0.123329	0.222804
45006.4	-35945.1	-14595.3	3.31586	-0.185127	0.122349	0.220938
45006.4	-35945.1	-14595.4	3.31231	-0.184203	0.120777	0.219024
45006.4	-35945.1	-14595.4	3.30876	-0.18269	0.11978	0.217282
45006.4	-35945.1	-14595.5	3.30534	-0.180392	0.119766	0.215779
45006.5	-35945.1	-14595.5	3.30198	-0.177924	0.120032	0.214366
45006.5	-35945.2	-14595.6	3.29861	-0.175954	0.119809	0.212876
45006.5	-35945.2	-14595.6	3.2952	-0.174697	0.119171	0.211301
45006.5	-35945.2	-14595.7	3.29179	-0.173798	0.119254	0.209824
45006.5	-35945.2	-14595.7	3.28842	-0.172874	0.121224	0.20864
45006.5	-35945.2	-14595.8	3.28507	-0.171768	0.125292	0.207798
45006.6	-35945.3	-14595.8	3.28165	-0.170568	0.130631	0.2072
45006.6	-35945.3	-14595.9	3.2781	-0.169373	0.136384	0.206739
45006.6	-35945.3	-14595.9	3.27453	-0.168224	0.142104	0.206351
45006.6	-35945.3	-14596	3.27122	-0.167114	0.147726	0.206013
45006.6	-35945.4	-14596	3.26845	-0.166033	0.153209	0.2057
45006.6	-35945.4	-14596.1	3.26617	-0.164941	0.1587	0.20537
45006.7	-35945.4	-14596.1	3.26408	-0.163775	0.164494	0.204965
45006.7	-35945.4	-14596.2	3.2619	-0.162485	0.170823	0.204428
45006.7	-35945.5	-14596.2	3.2596	-0.161208	0.177109	0.203738
45006.7	-35945.5	-14596.3	3.25731	-0.160205	0.18222	0.202892
45006.7	-35945.5	-14596.3	3.25517	-0.15971	0.185146	0.201896
45006.8	-35945.5	-14596.4	3.25304	-0.159685	0.186224	0.200787
45006.8	-35945.5	-14596.4	3.25064	-0.159926	0.18657	0.199622
45006.8	-35945.6	-14596.5	3.2477	-0.16023	0.187151	0.198458
45006.8	-35945.6	-14596.5	3.2443	-0.160369	0.187618	0.197329
45006.8	-35945.6	-14596.6	3.24065	-0.160106	0.186972	0.196259
45006.8	-35945.6	-14596.7	3.23697	-0.15926	0.184423	0.195256
45006.9	-35945.6	-14596.7	3.23346	-0.158035	0.180669	0.194213
45006.9	-35945.7	-14596.8	3.23033	-0.156796	0.177026	0.192976
45006.9	-35945.7	-14596.8	3.22775	-0.155818	0.174627	0.191418
45006.9	-35945.7	-14596.8	3.22554	-0.154846	0.173508	0.189563
45006.9	-35945.7	-14596.9	3.22346	-0.153439	0.173323	0.187491
45006.9	-35945.8	-14596.9	3.22127	-0.151302	0.17378	0.185246
45007	-35945.8	-14597	3.21898	-0.14884	0.17487	0.182715
45007	-35945.8	-14597.1	3.21667	-0.146667	0.176667	0.179739
45007	-35945.8	-14597.1	3.21438	-0.14522	0.179371	0.176233
45007	-35945.8	-14597.2	3.21212	-0.144234	0.183696	0.172427
45007	-35945.9	-14597.2	3.20987	-0.143269	0.190482	0.168627
45007	-35945.9	-14597.3	3.20761	-0.142044	0.200036	0.165072
45007.1	-35945.9	-14597.3	3.20534	-0.140808	0.210868	0.161771
45007.1	-35945.9	-14597.3	3.20307	-0.139926	0.221115	0.158689
45007.1	-35946	-14597.4	3.2008	-0.139624	0.229421	0.155819
45007.1	-35946	-14597.4	3.19853	-0.139743	0.235863	0.153244
45007.1	-35946	-14597.5	3.19627	-0.14006	0.240768	0.151064
45007.1	-35946	-14597.5	3.194	-0.140343	0.244314	0.149324
45007.2	-35946.1	-14597.6	3.19173	-0.140345	0.246319	0.14794
45007.2	-35946.1	-14597.6	3.18947	-0.139816	0.246551	0.14681
45007.2	-35946.1	-14597.7	3.1872	-0.138718	0.245034	0.145801
45007.2	-35946.1	-14597.7	3.18493	-0.137439	0.242314	0.144715
45007.2	-35946.1	-14597.8	3.18267	-0.136415	0.238997	0.14335
45007.2	-35946.2	-14597.8	3.1804	-0.135679	0.235534	0.141713
45007.3	-35946.2	-14597.9	3.17814	-0.134579	0.232114	0.140179
45007.3	-35946.2	-14597.9	3.17586	-0.13241	0.228894	0.139154
45007.3	-35946.2	-14598	3.17359	-0.129382	0.225789	0.138931
45007.3	-35946.3	-14598	3.17132	-0.127048	0.222359	0.139633
45007.3	-35946.3	-14598.1	3.16908	-0.127041	0.218151	0.141375
45007.3	-35946.3	-14598.1	3.16684	-0.130122	0.213302	0.144408
45007.4	-35946.3	-14598.2	3.16456	-0.135947	0.208693	0.149153
45007.4	-35946.4	-14598.2	3.16222	-0.144108	0.205234	0.15602
45007.4	-35946.4	-14598.3	3.15986	-0.154388	0.203362	0.164847
45007.4	-35946.4	-14598.3	3.15763	-0.166775	0.203005	0.174853
45007.4	-35946.4	-14598.4	3.15566	-0.18122	0.204054	0.185227
45007.4	-35946.5	-14598.4	3.15372	-0.19671	0.206181	0.195173
45007.5	-35946.5	-14598.5	3.15128	-0.211343	0.208861	0.203909
45007.5	-35946.5	-14598.5	3.14781	-0.223217	0.211572	0.210665
45007.5	-35946.5	-14598.6	3.14336	-0.230983	0.214014	0.214858
45007.5	-35946.6	-14598.6	3.13843	-0.23373	0.216061	0.216058
45007.5	-35946.6	-14598.7	3.1335	-0.230673	0.217608	0.213875
45007.5	-35946.6	-14598.7	3.12884	-0.222435	0.21875	0.208409
45007.6	-35946.6	-14598.8	3.12452	-0.210599	0.219716	0.200092
45007.6	-35946.6	-14598.8	3.12063	-0.196719	0.220722	0.189397
45007.6	-35946.7	-14598.9	3.11715	-0.181863	0.221837	0.177116
45007.6	-35946.7	-14598.9	3.11403	-0.166817	0.22304	0.164232
45007.6	-35946.7	-14598.9	3.1112	-0.152362	0.2243	0.151676
45007.7	-35946.8	-14599	3.10877	-0.139272	0.22551	0.139921
45007.7	-35946.8	-14599	3.10692	-0.12832	0.22652	0.129213
45007.7	-35946.8	-14599.1	3.10574	-0.120135	0.227181	0.119785
45007.7	-35946.8	-14599.1	3.10482	-0.114399	0.227326	0.111766
45007.7	-35946.8	-14599.2	3.10354	-0.110391	0.226784	0.105241
45007.7	-35946.9	-14599.2	3.10143	-0.107445	0.225497	0.100248
45007.8	-35946.9	-14599.3	3.09893	-0.105206	0.22407	0.0965521
45007.8	-35946.9	-14599.3	3.09677	-0.103429	0.223337	0.0938198
45007.8	-35947	-14599.4	3.09548	-0.101921	0.224015	0.091759
45007.8	-35947	-14599.4	3.09459	-0.100735	0.226246	0.0902733
45007.8	-35947	-14599.5	3.09333	-0.1	0.23	0.0893246
45007.8	-35947	-14599.5	3.09119	-0.0997767	0.235133	0.0888765
45007.9	-35947	-14599.5	3.08867	-0.0998664	0.241041	0.0888989
45007.9	-35947.1	-14599.6	3.08657	-0.100005	0.247006	0.0893637
45007.9	-35947.1	-14599.6	3.08534	-0.100008	0.252405	0.0902271
45007.9	-35947.1	-14599.7	3.08445	-0.099964	0.256929	0.0913945
45007.9	-35947.2	-14599.7	3.08313	-0.100016	0.260335	0.0927601
45007.9	-35947.2	-14599.8	3.08097	-0.100201	0.262463	0.0942284
45008	-35947.2	-14599.8	3.07848	-0.100263	0.26339	0.0957312
45008	-35947.2	-14599.9	3.07634	-0.0998892	0.263232	0.097205
45008	-35947.3	-14599.9	3.07494	-0.0989377	0.262226	0.098562
45008	-35947.3	-14600	3.07399	-0.0976637	0.260892	0.0996557
45008	-35947.3	-14600	3.07311	-0.0963795	0.259789	0.100332
45008	-35947.3	-14600	3.07206	-0.0952539	0.259062	0.100535
45008.1	-35947.4	-14600.1	3.07087	-0.0941651	0.25802	0.10041
45008.1	-35947.4	-14600.1	3.06964	-0.092958	0.255878	0.100128
45008.1	-35947.4	-14600.2	3.06842	-0.0916399	0.252206	0.0997942
45008.1	-35947.4	-14600.2	3.06731	-0.0904976	0.247186	0.0994095
45008.1	-35947.5	-14600.3	3.06635	-0.0898409	0.241063	0.0989645
45008.1	-35947.5	-14600.3	3.06546	-0.0897384	0.234223	0.098503
45008.2	-35947.5	-14600.4	3.06429	-0.089904	0.227252	0.0981473
45008.2	-35947.5	-14600.4	3.0625	-0.0900289	0.220752	0.0980214
45008.2	-35947.6	-14600.5	3.06015	-0.0900033	0.215275	0.0980911
45008.2	-35947.6	-14600.5	3.05775	-0.0899685	0.211315	0.0981224
45008.2	-35947.6	-14600.6	3.05588	-0.0900734	0.20935	0.0978744
45008.2	-35947.6	-14600.6	3.05466	-0.0902499	0.209538	0.0972603
45008.3	-35947.7	-14600.6	3.05375	-0.0901953	0.211695	0.0963591
45008.3	-35947.7	-14600.7	3.05281	-0.0896107	0.215611	0.0952535
45008.3	-35947.7	-14600.7	3.05171	-0.08851	0.220947	0.0939317
45008.3	-35947.8	-14600.8	3.05051	-0.0871962	0.22724	0.0922937
45008.3	-35947.8	-14600.8	3.04928	-0.0859674	0.234029	0.0902511
45008.3	-35947.8	-14600.9	3.04808	-0.0848719	0.240948	0.0879429
45008.4	-35947.8	-14600.9	3.04701	-0.0837592	0.247707	0.085689
45008.4	-35947.9	-14600.9	3.04609	-0.0824949	0.254032	0.0837919
45008.4	-35947.9	-14601	3.04516	-0.081206	0.25984	0.0822758
45008.4	-35947.9	-14601	3.04384	-0.080198	0.265179	0.0809758
45008.4	-35947.9	-14601.1	3.04185	-0.0797445	0.270054	0.0797387
45008.5	-35948	-14601.1	3.03942	-0.0797619	0.274029	0.0785659
45008.5	-35948	-14601.2	3.03712	-0.0799592	0.276413	0.0775488
45008.5	-35948	-14601.2	3.03547	-0.0800708	0.276587	0.0767577
45008.5	-35948.1	-14601.3	3.03438	-0.0800609	0.2746	0.0760821
45008.5	-35948.1	-14601.3	3.0335	-0.0800079	0.270824	0.0753215
45008.5	-35948.1	-14601.3	3.03249	-0.0799811	0.265671	0.0743124
45008.6	-35948.1	-14601.4	3.03134	-0.0799856	0.259801	0.0731449
45008.6	-35948.2	-14601.4	3.03014	-0.0799989	0.25398	0.0720165
45008.6	-35948.2	-14601.5	3.02898	-0.0800025	0.248939	0.0710932
45008.6	-35948.2	-14601.5	3.02785	-0.0799993	0.245239	0.070363
45008.6	-35948.2	-14601.6	3.02673	-0.0799997	0.243375	0.0697507
45008.6	-35948.3	-14601.6	3.02561	-0.0800097	0.243721	0.0692059
45008.7	-35948.3	-14601.6	3.02447	-0.0800163	0.24606	0.0687969
45008.7	-35948.3	-14601.7	3.02333	-0.08	0.25	0.0686275
45008.7	-35948.4	-14601.7	3.0222	-0.079956	0.25513	0.0687702
45008.7	-35948.4	-14601.8	3.02107	-0.0799365	0.260969	0.0691734
45008.7	-35948.4	-14601.8	3.01993	-0.0800079	0.26702	0.0697544
45008.7	-35948.4	-14601.9	3.01878	-0.0801747	0.272887	0.0706441
45008.8	-35948.5	-14601.9	3.01764	-0.0802338	0.278526	0.0726904
45008.8	-35948.5	-14602	3.01654	-0.079939	0.283964	0.0768913
45008.8	-35948.5	-14602	3.01547	-0.0791318	0.28931	0.0842983
45008.8	-35948.6	-14602	3.01436	-0.0779021	0.294915	0.0961135
45008.8	-35948.6	-14602.1	3.0131	-0.0763832	0.301167	0.113565
45008.8	-35948.6	-14602.1	3.01172	-0.0745955	0.308135	0.137827
45008.9	-35948.6	-14602.2	3.01054	-0.0722905	0.315131	0.169942
45008.9	-35948.7	-14602.2	3.00992	-0.0691818	0.321353	0.210931
45008.9	-35948.7	-14602.3	3.00994	-0.0651413	0.326145	0.261366
45008.9	-35948.7	-14602.3	3.0101	-0.0603611	0.329143	0.320913
45008.9	-35948.8	-14602.3	3.00985	-0.0550714	0.330021	0.389122
45008.9	-35948.8	-14602.4	3.00894	-0.0494752	0.328754	0.464979
45009	-35948.8	-14602.4	3.0076	-0.0437282	0.32584	0.546507
45009	-35948.8	-14602.5	3.00617	-0.0379796	0.321825	0.631634
45009	-35948.9	-14602.5	3.00485	-0.0323027	0.317237	0.718394
45009	-35948.9	-14602.5	3.00379	-0.0266581	0.312575	0.804985
45009	-35948.9	-14602.6	3.0031	-0.0209985	0.308331	0.889612
45009	-35949	-14602.6	3.00285	-0.0153149	0.304707	0.970365
45009.1	-35949	-14602.7	3.00304	-0.00964676	0.301546	1.04519
45009.1	-35949	-14602.7	3.0037	-0.00403353	0.298678	1.11206
45009.1	-35949.1	-14602.7	3.00473	0.00156058	0.296113	1.16991
45009.1	-35949.1	-14602.8	3.00602	0.0072528	0.29406	1.21872
45009.1	-35949.1	-14602.8	3.0074	0.0131505	0.292735	1.25851
45009.1	-35949.1	-14602.9	3.0087	0.0190804	0.29229	1.28938
45009.2	-35949.2	-14602.9	3.00972	0.0246097	0.292815	1.31149
45009.2	-35949.2	-14603	3.01024	0.0293135	0.294402	1.32503
45009.2	-35949.2	-14603	3.01031	0.0330432	0.297211	1.33086
45009.2	-35949.3	-14603	3.0101	0.03587	0.301454	1.33038
45009.2	-35949.3	-14603.1	3.00982	0.0378739	0.307291	1.32498
45009.2	-35949.3	-14603.1	3.00966	0.0391664	0.314232	1.31557
45009.3	-35949.4	-14603.2	3.00985	0.0398806	0.321345	1.30279
45009.3	-35949.4	-14603.2	3.01057	0.0401525	0.327723	1.28725
45009.3	-35949.4	-14603.2	3.01172	0.0401423	0.33279	1.26965
45009.3	-35949.5	-14603.3	3.01303	0.0400245	0.336161	1.25075
45009.3	-35949.5	-14603.3	3.01427	0.039957	0.337492	1.23123
45009.4	-35949.5	-14603.4	3.01539	0.0399621	0.33674	1.21153
45009.4	-35949.5	-14603.4	3.01647	0.0399948	0.334012	1.19189
45009.4	-35949.6	-14603.5	3.01758	0.0400145	0.329474	1.17259
45009.4	-35949.6	-14603.5	3.01871	0.0400145	0.323694	1.15388
45009.4	-35949.6	-14603.5	3.01986	0.040002	0.317406	1.13602
45009.4	-35949.7	-14603.6	3.02102	0.0399852	0.311272	1.11924
45009.5	-35949.7	-14603.6	3.02216	0.0399784	0.305535	1.10359
45009.5	-35949.7	-14603.7	3.02327	0.0399977	0.300291	1.08906
45009.5	-35949.8	-14603.7	3.02434	0.040047	0.295685	1.07559
45009.5	-35949.8	-14603.7	3.02544	0.0400718	0.292102	1.06303
45009.5	-35949.8	-14603.8	3.02667	0.04	0.29	1.0512
45009.5	-35949.9	-14603.8	3.02805	0.0398169	0.289702	1.03994
45009.6	-35949.9	-14603.9	3.02929	0.0397371	0.290989	1.02921
45009.6	-35949.9	-14603.9	3.03002	0.0400326	0.293509	1.01902
45009.6	-35950	-14603.9	3.03008	0.0408762	0.297012	1.00936
45009.6	-35950	-14604	3.0299	0.0421078	0.301593	1.00016
45009.6	-35950	-14604	3.03005	0.0434976	0.307423	0.991357
45009.6	-35950.1	-14604.1	3.03091	0.0448368	0.314556	0.982962
45009.7	-35950.1	-14604.1	3.0322	0.0459763	0.322724	0.975208
45009.7	-35950.1	-14604.1	3.03356	0.0467774	0.331604	0.96837
45009.7	-35950.1	-14604.2	3.03476	0.0471384	0.340626	0.962441
45009.7	-35950.2	-14604.2	3.03585	0.0470452	0.348645	0.956747
45009.7	-35950.2	-14604.3	3.03692	0.0464969	0.354432	0.950514
45009.7	-35950.3	-14604.3	3.03804	0.0455368	0.357298	0.943049
45009.8	-35950.3	-14604.3	3.03918	0.0442979	0.357646	0.933806
45009.8	-35950.3	-14604.4	3.04034	0.0429239	0.356012	0.922259
45009.8	-35950.4	-14604.4	3.0415	0.0415826	0.352975	0.907815
45009.8	-35950.4	-14604.5	3.04262	0.0404828	0.349195	0.889762
45009.8	-35950.4	-14604.5	3.04371	0.0398344	0.345339	0.867389
45009.8	-35950.5	-14604.5	3.04478	0.0396853	0.342099	0.840689
45009.9	-35950.5	-14604.6	3.04592	0.0398455	0.340198	0.810685
45009.9	-35950.5	-14604.6	3.04723	0.0401066	0.340353	0.778483
45009.9	-35950.6	-14604.7	3.0486	0.0402795	0.342785	0.745108
45009.9	-35950.6	-14604.7	3.04967	0.0401999	0.347101	0.711486
45009.9	-35950.6	-14604.7	3.05011	0.0397092	0.352864	0.67854
45009.9	-35950.7	-14604.8	3.04999	0.0387577	0.359579	0.647287
45010	-35950.7	-14604.8	3.04988	0.0374138	0.366683	0.618845
45010	-35950.7	-14604.9	3.05034	0.0357464	0.373615	0.594303
45010	-35950.8	-14604.9	3.05143	0.0337212	0.379868	0.574054
45010	-35950.8	-14604.9	3.05279	0.031208	0.384991	0.557849
45010	-35950.8	-14605	3.05405	0.0280931	0.388549	0.545413
45010	-35950.9	-14605	3.05515	0.0245794	0.39035	0.536467
45010.1	-35950.9	-14605	3.05625	0.021121	0.390399	0.530726
45010.1	-35950.9	-14605.1	3.0575	0.018152	0.388688	0.52789
45010.1	-35951	-14605.1	3.05879	0.0157683	0.384994	0.527455
45010.1	-35951	-14605.2	3.0598	0.0138359	0.378947	0.52878
45010.1	-35951	-14605.2	3.06026	0.0122301	0.370285	0.531248
45010.2	-35951.1	-14605.2	3.06024	0.0109627	0.35984	0.534487
45010.2	-35951.1	-14605.3	3.06004	0.0101248	0.349083	0.538271
45010.2	-35951.1	-14605.3	3.05992	0.00978443	0.339379	0.542371
45010.2	-35951.2	-14605.4	3.05992	0.0098107	0.331156	0.546543
45010.2	-35951.2	-14605.4	3.05999	0.00997422	0.324381	0.550532
45010.2	-35951.3	-14605.4	3.06006	0.0100702	0.319043	0.554128
45010.3	-35951.3	-14605.5	3.06009	0.0100678	0.315309	0.557419
45010.3	-35951.3	-14605.5	3.06002	0.0100087	0.313422	0.560621
45010.3	-35951.4	-14605.6	3.05982	0.00993739	0.313493	0.564032
45010.3	-35951.4	-14605.6	3.05971	0.00991087	0.314856	0.568418
45010.3	-35951.4	-14605.6	3.05997	0.00999068	0.316575	0.574714
45010.3	-35951.5	-14605.7	3.0608	0.0101898	0.317891	0.583816
45010.4	-35951.5	-14605.7	3.06203	0.010289	0.318912	0.59645
45010.4	-35951.5	-14605.7	3.06333	0.01	0.32	0.61329
45010.4	-35951.6	-14605.8	3.06449	0.00913353	0.321504	0.634849
45010.4	-35951.6	-14605.8	3.06557	0.00789622	0.323709	0.660998
45010.4	-35951.7	-14605.9	3.06674	0.0065937	0.326885	0.691447
45010.4	-35951.7	-14605.9	3.06805	0.00544189	0.331274	0.725603
45010.5	-35951.7	-14605.9	3.06926	0.00435563	0.337024	0.761852
45010.5	-35951.8	-14606	3.07006	0.00318681	0.344267	0.798368
45010.5	-35951.8	-14606	3.07029	0.00188819	0.352918	0.833485
45010.5	-35951.8	-14606	3.07016	0.000697133	0.362293	0.865984
45010.5	-35951.9	-14606.1	3.06998	-9.96073e-05	0.371604	0.894728
45010.5	-35951.9	-14606.1	3.06992	-0.000349612	0.380242	0.918804
45010.6	-35952	-14606.2	3.06996	-0.00022075	0.388028	0.937836
45010.6	-35952	-14606.2	3.07001	7.24004e-05	0.394845	0.951529
45010.6	-35952	-14606.2	3.07002	0.000315134	0.400757	0.95992
45010.6	-35952.1	-14606.3	3.07001	0.000292498	0.406193	0.963714
45010.6	-35952.1	-14606.3	3.07	-0.000208357	0.411622	0.963697
45010.6	-35952.1	-14606.3	3.06999	-0.00122698	0.417284	0.960553
45010.7	-35952.2	-14606.4	3.07	-0.00250443	0.423015	0.954787
45010.7	-35952.2	-14606.4	3.07	-0.00375552	0.42862	0.946891
45010.7	-35952.2	-14606.4	3.07001	-0.00486419	0.434105	0.937292
45010.7	-35952.3	-14606.5	3.07001	-0.00596318	0.439777	0.926335
45010.7	-35952.3	-14606.5	3.06999	-0.00719966	0.445949	0.914353
45010.7	-35952.4	-14606.5	3.06998	-0.00852016	0.452321	0.901633
45010.8	-35952.4	-14606.6	3.06998	-0.00961848	0.457823	0.888401
45010.8	-35952.4	-14606.6	3.07002	-0.010184	0.461355	0.87487
45010.8	-35952.5	-14606.7	3.07007	-0.0102161	0.46244	0.861063
45010.8	-35952.5	-14606.7	3.07005	-0.0100483	0.461268	0.846797
45010.8	-35952.6	-14606.7	3.0699	-0.0100151	0.458064	0.831883
45010.8	-35952.6	-14606.8	3.06972	-0.0101311	0.453053	0.816249
45010.9	-35952.6	-14606.8	3.06982	-0.0101141	0.446457	0.799935
45010.9	-35952.7	-14606.8	3.07045	-0.00968229	0.43851	0.782971
45010.9	-35952.7	-14606.9	3.07157	-0.00872882	0.429563	0.765246
45010.9	-35952.8	-14606.9	3.07288	-0.00728598	0.420066	0.746534
45010.9	-35952.8	-14606.9	3.0741	-0.00539497	0.410463	0.726621
45010.9	-35952.8	-14607	3.07519	-0.00316048	0.401131	0.70548
45011	-35952.9	-14607	3.07631	-0.000730342	0.392404	0.683217
45011	-35952.9	-14607	3.07759	0.00174638	0.38458	0.659935
45011	-35953	-14607.1	3.07887	0.0041167	0.377642	0.635711
45011	-35953	-14607.1	3.07985	0.00622536	0.371393	0.610604
45011	-35953	-14607.1	3.08025	0.00792742	0.365679	0.584645
45011.1	-35953.1	-14607.2	3.08021	0.00916387	0.360769	0.557613
45011.1	-35953.1	-14607.2	3.08002	0.00991816	0.357139	0.52916
45011.1	-35953.2	-14607.2	3.07997	0.0101961	0.355208	0.498976
45011.1	-35953.2	-14607.3	3.08002	0.0101543	0.355007	0.467
45011.1	-35953.2	-14607.3	3.08001	0.010013	0.356404	0.433275
45011.1	-35953.3	-14607.4	3.07985	0.00995797	0.359285	0.397828
45011.2	-35953.3	-14607.4	3.07973	0.00998002	0.363665	0.360607
45011.2	-35953.4	-14607.4	3.07997	0.0100005	0.369601	0.32153
45011.2	-35953.4	-14607.5	3.0808	0.00996487	0.377019	0.280674
45011.2	-35953.4	-14607.5	3.08202	0.00993324	0.385224	0.238868
45011.2	-35953.5	-14607.5	3.08333	0.01	0.393333	0.197168
45011.2	-35953.5	-14607.6	3.08449	0.010194	0.400667	0.156575
45011.3	-35953.6	-14607.6	3.08558	0.0102819	0.407349	0.117886
45011.3	-35953.6	-14607.6	3.08674	0.0099648	0.413704	0.0818445
45011.3	-35953.6	-14607.7	3.08805	0.00906523	0.419908	0.0491138
45011.3	-35953.7	-14607.7	3.08926	0.007813	0.42565	0.0200875
45011.3	-35953.7	-14607.7	3.09006	0.00652311	0.430513	-0.00489755
45011.3	-35953.8	-14607.7	3.09029	0.00539693	0.434306	-0.0257103
45011.4	-35953.8	-14607.8	3.09017	0.00431507	0.437472	-0.0427995
45011.4	-35953.8	-14607.8	3.08997	0.00310248	0.440564	-0.0567157
45011.4	-35953.9	-14607.9	3.08991	0.00173476	0.443925	-0.0679816
45011.4	-35953.9	-14607.9	3.08994	0.000546651	0.447403	-0.0770536
45011.4	-35954	-14607.9	3.09002	-7.68515e-05	0.450772	-0.0843788
45011.4	-35954	-14607.9	3.09008	-4.82642e-05	0.453983	-0.0904165
45011.5	-35954.1	-14608	3.09008	0.000118181	0.457345	-0.0956515
45011.5	-35954.1	-14608	3.08995	-0.000160203	0.461206	-0.100569
45011.5	-35954.1	-14608	3.08975	-0.00113051	0.465658	-0.105458
45011.5	-35954.2	-14608.1	3.08975	-0.00246189	0.470352	-0.110264
45011.5	-35954.2	-14608.1	3.09024	-0.00377048	0.474895	-0.114905
45011.5	-35954.3	-14608.1	3.09128	-0.00488989	0.478911	-0.119474
45011.6	-35954.3	-14608.2	3.09257	-0.00597364	0.482044	-0.12432
45011.6	-35954.4	-14608.2	3.09383	-0.00719493	0.48395	-0.129808
45011.6	-35954.4	-14608.2	3.09494	-0.00851257	0.484529	-0.135985
45011.6	-35954.4	-14608.3	3.09603	-0.00961531	0.483991	-0.142505
45011.6	-35954.5	-14608.3	3.09727	-0.0101865	0.482568	-0.149006
45011.6	-35954.5	-14608.3	3.09858	-0.0102212	0.480482	-0.155333
45011.7	-35954.6	-14608.3	3.09966	-0.0100513	0.477951	-0.161564
45011.7	-35954.6	-14608.4	3.10021	-0.0100101	0.475177	-0.167778
45011.7	-35954.6	-14608.4	3.10025	-0.0101178	0.472102	-0.173894
45011.7	-35954.7	-14608.4	3.10007	-0.0101054	0.468427	-0.179683
45011.7	-35954.7	-14608.5	3.09996	-0.00970193	0.46386	-0.184957
45011.7	-35954.8	-14608.5	3.09998	-0.00877748	0.458401	-0.19024
45011.8	-35954.8	-14608.5	3.10001	-0.00731439	0.452276	-0.196624
45011.8	-35954.9	-14608.6	3.09993	-0.00517202	0.445754	-0.205229
45011.8	-35954.9	-14608.6	3.09982	-0.000635228	0.439499	-0.217379
45011.8	-35955	-14608.6	3.09991	0.00908138	0.434451	-0.234531
45011.8	-35955	-14608.6	3.10039	0.0266977	0.43154	-0.258121
45011.9	-35955.1	-14608.7	3.10138	0.0540641	0.431554	-0.289317
45011.9	-35955.1	-14608.7	3.1029	0.092526	0.435203	-0.329137
45011.9	-35955.1	-14608.7	3.10501	0.143242	0.443094	-0.37849
45011.9	-35955.2	-14608.8	3.10803	0.20587	0.45501	-0.437426
45011.9	-35955.2	-14608.8	3.11239	0.279328	0.470325	-0.505567
45011.9	-35955.3	-14608.8	3.11847	0.36247	0.488345	-0.582351
45012	-35955.3	-14608.9	3.12624	0.453759	0.507922	-0.665982
45012	-35955.4	-14608.9	3.13549	0.551491	0.527719	-0.754144
45012	-35955.4	-14608.9	3.1461	0.653712	0.546604	-0.844595
45012	-35955.5	-14608.9	3.15829	0.757041	0.564637	-0.93553
45012	-35955.5	-14609	3.17243	0.857589	0.582296	-1.02529
45012	-35955.6	-14609	3.18878	0.952001	0.599914	-1.11217
45012.1	-35955.6	-14609	3.20701	1.03948	0.617121	-1.19413
45012.1	-35955.6	-14609.1	3.22667	1.12	0.633333	-1.26906
45012.1	-35955.7	-14609.1	3.24733	1.19315	0.648113	-1.33523
45012.1	-35955.7	-14609.1	3.26891	1.25703	0.661592	-1.39234
45012.1	-35955.8	-14609.2	3.29134	1.30939	0.674042	-1.44049
45012.1	-35955.8	-14609.2	3.31458	1.3488	0.685738	-1.47976
45012.2	-35955.9	-14609.2	3.33849	1.37668	0.696952	-1.51009
45012.2	-35955.9	-14609.2	3.36289	1.39507	0.70796	-1.53146
45012.2	-35956	-14609.3	3.38765	1.40562	0.719018	-1.54414
45012.2	-35956	-14609.3	3.41265	1.40897	0.730338	-1.54935
45012.2	-35956.1	-14609.3	3.43777	1.40561	0.742122	-1.54849
45012.2	-35956.1	-14609.4	3.46289	1.39629	0.754437	-1.54274
45012.3	-35956.2	-14609.4	3.48783	1.38253	0.767033	-1.53284
45012.3	-35956.2	-14609.4	3.5124	1.36592	0.779607	-1.51945
45012.3	-35956.3	-14609.4	3.5365	1.34762	0.791777	-1.50328
45012.3	-35956.4	-14609.5	3.56017	1.32794	0.802983	-1.48517
45012.3	-35956.4	-14609.5	3.5835	1.30709	0.812652	-1.46596
45012.3	-35956.5	-14609.5	3.60648	1.28546	0.820494	-1.44633
45012.4	-35956.5	-14609.6	3.62903	1.26375	0.826717	-1.4266
45012.4	-35956.6	-14609.6	3.65103	1.24268	0.831575	-1.40711
45012.4	-35956.6	-14609.6	3.67255	1.22271	0.835359	-1.38812
45012.4	-35956.7	-14609.7	3.69397	1.20388	0.838409	-1.36983
45012.4	-35956.7	-14609.7	3.71564	1.18619	0.841066	-1.35243
45012.4	-35956.8	-14609.7	3.73753	1.16965	0.843498	-1.33601
45012.5	-35956.8	-14609.7	3.75901	1.1543	0.845656	-1.3205
45012.5	-35956.9	-14609.8	3.77947	1.14017	0.847478	-1.30584
45012.5	-35957	-14609.8	3.79887	1.12722	0.848886	-1.29191
45012.5	-35957	-14609.8	3.81777	1.11529	0.849783	-1.27851
45012.5	-35957.1	-14609.9	3.83676	1.10426	0.850084	-1.26545
45012.5	-35957.1	-14609.9	3.85601	1.09391	0.84998	-1.25269
45012.6	-35957.2	-14609.9	3.87537	1.08401	0.849912	-1.24028
45012.6	-35957.3	-14609.9	3.89467	1.07431	0.850312	-1.2283
45012.6	-35957.3	-14610	3.9139	1.06492	0.851298	-1.21672
45012.6	-35957.4	-14610	3.93317	1.05619	0.852741	-1.20545
45012.6	-35957.4	-14610	3.95258	1.04844	0.854514	-1.19441
45012.6	-35957.5	-14610.1	3.97201	1.04158	0.856621	-1.18375
45012.7	-35957.6	-14610.1	3.99114	1.03518	0.859158	-1.17378
45012.7	-35957.6	-14610.1	4.00971	1.02891	0.8622	-1.16473
45012.7	-35957.7	-14610.1	4.02782	1.02293	0.865619	-1.15615
45012.7	-35957.8	-14610.2	4.04577	1.01773	0.869172	-1.14715
45012.7	-35957.8	-14610.2	4.06383	1.01358	0.872636	-1.13692
45012.8	-35957.9	-14610.2	4.08201	1.00902	0.876009	-1.1251
45012.8	-35957.9	-14610.3	4.10015	1.00174	0.879394	-1.11152
45012.8	-35958	-14610.3	4.11812	0.989682	0.882933	-1.09597
45012.8	-35958.1	-14610.3	4.13592	0.972579	0.887045	-1.07766
45012.8	-35958.1	-14610.3	4.15357	0.950923	0.892259	-1.05557
45012.8	-35958.2	-14610.4	4.17106	0.925146	0.899002	-1.02888
45012.9	-35958.3	-14610.4	4.18822	0.895234	0.906989	-0.998221
45012.9	-35958.3	-14610.4	4.20477	0.86099	0.915634	-0.964834
45012.9	-35958.4	-14610.5	4.22048	0.822557	0.924438	-0.929886
45012.9	-35958.5	-14610.5	4.23529	0.782045	0.933417	-0.894161
45012.9	-35958.5	-14610.5	4.24921	0.742258	0.942768	-0.858308
45012.9	-35958.6	-14610.5	4.26229	0.705609	0.952522	-0.823067
45013	-35958.7	-14610.6	4.2747	0.67264	0.961928	-0.789614
45013	-35958.7	-14610.6	4.28667	0.643333	0.97	-0.759259
45013	-35958.8	-14610.6	4.29835	0.617744	0.976018	-0.733054
45013	-35958.9	-14610.6	4.3097	0.596206	0.980318	-0.711024
45013	-35959	-14610.7	4.32063	0.579126	0.9835	-0.692941
45013	-35959	-14610.7	4.33109	0.566667	0.985922	-0.678595
45013.1	-35959.1	-14610.7	4.34122	0.558179	0.987124	-0.667838
45013.1	-35959.2	-14610.8	4.35117	0.552842	0.986474	-0.660536
45013.1	-35959.2	-14610.8	4.36112	0.549964	0.983751	-0.656407
45013.1	-35959.3	-14610.8	4.3713	0.549212	0.979892	-0.654746
45013.1	-35959.4	-14610.8	4.38192	0.550318	0.976035	-0.654779
45013.1	-35959.4	-14610.9	4.39307	0.552962	0.972802	-0.65591
45013.2	-35959.5	-14610.9	4.40453	0.556697	0.969592	-0.657978
45013.2	-35959.6	-14610.9	4.41603	0.561059	0.965628	-0.660884
45013.2	-35959.7	-14610.9	4.42741	0.565655	0.960737	-0.664447
45013.2	-35959.7	-14611	4.4387	0.570236	0.955971	-0.668313
45013.2	-35959.8	-14611	4.44999	0.574568	0.952517	-0.672115
45013.2	-35959.9	-14611	4.4613	0.57844	0.950577	-0.675714
45013.3	-35959.9	-14611	4.47264	0.581669	0.948666	-0.679374
45013.3	-35960	-14611	4.48402	0.584087	0.945146	-0.6834
45013.3	-35960.1	-14611.1	4.4954	0.585954	0.939284	-0.688252
45013.3	-35960.2	-14611.1	4.50672	0.588161	0.931675	-0.694614
45013.3	-35960.2	-14611.1	4.51794	0.591666	0.923	-0.703192
45013.3	-35960.3	-14611.1	4.52911	0.597827	0.913156	-0.714703
45013.4	-35960.4	-14611.2	4.54048	0.60852	0.901051	-0.729881
45013.4	-35960.5	-14611.2	4.55229	0.625606	0.885592	-0.749442
45013.4	-35960.5	-14611.2	4.5646	0.649741	0.867297	-0.773624
45013.4	-35960.6	-14611.2	4.57728	0.680281	0.848418	-0.802152
45013.4	-35960.7	-14611.3	4.5902	0.71648	0.831251	-0.834683
45013.4	-35960.8	-14611.3	4.60346	0.756842	0.817143	-0.870116
45013.5	-35960.8	-14611.3	4.61735	0.799178	0.806562	-0.906641
45013.5	-35960.9	-14611.3	4.63218	0.841272	0.799981	-0.942447
45013.5	-35961	-14611.3	4.64788	0.880907	0.798387	-0.976122
45013.5	-35961.1	-14611.4	4.66417	0.915862	0.803184	-1.00657
45013.5	-35961.1	-14611.4	4.68075	0.944059	0.815657	-1.03273
45013.6	-35961.2	-14611.4	4.69759	0.965161	0.835523	-1.05387
45013.6	-35961.3	-14611.4	4.71483	0.980023	0.86143	-1.06951
45013.6	-35961.4	-14611.5	4.7326	0.989484	0.892049	-1.07923
45013.6	-35961.5	-14611.5	4.75077	0.994039	0.926484	-1.08352
45013.6	-35961.5	-14611.5	4.76905	0.993984	0.964092	-1.08336
45013.6	-35961.6	-14611.5	4.78718	0.989673	1.00416	-1.07971
45013.7	-35961.7	-14611.5	4.80523	0.981954	1.04542	-1.07311
45013.7	-35961.8	-14611.6	4.82342	0.971927	1.08628	-1.06395
45013.7	-35961.9	-14611.6	4.84191	0.960589	1.12524	-1.05261
45013.7	-35961.9	-14611.6	4.86031	0.948256	1.1612	-1.03965
45013.7	-35962	-14611.6	4.87799	0.93496	1.1932	-1.02565
45013.7	-35962.1	-14611.6	4.8945	0.920765	1.22041	-1.01116
45013.8	-35962.2	-14611.7	4.9102	0.905955	1.24247	-0.996356
45013.8	-35962.3	-14611.7	4.92574	0.890887	1.25919	-0.981286
45013.8	-35962.3	-14611.7	4.94164	0.875885	1.27054	-0.965955
45013.8	-35962.4	-14611.7	4.95766	0.861108	1.27719	-0.950141
45013.8	-35962.5	-14611.7	4.97333	0.846667	1.28	-0.933551
45013.8	-35962.6	-14611.7	4.98835	0.832519	1.27993	-0.915958
45013.9	-35962.7	-14611.8	5.00295	0.818018	1.27832	-0.897384
45013.9	-35962.8	-14611.8	5.01753	0.802367	1.27659	-0.877917
45013.9	-35962.9	-14611.8	5.03234	0.785068	1.27597	-0.857564
45013.9	-35962.9	-14611.8	5.04716	0.766633	1.27712	-0.836069
45013.9	-35963	-14611.8	5.06168	0.747784	1.28054	-0.813119
45013.9	-35963.1	-14611.8	5.07568	0.728955	1.28673	-0.788564
45014	-35963.2	-14611.9	5.08918	0.709769	1.29616	-0.762718
45014	-35963.3	-14611.9	5.10229	0.689706	1.30926	-0.735972
45014	-35963.4	-14611.9	5.11504	0.668329	1.32575	-0.708552
45014	-35963.5	-14611.9	5.12744	0.645393	1.34358	-0.680284
45014	-35963.5	-14611.9	5.13946	0.620683	1.36043	-0.650938
45014	-35963.6	-14611.9	5.15109	0.594233	1.37475	-0.62036
45014.1	-35963.7	-14612	5.16232	0.566582	1.3865	-0.588548
45014.1	-35963.8	-14612	5.17314	0.538322	1.39584	-0.55552
45014.1	-35963.9	-14612	5.18356	0.509356	1.4029	-0.521254
45014.1	-35964	-14612	5.19363	0.478406	1.40785	-0.48566
45014.1	-35964.1	-14612	5.20343	0.444095	1.41085	-0.44864
45014.1	-35964.2	-14612	5.21288	0.405982	1.41231	-0.410181
45014.2	-35964.2	-14612	5.22178	0.365012	1.41299	-0.370389
45014.2	-35964.3	-14612	5.2299	0.322226	1.41365	-0.329385
45014.2	-35964.4	-14612	5.23714	0.278366	1.41467	-0.287523
45014.2	-35964.5	-14612.1	5.24357	0.233783	1.41594	-0.245447
45014.2	-35964.6	-14612.1	5.24926	0.188828	1.41732	-0.203823
45014.2	-35964.7	-14612.1	5.25421	0.144419	1.41862	-0.163393
45014.3	-35964.8	-14612.1	5.25835	0.102089	1.41966	-0.124983
45014.3	-35964.9	-14612.1	5.26161	0.0633735	1.42028	-0.0894118
45014.3	-35965	-14612.1	5.26407	0.0292782	1.42129	-0.0572771
45014.3	-35965	-14612.1	5.26598	0.000317088	1.42438	-0.0289711
45014.3	-35965.1	-14612.1	5.26757	-0.0230714	1.4312	-0.00485505
45014.3	-35965.2	-14612.1	5.26888	-0.0413435	1.44179	0.0150817
45014.4	-35965.3	-14612.1	5.2698	-0.0556659	1.45496	0.0311446
45014.4	-35965.4	-14612.1	5.2702	-0.0671923	1.46955	0.0436635
45014.4	-35965.5	-14612.1	5.27021	-0.0766708	1.48508	0.05317
45014.4	-35965.6	-14612.1	5.27004	-0.084574	1.50161	0.060333
45014.4	-35965.7	-14612.1	5.26994	-0.0913469	1.51905	0.0658197
45014.5	-35965.8	-14612.1	5.26994	-0.0972105	1.53605	0.0702528
45014.5	-35965.9	-14612.1	5.26999	-0.102256	1.55052	0.0742294
45014.5	-35966	-14612.2	5.27003	-0.10662	1.56073	0.0783037
45014.5	-35966	-14612.2	5.27003	-0.11085	1.56801	0.0826758
45014.5	-35966.1	-14612.2	5.27001	-0.115692	1.57519	0.0873713
45014.5	-35966.2	-14612.2	5.26995	-0.121757	1.58467	0.0924192
45014.6	-35966.3	-14612.2	5.26992	-0.128717	1.59556	0.0978825
45014.6	-35966.4	-14612.2	5.26998	-0.13585	1.60564	0.103838
45014.6	-35966.5	-14612.2	5.27017	-0.14258	1.61318	0.110317
45014.6	-35966.6	-14612.2	5.27028	-0.14918	1.61931	0.117081
45014.6	-35966.7	-14612.2	5.27003	-0.156226	1.62619	0.123797
45014.6	-35966.8	-14612.2	5.26921	-0.164102	1.63533	0.130173
45014.7	-35966.9	-14612.2	5.26799	-0.17229	1.6452	0.136121
45014.7	-35967	-14612.1	5.26667	-0.18	1.65333	0.141612
45014.7	-35967	-14612.1	5.26546	-0.186613	1.65806	0.146611
45014.7	-35967.1	-14612.1	5.26435	-0.192182	1.66075	0.151058
45014.7	-35967.2	-14612.1	5.26327	-0.196927	1.66354	0.154891
45014.7	-35967.3	-14612.1	5.26215	-0.201006	1.66786	0.158064
45014.8	-35967.4	-14612.1	5.26101	-0.204369	1.67283	0.160592
45014.8	-35967.5	-14612.1	5.25987	-0.206922	1.67709	0.162503
45014.8	-35967.6	-14612.1	5.25873	-0.208628	1.67979	0.163868
45014.8	-35967.7	-14612.1	5.2576	-0.209616	1.68168	0.164873
45014.8	-35967.8	-14612.1	5.25647	-0.210041	1.68375	0.165726
45014.8	-35967.9	-14612.1	5.25533	-0.210086	1.68645	0.166553
45014.9	-35967.9	-14612.1	5.2542	-0.209998	1.68892	0.167297
45014.9	-35968	-14612.1	5.25307	-0.210031	1.69011	0.167872
45014.9	-35968.1	-14612.1	5.25195	-0.210241	1.68931	0.168261
45014.9	-35968.2	-14612.1	5.25082	-0.210284	1.68649	0.168584
45014.9	-35968.3	-14612	5.24965	-0.20977	1.68174	0.168974
45014.9	-35968.4	-14612	5.24846	-0.208629	1.67536	0.169451
45015	-35968.5	-14612	5.24733	-0.207336	1.66811	0.169833
45015	-35968.6	-14612	5.24634	-0.206409	1.66077	0.169921
45015	-35968.7	-14612	5.24541	-0.205803	1.65318	0.169652
45015	-35968.8	-14612	5.24425	-0.204648	1.64375	0.169168
45015	-35968.8	-14612	5.24256	-0.20204	1.63086	0.168621
45015	-35968.9	-14612	5.24068	-0.198366	1.61507	0.16807
45015.1	-35969	-14612	5.23973	-0.195567	1.59964	0.167458
45015.1	-35969.1	-14611.9	5.23985	-0.194024	1.586	0.166868
45015.1	-35969.2	-14611.9	5.24009	-0.192386	1.57345	0.166535
45015.1	-35969.3	-14611.9	5.24006	-0.190576	1.56177	0.166552
45015.1	-35969.4	-14611.9	5.23994	-0.189724	1.5513	0.166869
45015.1	-35969.4	-14611.9	5.23993	-0.189877	1.54273	0.167448
45015.2	-35969.5	-14611.9	5.24017	-0.190077	1.53703	0.168269
45015.2	-35969.6	-14611.8	5.24021	-0.190029	1.53399	0.169419
45015.2	-35969.7	-14611.8	5.23919	-0.189976	1.53254	0.171024
45015.2	-35969.8	-14611.8	5.23734	-0.18999	1.53273	0.172716
45015.2	-35969.9	-14611.8	5.23554	-0.190015	1.53522	0.173834
45015.3	-35970	-14611.8	5.23387	-0.190011	1.53897	0.17426
45015.3	-35970.1	-14611.7	5.23194	-0.189959	1.54192	0.174215
45015.3	-35970.2	-14611.7	5.23025	-0.189969	1.54326	0.17351
45015.3	-35970.3	-14611.7	5.2297	-0.190161	1.54292	0.171803
45015.3	-35970.4	-14611.7	5.22994	-0.190118	1.54078	0.169428
45015.3	-35970.4	-14611.7	5.23008	-0.189202	1.53655	0.166951
45015.4	-35970.5	-14611.6	5.23001	-0.187152	1.52862	0.164022
45015.4	-35970.6	-14611.6	5.22998	-0.18399	1.51556	0.160078
45015.4	-35970.7	-14611.6	5.23	-0.180405	1.50143	0.156154
45015.4	-35970.8	-14611.6	5.23001	-0.176867	1.48918	0.153224
45015.4	-35970.9	-14611.6	5.23	-0.171	1.46196	0.148038
45015.4	-35971	-14611.5	5.23	-0.160665	1.40664	0.137861
45015.5	-35971	-14611.5	5.23	-0.150474	1.35908	0.129013
45015.5	-35971.1	-14611.5	5.23	-0.143745	1.32185	0.121312
45015.5	-35971.2	-14611.4	5.23	-0.136667	1.29333	0.115468
45015.5	-35971.3	-14611.4	5.23	-0.133333	1.26	0.110022
45015.5	-35971.4	-14611.4	5.23	-0.126667	1.22	0.104575
45015.5	-35971.5	-14611.4	5.23	-0.119545	1.17067	0.0976893
45015.6	-35971.5	-14611.4	5.23	-0.113162	1.13498	0.0934954
45015.6	-35971.6	-14611.3	5.23	-0.113367	1.11229	0.0914684
45015.6	-35971.7	-14611.3	5.22998	-0.113405	1.09873	0.0914343
45015.6	-35971.8	-14611.3	5.23007	-0.112975	1.08877	0.0903317
45015.6	-35971.9	-14611.2	5.22974	-0.110065	1.07915	0.0904731
45015.6	-35972	-14611.2	5.22603	-0.11407	1.07698	0.0919801
45015.7	-35972.1	-14611.2	5.22267	-0.117204	1.08592	0.0952816
45015.7	-35972.2	-14611.2	5.21979	-0.120644	1.10802	0.0972137
45015.7	-35972.2	-14611.1	5.22007	-0.124057	1.13671	0.0981619
45015.7	-35972.3	-14611.1	5.21998	-0.12774	1.16205	0.0978312
45015.7	-35972.4	-14611.1	5.22	-0.129598	1.18023	0.0967223
45015.7	-35972.5	-14611.1	5.22	-0.125726	1.18683	0.0952363
45015.8	-35972.6	-14611	5.22	-0.121529	1.18138	0.093318
45015.8	-35972.7	-14611	5.22	-0.115302	1.16737	0.0920129
45015.8	-35972.7	-14611	5.22	-0.112215	1.14833	0.0896578
45015.8	-35972.8	-14610.9	5.22	-0.108873	1.1411	0.0871541
45015.8	-35972.9	-14610.9	5.22	-0.105056	1.12475	0.0810996
45015.8	-35973	-14610.9	5.22	-0.0937558	1.06277	0.0703109
45015.9	-35973.1	-14610.8	5.22	-0.0767546	0.941654	0.0552303
45015.9	-35973.2	-14610.8	5.21998	-0.0577458	0.796245	0.0373767
45015.9	-35973.3	-14610.8	5.22008	-0.0398004	0.655098	0.0206367
45015.9	-35973.3	-14610.8	5.21971	-0.0265647	0.530754	0.0078372
45015.9	-35973.4	-14610.7	5.22144	-0.0173327	0.427572	8.35889e-06
45015.9	-35973.5	-14610.7	5.22511	-0.0165131	0.360117	-0.003079
45016	-35973.6	-14610.7	5.22869	-0.017021	0.31774	-0.00372259
45016	-35973.7	-14610.6	5.23023	-0.0148825	0.258609	-0.00510145
45016	-35973.8	-14610.6	5.22994	-0.0124838	0.209942	-0.00519134
45016	-35973.9	-14610.6	5.23002	-0.0167799	0.19015	-0.00214501
45016	-35973.9	-14610.5	5.23	-0.024456	0.18649	0.0035139
45016	-35974	-14610.5	5.23	-0.0292989	0.184162	0.00790961
45016.1	-35974.1	-14610.5	5.23	-0.0302192	0.187398	0.00951426
45016.1	-35974.2	-14610.5	5.23	-0.0297084	0.211764	0.0104794
45016.1	-35974.3	-14610.4	5.23	-0.0322165	0.25768	0.0122789
45016.1	-35974.4	-14610.4	5.23	-0.0356291	0.310931	0.0154012
45016.1	-35974.4	-14610.4	5.23	-0.0394167	0.364444	0.0180701
45016.2	-35974.5	-14610.3	5.23	-0.0400754	0.413325	0.0195309
45016.2	-35974.6	-14610.3	5.23	-0.0402354	0.451818	0.0189247
45016.2	-35974.7	-14610.3	5.23	-0.0373899	0.483395	0.0168268
45016.2	-35974.8	-14610.2	5.23	-0.03388	0.488057	0.0136683
45016.2	-35974.9	-14610.2	5.23	-0.03062	0.474909	0.0103861
45016.2	-35974.9	-14610.2	5.23	-0.0270618	0.435367	0.00695418
45016.3	-35975	-14610.2	5.23	-0.0237762	0.392045	0.00359203
45016.3	-35975.1	-14610.1	5.23	-0.0201866	0.340167	0.00134099
45016.3	-35975.2	-14610.1	5.23	-0.0200603	0.277459	-0.000963809
45016.3	-35975.3	-14610.1	5.23	-0.0168852	0.201342	-0.0031008
45016.3	-35975.4	-14610	5.23	-0.0135747	0.124228	-0.00638004
45016.3	-35975.4	-14610	5.23	-0.01	0.06	-0.00762527
45016.4	-35975.5	-14610	5.23	-0.0133333	0.0133333	-0.00653595
45016.4	-35975.6	-14609.9	5.23	-0.0166667	-0.02	-0.00326797
45016.4	-35975.7	-14609.9	5.23	-0.0201016	-0.0516111	-0.000990528
45016.4	-35975.8	-14609.9	5.23	-0.0199728	-0.0746483	1.4104e-05
45016.4	-35975.9	-14609.9	5.23	-0.020007	-0.0980305	2.61771e-05
45016.4	-35975.9	-14609.8	5.23	-0.0199965	-0.118776	0.00129503
45016.5	-35976	-14609.8	5.23	-0.0200009	-0.130733	0.00360468
45016.5	-35976.1	-14609.8	5.23	-0.0199998	-0.129109	0.00694954
45016.5	-35976.2	-14609.7	5.23	-0.0200001	-0.11233	0.0103958
45016.5	-35976.3	-14609.7	5.23001	-0.02	-0.0806701	0.0136355
45016.5	-35976.4	-14609.7	5.22997	-0.02	-0.0423904	0.0169549
45016.5	-35976.4	-14609.7	5.23013	-0.02	0.00435076	0.0203564
45016.6	-35976.5	-14609.6	5.22946	-0.0199999	0.0512706	0.0238043
45016.6	-35976.6	-14609.6	5.22581	-0.0200002	0.0962964	0.0283235
45016.6	-35976.7	-14609.6	5.22218	-0.019999	0.127424	0.0329523
45016.6	-35976.8	-14609.5	5.21973	-0.0200036	0.143466	0.0369755
45016.6	-35976.9	-14609.5	5.22007	-0.0199867	0.152859	0.040221
45016.6	-35977	-14609.5	5.21998	-0.0200597	0.164303	0.0436192
45016.7	-35977	-14609.5	5.22001	-0.0197751	0.17907	0.0471202
45016.7	-35977.1	-14609.4	5.22	-0.0209963	0.195498	0.0519968
45016.7	-35977.2	-14609.4	5.22	-0.0247582	0.207505	0.0583105
45016.7	-35977.3	-14609.4	5.22	-0.0281861	0.208467	0.0642514
45016.7	-35977.4	-14609.3	5.22	-0.0304906	0.199161	0.0673233
45016.7	-35977.5	-14609.3	5.22	-0.0286128	0.187458	0.0668339
45016.8	-35977.5	-14609.3	5.22	-0.0251321	0.172604	0.0637946
45016.8	-35977.6	-14609.3	5.22	-0.0214367	0.15407	0.0608589
45016.8	-35977.7	-14609.2	5.22	-0.0197144	0.129316	0.0591677
45016.8	-35977.8	-14609.2	5.22	-0.0200759	0.103872	0.0587807
45016.8	-35977.9	-14609.2	5.22	-0.0199821	0.0817533	0.0587681
45016.8	-35977.9	-14609.1	5.22	-0.020005	0.0628945	0.0593278
45016.9	-35978	-14609.1	5.22	-0.0199987	0.0488474	0.0610044
45016.9	-35978.1	-14609.1	5.22	-0.0200003	0.0347461	0.0641548
45016.9	-35978.2	-14609	5.22	-0.0199999	0.0232941	0.0669327
45016.9	-35978.3	-14609	5.22	-0.02	0.0134364	0.0683785
45016.9	-35978.4	-14609	5.22	-0.02	0.00496596	0.068667
45017	-35978.5	-14609	5.22	-0.02	0.0008518	0.068637
45017	-35978.6	-14608.9	5.21999	-0.02	-0.00239209	0.0685489
45017	-35978.6	-14608.9	5.22002	-0.02	-0.00552363	0.0693497
45017	-35978.7	-14608.9	5.21993	-0.02	-0.0119942	0.0712631
45017	-35978.8	-14608.8	5.22028	-0.02	-0.0156384	0.0743957
45017	-35978.9	-14608.8	5.21737	-0.02	-0.0223088	0.0770789
45017.1	-35979	-14608.8	5.21395	-0.02	-0.0238204	0.0775117
45017.1	-35979	-14608.8	5.21038	-0.02	-0.0205094	0.0756966
45017.1	-35979.1	-14608.7	5.20994	-0.02	-0.0196426	0.0722704
45017.1	-35979.2	-14608.7	5.21002	-0.02	-0.0280174	0.069907
45017.1	-35979.3	-14608.7	5.21	-0.02	-0.0504049	0.0686904
45017.1	-35979.4	-14608.6	5.21	-0.02	-0.0723058	0.0686196
45017.2	-35979.5	-14608.6	5.21	-0.02	-0.0860296	0.0686295
45017.2	-35979.5	-14608.6	5.21	-0.02	-0.0960893	0.0686269
45017.2	-35979.6	-14608.6	5.21	-0.02	-0.106667	0.0686275
45017.2	-35979.7	-14608.5	5.21	-0.02	-0.116667	0.0686275
45017.2	-35979.8	-14608.5	5.21	-0.02	-0.113333	0.0686275
45017.2	-35979.9	-14608.5	5.21	-0.02	-0.0991396	0.0686204
45017.3	-35980	-14608.4	5.21	-0.02	-0.0859081	0.0686546
45017.3	-35980	-14608.4	5.21	-0.02	-0.0725222	0.0698188
45017.3	-35980.2	-14608.4	5.21	-0.02	-0.0582797	0.0722614
45017.3	-35980.2	-14608.4	5.21	-0.02	-0.0455136	0.0754942
45017.3	-35980.3	-14608.3	5.21	-0.02	-0.0395448	0.0775302
45017.3	-35980.4	-14608.3	5.21	-0.0199999	-0.0359002	0.0784949
