# Supplementary material for: Extraction of driving behavior primitives considering driver expectation and vehicle dynamics
Source: PLoS One. 2025 Dec 31;20(12):e0340123. doi: 10.1371/journal.pone.0340123 (PMC12755792; doi:10.1371/journal.pone.0340123)
Supplement: S2 File — The dataset utilized in this study is organized into two main folders, categorizing driving scenarios into straight driving and turning maneuvers. These folders contain the raw, unprocessed behavioral data. For a detailed description of the variables and format within the.xlsx files, please refer to the accompanying readme.txt file. (ZIP) [file pone.0340123.s002.zip › DataSetForPimitiveExaction-2/turning/c26_w_3.xlsx]

## Sheet: Sheet1
45090.5	-36227.4	-14781.6	0.9751	0.919958	0.00712191	-0.432698
45090.6	-36227.4	-14781.6	0.989521	0.920022	0.0102704	-0.444306
45090.6	-36227.4	-14781.6	1.00579	0.919969	0.00981363	-0.456614
45090.6	-36227.4	-14781.6	1.01961	0.920099	0.0104942	-0.470937
45090.6	-36227.5	-14781.6	1.0368	0.919456	0.0138924	-0.484579
45090.6	-36227.5	-14781.6	1.05018	0.91587	0.0186749	-0.495643
45090.6	-36227.5	-14781.7	1.06752	0.912359	0.0284705	-0.504496
45090.7	-36227.5	-14781.7	1.08517	0.909856	0.0363258	-0.514899
45090.7	-36227.5	-14781.7	1.10077	0.909385	0.0446885	-0.524942
45090.7	-36227.5	-14781.7	1.11412	0.905543	0.0485501	-0.535617
45090.7	-36227.5	-14781.7	1.12797	0.902156	0.0547002	-0.544272
45090.7	-36227.5	-14781.7	1.14217	0.89884	0.0588793	-0.551298
45090.7	-36227.5	-14781.8	1.15958	0.895417	0.0646708	-0.558269
45090.8	-36227.5	-14781.8	1.17721	0.891954	0.0693596	-0.566631
45090.8	-36227.5	-14781.8	1.19232	0.888574	0.0747424	-0.576034
45090.8	-36227.5	-14781.8	1.20584	0.885492	0.0794825	-0.584847
45090.8	-36227.5	-14781.8	1.21939	0.880198	0.085196	-0.591081
45090.8	-36227.5	-14781.8	1.23449	0.874772	0.0886078	-0.595154
45090.8	-36227.5	-14781.9	1.24997	0.871775	0.0890541	-0.599558
45090.9	-36227.6	-14781.9	1.26563	0.86808	0.0833819	-0.604865
45090.9	-36227.6	-14781.9	1.2802	0.865333	0.0758901	-0.609061
45090.9	-36227.6	-14781.9	1.29618	0.859462	0.0728782	-0.613116
45090.9	-36227.6	-14782	1.31088	0.854699	0.0742012	-0.615523
45090.9	-36227.6	-14782	1.32842	0.849554	0.0843644	-0.613855
45091	-36227.6	-14782	1.34491	0.843847	0.0945605	-0.609913
45091	-36227.6	-14782	1.35349	0.841068	0.0962903	-0.60607
45091	-36227.6	-14782	1.36441	0.83724	0.0985675	-0.601554
45091	-36227.6	-14782.1	1.37904	0.831702	0.102517	-0.596981
45091	-36227.6	-14782.1	1.39286	0.826111	0.104007	-0.593865
45091	-36227.6	-14782.1	1.40591	0.821253	0.103441	-0.59263
45091.1	-36227.6	-14782.1	1.42065	0.817331	0.103731	-0.593071
45091.1	-36227.7	-14782.2	1.43641	0.814066	0.105895	-0.595135
45091.1	-36227.7	-14782.2	1.45098	0.810907	0.109839	-0.59874
45091.1	-36227.7	-14782.2	1.46435	0.807366	0.115495	-0.60283
45091.1	-36227.7	-14782.2	1.47755	0.803022	0.122802	-0.605993
45091.1	-36227.7	-14782.2	1.49094	0.797709	0.13163	-0.607704
45091.2	-36227.7	-14782.3	1.5046	0.791394	0.141719	-0.607877
45091.2	-36227.7	-14782.3	1.51838	0.784223	0.152141	-0.606914
45091.2	-36227.7	-14782.3	1.53212	0.776635	0.161735	-0.605378
45091.2	-36227.7	-14782.3	1.54586	0.77029	0.169607	-0.603593
45091.2	-36227.7	-14782.4	1.55958	0.766579	0.175276	-0.601805
45091.2	-36227.8	-14782.4	1.57261	0.763553	0.179744	-0.600292
45091.3	-36227.8	-14782.4	1.58446	0.758901	0.18398	-0.599207
45091.3	-36227.8	-14782.4	1.59667	0.753333	0.186667	-0.598039
45091.3	-36227.8	-14782.5	1.61053	0.748104	0.186266	-0.596341
45091.3	-36227.8	-14782.5	1.62407	0.743029	0.183083	-0.59469
45091.3	-36227.8	-14782.5	1.63565	0.737825	0.177612	-0.593763
45091.3	-36227.8	-14782.5	1.64742	0.733081	0.169433	-0.593703
45091.4	-36227.8	-14782.6	1.66116	0.729335	0.158819	-0.59451
45091.4	-36227.9	-14782.6	1.67485	0.726339	0.149013	-0.596081
45091.4	-36227.9	-14782.6	1.68683	0.723404	0.142758	-0.598237
45091.4	-36227.9	-14782.6	1.69891	0.719063	0.139634	-0.600645
45091.4	-36227.9	-14782.7	1.71233	0.712603	0.138909	-0.602961
45091.4	-36227.9	-14782.7	1.72558	0.70542	0.140427	-0.604869
45091.5	-36227.9	-14782.7	1.73763	0.698587	0.143741	-0.606162
45091.5	-36227.9	-14782.7	1.74952	0.691664	0.147525	-0.606872
45091.5	-36227.9	-14782.8	1.76177	0.684561	0.150937	-0.607021
45091.5	-36228	-14782.8	1.7732	0.678317	0.154388	-0.606546
45091.5	-36228	-14782.8	1.78326	0.673315	0.158802	-0.605503
45091.5	-36228	-14782.8	1.79282	0.668567	0.165713	-0.604172
45091.6	-36228	-14782.9	1.80284	0.663437	0.175722	-0.602926
45091.6	-36228	-14782.9	1.81421	0.658119	0.187704	-0.602252
45091.6	-36228	-14782.9	1.82654	0.652901	0.200056	-0.602259
45091.6	-36228	-14783	1.83761	0.648068	0.210755	-0.602485
45091.6	-36228	-14783	1.84727	0.643268	0.219108	-0.602541
45091.6	-36228.1	-14783	1.85807	0.637382	0.226142	-0.602174
45091.7	-36228.1	-14783	1.8704	0.630369	0.232895	-0.600728
45091.7	-36228.1	-14783.1	1.88174	0.623557	0.240263	-0.59708
45091.7	-36228.1	-14783.1	1.89176	0.616887	0.248824	-0.591299
45091.7	-36228.1	-14783.1	1.90265	0.60883	0.258754	-0.584731
45091.7	-36228.1	-14783.2	1.91455	0.60014	0.269009	-0.577714
45091.8	-36228.1	-14783.2	1.92575	0.593605	0.277523	-0.569656
45091.8	-36228.2	-14783.2	1.93589	0.588869	0.284127	-0.561064
45091.8	-36228.2	-14783.2	1.94597	0.582805	0.290403	-0.553415
45091.8	-36228.2	-14783.3	1.95632	0.575604	0.297322	-0.546875
45091.8	-36228.2	-14783.3	1.96671	0.569923	0.305253	-0.540605
45091.8	-36228.2	-14783.3	1.97669	0.565249	0.313733	-0.534615
45091.9	-36228.2	-14783.4	1.98574	0.559103	0.321753	-0.529461
45091.9	-36228.3	-14783.4	1.99418	0.551941	0.328417	-0.525136
45091.9	-36228.3	-14783.4	2.00278	0.546002	0.332865	-0.521294
45091.9	-36228.3	-14783.5	2.01138	0.541149	0.333794	-0.518058
45091.9	-36228.3	-14783.5	2.01945	0.536051	0.329916	-0.515784
45091.9	-36228.3	-14783.5	2.02782	0.53104	0.322166	-0.514392
45092	-36228.3	-14783.6	2.03776	0.527118	0.312272	-0.513595
45092	-36228.4	-14783.6	2.04825	0.523906	0.299404	-0.513136
45092	-36228.4	-14783.6	2.05746	0.520498	0.282013	-0.51276
45092	-36228.4	-14783.6	2.0657	0.517048	0.262297	-0.512099
45092	-36228.4	-14783.7	2.07401	0.513955	0.243747	-0.510807
45092	-36228.4	-14783.7	2.08237	0.510486	0.228232	-0.508959
45092.1	-36228.4	-14783.7	2.09055	0.505754	0.216919	-0.506775
45092.1	-36228.5	-14783.8	2.09943	0.500319	0.210244	-0.50449
45092.1	-36228.5	-14783.8	2.10976	0.495066	0.208212	-0.502277
45092.1	-36228.5	-14783.8	2.12	0.49	0.21	-0.5
45092.1	-36228.5	-14783.9	2.12858	0.484938	0.214446	-0.497322
45092.1	-36228.5	-14783.9	2.13667	0.48	0.22	-0.493464
45092.2	-36228.6	-14783.9	2.14547	0.475176	0.225775	-0.487542
45092.2	-36228.6	-14783.9	2.15378	0.469636	0.233931	-0.478685
45092.2	-36228.6	-14784	2.16057	0.462835	0.246417	-0.466376
45092.2	-36228.6	-14784	2.16758	0.455889	0.261916	-0.451265
45092.2	-36228.6	-14784	2.17604	0.449526	0.279777	-0.434047
45092.2	-36228.7	-14784.1	2.18421	0.442401	0.30316	-0.414852
45092.3	-36228.7	-14784.1	2.19091	0.433725	0.333498	-0.3941
45092.3	-36228.7	-14784.1	2.19807	0.425293	0.36548	-0.37331
45092.3	-36228.7	-14784.2	2.2068	0.418348	0.394222	-0.354012
45092.3	-36228.7	-14784.2	2.21514	0.41173	0.418676	-0.337319
45092.3	-36228.8	-14784.2	2.22187	0.404807	0.438382	-0.323925
45092.3	-36228.8	-14784.3	2.2282	0.398704	0.452957	-0.313816
45092.4	-36228.8	-14784.3	2.23503	0.393744	0.464165	-0.306904
45092.4	-36228.8	-14784.3	2.24207	0.3882	0.478059	-0.303134
45092.4	-36228.8	-14784.4	2.24898	0.381288	0.49709	-0.30222
45092.4	-36228.9	-14784.4	2.25566	0.374252	0.516652	-0.303473
45092.4	-36228.9	-14784.4	2.26224	0.367672	0.533648	-0.305823
45092.4	-36228.9	-14784.5	2.26918	0.360861	0.548206	-0.307696
45092.5	-36228.9	-14784.5	2.27627	0.353809	0.559421	-0.307601
45092.5	-36228.9	-14784.5	2.28226	0.347624	0.564575	-0.304234
45092.5	-36229	-14784.6	2.28721	0.342553	0.564179	-0.296283
45092.5	-36229	-14784.6	2.29283	0.33767	0.562902	-0.282459
45092.5	-36229	-14784.6	2.29961	0.332622	0.562976	-0.262806
45092.5	-36229.1	-14784.7	2.30657	0.327733	0.56374	-0.238817
45092.6	-36229.1	-14784.7	2.31339	0.322702	0.565321	-0.21222
45092.6	-36229.1	-14784.7	2.32046	0.316577	0.568794	-0.18489
45092.6	-36229.1	-14784.7	2.32742	0.309538	0.574154	-0.157945
45092.6	-36229.1	-14784.8	2.33324	0.302766	0.580477	-0.13171
45092.6	-36229.2	-14784.8	2.33805	0.296212	0.588759	-0.105174
45092.7	-36229.2	-14784.8	2.34292	0.288949	0.601166	-0.0762756
45092.7	-36229.2	-14784.9	2.34814	0.281944	0.613792	-0.0427756
45092.7	-36229.2	-14784.9	2.35338	0.277436	0.618766	-0.00263591
45092.7	-36229.3	-14784.9	2.35851	0.274412	0.619194	0.0421708
45092.7	-36229.3	-14785	2.36353	0.269968	0.624525	0.0872381
45092.7	-36229.3	-14785	2.36852	0.264674	0.632098	0.131089
45092.8	-36229.3	-14785	2.3736	0.260828	0.6334	0.173689
45092.8	-36229.4	-14785.1	2.37878	0.257615	0.632585	0.21211
45092.8	-36229.4	-14785.1	2.38397	0.252801	0.639627	0.242212
45092.8	-36229.4	-14785.1	2.38911	0.247459	0.651465	0.263818
45092.8	-36229.5	-14785.2	2.39412	0.243814	0.659863	0.278549
45092.8	-36229.5	-14785.2	2.39911	0.240692	0.66559	0.286805
45092.9	-36229.5	-14785.2	2.4042	0.235949	0.672222	0.288621
45092.9	-36229.5	-14785.3	2.40939	0.230568	0.676582	0.285025
45092.9	-36229.6	-14785.3	2.41459	0.226479	0.673646	0.277581
45092.9	-36229.6	-14785.3	2.4197	0.223494	0.664049	0.268506
45092.9	-36229.6	-14785.3	2.42469	0.221009	0.650304	0.26068
45092.9	-36229.6	-14785.4	2.4297	0.219984	0.634308	0.259044
45093	-36229.7	-14785.4	2.43489	0.221314	0.617878	0.267758
45093	-36229.7	-14785.4	2.44	0.223333	0.603333	0.284314
45093	-36229.7	-14785.5	2.44473	0.224135	0.59242	0.305027
45093	-36229.7	-14785.5	2.4492	0.223892	0.583994	0.329465
45093	-36229.8	-14785.5	2.45359	0.223301	0.576192	0.358009
45093	-36229.8	-14785.5	2.45808	0.222778	0.56776	0.39066
45093.1	-36229.8	-14785.6	2.46264	0.221804	0.559498	0.426153
45093.1	-36229.9	-14785.6	2.4672	0.219665	0.552639	0.462953
45093.1	-36229.9	-14785.7	2.47174	0.21595	0.548329	0.499669
45093.1	-36230	-14785.7	2.47627	0.211099	0.547482	0.535303
45093.1	-36230	-14785.7	2.4808	0.2057	0.550967	0.568928
45093.1	-36230	-14785.7	2.48535	0.200165	0.559211	0.599756
45093.2	-36230	-14785.8	2.48988	0.194486	0.57158	0.627331
45093.2	-36230.1	-14785.8	2.49439	0.188591	0.587286	0.651246
45093.2	-36230.1	-14785.8	2.49887	0.182579	0.605274	0.671217
45093.2	-36230.1	-14785.9	2.5034	0.176892	0.623957	0.687201
45093.2	-36230.2	-14785.9	2.50805	0.172006	0.641688	0.699189
45093.2	-36230.2	-14785.9	2.51278	0.168138	0.657229	0.707242
45093.3	-36230.2	-14786	2.51731	0.16505	0.670045	0.711543
45093.3	-36230.3	-14786	2.52136	0.162458	0.679677	0.712292
45093.3	-36230.3	-14786	2.52486	0.160139	0.685986	0.709909
45093.3	-36230.3	-14786	2.52809	0.157949	0.689301	0.705138
45093.3	-36230.4	-14786.1	2.53137	0.155755	0.689991	0.698751
45093.3	-36230.4	-14786.1	2.5348	0.153497	0.688512	0.691658
45093.4	-36230.4	-14786.1	2.53823	0.151209	0.685425	0.684945
45093.4	-36230.5	-14786.2	2.54153	0.148932	0.681283	0.679698
45093.4	-36230.5	-14786.2	2.54475	0.146673	0.676248	0.676854
45093.4	-36230.5	-14786.2	2.54821	0.144408	0.670059	0.677181
45093.4	-36230.6	-14786.2	2.55219	0.142114	0.662474	0.68142
45093.5	-36230.6	-14786.3	2.55668	0.139811	0.654061	0.689921
45093.5	-36230.6	-14786.3	2.5614	0.137562	0.646138	0.702671
45093.5	-36230.7	-14786.3	2.56604	0.135421	0.640021	0.719606
45093.5	-36230.7	-14786.4	2.57055	0.133286	0.636518	0.740052
45093.5	-36230.8	-14786.4	2.57505	0.130929	0.636039	0.762852
45093.5	-36230.8	-14786.4	2.57967	0.128131	0.638939	0.786845
45093.6	-36230.8	-14786.4	2.58432	0.124849	0.645018	0.811
45093.6	-36230.9	-14786.5	2.58876	0.121154	0.653701	0.834371
45093.6	-36230.9	-14786.5	2.59279	0.117114	0.664417	0.856044
45093.6	-36230.9	-14786.5	2.59633	0.112709	0.676683	0.875397
45093.6	-36231	-14786.6	2.59936	0.107874	0.690068	0.891976
45093.6	-36231	-14786.6	2.60191	0.102561	0.704112	0.905377
45093.7	-36231	-14786.6	2.60414	0.0968832	0.718097	0.915586
45093.7	-36231.1	-14786.6	2.60628	0.0910351	0.731182	0.922778
45093.7	-36231.1	-14786.7	2.60854	0.0851999	0.74266	0.927138
45093.7	-36231.2	-14786.7	2.61085	0.0794852	0.752791	0.9289
45093.7	-36231.2	-14786.7	2.61308	0.0739662	0.762236	0.928316
45093.7	-36231.2	-14786.7	2.61513	0.0687431	0.771466	0.92565
45093.8	-36231.3	-14786.8	2.61725	0.0640561	0.779849	0.921231
45093.8	-36231.3	-14786.8	2.61983	0.0601952	0.786363	0.915411
45093.8	-36231.3	-14786.8	2.6231	0.0573478	0.790278	0.908549
45093.8	-36231.4	-14786.8	2.62668	0.0552104	0.792246	0.901029
45093.8	-36231.4	-14786.9	2.63	0.0533333	0.793333	0.893246
45093.8	-36231.5	-14786.9	2.63262	0.0513313	0.794412	0.885593
45093.9	-36231.5	-14786.9	2.63476	0.0490764	0.795578	0.878454
45093.9	-36231.5	-14786.9	2.63679	0.0465056	0.796733	0.872214
45093.9	-36231.6	-14787	2.63897	0.0435514	0.797975	0.867155
45093.9	-36231.6	-14787	2.64128	0.0401336	0.800066	0.863216
45093.9	-36231.7	-14787	2.64361	0.0361693	0.803904	0.860266
45093.9	-36231.7	-14787	2.64589	0.0316865	0.809917	0.858178
45094	-36231.7	-14787.1	2.64815	0.0270257	0.817195	0.856835
45094	-36231.8	-14787.1	2.6504	0.0225822	0.824599	0.856124
45094	-36231.8	-14787.1	2.65266	0.0186648	0.831224	0.855843
45094	-36231.9	-14787.1	2.65493	0.0153771	0.836722	0.855582
45094	-36231.9	-14787.2	2.6572	0.0127923	0.840827	0.854899
45094	-36231.9	-14787.2	2.65947	0.0109914	0.843308	0.853513
45094.1	-36232	-14787.2	2.66173	0.0100692	0.844003	0.851469
45094.1	-36232	-14787.2	2.664	0.0101204	0.842757	0.848846
45094.1	-36232.1	-14787.3	2.66627	0.0110474	0.839505	0.845648
45094.1	-36232.1	-14787.3	2.66853	0.012422	0.834329	0.841746
45094.1	-36232.2	-14787.3	2.6708	0.0137881	0.827329	0.837002
45094.1	-36232.2	-14787.3	2.67307	0.014933	0.818781	0.831418
45094.2	-36232.2	-14787.3	2.67533	0.0160025	0.809215	0.825206
45094.2	-36232.3	-14787.4	2.6776	0.0171662	0.799174	0.818586
45094.2	-36232.3	-14787.4	2.67987	0.0184202	0.788998	0.811463
45094.2	-36232.4	-14787.4	2.68213	0.0195412	0.778759	0.803348
45094.2	-36232.4	-14787.4	2.6844	0.0202962	0.768529	0.793754
45094.2	-36232.5	-14787.4	2.68667	0.0205555	0.758716	0.782918
45094.3	-36232.5	-14787.5	2.68893	0.020301	0.75009	0.771862
45094.3	-36232.5	-14787.5	2.6912	0.0195278	0.743419	0.761641
45094.3	-36232.6	-14787.5	2.69347	0.0183796	0.739043	0.753231
45094.3	-36232.6	-14787.5	2.69573	0.017138	0.73691	0.747535
45094.3	-36232.7	-14787.5	2.698	0.0160683	0.736934	0.74547
45094.4	-36232.7	-14787.6	2.70027	0.0150977	0.738796	0.748283
45094.4	-36232.8	-14787.6	2.70253	0.0138846	0.741987	0.757476
45094.4	-36232.8	-14787.6	2.7048	0.0121108	0.746003	0.774434
45094.4	-36232.8	-14787.6	2.70707	0.0098361	0.750504	0.798961
45094.4	-36232.9	-14787.6	2.70933	0.00737777	0.755255	0.82979
45094.4	-36232.9	-14787.7	2.7116	0.00503004	0.760031	0.865621
45094.5	-36233	-14787.7	2.71387	0.00280504	0.764666	0.905031
45094.5	-36233	-14787.7	2.71613	0.000551162	0.769028	0.946524
45094.5	-36233.1	-14787.7	2.7184	-0.00185201	0.772992	0.988623
45094.5	-36233.1	-14787.7	2.72066	-0.00424925	0.776499	1.03004
45094.5	-36233.2	-14787.7	2.72293	-0.00634902	0.77952	1.06956
45094.5	-36233.2	-14787.8	2.72522	-0.00790751	0.78205	1.10612
45094.6	-36233.2	-14787.8	2.72749	-0.0090145	0.784263	1.1395
45094.6	-36233.3	-14787.8	2.72974	-0.00989975	0.786407	1.16983
45094.6	-36233.3	-14787.8	2.73194	-0.0107852	0.788682	1.19725
45094.6	-36233.4	-14787.8	2.73416	-0.0118453	0.791009	1.2219
45094.6	-36233.4	-14787.8	2.73652	-0.0132377	0.793211	1.24388
45094.6	-36233.5	-14787.9	2.73905	-0.0150879	0.795202	1.26331
45094.7	-36233.5	-14787.9	2.74145	-0.0173669	0.797312	1.28009
45094.7	-36233.6	-14787.9	2.74333	-0.02	0.8	1.29412
45094.7	-36233.6	-14787.9	2.74449	-0.0228173	0.803502	1.30526
45094.7	-36233.7	-14787.9	2.74541	-0.0252694	0.807172	1.31336
45094.7	-36233.7	-14787.9	2.74677	-0.0267121	0.81014	1.31828
45094.7	-36233.8	-14788	2.74897	-0.0266864	0.811684	1.31994
45094.8	-36233.8	-14788	2.75147	-0.0253561	0.811573	1.3185
45094.8	-36233.9	-14788	2.75353	-0.0230148	0.80968	1.31416
45094.8	-36233.9	-14788	2.75475	-0.0197651	0.80568	1.30712
45094.8	-36233.9	-14788	2.75566	-0.01517	0.798691	1.29746
45094.8	-36234	-14788	2.75695	-0.00869946	0.787737	1.28525
45094.8	-36234	-14788	2.75901	-0.0002457	0.772343	1.27061
45094.9	-36234.1	-14788	2.76147	0.00929208	0.753232	1.25381
45094.9	-36234.1	-14788.1	2.76387	0.0188712	0.731297	1.23509
45094.9	-36234.2	-14788.1	2.766	0.0279239	0.707083	1.21477
45094.9	-36234.2	-14788.1	2.7682	0.0368425	0.680425	1.19325
45094.9	-36234.3	-14788.1	2.77085	0.046129	0.651084	1.17094
45094.9	-36234.3	-14788.1	2.7741	0.0557706	0.619756	1.14824
45095	-36234.4	-14788.1	2.77767	0.0648678	0.588742	1.12557
45095	-36234.4	-14788.1	2.78125	0.0724429	0.560486	1.10335
45095	-36234.5	-14788.2	2.78468	0.0780101	0.536423	1.08202
45095	-36234.5	-14788.2	2.78803	0.0818073	0.516509	1.06208
45095	-36234.6	-14788.2	2.79139	0.0841246	0.500597	1.04401
45095	-36234.6	-14788.2	2.7948	0.0850443	0.489176	1.02806
45095.1	-36234.7	-14788.2	2.79821	0.0843869	0.483529	1.01417
45095.1	-36234.7	-14788.2	2.80158	0.081968	0.484948	1.00228
45095.1	-36234.8	-14788.2	2.80493	0.0779189	0.493533	0.992369
45095.1	-36234.8	-14788.2	2.80835	0.0727118	0.508099	0.984482
45095.1	-36234.9	-14788.2	2.8119	0.0668189	0.52742	0.978634
45095.2	-36234.9	-14788.3	2.81547	0.060376	0.55076	0.974392
45095.2	-36235	-14788.3	2.81878	0.0532069	0.577831	0.970912
45095.2	-36235	-14788.3	2.82156	0.0451924	0.608319	0.967355
45095.2	-36235	-14788.3	2.82384	0.0372892	0.6412	0.963239
45095.2	-36235.1	-14788.3	2.82592	0.0313083	0.674886	0.958364
45095.2	-36235.1	-14788.3	2.82809	0.0289628	0.707792	0.952518
45095.3	-36235.2	-14788.3	2.83039	0.0304443	0.738575	0.945207
45095.3	-36235.2	-14788.3	2.83268	0.0349105	0.766052	0.935751
45095.3	-36235.3	-14788.3	2.83485	0.0415985	0.789116	0.923556
45095.3	-36235.3	-14788.4	2.83702	0.0507469	0.807375	0.908955
45095.3	-36235.4	-14788.4	2.83939	0.0631758	0.820853	0.892815
45095.3	-36235.4	-14788.4	2.84218	0.0794687	0.8296	0.875967
45095.4	-36235.5	-14788.4	2.84547	0.0981855	0.833812	0.858864
45095.4	-36235.5	-14788.4	2.84927	0.116886	0.833764	0.841774
45095.4	-36235.6	-14788.4	2.85358	0.13338	0.829817	0.82495
45095.4	-36235.6	-14788.4	2.85818	0.14724	0.822949	0.808545
45095.4	-36235.7	-14788.4	2.8628	0.15878	0.814394	0.792676
45095.4	-36235.7	-14788.4	2.86724	0.168505	0.805277	0.777361
45095.5	-36235.8	-14788.4	2.87166	0.178002	0.796108	0.762069
45095.5	-36235.8	-14788.4	2.87637	0.189242	0.787178	0.746076
45095.5	-36235.9	-14788.4	2.88161	0.203877	0.778841	0.728682
45095.5	-36235.9	-14788.5	2.88731	0.222021	0.771754	0.709296
45095.5	-36236	-14788.5	2.89333	0.243333	0.766667	0.687364
45095.5	-36236	-14788.5	2.8996	0.26756	0.764179	0.66257
45095.6	-36236.1	-14788.5	2.90632	0.294794	0.764298	0.635567
45095.6	-36236.1	-14788.5	2.9138	0.325214	0.766885	0.607246
45095.6	-36236.2	-14788.5	2.92222	0.358425	0.771634	0.578439
45095.6	-36236.2	-14788.5	2.93142	0.392094	0.777687	0.54977
45095.6	-36236.3	-14788.5	2.94117	0.423487	0.78407	0.521823
45095.6	-36236.3	-14788.5	2.95125	0.450627	0.789877	0.495251
45095.7	-36236.4	-14788.5	2.96152	0.473687	0.794394	0.470906
45095.7	-36236.4	-14788.5	2.97181	0.493213	0.796945	0.449678
45095.7	-36236.5	-14788.5	2.98204	0.50954	0.797178	0.432138
45095.7	-36236.5	-14788.5	2.99222	0.522505	0.795527	0.418114
45095.7	-36236.6	-14788.5	3.0024	0.531867	0.79254	0.407323
45095.7	-36236.7	-14788.5	3.01259	0.537589	0.788856	0.399566
45095.8	-36236.7	-14788.5	3.02279	0.54003	0.785303	0.394807
45095.8	-36236.8	-14788.5	3.033	0.539599	0.782727	0.393032
45095.8	-36236.8	-14788.5	3.04321	0.536623	0.781953	0.39408
45095.8	-36236.9	-14788.5	3.05341	0.531291	0.783759	0.397545
45095.8	-36236.9	-14788.6	3.0636	0.523778	0.788909	0.40299
45095.8	-36237	-14788.6	3.07378	0.514374	0.79756	0.409728
45095.9	-36237	-14788.6	3.08399	0.503531	0.80898	0.416703
45095.9	-36237.1	-14788.6	3.09422	0.491738	0.822374	0.422832
45095.9	-36237.1	-14788.6	3.10446	0.480423	0.837324	0.427121
45095.9	-36237.2	-14788.6	3.11465	0.472193	0.853885	0.428682
45095.9	-36237.2	-14788.6	3.12473	0.469679	0.872121	0.426639
45095.9	-36237.3	-14788.6	3.13477	0.474192	0.891546	0.420153
45096	-36237.4	-14788.6	3.14503	0.485617	0.911083	0.408428
45096	-36237.4	-14788.6	3.15573	0.503766	0.929642	0.39072
45096	-36237.5	-14788.6	3.16693	0.528357	0.9465	0.367291
45096	-36237.5	-14788.6	3.1785	0.559025	0.961274	0.339336
45096	-36237.6	-14788.6	3.1903	0.595311	0.973564	0.308079
45096.1	-36237.6	-14788.6	3.20246	0.635324	0.982447	0.274625
45096.1	-36237.7	-14788.6	3.21527	0.676037	0.986589	0.239987
45096.1	-36237.7	-14788.6	3.229	0.714528	0.984751	0.205183
45096.1	-36237.8	-14788.6	3.2436	0.749621	0.977038	0.171308
45096.1	-36237.9	-14788.6	3.25879	0.781319	0.96447	0.139509
45096.1	-36237.9	-14788.6	3.27432	0.809638	0.948042	0.110871
45096.2	-36238	-14788.6	3.29009	0.834459	0.92834	0.0858234
45096.2	-36238	-14788.6	3.30617	0.855587	0.905712	0.064416
45096.2	-36238.1	-14788.6	3.32259	0.872837	0.88059	0.0466871
45096.2	-36238.2	-14788.6	3.33944	0.88613	0.854129	0.0326197
45096.2	-36238.2	-14788.6	3.35686	0.895439	0.82784	0.0221693
45096.2	-36238.3	-14788.6	3.3749	0.90077	0.803162	0.0152838
45096.3	-36238.3	-14788.6	3.3932	0.902335	0.78099	0.0118612
45096.3	-36238.4	-14788.6	3.41125	0.900437	0.761995	0.0117784
45096.3	-36238.4	-14788.6	3.42862	0.895388	0.74683	0.014841
45096.3	-36238.5	-14788.6	3.44551	0.887557	0.736051	0.0204463
45096.3	-36238.6	-14788.6	3.46234	0.877334	0.730181	0.0278471
45096.3	-36238.6	-14788.6	3.47941	0.865234	0.729723	0.0362615
45096.4	-36238.7	-14788.6	3.49653	0.852362	0.735089	0.0447409
45096.4	-36238.8	-14788.6	3.51333	0.84	0.746667	0.0522876
45096.4	-36238.8	-14788.6	3.52956	0.829476	0.764695	0.0579177
45096.4	-36238.9	-14788.6	3.54535	0.8223	0.788825	0.0607046
45096.4	-36238.9	-14788.5	3.56091	0.82003	0.818562	0.0597356
45096.4	-36239	-14788.5	3.57648	0.823828	0.853202	0.0543342
45096.5	-36239.1	-14788.5	3.5923	0.833537	0.891343	0.0446157
45096.5	-36239.1	-14788.5	3.60862	0.848723	0.931434	0.0308615
45096.5	-36239.2	-14788.5	3.62552	0.868731	0.972199	0.0135361
45096.5	-36239.2	-14788.5	3.64267	0.892275	1.01312	-0.00637854
45096.5	-36239.3	-14788.5	3.65963	0.917959	1.05381	-0.02781
45096.5	-36239.4	-14788.5	3.67627	0.944267	1.09377	-0.0496837
45096.6	-36239.4	-14788.5	3.69317	0.969395	1.13219	-0.0709196
45096.6	-36239.5	-14788.5	3.71097	0.991502	1.16822	-0.090439
45096.6	-36239.6	-14788.5	3.72995	1.00935	1.20122	-0.107415
45096.6	-36239.6	-14788.5	3.74952	1.02292	1.231	-0.121529
45096.6	-36239.7	-14788.5	3.76903	1.03235	1.25741	-0.132526
45096.6	-36239.8	-14788.5	3.78819	1.03791	1.28031	-0.140258
45096.7	-36239.8	-14788.5	3.80737	1.04011	1.29956	-0.144757
45096.7	-36239.9	-14788.5	3.827	1.03949	1.31501	-0.146078
45096.7	-36240	-14788.5	3.84724	1.0364	1.32657	-0.144475
45096.7	-36240	-14788.4	3.86783	1.03095	1.33412	-0.140487
45096.7	-36240.1	-14788.4	3.88851	1.02322	1.33761	-0.134676
45096.7	-36240.2	-14788.4	3.90907	1.01356	1.33754	-0.127473
45096.8	-36240.2	-14788.4	3.92939	1.00268	1.33513	-0.11915
45096.8	-36240.3	-14788.4	3.94933	0.991279	1.33161	-0.10997
45096.8	-36240.4	-14788.4	3.96884	0.979828	1.32753	-0.100284
45096.8	-36240.4	-14788.4	3.98788	0.968536	1.32265	-0.0905368
45096.8	-36240.5	-14788.4	4.00643	0.957596	1.31672	-0.0811664
45096.9	-36240.6	-14788.4	4.02459	0.947139	1.30993	-0.0723862
45096.9	-36240.6	-14788.4	4.04259	0.937235	1.30286	-0.0642006
45096.9	-36240.7	-14788.3	4.06063	0.927961	1.29605	-0.0566092
45096.9	-36240.8	-14788.3	4.07877	0.919526	1.28948	-0.0496543
45096.9	-36240.8	-14788.3	4.09693	0.912239	1.2826	-0.0434126
45096.9	-36240.9	-14788.3	4.11505	0.906376	1.2749	-0.0379556
45097	-36241	-14788.3	4.13314	0.901732	1.26617	-0.0332835
45097	-36241.1	-14788.3	4.1513	0.897777	1.25641	-0.0293473
45097	-36241.1	-14788.2	4.1696	0.89402	1.24562	-0.0260924
45097	-36241.2	-14788.2	4.18788	0.890446	1.23419	-0.0234131
45097	-36241.3	-14788.2	4.20585	0.887312	1.22267	-0.0211745
45097	-36241.3	-14788.2	4.22326	0.884822	1.21157	-0.019238
45097.1	-36241.4	-14788.2	4.24023	0.882705	1.20117	-0.0174376
45097.1	-36241.5	-14788.2	4.25703	0.88045	1.19159	-0.0155939
45097.1	-36241.6	-14788.2	4.27393	0.877616	1.18309	-0.0135279
45097.1	-36241.6	-14788.1	4.29094	0.874216	1.17662	-0.011064
45097.1	-36241.7	-14788.1	4.30799	0.870456	1.17343	-0.00802811
45097.1	-36241.8	-14788.1	4.32503	0.866484	1.1746	-0.00427822
45097.2	-36241.8	-14788.1	4.34203	0.862104	1.18006	0.000145326
45097.2	-36241.9	-14788.1	4.359	0.856997	1.18934	0.0051375
45097.2	-36242	-14788.1	4.37596	0.850928	1.20215	0.0106777
45097.2	-36242.1	-14788	4.39295	0.844058	1.21884	0.017149
45097.2	-36242.2	-14788	4.41	0.836667	1.24	0.0250545
45097.2	-36242.2	-14788	4.42712	0.828721	1.26579	0.034624
45097.3	-36242.3	-14788	4.44417	0.818949	1.29477	0.0449939
45097.3	-36242.4	-14787.9	4.46098	0.805769	1.32512	0.0550267
45097.3	-36242.4	-14787.9	4.47738	0.788796	1.3553	0.0636959
45097.3	-36242.5	-14787.9	4.49323	0.771668	1.38479	0.0703455
45097.3	-36242.6	-14787.9	4.50841	0.758863	1.41329	0.0743966
45097.3	-36242.7	-14787.9	4.52298	0.753861	1.44	0.0748948
45097.4	-36242.7	-14787.8	4.53754	0.757328	1.4627	0.0698247
45097.4	-36242.8	-14787.8	4.55277	0.769438	1.47896	0.0569903
45097.4	-36242.9	-14787.8	4.56889	0.789983	1.48738	0.035646
45097.4	-36243	-14787.8	4.58501	0.817852	1.48904	0.00850471
45097.4	-36243	-14787.7	4.60006	0.851811	1.4854	-0.0212352
45097.4	-36243.1	-14787.7	4.61417	0.891749	1.47594	-0.0530477
45097.5	-36243.2	-14787.7	4.62983	0.939831	1.45618	-0.0918111
45097.5	-36243.3	-14787.7	4.6498	0.998423	1.42119	-0.142968
45097.5	-36243.4	-14787.6	4.67411	1.06387	1.36876	-0.204811
45097.5	-36243.4	-14787.6	4.69817	1.1223	1.30133	-0.263472
45097.5	-36243.5	-14787.6	4.71976	1.1677	1.22122	-0.311544
45097.5	-36243.6	-14787.6	4.74087	1.20694	1.1299	-0.35287
45097.6	-36243.6	-14787.5	4.76302	1.24377	1.02704	-0.38963
45097.6	-36243.7	-14787.5	4.78649	1.27572	0.910001	-0.420261
45097.6	-36243.8	-14787.5	4.81072	1.30042	0.784416	-0.444097
45097.6	-36243.9	-14787.4	4.83424	1.31633	0.666047	-0.461962
45097.6	-36244	-14787.4	4.85729	1.32438	0.556296	-0.474163
45097.6	-36244	-14787.4	4.88186	1.32804	0.440765	-0.480392
45097.7	-36244.1	-14787.4	4.9079	1.32827	0.315992	-0.481307
45097.7	-36244.2	-14787.3	4.93314	1.32333	0.191048	-0.478595
45097.7	-36244.3	-14787.3	4.95699	1.31416	0.0726204	-0.472851
45097.7	-36244.4	-14787.3	4.98052	1.30414	-0.0352374	-0.46366
45097.7	-36244.4	-14787.2	5.0039	1.29269	-0.126124	-0.451321
45097.8	-36244.5	-14787.2	5.02655	1.27623	-0.191917	-0.43667
45097.8	-36244.6	-14787.2	5.04876	1.25483	-0.228016	-0.419609
45097.8	-36244.7	-14787.2	5.07135	1.2314	-0.232933	-0.399423
45097.8	-36244.8	-14787.1	5.0937	1.20722	-0.208704	-0.377059
45097.8	-36244.9	-14787.1	5.11442	1.18249	-0.159706	-0.35447
45097.8	-36244.9	-14787.1	5.13413	1.15741	-0.0903201	-0.332222
45097.9	-36245	-14787.1	5.15448	1.13232	-0.00568572	-0.310157
45097.9	-36245.1	-14787	5.17521	1.10854	0.0811539	-0.289016
45097.9	-36245.2	-14787	5.19507	1.08769	0.154226	-0.269963
45097.9	-36245.3	-14787	5.21356	1.06964	0.21126	-0.253262
45097.9	-36245.4	-14786.9	5.23066	1.05346	0.256428	-0.238669
45097.9	-36245.4	-14786.9	5.24709	1.03902	0.291478	-0.225538
45098	-36245.5	-14786.9	5.26381	1.02637	0.317716	-0.213174
45098	-36245.6	-14786.9	5.28123	1.0147	0.340542	-0.201704
45098	-36245.7	-14786.8	5.29923	1.00327	0.365153	-0.191611
45098	-36245.8	-14786.8	5.31579	0.993777	0.385783	-0.183418
45098	-36245.9	-14786.8	5.32957	0.987597	0.392303	-0.177266
45098	-36245.9	-14786.8	5.34552	0.980565	0.372284	-0.171409
45098.1	-36246.1	-14786.7	5.36667	0.97	0.32	-0.164488
45098.1	-36246.1	-14786.7	5.38333	0.963333	0.26	-0.159041
45098.1	-36246.2	-14786.7	5.4	0.956667	0.2	-0.155773
45098.1	-36246.3	-14786.6	5.41768	0.953158	0.125611	-0.153542
45098.1	-36246.4	-14786.6	5.43429	0.949791	0.0561331	-0.153586
45098.1	-36246.5	-14786.6	5.45105	0.9465	-0.00297969	-0.15239
45098.2	-36246.6	-14786.6	5.46848	0.942637	-0.0441114	-0.150035
45098.2	-36246.7	-14786.5	5.48142	0.936081	-0.0680996	-0.14797
45098.2	-36246.7	-14786.5	5.49526	0.932975	-0.0698026	-0.146954
45098.2	-36246.9	-14786.5	5.51305	0.929365	-0.0651028	-0.14566
45098.2	-36246.9	-14786.5	5.52967	0.926128	-0.0555686	-0.143335
45098.2	-36247	-14786.4	5.54592	0.922592	-0.0528157	-0.14145
45098.3	-36247.1	-14786.4	5.56037	0.919853	-0.0493236	-0.141845
45098.3	-36247.2	-14786.4	5.57723	0.919547	-0.0451598	-0.142887
45098.3	-36247.3	-14786.3	5.59425	0.915758	-0.0328382	-0.142299
45098.3	-36247.4	-14786.3	5.61098	0.912357	-0.0150356	-0.139787
45098.3	-36247.5	-14786.3	5.62381	0.909017	0.00217145	-0.137898
45098.3	-36247.6	-14786.3	5.63733	0.905688	0.022849	-0.137176
45098.4	-36247.7	-14786.2	5.65238	0.901875	0.0445098	-0.13734
45098.4	-36247.7	-14786.2	5.66914	0.899952	0.0692381	-0.136952
45098.4	-36247.8	-14786.2	5.68641	0.899064	0.0958234	-0.135775
45098.4	-36247.9	-14786.1	5.70257	0.895256	0.118703	-0.13446
45098.4	-36248	-14786.1	5.71537	0.891693	0.127471	-0.134317
45098.4	-36248.1	-14786.1	5.72895	0.889965	0.118336	-0.135249
45098.5	-36248.2	-14786.1	5.74436	0.888758	0.101359	-0.13474
45098.5	-36248.3	-14786	5.76106	0.885111	0.0901533	-0.13289
45098.5	-36248.4	-14786	5.77856	0.881381	0.0913183	-0.131543
45098.5	-36248.5	-14786	5.79409	0.879983	0.0957126	-0.132386
45098.5	-36248.6	-14785.9	5.80697	0.878561	0.0954206	-0.133182
45098.6	-36248.7	-14785.9	5.82051	0.874801	0.0912964	-0.131811
45098.6	-36248.8	-14785.9	5.83672	0.87101	0.0882382	-0.129325
45098.6	-36248.9	-14785.9	5.85095	0.870089	0.0833257	-0.127743
45098.6	-36249	-14785.8	5.86719	0.868143	0.0738903	-0.127401
45098.6	-36249.1	-14785.8	5.88198	0.864497	0.0634068	-0.127465
45098.6	-36249.2	-14785.8	5.89736	0.860929	0.0536825	-0.127447
45098.7	-36249.3	-14785.7	5.91275	0.859762	0.0428981	-0.127452
45098.7	-36249.4	-14785.7	5.92609	0.860318	0.0348907	-0.127451
45098.7	-36249.4	-14785.7	5.93933	0.857797	0.030577	-0.127451
45098.7	-36249.6	-14785.7	5.95336	0.85421	0.0299402	-0.127451
45098.7	-36249.7	-14785.6	5.9669	0.85046	0.0298417	-0.127451
45098.7	-36249.7	-14785.6	5.9802	0.850152	0.0321846	-0.127449
45098.8	-36249.9	-14785.6	5.99391	0.847387	0.0384864	-0.127456
45098.8	-36249.9	-14785.5	6.01064	0.843955	0.0482004	-0.12743
45098.8	-36250	-14785.5	6.02405	0.840324	0.0581405	-0.127531
45098.8	-36250.1	-14785.5	6.0414	0.840093	0.068927	-0.126508
45098.8	-36250.2	-14785.5	6.05502	0.837121	0.0759169	-0.125426
45098.8	-36250.3	-14785.4	6.0714	0.833771	0.0826929	-0.124191
45098.9	-36250.4	-14785.4	6.08589	0.830099	0.0864634	-0.12521
45098.9	-36250.5	-14785.4	6.09922	0.830056	0.0899128	-0.125304
45098.9	-36250.6	-14785.3	6.11252	0.826898	0.0899301	-0.1243
45098.9	-36250.7	-14785.3	6.12667	0.823333	0.0933333	-0.122004
45098.9	-36250.8	-14785.3	6.14	0.82	0.0966667	-0.122004
45098.9	-36250.9	-14785.2	6.15333	0.82	0.1	-0.123094
45099	-36251	-14785.2	6.16748	0.816441	0.0999672	-0.123018
45099	-36251.1	-14785.2	6.18077	0.81312	0.100039	-0.120767
45099	-36251.2	-14785.2	6.19415	0.809904	0.0998767	-0.118636
45099	-36251.3	-14785.1	6.20829	0.810104	0.0962368	-0.117602
45099	-36251.4	-14785.1	6.22154	0.809753	0.0928925	-0.11766
45099	-36251.5	-14785.1	6.23498	0.806239	0.0898456	-0.11764
45099.1	-36251.6	-14785	6.24909	0.802619	0.0900523	-0.11767
45099.1	-36251.7	-14785	6.2623	0.799899	0.0900057	-0.117557
45099.1	-36251.8	-14785	6.27581	0.799627	0.0899254	-0.116216
45099.1	-36252	-14784.9	6.28989	0.795823	0.0904416	-0.113766
45099.1	-36252	-14784.9	6.30307	0.792405	0.0945557	-0.111993
45099.1	-36252.1	-14784.9	6.31664	0.789892	0.102289	-0.112455
45099.2	-36252.3	-14784.8	6.33069	0.789359	0.113077	-0.113499
45099.2	-36252.3	-14784.8	6.34385	0.785646	0.122864	-0.112831
45099.2	-36252.4	-14784.8	6.35748	0.78217	0.13313	-0.110301
45099.2	-36252.6	-14784.7	6.37148	0.77962	0.143537	-0.108684
45099.2	-36252.7	-14784.7	6.38462	0.780311	0.15373	-0.109237
45099.2	-36252.8	-14784.7	6.39832	0.77898	0.162591	-0.110563
45099.3	-36252.9	-14784.7	6.41226	0.77526	0.170331	-0.110873
45099.3	-36253	-14784.6	6.42541	0.771766	0.1816	-0.109461
45099.3	-36253.1	-14784.6	6.4391	0.769678	0.197191	-0.1088
45099.3	-36253.2	-14784.6	6.45328	0.770326	0.21383	-0.109327
45099.3	-36253.3	-14784.5	6.46496	0.768686	0.223806	-0.110731
45099.3	-36253.4	-14784.5	6.47469	0.765	0.228453	-0.11072
45099.4	-36253.5	-14784.5	6.48692	0.761314	0.231836	-0.109397
45099.4	-36253.6	-14784.4	6.50026	0.759674	0.234763	-0.108361
45099.4	-36253.7	-14784.4	6.51448	0.760322	0.240256	-0.107279
45099.4	-36253.8	-14784.4	6.52594	0.758234	0.247113	-0.105674
45099.4	-36253.9	-14784.3	6.53744	0.75474	0.255479	-0.102566
45099.5	-36254	-14784.3	6.55175	0.75102	0.266599	-0.100347
45099.5	-36254.1	-14784.3	6.56536	0.749689	0.274481	-0.100692
45099.5	-36254.2	-14784.2	6.57855	0.750379	0.281183	-0.10282
45099.5	-36254.4	-14784.2	6.59243	0.747835	0.285814	-0.103765
45099.5	-36254.5	-14784.2	6.6065	0.744335	0.288965	-0.102038
45099.5	-36254.5	-14784.1	6.61684	0.74071	0.292435	-0.0997125
45099.6	-36254.7	-14784.1	6.62988	0.739885	0.295533	-0.0981149
45099.6	-36254.8	-14784.1	6.64357	0.739961	0.30192	-0.0988038
45099.6	-36254.9	-14784	6.65702	0.74027	0.305927	-0.099933
45099.6	-36255	-14784	6.6683	0.737369	0.309647	-0.101233
45099.6	-36255.1	-14784	6.67803	0.733941	0.309739	-0.100476
45099.6	-36255.2	-14783.9	6.69084	0.730396	0.315103	-0.0993125
45099.7	-36255.3	-14783.9	6.70498	0.729897	0.325139	-0.0981655
45099.7	-36255.4	-14783.8	6.71866	0.730175	0.341146	-0.0971187
45099.7	-36255.5	-14783.8	6.72866	0.727113	0.360814	-0.0950797
45099.7	-36255.7	-14783.8	6.74248	0.723561	0.382223	-0.0926766
45099.7	-36255.8	-14783.7	6.75588	0.720081	0.396169	-0.0925397
45099.7	-36255.8	-14783.7	6.76927	0.720072	0.402833	-0.0936286
45099.8	-36256	-14783.7	6.78	0.716667	0.416667	-0.0936819
45099.8	-36256.1	-14783.6	6.79	0.713333	0.44	-0.0915033
45099.8	-36256.2	-14783.6	6.80333	0.71	0.466667	-0.0893246
45099.8	-36256.3	-14783.5	6.8175	0.710052	0.491097	-0.0881835
45099.8	-36256.4	-14783.5	6.83066	0.709886	0.503973	-0.0870506
45099.8	-36256.5	-14783.5	6.8406	0.706448	0.513762	-0.084813
45099.9	-36256.6	-14783.4	6.85117	0.702883	0.521281	-0.0826353
45099.9	-36256.7	-14783.4	6.86138	0.699826	0.534787	-0.0829828
45099.9	-36256.8	-14783.4	6.875	0.700103	0.544336	-0.0851984
45099.9	-36257	-14783.3	6.88917	0.699605	0.550601	-0.0860535
45099.9	-36257.1	-14783.3	6.90193	0.696058	0.549218	-0.0844754
45099.9	-36257.2	-14783.2	6.91183	0.692634	0.541722	-0.0811772
45100	-36257.3	-14783.2	6.92231	0.689718	0.530222	-0.079169
45100	-36257.4	-14783.2	6.93284	0.690084	0.517351	-0.0783184
45100	-36257.5	-14783.1	6.94667	0.689946	0.507739	-0.0786478
45100	-36257.6	-14783.1	6.96083	0.690171	0.496193	-0.0798358
45100	-36257.7	-14783	6.97314	0.68929	0.482981	-0.0810416
45100	-36257.8	-14783	6.98309	0.685608	0.468245	-0.0815231
45100.1	-36258	-14783	6.99343	0.681952	0.451518	-0.0801909
45100.1	-36258.1	-14782.9	7.00435	0.679734	0.438602	-0.079066
45100.1	-36258.2	-14782.9	7.01834	0.680017	0.42596	-0.0784093
45100.1	-36258.3	-14782.8	7.03247	0.680208	0.41594	-0.0780908
45100.1	-36258.4	-14782.8	7.04433	0.678915	0.405723	-0.0769085
45100.1	-36258.5	-14782.8	7.0543	0.675201	0.396674	-0.0756366
45100.2	-36258.6	-14782.7	7.06481	0.671505	0.391242	-0.0754958
45100.2	-36258.7	-14782.7	7.07459	0.669748	0.389865	-0.0767714
45100.2	-36258.9	-14782.6	7.08511	0.670001	0.389804	-0.0780115
45100.2	-36259	-14782.6	7.0948	0.670262	0.391471	-0.0781403
45100.2	-36259.1	-14782.6	7.10587	0.668704	0.394583	-0.0764993
45100.3	-36259.2	-14782.5	7.12001	0.664996	0.400004	-0.0734735
45100.3	-36259.3	-14782.5	7.13407	0.661315	0.405398	-0.0709689
45100.3	-36259.4	-14782.4	7.14547	0.659673	0.408612	-0.0711323
45100.3	-36259.5	-14782.4	7.15557	0.660322	0.410242	-0.0732001
45100.3	-36259.7	-14782.3	7.16598	0.658233	0.409946	-0.0744284
45100.3	-36259.7	-14782.3	7.17578	0.654746	0.409966	-0.0729266
45100.4	-36259.9	-14782.2	7.18633	0.650999	0.410174	-0.0704468
45100.4	-36260	-14782.2	7.19626	0.649774	0.408381	-0.0688434
45100.4	-36260.1	-14782.2	7.20835	0.650061	0.401408	-0.0686006
45100.4	-36260.2	-14782.1	7.2225	0.649982	0.383762	-0.0685737
45100.4	-36260.3	-14782.1	7.23641	0.650023	0.358171	-0.0692622
45100.4	-36260.4	-14782	7.24715	0.649925	0.329292	-0.0711664
45100.5	-36260.6	-14782	7.25748	0.65024	0.295544	-0.0736557
45100.5	-36260.7	-14781.9	7.2677	0.647563	0.256071	-0.0743214
45100.5	-36260.8	-14781.9	7.27758	0.644168	0.21807	-0.0724985
45100.5	-36260.9	-14781.8	7.28814	0.640426	0.187383	-0.0700583
45100.5	-36261	-14781.8	7.29828	0.639887	0.16762	-0.0687275
45100.5	-36261.1	-14781.8	7.30817	0.640044	0.134053	-0.0685649
45100.6	-36261.3	-14781.7	7.3188	0.639954	0.0916507	-0.0687402
45100.6	-36261.4	-14781.7	7.32871	0.640159	0.0532941	-0.0659589
45100.6	-36261.5	-14781.6	7.34161	0.63712	0.0325139	-0.0581411
45100.6	-36261.6	-14781.6	7.35594	0.633553	0.00505497	-0.0414566
45100.6	-36261.7	-14781.5	7.36611	0.630107	-0.0217746	-0.0209102
45100.6	-36261.8	-14781.5	7.37608	0.629972	-0.0485444	0.00287068
45100.7	-36262	-14781.4	7.38667	0.63	-0.07	0.0283224
45100.7	-36262.1	-14781.4	7.4	0.63	-0.0866667	0.0511983
45100.7	-36262.2	-14781.4	7.41	0.63	-0.0966667	0.0708061
45100.7	-36262.3	-14781.3	7.42062	0.629892	-0.100159	0.0904266
