# Supplementary material for: Extraction of driving behavior primitives considering driver expectation and vehicle dynamics
Source: PLoS One. 2025 Dec 31;20(12):e0340123. doi: 10.1371/journal.pone.0340123 (PMC12755792; doi:10.1371/journal.pone.0340123)
Supplement: S2 File — The dataset utilized in this study is organized into two main folders, categorizing driving scenarios into straight driving and turning maneuvers. These folders contain the raw, unprocessed behavioral data. For a detailed description of the variables and format within the.xlsx files, please refer to the accompanying readme.txt file. (ZIP) [file pone.0340123.s002.zip › DataSetForPimitiveExaction-2/turning/c27_w_1.xlsx]

## Sheet: Sheet1
2522.75	-35157.2	-12832.2	14.2951	-0.219847	0.261826	-2.3719
2522.77	-35157	-12832.3	14.2891	-0.220528	0.265113	-2.37055
2522.79	-35156.8	-12832.4	14.2842	-0.218777	0.27117	-2.35719
2522.81	-35156.6	-12832.6	14.2812	-0.250091	0.275325	-2.32134
2522.82	-35156.4	-12832.7	14.2779	-0.328786	0.281316	-2.24351
2522.84	-35156.2	-12832.8	14.2724	-0.445813	0.285856	-2.14498
2522.86	-35155.9	-12832.9	14.263	-0.54873	0.289286	-2.04175
2522.87	-35155.7	-12833	14.2527	-0.652834	0.289966	-1.92987
2522.89	-35155.6	-12833.1	14.2398	-0.772265	0.292156	-1.80635
2522.91	-35155.3	-12833.2	14.2268	-0.916099	0.298238	-1.6707
2522.92	-35155.1	-12833.4	14.2099	-1.07415	0.305655	-1.52047
2522.94	-35154.9	-12833.5	14.1914	-1.20397	0.309405	-1.39641
2522.96	-35154.7	-12833.6	14.1691	-1.31093	0.312498	-1.2841
2522.98	-35154.5	-12833.7	14.1443	-1.42605	0.316004	-1.16856
2522.99	-35154.3	-12833.8	14.1209	-1.53964	0.319629	-1.05377
2523.01	-35154.1	-12833.9	14.0951	-1.65909	0.320089	-0.941305
2523.03	-35153.8	-12834	14.0639	-1.76883	0.319997	-0.832822
2523.04	-35153.7	-12834.2	14.0304	-1.85161	0.319954	-0.74817
2523.06	-35153.4	-12834.3	14.0002	-1.91904	0.320189	-0.679844
2523.08	-35153.2	-12834.4	13.9686	-1.98304	0.316871	-0.6157
2523.09	-35153	-12834.5	13.9354	-2.04033	0.313633	-0.561745
2523.11	-35152.8	-12834.6	13.899	-2.0873	0.306994	-0.513642
2523.13	-35152.6	-12834.7	13.86	-2.13333	0.303333	-0.46841
2523.14	-35152.4	-12834.8	13.8267	-2.17333	0.3	-0.428105
2523.16	-35152.2	-12835	13.79	-2.21333	0.303333	-0.391068
2523.18	-35152	-12835.1	13.751	-2.2484	0.306777	-0.356599
2523.2	-35151.8	-12835.2	13.7111	-2.27105	0.306544	-0.33088
2523.21	-35151.6	-12835.3	13.6743	-2.28774	0.30309	-0.307995
2523.23	-35151.4	-12835.4	13.632	-2.30954	0.299774	-0.283508
2523.25	-35151.2	-12835.5	13.5955	-2.33679	0.300274	-0.257164
2523.26	-35151	-12835.7	13.5553	-2.36674	0.303774	-0.229961
2523.28	-35150.8	-12835.8	13.5163	-2.38959	0.307261	-0.205122
2523.3	-35150.6	-12835.9	13.4764	-2.40248	0.310586	-0.185263
2523.32	-35150.4	-12836	13.4355	-2.42003	0.313927	-0.166127
2523.33	-35150.2	-12836.1	13.3893	-2.44288	0.317601	-0.142698
2523.35	-35150	-12836.2	13.3472	-2.4685	0.320245	-0.119713
2523.37	-35149.8	-12836.3	13.3068	-2.48838	0.319928	-0.0957911
2523.38	-35149.6	-12836.4	13.2647	-2.50813	0.32007	-0.0751623
2523.4	-35149.4	-12836.5	13.2244	-2.51978	0.319803	-0.0605486
2523.42	-35149.2	-12836.7	13.1798	-2.52915	0.320809	-0.0510586
2523.43	-35149	-12836.8	13.1344	-2.53473	0.324493	-0.044784
2523.45	-35148.8	-12836.9	13.0914	-2.53794	0.328249	-0.0397977
2523.47	-35148.6	-12837	13.0481	-2.54041	0.329267	-0.0354468
2523.49	-35148.4	-12837.1	13.0065	-2.53937	0.325181	-0.0306873
2523.5	-35148.2	-12837.2	12.9674	-2.5428	0.321773	-0.0239523
2523.52	-35148	-12837.3	12.9247	-2.55672	0.319728	-0.0113387
2523.54	-35147.9	-12837.4	12.8792	-2.57612	0.320095	0.00654711
2523.55	-35147.7	-12837.5	12.8366	-2.59531	0.31991	0.0246235
2523.57	-35147.4	-12837.6	12.7917	-2.60859	0.320254	0.0418999
2523.59	-35147.3	-12837.7	12.7467	-2.61922	0.318469	0.054794
2523.6	-35147.1	-12837.8	12.704	-2.62522	0.314933	0.0631861
2523.62	-35146.9	-12838	12.6592	-2.63035	0.311197	0.0689577
2523.64	-35146.7	-12838	12.6124	-2.63559	0.30982	0.0741867
2523.66	-35146.5	-12838.2	12.5663	-2.63882	0.30977	0.0775202
2523.67	-35146.3	-12838.3	12.5172	-2.64022	0.31183	0.0755625
2523.69	-35146.2	-12838.4	12.4715	-2.63994	0.315749	0.0645827
2523.71	-35146	-12838.5	12.429	-2.64001	0.31721	0.0477231
2523.72	-35145.8	-12838.6	12.3835	-2.64002	0.314323	0.0297228
2523.74	-35145.6	-12838.7	12.3392	-2.63992	0.312787	0.0167579
2523.76	-35145.4	-12838.8	12.2964	-2.64031	0.31579	0.00875142
2523.77	-35145.2	-12838.9	12.2508	-2.63761	0.317038	0.000825876
2523.79	-35145.1	-12839	12.2067	-2.63414	0.314275	-0.00697984
2523.81	-35144.9	-12839.1	12.1638	-2.63054	0.310522	-0.013936
2523.83	-35144.7	-12839.2	12.118	-2.62992	0.309855	-0.0181262
2523.84	-35144.6	-12839.3	12.0742	-2.62996	0.310235	-0.0194801
2523.86	-35144.3	-12839.4	12.0312	-2.63023	0.307342	-0.0204335
2523.88	-35144.2	-12839.5	11.9853	-2.62713	0.303779	-0.0225264
2523.89	-35144	-12839.6	11.9417	-2.62375	0.300198	-0.0257992
2523.91	-35143.8	-12839.7	11.8986	-2.62024	0.300073	-0.0280862
2523.93	-35143.6	-12839.8	11.8527	-2.61997	0.296994	-0.0303534
2523.94	-35143.5	-12839.9	11.8061	-2.62001	0.290406	-0.0335042
2523.96	-35143.3	-12840	11.7594	-2.61997	0.283734	-0.0398155
2523.98	-35143.1	-12840.1	11.7133	-2.62	0.276667	-0.0490196
2524	-35143	-12840.2	11.67	-2.61667	0.27	-0.0566449
2524.01	-35142.8	-12840.3	11.6267	-2.61333	0.263333	-0.0588235
2524.03	-35142.6	-12840.4	11.5772	-2.6099	0.256365	-0.0516468
2524.05	-35142.5	-12840.5	11.5342	-2.61003	0.253168	-0.0383527
2524.06	-35142.3	-12840.6	11.4907	-2.60999	0.249788	-0.0230374
2524.08	-35142.1	-12840.7	11.4447	-2.61	0.246264	-0.00673121
2524.1	-35142	-12840.8	11.4017	-2.61	0.24295	0.0123684
2524.11	-35141.8	-12840.9	11.358	-2.61	0.239584	0.0397898
2524.13	-35141.6	-12841	11.3121	-2.61001	0.236088	0.0763151
2524.15	-35141.5	-12841.1	11.2692	-2.60997	0.232649	0.113257
2524.16	-35141.3	-12841.2	11.2253	-2.6101	0.229806	0.150397
2524.18	-35141.1	-12841.3	11.1795	-2.60946	0.230026	0.186998
2524.2	-35141	-12841.4	11.1367	-2.60586	0.230138	0.22178
2524.22	-35140.8	-12841.5	11.0926	-2.6024	0.229375	0.262369
2524.23	-35140.6	-12841.6	11.0469	-2.59964	0.225764	0.314609
2524.25	-35140.5	-12841.7	11.0042	-2.60027	0.221639	0.372726
2524.27	-35140.3	-12841.8	10.9599	-2.59919	0.214731	0.43928
2524.28	-35140.2	-12841.9	10.9144	-2.59545	0.206527	0.51492
2524.3	-35140	-12842	10.8717	-2.59199	0.19734	0.594234
2524.32	-35139.8	-12842.1	10.8271	-2.58968	0.190883	0.68246
2524.34	-35139.7	-12842.2	10.7818	-2.5903	0.184051	0.76606
2524.35	-35139.5	-12842.2	10.7391	-2.58889	0.176287	0.831954
2524.37	-35139.3	-12842.3	10.6944	-2.58521	0.165379	0.894424
2524.39	-35139.2	-12842.4	10.6494	-2.5815	0.156355	0.964773
2524.4	-35139.1	-12842.5	10.6062	-2.57975	0.151319	1.04618
2524.42	-35138.9	-12842.6	10.5634	-2.58	0.149803	1.13793
2524.44	-35138.8	-12842.7	10.52	-2.58025	0.15005	1.2239
2524.45	-35138.6	-12842.8	10.4792	-2.57849	0.150005	1.29391
2524.47	-35138.4	-12842.9	10.4356	-2.5748	0.149934	1.35897
2524.49	-35138.3	-12843	10.3928	-2.57108	0.150285	1.41771
2524.51	-35138.1	-12843.1	10.3518	-2.56979	0.14825	1.4674
2524.52	-35138	-12843.2	10.3061	-2.56998	0.144666	1.50961
2524.54	-35137.8	-12843.2	10.2617	-2.57027	0.140613	1.53927
2524.56	-35137.7	-12843.3	10.219	-2.56805	0.141758	1.55864
2524.57	-35137.5	-12843.4	10.1735	-2.56439	0.145651	1.57355
2524.59	-35137.4	-12843.5	10.1292	-2.5607	0.14928	1.58534
2524.61	-35137.2	-12843.6	10.0864	-2.55987	0.150168	1.59442
2524.62	-35137.1	-12843.7	10.0408	-2.55992	0.149964	1.60297
2524.64	-35137	-12843.8	9.99666	-2.56043	0.150009	1.60793
2524.66	-35136.8	-12843.9	9.95382	-2.55685	0.149999	1.61366
2524.68	-35136.6	-12844	9.90805	-2.56156	0.149997	1.62289
2524.69	-35136.5	-12844	9.86416	-2.57352	0.150015	1.64019
2524.71	-35136.4	-12844.1	9.82122	-2.59587	0.149942	1.66073
2524.73	-35136.2	-12844.2	9.77535	-2.61506	0.150156	1.68188
2524.74	-35136.1	-12844.3	9.73166	-2.6257	0.147107	1.69696
2524.76	-35135.9	-12844.4	9.68861	-2.63279	0.143765	1.70606
2524.78	-35135.8	-12844.5	9.64267	-2.63638	0.14012	1.71318
2524.79	-35135.7	-12844.5	9.59916	-2.643	0.139974	1.71759
2524.81	-35135.5	-12844.6	9.55598	-2.64648	0.139984	1.723
2524.83	-35135.4	-12844.7	9.51	-2.65	0.14	1.72767
2524.85	-35135.2	-12844.8	9.46667	-2.65	0.136667	1.73203
2524.86	-35135.1	-12844.9	9.42333	-2.65	0.133333	1.7342
2524.88	-35135	-12845	9.37724	-2.65	0.129902	1.73543
2524.9	-35134.8	-12845	9.33063	-2.65001	0.130019	1.74007
2524.91	-35134.7	-12845.1	9.28377	-2.64998	0.130022	1.75281
2524.93	-35134.6	-12845.2	9.23454	-2.65019	0.129769	1.77897
2524.95	-35134.4	-12845.3	9.19172	-2.65391	0.12625	1.80868
2524.96	-35134.3	-12845.4	9.14797	-2.66115	0.122878	1.84779
2524.98	-35134.2	-12845.5	9.10212	-2.67161	0.119733	1.91196
2525	-35134	-12845.5	9.05914	-2.67727	0.120172	2.00266
2525.02	-35133.9	-12845.6	9.01541	-2.67551	0.119559	2.11223
2525.03	-35133.8	-12845.7	8.96885	-2.66305	0.115838	2.21277
2525.05	-35133.6	-12845.8	8.92303	-2.64589	0.112432	2.28323
2525.07	-35133.5	-12845.9	8.87933	-2.62987	0.109771	2.33316
2525.08	-35133.4	-12845.9	8.83355	-2.61569	0.110024	2.36898
2525.1	-35133.3	-12846	8.7909	-2.59684	0.110169	2.38564
2525.12	-35133.1	-12846.1	8.7463	-2.56606	0.10921	2.38604
2525.13	-35133	-12846.2	8.70217	-2.5255	0.105445	2.37214
2525.15	-35132.9	-12846.2	8.66179	-2.48699	0.101978	2.35159
2525.17	-35132.7	-12846.3	8.61803	-2.44969	0.0997331	2.32595
2525.18	-35132.6	-12846.4	8.57664	-2.41131	0.100077	2.2976
2525.2	-35132.5	-12846.5	8.53711	-2.37471	0.0999794	2.26637
2525.22	-35132.4	-12846.6	8.49593	-2.32942	0.100005	2.22569
2525.24	-35132.3	-12846.6	8.45392	-2.27246	0.0999985	2.17398
2525.25	-35132.1	-12846.7	8.41617	-2.20955	0.100001	2.11555
2525.27	-35132	-12846.8	8.37813	-2.13927	0.0999987	2.04566
2525.29	-35131.9	-12846.8	8.34188	-2.06048	0.100005	1.96695
2525.3	-35131.8	-12846.9	8.30904	-1.97167	0.0999805	1.88507
2525.32	-35131.6	-12847	8.27629	-1.87505	0.100069	1.79725
2525.34	-35131.5	-12847.1	8.24516	-1.78834	0.0997202	1.71899
2525.36	-35131.4	-12847.1	8.21802	-1.72638	0.101729	1.65473
2525.37	-35131.3	-12847.2	8.18786	-1.66529	0.105408	1.58865
2525.39	-35131.2	-12847.3	8.15901	-1.59001	0.109086	1.51353
2525.41	-35131	-12847.4	8.1328	-1.49899	0.110276	1.42876
2525.42	-35130.9	-12847.4	8.10682	-1.39752	0.109695	1.33584
2525.44	-35130.8	-12847.5	8.08564	-1.31423	0.112224	1.25243
2525.46	-35130.7	-12847.6	8.06605	-1.24378	0.115613	1.18227
2525.47	-35130.6	-12847.6	8.04502	-1.17537	0.119465	1.11432
2525.49	-35130.5	-12847.7	8.02437	-1.11325	0.119884	1.05488
2525.51	-35130.3	-12847.8	8.00724	-1.0609	0.122444	1.00508
2525.53	-35130.2	-12847.9	7.98979	-1.01906	0.125826	0.964432
2525.54	-35130.1	-12847.9	7.97287	-0.993535	0.132271	0.937211
2525.56	-35130	-12848	7.95637	-0.973453	0.136187	0.918894
2525.58	-35129.9	-12848.1	7.93871	-0.955204	0.139555	0.904487
2525.59	-35129.8	-12848.1	7.92196	-0.941381	0.143002	0.894212
2525.61	-35129.6	-12848.2	7.9052	-0.930982	0.146085	0.887315
2525.63	-35129.5	-12848.3	7.89077	-0.923751	0.152893	0.883571
2525.64	-35129.4	-12848.3	7.87753	-0.916938	0.15963	0.882375
2525.66	-35129.3	-12848.4	7.86104	-0.913629	0.166233	0.882338
2525.68	-35129.2	-12848.5	7.84333	-0.906667	0.173333	0.883442
2525.7	-35129.1	-12848.6	7.82667	-0.903333	0.176667	0.888889
2525.71	-35129	-12848.6	7.81333	-0.9	0.18	0.90305
2525.73	-35128.9	-12848.7	7.79921	-0.896474	0.183635	0.934723
2525.75	-35128.8	-12848.8	7.78579	-0.893108	0.190433	0.978941
2525.76	-35128.6	-12848.9	7.76896	-0.889917	0.196985	1.03403
2525.78	-35128.5	-12848.9	7.75126	-0.890024	0.200094	1.09676
2525.8	-35128.4	-12849	7.73497	-0.890057	0.200128	1.16009
2525.81	-35128.3	-12849.1	7.72173	-0.88974	0.204042	1.2286
2525.83	-35128.2	-12849.1	7.70753	-0.886024	0.211317	1.30244
2525.85	-35128.1	-12849.2	7.69447	-0.882689	0.217545	1.36989
2525.87	-35128	-12849.3	7.68043	-0.879709	0.220152	1.43392
2525.88	-35127.9	-12849.3	7.6626	-0.880499	0.21995	1.49096
2525.9	-35127.8	-12849.4	7.64603	-0.87818	0.220014	1.52776
2525.92	-35127.6	-12849.5	7.62979	-0.861842	0.219994	1.54597
2525.93	-35127.5	-12849.5	7.61604	-0.83352	0.220013	1.54743
2525.95	-35127.4	-12849.6	7.60285	-0.802387	0.219954	1.54299
2525.97	-35127.3	-12849.7	7.58901	-0.778835	0.22017	1.526
2525.98	-35127.2	-12849.7	7.57614	-0.723685	0.21909	1.4781
2526	-35127.1	-12849.8	7.56638	-0.620443	0.215501	1.39429
2526.02	-35127	-12849.9	7.5573	-0.491867	0.211843	1.28517
2526.04	-35126.9	-12850	7.55031	-0.376019	0.209978	1.18304
2526.05	-35126.8	-12850	7.54534	-0.30015	0.208736	1.10673
2526.07	-35126.7	-12850.1	7.54051	-0.234798	0.206397	1.0471
2526.09	-35126.6	-12850.2	7.53475	-0.18593	0.206443	0.999515
2526.1	-35126.4	-12850.2	7.53161	-0.152129	0.2082	0.964847
2526.12	-35126.3	-12850.3	7.52975	-0.122541	0.210315	0.936044
2526.14	-35126.2	-12850.4	7.52999	-0.100027	0.209912	0.914164
2526.15	-35126.1	-12850.4	7.53029	-0.0861297	0.210023	0.899212
2526.17	-35126	-12850.5	7.52833	-0.0738735	0.209994	0.890471
2526.19	-35125.9	-12850.6	7.5247	-0.0659241	0.210002	0.889144
2526.2	-35125.8	-12850.6	7.5211	-0.0591849	0.209998	0.896097
2526.22	-35125.7	-12850.7	7.5198	-0.0544429	0.210005	0.908848
2526.24	-35125.6	-12850.8	7.52005	-0.0509225	0.20998	0.923226
2526.26	-35125.5	-12850.9	7.51999	-0.0498467	0.210067	0.936503
2526.27	-35125.4	-12850.9	7.52	-0.0499656	0.209735	0.948031
2526.29	-35125.3	-12851	7.52	-0.0502937	0.212165	0.957218
2526.31	-35125.1	-12851.1	7.52	-0.0476099	0.215876	0.965591
2526.32	-35125	-12851.1	7.52	-0.0441373	0.219214	0.97165
2526.34	-35124.9	-12851.2	7.52002	-0.0405482	0.22256	0.976199
2526.36	-35124.8	-12851.3	7.51993	-0.0398665	0.225841	0.979646
2526.38	-35124.7	-12851.4	7.5202	-0.0400262	0.229447	0.983034
2526.39	-35124.6	-12851.4	7.51735	-0.039993	0.232498	0.986407
2526.41	-35124.5	-12851.5	7.51377	-0.0400012	0.239128	0.988893
2526.43	-35124.4	-12851.6	7.51023	-0.0399997	0.245862	0.990139
2526.44	-35124.3	-12851.6	7.50994	-0.0400002	0.252718	0.99021
2526.46	-35124.2	-12851.7	7.51002	-0.0399997	0.256268	0.990196
2526.48	-35124.1	-12851.8	7.51	-0.0400005	0.259899	0.990189
2526.49	-35124	-12851.8	7.51	-0.0399981	0.259934	0.990224
2526.51	-35123.8	-12851.9	7.51	-0.04	0.263333	0.989107
2526.53	-35123.8	-12852	7.51	-0.04	0.266667	0.986928
2526.55	-35123.7	-12852	7.51	-0.04	0.27	0.982571
2526.56	-35123.5	-12852.1	7.51	-0.0364385	0.269978	0.979203
2526.58	-35123.4	-12852.2	7.51	-0.0331506	0.269998	0.980676
2526.6	-35123.3	-12852.3	7.51	-0.0297826	0.27003	0.989879
2526.61	-35123.2	-12852.3	7.51	-0.026345	0.269751	1.00506
2526.63	-35123.1	-12852.4	7.51	-0.0226264	0.266309	1.01897
2526.65	-35123	-12852.5	7.51	-0.0161591	0.262656	1.03059
2526.66	-35122.9	-12852.5	7.51	-0.012668	0.256077	1.03906
2526.68	-35122.8	-12852.6	7.51	-0.00565056	0.252705	1.04542
2526.7	-35122.7	-12852.7	7.51	0.00223377	0.249777	1.04501
2526.72	-35122.6	-12852.8	7.50999	0.0222261	0.25011	1.03266
2526.73	-35122.5	-12852.8	7.51004	0.0572007	0.249835	1.00375
2526.75	-35122.4	-12852.9	7.50986	0.114834	0.250597	0.958289
2526.77	-35122.3	-12853	7.51075	0.177939	0.254409	0.901622
2526.78	-35122.2	-12853	7.51422	0.2381	0.257614	0.844478
2526.8	-35122.1	-12853.1	7.51835	0.302768	0.261016	0.783386
2526.82	-35121.9	-12853.2	7.52532	0.376987	0.26421	0.714961
2526.83	-35121.9	-12853.3	7.53322	0.456565	0.268722	0.641432
2526.85	-35121.7	-12853.3	7.5438	0.529944	0.27589	0.570167
2526.87	-35121.6	-12853.4	7.55419	0.60012	0.282777	0.501957
2526.89	-35121.5	-12853.5	7.56403	0.653965	0.289384	0.447089
2526.9	-35121.4	-12853.5	7.57443	0.695792	0.296187	0.401955
2526.92	-35121.3	-12853.6	7.58454	0.726643	0.303439	0.367869
2526.94	-35121.2	-12853.7	7.5959	0.751233	0.308474	0.342966
2526.95	-35121.1	-12853.8	7.61007	0.773588	0.311604	0.320899
2526.97	-35121	-12853.8	7.62378	0.793318	0.315136	0.302868
2526.99	-35120.9	-12853.9	7.63707	0.804112	0.318422	0.289541
2527	-35120.8	-12854	7.65031	0.810368	0.321765	0.279508
2527.02	-35120.7	-12854.1	7.66417	0.815144	0.32514	0.271075
2527.04	-35120.6	-12854.1	7.67794	0.820604	0.328933	0.264961
2527.06	-35120.5	-12854.2	7.69107	0.825501	0.330201	0.262695
2527.07	-35120.3	-12854.3	7.70499	0.828944	0.330025	0.268192
2527.09	-35120.3	-12854.3	7.71882	0.83024	0.329707	0.28161
2527.11	-35120.1	-12854.4	7.73146	0.829939	0.33205	0.300021
2527.12	-35120	-12854.5	7.74827	0.830003	0.335279	0.320114
2527.14	-35119.9	-12854.6	7.76295	0.830041	0.34177	0.338189
2527.16	-35119.8	-12854.7	7.7766	0.829857	0.343598	0.354233
2527.17	-35119.7	-12854.7	7.79037	0.832059	0.343382	0.363876
2527.19	-35119.6	-12854.8	7.80307	0.840227	0.342873	0.365044
2527.21	-35119.5	-12854.9	7.82042	0.856513	0.348361	0.356166
2527.23	-35119.4	-12855	7.83421	0.876636	0.358231	0.344197
2527.24	-35119.3	-12855	7.85046	0.893918	0.368146	0.332012
2527.26	-35119.1	-12855.1	7.86495	0.908549	0.37889	0.322372
2527.28	-35119	-12855.2	7.88133	0.918903	0.386066	0.313638
2527.29	-35119	-12855.3	7.89795	0.928775	0.389845	0.305047
2527.31	-35118.8	-12855.3	7.91572	0.939371	0.389954	0.294708
2527.33	-35118.7	-12855.4	7.92929	0.949484	0.393041	0.285872
2527.34	-35118.6	-12855.5	7.94241	0.956385	0.399484	0.278205
2527.36	-35118.5	-12855.6	7.96	0.96	0.41	0.271242
2527.38	-35118.4	-12855.6	7.97667	0.963333	0.42	0.264706
2527.39	-35118.3	-12855.7	7.99333	0.966667	0.426667	0.259259
2527.41	-35118.2	-12855.8	8.01	0.97	0.433333	0.255991
2527.43	-35118.1	-12855.9	8.02767	0.969977	0.436879	0.253698
2527.45	-35118	-12856	8.04435	0.970006	0.440069	0.251451
2527.46	-35117.8	-12856.1	8.06201	0.970002	0.440124	0.248036
2527.48	-35117.7	-12856.1	8.07869	0.969982	0.444017	0.245929
2527.5	-35117.6	-12856.2	8.09498	0.970069	0.450802	0.243836
2527.51	-35117.5	-12856.3	8.10853	0.969734	0.457481	0.24276
2527.53	-35117.4	-12856.3	8.12644	0.966043	0.464551	0.241868
2527.55	-35117.3	-12856.4	8.14286	0.96262	0.47115	0.243153
2527.57	-35117.2	-12856.5	8.15978	0.959989	0.477912	0.242396
2527.58	-35117.1	-12856.6	8.1773	0.965539	0.484913	0.234996
2527.6	-35116.9	-12856.7	8.19411	0.981285	0.49167	0.218523
2527.62	-35116.8	-12856.8	8.2117	1.00291	0.498552	0.196191
2527.63	-35116.7	-12856.9	8.22814	1.02191	0.505828	0.17632
2527.65	-35116.6	-12856.9	8.24517	1.03763	0.517066	0.158149
2527.67	-35116.5	-12857	8.26276	1.05163	0.532698	0.141418
2527.68	-35116.4	-12857.1	8.27881	1.0637	0.548001	0.126912
2527.7	-35116.3	-12857.2	8.29748	1.07388	0.562817	0.114809
2527.72	-35116.1	-12857.3	8.31707	1.08307	0.579046	0.105151
2527.74	-35116	-12857.4	8.33472	1.08953	0.59331	0.097091
2527.75	-35115.9	-12857.5	8.354	1.09507	0.609393	0.0891471
2527.77	-35115.8	-12857.5	8.37283	1.09818	0.623449	0.0821033
2527.79	-35115.7	-12857.6	8.39113	1.10158	0.633624	0.0773718
2527.8	-35115.6	-12857.7	8.40969	1.10493	0.639931	0.0736209
2527.82	-35115.5	-12857.8	8.43076	1.10874	0.646683	0.0739153
2527.84	-35115.4	-12857.9	8.45071	1.11017	0.654971	0.0807298
2527.85	-35115.2	-12858	8.46959	1.1102	0.665638	0.0975657
2527.87	-35115.1	-12858.1	8.48661	1.10827	0.676156	0.119594
2527.89	-35115	-12858.1	8.50271	1.10474	0.684309	0.141562
2527.91	-35114.9	-12858.2	8.52232	1.101	0.689235	0.161609
2527.92	-35114.8	-12858.3	8.54315	1.09977	0.689879	0.178026
2527.94	-35114.7	-12858.4	8.56269	1.10008	0.691991	0.190996
2527.96	-35114.5	-12858.5	8.58405	1.09992	0.695336	0.201958
2527.97	-35114.4	-12858.6	8.60202	1.10027	0.701581	0.210411
2527.99	-35114.3	-12858.7	8.61836	1.09782	0.705482	0.216997
2528.01	-35114.2	-12858.8	8.63555	1.09418	0.711801	0.223899
2528.02	-35114.1	-12858.9	8.65558	1.09059	0.715838	0.229887
2528.04	-35114	-12858.9	8.67243	1.08968	0.721583	0.233002
2528.06	-35113.9	-12859	8.6931	1.0924	0.728668	0.231036
2528.08	-35113.7	-12859.1	8.71031	1.10079	0.737871	0.220497
2528.09	-35113.6	-12859.2	8.72985	1.11948	0.751139	0.203156
2528.11	-35113.5	-12859.3	8.74787	1.14086	0.762003	0.179317
2528.13	-35113.4	-12859.4	8.76761	1.16118	0.775103	0.15711
2528.14	-35113.3	-12859.5	8.78757	1.17801	0.788177	0.136481
2528.16	-35113.1	-12859.6	8.8088	1.19567	0.805704	0.115498
2528.18	-35113	-12859.7	8.82874	1.20945	0.819237	0.0989322
2528.19	-35112.9	-12859.8	8.85198	1.21627	0.832639	0.0845926
2528.21	-35112.8	-12859.9	8.87333	1.22333	0.843333	0.0740741
2528.23	-35112.7	-12860	8.89333	1.22667	0.856667	0.0631808
2528.25	-35112.6	-12860.1	8.91333	1.23333	0.866667	0.0544662
2528.26	-35112.4	-12860.2	8.94	1.23667	0.883333	0.0446623
2528.28	-35112.3	-12860.3	8.96182	1.23872	0.894617	0.0398175
2528.3	-35112.2	-12860.4	8.97747	1.24004	0.900264	0.0380176
2528.31	-35112.1	-12860.5	8.99136	1.2402	0.905251	0.0355065
2528.33	-35112	-12860.6	9.01336	1.23999	0.914875	0.0322906
2528.35	-35111.9	-12860.7	9.04291	1.23999	0.927761	0.0290384
2528.36	-35111.7	-12860.8	9.06225	1.24006	0.934206	0.0257194
2528.38	-35111.6	-12860.9	9.08411	1.23963	0.940379	0.0224118
2528.4	-35111.5	-12861	9.10726	1.23602	0.940351	0.0203051
2528.41	-35111.4	-12861.1	9.12811	1.23243	0.943934	0.0180372
2528.43	-35111.3	-12861.2	9.14794	1.22971	0.948687	0.0156224
2528.45	-35111.2	-12861.3	9.16842	1.23022	0.958373	0.0124257
2528.47	-35111	-12861.4	9.19283	1.22938	0.96579	0.0105313
2528.48	-35110.9	-12861.5	9.21533	1.22567	0.974815	0.00968847
2528.5	-35110.8	-12861.6	9.23251	1.22211	0.978402	0.00749374
2528.52	-35110.7	-12861.7	9.25376	1.21988	0.985417	-0.00256679
2528.53	-35110.6	-12861.8	9.27466	1.21919	0.994277	-0.0245434
2528.55	-35110.5	-12861.9	9.29782	1.21538	1.0074	-0.059283
2528.57	-35110.3	-12862	9.3183	1.21175	1.01777	-0.0984074
2528.59	-35110.2	-12862.1	9.33812	1.20965	1.02582	-0.131518
2528.6	-35110.1	-12862.2	9.35873	1.2103	1.03525	-0.158898
2528.62	-35110	-12862.3	9.37958	1.20866	1.04981	-0.179621
2528.64	-35109.9	-12862.4	9.39926	1.20514	1.06307	-0.193237
2528.65	-35109.7	-12862.5	9.42	1.20138	1.07526	-0.20476
2528.67	-35109.6	-12862.6	9.44074	1.19998	1.0853	-0.216495
2528.69	-35109.5	-12862.7	9.46043	1.19857	1.09523	-0.228802
2528.7	-35109.4	-12862.8	9.48126	1.19478	1.10563	-0.239673
2528.72	-35109.3	-12862.9	9.50192	1.19112	1.11595	-0.256996
2528.74	-35109.1	-12863.1	9.52157	1.18969	1.12582	-0.287346
2528.76	-35109	-12863.2	9.54262	1.19032	1.13619	-0.336418
2528.77	-35108.9	-12863.3	9.56266	1.18801	1.14683	-0.382792
2528.79	-35108.8	-12863.4	9.58522	1.18454	1.1544	-0.416696
2528.81	-35108.7	-12863.5	9.60629	1.18089	1.16129	-0.443757
2528.82	-35108.5	-12863.6	9.62741	1.17986	1.16548	-0.472671
2528.84	-35108.4	-12863.7	9.64497	1.17994	1.17144	-0.500239
2528.86	-35108.3	-12863.8	9.66481	1.18175	1.17595	-0.525643
2528.87	-35108.2	-12864	9.68557	1.19284	1.17941	-0.550595
2528.89	-35108.1	-12864.1	9.70468	1.21119	1.18019	-0.57793
2528.91	-35108	-12864.2	9.7295	1.23625	1.17982	-0.607682
2528.93	-35107.8	-12864.3	9.74636	1.25151	1.18214	-0.628866
2528.94	-35107.7	-12864.4	9.77185	1.26992	1.18574	-0.652458
2528.96	-35107.6	-12864.5	9.79308	1.28448	1.19235	-0.675412
2528.98	-35107.5	-12864.6	9.81722	1.29844	1.19614	-0.704218
2528.99	-35107.4	-12864.7	9.83752	1.30901	1.20263	-0.737759
2529.01	-35107.2	-12864.9	9.86186	1.31636	1.20649	-0.771614
2529.03	-35107.1	-12865	9.88531	1.31983	1.20982	-0.797289
2529.04	-35107	-12865.1	9.90866	1.32313	1.21303	-0.813972
2529.06	-35106.8	-12865.2	9.93	1.32667	1.22	-0.826797
2529.08	-35106.7	-12865.4	9.95	1.33	1.22667	-0.834423
2529.1	-35106.6	-12865.5	9.97333	1.33	1.23333	-0.839869
2529.11	-35106.5	-12865.6	9.99667	1.33	1.23667	-0.840959
2529.13	-35106.4	-12865.7	10.0283	1.32646	1.2437	-0.839779
2529.15	-35106.3	-12865.8	10.049	1.32428	1.24745	-0.838129
2529.16	-35106.2	-12865.9	10.0655	1.32319	1.25051	-0.8364
2529.18	-35106	-12866.1	10.0877	1.32165	1.25669	-0.834735
2529.2	-35105.9	-12866.2	10.113	1.31978	1.26419	-0.833151
2529.21	-35105.8	-12866.3	10.1374	1.31796	1.27109	-0.831568
2529.23	-35105.7	-12866.5	10.1607	1.31643	1.27791	-0.829702
2529.25	-35105.6	-12866.6	10.1832	1.31502	1.28502	-0.827447
2529.27	-35105.4	-12866.7	10.2051	1.31262	1.29136	-0.825206
2529.28	-35105.3	-12866.8	10.2267	1.30904	1.29641	-0.823131
2529.3	-35105.2	-12866.9	10.2485	1.30616	1.30115	-0.820727
2529.32	-35105.1	-12867.1	10.2708	1.30469	1.30627	-0.817846
2529.33	-35104.9	-12867.2	10.2933	1.30246	1.31154	-0.815191
2529.35	-35104.8	-12867.3	10.3157	1.29875	1.31672	-0.813018
2529.37	-35104.7	-12867.4	10.3377	1.29591	1.32177	-0.81064
2529.38	-35104.6	-12867.6	10.3594	1.29455	1.32675	-0.807844
2529.4	-35104.5	-12867.7	10.381	1.29229	1.33179	-0.805242
2529.42	-35104.3	-12867.9	10.4031	1.28856	1.33694	-0.803042
2529.43	-35104.2	-12868	10.4265	1.28578	1.34214	-0.800772
2529.45	-35104.1	-12868.1	10.4509	1.28434	1.34731	-0.798431
2529.47	-35104	-12868.2	10.4739	1.28198	1.35236	-0.796674
2529.49	-35103.9	-12868.4	10.4953	1.27838	1.35734	-0.796045
2529.5	-35103.7	-12868.5	10.5171	1.27553	1.36239	-0.796918
2529.52	-35103.6	-12868.6	10.5397	1.27396	1.36755	-0.799677
2529.54	-35103.5	-12868.8	10.5612	1.27252	1.37275	-0.804712
2529.55	-35103.4	-12868.9	10.5815	1.27076	1.37791	-0.812159
2529.57	-35103.3	-12869	10.6024	1.26893	1.38295	-0.821877
2529.59	-35103.2	-12869.2	10.6242	1.26726	1.38793	-0.833017
2529.61	-35103	-12869.3	10.6464	1.26591	1.393	-0.844222
2529.62	-35102.9	-12869.5	10.6687	1.26424	1.39816	-0.854817
2529.64	-35102.8	-12869.6	10.6912	1.26113	1.40336	-0.86463
2529.66	-35102.7	-12869.7	10.7135	1.2575	1.40851	-0.872818
2529.67	-35102.6	-12869.8	10.7354	1.25538	1.41354	-0.87825
2529.69	-35102.4	-12870	10.7569	1.25397	1.41852	-0.881549
2529.71	-35102.3	-12870.1	10.7789	1.25109	1.4236	-0.884223
2529.72	-35102.2	-12870.3	10.8013	1.2474	1.42878	-0.886363
2529.74	-35102.1	-12870.4	10.8242	1.24496	1.43397	-0.887368
2529.76	-35102	-12870.5	10.8463	1.24357	1.43911	-0.887726
2529.78	-35101.9	-12870.7	10.8665	1.24207	1.44412	-0.888307
2529.79	-35101.7	-12870.8	10.8863	1.24032	1.44911	-0.888852
2529.81	-35101.6	-12871	10.9082	1.23854	1.4542	-0.888721
2529.83	-35101.5	-12871.1	10.9308	1.23686	1.45939	-0.887924
2529.84	-35101.3	-12871.3	10.9517	1.23528	1.46458	-0.886662
2529.86	-35101.2	-12871.4	10.9721	1.23346	1.4697	-0.88468
2529.88	-35101.1	-12871.6	10.9937	1.2309	1.4747	-0.881482
2529.89	-35101	-12871.7	11.0154	1.22696	1.4797	-0.876212
2529.91	-35100.9	-12871.8	11.036	1.22069	1.48483	-0.867973
2529.93	-35100.8	-12872	11.0567	1.21	1.49	-0.856209
2529.95	-35100.7	-12872.1	11.079	1.19323	1.49512	-0.840729
2529.96	-35100.5	-12872.3	11.1013	1.172	1.50031	-0.822392
2529.98	-35100.4	-12872.4	11.1218	1.14867	1.50557	-0.802376
2530	-35100.3	-12872.6	11.1411	1.12533	1.51024	-0.782045
2530.01	-35100.2	-12872.7	11.1599	1.10371	1.51385	-0.762886
2530.03	-35100.1	-12872.9	11.1789	1.08456	1.51705	-0.74667
2530.05	-35099.9	-12873	11.1981	1.06821	1.52046	-0.734862
2530.06	-35099.8	-12873.2	11.2164	1.05439	1.52394	-0.72789
2530.08	-35099.7	-12873.3	11.2332	1.0425	1.5273	-0.725846
2530.1	-35099.6	-12873.5	11.2496	1.03138	1.53058	-0.728451
2530.12	-35099.5	-12873.6	11.2667	1.02057	1.53391	-0.735273
2530.13	-35099.4	-12873.8	11.2841	1.01141	1.53757	-0.745642
2530.15	-35099.2	-12873.9	11.3014	1.00444	1.54131	-0.759019
2530.17	-35099.1	-12874.1	11.3183	0.998102	1.54391	-0.775186
2530.18	-35099	-12874.2	11.3349	0.991404	1.5453	-0.793855
2530.2	-35098.9	-12874.4	11.3517	0.984736	1.54754	-0.814544
2530.22	-35098.8	-12874.6	11.3689	0.978081	1.55124	-0.836797
2530.23	-35098.7	-12874.7	11.386	0.970491	1.55411	-0.860229
2530.25	-35098.6	-12874.8	11.403	0.961816	1.55555	-0.884023
2530.27	-35098.4	-12875	11.4207	0.953219	1.55786	-0.906719
2530.29	-35098.3	-12875.2	11.438	0.946134	1.56147	-0.926815
2530.3	-35098.2	-12875.3	11.4518	0.942049	1.56429	-0.94281
2530.32	-35098.1	-12875.5	11.4667	0.936904	1.56705	-0.952986
2530.34	-35098	-12875.7	11.4968	0.920084	1.57404	-0.955483
2530.35	-35097.9	-12875.8	11.5404	0.892626	1.585	-0.952011
2530.37	-35097.8	-12875.9	11.5784	0.868215	1.59467	-0.947998
2530.39	-35097.7	-12876.1	11.6023	0.852976	1.60073	-0.945931
2530.4	-35097.6	-12876.2	11.6145	0.845429	1.60373	-0.945397
2530.42	-35097.4	-12876.4	11.6176	0.843808	1.60439	-0.945875
2530.44	-35097.3	-12876.6	11.6142	0.846347	1.60339	-0.946842
2530.45	-35097.2	-12876.7	11.607	0.851279	1.60141	-0.947774
2530.47	-35097.1	-12876.9	11.5986	0.856839	1.59916	-0.948151
2530.49	-35097	-12877.1	11.5917	0.861261	1.59731	-0.947449
2530.51	-35096.9	-12877.2	11.5889	0.862778	1.59657	-0.945146
2530.52	-35096.8	-12877.4	11.593	0.859623	1.59763	-0.940719
2530.54	-35096.6	-12877.6	11.6064	0.850032	1.60117	-0.933647
2530.56	-35096.5	-12877.7	11.6319	0.832237	1.60788	-0.923406
2530.57	-35096.4	-12877.9	11.6706	0.805566	1.61802	-0.909675
2530.59	-35096.3	-12878.1	11.7096	0.778404	1.62818	-0.893794
2530.61	-35096.2	-12878.2	11.7319	0.76181	1.63381	-0.877823
2530.62	-35096.1	-12878.4	11.7418	0.751903	1.63625	-0.863001
2530.64	-35096	-12878.6	11.7521	0.738785	1.63919	-0.849958
2530.66	-35095.9	-12878.7	11.7651	0.722042	1.6429	-0.837996
2530.68	-35095.7	-12878.9	11.7787	0.704899	1.64638	-0.826132
2530.69	-35095.6	-12879.1	11.7918	0.688523	1.64962	-0.814945
2530.71	-35095.5	-12879.3	11.8041	0.673436	1.65292	-0.805428
2530.73	-35095.4	-12879.4	11.816	0.660655	1.65645	-0.797779
2530.74	-35095.3	-12879.6	11.8282	0.650979	1.66017	-0.791894
2530.76	-35095.2	-12879.7	11.84	0.643333	1.66333	-0.787582
2530.78	-35095.1	-12879.9	11.8503	0.636385	1.66528	-0.784543
2530.8	-35095	-12880.1	11.86	0.63	1.66667	-0.782135
2530.81	-35094.9	-12880.3	11.8702	0.624367	1.66828	-0.779801
2530.83	-35094.8	-12880.4	11.8806	0.619763	1.67011	-0.777663
2530.85	-35094.7	-12880.6	11.891	0.616227	1.67195	-0.775899
2530.86	-35094.6	-12880.8	11.9012	0.612924	1.67349	-0.774326
2530.88	-35094.4	-12880.9	11.9111	0.60934	1.6748	-0.77273
2530.9	-35094.3	-12881.1	11.9212	0.60639	1.67702	-0.771036
2530.91	-35094.2	-12881.3	11.9315	0.604642	1.68062	-0.769072
2530.93	-35094.1	-12881.5	11.9418	0.602986	1.68376	-0.766315
2530.95	-35094	-12881.6	11.9518	0.600166	1.68537	-0.762279
2530.97	-35093.9	-12881.8	11.9627	0.595291	1.68724	-0.756709
2530.98	-35093.8	-12882	11.9745	0.587728	1.6905	-0.749235
2531	-35093.7	-12882.2	11.9859	0.577272	1.69417	-0.739207
2531.02	-35093.6	-12882.4	11.9962	0.564027	1.69756	-0.726579
2531.03	-35093.5	-12882.5	12.0064	0.548628	1.70108	-0.712609
2531.05	-35093.4	-12882.7	12.0169	0.532618	1.70472	-0.698456
2531.07	-35093.3	-12882.9	12.0265	0.518957	1.70748	-0.684842
2531.08	-35093.2	-12883	12.0348	0.508809	1.70911	-0.672502
2531.1	-35093.1	-12883.2	12.0429	0.500505	1.71054	-0.662236
2531.12	-35093	-12883.4	12.0515	0.493317	1.71228	-0.654243
2531.14	-35092.9	-12883.6	12.0603	0.488198	1.71404	-0.647838
2531.15	-35092.8	-12883.8	12.0689	0.484936	1.71573	-0.642683
2531.17	-35092.7	-12883.9	12.0773	0.481732	1.71755	-0.638949
2531.19	-35092.6	-12884.1	12.0856	0.478219	1.7193	-0.636319
2531.2	-35092.5	-12884.3	12.094	0.475633	1.72039	-0.633942
2531.22	-35092.4	-12884.5	12.1026	0.474066	1.7204	-0.631629
2531.24	-35092.3	-12884.7	12.1113	0.472345	1.71924	-0.629913
2531.25	-35092.2	-12884.8	12.1198	0.470508	1.71739	-0.628866
2531.27	-35092.1	-12885	12.1283	0.469696	1.71581	-0.628119
2531.29	-35092	-12885.2	12.1366	0.469873	1.71426	-0.62758
2531.31	-35091.9	-12885.4	12.145	0.470079	1.71156	-0.627377
2531.32	-35091.8	-12885.6	12.1536	0.470029	1.70792	-0.627424
2531.34	-35091.7	-12885.8	12.1623	0.469978	1.70458	-0.627471
2531.36	-35091.6	-12885.9	12.1708	0.469994	1.7012	-0.627457
2531.37	-35091.5	-12886.1	12.1792	0.470006	1.69657	-0.627445
2531.39	-35091.4	-12886.3	12.1875	0.470002	1.69138	-0.627449
2531.41	-35091.3	-12886.5	12.196	0.469999	1.68724	-0.627452
2531.42	-35091.2	-12886.7	12.2046	0.47	1.68406	-0.627451
2531.44	-35091.1	-12886.9	12.2133	0.47	1.68083	-0.627451
2531.46	-35091	-12887	12.2218	0.47	1.67731	-0.627451
2531.48	-35091	-12887.2	12.2302	0.470001	1.67369	-0.62745
2531.49	-35090.9	-12887.4	12.2385	0.470001	1.67048	-0.62745
2531.51	-35090.8	-12887.6	12.247	0.469995	1.66822	-0.627455
2531.53	-35090.7	-12887.8	12.2556	0.469998	1.6668	-0.627453
2531.54	-35090.6	-12888	12.2643	0.470018	1.66598	-0.627434
2531.56	-35090.5	-12888.1	12.2728	0.470003	1.66656	-0.627448
2531.58	-35090.4	-12888.3	12.2812	0.469928	1.6693	-0.627517
2531.59	-35090.3	-12888.5	12.2895	0.469987	1.67311	-0.627463
2531.61	-35090.2	-12888.7	12.298	0.470263	1.67668	-0.627083
2531.63	-35090.1	-12888.9	12.3067	0.47	1.68	-0.626362
2531.64	-35090	-12889.1	12.3153	0.468532	1.6834	-0.625196
2531.66	-35089.9	-12889.3	12.3238	0.466555	1.68687	-0.622914
2531.68	-35089.9	-12889.5	12.3321	0.464342	1.69029	-0.618858
2531.7	-35089.8	-12889.7	12.3405	0.459601	1.69351	-0.612885
2531.71	-35089.7	-12889.9	12.3493	0.450492	1.69662	-0.604887
2531.73	-35089.6	-12890.1	12.3576	0.438512	1.70054	-0.594502
2531.75	-35089.5	-12890.2	12.3646	0.425257	1.70571	-0.581837
2531.76	-35089.4	-12890.4	12.3712	0.41064	1.71083	-0.568478
2531.78	-35089.3	-12890.6	12.3778	0.395108	1.71467	-0.555738
2531.8	-35089.2	-12890.8	12.3845	0.381085	1.71695	-0.543664
2531.82	-35089.1	-12891	12.3913	0.370181	1.71751	-0.532449
2531.83	-35089.1	-12891.2	12.3984	0.361382	1.71617	-0.523066
2531.85	-35089	-12891.4	12.4055	0.353991	1.71299	-0.515991
2531.87	-35088.9	-12891.6	12.4116	0.348711	1.70864	-0.510468
2531.88	-35088.8	-12891.8	12.4164	0.345428	1.70368	-0.505917
2531.9	-35088.7	-12892	12.4218	0.342336	1.69846	-0.502302
2531.92	-35088.6	-12892.2	12.4286	0.33869	1.69326	-0.499464
2531.93	-35088.6	-12892.4	12.4358	0.335838	1.68827	-0.496937
2531.95	-35088.5	-12892.6	12.4427	0.334209	1.68327	-0.494593
2531.97	-35088.4	-12892.7	12.4495	0.332599	1.67747	-0.492837
2531.99	-35088.3	-12892.9	12.4563	0.330754	1.67074	-0.491754
2532	-35088.2	-12893.1	12.4624	0.329757	1.66386	-0.490984
2532.02	-35088.1	-12893.4	12.4675	0.32984	1.65706	-0.490385
2532.04	-35088.1	-12893.5	12.4722	0.330071	1.6499	-0.490124
2532.05	-35088	-12893.7	12.4773	0.330041	1.64284	-0.490159
2532.07	-35087.9	-12893.9	12.4833	0.329973	1.6374	-0.490212
2532.09	-35087.8	-12894.1	12.4901	0.329979	1.63416	-0.490198
2532.1	-35087.7	-12894.3	12.497	0.330029	1.63287	-0.490211
2532.12	-35087.7	-12894.5	12.5038	0.330039	1.63302	-0.490225
2532.14	-35087.6	-12894.7	12.5109	0.329899	1.63395	-0.490082
2532.16	-35087.5	-12894.9	12.5178	0.329876	1.63573	-0.489494
2532.17	-35087.4	-12895.1	12.5235	0.330412	1.63883	-0.488055
2532.19	-35087.3	-12895.3	12.5283	0.330474	1.64235	-0.485164
2532.21	-35087.3	-12895.5	12.5332	0.328099	1.64457	-0.480104
2532.22	-35087.2	-12895.7	12.5384	0.32236	1.64606	-0.472349
2532.24	-35087.1	-12895.9	12.5437	0.31306	1.64873	-0.461565
2532.26	-35087	-12896.1	12.5488	0.300199	1.65245	-0.447985
2532.27	-35087	-12896.3	12.5538	0.283932	1.65601	-0.432127
2532.29	-35086.9	-12896.5	12.5588	0.264825	1.65924	-0.414134
2532.31	-35086.8	-12896.7	12.5641	0.24362	1.66251	-0.393948
2532.33	-35086.7	-12896.9	12.5692	0.220825	1.66602	-0.371359
2532.34	-35086.7	-12897.1	12.5731	0.196649	1.66977	-0.346206
2532.36	-35086.6	-12897.3	12.5763	0.170032	1.67303	-0.319162
2532.38	-35086.5	-12897.5	12.5798	0.139808	1.67502	-0.291071
2532.39	-35086.5	-12897.7	12.583	0.107224	1.67647	-0.26173
2532.41	-35086.4	-12897.9	12.585	0.0742282	1.67835	-0.230878
2532.43	-35086.3	-12898.1	12.5866	0.0418682	1.67994	-0.200026
2532.44	-35086.2	-12898.3	12.5887	0.0110282	1.68029	-0.171086
2532.46	-35086.2	-12898.5	12.59	-0.0166667	1.68	-0.14488
2532.48	-35086.1	-12898.7	12.5889	-0.0399657	1.67992	-0.121738
2532.5	-35086	-12898.9	12.5867	-0.06	1.68	-0.101307
2532.51	-35086	-12899.1	12.5848	-0.0781253	1.68001	-0.0832282
2532.53	-35085.9	-12899.3	12.5832	-0.0942145	1.68	-0.0678017
2532.55	-35085.8	-12899.5	12.5815	-0.107679	1.68002	-0.0553709
2532.56	-35085.8	-12899.7	12.5798	-0.117623	1.67999	-0.0458703
2532.58	-35085.7	-12899.9	12.5781	-0.123653	1.67992	-0.0390536
2532.6	-35085.6	-12900.1	12.5765	-0.126963	1.68003	-0.0344058
2532.61	-35085.5	-12900.4	12.5748	-0.128866	1.68029	-0.0313159
2532.63	-35085.5	-12900.6	12.573	-0.130239	1.67982	-0.0290338
2532.65	-35085.4	-12900.7	12.5713	-0.131773	1.67817	-0.0268841
2532.66	-35085.4	-12900.9	12.5696	-0.133912	1.67624	-0.024428
2532.68	-35085.3	-12901.1	12.5678	-0.136967	1.67463	-0.0213564
2532.7	-35085.2	-12901.4	12.5664	-0.141061	1.67288	-0.017554
2532.72	-35085.2	-12901.6	12.5649	-0.14611	1.67095	-0.013103
2532.73	-35085.1	-12901.8	12.5624	-0.151649	1.66981	-0.00843608
2532.75	-35085	-12902	12.5587	-0.157026	1.66982	-0.00389838
2532.77	-35085	-12902.2	12.5559	-0.161363	1.67003	0.000388578
2532.78	-35084.9	-12902.4	12.5546	-0.164602	1.66997	0.00429436
2532.8	-35084.8	-12902.6	12.5523	-0.167915	1.67009	0.00764653
2532.82	-35084.8	-12902.8	12.5486	-0.171548	1.67027	0.0104605
2532.84	-35084.7	-12903	12.5458	-0.174269	1.66952	0.0130248
2532.85	-35084.7	-12903.2	12.5444	-0.175865	1.66771	0.0153425
2532.87	-35084.6	-12903.4	12.5419	-0.177517	1.66584	0.0170426
2532.89	-35084.6	-12903.6	12.5383	-0.179343	1.66425	0.018097
2532.9	-35084.5	-12903.8	12.5357	-0.180256	1.66242	0.0188644
2532.92	-35084.4	-12904	12.5343	-0.180135	1.66057	0.0194493
2532.94	-35084.4	-12904.2	12.5317	-0.179938	1.65972	0.0196744
2532.95	-35084.3	-12904.4	12.5279	-0.179985	1.65987	0.0196267
2532.97	-35084.3	-12904.6	12.5255	-0.179973	1.66009	0.0196287
2532.99	-35084.2	-12904.8	12.5242	-0.179942	1.66005	0.0196583
2533.01	-35084.1	-12905.1	12.5215	-0.180173	1.65993	0.0194235
2533.02	-35084.1	-12905.3	12.5177	-0.180219	1.65994	0.0188149
2533.04	-35084	-12905.5	12.5154	-0.17915	1.66019	0.017878
2533.06	-35084	-12905.7	12.514	-0.177233	1.66019	0.0167092
2533.07	-35083.9	-12905.9	12.5111	-0.175464	1.6591	0.0154505
2533.09	-35083.9	-12906.1	12.5075	-0.173857	1.65723	0.0143849
2533.11	-35083.8	-12906.3	12.5053	-0.171945	1.65544	0.0138574
2533.12	-35083.8	-12906.5	12.5038	-0.170249	1.65376	0.0140189
2533.14	-35083.7	-12906.7	12.5011	-0.169708	1.65184	0.0148711
2533.16	-35083.7	-12906.9	12.4973	-0.169952	1.65019	0.0161138
2533.18	-35083.6	-12907.1	12.4938	-0.170081	1.64964	0.0173339
2533.19	-35083.6	-12907.3	12.4906	-0.170013	1.64992	0.0183621
2533.21	-35083.5	-12907.5	12.4873	-0.169979	1.65032	0.0191317
2533.23	-35083.5	-12907.7	12.4838	-0.169998	1.6501	0.0195793
2533.24	-35083.4	-12907.9	12.4799	-0.170005	1.64871	0.0196787
2533.26	-35083.4	-12908.1	12.4768	-0.17	1.64678	0.0196115
2533.28	-35083.3	-12908.3	12.4752	-0.169998	1.6451	0.0195884
2533.29	-35083.3	-12908.5	12.4735	-0.17	1.64344	0.0196069
2533.31	-35083.2	-12908.8	12.4701	-0.17	1.64148	0.0196128
2533.33	-35083.2	-12909	12.4667	-0.17	1.64	0.0196078
2533.35	-35083.1	-12909.2	12.4649	-0.17	1.63973	0.0196066
2533.36	-35083.1	-12909.4	12.4632	-0.17	1.64001	0.0196079
2533.38	-35083	-12909.6	12.4598	-0.17	1.64007	0.0196082
2533.4	-35083	-12909.8	12.4565	-0.17	1.64	0.0196078
2533.41	-35082.9	-12910	12.4549	-0.17	1.63998	0.0196078
2533.43	-35082.9	-12910.2	12.453	-0.17	1.64	0.0196079
2533.45	-35082.9	-12910.4	12.4494	-0.17	1.64	0.0196079
2533.46	-35082.8	-12910.6	12.4463	-0.17	1.64	0.0196078
2533.48	-35082.8	-12910.8	12.4448	-0.17	1.64002	0.0196078
2533.5	-35082.7	-12911	12.4428	-0.17	1.63999	0.0196078
2533.52	-35082.7	-12911.3	12.4392	-0.17	1.63993	0.0196078
2533.53	-35082.7	-12911.5	12.4361	-0.17	1.64006	0.0196078
2533.55	-35082.6	-12911.7	12.4346	-0.17	1.64027	0.0196078
2533.57	-35082.6	-12911.8	12.4325	-0.17	1.6397	0.0196078
2533.58	-35082.5	-12912.1	12.4289	-0.17	1.63803	0.0196078
2533.6	-35082.5	-12912.3	12.426	-0.17	1.63614	0.0196078
2533.62	-35082.5	-12912.5	12.4246	-0.17	1.63447	0.0196078
2533.63	-35082.4	-12912.7	12.4223	-0.17	1.63264	0.0196078
2533.65	-35082.4	-12912.9	12.4185	-0.17	1.63075	0.0196078
2533.67	-35082.4	-12913.1	12.4158	-0.17	1.62976	0.0196078
2533.68	-35082.3	-12913.3	12.4145	-0.17	1.62982	0.0196078
2533.7	-35082.3	-12913.5	12.4121	-0.17	1.63006	0.0196078
2533.72	-35082.2	-12913.8	12.4083	-0.17	1.63004	0.0196078
2533.74	-35082.2	-12914	12.4057	-0.17	1.62999	0.0196078
2533.75	-35082.2	-12914.1	12.4043	-0.17	1.63001	0.0196078
2533.77	-35082.1	-12914.3	12.4017	-0.17	1.62996	0.0196078
2533.79	-35082.1	-12914.6	12.3981	-0.17	1.62993	0.0196078
2533.8	-35082.1	-12914.8	12.3956	-0.17	1.63016	0.0196078
2533.82	-35082	-12915	12.3942	-0.17	1.63024	0.0196078
2533.84	-35082	-12915.2	12.3915	-0.17	1.62925	0.0196078
2533.86	-35082	-12915.4	12.3877	-0.17	1.62735	0.0196078
2533.87	-35081.9	-12915.6	12.3854	-0.17	1.62555	0.0196078
2533.89	-35081.9	-12915.8	12.384	-0.17	1.62394	0.0196078
2533.91	-35081.9	-12916	12.3814	-0.17	1.6221	0.0196079
2533.92	-35081.8	-12916.3	12.3777	-0.17	1.62036	0.0196079
2533.94	-35081.8	-12916.5	12.3746	-0.17	1.61953	0.0196078
2533.96	-35081.8	-12916.7	12.3723	-0.17	1.61956	0.0196077
2533.97	-35081.8	-12916.9	12.3705	-0.17	1.61992	0.0196078
2533.99	-35081.7	-12917.1	12.3684	-0.17	1.62014	0.019608
2534.01	-35081.7	-12917.3	12.3661	-0.17	1.62013	0.0196082
2534.03	-35081.7	-12917.5	12.3638	-0.17	1.62002	0.019608
2534.04	-35081.6	-12917.7	12.3614	-0.170001	1.61992	0.019607
2534.06	-35081.6	-12917.9	12.3591	-0.170001	1.61989	0.0196064
2534.08	-35081.6	-12918.1	12.3569	-0.17	1.61998	0.0196075
2534.09	-35081.6	-12918.3	12.3549	-0.169997	1.62018	0.0196111
2534.11	-35081.5	-12918.6	12.3528	-0.169994	1.6203	0.0196133
2534.13	-35081.5	-12918.8	12.3502	-0.169999	1.62003	0.0196085
2534.14	-35081.5	-12919	12.3469	-0.170013	1.6192	0.0195948
2534.16	-35081.5	-12919.2	12.3433	-0.170021	1.61797	0.0195877
2534.18	-35081.4	-12919.4	12.34	-0.17	1.61667	0.0196078
2534.2	-35081.4	-12919.6	12.3374	-0.169947	1.61551	0.0196596
2534.21	-35081.4	-12919.8	12.3352	-0.169924	1.61443	0.0196822
2534.23	-35081.4	-12920	12.3332	-0.170009	1.61326	0.0195986
2534.25	-35081.4	-12920.2	12.331	-0.170208	1.61195	0.0193531
2534.26	-35081.3	-12920.4	12.3287	-0.170278	1.61074	0.0189613
2534.28	-35081.3	-12920.6	12.3264	-0.169927	1.60994	0.0184538
2534.3	-35081.3	-12920.8	12.3241	-0.169001	1.60971	0.0178436
2534.31	-35081.3	-12921.1	12.3218	-0.16774	1.60984	0.017094
2534.33	-35081.3	-12921.3	12.3196	-0.16645	1.61002	0.0161597
2534.35	-35081.2	-12921.5	12.3174	-0.165318	1.61008	0.0150481
2534.37	-35081.2	-12921.7	12.3151	-0.16423	1.61004	0.013892
2534.38	-35081.2	-12921.9	12.3128	-0.163035	1.60999	0.0128422
2534.4	-35081.2	-12922.1	12.3105	-0.16172	1.60997	0.0119893
2534.42	-35081.2	-12922.3	12.3082	-0.160559	1.60999	0.0113026
2534.43	-35081.2	-12922.5	12.3061	-0.159858	1.61001	0.010737
2534.45	-35081.1	-12922.7	12.304	-0.159716	1.61002	0.0102734
2534.47	-35081.1	-12922.9	12.3018	-0.159875	1.61002	0.00993812
2534.48	-35081.1	-12923.1	12.2989	-0.160044	1.60998	0.00976094
2534.5	-35081.1	-12923.4	12.2954	-0.160075	1.60993	0.0097304
2534.52	-35081.1	-12923.6	12.2919	-0.16003	1.60994	0.00977434
2534.54	-35081.1	-12923.8	12.2888	-0.159987	1.61008	0.00981684
2534.55	-35081.1	-12924	12.2865	-0.15998	1.61026	0.00982328
2534.57	-35081.1	-12924.2	12.2844	-0.159993	1.61022	0.00981098
2534.59	-35081	-12924.4	12.2823	-0.160004	1.60966	0.00980012
2534.6	-35081	-12924.6	12.2801	-0.160005	1.60858	0.00979884
2534.62	-35081	-12924.8	12.2778	-0.160002	1.60727	0.00980226
2534.64	-35081	-12925	12.2754	-0.159999	1.60603	0.00980502
2534.65	-35081	-12925.2	12.2732	-0.159999	1.60493	0.00980525
2534.67	-35081	-12925.4	12.2709	-0.16	1.60382	0.0098043
2534.69	-35081	-12925.6	12.2687	-0.16	1.60258	0.00980361
2534.7	-35081	-12925.8	12.2664	-0.16	1.6013	0.00980357
2534.72	-35081	-12926.1	12.2641	-0.16	1.60026	0.00980383
2534.74	-35081	-12926.3	12.2618	-0.16	1.59972	0.00980401
2534.76	-35080.9	-12926.5	12.2595	-0.16	1.59968	0.00980402
2534.77	-35080.9	-12926.7	12.2573	-0.16	1.59991	0.00980394
2534.79	-35080.9	-12926.9	12.2552	-0.16	1.60021	0.00980388
2534.81	-35080.9	-12927.1	12.2532	-0.16	1.60035	0.00980387
2534.82	-35080.9	-12927.3	12.2507	-0.16	1.60013	0.00980391
2534.84	-35080.9	-12927.5	12.2475	-0.16	1.59936	0.00980399
2534.86	-35080.9	-12927.7	12.2439	-0.16	1.59818	0.00980404
2534.88	-35080.9	-12927.9	12.2405	-0.16	1.59689	0.00980396
2534.89	-35080.9	-12928.1	12.2378	-0.16	1.59573	0.00980368
2534.91	-35080.9	-12928.3	12.2356	-0.16	1.59465	0.0098035
2534.93	-35080.9	-12928.6	12.2336	-0.16	1.59348	0.00980383
2534.94	-35080.9	-12928.8	12.2314	-0.16	1.59212	0.00980487
2534.96	-35080.9	-12929	12.2291	-0.16	1.59083	0.00980549
2534.98	-35080.9	-12929.2	12.2268	-0.16	1.59002	0.0098041
2534.99	-35080.9	-12929.4	12.2245	-0.16	1.58997	0.00980015
2535.01	-35080.9	-12929.6	12.2222	-0.16	1.59019	0.00979811
2535.03	-35080.9	-12929.8	12.22	-0.16	1.59	0.00980392
2535.05	-35080.9	-12930	12.2178	-0.16	1.58896	0.00981886
2535.06	-35080.9	-12930.2	12.2155	-0.16	1.58759	0.00982538
2535.08	-35080.9	-12930.4	12.2132	-0.16	1.58664	0.00980126
2535.1	-35080.9	-12930.6	12.2109	-0.16	1.58657	0.00974507
2535.11	-35080.9	-12930.8	12.2086	-0.16	1.58681	0.00972516
2535.13	-35080.9	-12931.1	12.2064	-0.16	1.58659	0.00982446
2535.15	-35080.9	-12931.3	12.2044	-0.16	1.58549	0.0100945
2535.16	-35080.9	-12931.5	12.2022	-0.16	1.58412	0.010498
2535.18	-35080.9	-12931.7	12.1995	-0.16	1.58325	0.0109824
2535.2	-35080.9	-12931.9	12.1961	-0.16	1.58325	0.0115436
2535.22	-35080.9	-12932.1	12.1925	-0.16	1.58348	0.0122926
2535.23	-35080.9	-12932.3	12.1893	-0.16	1.58317	0.013357
2535.25	-35080.9	-12932.5	12.1868	-0.16	1.58202	0.0147629
2535.27	-35081	-12932.7	12.1848	-0.16	1.58067	0.0163326
2535.28	-35081	-12932.9	12.1827	-0.16	1.57986	0.017865
2535.3	-35081	-12933.1	12.1805	-0.16	1.57987	0.0192869
2535.32	-35081	-12933.3	12.1782	-0.16	1.58008	0.0207448
2535.33	-35081	-12933.5	12.1759	-0.16	1.57981	0.0224042
2535.35	-35081	-12933.7	12.1736	-0.16	1.57882	0.0242842
2535.37	-35081	-12933.9	12.1713	-0.16	1.57747	0.0261881
2535.39	-35081	-12934.2	12.1691	-0.16	1.57615	0.0279068
2535.4	-35081	-12934.4	12.1668	-0.16	1.57504	0.0293943
2535.42	-35081	-12934.6	12.1645	-0.16	1.57396	0.0308105
2535.44	-35081	-12934.8	12.1623	-0.16	1.57273	0.0323215
2535.45	-35081.1	-12935	12.16	-0.160001	1.57142	0.0339118
2535.47	-35081.1	-12935.2	12.1577	-0.160001	1.57034	0.0353701
2535.49	-35081.1	-12935.4	12.1555	-0.159998	1.56979	0.0364857
2535.5	-35081.1	-12935.6	12.1532	-0.159995	1.56976	0.0372559
2535.52	-35081.1	-12935.8	12.1509	-0.159997	1.56994	0.0378716
2535.54	-35081.1	-12936	12.1487	-0.160007	1.57003	0.0385218
2535.56	-35081.1	-12936.2	12.1464	-0.160017	1.56999	0.0392605
2535.57	-35081.2	-12936.4	12.1441	-0.16001	1.56997	0.0400342
2535.59	-35081.2	-12936.6	12.1419	-0.159971	1.57011	0.0407902
2535.61	-35081.2	-12936.8	12.1396	-0.159934	1.57027	0.0415235
2535.62	-35081.2	-12937	12.1374	-0.159967	1.57014	0.0422616
2535.64	-35081.2	-12937.3	12.135	-0.160119	1.56944	0.0430276
2535.66	-35081.2	-12937.5	12.1327	-0.160248	1.56828	0.0437951
2535.67	-35081.3	-12937.7	12.1305	-0.160102	1.56696	0.0445084
2535.69	-35081.3	-12937.9	12.1285	-0.159457	1.56566	0.0451113
2535.71	-35081.3	-12938.1	12.1265	-0.158348	1.56326	0.045544
2535.73	-35081.3	-12938.3	12.1239	-0.156935	1.55802	0.0457449
2535.74	-35081.3	-12938.5	12.1204	-0.155355	1.54848	0.0457001
2535.76	-35081.3	-12938.7	12.117	-0.153564	1.5351	0.0457235
2535.78	-35081.4	-12938.9	12.1148	-0.151563	1.51907	0.0461661
2535.79	-35081.4	-12939.1	12.1134	-0.150053	1.5011	0.0468062
2535.81	-35081.4	-12939.3	12.1119	-0.149719	1.48174	0.0473227
2535.83	-35081.4	-12939.5	12.1101	-0.149986	1.46124	0.0478886
2535.84	-35081.4	-12939.7	12.1083	-0.150071	1.44008	0.0487854
2535.86	-35081.5	-12939.9	12.1067	-0.15	1.42	0.0501089
2535.88	-35081.5	-12940.1	12.1053	-0.149982	1.40239	0.051957
2535.89	-35081.5	-12940.3	12.1032	-0.150001	1.38567	0.0546553
2535.91	-35081.5	-12940.5	12.0997	-0.150005	1.36846	0.0585013
2535.93	-35081.6	-12940.7	12.0965	-0.15	1.35247	0.0635064
2535.95	-35081.6	-12940.9	12.0949	-0.149999	1.33941	0.0695024
2535.96	-35081.6	-12941.1	12.093	-0.15	1.32886	0.0759189
2535.98	-35081.6	-12941.3	12.0895	-0.15	1.32062	0.0822141
2536	-35081.7	-12941.5	12.0862	-0.15	1.31626	0.0881642
2536.01	-35081.7	-12941.8	12.0844	-0.15	1.31676	0.093915
2536.03	-35081.7	-12942	12.0831	-0.15	1.32094	0.10036
2536.05	-35081.7	-12942.1	12.0814	-0.15	1.32745	0.108275
2536.07	-35081.8	-12942.3	12.0796	-0.15	1.33522	0.117892
2536.08	-35081.8	-12942.5	12.0777	-0.15	1.34361	0.129284
2536.1	-35081.8	-12942.8	12.0763	-0.15	1.3528	0.142353
2536.12	-35081.8	-12943	12.0749	-0.15	1.36277	0.15658
2536.13	-35081.9	-12943.2	12.0724	-0.15	1.37301	0.170759
2536.15	-35081.9	-12943.4	12.0687	-0.15	1.38327	0.183931
2536.17	-35081.9	-12943.6	12.0659	-0.15	1.39372	0.195684
2536.18	-35082	-12943.8	12.0645	-0.15	1.40418	0.205556
2536.2	-35082	-12944	12.0621	-0.15	1.41381	0.212955
2536.22	-35082	-12944.2	12.0585	-0.15	1.42222	0.217921
2536.24	-35082.1	-12944.4	12.0558	-0.15	1.4296	0.221291
2536.25	-35082.1	-12944.6	12.0544	-0.15	1.43641	0.223592
2536.27	-35082.1	-12944.8	12.0519	-0.15	1.44327	0.224894
2536.29	-35082.1	-12945	12.0482	-0.15	1.45021	0.225408
2536.3	-35082.2	-12945.2	12.0454	-0.15	1.45668	0.225526
2536.32	-35082.2	-12945.4	12.0439	-0.15	1.46317	0.225508
2536.34	-35082.2	-12945.6	12.0425	-0.15	1.47111	0.225481
2536.35	-35082.3	-12945.8	12.0408	-0.15	1.47996	0.225486
2536.37	-35082.3	-12946	12.0389	-0.15	1.48755	0.225493
2536.39	-35082.3	-12946.2	12.0372	-0.15	1.49415	0.225491
2536.41	-35082.4	-12946.4	12.0359	-0.15	1.50185	0.225489
2536.42	-35082.4	-12946.6	12.0342	-0.15	1.51043	0.225489
2536.44	-35082.5	-12946.8	12.0311	-0.15	1.5182	0.225492
2536.46	-35082.5	-12947	12.0275	-0.15	1.52484	0.225492
2536.47	-35082.5	-12947.2	12.0254	-0.15	1.53087	0.225484
2536.49	-35082.6	-12947.4	12.0239	-0.15	1.53579	0.225485
2536.51	-35082.6	-12947.6	12.0209	-0.15	1.53864	0.225515
2536.52	-35082.6	-12947.8	12.0173	-0.15	1.53984	0.225508
2536.54	-35082.7	-12948	12.0153	-0.15	1.54036	0.225333
2536.56	-35082.7	-12948.2	12.0137	-0.15	1.54015	0.224619
2536.58	-35082.8	-12948.4	12.0106	-0.15	1.53881	0.222867
2536.59	-35082.8	-12948.6	12.007	-0.15	1.53689	0.219488
2536.61	-35082.8	-12948.8	12.0048	-0.15	1.53518	0.213914
2536.63	-35082.9	-12949	12.0035	-0.15	1.53354	0.205902
2536.64	-35082.9	-12949.2	12.002	-0.15	1.53166	0.195496
2536.66	-35083	-12949.4	12.0001	-0.15	1.53007	0.183713
2536.68	-35083	-12949.6	11.9983	-0.15	1.52949	0.172014
2536.69	-35083	-12949.8	11.9967	-0.15	1.53	0.162309
2536.71	-35083.1	-12950	11.9954	-0.15	1.5314	0.156349
2536.73	-35083.1	-12950.2	11.9933	-0.15	1.53333	0.154684
2536.75	-35083.2	-12950.4	11.9898	-0.15	1.53579	0.157394
2536.76	-35083.2	-12950.6	11.9865	-0.15	1.54036	0.16387
2536.78	-35083.3	-12950.8	11.9849	-0.15	1.54822	0.173069
2536.8	-35083.3	-12951	11.983	-0.15	1.55782	0.183067
2536.81	-35083.4	-12951.2	11.9797	-0.15	1.56763	0.192223
2536.83	-35083.4	-12951.4	11.9763	-0.15	1.57792	0.200225
2536.85	-35083.4	-12951.6	11.9744	-0.15	1.58864	0.206944
2536.86	-35083.5	-12951.8	11.9731	-0.15	1.59818	0.212118
2536.88	-35083.5	-12952	11.9714	-0.15	1.60545	0.21574
2536.9	-35083.6	-12952.2	11.9696	-0.15	1.61132	0.218464
2536.91	-35083.6	-12952.4	11.9678	-0.15	1.61653	0.220771
2536.93	-35083.7	-12952.6	11.9664	-0.15	1.62096	0.222606
2536.95	-35083.7	-12952.8	11.9649	-0.15	1.62453	0.224149
2536.97	-35083.8	-12953	11.9624	-0.15	1.62748	0.226195
2536.98	-35083.8	-12953.2	11.9588	-0.15	1.6296	0.229558
2537	-35083.9	-12953.4	11.956	-0.15	1.6298	0.234954
2537.02	-35083.9	-12953.6	11.9546	-0.15	1.62803	0.242889
2537.03	-35084	-12953.8	11.9523	-0.15	1.62606	0.253523
2537.05	-35084	-12954	11.9486	-0.15	1.62454	0.266762
2537.07	-35084.1	-12954.2	11.9456	-0.15	1.62218	0.28218
2537.09	-35084.1	-12954.4	11.944	-0.15	1.61865	0.299079
2537.1	-35084.2	-12954.6	11.9427	-0.15	1.615	0.316477
2537.12	-35084.2	-12954.8	11.941	-0.15	1.6117	0.334302
2537.14	-35084.3	-12955	11.9391	-0.15	1.60846	0.353446
2537.15	-35084.3	-12955.1	11.9374	-0.15	1.60504	0.373798
2537.17	-35084.4	-12955.3	11.936	-0.15	1.60133	0.394141
2537.19	-35084.5	-12955.6	11.9343	-0.15	1.59782	0.413754
2537.2	-35084.5	-12955.8	11.9314	-0.150001	1.59545	0.432448
2537.22	-35084.6	-12956	11.9278	-0.150001	1.59397	0.450321
2537.24	-35084.6	-12956.1	11.9256	-0.149996	1.59223	0.4677
2537.26	-35084.7	-12956.3	11.9241	-0.149995	1.59042	0.485056
2537.27	-35084.7	-12956.5	11.9213	-0.150015	1.5897	0.502906
2537.29	-35084.8	-12956.7	11.9176	-0.150015	1.58991	0.520935
2537.31	-35084.9	-12956.9	11.9151	-0.149938	1.59009	0.53829
2537.32	-35084.9	-12957.1	11.9137	-0.149942	1.59002	0.554389
2537.34	-35085	-12957.3	11.9123	-0.150229	1.58998	0.56882
2537.36	-35085	-12957.5	11.9104	-0.150179	1.59	0.581266
2537.37	-35085.1	-12957.7	11.9086	-0.148882	1.59001	0.591465
2537.39	-35085.2	-12957.9	11.9069	-0.146965	1.59	0.599145
2537.41	-35085.2	-12958.1	11.9056	-0.145538	1.59	0.604169
2537.43	-35085.3	-12958.3	11.9038	-0.143795	1.59	0.607373
2537.44	-35085.3	-12958.5	11.9006	-0.1405	1.59	0.609795
2537.46	-35085.4	-12958.6	11.897	-0.136983	1.59	0.611079
2537.48	-35085.5	-12958.8	11.8948	-0.135093	1.59	0.610545
2537.49	-35085.5	-12959	11.8934	-0.133473	1.59	0.609024
2537.51	-35085.6	-12959.3	11.8919	-0.130288	1.59	0.607574
2537.53	-35085.7	-12959.4	11.8901	-0.126831	1.59	0.605797
2537.54	-35085.7	-12959.6	11.8884	-0.124796	1.59	0.603119
2537.56	-35085.8	-12959.8	11.8867	-0.123333	1.59	0.600218
2537.58	-35085.8	-12960	11.8849	-0.121368	1.59	0.597868
2537.6	-35085.9	-12960.2	11.8832	-0.119961	1.59	0.59573
2537.61	-35086	-12960.4	11.8816	-0.119994	1.58999	0.593589
2537.63	-35086.1	-12960.6	11.8799	-0.11996	1.59	0.592591
2537.65	-35086.1	-12960.8	11.8782	-0.118502	1.59002	0.59386
2537.66	-35086.2	-12960.9	11.8765	-0.116432	1.58999	0.597497
2537.68	-35086.2	-12961.1	11.8747	-0.114655	1.58992	0.603421
2537.7	-35086.3	-12961.3	11.873	-0.11305	1.59005	0.611639
2537.71	-35086.4	-12961.5	11.8714	-0.111402	1.5903	0.621794
2537.73	-35086.5	-12961.7	11.8697	-0.109695	1.58982	0.632616
2537.75	-35086.5	-12961.9	11.868	-0.107962	1.58818	0.642985
2537.77	-35086.6	-12962.1	11.8663	-0.106279	1.58623	0.652456
2537.78	-35086.7	-12962.3	11.8646	-0.104622	1.58456	0.66069
2537.8	-35086.7	-12962.5	11.8627	-0.102746	1.58277	0.667359
2537.82	-35086.8	-12962.7	11.8608	-0.10084	1.5809	0.672452
2537.83	-35086.9	-12962.9	11.8599	-0.0998655	1.57982	0.676491
2537.85	-35086.9	-12963	11.8601	-0.0999789	1.57982	0.679606
2537.87	-35087	-12963.2	11.8597	-0.0998244	1.58006	0.681154
2537.88	-35087.1	-12963.4	11.8579	-0.0983365	1.58004	0.680783
2537.9	-35087.2	-12963.6	11.8559	-0.095108	1.57998	0.678673
2537.92	-35087.2	-12963.8	11.8543	-0.0901677	1.57999	0.674986
2537.93	-35087.3	-12964	11.8525	-0.0840261	1.58	0.669812
2537.95	-35087.4	-12964.2	11.8507	-0.0771475	1.58	0.663574
2537.97	-35087.5	-12964.3	11.8497	-0.0699089	1.58	0.657112
2537.99	-35087.5	-12964.5	11.8499	-0.062935	1.58	0.650928
2538	-35087.6	-12964.7	11.8501	-0.0570759	1.58	0.645112
2538.02	-35087.7	-12964.9	11.85	-0.0522222	1.58	0.639222
2538.04	-35087.8	-12965.1	11.85	-0.0473265	1.58	0.632359
2538.05	-35087.8	-12965.3	11.85	-0.0405712	1.58	0.623879
2538.07	-35087.9	-12965.5	11.85	-0.0296523	1.58	0.613439
2538.09	-35088	-12965.7	11.85	-0.0152984	1.58	0.601405
2538.11	-35088.1	-12965.9	11.8501	-0.000458234	1.58	0.588731
2538.12	-35088.2	-12966	11.8501	0.0144612	1.58	0.576751
2538.14	-35088.2	-12966.2	11.8498	0.0305882	1.58	0.567029
2538.16	-35088.3	-12966.4	11.8498	0.0461078	1.58	0.560878
2538.17	-35088.4	-12966.6	11.8509	0.0575529	1.57998	0.559303
2538.19	-35088.5	-12966.8	11.8529	0.0651694	1.57999	0.562026
2538.21	-35088.6	-12967	11.8547	0.0711527	1.58007	0.568024
2538.22	-35088.6	-12967.2	11.8563	0.0758246	1.58005	0.576273
2538.24	-35088.7	-12967.3	11.8579	0.0786605	1.57976	0.585747
2538.26	-35088.8	-12967.5	11.8597	0.0799002	1.57986	0.595333
2538.28	-35088.9	-12967.7	11.8614	0.0801591	1.58122	0.603989
2538.29	-35089	-12967.9	11.8631	0.0800169	1.58314	0.611408
2538.31	-35089.1	-12968.1	11.8648	0.0799561	1.58456	0.617601
2538.33	-35089.1	-12968.3	11.8665	0.0799955	1.58636	0.622585
2538.34	-35089.2	-12968.4	11.8682	0.0800112	1.58966	0.626433
2538.36	-35089.3	-12968.6	11.8699	0.0800006	1.59317	0.629467
2538.38	-35089.4	-12968.8	11.8716	0.0799969	1.59522	0.632018
2538.39	-35089.5	-12969	11.8733	0.08	1.59667	0.633987
2538.41	-35089.6	-12969.2	11.875	0.0800015	1.59859	0.635261
2538.43	-35089.7	-12969.4	11.8767	0.08	1.6	0.636166
2538.45	-35089.7	-12969.5	11.8784	0.0799971	1.59999	0.637115
2538.46	-35089.8	-12969.7	11.8801	0.0800005	1.60004	0.638438
2538.48	-35089.9	-12969.9	11.8818	0.0800103	1.60153	0.640566
2538.5	-35090	-12970.1	11.8835	0.0799959	1.60355	0.644353
2538.51	-35090.1	-12970.3	11.8852	0.0799599	1.6052	0.650509
2538.53	-35090.2	-12970.5	11.8869	0.0800155	1.60689	0.659084
2538.55	-35090.3	-12970.6	11.8886	0.0801451	1.60884	0.670032
2538.56	-35090.3	-12970.8	11.8903	0.0799088	1.61013	0.68335
2538.58	-35090.4	-12971	11.8921	0.0787131	1.61023	0.698751
2538.6	-35090.5	-12971.2	11.8937	0.0757752	1.60995	0.715258
2538.62	-35090.6	-12971.4	11.8953	0.0701625	1.60994	0.732351
2538.63	-35090.7	-12971.5	11.8971	0.0607027	1.61001	0.750631
2538.65	-35090.8	-12971.7	11.8991	0.0473139	1.61002	0.769963
2538.67	-35090.9	-12971.9	11.9002	0.0321791	1.61	0.788453
2538.68	-35091	-12972.1	11.9002	0.0177678	1.61	0.804325
2538.7	-35091.1	-12972.2	11.9	0.00656246	1.61	0.816391
2538.72	-35091.2	-12972.4	11.9	0.00054382	1.61	0.823741
2538.73	-35091.3	-12972.6	11.8999	0.000925565	1.61	0.825807
2538.75	-35091.4	-12972.8	11.8997	0.00748494	1.61	0.822796
2538.77	-35091.5	-12972.9	11.9005	0.0179785	1.61	0.816013
2538.79	-35091.6	-12973.1	11.9023	0.0301872	1.61	0.806936
2538.8	-35091.7	-12973.3	11.9042	0.0421434	1.61	0.797135
2538.82	-35091.8	-12973.5	11.9058	0.0523372	1.61	0.787767
2538.84	-35091.8	-12973.7	11.9074	0.0597828	1.61	0.779524
2538.85	-35091.9	-12973.8	11.9092	0.0647437	1.61	0.772785
2538.87	-35092	-12974	11.9109	0.0687484	1.61	0.767601
2538.89	-35092.1	-12974.2	11.9126	0.0722159	1.61	0.763788
2538.9	-35092.2	-12974.4	11.9143	0.074538	1.61	0.760968
2538.92	-35092.3	-12974.6	11.916	0.0760358	1.61	0.758867
2538.94	-35092.4	-12974.7	11.9176	0.0777284	1.61	0.757285
2538.95	-35092.5	-12974.9	11.9194	0.079525	1.61	0.755652
2538.97	-35092.6	-12975.1	11.9212	0.0806101	1.61	0.753113
2538.99	-35092.7	-12975.3	11.9229	0.0823101	1.61	0.748921
2539.01	-35092.8	-12975.5	11.9242	0.087261	1.61	0.742426
2539.02	-35092.9	-12975.6	11.9259	0.0964724	1.61	0.733156
2539.04	-35093	-12975.8	11.9291	0.109863	1.61001	0.720792
2539.06	-35093.1	-12976	11.9327	0.126028	1.61001	0.7055
2539.07	-35093.2	-12976.1	11.9348	0.142981	1.60997	0.68781
2539.09	-35093.3	-12976.3	11.9363	0.160237	1.60998	0.66892
2539.11	-35093.4	-12976.5	11.9391	0.17805	1.61012	0.650112
2539.12	-35093.6	-12976.7	11.9427	0.196628	1.61006	0.630955
2539.14	-35093.7	-12976.8	11.946	0.216208	1.60932	0.610536
2539.16	-35093.7	-12977	11.9495	0.237372	1.60707	0.589581
2539.18	-35093.9	-12977.2	11.9543	0.260314	1.60266	0.569337
2539.19	-35094	-12977.4	11.9597	0.282166	1.59701	0.550118
2539.21	-35094.1	-12977.6	11.9649	0.299996	1.59113	0.531844
2539.23	-35094.2	-12977.7	11.9697	0.315734	1.58384	0.514109
2539.24	-35094.3	-12977.9	11.9745	0.332254	1.57358	0.496408
2539.26	-35094.4	-12978	11.98	0.35	1.56	0.478214
2539.28	-35094.5	-12978.2	11.9867	0.368662	1.54344	0.459223
2539.3	-35094.6	-12978.4	11.9937	0.387797	1.52562	0.44006
2539.31	-35094.7	-12978.6	12.0002	0.406756	1.50782	0.421527
2539.33	-35094.8	-12978.8	12.0071	0.424302	1.48882	0.404259
2539.35	-35094.9	-12978.9	12.0154	0.439282	1.46791	0.388791
2539.36	-35095	-12979.1	12.0244	0.451241	1.44778	0.375458
2539.38	-35095.1	-12979.3	12.0331	0.460328	1.4304	0.364493
2539.4	-35095.3	-12979.4	12.0415	0.467986	1.41363	0.355974
2539.41	-35095.4	-12979.6	12.0498	0.475125	1.39625	0.349632
2539.43	-35095.5	-12979.8	12.0582	0.480861	1.38091	0.344432
2539.45	-35095.6	-12980	12.0667	0.484626	1.36964	0.339684
2539.47	-35095.7	-12980.1	12.0754	0.487225	1.3617	0.335789
2539.48	-35095.8	-12980.3	12.084	0.489198	1.35614	0.332912
2539.5	-35095.9	-12980.5	12.0925	0.490146	1.35239	0.330424
2539.52	-35096.1	-12980.7	12.1008	0.490103	1.35029	0.328074
2539.53	-35096.2	-12980.8	12.1092	0.490034	1.35021	0.326417
2539.55	-35096.3	-12981	12.1177	0.490224	1.35192	0.325749
2539.57	-35096.4	-12981.1	12.1264	0.489639	1.35403	0.325776
2539.58	-35096.5	-12981.3	12.135	0.487907	1.35575	0.326284
2539.6	-35096.6	-12981.5	12.1434	0.485817	1.35729	0.327236
2539.62	-35096.7	-12981.7	12.1517	0.48405	1.3578	0.32803
2539.64	-35096.9	-12981.9	12.1602	0.483057	1.35496	0.327339
2539.65	-35097	-12982	12.1688	0.48425	1.34809	0.324184
2539.67	-35097.1	-12982.2	12.1773	0.49018	1.3387	0.318101
2539.69	-35097.2	-12982.4	12.1858	0.50083	1.32824	0.30907
2539.7	-35097.3	-12982.5	12.195	0.513419	1.31799	0.297537
2539.72	-35097.4	-12982.7	12.2051	0.526725	1.3081	0.284293
2539.74	-35097.6	-12982.9	12.2155	0.541023	1.29771	0.270421
2539.75	-35097.7	-12983	12.2257	0.554999	1.28571	0.256898
2539.77	-35097.8	-12983.2	12.2361	0.565992	1.27088	0.244576
2539.79	-35097.9	-12983.4	12.2464	0.574079	1.25331	0.234101
2539.81	-35098	-12983.6	12.2565	0.581393	1.23411	0.225904
2539.82	-35098.2	-12983.7	12.2665	0.588049	1.21395	0.219712
2539.84	-35098.3	-12983.9	12.2766	0.592859	1.19318	0.21482
2539.86	-35098.4	-12984.1	12.2869	0.595941	1.17255	0.211084
2539.87	-35098.5	-12984.2	12.2973	0.598231	1.15302	0.208689
2539.89	-35098.6	-12984.4	12.3076	0.599789	1.13436	0.20725
2539.91	-35098.8	-12984.6	12.3177	0.600254	1.11579	0.206099
2539.92	-35098.9	-12984.8	12.3276	0.600054	1.09752	0.20503
2539.94	-35099	-12984.9	12.3378	0.599936	1.08009	0.204036
2539.96	-35099.1	-12985.1	12.3482	0.59999	1.06304	0.202867
2539.98	-35099.2	-12985.2	12.3586	0.600013	1.04562	0.201246
2539.99	-35099.4	-12985.4	12.3688	0.6	1.02858	0.199526
2540.01	-35099.5	-12985.6	12.3788	0.600011	1.01304	0.198224
2540.03	-35099.6	-12985.8	12.3888	0.600005	0.998387	0.19727
2540.04	-35099.7	-12985.9	12.399	0.599941	0.983502	0.196468
2540.06	-35099.9	-12986.1	12.4094	0.599989	0.967643	0.196079
2540.08	-35100	-12986.3	12.4198	0.600232	0.950519	0.196283
2540.09	-35100.1	-12986.5	12.43	0.6	0.933333	0.196078
2540.11	-35100.2	-12986.6	12.44	0.59908	0.917061	0.194313
2540.13	-35100.4	-12986.8	12.45	0.6	0.9	0.190632
2540.14	-35100.5	-12987	12.4603	0.605187	0.880816	0.184748
2540.16	-35100.6	-12987.1	12.4706	0.613918	0.862335	0.175847
2540.18	-35100.7	-12987.3	12.4807	0.625006	0.84685	0.163602
2540.2	-35100.9	-12987.5	12.4913	0.638359	0.831383	0.149779
2540.21	-35101	-12987.6	12.5029	0.653511	0.813362	0.136054
2540.23	-35101.1	-12987.8	12.5147	0.66831	0.794479	0.122615
2540.25	-35101.2	-12987.9	12.5264	0.681001	0.776063	0.109694
2540.26	-35101.4	-12988.1	12.539	0.691789	0.756319	0.0983962
2540.28	-35101.5	-12988.3	12.553	0.70096	0.734142	0.0894499
2540.3	-35101.6	-12988.5	12.5663	0.708163	0.711373	0.0823308
2540.32	-35101.8	-12988.7	12.578	0.71341	0.689501	0.0765464
2540.33	-35101.9	-12988.8	12.5894	0.717614	0.668433	0.0720372
2540.35	-35102	-12989	12.6013	0.721302	0.647833	0.0685878
2540.37	-35102.1	-12989.2	12.6136	0.723987	0.627261	0.0655671
2540.38	-35102.3	-12989.3	12.6258	0.725658	0.606583	0.0626651
2540.4	-35102.4	-12989.5	12.6372	0.727306	0.58617	0.0602049
2540.42	-35102.5	-12989.7	12.6482	0.729151	0.564662	0.0581654
2540.43	-35102.6	-12989.8	12.6605	0.73014	0.53812	0.0559301
2540.45	-35102.8	-12990	12.6745	0.730034	0.50652	0.0531645
2540.47	-35102.9	-12990.2	12.6878	0.730161	0.47687	0.0500907
2540.49	-35103	-12990.4	12.6996	0.731626	0.452694	0.046433
2540.5	-35103.2	-12990.5	12.712	0.73498	0.431368	0.0411173
2540.52	-35103.3	-12990.7	12.7256	0.741146	0.410104	0.0336314
2540.54	-35103.5	-12990.9	12.7384	0.751513	0.386586	0.0242478
2540.55	-35103.6	-12991	12.7502	0.765505	0.360605	0.0131322
2540.57	-35103.7	-12991.2	12.7629	0.780091	0.334505	0.000285948
2540.59	-35103.8	-12991.4	12.7769	0.793779	0.308919	-0.0134022
