# Supplementary material for: Extraction of driving behavior primitives considering driver expectation and vehicle dynamics
Source: PLoS One. 2025 Dec 31;20(12):e0340123. doi: 10.1371/journal.pone.0340123 (PMC12755792; doi:10.1371/journal.pone.0340123)
Supplement: S2 File — The dataset utilized in this study is organized into two main folders, categorizing driving scenarios into straight driving and turning maneuvers. These folders contain the raw, unprocessed behavioral data. For a detailed description of the variables and format within the.xlsx files, please refer to the accompanying readme.txt file. (ZIP) [file pone.0340123.s002.zip › DataSetForPimitiveExaction-2/turning/c27_w_2.xlsx]

## Sheet: Sheet1
2572.6	-35440.9	-13420.7	15.6818	-0.0900098	-0.446326	-0.147068
2572.62	-35441.1	-13420.9	15.6797	-0.0899962	-0.478056	-0.147055
2572.63	-35441.2	-13421.2	15.6782	-0.0899714	-0.498118	-0.147031
2572.65	-35441.4	-13421.4	15.6773	-0.0899672	-0.511118	-0.147027
2572.67	-35441.5	-13421.6	15.6765	-0.0900188	-0.522997	-0.147077
2572.68	-35441.7	-13421.8	15.6757	-0.0901096	-0.537063	-0.147166
2572.7	-35441.9	-13422	15.6745	-0.0901175	-0.551297	-0.147174
2572.72	-35442	-13422.2	15.6727	-0.0899105	-0.563055	-0.146969
2572.73	-35442.2	-13422.4	15.6703	-0.089576	-0.571141	-0.146458
2572.75	-35442.3	-13422.7	15.6679	-0.0895802	-0.57685	-0.145613
2572.77	-35442.5	-13422.9	15.6662	-0.0904204	-0.5817	-0.144416
2572.79	-35442.6	-13423.1	15.6651	-0.0922836	-0.586185	-0.142835
2572.8	-35442.8	-13423.3	15.6642	-0.0948997	-0.589284	-0.14083
2572.82	-35443	-13423.5	15.6625	-0.0979649	-0.589886	-0.138358
2572.84	-35443.1	-13423.7	15.6602	-0.101278	-0.587976	-0.135479
2572.85	-35443.3	-13423.9	15.6577	-0.104769	-0.584919	-0.132381
2572.87	-35443.4	-13424.2	15.656	-0.10837	-0.582133	-0.129256
2572.89	-35443.6	-13424.4	15.6549	-0.111941	-0.58002	-0.126222
2572.9	-35443.7	-13424.6	15.6539	-0.115258	-0.577888	-0.123317
2572.92	-35443.9	-13424.8	15.6524	-0.118105	-0.57503	-0.120572
2572.94	-35444	-13425	15.6502	-0.120469	-0.571476	-0.117966
2572.95	-35444.2	-13425.2	15.6477	-0.12253	-0.567942	-0.115424
2572.97	-35444.4	-13425.5	15.6452	-0.124476	-0.565124	-0.112876
2572.99	-35444.5	-13425.7	15.643	-0.12654	-0.562976	-0.110293
2573.01	-35444.7	-13425.9	15.6408	-0.128992	-0.560861	-0.107681
2573.02	-35444.8	-13426.1	15.6386	-0.132066	-0.55817	-0.10505
2573.04	-35445	-13426.3	15.6363	-0.135578	-0.554827	-0.10243
2573.06	-35445.1	-13426.5	15.634	-0.139054	-0.551118	-0.0998655
2573.07	-35445.3	-13426.8	15.6317	-0.142049	-0.547335	-0.0974037
2573.09	-35445.4	-13427	15.6294	-0.144441	-0.543753	-0.0951048
2573.11	-35445.6	-13427.2	15.6272	-0.146299	-0.540637	-0.0930378
2573.12	-35445.7	-13427.4	15.6251	-0.147703	-0.53819	-0.0912616
2573.14	-35445.9	-13427.6	15.6229	-0.148811	-0.536101	-0.0897533
2573.16	-35446.1	-13427.8	15.6205	-0.149818	-0.533803	-0.0884491
2573.18	-35446.2	-13428.1	15.6175	-0.150897	-0.530822	-0.0872845
2573.19	-35446.4	-13428.3	15.6141	-0.152048	-0.527322	-0.0861912
2573.21	-35446.5	-13428.5	15.6104	-0.153201	-0.52374	-0.085099
2573.23	-35446.7	-13428.7	15.6068	-0.154302	-0.520416	-0.0839558
2573.24	-35446.8	-13428.9	15.6033	-0.155402	-0.517153	-0.0828125
2573.26	-35447	-13429.1	15.6002	-0.156592	-0.513563	-0.0817568
2573.28	-35447.1	-13429.4	15.5976	-0.157908	-0.509358	-0.0808609
2573.3	-35447.3	-13429.6	15.5954	-0.15914	-0.504727	-0.0801232
2573.31	-35447.4	-13429.8	15.5933	-0.16	-0.5	-0.0795207
2573.33	-35447.6	-13430	15.5911	-0.160296	-0.495428	-0.0790348
2573.35	-35447.7	-13430.2	15.5888	-0.160203	-0.490942	-0.0786662
2573.36	-35447.9	-13430.4	15.5865	-0.159989	-0.486395	-0.0784204
2573.38	-35448	-13430.7	15.5845	-0.159868	-0.481719	-0.0783022
2573.4	-35448.2	-13430.9	15.5823	-0.15988	-0.47712	-0.0783133
2573.41	-35448.3	-13431.1	15.5796	-0.160024	-0.472858	-0.0784548
2573.43	-35448.5	-13431.3	15.5763	-0.160239	-0.469108	-0.0787255
2573.45	-35448.6	-13431.5	15.5727	-0.160284	-0.465801	-0.0791161
2573.47	-35448.8	-13431.7	15.5695	-0.159886	-0.462828	-0.0796166
2573.48	-35448.9	-13432	15.567	-0.158928	-0.460156	-0.08023
2573.5	-35449.1	-13432.2	15.5649	-0.157659	-0.45794	-0.0809918
2573.52	-35449.2	-13432.4	15.5628	-0.15638	-0.456361	-0.0819416
2573.53	-35449.4	-13432.6	15.5605	-0.155255	-0.455354	-0.0830608
2573.55	-35449.5	-13432.8	15.5582	-0.154165	-0.454361	-0.0842141
2573.57	-35449.7	-13433.1	15.5561	-0.152959	-0.45277	-0.0852525
2573.58	-35449.8	-13433.3	15.554	-0.151644	-0.450428	-0.0860941
2573.6	-35450	-13433.5	15.5518	-0.150502	-0.447975	-0.0867726
2573.62	-35450.1	-13433.7	15.5489	-0.149836	-0.44612	-0.0873326
2573.64	-35450.3	-13433.9	15.5454	-0.14972	-0.445032	-0.0877895
2573.65	-35450.4	-13434.1	15.5419	-0.149887	-0.444093	-0.0881162
2573.67	-35450.6	-13434.4	15.5388	-0.150049	-0.44263	-0.0882835
2573.69	-35450.7	-13434.6	15.5365	-0.150074	-0.44045	-0.0883075
2573.7	-35450.9	-13434.8	15.5344	-0.150027	-0.437959	-0.0882616
2573.72	-35451	-13435	15.5323	-0.149986	-0.435589	-0.0882211
2573.74	-35451.2	-13435.2	15.53	-0.149981	-0.433424	-0.0882163
2573.75	-35451.3	-13435.5	15.5277	-0.149994	-0.431175	-0.0882291
2573.77	-35451.5	-13435.7	15.5255	-0.150004	-0.428542	-0.0882394
2573.79	-35451.6	-13435.9	15.5234	-0.150005	-0.425377	-0.0882402
2573.81	-35451.8	-13436.1	15.5211	-0.150001	-0.421678	-0.0882367
2573.82	-35451.9	-13436.3	15.5183	-0.149999	-0.417456	-0.0882341
2573.84	-35452.1	-13436.5	15.5149	-0.149999	-0.412883	-0.088234
2573.86	-35452.2	-13436.8	15.5113	-0.15	-0.408256	-0.088235
2573.87	-35452.4	-13437	15.5076	-0.15	-0.403844	-0.0882356
2573.89	-35452.5	-13437.2	15.504	-0.15	-0.399507	-0.0882356
2573.91	-35452.7	-13437.4	15.5008	-0.15	-0.394833	-0.0882354
2573.92	-35452.8	-13437.6	15.4982	-0.15	-0.389461	-0.0882352
2573.94	-35453	-13437.9	15.4959	-0.15	-0.38363	-0.0882352
2573.96	-35453.1	-13438.1	15.4938	-0.15	-0.377926	-0.0882353
2573.98	-35453.3	-13438.3	15.4916	-0.15	-0.37287	-0.0882353
2573.99	-35453.4	-13438.5	15.4893	-0.15	-0.368384	-0.0882353
2574.01	-35453.6	-13438.7	15.487	-0.15	-0.364097	-0.0882353
2574.03	-35453.7	-13439	15.485	-0.15	-0.359682	-0.0882353
2574.04	-35453.8	-13439.2	15.4829	-0.15	-0.355124	-0.0882353
2574.06	-35454	-13439.4	15.4803	-0.15	-0.350536	-0.0882353
2574.08	-35454.1	-13439.6	15.4771	-0.15	-0.346012	-0.0882353
2574.09	-35454.3	-13439.8	15.4735	-0.15	-0.341509	-0.0882353
2574.11	-35454.4	-13440	15.4702	-0.15	-0.336939	-0.0882353
2574.13	-35454.6	-13440.3	15.4675	-0.15	-0.332259	-0.0882353
2574.14	-35454.7	-13440.5	15.4654	-0.15	-0.327644	-0.0882353
2574.16	-35454.9	-13440.7	15.4633	-0.15	-0.323333	-0.0882353
2574.18	-35455	-13440.9	15.4611	-0.15	-0.319513	-0.0882352
2574.2	-35455.2	-13441.1	15.4588	-0.15	-0.316152	-0.0882352
2574.21	-35455.3	-13441.4	15.4565	-0.15	-0.313167	-0.0882353
2574.23	-35455.5	-13441.6	15.4545	-0.15	-0.310508	-0.0882356
2574.25	-35455.6	-13441.8	15.4523	-0.15	-0.308249	-0.0882357
2574.26	-35455.7	-13442	15.4496	-0.15	-0.306488	-0.0882352
2574.28	-35455.9	-13442.2	15.4463	-0.15	-0.30523	-0.0882342
2574.3	-35456	-13442.4	15.4427	-0.15	-0.304211	-0.0882339
2574.32	-35456.2	-13442.7	15.4395	-0.15	-0.303123	-0.0882358
2574.33	-35456.3	-13442.9	15.437	-0.15	-0.301835	-0.0882395
2574.35	-35456.5	-13443.1	15.4349	-0.15	-0.300637	-0.0882402
2574.37	-35456.6	-13443.3	15.4328	-0.15	-0.299879	-0.0882325
2574.38	-35456.7	-13443.5	15.4305	-0.15	-0.299708	-0.0882188
2574.4	-35456.9	-13443.7	15.4282	-0.15	-0.299863	-0.0882176
2574.42	-35457	-13443.9	15.4261	-0.15	-0.300035	-0.0882488
2574.43	-35457.2	-13444.2	15.424	-0.149999	-0.300059	-0.0882991
2574.45	-35457.3	-13444.4	15.4218	-0.149999	-0.300015	-0.0882985
2574.47	-35457.5	-13444.6	15.4189	-0.150001	-0.300007	-0.0881718
2574.49	-35457.6	-13444.8	15.4154	-0.150004	-0.300054	-0.0878831
2574.5	-35457.7	-13445	15.4119	-0.150004	-0.30006	-0.0874537
2574.52	-35457.9	-13445.2	15.4088	-0.149995	-0.29992	-0.0869091
2574.54	-35458	-13445.4	15.4065	-0.149984	-0.299717	-0.0862518
2574.55	-35458.2	-13445.7	15.4044	-0.149987	-0.299763	-0.0854551
2574.57	-35458.3	-13445.9	15.4023	-0.15002	-0.300373	-0.0844929
2574.59	-35458.4	-13446.1	15.4	-0.15006	-0.301519	-0.0833919
2574.6	-35458.6	-13446.3	15.3977	-0.150045	-0.302801	-0.0822368
2574.62	-35458.7	-13446.5	15.3955	-0.149917	-0.303828	-0.0811111
2574.64	-35458.9	-13446.8	15.3934	-0.149772	-0.304688	-0.080023
2574.66	-35459	-13447	15.3911	-0.149848	-0.305921	-0.0789111
2574.67	-35459.2	-13447.2	15.3882	-0.150375	-0.308055	-0.0777106
2574.69	-35459.3	-13447.5	15.3849	-0.15139	-0.3112	-0.0763438
2574.71	-35459.5	-13447.7	15.3813	-0.152778	-0.315134	-0.0747231
2574.72	-35459.6	-13447.9	15.3777	-0.154432	-0.319651	-0.0727603
2574.74	-35459.8	-13448.1	15.3743	-0.156453	-0.324887	-0.070361
2574.76	-35459.9	-13448.4	15.371	-0.159078	-0.331212	-0.0674275
2574.77	-35460.1	-13448.6	15.3676	-0.162531	-0.338947	-0.0638655
2574.79	-35460.2	-13448.8	15.3642	-0.166859	-0.347916	-0.0596188
2574.81	-35460.3	-13449	15.3608	-0.172008	-0.35765	-0.0546534
2574.83	-35460.5	-13449.2	15.3574	-0.177926	-0.367707	-0.0489553
2574.84	-35460.6	-13449.5	15.354	-0.184582	-0.377904	-0.0426757
2574.86	-35460.8	-13449.7	15.3506	-0.191958	-0.388182	-0.0360469
2574.88	-35460.9	-13449.9	15.3472	-0.199976	-0.398482	-0.0292923
2574.89	-35461.1	-13450.1	15.3438	-0.208151	-0.408725	-0.022569
2574.91	-35461.2	-13450.3	15.3404	-0.215827	-0.418825	-0.0160061
2574.93	-35461.3	-13450.5	15.337	-0.222456	-0.428663	-0.00974985
2574.94	-35461.4	-13450.7	15.3336	-0.228105	-0.437922	-0.00404375
2574.96	-35461.6	-13450.9	15.3302	-0.233058	-0.446217	0.000834127
2574.98	-35461.7	-13451.2	15.3268	-0.237491	-0.453223	0.00467404
2575	-35461.9	-13451.4	15.3234	-0.241076	-0.45891	0.00759266
2575.01	-35462	-13451.6	15.32	-0.243333	-0.463333	0.00980392
2575.03	-35462.2	-13451.9	15.3165	-0.244003	-0.466567	0.0114755
2575.05	-35462.3	-13452.1	15.3131	-0.243716	-0.468754	0.0125897
2575.06	-35462.5	-13452.3	15.3098	-0.243322	-0.470055	0.0130826
2575.08	-35462.6	-13452.5	15.3066	-0.243394	-0.470617	0.0129619
2575.1	-35462.7	-13452.7	15.3033	-0.24356	-0.470536	0.0124761
2575.11	-35462.8	-13452.9	15.2995	-0.243255	-0.469899	0.0119238
2575.13	-35463	-13453.1	15.2952	-0.242189	-0.468837	0.0115103
2575.15	-35463.1	-13453.3	15.2905	-0.240855	-0.467607	0.0111784
2575.16	-35463.3	-13453.6	15.2859	-0.239882	-0.466489	0.0108249
2575.18	-35463.4	-13453.8	15.2813	-0.239627	-0.465575	0.0104048
2575.2	-35463.5	-13454	15.2768	-0.239806	-0.464509	0.010013
2575.22	-35463.7	-13454.2	15.2722	-0.240041	-0.462878	0.00976393
2575.23	-35463.8	-13454.4	15.2675	-0.240099	-0.460577	0.00970655
2575.25	-35464	-13454.7	15.2629	-0.240048	-0.458139	0.00975721
2575.27	-35464.1	-13454.9	15.2589	-0.239987	-0.456169	0.00981682
2575.28	-35464.2	-13455.1	15.2556	-0.239974	-0.454908	0.00982976
2575.3	-35464.4	-13455.3	15.2523	-0.239988	-0.453973	0.00981531
2575.32	-35464.5	-13455.5	15.2486	-0.240004	-0.452926	0.00979993
2575.34	-35464.6	-13455.8	15.2442	-0.240007	-0.451646	0.00979708
2575.35	-35464.8	-13456	15.2394	-0.240003	-0.450479	0.00980116
2575.37	-35464.9	-13456.2	15.2348	-0.239999	-0.449801	0.00980514
2575.39	-35465	-13456.4	15.2304	-0.239998	-0.449695	0.00980578
2575.4	-35465.2	-13456.6	15.226	-0.239999	-0.449879	0.00980466
2575.42	-35465.3	-13456.8	15.2214	-0.24	-0.450053	0.0098036
2575.44	-35465.5	-13457.1	15.2167	-0.24	-0.450079	0.00980344
2575.45	-35465.6	-13457.3	15.2122	-0.24	-0.450029	0.00980375
2575.47	-35465.7	-13457.5	15.2082	-0.24	-0.449984	0.00980402
2575.49	-35465.9	-13457.7	15.2047	-0.24	-0.449979	0.00980405
2575.51	-35466	-13457.9	15.2015	-0.24	-0.449993	0.00980396
2575.52	-35466.1	-13458.2	15.1984	-0.24	-0.450004	0.00980389
2575.54	-35466.3	-13458.4	15.1951	-0.24	-0.450005	0.00980389
2575.56	-35466.4	-13458.6	15.1916	-0.24	-0.450002	0.00980391
2575.57	-35466.5	-13458.8	15.1875	-0.24	-0.449999	0.00980393
2575.59	-35466.7	-13459	15.183	-0.24	-0.449999	0.00980393
2575.61	-35466.8	-13459.3	15.1783	-0.24	-0.45	0.00980392
2575.62	-35466.9	-13459.5	15.1737	-0.24	-0.45	0.00980392
2575.64	-35467.1	-13459.7	15.1692	-0.24	-0.45	0.00980392
2575.66	-35467.2	-13459.9	15.1647	-0.24	-0.45	0.00980392
2575.68	-35467.3	-13460.1	15.16	-0.24	-0.45	0.00980392
2575.69	-35467.5	-13460.4	15.1553	-0.24	-0.45	0.00980392
2575.71	-35467.6	-13460.6	15.1509	-0.24	-0.45	0.00980392
2575.73	-35467.8	-13460.8	15.1472	-0.24	-0.45	0.00980392
2575.74	-35467.9	-13461	15.1438	-0.24	-0.45	0.00980392
2575.76	-35468	-13461.2	15.1406	-0.24	-0.45	0.00980392
2575.78	-35468.2	-13461.5	15.1372	-0.24	-0.45	0.00980392
2575.79	-35468.3	-13461.7	15.1336	-0.24	-0.45	0.00980392
2575.81	-35468.4	-13461.9	15.1302	-0.24	-0.45	0.00980392
2575.83	-35468.6	-13462.1	15.127	-0.24	-0.449999	0.00980392
2575.85	-35468.7	-13462.4	15.1238	-0.24	-0.449999	0.00980392
2575.86	-35468.9	-13462.6	15.1202	-0.24	-0.45	0.00980392
2575.88	-35469	-13462.8	15.116	-0.24	-0.450002	0.00980392
2575.9	-35469.1	-13463	15.1114	-0.24	-0.450003	0.00980392
2575.91	-35469.2	-13463.2	15.1067	-0.24	-0.45	0.00980392
2575.93	-35469.4	-13463.4	15.1021	-0.24	-0.449992	0.00980392
2575.95	-35469.5	-13463.7	15.0976	-0.24	-0.449989	0.00980392
2575.96	-35469.7	-13463.9	15.0931	-0.24	-0.450001	0.00980392
2575.98	-35469.8	-13464.1	15.0884	-0.24	-0.450031	0.00980392
2576	-35469.9	-13464.3	15.0838	-0.24	-0.450041	0.00980392
2576.02	-35470	-13464.5	15.0795	-0.24	-0.449989	0.00980392
2576.03	-35470.2	-13464.8	15.0759	-0.24	-0.449879	0.00980392
2576.05	-35470.3	-13465	15.0726	-0.24	-0.449849	0.00980392
2576.07	-35470.4	-13465.3	15.0695	-0.24	-0.450062	0.00980392
2576.08	-35470.6	-13465.5	15.0663	-0.24	-0.450686	0.00980392
2576.1	-35470.7	-13465.7	15.0629	-0.24	-0.451898	0.00980392
2576.12	-35470.8	-13465.8	15.059	-0.24	-0.453877	0.00980392
2576.13	-35470.9	-13466.1	15.0546	-0.24	-0.45672	0.00980392
2576.15	-35471.1	-13466.3	15.05	-0.24	-0.46035	0.00980392
2576.17	-35471.2	-13466.5	15.0453	-0.24	-0.464671	0.00980392
2576.18	-35471.3	-13466.7	15.0408	-0.24	-0.469694	0.00980392
2576.2	-35471.5	-13467	15.0363	-0.24	-0.475605	0.00980392
2576.22	-35471.6	-13467.2	15.0317	-0.24	-0.482604	0.00980392
2576.24	-35471.7	-13467.4	15.027	-0.24	-0.490532	0.00980392
2576.25	-35471.8	-13467.6	15.0225	-0.24	-0.498704	0.00980392
2576.27	-35472	-13467.8	15.0184	-0.24	-0.506408	0.00980392
2576.29	-35472.1	-13468.1	15.0148	-0.24	-0.513379	0.00980392
2576.3	-35472.2	-13468.3	15.0116	-0.24	-0.519924	0.00980392
2576.32	-35472.4	-13468.5	15.0086	-0.24	-0.526368	0.00980392
2576.34	-35472.5	-13468.7	15.0054	-0.24	-0.532583	0.00980392
2576.36	-35472.6	-13468.9	15.0019	-0.24	-0.53795	0.00980392
2576.37	-35472.7	-13469.2	14.9977	-0.24	-0.541861	0.00980392
2576.39	-35472.9	-13469.4	14.9931	-0.24	-0.54436	0.00980392
2576.41	-35473	-13469.6	14.9883	-0.24	-0.546105	0.00980392
2576.42	-35473.1	-13469.8	14.9837	-0.24	-0.547718	0.00980392
2576.44	-35473.3	-13470	14.9793	-0.24	-0.549166	0.00980392
2576.46	-35473.4	-13470.3	14.9749	-0.24	-0.549965	0.00980392
2576.47	-35473.5	-13470.5	14.9703	-0.24	-0.549675	0.00980392
2576.49	-35473.6	-13470.7	14.9656	-0.24	-0.548492	0.00980392
2576.51	-35473.8	-13470.9	14.9612	-0.24	-0.547048	0.00980392
2576.53	-35473.9	-13471.1	14.9573	-0.24	-0.545914	0.00980392
2576.54	-35474	-13471.4	14.9539	-0.24	-0.544978	0.00980393
2576.56	-35474.1	-13471.6	14.9507	-0.24	-0.543729	0.00980392
2576.58	-35474.3	-13471.8	14.9476	-0.24	-0.541734	0.00980391
2576.59	-35474.4	-13472	14.9442	-0.24	-0.539258	0.0098039
2576.61	-35474.5	-13472.3	14.9405	-0.24	-0.536907	0.00980392
2576.63	-35474.7	-13472.5	14.9363	-0.24	-0.535194	0.00980398
2576.64	-35474.8	-13472.7	14.9318	-0.24	-0.534097	0.00980402
2576.66	-35474.9	-13472.9	14.9272	-0.24	-0.533399	0.00980394
2576.68	-35475	-13473.1	14.9227	-0.24	-0.532936	0.0098037
2576.7	-35475.1	-13473.3	14.9182	-0.24	-0.532825	0.00980356
2576.71	-35475.3	-13473.6	14.9136	-0.24	-0.533284	0.00980388
2576.73	-35475.4	-13473.8	14.9088	-0.24	-0.534529	0.00980479
2576.75	-35475.5	-13474	14.9041	-0.24	-0.536777	0.00980522
2576.76	-35475.7	-13474.2	14.8998	-0.24	-0.540241	0.00980376
2576.78	-35475.8	-13474.5	14.8962	-0.24	-0.545012	0.00980026
2576.8	-35475.9	-13474.7	14.893	-0.24	-0.550754	0.00979884
2576.81	-35476	-13474.9	14.8898	-0.24	-0.557044	0.00980454
2576.83	-35476.2	-13475.1	14.8864	-0.24	-0.563588	0.00981749
2576.85	-35476.3	-13475.3	14.8828	-0.24	-0.570516	0.00982141
2576.87	-35476.4	-13475.6	14.8794	-0.24	-0.578049	0.00979667
2576.88	-35476.5	-13475.8	14.8761	-0.24	-0.586164	0.00974816
2576.9	-35476.6	-13476	14.8728	-0.24	-0.594256	0.00973928
2576.92	-35476.8	-13476.2	14.8691	-0.24	-0.601638	0.00984171
2576.93	-35476.9	-13476.4	14.8648	-0.24	-0.607895	0.0100995
2576.95	-35477	-13476.7	14.8602	-0.24	-0.613169	0.0105009
2576.97	-35477.1	-13476.9	14.8556	-0.24	-0.617666	0.0110275
2576.98	-35477.3	-13477.1	14.8509	-0.24	-0.621538	0.0116749
2577	-35477.4	-13477.3	14.8463	-0.24	-0.624831	0.012468
2577.02	-35477.5	-13477.6	14.8417	-0.24	-0.627575	0.0134335
2577.04	-35477.6	-13477.8	14.8371	-0.24	-0.629882	0.0145387
2577.05	-35477.7	-13478	14.8327	-0.24	-0.631978	0.0156627
2577.07	-35477.9	-13478.2	14.8286	-0.24	-0.634098	0.0166787
2577.09	-35478	-13478.4	14.825	-0.24	-0.636362	0.0175198
2577.1	-35478.1	-13478.7	14.8217	-0.24	-0.638726	0.0182072
2577.12	-35478.2	-13478.9	14.8186	-0.24	-0.641134	0.0187683
2577.14	-35478.3	-13479.1	14.8154	-0.24	-0.643488	0.0192089
2577.15	-35478.5	-13479.3	14.812	-0.24	-0.645648	0.0195107
2577.17	-35478.6	-13479.5	14.808	-0.24	-0.647478	0.0196563
2577.19	-35478.7	-13479.8	14.8034	-0.24	-0.648876	0.019671
2577.2	-35478.8	-13480	14.7986	-0.24	-0.649782	0.0196263
2577.22	-35478.9	-13480.2	14.7939	-0.24	-0.650154	0.0195928
2577.24	-35479.1	-13480.4	14.7894	-0.24	-0.650133	0.0195915
2577.26	-35479.2	-13480.7	14.785	-0.24	-0.650011	0.0196039
2577.27	-35479.3	-13480.9	14.7803	-0.240001	-0.650058	0.0196115
2577.29	-35479.4	-13481.1	14.7756	-0.240001	-0.650196	0.0196107
2577.31	-35479.5	-13481.3	14.7712	-0.240001	-0.650113	0.019608
2577.32	-35479.7	-13481.5	14.7673	-0.239997	-0.64952	0.0196093
2577.34	-35479.8	-13481.8	14.764	-0.239994	-0.648429	0.0196124
2577.36	-35479.9	-13482	14.7608	-0.239998	-0.647023	0.01961
2577.38	-35480	-13482.2	14.7575	-0.240011	-0.645447	0.0195971
2577.39	-35480.1	-13482.4	14.7541	-0.240021	-0.643494	0.0195865
2577.41	-35480.2	-13482.6	14.7508	-0.240009	-0.640788	0.0195991
2577.43	-35480.3	-13482.9	14.7476	-0.23996	-0.637014	0.019649
2577.44	-35480.5	-13483.1	14.7443	-0.239923	-0.632419	0.0196869
2577.46	-35480.6	-13483.3	14.7407	-0.239975	-0.627523	0.019633
2577.48	-35480.7	-13483.5	14.7364	-0.240161	-0.622781	0.0194176
2577.49	-35480.8	-13483.8	14.7317	-0.240281	-0.618203	0.019045
2577.51	-35480.9	-13484	14.7269	-0.240032	-0.613608	0.0185506
2577.53	-35481.1	-13484.2	14.7223	-0.239201	-0.608883	0.0179583
2577.55	-35481.2	-13484.4	14.7179	-0.237975	-0.604243	0.0172371
2577.56	-35481.3	-13484.6	14.7133	-0.236667	-0.6	0.0163399
2577.58	-35481.4	-13484.9	14.7086	-0.235509	-0.596356	0.0152525
2577.6	-35481.5	-13485.1	14.704	-0.234424	-0.593073	0.0140933
2577.61	-35481.6	-13485.3	14.6998	-0.23326	-0.589802	0.0130133
2577.63	-35481.7	-13485.5	14.6961	-0.231952	-0.586322	0.0121252
2577.65	-35481.9	-13485.8	14.6928	-0.230742	-0.582839	0.0114122
2577.66	-35482	-13486	14.6896	-0.229936	-0.579649	0.0108302
2577.68	-35482.1	-13486.2	14.6863	-0.229704	-0.576973	0.0103516
2577.7	-35482.2	-13486.4	14.6829	-0.229826	-0.57482	0.00999527
2577.72	-35482.3	-13486.6	14.6796	-0.230017	-0.573163	0.00978815
2577.73	-35482.4	-13486.9	14.6763	-0.230075	-0.57192	0.00973329
2577.75	-35482.5	-13487.1	14.6729	-0.23004	-0.570856	0.00976645
2577.77	-35482.7	-13487.3	14.669	-0.229992	-0.56971	0.00981181
2577.78	-35482.8	-13487.5	14.6646	-0.229979	-0.568405	0.00982294
2577.8	-35482.9	-13487.8	14.66	-0.22999	-0.567232	0.00981285
2577.82	-35483	-13488	14.6553	-0.230003	-0.566525	0.00980162
2577.83	-35483.1	-13488.2	14.6508	-0.230005	-0.566393	0.00980004
2577.85	-35483.2	-13488.4	14.6463	-0.230002	-0.566555	0.0098029
2577.87	-35483.3	-13488.6	14.6417	-0.229999	-0.566696	0.00980351
2577.89	-35483.4	-13488.9	14.637	-0.229999	-0.566681	0.00980044
2577.9	-35483.6	-13489.1	14.6324	-0.229999	-0.566641	0.00980007
2577.92	-35483.7	-13489.3	14.6284	-0.23	-0.566722	0.00980904
2577.94	-35483.8	-13489.5	14.6249	-0.23	-0.566886	0.00982213
2577.95	-35483.9	-13489.8	14.6217	-0.23	-0.566858	0.00981918
2577.97	-35484	-13490	14.6184	-0.23	-0.566358	0.00978079
2577.99	-35484.1	-13490.2	14.615	-0.23	-0.56534	0.00973298
2578	-35484.2	-13490.4	14.6116	-0.23	-0.564008	0.00975077
2578.02	-35484.3	-13490.7	14.6083	-0.23	-0.562577	0.00990894
2578.04	-35484.5	-13490.9	14.6051	-0.23	-0.56126	0.0102279
2578.06	-35484.6	-13491.1	14.6016	-0.23	-0.560266	0.0106775
2578.07	-35484.7	-13491.3	14.5976	-0.23	-0.559789	0.0112288
2578.09	-35484.8	-13491.5	14.593	-0.23	-0.559768	0.0118963
2578.11	-35484.9	-13491.8	14.5883	-0.23	-0.559942	0.0127291
2578.12	-35485	-13492	14.5837	-0.23	-0.56006	0.0137676
2578.14	-35485.1	-13492.2	14.5792	-0.23	-0.56006	0.0149285
2578.16	-35485.2	-13492.4	14.5747	-0.23	-0.560013	0.0160447
2578.17	-35485.3	-13492.7	14.57	-0.23	-0.559983	0.0169637
2578.19	-35485.4	-13492.9	14.5653	-0.23	-0.559984	0.0176992
2578.21	-35485.5	-13493.1	14.561	-0.23	-0.559997	0.0183613
2578.23	-35485.7	-13493.3	14.5571	-0.23	-0.560005	0.0190517
2578.24	-35485.8	-13493.5	14.5538	-0.23	-0.560004	0.019791
2578.26	-35485.9	-13493.8	14.5506	-0.23	-0.560001	0.0205599
2578.28	-35486	-13494	14.5472	-0.23	-0.559998	0.0213615
2578.29	-35486.1	-13494.2	14.5438	-0.23	-0.559999	0.0223543
2578.31	-35486.2	-13494.4	14.5404	-0.23	-0.56	0.0237619
2578.33	-35486.3	-13494.7	14.5372	-0.23	-0.560001	0.0257704
2578.34	-35486.4	-13494.9	14.5339	-0.23	-0.560002	0.028351
2578.36	-35486.5	-13495.1	14.5302	-0.23	-0.56	0.0313988
2578.38	-35486.6	-13495.3	14.526	-0.23	-0.559996	0.034815
2578.39	-35486.7	-13495.6	14.5214	-0.23	-0.559994	0.0385301
2578.41	-35486.8	-13495.8	14.5167	-0.23	-0.56	0.0424837
2578.43	-35486.9	-13496	14.5121	-0.23	-0.560014	0.0465975
2578.45	-35487.1	-13496.2	14.5076	-0.23	-0.560021	0.0507226
2578.46	-35487.2	-13496.4	14.5031	-0.23	-0.559997	0.0546925
2578.48	-35487.3	-13496.7	14.4983	-0.23	-0.559944	0.0583649
2578.5	-35487.4	-13496.9	14.4937	-0.23	-0.559925	0.0616788
2578.51	-35487.5	-13497.1	14.4895	-0.23	-0.56002	0.0645904
2578.53	-35487.6	-13497.3	14.4859	-0.23	-0.560221	0.0670858
2578.55	-35487.7	-13497.6	14.4826	-0.23	-0.560275	0.0692354
2578.57	-35487.8	-13497.8	14.4794	-0.23	-0.559887	0.0711241
2578.58	-35487.9	-13498	14.4761	-0.23	-0.558924	0.0728036
2578.6	-35488	-13498.2	14.4726	-0.23	-0.557651	0.0742457
2578.62	-35488.1	-13498.4	14.4692	-0.23	-0.556386	0.0754106
2578.63	-35488.2	-13498.7	14.4658	-0.23	-0.555295	0.0762917
2578.65	-35488.3	-13498.9	14.4625	-0.23	-0.554235	0.0769487
2578.67	-35488.4	-13499.1	14.4592	-0.23	-0.553027	0.0774493
2578.68	-35488.5	-13499.3	14.456	-0.23	-0.551664	0.0778541
2578.7	-35488.6	-13499.6	14.4525	-0.23	-0.550485	0.0782084
2578.72	-35488.7	-13499.8	14.4485	-0.23	-0.549866	0.0785557
2578.74	-35488.8	-13500	14.4441	-0.23	-0.549855	0.0789197
2578.75	-35488.9	-13500.2	14.4394	-0.23	-0.550016	0.0792962
2578.77	-35489	-13500.5	14.4348	-0.23	-0.54988	0.0796812
2578.79	-35489.1	-13500.7	14.4303	-0.23	-0.549147	0.080178
2578.8	-35489.2	-13500.9	14.4258	-0.23	-0.547725	0.081025
2578.82	-35489.3	-13501.1	14.4211	-0.23	-0.545538	0.0824609
2578.84	-35489.4	-13501.3	14.4164	-0.23	-0.542545	0.0845144
2578.85	-35489.5	-13501.6	14.4119	-0.23	-0.53874	0.0869867
2578.87	-35489.6	-13501.8	14.408	-0.23	-0.534121	0.0896815
2578.89	-35489.7	-13502	14.4046	-0.23	-0.528734	0.0926738
2578.91	-35489.8	-13502.2	14.4013	-0.23	-0.522671	0.0962902
2578.92	-35489.9	-13502.5	14.398	-0.23	-0.516036	0.10086
2578.94	-35490.1	-13502.7	14.3946	-0.23	-0.509105	0.106615
2578.96	-35490.2	-13502.9	14.3912	-0.23	-0.502296	0.113707
2578.97	-35490.3	-13503.1	14.3879	-0.23	-0.496	0.122307
2578.99	-35490.4	-13503.3	14.3847	-0.23	-0.49026	0.132841
2579.01	-35490.5	-13503.6	14.3811	-0.23	-0.484877	0.145912
2579.02	-35490.6	-13503.8	14.377	-0.23	-0.479686	0.162103
2579.04	-35490.7	-13504	14.3725	-0.23	-0.474868	0.181793
2579.06	-35490.8	-13504.2	14.3678	-0.23	-0.470804	0.205239
2579.08	-35490.9	-13504.5	14.3632	-0.23	-0.467812	0.232614
2579.09	-35491	-13504.7	14.3587	-0.23	-0.465626	0.263402
2579.11	-35491.1	-13504.9	14.3541	-0.23	-0.463691	0.296747
2579.13	-35491.2	-13505.1	14.3495	-0.23	-0.461528	0.331831
2579.14	-35491.3	-13505.4	14.3448	-0.23	-0.459182	0.368119
2579.16	-35491.4	-13505.6	14.3405	-0.23	-0.456916	0.405192
2579.18	-35491.5	-13505.8	14.3367	-0.23	-0.454906	0.442559
2579.19	-35491.6	-13506	14.3334	-0.23	-0.452829	0.479303
2579.21	-35491.7	-13506.2	14.3302	-0.23	-0.450184	0.514354
2579.23	-35491.8	-13506.5	14.3269	-0.23	-0.446563	0.546837
2579.25	-35491.9	-13506.7	14.3234	-0.23	-0.442002	0.576803
2579.26	-35491.9	-13506.9	14.32	-0.23	-0.436667	0.604575
2579.28	-35492	-13507.1	14.3166	-0.23	-0.43067	0.630344
2579.3	-35492.1	-13507.4	14.3132	-0.23	-0.423898	0.653756
2579.31	-35492.2	-13507.6	14.3098	-0.23	-0.416184	0.674325
2579.33	-35492.3	-13507.8	14.3063	-0.23	-0.407491	0.691727
2579.35	-35492.4	-13508	14.3029	-0.23	-0.398234	0.706187
2579.36	-35492.5	-13508.2	14.2996	-0.23	-0.388917	0.718047
2579.38	-35492.6	-13508.5	14.2964	-0.23	-0.379865	0.727603
2579.4	-35492.7	-13508.7	14.2931	-0.23	-0.370881	0.735028
2579.41	-35492.8	-13508.9	14.2893	-0.23	-0.361682	0.740476
2579.43	-35492.9	-13509.1	14.2849	-0.23	-0.35223	0.744147
2579.45	-35493	-13509.4	14.2803	-0.23	-0.343074	0.74636
2579.47	-35493.1	-13509.6	14.2756	-0.23	-0.334846	0.74745
2579.48	-35493.2	-13509.8	14.2711	-0.23	-0.327776	0.747742
2579.5	-35493.3	-13510	14.2666	-0.23	-0.321279	0.747544
2579.52	-35493.4	-13510.3	14.262	-0.23	-0.314677	0.747162
2579.53	-35493.5	-13510.5	14.2572	-0.23	-0.307708	0.746789
2579.55	-35493.6	-13510.7	14.2527	-0.23	-0.300826	0.746425
2579.57	-35493.7	-13510.9	14.2486	-0.23	-0.294548	0.746055
2579.59	-35493.8	-13511.1	14.2451	-0.23	-0.288948	0.745675
