# Supplementary material for: Extraction of driving behavior primitives considering driver expectation and vehicle dynamics
Source: PLoS One. 2025 Dec 31;20(12):e0340123. doi: 10.1371/journal.pone.0340123 (PMC12755792; doi:10.1371/journal.pone.0340123)
Supplement: S2 File — The dataset utilized in this study is organized into two main folders, categorizing driving scenarios into straight driving and turning maneuvers. These folders contain the raw, unprocessed behavioral data. For a detailed description of the variables and format within the.xlsx files, please refer to the accompanying readme.txt file. (ZIP) [file pone.0340123.s002.zip › DataSetForPimitiveExaction-2/turning/c28_w_1.xlsx]

## Sheet: Sheet1
2490.92	-35926.3	-14552.4	5.2123	2.79552	0.0462705	-2.84604
2490.94	-35926.4	-14552.5	5.25931	2.77455	0.0528053	-2.82377
2490.95	-35926.4	-14552.6	5.30594	2.7518	0.0606046	-2.79842
2490.97	-35926.4	-14552.7	5.35226	2.72572	0.0704079	-2.77052
2490.99	-35926.5	-14552.8	5.3983	2.69473	0.0829396	-2.74058
2491	-35926.5	-14552.8	5.44398	2.65913	0.0981296	-2.7085
2491.02	-35926.5	-14552.9	5.48906	2.62125	0.115049	-2.67349
2491.04	-35926.6	-14553	5.53331	2.58339	0.132771	-2.63477
2491.06	-35926.6	-14553.1	5.57669	2.54493	0.151233	-2.59203
2491.07	-35926.6	-14553.2	5.61931	2.50265	0.171177	-2.54537
2491.09	-35926.6	-14553.3	5.66129	2.45333	0.19333	-2.49489
2491.11	-35926.7	-14553.4	5.70253	2.39642	0.21772	-2.44009
2491.12	-35926.7	-14553.5	5.74276	2.3334	0.243817	-2.37997
2491.14	-35926.7	-14553.6	5.78173	2.26572	0.271058	-2.3136
2491.16	-35926.8	-14553.7	5.81944	2.19318	0.298651	-2.24057
2491.17	-35926.8	-14553.7	5.85607	2.1145	0.325646	-2.16088
2491.19	-35926.8	-14553.8	5.89177	2.02844	0.351126	-2.07446
2491.21	-35926.9	-14553.9	5.9263	1.93436	0.374523	-1.98082
2491.23	-35926.9	-14554	5.95921	1.83199	0.395468	-1.87919
2491.24	-35926.9	-14554.1	5.99009	1.72102	0.413744	-1.76888
2491.26	-35927	-14554.2	6.01884	1.60085	0.430365	-1.64983
2491.28	-35927	-14554.3	6.04551	1.47072	0.446954	-1.52228
2491.29	-35927.1	-14554.4	6.07009	1.3301	0.464779	-1.38669
2491.31	-35927.1	-14554.5	6.09221	1.18006	0.482661	-1.24482
2491.33	-35927.1	-14554.6	6.11131	1.02232	0.498393	-1.099
2491.34	-35927.2	-14554.7	6.12697	0.859145	0.510214	-0.951723
2491.36	-35927.2	-14554.8	6.1395	0.69587	0.518926	-0.806207
2491.38	-35927.2	-14554.9	6.14948	0.5389	0.526243	-0.665963
2491.39	-35927.3	-14555	6.15738	0.394104	0.533322	-0.534342
2491.41	-35927.3	-14555.1	6.16316	0.264749	0.538669	-0.413954
2491.43	-35927.3	-14555.2	6.16667	0.153333	0.54	-0.30719
2491.45	-35927.4	-14555.3	6.1679	0.0616917	0.536125	-0.215959
2491.46	-35927.4	-14555.4	6.16758	-0.0109734	0.530229	-0.140265
2491.48	-35927.5	-14555.5	6.16661	-0.0661183	0.526592	-0.0796302
2491.5	-35927.5	-14555.6	6.16566	-0.105497	0.528045	-0.0332728
2491.51	-35927.5	-14555.7	6.1646	-0.131857	0.532564	0.000618316
2491.53	-35927.6	-14555.8	6.16313	-0.148158	0.537104	0.0240695
2491.55	-35927.6	-14555.9	6.16109	-0.157054	0.539518	0.0390301
2491.57	-35927.7	-14556	6.1587	-0.16034	0.540184	0.047232
2491.58	-35927.7	-14556.1	6.15624	-0.159665	0.539922	0.0503687
2491.6	-35927.7	-14556.2	6.1539	-0.156413	0.539268	0.0499368
2491.62	-35927.8	-14556.3	6.15167	-0.151347	0.538082	0.0469641
2491.63	-35927.8	-14556.4	6.14949	-0.145138	0.536125	0.0424086
2491.65	-35927.8	-14556.5	6.14731	-0.13837	0.533274	0.0370506
2491.67	-35927.9	-14556.6	6.14503	-0.131444	0.529636	0.0313104
2491.68	-35927.9	-14556.6	6.14259	-0.12474	0.525343	0.0255639
2491.7	-35928	-14556.7	6.14006	-0.118563	0.520379	0.020092
2491.72	-35928	-14556.8	6.1378	-0.113089	0.514469	0.0150125
2491.74	-35928.1	-14556.9	6.13619	-0.108481	0.507317	0.010426
2491.75	-35928.1	-14557	6.1352	-0.104739	0.49885	0.00638952
2491.77	-35928.1	-14557.1	6.1342	-0.101632	0.489321	0.00289584
2491.79	-35928.2	-14557.2	6.13253	-0.0989129	0.479017	-6.78286e-05
2491.8	-35928.2	-14557.3	6.13013	-0.0964626	0.468421	-0.0025311
2491.82	-35928.3	-14557.4	6.12771	-0.0943227	0.458271	-0.00454478
2491.84	-35928.3	-14557.5	6.12598	-0.0925453	0.449301	-0.00616072
2491.85	-35928.3	-14557.6	6.12498	-0.0911776	0.441836	-0.00742334
2491.87	-35928.4	-14557.7	6.124	-0.0902623	0.435756	-0.00836901
2491.89	-35928.4	-14557.8	6.12233	-0.0898348	0.430917	-0.00903429
2491.91	-35928.5	-14557.9	6.11995	-0.0898002	0.427156	-0.00946817
2491.92	-35928.5	-14558	6.11752	-0.089942	0.424293	-0.00973111
2491.94	-35928.6	-14558.1	6.11569	-0.0900486	0.422157	-0.00988117
2491.96	-35928.6	-14558.2	6.11452	-0.0900556	0.420715	-0.00993196
2491.97	-35928.6	-14558.3	6.11364	-0.0900152	0.42004	-0.0098618
2491.99	-35928.7	-14558.4	6.1127	-0.0899803	0.420202	-0.00965041
2492.01	-35928.7	-14558.5	6.11158	-0.0899721	0.421152	-0.00930704
2492.02	-35928.8	-14558.6	6.11037	-0.0899899	0.422756	-0.008861
2492.04	-35928.8	-14558.7	6.10913	-0.09003	0.424871	-0.00833461
2492.06	-35928.8	-14558.8	6.10794	-0.0900582	0.427234	-0.00767558
2492.08	-35928.9	-14558.8	6.10689	-0.0900231	0.429512	-0.0067883
2492.09	-35928.9	-14558.9	6.10601	-0.0898923	0.431389	-0.0055911
2492.11	-35929	-14559	6.10506	-0.0897937	0.432689	-0.00412223
2492.13	-35929	-14559.1	6.10366	-0.0899346	0.433304	-0.00247927
2492.14	-35929.1	-14559.2	6.10151	-0.0905041	0.433135	-0.000747478
2492.16	-35929.1	-14559.3	6.09903	-0.0915628	0.432135	0.00107531
2492.18	-35929.1	-14559.4	6.09687	-0.0931175	0.430276	0.00302791
2492.19	-35929.2	-14559.5	6.09555	-0.0951473	0.42756	0.0051382
2492.21	-35929.2	-14559.6	6.09466	-0.0974738	0.424144	0.00737081
2492.23	-35929.3	-14559.7	6.09343	-0.0998625	0.42024	0.00966802
2492.24	-35929.3	-14559.8	6.09132	-0.102132	0.416027	0.0119711
2492.26	-35929.4	-14559.9	6.08881	-0.104352	0.411515	0.0142166
2492.28	-35929.4	-14560	6.08667	-0.106667	0.406667	0.0163399
2492.3	-35929.5	-14560.1	6.08542	-0.10914	0.401441	0.0182969
2492.31	-35929.5	-14560.2	6.08453	-0.111508	0.39578	0.0201268
2492.33	-35929.5	-14560.3	6.08323	-0.113428	0.389623	0.0218894
2492.35	-35929.6	-14560.4	6.08104	-0.114711	0.382978	0.0235982
2492.36	-35929.6	-14560.4	6.07853	-0.115693	0.376077	0.0251111
2492.38	-35929.7	-14560.5	6.07647	-0.116821	0.369201	0.0262533
2492.4	-35929.7	-14560.6	6.07531	-0.118285	0.36232	0.0269197
2492.41	-35929.8	-14560.7	6.07441	-0.119558	0.354525	0.0272014
2492.43	-35929.8	-14560.8	6.07302	-0.119986	0.344753	0.0272236
2492.45	-35929.9	-14560.9	6.07075	-0.119253	0.33245	0.0270593
2492.47	-35929.9	-14561	6.06825	-0.117838	0.318267	0.0266565
2492.48	-35929.9	-14561.1	6.0663	-0.116336	0.303028	0.0259453
2492.5	-35930	-14561.2	6.0652	-0.115109	0.287097	0.0249251
2492.52	-35930	-14561.3	6.06429	-0.114057	0.269915	0.0237344
2492.53	-35930.1	-14561.4	6.06279	-0.113022	0.250818	0.0225281
2492.55	-35930.1	-14561.5	6.06045	-0.111913	0.230017	0.0213941
2492.57	-35930.2	-14561.6	6.05797	-0.110756	0.209231	0.0203057
2492.59	-35930.2	-14561.7	6.05613	-0.109589	0.190297	0.0192251
2492.6	-35930.2	-14561.7	6.0551	-0.108438	0.173542	0.0181278
2492.62	-35930.3	-14561.8	6.05416	-0.107313	0.157066	0.0170091
2492.64	-35930.3	-14561.9	6.05254	-0.106221	0.138826	0.0158667
2492.65	-35930.4	-14562	6.05015	-0.105137	0.118055	0.0147206
2492.67	-35930.4	-14562.1	6.04771	-0.103991	0.0955906	0.0136195
2492.69	-35930.5	-14562.2	6.04598	-0.102715	0.0723691	0.0126138
2492.7	-35930.5	-14562.3	6.045	-0.101407	0.0492034	0.0117578
2492.72	-35930.6	-14562.4	6.04402	-0.100339	0.0267744	0.0111097
2492.74	-35930.6	-14562.5	6.04229	-0.0997796	0.0057276	0.0107257
2492.76	-35930.7	-14562.6	6.03985	-0.0997235	-0.0138723	0.0106195
2492.77	-35930.7	-14562.7	6.03746	-0.099913	-0.0324983	0.0107659
2492.79	-35930.7	-14562.8	6.03584	-0.10009	-0.0506096	0.0111404
2492.81	-35930.8	-14562.9	6.0349	-0.10014	-0.0681301	0.0117593
2492.82	-35930.8	-14562.9	6.03387	-0.100059	-0.0845585	0.012671
2492.84	-35930.9	-14563	6.03203	-0.0998619	-0.09944	0.0139149
2492.86	-35930.9	-14563.1	6.02955	-0.0997083	-0.113045	0.0154066
2492.87	-35931	-14563.2	6.02721	-0.0998593	-0.126135	0.0169771
2492.89	-35931	-14563.3	6.02571	-0.100546	-0.139285	0.0184717
2492.91	-35931.1	-14563.4	6.02482	-0.101675	-0.151058	0.0198945
2492.93	-35931.1	-14563.5	6.02378	-0.102965	-0.158848	0.0213419
2492.94	-35931.1	-14563.6	6.02191	-0.104157	-0.160284	0.0228947
2492.96	-35931.2	-14563.7	6.01943	-0.105247	-0.155494	0.0244636
2492.98	-35931.2	-14563.8	6.01711	-0.106379	-0.146057	0.0258606
2492.99	-35931.3	-14563.9	6.01559	-0.107664	-0.133506	0.0269198
2493.01	-35931.3	-14564	6.01464	-0.108935	-0.118864	0.0276694
2493.03	-35931.4	-14564.1	6.01358	-0.109888	-0.102897	0.0282329
2493.04	-35931.4	-14564.1	6.01184	-0.110272	-0.0863802	0.0287186
2493.06	-35931.4	-14564.2	6.0095	-0.110218	-0.070134	0.0291219
2493.08	-35931.5	-14564.3	6.00696	-0.110019	-0.0550014	0.0293913
2493.1	-35931.5	-14564.4	6.00455	-0.109926	-0.0417046	0.0294903
2493.11	-35931.6	-14564.5	6.0023	-0.109944	-0.0302813	0.0294705
2493.13	-35931.6	-14564.6	6.00013	-0.109997	-0.0205263	0.0294144
2493.15	-35931.7	-14564.7	5.99796	-0.110021	-0.0123689	0.0293901
2493.16	-35931.7	-14564.8	5.99572	-0.110015	-0.00638274	0.0293965
2493.18	-35931.7	-14564.9	5.99333	-0.11	-0.00333333	0.0294118
2493.2	-35931.8	-14565	5.9908	-0.109993	-0.00377556	0.0294186
2493.21	-35931.8	-14565.1	5.98842	-0.109995	-0.00742159	0.029417
2493.23	-35931.9	-14565.2	5.98658	-0.11	-0.0137729	0.0294114
2493.25	-35931.9	-14565.3	5.98546	-0.110005	-0.0223616	0.0294063
2493.27	-35932	-14565.3	5.98454	-0.110006	-0.0328225	0.0294056
2493.28	-35932	-14565.4	5.98312	-0.109999	-0.044812	0.0294132
2493.3	-35932	-14565.5	5.98087	-0.109984	-0.0579534	0.0294275
2493.32	-35932.1	-14565.6	5.97837	-0.10998	-0.0717781	0.0294311
2493.33	-35932.1	-14565.7	5.97639	-0.110008	-0.0858013	0.0294039
2493.35	-35932.2	-14565.8	5.97525	-0.110061	-0.0996483	0.0293517
2493.37	-35932.2	-14565.9	5.97435	-0.110071	-0.113206	0.0293423
2493.38	-35932.3	-14566	5.97291	-0.109959	-0.1264	0.0294523
2493.4	-35932.3	-14566.1	5.97062	-0.109762	-0.138934	0.0297256
2493.42	-35932.3	-14566.2	5.96813	-0.109745	-0.150073	0.03014
2493.43	-35932.4	-14566.3	5.96619	-0.110198	-0.159031	0.0306656
2493.45	-35932.4	-14566.4	5.96506	-0.111206	-0.165324	0.0312981
2493.47	-35932.5	-14566.5	5.96414	-0.112495	-0.168988	0.032077
2493.49	-35932.5	-14566.6	5.96275	-0.11376	-0.170115	0.0330449
2493.5	-35932.5	-14566.6	5.96065	-0.114873	-0.168928	0.0341717
2493.52	-35932.6	-14566.7	5.95816	-0.115969	-0.16585	0.0353204
2493.54	-35932.6	-14566.8	5.95566	-0.117195	-0.161322	0.0363475
2493.55	-35932.7	-14566.9	5.95334	-0.118505	-0.155814	0.0371811
2493.57	-35932.7	-14567	5.95114	-0.119606	-0.149841	0.03784
2493.59	-35932.8	-14567.1	5.94898	-0.120202	-0.143907	0.0383489
2493.61	-35932.8	-14567.2	5.94678	-0.120271	-0.138212	0.0387435
2493.62	-35932.8	-14567.3	5.94448	-0.120089	-0.132629	0.0390711
2493.64	-35932.9	-14567.4	5.942	-0.11994	-0.127021	0.0393794
2493.66	-35932.9	-14567.5	5.93952	-0.119924	-0.121348	0.0397126
2493.67	-35933	-14567.6	5.93737	-0.119976	-0.115664	0.0401119
2493.69	-35933	-14567.7	5.93588	-0.120025	-0.11002	0.0406181
2493.71	-35933	-14567.7	5.93489	-0.120038	-0.104394	0.0412749
2493.72	-35933.1	-14567.8	5.93383	-0.120016	-0.0987049	0.0421275
2493.74	-35933.1	-14567.9	5.93217	-0.119962	-0.0928871	0.0432093
2493.76	-35933.2	-14568	5.92991	-0.119919	-0.0870744	0.0444024
2493.78	-35933.2	-14568.1	5.9274	-0.119961	-0.0815367	0.0454861
2493.79	-35933.2	-14568.2	5.92497	-0.120139	-0.0765177	0.0462552
2493.81	-35933.3	-14568.3	5.92269	-0.120288	-0.0719676	0.0466806
2493.83	-35933.3	-14568.4	5.92051	-0.120118	-0.0676665	0.0468357
2493.84	-35933.4	-14568.5	5.91834	-0.119382	-0.0634548	0.0467838
2493.86	-35933.4	-14568.6	5.91612	-0.118204	-0.0596905	0.0464956
2493.88	-35933.5	-14568.7	5.91377	-0.116889	-0.0569872	0.0458956
2493.89	-35933.5	-14568.8	5.91124	-0.115704	-0.0558412	0.0449365
2493.91	-35933.5	-14568.8	5.90881	-0.114619	-0.055929	0.0437647
2493.93	-35933.6	-14568.9	5.90685	-0.113478	-0.0565834	0.0426081
2493.95	-35933.6	-14569	5.90563	-0.112182	-0.0572682	0.0416612
2493.96	-35933.7	-14569.1	5.90472	-0.110932	-0.0582015	0.040926
2493.98	-35933.7	-14569.2	5.90343	-0.110035	-0.0598687	0.0403366
2494	-35933.7	-14569.3	5.9013	-0.109717	-0.0626203	0.0398411
2494.01	-35933.8	-14569.4	5.8988	-0.109803	-0.0661603	0.0394554
2494.03	-35933.8	-14569.5	5.89667	-0.11	-0.07	0.0392157
2494.05	-35933.9	-14569.6	5.89542	-0.110077	-0.0737151	0.039139
2494.06	-35933.9	-14569.7	5.89453	-0.11005	-0.0771379	0.0391659
2494.08	-35934	-14569.8	5.89323	-0.109998	-0.0801653	0.0392181
2494.1	-35934	-14569.9	5.89106	-0.109979	-0.0827372	0.0392366
2494.12	-35934	-14570	5.88855	-0.109987	-0.084939	0.0392285
2494.13	-35934.1	-14570.1	5.88647	-0.110001	-0.0868862	0.0392144
2494.15	-35934.1	-14570.1	5.88523	-0.110007	-0.0885844	0.039209
2494.17	-35934.1	-14570.2	5.88432	-0.110005	-0.0897283	0.0392112
2494.18	-35934.2	-14570.3	5.88306	-0.109999	-0.0899591	0.0392167
2494.2	-35934.2	-14570.4	5.88106	-0.109994	-0.089158	0.0392215
2494.22	-35934.3	-14570.5	5.87861	-0.109994	-0.0877783	0.0392214
2494.23	-35934.3	-14570.6	5.87609	-0.110003	-0.0863552	0.0392127
2494.25	-35934.4	-14570.7	5.87374	-0.110017	-0.0851942	0.0391985
2494.27	-35934.4	-14570.8	5.87153	-0.110019	-0.0841357	0.0391975
2494.29	-35934.4	-14570.9	5.86937	-0.109986	-0.0829667	0.0392294
2494.3	-35934.5	-14571	5.86718	-0.109934	-0.0816599	0.0392807
2494.32	-35934.5	-14571.1	5.8649	-0.109934	-0.0805089	0.03928
2494.34	-35934.6	-14571.1	5.86244	-0.110064	-0.0798342	0.0391512
2494.35	-35934.6	-14571.2	5.85992	-0.110255	-0.079717	0.0388595
2494.37	-35934.6	-14571.3	5.85769	-0.110232	-0.0798867	0.0384305
2494.39	-35934.7	-14571.4	5.85612	-0.109708	-0.0800488	0.037894
2494.4	-35934.7	-14571.5	5.85515	-0.108651	-0.0800707	0.0372475
2494.42	-35934.7	-14571.6	5.85413	-0.10735	-0.0800239	0.0364482
2494.44	-35934.8	-14571.7	5.8524	-0.106103	-0.0799904	0.0354541
2494.45	-35934.8	-14571.8	5.84997	-0.105	-0.0799959	0.0343137
2494.47	-35934.9	-14571.9	5.84757	-0.103897	-0.0800052	0.0331733
2494.49	-35934.9	-14572	5.84591	-0.10265	-0.0799827	0.0321792
2494.51	-35934.9	-14572.1	5.84496	-0.101349	-0.0799459	0.03138
2494.52	-35935	-14572.2	5.84395	-0.100292	-0.079962	0.0307335
2494.54	-35935	-14572.2	5.84216	-0.099768	-0.0800893	0.0301969
2494.56	-35935.1	-14572.3	5.8397	-0.0997448	-0.0802236	0.0297677
2494.57	-35935.1	-14572.4	5.83733	-0.0999362	-0.0801312	0.0294761
2494.59	-35935.1	-14572.5	5.83577	-0.100066	-0.0795898	0.0293479
2494.61	-35935.2	-14572.6	5.83485	-0.100066	-0.078564	0.0293478
2494.62	-35935.2	-14572.7	5.83379	-0.100014	-0.0771451	0.0293985
2494.64	-35935.3	-14572.8	5.83189	-0.0999816	-0.0754134	0.0294281
2494.66	-35935.3	-14572.9	5.8294	-0.0999829	-0.0733116	0.029425
2494.68	-35935.3	-14573	5.8271	-0.0999971	-0.0707025	0.0294132
2494.69	-35935.4	-14573.1	5.82565	-0.100005	-0.0674927	0.0294136
2494.71	-35935.4	-14573.2	5.82475	-0.100005	-0.063957	0.0294206
2494.73	-35935.5	-14573.2	5.82362	-0.100001	-0.0605526	0.0294154
2494.74	-35935.5	-14573.3	5.82161	-0.0999984	-0.0576838	0.0293856
2494.76	-35935.5	-14573.4	5.81911	-0.0999985	-0.0553833	0.0293637
2494.78	-35935.6	-14573.5	5.81687	-0.0999998	-0.0535281	0.0294011
2494.8	-35935.6	-14573.6	5.81553	-0.100001	-0.0520127	0.0295512
2494.81	-35935.7	-14573.7	5.81464	-0.100002	-0.0508362	0.02988
2494.83	-35935.7	-14573.8	5.81343	-0.1	-0.0500347	0.0304578
2494.85	-35935.7	-14573.9	5.81133	-0.0999963	-0.0496363	0.031299
2494.86	-35935.8	-14574	5.80881	-0.0999944	-0.0496316	0.0321506
2494.88	-35935.8	-14574.1	5.80667	-0.1	-0.05	0.0326797
2494.9	-35935.9	-14574.1	5.80541	-0.100014	-0.050732	0.032434
2494.91	-35935.9	-14574.2	5.80453	-0.10002	-0.0518629	0.0304817
2494.93	-35935.9	-14574.3	5.80323	-0.0999975	-0.0534392	0.0257716
2494.95	-35936	-14574.4	5.80104	-0.0999443	-0.0554656	0.0172907
2494.97	-35936	-14574.5	5.79853	-0.0999254	-0.0578061	0.0041556
2494.98	-35936	-14574.6	5.79647	-0.100019	-0.0602951	-0.0144901
2495	-35936.1	-14574.7	5.7953	-0.100219	-0.0627661	-0.039517
2495.02	-35936.1	-14574.8	5.79441	-0.100272	-0.0650488	-0.0718359
2495.03	-35936.2	-14574.9	5.79302	-0.0998878	-0.0669728	-0.112362
2495.05	-35936.2	-14575	5.79075	-0.0989334	-0.0684299	-0.161379
2495.07	-35936.2	-14575.1	5.78825	-0.0976616	-0.0694607	-0.217662
2495.08	-35936.3	-14575.1	5.78629	-0.0963798	-0.0701271	-0.279768
2495.1	-35936.3	-14575.2	5.78518	-0.0952539	-0.070448	-0.346533
2495.12	-35936.4	-14575.3	5.78427	-0.0941643	-0.0703559	-0.417355
2495.14	-35936.4	-14575.4	5.78281	-0.0929588	-0.0697744	-0.49169
2495.15	-35936.4	-14575.5	5.78054	-0.0916443	-0.0687395	-0.568291
2495.17	-35936.5	-14575.6	5.77806	-0.0905022	-0.0674818	-0.644694
2495.19	-35936.5	-14575.7	5.77605	-0.0898364	-0.0662481	-0.71834
2495.2	-35936.5	-14575.8	5.77475	-0.0897201	-0.0651379	-0.787987
2495.22	-35936.6	-14575.9	5.77384	-0.0898874	-0.064034	-0.854331
2495.24	-35936.6	-14576	5.77294	-0.0900492	-0.0628068	-0.918207
2495.25	-35936.7	-14576	5.77186	-0.0900737	-0.0615053	-0.979851
2495.27	-35936.7	-14576.1	5.77066	-0.0900269	-0.0604038	-1.03875
2495.29	-35936.7	-14576.2	5.76942	-0.0899855	-0.0597815	-1.09438
2495.31	-35936.8	-14576.3	5.76821	-0.0899807	-0.0596776	-1.14723
2495.32	-35936.8	-14576.4	5.76712	-0.0899937	-0.0598718	-1.19892
2495.34	-35936.9	-14576.5	5.76621	-0.0900042	-0.0601334	-1.25104
2495.36	-35936.9	-14576.6	5.76531	-0.0900051	-0.0602767	-1.30402
2495.37	-35936.9	-14576.7	5.76405	-0.0900015	-0.0601581	-1.35725
2495.39	-35937	-14576.8	5.76208	-0.0899988	-0.059641	-1.41008
2495.41	-35937	-14576.9	5.75961	-0.0899987	-0.0586722	-1.4622
2495.42	-35937.1	-14576.9	5.75731	-0.0899997	-0.0572651	-1.51361
2495.44	-35937.1	-14577	5.7558	-0.0900004	-0.0554379	-1.56428
2495.46	-35937.1	-14577.1	5.75487	-0.0900004	-0.0532461	-1.61366
2495.48	-35937.2	-14577.2	5.75379	-0.0900001	-0.0507704	-1.66092
2495.49	-35937.2	-14577.3	5.75189	-0.0899997	-0.0481133	-1.70522
2495.51	-35937.2	-14577.4	5.7494	-0.0899995	-0.0455939	-1.74598
2495.53	-35937.3	-14577.5	5.7471	-0.0899998	-0.0436563	-1.7828
2495.54	-35937.3	-14577.6	5.74563	-0.0900008	-0.0426917	-1.8153
2495.56	-35937.4	-14577.7	5.74472	-0.0900015	-0.0426343	-1.84329
2495.58	-35937.4	-14577.8	5.74361	-0.0900005	-0.0431929	-1.86672
2495.59	-35937.4	-14577.9	5.74167	-0.0899969	-0.0440961	-1.88556
2495.61	-35937.5	-14577.9	5.73921	-0.0899944	-0.0452211	-1.9001
2495.63	-35937.5	-14578	5.7369	-0.0899988	-0.0465075	-1.91075
2495.64	-35937.6	-14578.1	5.73529	-0.0900125	-0.0478731	-1.91793
