# Supplementary material for: Extraction of driving behavior primitives considering driver expectation and vehicle dynamics
Source: PLoS One. 2025 Dec 31;20(12):e0340123. doi: 10.1371/journal.pone.0340123 (PMC12755792; doi:10.1371/journal.pone.0340123)
Supplement: S2 File — The dataset utilized in this study is organized into two main folders, categorizing driving scenarios into straight driving and turning maneuvers. These folders contain the raw, unprocessed behavioral data. For a detailed description of the variables and format within the.xlsx files, please refer to the accompanying readme.txt file. (ZIP) [file pone.0340123.s002.zip › DataSetForPimitiveExaction-2/turning/c28_w_2.xlsx]

## Sheet: Sheet1
2498.42	-35943.6	-14592.5	5.19565	-1.61098	0.0300096	1.83883
2498.43	-35943.6	-14592.5	5.16845	-1.66628	0.0299962	1.89562
2498.45	-35943.7	-14592.6	5.14001	-1.71936	0.0299717	1.95182
2498.47	-35943.7	-14592.7	5.11029	-1.76987	0.0299675	2.00656
2498.48	-35943.7	-14592.8	5.07924	-1.81766	0.0300187	2.05889
2498.5	-35943.7	-14592.9	5.04694	-1.8624	0.0301087	2.10801
2498.52	-35943.8	-14592.9	5.01376	-1.90351	0.0301166	2.15343
2498.54	-35943.8	-14593	4.98006	-1.94036	0.0299112	2.19468
2498.55	-35943.8	-14593.1	4.94612	-1.97237	0.0295794	2.23155
2498.57	-35943.9	-14593.2	4.91206	-1.99909	0.0295835	2.26422
2498.59	-35943.9	-14593.2	4.87797	-2.02005	0.0304171	2.29291
2498.6	-35943.9	-14593.3	4.8439	-2.03533	0.0322705	2.318
2498.62	-35944	-14593.4	4.80993	-2.04577	0.0348878	2.34006
2498.64	-35944	-14593.5	4.77608	-2.05225	0.0379793	2.35967
2498.65	-35944	-14593.5	4.74227	-2.05563	0.0413285	2.37738
2498.67	-35944.1	-14593.6	4.70822	-2.05673	0.0448103	2.39371
2498.69	-35944.1	-14593.7	4.67366	-2.05635	0.0483074	2.40915
2498.7	-35944.1	-14593.8	4.63859	-2.0548	0.051749	2.4242
2498.72	-35944.2	-14593.8	4.60328	-2.0519	0.0551144	2.43934
2498.74	-35944.2	-14593.9	4.56801	-2.04749	0.0583908	2.45501
2498.76	-35944.2	-14594	4.53287	-2.04273	0.0616694	2.47141
2498.77	-35944.3	-14594.1	4.49779	-2.03998	0.0651382	2.48845
2498.79	-35944.3	-14594.1	4.46267	-2.04155	0.0689837	2.5061
2498.81	-35944.3	-14594.2	4.42751	-2.04803	0.0733104	2.52481
2498.82	-35944.3	-14594.3	4.39238	-2.05871	0.0781578	2.54546
2498.84	-35944.4	-14594.3	4.35733	-2.07291	0.0835464	2.56886
2498.86	-35944.4	-14594.4	4.32227	-2.09122	0.0892824	2.59481
2498.88	-35944.4	-14594.5	4.28707	-2.11506	0.0950258	2.62241
2498.89	-35944.5	-14594.5	4.25156	-2.14559	0.10044	2.65081
2498.91	-35944.5	-14594.6	4.21554	-2.18107	0.10525	2.67945
2498.93	-35944.5	-14594.7	4.17878	-2.2181	0.109216	2.70795
2498.94	-35944.6	-14594.7	4.1411	-2.25347	0.112153	2.73588
2498.96	-35944.6	-14594.8	4.10261	-2.28594	0.114346	2.76229
2498.98	-35944.6	-14594.9	4.06359	-2.31519	0.116306	2.78596
2498.99	-35944.6	-14594.9	4.02427	-2.34097	0.118478	2.80584
2499.01	-35944.7	-14595	3.98467	-2.3631	0.120819	2.82205
2499.03	-35944.7	-14595	3.94473	-2.38143	0.123083	2.83522
2499.05	-35944.7	-14595.1	3.90437	-2.39604	0.125107	2.84599
2499.06	-35944.7	-14595.2	3.8636	-2.40814	0.127195	2.8551
2499.08	-35944.8	-14595.2	3.82243	-2.41934	0.129819	2.86336
2499.1	-35944.8	-14595.3	3.78088	-2.43112	0.133267	2.87152
2499.11	-35944.8	-14595.3	3.73895	-2.44442	0.136946	2.8802
2499.13	-35944.8	-14595.4	3.69667	-2.46	0.14	2.88998
2499.15	-35944.9	-14595.5	3.65402	-2.47837	0.141814	2.90132
2499.16	-35944.9	-14595.5	3.61096	-2.49905	0.142741	2.91433
2499.18	-35944.9	-14595.6	3.56742	-2.52134	0.143373	2.92901
2499.2	-35944.9	-14595.6	3.5234	-2.54461	0.144041	2.94525
2499.22	-35945	-14595.7	3.4791	-2.56854	0.1442	2.96254
2499.23	-35945	-14595.7	3.4348	-2.59288	0.143118	2.98031
2499.25	-35945	-14595.8	3.39064	-2.61729	0.140411	2.99804
2499.27	-35945	-14595.8	3.34649	-2.64118	0.136664	3.01546
2499.28	-35945.1	-14595.9	3.30216	-2.6639	0.132635	3.03234
2499.3	-35945.1	-14595.9	3.25743	-2.68489	0.128892	3.04856
2499.32	-35945.1	-14596	3.21203	-2.70381	0.125562	3.06433
2499.33	-35945.1	-14596	3.16565	-2.72032	0.122707	3.07992
2499.35	-35945.2	-14596.1	3.11832	-2.73409	0.120292	3.09563
2499.37	-35945.2	-14596.1	3.07067	-2.74482	0.118092	3.11196
2499.39	-35945.2	-14596.2	3.0234	-2.75221	0.115863	3.12941
2499.4	-35945.2	-14596.2	2.97679	-2.75622	0.113525	3.14865
2499.42	-35945.2	-14596.3	2.93053	-2.75727	0.111243	3.17061
2499.44	-35945.3	-14596.3	2.88426	-2.75577	0.109191	3.19623
2499.45	-35945.3	-14596.4	2.83782	-2.75214	0.107247	3.22594
2499.47	-35945.3	-14596.4	2.79129	-2.74676	0.104909	3.25956
2499.49	-35945.3	-14596.4	2.74479	-2.74001	0.101683	3.29686
2499.5	-35945.3	-14596.5	2.69833	-2.73229	0.0978328	3.33731
2499.52	-35945.4	-14596.5	2.65188	-2.72399	0.0944458	3.38013
2499.54	-35945.4	-14596.6	2.60537	-2.71546	0.0926003	3.42449
2499.56	-35945.4	-14596.6	2.55884	-2.70584	0.0923962	3.46912
2499.57	-35945.4	-14596.6	2.5124	-2.69321	0.0930272	3.51238
2499.59	-35945.5	-14596.7	2.46617	-2.67563	0.0936771	3.55262
2499.61	-35945.5	-14596.7	2.42043	-2.65207	0.0939112	3.58809
2499.62	-35945.5	-14596.8	2.37555	-2.62214	0.0935978	3.61698
2499.64	-35945.5	-14596.8	2.33192	-2.58534	0.0926106	3.63755
2499.66	-35945.5	-14596.8	2.28948	-2.53894	0.0907886	3.6486
2499.67	-35945.5	-14596.9	2.24788	-2.4787	0.0879474	3.64938
2499.69	-35945.6	-14596.9	2.20682	-2.40076	0.0839474	3.63909
2499.71	-35945.6	-14596.9	2.16657	-2.30624	0.079216	3.61665
2499.73	-35945.6	-14597	2.12773	-2.19965	0.0745661	3.58081
2499.74	-35945.6	-14597	2.0909	-2.08514	0.0707734	3.53042
2499.76	-35945.6	-14597	2.05631	-1.96266	0.0681633	3.46545
2499.78	-35945.6	-14597.1	2.02395	-1.82973	0.0667998	3.38654
2499.79	-35945.7	-14597.1	1.99385	-1.68439	0.0667182	3.2943
2499.81	-35945.7	-14597.1	1.96609	-1.5291	0.0677457	3.18909
2499.83	-35945.7	-14597.1	1.94085	-1.36853	0.0696061	3.07114
2499.84	-35945.7	-14597.2	1.91827	-1.20666	0.0719995	2.94087
2499.86	-35945.7	-14597.2	1.89852	-1.04266	0.0744671	2.80002
2499.88	-35945.7	-14597.2	1.88177	-0.873674	0.0764835	2.65088
2499.89	-35945.7	-14597.3	1.86814	-0.698334	0.0776789	2.49608
2499.91	-35945.8	-14597.3	1.85759	-0.523741	0.0785729	2.34019
2499.93	-35945.8	-14597.3	1.85	-0.36	0.08	2.18845
2499.95	-35945.8	-14597.3	1.84525	-0.215184	0.0825793	2.04539
2499.96	-35945.8	-14597.4	1.84311	-0.08922	0.0860662	1.91258
2499.98	-35945.8	-14597.4	1.84333	0.02	0.09	1.79085
2500	-35945.8	-14597.4	1.84561	0.114022	0.0940605	1.6808
2500.01	-35945.8	-14597.5	1.84927	0.19214	0.0984886	1.58206
2500.03	-35945.9	-14597.5	1.85359	0.253087	0.103665	1.49402
2500.05	-35945.9	-14597.5	1.85802	0.296678	0.109693	1.41598
2500.07	-35945.9	-14597.5	1.86262	0.326359	0.115737	1.34701
2500.08	-35945.9	-14597.6	1.86758	0.346338	0.120771	1.28608
2500.1	-35945.9	-14597.6	1.87298	0.360011	0.124326	1.23164
2500.12	-35945.9	-14597.6	1.87865	0.368847	0.127274	1.18079
2500.13	-35945.9	-14597.7	1.88433	0.374036	0.13068	1.13046
2500.15	-35946	-14597.7	1.88993	0.376599	0.135121	1.07882
2500.17	-35946	-14597.7	1.89569	0.377163	0.140015	1.02704
2500.18	-35946	-14597.7	1.90188	0.376296	0.144613	0.976732
2500.2	-35946	-14597.8	1.90856	0.374456	0.148462	0.928962
2500.22	-35946	-14597.8	1.91551	0.371908	0.151615	0.883895
2500.24	-35946	-14597.8	1.92242	0.368901	0.154172	0.841614
2500.25	-35946.1	-14597.9	1.9292	0.365611	0.156042	0.80265
2500.27	-35946.1	-14597.9	1.93597	0.36212	0.156848	0.768199
2500.29	-35946.1	-14597.9	1.94286	0.358499	0.156208	0.739494
2500.3	-35946.1	-14597.9	1.94984	0.3549	0.1542	0.717274
2500.32	-35946.1	-14598	1.95661	0.351569	0.151485	0.701652
2500.34	-35946.1	-14598	1.96287	0.348749	0.148749	0.692702
2500.35	-35946.2	-14598	1.9686	0.34643	0.146339	0.690462
2500.37	-35946.2	-14598.1	1.97409	0.34433	0.144231	0.694927
2500.39	-35946.2	-14598.1	1.97961	0.342164	0.142395	0.706058
2500.41	-35946.2	-14598.1	1.98526	0.339866	0.140938	0.723156
2500.42	-35946.2	-14598.1	1.99098	0.337574	0.140105	0.744906
2500.44	-35946.2	-14598.2	1.99669	0.33542	0.140127	0.769973
2500.46	-35946.3	-14598.2	2.00238	0.333304	0.14102	0.797025
2500.47	-35946.3	-14598.2	2.00802	0.330945	0.142627	0.824734
2500.49	-35946.3	-14598.3	2.01362	0.328078	0.144773	0.851786
2500.51	-35946.3	-14598.3	2.01923	0.324722	0.147164	0.877015
2500.52	-35946.3	-14598.3	2.02495	0.32109	0.149419	0.89936
2500.54	-35946.3	-14598.4	2.03085	0.317395	0.151184	0.917787
2500.56	-35946.4	-14598.4	2.03671	0.313852	0.152404	0.931538
2500.58	-35946.4	-14598.4	2.04215	0.310672	0.153196	0.940014
2500.59	-35946.4	-14598.4	2.04688	0.308033	0.153663	0.942668
2500.61	-35946.4	-14598.5	2.05121	0.305805	0.153777	0.939395
2500.63	-35946.4	-14598.5	2.05579	0.30371	0.153445	0.930304
2500.64	-35946.4	-14598.5	2.06113	0.301509	0.152608	0.915546
2500.66	-35946.5	-14598.6	2.0669	0.299234	0.151438	0.895542
2500.68	-35946.5	-14598.6	2.07243	0.297036	0.150204	0.870824
2500.69	-35946.5	-14598.6	2.07717	0.295011	0.149126	0.842064
2500.71	-35946.5	-14598.7	2.08146	0.292913	0.148089	0.810873
2500.73	-35946.5	-14598.7	2.08607	0.29035	0.14684	0.779254
2500.74	-35946.6	-14598.7	2.09157	0.287046	0.145238	0.749203
2500.76	-35946.6	-14598.7	2.09757	0.283389	0.143814	0.722656
2500.78	-35946.6	-14598.8	2.10333	0.28	0.143333	0.701525
2500.8	-35946.6	-14598.8	2.10831	0.277338	0.144378	0.687446
2500.81	-35946.6	-14598.8	2.11271	0.2752	0.146789	0.68093
2500.83	-35946.7	-14598.9	2.11692	0.273214	0.150224	0.682213
2500.85	-35946.7	-14598.9	2.12124	0.271097	0.154356	0.691226
2500.86	-35946.7	-14598.9	2.1257	0.268849	0.158906	0.706897
2500.88	-35946.7	-14599	2.13027	0.266529	0.163609	0.727943
2500.9	-35946.7	-14599	2.13491	0.264192	0.168096	0.753016
2500.91	-35946.7	-14599	2.13956	0.261873	0.171655	0.780546
2500.93	-35946.8	-14599.1	2.14413	0.259605	0.173501	0.808918
2500.95	-35946.8	-14599.1	2.14862	0.257386	0.173283	0.836424
2500.97	-35946.8	-14599.1	2.15313	0.255135	0.171668	0.861128
2500.98	-35946.8	-14599.1	2.15778	0.252758	0.169475	0.881067
2501	-35946.8	-14599.2	2.16256	0.250286	0.167493	0.894734
2501.02	-35946.9	-14599.2	2.16712	0.248	0.166449	0.901542
2501.03	-35946.9	-14599.2	2.17109	0.246207	0.167056	0.901014
2501.05	-35946.9	-14599.3	2.17443	0.244985	0.169591	0.892395
2501.07	-35946.9	-14599.3	2.17768	0.244007	0.173575	0.874463
2501.09	-35946.9	-14599.3	2.1814	0.242915	0.178461	0.845967
2501.1	-35947	-14599.4	2.18581	0.241626	0.183879	0.806799
2501.12	-35947	-14599.4	2.19055	0.240471	0.189726	0.758533
2501.14	-35947	-14599.4	2.19524	0.239804	0.195914	0.702873
2501.15	-35947	-14599.5	2.19974	0.2397	0.202094	0.641384
2501.17	-35947	-14599.5	2.20423	0.239886	0.207597	0.575451
2501.19	-35947.1	-14599.5	2.20889	0.24007	0.211751	0.506461
2501.2	-35947.1	-14599.6	2.21365	0.240118	0.214429	0.436108
2501.22	-35947.1	-14599.6	2.21811	0.240056	0.216094	0.366412
2501.24	-35947.1	-14599.6	2.22191	0.239926	0.217213	0.299361
2501.26	-35947.2	-14599.6	2.22517	0.239821	0.217766	0.235917
2501.27	-35947.2	-14599.7	2.22848	0.239888	0.217282	0.176093
2501.29	-35947.2	-14599.7	2.23242	0.240274	0.215311	0.11986
2501.31	-35947.2	-14599.7	2.23698	0.241133	0.212026	0.0671261
2501.32	-35947.2	-14599.8	2.24171	0.242625	0.208086	0.017745
2501.34	-35947.3	-14599.8	2.24618	0.244904	0.204146	-0.0284195
2501.36	-35947.3	-14599.8	2.2505	0.24803	0.200555	-0.0713649
2501.37	-35947.3	-14599.9	2.25516	0.252004	0.197461	-0.110994
2501.39	-35947.3	-14599.9	2.26058	0.256814	0.195018	-0.147214
2501.41	-35947.3	-14599.9	2.26646	0.26236	0.193487	-0.179983
2501.43	-35947.4	-14600	2.27211	0.26849	0.193189	-0.209294
2501.44	-35947.4	-14600	2.27694	0.275048	0.194376	-0.235146
2501.46	-35947.4	-14600	2.28124	0.281869	0.196697	-0.257631
2501.48	-35947.4	-14600.1	2.28578	0.288783	0.199503	-0.276884
2501.49	-35947.5	-14600.1	2.29118	0.295639	0.202197	-0.293098
2501.51	-35947.5	-14600.1	2.29708	0.302429	0.204546	-0.306859
2501.53	-35947.5	-14600.2	2.30272	0.309202	0.206472	-0.31892
2501.54	-35947.5	-14600.2	2.30751	0.316	0.207924	-0.329996
2501.56	-35947.5	-14600.2	2.31183	0.322811	0.209023	-0.340612
2501.58	-35947.6	-14600.3	2.31638	0.329602	0.209947	-0.351219
2501.6	-35947.6	-14600.3	2.32171	0.336465	0.210871	-0.362278
2501.61	-35947.6	-14600.3	2.32753	0.344087	0.21195	-0.374298
2501.63	-35947.6	-14600.4	2.33333	0.353333	0.213333	-0.3878
2501.65	-35947.7	-14600.4	2.33877	0.364876	0.215146	-0.40318
2501.66	-35947.7	-14600.4	2.34425	0.378627	0.217423	-0.420339
2501.68	-35947.7	-14600.5	2.35039	0.394304	0.220175	-0.439048
2501.7	-35947.7	-14600.5	2.3576	0.411578	0.223373	-0.45905
2501.71	-35947.8	-14600.5	2.3657	0.429956	0.226852	-0.479981
2501.73	-35947.8	-14600.5	2.37437	0.448909	0.230418	-0.501452
2501.75	-35947.8	-14600.6	2.38335	0.467857	0.233917	-0.522982
2501.77	-35947.8	-14600.6	2.39247	0.486075	0.237307	-0.543825
2501.78	-35947.9	-14600.6	2.40161	0.502814	0.240564	-0.563188
2501.8	-35947.9	-14600.7	2.41068	0.517416	0.24375	-0.580481
2501.82	-35947.9	-14600.7	2.41973	0.529449	0.24712	-0.595597
2501.83	-35947.9	-14600.7	2.42881	0.538513	0.25096	-0.608499
2501.85	-35948	-14600.8	2.43794	0.54457	0.255365	-0.619135
2501.87	-35948	-14600.8	2.44702	0.548318	0.260046	-0.627421
2501.88	-35948	-14600.8	2.45593	0.550538	0.264669	-0.633273
2501.9	-35948	-14600.9	2.46476	0.551608	0.26911	-0.636767
2501.92	-35948.1	-14600.9	2.47382	0.551214	0.273604	-0.638262
2501.93	-35948.1	-14600.9	2.48351	0.548983	0.278413	-0.638139
2501.95	-35948.1	-14601	2.4938	0.544972	0.283411	-0.636669
2501.97	-35948.1	-14601	2.50414	0.539874	0.287899	-0.633952
2501.99	-35948.2	-14601	2.51393	0.534421	0.291144	-0.630081
2502	-35948.2	-14601.1	2.52305	0.528933	0.292876	-0.62523
2502.02	-35948.2	-14601.1	2.53191	0.523208	0.293413	-0.619681
2502.04	-35948.2	-14601.1	2.54098	0.517017	0.293102	-0.613715
2502.05	-35948.3	-14601.2	2.55027	0.510332	0.292186	-0.607506
2502.07	-35948.3	-14601.2	2.5593	0.50334	0.29079	-0.601105
2502.09	-35948.3	-14601.2	2.56764	0.49624	0.289047	-0.594557
2502.11	-35948.4	-14601.3	2.5754	0.489246	0.287403	-0.587907
2502.12	-35948.4	-14601.3	2.58325	0.482589	0.286588	-0.581199
2502.14	-35948.4	-14601.4	2.59183	0.476482	0.287294	-0.574479
2502.16	-35948.4	-14601.4	2.60104	0.470834	0.28943	-0.567784
2502.17	-35948.5	-14601.4	2.61023	0.465314	0.292288	-0.561146
2502.19	-35948.5	-14601.5	2.61875	0.459615	0.295166	-0.554602
2502.21	-35948.5	-14601.5	2.62663	0.453808	0.29766	-0.548213
2502.22	-35948.5	-14601.5	2.63435	0.44822	0.299575	-0.542059
2502.24	-35948.6	-14601.6	2.64235	0.443153	0.300724	-0.536225
2502.26	-35948.6	-14601.6	2.65048	0.438587	0.300992	-0.530843
2502.28	-35948.6	-14601.6	2.65827	0.434318	0.300307	-0.526071
2502.29	-35948.7	-14601.7	2.66533	0.430188	0.298639	-0.522099
2502.31	-35948.7	-14601.7	2.67195	0.42648	0.296299	-0.51937
2502.33	-35948.7	-14601.7	2.67874	0.423692	0.293764	-0.51845
2502.34	-35948.8	-14601.8	2.68621	0.422403	0.29152	-0.519916
2502.36	-35948.8	-14601.8	2.69424	0.423738	0.290066	-0.524397
2502.38	-35948.8	-14601.8	2.70239	0.429051	0.28991	-0.53254
2502.39	-35948.8	-14601.9	2.71032	0.439584	0.291483	-0.545001
2502.41	-35948.9	-14601.9	2.71816	0.455935	0.294786	-0.562456
2502.43	-35948.9	-14601.9	2.72618	0.478474	0.299667	-0.585593
2502.45	-35948.9	-14602	2.73464	0.507561	0.306008	-0.614924
2502.46	-35949	-14602	2.74367	0.54352	0.313862	-0.650127
2502.48	-35949	-14602.1	2.75333	0.586667	0.323333	-0.690632
2502.5	-35949	-14602.1	2.76374	0.636859	0.334334	-0.735886
2502.51	-35949.1	-14602.1	2.77505	0.692143	0.346007	-0.785411
2502.53	-35949.1	-14602.2	2.78743	0.750108	0.357302	-0.838747
2502.55	-35949.1	-14602.2	2.80101	0.808955	0.367564	-0.895339
2502.56	-35949.2	-14602.2	2.81585	0.868932	0.377467	-0.954327
2502.58	-35949.2	-14602.3	2.83196	0.930718	0.387963	-1.01478
2502.6	-35949.2	-14602.3	2.84932	0.994579	0.399689	-1.07607
2502.62	-35949.2	-14602.4	2.86767	1.05963	0.412403	-1.13836
2502.63	-35949.3	-14602.4	2.88674	1.12479	0.425707	-1.20196
2502.65	-35949.3	-14602.4	2.90641	1.18962	0.43927	-1.26689
2502.67	-35949.3	-14602.5	2.92691	1.2552	0.452923	-1.33239
2502.68	-35949.4	-14602.5	2.94854	1.32283	0.466519	-1.39764
2502.7	-35949.4	-14602.5	2.97146	1.39262	0.479775	-1.46187
2502.72	-35949.4	-14602.6	2.99561	1.46229	0.492134	-1.52454
2502.73	-35949.5	-14602.6	3.02088	1.52928	0.503016	-1.58509
2502.75	-35949.5	-14602.6	3.04725	1.59174	0.51236	-1.64271
2502.77	-35949.5	-14602.7	3.07481	1.64912	0.521006	-1.69606
2502.79	-35949.6	-14602.7	3.10367	1.70097	0.529884	-1.74379
2502.8	-35949.6	-14602.8	3.13376	1.74656	0.539873	-1.78502
2502.82	-35949.7	-14602.8	3.16478	1.78477	0.551778	-1.81951
2502.84	-35949.7	-14602.8	3.19641	1.81447	0.566378	-1.84713
2502.85	-35949.7	-14602.9	3.22845	1.83548	0.583583	-1.86794
2502.87	-35949.8	-14602.9	3.26082	1.84873	0.602213	-1.88226
2502.89	-35949.8	-14603	3.29348	1.85528	0.621033	-1.89045
2502.9	-35949.9	-14603	3.32633	1.85592	0.639379	-1.89292
2502.92	-35949.9	-14603	3.35925	1.85118	0.657309	-1.89014
2502.94	-35949.9	-14603.1	3.39212	1.84158	0.674908	-1.88261
2502.95	-35950	-14603.1	3.42476	1.82785	0.691874	-1.8709
2502.97	-35950	-14603.2	3.45694	1.81097	0.707478	-1.8557
2502.99	-35950.1	-14603.2	3.48843	1.79189	0.721026	-1.83765
2503.01	-35950.1	-14603.2	3.51921	1.77103	0.732643	-1.81693
2503.02	-35950.1	-14603.3	3.54944	1.74841	0.743103	-1.79335
2503.04	-35950.2	-14603.3	3.57925	1.72397	0.753136	-1.76674
2503.06	-35950.2	-14603.4	3.60877	1.69703	0.762681	-1.73701
2503.07	-35950.3	-14603.4	3.63807	1.66649	0.771141	-1.70416
2503.09	-35950.3	-14603.5	3.66723	1.63134	0.777945	-1.66818
2503.11	-35950.4	-14603.5	3.69592	1.59153	0.782928	-1.62904
2503.12	-35950.4	-14603.6	3.72367	1.54756	0.786155	-1.58669
2503.14	-35950.5	-14603.6	3.75001	1.49996	0.787774	-1.54117
2503.16	-35950.5	-14603.6	3.77506	1.44932	0.78858	-1.49333
2503.18	-35950.6	-14603.7	3.79915	1.39624	0.789689	-1.44439
2503.19	-35950.6	-14603.7	3.82261	1.34152	0.792056	-1.39554
2503.21	-35950.7	-14603.8	3.84543	1.28718	0.795538	-1.34767
2503.23	-35950.7	-14603.8	3.86746	1.23574	0.799526	-1.30157
2503.24	-35950.8	-14603.9	3.88863	1.1894	0.803452	-1.25807
2503.26	-35950.8	-14603.9	3.90903	1.14834	0.806981	-1.21836
2503.28	-35950.9	-14604	3.92885	1.112	0.809857	-1.18376
2503.3	-35950.9	-14604	3.94828	1.08021	0.81176	-1.15543
2503.31	-35951	-14604	3.96749	1.05444	0.812052	-1.13372
2503.33	-35951	-14604.1	3.98667	1.03667	0.81	-1.11874
2503.35	-35951.1	-14604.1	4.00593	1.02835	0.805263	-1.11058
2503.36	-35951.1	-14604.2	4.02523	1.02894	0.799062	-1.1093
2503.38	-35951.2	-14604.2	4.04446	1.03736	0.79301	-1.1149
2503.4	-35951.2	-14604.3	4.06358	1.05259	0.788515	-1.12711
2503.41	-35951.3	-14604.3	4.08279	1.07375	0.78629	-1.14466
2503.43	-35951.3	-14604.4	4.10232	1.09999	0.786905	-1.16607
2503.45	-35951.4	-14604.4	4.12235	1.13005	0.790806	-1.18991
2503.47	-35951.4	-14604.5	4.14284	1.16152	0.798094	-1.21485
2503.48	-35951.5	-14604.5	4.16371	1.19181	0.808807	-1.23959
2503.5	-35951.5	-14604.5	4.18492	1.21887	0.822568	-1.26291
2503.52	-35951.6	-14604.6	4.20652	1.24199	0.838005	-1.28375
2503.53	-35951.7	-14604.6	4.22856	1.26062	0.853608	-1.3011
2503.55	-35951.7	-14604.7	4.25105	1.27442	0.868243	-1.31409
2503.57	-35951.8	-14604.7	4.27383	1.28332	0.881551	-1.32216
2503.58	-35951.8	-14604.8	4.29674	1.28734	0.893266	-1.3248
2503.6	-35951.9	-14604.8	4.31961	1.28609	0.903292	-1.32168
2503.62	-35951.9	-14604.9	4.34224	1.27863	0.911829	-1.31277
2503.64	-35952	-14604.9	4.36444	1.26393	0.919104	-1.29808
2503.65	-35952.1	-14605	4.38616	1.24176	0.925312	-1.27779
2503.67	-35952.1	-14605	4.40753	1.21297	0.930597	-1.25241
2503.69	-35952.2	-14605	4.4287	1.17854	0.935102	-1.22244
2503.7	-35952.2	-14605.1	4.44958	1.13983	0.938901	-1.18921
2503.72	-35952.3	-14605.1	4.46975	1.09873	0.94199	-1.15498
2503.74	-35952.4	-14605.2	4.4888	1.0572	0.944355	-1.12208
2503.75	-35952.4	-14605.2	4.50677	1.01791	0.945947	-1.0923
2503.77	-35952.5	-14605.3	4.52417	0.9843	0.946669	-1.06686
2503.79	-35952.5	-14605.3	4.54153	0.959794	0.946449	-1.04695
2503.81	-35952.6	-14605.4	4.559	0.945909	0.945836	-1.03369
2503.82	-35952.7	-14605.4	4.57632	0.942112	0.946047	-1.02813
2503.84	-35952.7	-14605.5	4.59322	0.947759	0.94829	-1.03121
2503.86	-35952.8	-14605.5	4.60993	0.962027	0.953049	-1.04226
2503.87	-35952.9	-14605.6	4.62707	0.98395	0.960237	-1.05934
2503.89	-35952.9	-14605.6	4.64521	1.01244	0.96975	-1.08054
2503.91	-35953	-14605.6	4.66435	1.04486	0.981516	-1.10437
2503.92	-35953.1	-14605.7	4.68412	1.07754	0.995482	-1.12969
2503.94	-35953.1	-14605.7	4.70416	1.10706	1.01152	-1.15529
2503.96	-35953.2	-14605.8	4.72442	1.13265	1.0288	-1.17934
2503.98	-35953.3	-14605.8	4.74507	1.15509	1.04607	-1.19969
2503.99	-35953.3	-14605.9	4.76623	1.17487	1.06214	-1.21428
2504.01	-35953.4	-14605.9	4.78779	1.18985	1.07632	-1.22216
2504.03	-35953.5	-14606	4.80951	1.19659	1.08818	-1.22287
2504.04	-35953.5	-14606	4.83114	1.19207	1.09732	-1.21592
2504.06	-35953.6	-14606.1	4.85268	1.17625	1.10349	-1.20029
2504.08	-35953.7	-14606.1	4.87414	1.15032	1.10652	-1.17474
2504.09	-35953.7	-14606.2	4.8955	1.11521	1.1063	-1.13839
2504.11	-35953.8	-14606.2	4.91621	1.07014	1.10304	-1.0923
2504.13	-35953.9	-14606.2	4.93558	1.0137	1.09709	-1.03825
2504.14	-35954	-14606.3	4.95306	0.945436	1.08892	-0.977937
2504.16	-35954	-14606.3	4.96884	0.869163	1.07951	-0.912809
2504.18	-35954.1	-14606.4	4.98333	0.79	1.07	-0.844227
2504.2	-35954.2	-14606.4	4.99686	0.712304	1.06132	-0.773665
2504.21	-35954.3	-14606.5	5.00935	0.637411	1.05347	-0.703044
2504.23	-35954.3	-14606.5	5.02063	0.565897	1.04626	-0.634397
2504.25	-35954.4	-14606.6	5.03062	0.498314	1.03959	-0.569357
2504.26	-35954.5	-14606.6	5.03952	0.435113	1.03387	-0.508216
2504.28	-35954.5	-14606.6	5.04758	0.376728	1.02959	-0.450987
2504.3	-35954.6	-14606.7	5.05498	0.32332	1.02707	-0.397673
2504.32	-35954.7	-14606.7	5.06169	0.274286	1.02623	-0.348253
2504.33	-35954.8	-14606.8	5.06766	0.228888	1.02688	-0.302698
2504.35	-35954.8	-14606.8	5.07285	0.186629	1.02895	-0.261016
2504.37	-35954.9	-14606.9	5.07722	0.147587	1.03263	-0.223289
2504.38	-35955	-14606.9	5.08075	0.111921	1.03814	-0.189613
2504.4	-35955.1	-14607	5.08347	0.0800161	1.04541	-0.160023
2504.42	-35955.1	-14607	5.08553	0.0527021	1.0538	-0.134438
2504.43	-35955.2	-14607	5.08708	0.0308552	1.06258	-0.11276
2504.45	-35955.3	-14607.1	5.08829	0.0145844	1.07112	-0.0948507
2504.47	-35955.4	-14607.1	5.08933	0.00267737	1.07891	-0.0804907
2504.49	-35955.4	-14607.2	5.09038	-0.00620078	1.08548	-0.0694512
2504.5	-35955.5	-14607.2	5.09151	-0.0129581	1.09035	-0.0612817
2504.52	-35955.6	-14607.2	5.09267	-0.0178748	1.093	-0.0552063
2504.54	-35955.7	-14607.3	5.09379	-0.0211887	1.09297	-0.0504305
2504.55	-35955.7	-14607.3	5.09488	-0.0234123	1.09035	-0.0464295
2504.57	-35955.8	-14607.4	5.09601	-0.0254047	1.08601	-0.0430178
2504.59	-35955.9	-14607.4	5.09728	-0.0280211	1.08086	-0.0400286
2504.6	-35956	-14607.4	5.09859	-0.0314297	1.07535	-0.0372133
2504.62	-35956.1	-14607.5	5.09966	-0.0350575	1.06953	-0.0342349
2504.64	-35956.1	-14607.5	5.10021	-0.0383285	1.06338	-0.0307669
2504.66	-35956.2	-14607.6	5.10026	-0.0413548	1.05727	-0.0267735
2504.67	-35956.3	-14607.6	5.10008	-0.0448855	1.05186	-0.022489
2504.69	-35956.4	-14607.6	5.09994	-0.0496368	1.04781	-0.018145
2504.71	-35956.5	-14607.7	5.09993	-0.0554289	1.04519	-0.0137787
2504.72	-35956.5	-14607.7	5.09998	-0.0613709	1.04367	-0.00927214
2504.74	-35956.6	-14607.8	5.10003	-0.0666163	1.04291	-0.00451989
2504.76	-35956.7	-14607.8	5.10004	-0.0711206	1.04274	0.00037716
2504.77	-35956.8	-14607.8	5.10001	-0.0753842	1.04312	0.00517782
2504.79	-35956.8	-14607.9	5.09996	-0.0798675	1.04399	0.00965737
2504.81	-35956.9	-14607.9	5.09992	-0.0845228	1.04517	0.0137848
2504.83	-35957	-14607.9	5.09997	-0.0890072	1.0464	0.0176414
2504.84	-35957.1	-14608	5.10015	-0.0930067	1.04745	0.0212975
2504.86	-35957.2	-14608	5.10029	-0.0964765	1.04847	0.024718
2504.88	-35957.2	-14608	5.10009	-0.0995047	1.04973	0.0278158
2504.89	-35957.3	-14608.1	5.09932	-0.102171	1.0515	0.0305126
2504.91	-35957.4	-14608.1	5.09812	-0.104493	1.05376	0.0327922
2504.93	-35957.5	-14608.1	5.09681	-0.106459	1.05635	0.0346644
2504.94	-35957.6	-14608.2	5.09565	-0.108056	1.05918	0.0361436
2504.96	-35957.6	-14608.2	5.09458	-0.109243	1.06243	0.0372686
2504.98	-35957.7	-14608.2	5.09341	-0.109972	1.0664	0.0380868
2504.99	-35957.8	-14608.3	5.09205	-0.110231	1.0712	0.0386471
2505.01	-35957.9	-14608.3	5.09079	-0.110172	1.07607	0.0390044
2505.03	-35958	-14608.4	5.09	-0.11	1.08	0.0392157
2505.05	-35958.1	-14608.4	5.08991	-0.109888	1.08226	0.0393253
2505.06	-35958.1	-14608.4	5.0901	-0.109886	1.08317	0.0393276
2505.08	-35958.2	-14608.5	5.08997	-0.110011	1.08333	0.0392047
2505.1	-35958.3	-14608.5	5.08915	-0.110224	1.08311	0.0389451
2505.11	-35958.4	-14608.5	5.08786	-0.110288	1.08207	0.0385593
2505.13	-35958.5	-14608.5	5.08652	-0.109926	1.07962	0.0380626
2505.15	-35958.5	-14608.6	5.08536	-0.108997	1.07552	0.0374567
2505.16	-35958.6	-14608.6	5.08429	-0.107737	1.07061	0.0367056
2505.18	-35958.7	-14608.6	5.08311	-0.106451	1.06589	0.0357666
2505.2	-35958.8	-14608.7	5.0818	-0.105319	1.06203	0.0346505
2505.22	-35958.9	-14608.7	5.08062	-0.104231	1.05884	0.0334942
2505.23	-35958.9	-14608.7	5.07988	-0.103035	1.05602	0.032453
2505.25	-35959	-14608.7	5.07973	-0.10172	1.05343	0.0316142
2505.27	-35959.1	-14608.8	5.07988	-0.100559	1.05123	0.0309286
2505.28	-35959.2	-14608.8	5.08002	-0.0998583	1.04959	0.0303311
2505.3	-35959.3	-14608.8	5.08001	-0.0997163	1.04848	0.0298163
2505.32	-35959.4	-14608.9	5.07997	-0.099875	1.04748	0.0294817
2505.34	-35959.4	-14608.9	5.08005	-0.100044	1.04612	0.0294333
2505.35	-35959.5	-14608.9	5.08023	-0.100075	1.04415	0.0296946
2505.37	-35959.6	-14608.9	5.08022	-0.10003	1.04166	0.0301675
2505.39	-35959.7	-14609	5.07971	-0.0999869	1.03877	0.0307463
2505.4	-35959.8	-14609	5.07866	-0.0999804	1.03589	0.0313989
2505.42	-35959.9	-14609	5.07735	-0.0999929	1.03382	0.0321859
2505.44	-35959.9	-14609.1	5.0761	-0.100004	1.03337	0.0331701
2505.45	-35960	-14609.1	5.075	-0.100005	1.03485	0.0343104
2505.47	-35960.1	-14609.1	5.0739	-0.100001	1.03801	0.0354538
2505.49	-35960.2	-14609.1	5.07265	-0.0999994	1.04257	0.0364469
2505.51	-35960.3	-14609.1	5.07135	-0.1	1.04814	0.0372422
2505.52	-35960.4	-14609.2	5.07029	-0.100001	1.05417	0.0378899
2505.54	-35960.4	-14609.2	5.06977	-0.0999982	1.06013	0.0384403
2505.56	-35960.5	-14609.2	5.06974	-0.099995	1.06537	0.0388842
2505.57	-35960.6	-14609.2	5.06993	-0.0999969	1.06915	0.0391658
2505.59	-35960.7	-14609.3	5.07007	-0.100009	1.07079	0.0392382
2505.61	-35960.8	-14609.3	5.07009	-0.10002	1.07019	0.0391858
2505.62	-35960.9	-14609.3	5.07002	-0.10001	1.06771	0.039182
2505.64	-35960.9	-14609.3	5.06994	-0.0999632	1.06371	0.0393843
2505.66	-35961	-14609.4	5.06991	-0.0999233	1.05893	0.039769
2505.68	-35961.1	-14609.4	5.06997	-0.0999685	1.0543	0.0402079
2505.69	-35961.2	-14609.4	5.07015	-0.10015	1.05068	0.0405873
2505.71	-35961.3	-14609.4	5.07029	-0.100288	1.04824	0.0409275
2505.73	-35961.4	-14609.4	5.07009	-0.100091	1.04682	0.0413146
2505.74	-35961.4	-14609.5	5.06932	-0.0993232	1.04626	0.0418072
2505.76	-35961.5	-14609.5	5.06813	-0.0981289	1.04629	0.0422696
2505.78	-35961.6	-14609.5	5.06681	-0.0968149	1.04662	0.0424847
2505.79	-35961.7	-14609.5	5.06564	-0.0956359	1.04696	0.0422908
2505.81	-35961.8	-14609.5	5.06455	-0.0945489	1.04706	0.0418441
2505.83	-35961.9	-14609.6	5.06341	-0.0934055	1.04671	0.0414134
2505.85	-35961.9	-14609.6	5.0621	-0.0921178	1.04577	0.041218
2505.86	-35962	-14609.6	5.06087	-0.0908869	1.04451	0.0412409
2505.88	-35962.1	-14609.6	5.06	-0.09	1.04333	0.0413943
2505.9	-35962.2	-14609.6	5.05971	-0.0896609	1.04247	0.041619
2505.91	-35962.3	-14609.7	5.05981	-0.0897385	1.04151	0.0419682
2505.93	-35962.4	-14609.7	5.06001	-0.0900182	1.03988	0.0425235
2505.95	-35962.5	-14609.7	5.06008	-0.0902853	1.03718	0.043303
2505.96	-35962.5	-14609.7	5.06005	-0.090325	1.03361	0.0441128
2505.98	-35962.6	-14609.7	5.06	-0.0899229	1.0295	0.0447146
2506	-35962.7	-14609.7	5.05998	-0.0889806	1.02491	0.0449487
2506.02	-35962.8	-14609.7	5.05999	-0.0877281	1.01927	0.0448779
2506.03	-35962.9	-14609.8	5.06	-0.0864522	1.01187	0.0446036
2506.05	-35963	-14609.8	5.06	-0.0853232	1.00266	0.0442242
2506.07	-35963.1	-14609.8	5.06	-0.0842331	0.993122	0.0438296
2506.08	-35963.1	-14609.8	5.06	-0.0830343	0.984954	0.0435088
2506.1	-35963.2	-14609.8	5.06002	-0.0817184	0.978905	0.0433405
2506.12	-35963.3	-14609.8	5.06002	-0.0805584	0.9738	0.043384
2506.13	-35963.4	-14609.9	5.05999	-0.0798585	0.968243	0.0436954
2506.15	-35963.5	-14609.9	5.05993	-0.0797166	0.961862	0.0442913
2506.17	-35963.6	-14609.9	5.05993	-0.0798751	0.956052	0.0451195
2506.18	-35963.7	-14609.9	5.06006	-0.0800438	0.952356	0.0461213
2506.2	-35963.7	-14609.9	5.06026	-0.0800749	0.951058	0.0472301
2506.22	-35963.8	-14609.9	5.06023	-0.0800301	0.950586	0.0483682
2506.24	-35963.9	-14609.9	5.05971	-0.0799868	0.949254	0.0494592
2506.25	-35964	-14609.9	5.05865	-0.0799803	0.946691	0.0505091
2506.27	-35964.1	-14610	5.05735	-0.0799928	0.944174	0.0516278
2506.29	-35964.2	-14610	5.0561	-0.0800039	0.943053	0.0529273
2506.3	-35964.3	-14610	5.055	-0.0800052	0.943728	0.0544063
2506.32	-35964.3	-14610	5.0539	-0.0800017	0.94558	0.0559407
2506.34	-35964.4	-14610	5.05265	-0.0799989	0.947965	0.0574073
2506.36	-35964.5	-14610	5.05135	-0.0799986	0.950834	0.0588206
2506.37	-35964.6	-14610	5.05029	-0.0799996	0.954679	0.0603232
2506.39	-35964.7	-14610	5.04977	-0.0800003	0.959979	0.0620503
2506.41	-35964.8	-14610	5.04974	-0.0800004	0.966615	0.0639516
2506.42	-35964.9	-14610	5.04994	-0.0800001	0.973997	0.0658295
2506.44	-35964.9	-14610.1	5.05007	-0.0799999	0.981526	0.0674976
2506.46	-35965	-14610.1	5.05007	-0.0799999	0.988688	0.0689664
2506.47	-35965.1	-14610.1	5.05001	-0.08	0.995026	0.0703797
2506.49	-35965.2	-14610.1	5.04998	-0.08	1.00011	0.0718678
2506.51	-35965.3	-14610.1	5.04998	-0.08	1.00384	0.0733991
2506.53	-35965.4	-14610.1	5.05	-0.08	1.00627	0.0748481
2506.54	-35965.5	-14610.1	5.05	-0.08	1.0075	0.0761052
2506.56	-35965.5	-14610.1	5.05	-0.08	1.00764	0.0772032
2506.58	-35965.6	-14610.1	5.05	-0.08	1.00688	0.0782454
2506.59	-35965.7	-14610.1	5.05	-0.08	1.00537	0.079323
2506.61	-35965.8	-14610.1	5.05	-0.08	1.00318	0.0804408
2506.63	-35965.9	-14610.1	5.05	-0.08	1.00037	0.0815676
2506.64	-35966	-14610.1	5.04999	-0.08	0.99703	0.0826782
2506.66	-35966.1	-14610.1	5.04999	-0.0799999	0.993494	0.0837819
2506.68	-35966.2	-14610.1	5.05	-0.08	0.990179	0.0849006
2506.7	-35966.2	-14610.2	5.05002	-0.0800001	0.987425	0.0860452
2506.71	-35966.3	-14610.2	5.05004	-0.0800002	0.985193	0.0871753
2506.73	-35966.4	-14610.2	5.05	-0.08	0.983333	0.0882353
2506.75	-35966.5	-14610.2	5.0499	-0.0799995	0.98175	0.0892122
2506.76	-35966.6	-14610.2	5.04986	-0.0799993	0.980572	0.0902643
2506.78	-35966.7	-14610.2	5.05002	-0.0800001	0.979985	0.0915926
2506.8	-35966.7	-14610.2	5.0503	-0.0800016	0.979991	0.0932584
2506.81	-35966.8	-14610.2	5.04994	-0.0799997	0.979986	0.0948541
2506.83	-35966.9	-14610.2	5.0484	-0.0799946	0.979663	0.0960456
2506.85	-35967	-14610.2	5.04645	-0.0800022	0.980144	0.0970741
2506.87	-35967.1	-14610.2	5.04476	-0.0800205	0.982008	0.0981894
2506.88	-35967.2	-14610.2	5.04299	-0.0799875	0.983467	0.0993253
2506.9	-35967.3	-14610.2	5.04105	-0.0799229	0.983428	0.100426
2506.92	-35967.3	-14610.2	5.03983	-0.0800644	0.983435	0.101594
2506.93	-35967.4	-14610.2	5.03977	-0.0803004	0.983993	0.102787
2506.95	-35967.5	-14610.2	5.04004	-0.0797516	0.982742	0.103632
2506.97	-35967.6	-14610.2	5.04006	-0.0780645	0.978997	0.103815
2506.98	-35967.7	-14610.2	5.03999	-0.0761299	0.976129	0.103231
2507	-35967.8	-14610.2	5.03999	-0.0744587	0.976006	0.102067
2507.02	-35967.9	-14610.2	5.04	-0.0726575	0.977067	0.100967
2507.04	-35967.9	-14610.2	5.04	-0.0708048	0.978504	0.100349
2507.05	-35968	-14610.2	5.04	-0.0697915	0.981093	0.100236
2507.07	-35968.1	-14610.2	5.04	-0.0698321	0.984711	0.100696
2507.09	-35968.2	-14610.2	5.04	-0.0700627	0.987744	0.101899
2507.1	-35968.3	-14610.2	5.04	-0.0700451	0.989439	0.103618
2507.12	-35968.4	-14610.2	5.04	-0.0699836	0.990267	0.105131
2507.14	-35968.5	-14610.2	5.04	-0.0699893	0.990368	0.10621
2507.15	-35968.6	-14610.2	5.04	-0.0700047	0.989387	0.107282
2507.17	-35968.7	-14610.2	5.04	-0.0700026	0.987561	0.108441
2507.19	-35968.7	-14610.2	5.04	-0.0699986	0.985764	0.109413
2507.2	-35968.8	-14610.2	5.04	-0.0699993	0.984163	0.110422
2507.22	-35968.9	-14610.1	5.04	-0.0700004	0.982287	0.11214
2507.24	-35969	-14610.1	5.04	-0.0700002	0.980472	0.114495
2507.26	-35969.1	-14610.1	5.04	-0.0699999	0.97975	0.116755
2507.27	-35969.2	-14610.1	5.04	-0.07	0.979936	0.118948
2507.29	-35969.2	-14610.1	5.04	-0.07	0.979951	0.121641
2507.31	-35969.3	-14610.1	5.04	-0.07	0.979879	0.12445
2507.32	-35969.4	-14610.1	5.04	-0.07	0.980459	0.126472
2507.34	-35969.5	-14610.1	5.04	-0.07	0.980474	0.128644
2507.36	-35969.6	-14610.1	5.04	-0.07	0.977783	0.132713
2507.38	-35969.7	-14610.1	5.04	-0.07	0.974136	0.13647
2507.39	-35969.8	-14610.1	5.04	-0.07	0.97078	0.140363
2507.41	-35969.8	-14610.1	5.04	-0.07	0.967454	0.147073
2507.43	-35969.9	-14610.1	5.04	-0.07	0.964007	0.157858
2507.44	-35970	-14610.1	5.04	-0.07	0.960365	0.171678
2507.46	-35970.1	-14610.1	5.04	-0.07	0.95994	0.186691
2507.48	-35970.2	-14610.1	5.04	-0.07	0.960017	0.201065
2507.49	-35970.3	-14610	5.04	-0.0700001	0.959992	0.213989
2507.51	-35970.4	-14610	5.04	-0.0699999	0.960007	0.230895
2507.53	-35970.5	-14610	5.04	-0.0700005	0.959973	0.252341
2507.55	-35970.5	-14610	5.04	-0.0699981	0.9601	0.281286
2507.56	-35970.6	-14610	5.04	-0.07	0.956667	0.315904
2507.58	-35970.7	-14610	5.04	-0.07	0.953333	0.348584
2507.6	-35970.8	-14610	5.04	-0.07	0.95	0.376906
2507.61	-35970.9	-14610	5.04	-0.0664475	0.95006	0.402191
2507.63	-35971	-14610	5.04	-0.0631162	0.949855	0.421515
2507.65	-35971	-14609.9	5.04	-0.059912	0.946567	0.437667
2507.66	-35971.1	-14609.9	5.04	-0.0600147	0.946658	0.450621
2507.68	-35971.2	-14609.9	5.04	-0.0600565	0.946946	0.461898
2507.7	-35971.3	-14609.9	5.04	-0.0597382	0.950193	0.469125
2507.72	-35971.4	-14609.9	5.04	-0.0560368	0.949954	0.473057
2507.73	-35971.5	-14609.9	5.04	-0.0526395	0.949917	0.472604
2507.75	-35971.6	-14609.9	5.04	-0.049894	0.950398	0.471359
2507.77	-35971.6	-14609.9	5.04	-0.0496266	0.953884	0.469108
2507.78	-35971.7	-14609.8	5.04	-0.0458325	0.958123	0.466629
2507.8	-35971.8	-14609.8	5.04	-0.0423684	0.964397	0.463254
2507.82	-35971.9	-14609.8	5.04	-0.0398523	0.96787	0.459629
2507.83	-35972	-14609.8	5.04	-0.0393874	0.969721	0.454908
2507.85	-35972.1	-14609.8	5.04	-0.0355384	0.964918	0.44933
2507.87	-35972.2	-14609.8	5.04	-0.0321757	0.956471	0.446207
2507.89	-35972.2	-14609.8	5.04	-0.0287652	0.947356	0.449787
2507.9	-35972.3	-14609.7	5.04	-0.0256894	0.940875	0.461825
2507.92	-35972.4	-14609.7	5.04	-0.0205381	0.93407	0.481103
2507.94	-35972.5	-14609.7	5.03998	-0.0152767	0.92622	0.502303
2507.95	-35972.6	-14609.7	5.04006	-0.0105424	0.91562	0.524525
2507.97	-35972.7	-14609.7	5.03975	-0.00467158	0.904985	0.545
2507.99	-35972.7	-14609.7	5.0413	-0.00189687	0.896644	0.562819
2508	-35972.8	-14609.7	5.045	0.00169183	0.890066	0.579315
2508.02	-35972.9	-14609.6	5.0487	0.00511874	0.883062	0.592824
2508.04	-35973	-14609.6	5.05025	0.00839907	0.876549	0.602978
2508.06	-35973.1	-14609.6	5.04994	0.0119019	0.869511	0.610574
2508.07	-35973.2	-14609.6	5.05002	0.0152147	0.862972	0.616979
2508.09	-35973.3	-14609.6	5.04998	0.0189896	0.854422	0.625173
2508.11	-35973.3	-14609.5	5.05007	0.0199303	0.84369	0.642099
2508.12	-35973.4	-14609.5	5.04972	0.0219217	0.833467	0.666842
2508.14	-35973.5	-14609.5	5.05196	0.0254668	0.823647	0.695127
2508.16	-35973.6	-14609.5	5.05561	0.0291813	0.812971	0.726278
2508.17	-35973.7	-14609.5	5.05929	0.0302716	0.804612	0.755026
2508.19	-35973.8	-14609.5	5.06017	0.0296418	0.802792	0.779087
2508.21	-35973.8	-14609.4	5.05995	0.0324088	0.805657	0.798966
2508.23	-35973.9	-14609.4	5.06008	0.0358376	0.809681	0.813127
2508.24	-35974	-14609.4	5.05972	0.0395333	0.807932	0.824448
2508.26	-35974.1	-14609.4	5.06263	0.0398747	0.801487	0.833175
2508.28	-35974.2	-14609.4	5.06605	0.0427072	0.791822	0.839165
2508.29	-35974.3	-14609.3	5.06962	0.045785	0.781796	0.841772
2508.31	-35974.3	-14609.3	5.07005	0.0526474	0.771239	0.8431
2508.33	-35974.4	-14609.3	5.07003	0.0561667	0.761152	0.842251
2508.34	-35974.5	-14609.3	5.06983	0.0626166	0.751215	0.8402
2508.36	-35974.6	-14609.3	5.07311	0.0664975	0.740622	0.836811
2508.38	-35974.7	-14609.2	5.07646	0.0698104	0.730551	0.833519
2508.39	-35974.8	-14609.2	5.07989	0.0730845	0.720704	0.829357
2508.41	-35974.8	-14609.2	5.08	0.08	0.706667	0.820261
2508.43	-35974.9	-14609.2	5.08	0.0933333	0.693333	0.80719
2508.45	-35975	-14609.1	5.08333	0.106667	0.683333	0.78976
2508.46	-35975.1	-14609.1	5.08686	0.124268	0.676413	0.77128
2508.48	-35975.2	-14609.1	5.09019	0.137421	0.67305	0.755162
2508.5	-35975.3	-14609.1	5.09354	0.150753	0.666257	0.743424
2508.51	-35975.4	-14609	5.09707	0.165567	0.658972	0.73574
2508.53	-35975.5	-14609	5.10041	0.189806	0.648793	0.731493
2508.55	-35975.5	-14609	5.10366	0.22098	0.638795	0.725848
2508.57	-35975.6	-14609	5.10777	0.259809	0.628078	0.718556
2508.58	-35975.7	-14609	5.11406	0.292038	0.618656	0.709953
2508.6	-35975.8	-14608.9	5.11768	0.321933	0.612097	0.702132
2508.62	-35975.9	-14608.9	5.12481	0.348934	0.605303	0.693106
2508.63	-35975.9	-14608.9	5.13091	0.368868	0.599022	0.686649
2508.65	-35976	-14608.9	5.14	0.386667	0.59	0.680828
2508.67	-35976.1	-14608.8	5.14706	0.400673	0.5866	0.676222
2508.68	-35976.2	-14608.8	5.15368	0.410583	0.586729	0.671829
2508.7	-35976.3	-14608.8	5.16056	0.420522	0.586483	0.66631
2508.72	-35976.4	-14608.8	5.17102	0.427262	0.578638	0.660678
2508.74	-35976.4	-14608.7	5.1774	0.43012	0.565079	0.657735
2508.75	-35976.5	-14608.7	5.18409	0.429968	0.551632	0.656825
2508.77	-35976.6	-14608.7	5.19168	0.430018	0.538007	0.656908
2508.79	-35976.7	-14608.7	5.20141	0.42997	0.528057	0.656726
2508.8	-35976.8	-14608.6	5.20787	0.430099	0.513782	0.6556
2508.82	-35976.9	-14608.6	5.2148	0.429455	0.502028	0.65418
2508.84	-35977	-14608.6	5.22221	0.425871	0.504574	0.652263
2508.85	-35977.1	-14608.6	5.23194	0.422352	0.51202	0.650703
2508.87	-35977.1	-14608.5	5.23864	0.419971	0.509286	0.645031
2508.89	-35977.2	-14608.5	5.24509	0.426323	0.479767	0.634467
2508.91	-35977.3	-14608.5	5.25287	0.441994	0.44239	0.615445
2508.92	-35977.4	-14608.5	5.26361	0.466866	0.418184	0.589731
2508.94	-35977.5	-14608.4	5.27372	0.496363	0.418268	0.561784
2508.96	-35977.6	-14608.4	5.28256	0.523318	0.42648	0.531608
2508.97	-35977.6	-14608.4	5.29047	0.550404	0.429831	0.50329
2508.99	-35977.7	-14608.4	5.30082	0.571479	0.423354	0.479484
2509.01	-35977.8	-14608.3	5.31099	0.592486	0.410142	0.457485
2509.02	-35977.9	-14608.3	5.32155	0.610282	0.390201	0.437101
2509.04	-35978	-14608.3	5.33094	0.622856	0.372901	0.419018
2509.06	-35978.1	-14608.2	5.34334	0.635636	0.362227	0.403409
2509.08	-35978.2	-14608.2	5.3557	0.643335	0.36114	0.389481
2509.09	-35978.3	-14608.2	5.36519	0.65276	0.36491	0.375955
2509.11	-35978.3	-14608.2	5.3754	0.66991	0.370356	0.353385
2509.13	-35978.4	-14608.1	5.38768	0.698931	0.375858	0.322232
2509.14	-35978.5	-14608.1	5.40114	0.732875	0.377043	0.286843
2509.16	-35978.6	-14608.1	5.415	0.767622	0.374991	0.249073
2509.18	-35978.7	-14608.1	5.42872	0.80033	0.369215	0.215212
2509.19	-35978.8	-14608	5.44186	0.825489	0.362125	0.187747
2509.21	-35978.9	-14608	5.45583	0.84741	0.357287	0.168078
2509.23	-35978.9	-14608	5.46957	0.865557	0.356551	0.160911
2509.24	-35979	-14607.9	5.48234	0.87966	0.355429	0.165532
2509.26	-35979.1	-14607.9	5.49908	0.891187	0.342292	0.179906
2509.28	-35979.2	-14607.9	5.51612	0.8986	0.313785	0.197593
2509.3	-35979.3	-14607.8	5.53288	0.90495	0.286243	0.21331
2509.31	-35979.4	-14607.8	5.54768	0.912319	0.260012	0.227605
2509.33	-35979.5	-14607.8	5.56079	0.916133	0.250365	0.238882
2509.35	-35979.6	-14607.8	5.5769	0.9196	0.249411	0.249759
2509.36	-35979.7	-14607.7	5.59457	0.920063	0.253692	0.259393
2509.38	-35979.7	-14607.7	5.61163	0.919994	0.239363	0.26625
2509.4	-35979.9	-14607.7	5.62487	0.919962	0.213717	0.270799
2509.41	-35979.9	-14607.7	5.64239	0.920085	0.181407	0.274314
2509.43	-35980	-14607.6	5.65582	0.916892	0.170167	0.277591
2509.45	-35980.1	-14607.6	5.67241	0.913525	0.169794	0.280835
2509.47	-35980.2	-14607.6	5.68667	0.91	0.173333	0.284314
2509.48	-35980.3	-14607.5	5.70333	0.906667	0.163333	0.285403
2509.5	-35980.4	-14607.5	5.71667	0.906667	0.143333	0.282135
2509.52	-35980.5	-14607.5	5.73438	0.91415	0.122215	0.269143
2509.53	-35980.6	-14607.4	5.75095	0.934794	0.105779	0.248001
2509.55	-35980.7	-14607.4	5.76769	0.961645	0.0927448	0.219231
2509.57	-35980.8	-14607.4	5.78536	0.990031	0.0861179	0.185709
2509.59	-35980.9	-14607.4	5.80191	1.01591	0.0831453	0.1557
2509.6	-35981	-14607.3	5.81875	1.03585	0.0789298	0.128765
2509.62	-35981.1	-14607.3	5.83624	1.05624	0.0633109	0.105157
2509.64	-35981.1	-14607.3	5.85339	1.06892	0.0431791	0.0861357
2509.65	-35981.3	-14607.2	5.87322	1.08217	0.0227904	0.0690244
2509.67	-35981.3	-14607.2	5.89133	1.0919	0.00283414	0.0547445
2509.69	-35981.4	-14607.2	5.91065	1.09777	-0.00936438	0.0449778
2509.7	-35981.5	-14607.1	5.92816	1.10019	-0.0178671	0.0391362
2509.72	-35981.6	-14607.1	5.94853	1.09994	-0.0136693	0.0346576
2509.74	-35981.7	-14607.1	5.96564	1.10001	0.000904468	0.0303379
2509.76	-35981.8	-14607	5.98531	1.10001	0.013406	0.0258379
2509.77	-35981.9	-14607	6.00374	1.09994	0.0140586	0.0215395
2509.79	-35982	-14607	6.02253	1.10024	-0.00392832	0.0187552
2509.81	-35982.1	-14606.9	6.04072	1.09894	-0.0308403	0.0168169
2509.82	-35982.2	-14606.9	6.06046	1.0955	-0.062243	0.0166419
2509.84	-35982.3	-14606.9	6.07796	1.0906	-0.0841221	0.0178122
2509.86	-35982.4	-14606.9	6.09762	1.08517	-0.0902884	0.0194589
2509.87	-35982.5	-14606.8	6.11461	1.08027	-0.0807793	0.0212949
2509.89	-35982.6	-14606.8	6.13081	1.07484	-0.067766	0.0224433
2509.91	-35982.7	-14606.8	6.14968	1.07145	-0.0611016	0.0224911
2509.93	-35982.8	-14606.7	6.17109	1.06997	-0.0595542	0.0211871
2509.94	-35982.9	-14606.7	6.18889	1.06857	-0.0615641	0.0200185
2509.96	-35983	-14606.7	6.20608	1.0648	-0.0651606	0.0196193
2509.98	-35983.1	-14606.6	6.22292	1.061	-0.0690353	0.0190502
2509.99	-35983.2	-14606.6	6.24169	1.06011	-0.0690907	0.0179082
2510.01	-35983.3	-14606.6	6.26069	1.05807	-0.060869	0.0165839
2510.03	-35983.4	-14606.6	6.27748	1.05479	-0.0484487	0.0168993
2510.04	-35983.5	-14606.5	6.29405	1.04895	-0.0325411	0.0181863
