# Supplementary material for: Extraction of driving behavior primitives considering driver expectation and vehicle dynamics
Source: PLoS One. 2025 Dec 31;20(12):e0340123. doi: 10.1371/journal.pone.0340123 (PMC12755792; doi:10.1371/journal.pone.0340123)
Supplement: S2 File — The dataset utilized in this study is organized into two main folders, categorizing driving scenarios into straight driving and turning maneuvers. These folders contain the raw, unprocessed behavioral data. For a detailed description of the variables and format within the.xlsx files, please refer to the accompanying readme.txt file. (ZIP) [file pone.0340123.s002.zip › DataSetForPimitiveExaction-2/turning/c28_w_3.xlsx]

## Sheet: Sheet1
2547.8	-36130.8	-14552.5	0.194869	0.907181	-2.19919e-15	0.591287
2547.82	-36130.8	-14552.5	0.212285	0.903552	4.43158e-15	0.593581
2547.84	-36130.8	-14552.5	0.229021	0.900083	-1.70823e-14	0.593761
2547.85	-36130.8	-14552.5	0.245746	0.900072	6.38974e-14	0.59165
2547.87	-36130.8	-14552.5	0.26	0.896667	0	0.589325
2547.89	-36130.8	-14552.5	0.273333	0.893333	0	0.587146
2547.9	-36130.8	-14552.5	0.286667	0.89	1.67851e-21	0.583878
2547.92	-36130.8	-14552.5	0.304232	0.889917	-1.4714e-11	0.579236
2547.94	-36130.8	-14552.5	0.31755	0.886448	5.61241e-11	0.574963
2547.95	-36130.8	-14552.5	0.334231	0.883116	-2.09625e-10	0.571648
2547.97	-36130.8	-14552.5	0.348546	0.879756	1.64029e-09	0.565553
2547.99	-36130.8	-14552.5	0.364996	0.880298	-6.23442e-09	0.556595
2548.01	-36130.9	-14552.5	0.3786	0.883695	2.32318e-08	0.545282
2548.02	-36130.9	-14552.5	0.395942	0.887729	-1.344e-07	0.53153
2548.04	-36130.9	-14552.5	0.4094	0.894183	5.09415e-07	0.519547
2548.06	-36130.9	-14552.5	0.425954	0.897207	-1.89174e-06	0.50656
2548.07	-36130.9	-14552.5	0.440514	0.900879	9.61861e-06	0.495094
2548.09	-36130.9	-14552.5	0.456553	0.903911	-3.63764e-05	0.482905
2548.11	-36130.9	-14552.5	0.470662	0.908232	0.000134467	0.469349
2548.12	-36130.9	-14552.5	0.487529	0.914651	-0.000719929	0.454165
2548.14	-36130.9	-14552.5	0.501347	0.917759	-0.00431795	0.44101
2548.16	-36130.9	-14552.5	0.517606	0.920112	-0.00789244	0.430401
2548.18	-36130.9	-14552.5	0.53252	0.92082	-0.0101206	0.420633
2548.19	-36130.9	-14552.5	0.548112	0.924544	-0.0108076	0.411465
2548.21	-36130.9	-14552.5	0.562555	0.928066	-0.0146207	0.400018
2548.23	-36131	-14552.5	0.580373	0.930393	-0.0182509	0.388676
2548.24	-36131	-14552.4	0.596952	0.929638	-0.0203307	0.377983
2548.26	-36131	-14552.5	0.612815	0.931301	-0.0197541	0.366463
2548.28	-36131	-14552.4	0.62606	0.934651	-0.021116	0.35284
2548.29	-36131	-14552.4	0.640801	0.939837	-0.0260426	0.338832
2548.31	-36131	-14552.4	0.658394	0.945004	-0.0340436	0.323534
2548.33	-36131	-14552.4	0.675597	0.950143	-0.0359938	0.308205
2548.35	-36131	-14552.4	0.692051	0.955419	-0.0298051	0.294295
2548.36	-36131	-14552.4	0.709296	0.958455	-0.023778	0.280133
2548.38	-36131	-14552.4	0.72695	0.962036	-0.0266395	0.266779
2548.4	-36131.1	-14552.4	0.740979	0.965153	-0.0339185	0.253731
2548.41	-36131.1	-14552.4	0.756854	0.969125	-0.0412616	0.240857
2548.43	-36131.1	-14552.4	0.774295	0.969784	-0.0440295	0.228045
2548.45	-36131.1	-14552.4	0.790633	0.973387	-0.0414057	0.213613
2548.46	-36131.1	-14552.4	0.808153	0.984954	-0.0372545	0.191263
2548.48	-36131.1	-14552.4	0.825198	1.00573	-0.0383654	0.161337
2548.5	-36131.1	-14552.4	0.841619	1.03353	-0.0447499	0.124406
2548.52	-36131.1	-14552.4	0.859262	1.07194	-0.0497729	0.0735654
2548.53	-36131.2	-14552.4	0.875897	1.12603	-0.0477495	0.0137306
2548.55	-36131.2	-14552.4	0.895098	1.18562	-0.0438434	-0.0514301
2548.57	-36131.2	-14552.4	0.916109	1.24674	-0.0431146	-0.120212
2548.58	-36131.2	-14552.4	0.939187	1.29594	-0.0457482	-0.180916
2548.6	-36131.2	-14552.4	0.962447	1.33628	-0.0522437	-0.233929
2548.62	-36131.2	-14552.4	0.987114	1.3758	-0.0564323	-0.283304
2548.63	-36131.2	-14552.4	1.01065	1.40674	-0.0569047	-0.325416
2548.65	-36131.3	-14552.4	1.03383	1.43376	-0.0536532	-0.366195
2548.67	-36131.3	-14552.3	1.05856	1.45556	-0.0532126	-0.415213
2548.68	-36131.3	-14552.3	1.08202	1.47246	-0.0564533	-0.469432
2548.7	-36131.3	-14552.3	1.10514	1.48596	-0.0597984	-0.528979
2548.72	-36131.3	-14552.3	1.13333	1.49667	-0.0633333	-0.592593
2548.74	-36131.4	-14552.3	1.16	1.50333	-0.0666667	-0.650327
2548.75	-36131.4	-14552.3	1.18667	1.50667	-0.07	-0.705882
2548.77	-36131.4	-14552.3	1.21141	1.5101	-0.0664217	-0.767187
2548.79	-36131.4	-14552.3	1.23465	1.50996	-0.0631303	-0.825873
2548.8	-36131.4	-14552.3	1.25822	1.51004	-0.0598816	-0.884724
2548.82	-36131.5	-14552.3	1.28661	1.50974	-0.0602794	-0.940779
2548.84	-36131.5	-14552.3	1.31313	1.50633	-0.0637358	-0.987709
2548.86	-36131.5	-14552.3	1.3397	1.5026	-0.0671305	-1.03006
2548.87	-36131.5	-14552.3	1.36422	1.49586	-0.0702371	-1.07099
2548.89	-36131.5	-14552.3	1.38727	1.49247	-0.0699362	-1.10465
2548.91	-36131.6	-14552.2	1.41142	1.48535	-0.0700181	-1.13325
2548.92	-36131.6	-14552.2	1.43982	1.47842	-0.069985	-1.15608
2548.94	-36131.6	-14552.2	1.46628	1.47176	-0.0700378	-1.17233
2548.96	-36131.6	-14552.2	1.4927	1.46513	-0.0698652	-1.18618
2548.97	-36131.7	-14552.2	1.51696	1.45735	-0.0707201	-1.19813
2548.99	-36131.7	-14552.2	1.54008	1.44679	-0.0743178	-1.20745
2549.01	-36131.7	-14552.2	1.56392	1.43792	-0.0778928	-1.21582
2549.03	-36131.7	-14552.2	1.58842	1.42984	-0.0801193	-1.22455
2549.04	-36131.8	-14552.2	1.61142	1.42094	-0.0808127	-1.23397
2549.06	-36131.8	-14552.2	1.63539	1.41304	-0.0846019	-1.24344
2549.08	-36131.8	-14552.2	1.6598	1.40367	-0.0883327	-1.25225
2549.09	-36131.8	-14552.2	1.68277	1.39635	-0.0900225	-1.2566
2549.11	-36131.9	-14552.2	1.70686	1.38552	-0.0911472	-1.25807
2549.13	-36131.9	-14552.2	1.73117	1.37532	-0.0949473	-1.25612
2549.14	-36131.9	-14552.1	1.75413	1.36508	-0.0984648	-1.25348
2549.16	-36132	-14552.1	1.77833	1.35644	-0.100255	-1.24997
2549.18	-36132	-14552.1	1.80255	1.34974	-0.09991	-1.24666
2549.2	-36132	-14552.1	1.82542	1.34347	-0.100093	-1.24308
2549.21	-36132.1	-14552.1	1.85007	1.3346	-0.0997329	-1.23727
2549.23	-36132.1	-14552.1	1.87214	1.32398	-0.101752	-1.22972
2549.25	-36132.1	-14552.1	1.89161	1.31422	-0.105258	-1.22211
2549.26	-36132.1	-14552.1	1.91227	1.30374	-0.109	-1.21431
2549.28	-36132.2	-14552.1	1.93505	1.29346	-0.110226	-1.20524
2549.3	-36132.2	-14552.1	1.95823	1.28361	-0.10994	-1.19397
2549.31	-36132.2	-14552.1	1.98299	1.27311	-0.110013	-1.18122
2549.33	-36132.3	-14552	2.00442	1.26288	-0.109996	-1.1696
2549.35	-36132.3	-14552	2.02392	1.25302	-0.110001	-1.16042
2549.37	-36132.3	-14552	2.04505	1.24248	-0.11	-1.1521
2549.38	-36132.4	-14552	2.06539	1.23231	-0.11	-1.14532
2549.4	-36132.4	-14552	2.08516	1.22242	-0.109999	-1.13813
2549.42	-36132.4	-14552	2.10629	1.21186	-0.110004	-1.12917
2549.43	-36132.5	-14552	2.12654	1.20173	-0.109985	-1.11932
2549.45	-36132.5	-14552	2.14636	1.19182	-0.110058	-1.11345
2549.47	-36132.5	-14552	2.16753	1.18123	-0.109845	-1.13265
2549.48	-36132.6	-14552	2.1877	1.17115	-0.112892	-1.18748
2549.5	-36132.6	-14551.9	2.20756	1.16122	-0.116239	-1.27341
2549.52	-36132.6	-14551.9	2.22878	1.15061	-0.119871	-1.38513
2549.54	-36132.7	-14551.9	2.24882	1.14058	-0.120059	-1.51142
2549.55	-36132.7	-14551.9	2.26888	1.13059	-0.119892	-1.6673
2549.57	-36132.8	-14551.9	2.28667	1.12	-0.123333	-1.85076
2549.59	-36132.8	-14551.9	2.30333	1.10667	-0.126667	-2.02832
2549.6	-36132.8	-14551.9	2.32	1.09333	-0.13	-2.20261
2549.62	-36132.9	-14551.9	2.34127	1.08275	-0.129984	-2.40281
2549.64	-36132.9	-14551.9	2.36104	1.07275	-0.129974	-2.59376
2549.65	-36133	-14551.8	2.37767	1.05878	-0.13012	-2.77363
2549.67	-36133	-14551.8	2.39538	1.02915	-0.133765	-2.92378
2549.69	-36133	-14551.8	2.4119	0.987983	-0.137107	-3.02896
2549.7	-36133.1	-14551.8	2.42879	0.936738	-0.140156	-3.10514
2549.72	-36133.1	-14551.8	2.44596	0.88075	-0.139942	-3.16436
2549.74	-36133.1	-14551.8	2.45904	0.830974	-0.140018	-3.20023
2549.76	-36133.2	-14551.8	2.47198	0.777001	-0.139988	-3.21964
2549.77	-36133.2	-14551.8	2.48285	0.718747	-0.14004	-3.21639
2549.79	-36133.3	-14551.8	2.49661	0.655611	-0.139854	-3.19509
2549.81	-36133.3	-14551.7	2.50948	0.595593	-0.140592	-3.16141
2549.82	-36133.4	-14551.7	2.51897	0.537502	-0.144412	-3.12662
2549.84	-36133.4	-14551.7	2.52496	0.489844	-0.147609	-3.09718
2549.86	-36133.4	-14551.7	2.53305	0.441875	-0.151041	-3.06703
2549.88	-36133.5	-14551.7	2.54271	0.394827	-0.154536	-3.03378
2549.89	-36133.5	-14551.7	2.54917	0.356844	-0.157817	-3.00049
2549.91	-36133.6	-14551.7	2.5546	0.321276	-0.161265	-2.9672
2549.93	-36133.6	-14551.7	2.55938	0.292835	-0.164654	-2.93585
2549.94	-36133.6	-14551.7	2.56474	0.271747	-0.168315	-2.90976
2549.96	-36133.7	-14551.6	2.56947	0.251356	-0.170094	-2.88365
2549.98	-36133.7	-14551.6	2.57524	0.230166	-0.170968	-2.85923
2549.99	-36133.8	-14551.6	2.57845	0.212033	-0.176275	-2.83767
2550.01	-36133.8	-14551.6	2.58002	0.195034	-0.183297	-2.81666
2550.03	-36133.9	-14551.6	2.58146	0.177819	-0.190555	-2.78916
2550.05	-36133.9	-14551.6	2.58501	0.160773	-0.195044	-2.75461
2550.06	-36133.9	-14551.6	2.58762	0.14485	-0.198047	-2.70986
2550.08	-36134	-14551.6	2.59083	0.129072	-0.199601	-2.64312
2550.1	-36134	-14551.6	2.59429	0.113055	-0.195573	-2.55901
2550.11	-36134.1	-14551.6	2.59781	0.103758	-0.192226	-2.47763
2550.13	-36134.1	-14551.5	2.60026	0.0943391	-0.189728	-2.3929
2550.15	-36134.2	-14551.5	2.59991	0.0874851	-0.190117	-2.29677
2550.16	-36134.2	-14551.5	2.60006	0.0818918	-0.189836	-2.19201
2550.18	-36134.2	-14551.5	2.59984	0.0787837	-0.190702	-2.06067
2550.2	-36134.3	-14551.5	2.60088	0.0754761	-0.196414	-1.92019
2550.22	-36134.3	-14551.5	2.60402	0.0725026	-0.205375	-1.79829
2550.23	-36134.4	-14551.5	2.60712	0.069927	-0.214586	-1.66747
2550.25	-36134.4	-14551.5	2.61024	0.069697	-0.224752	-1.52534
2550.27	-36134.5	-14551.5	2.60994	0.0659324	-0.231268	-1.39913
2550.28	-36134.5	-14551.5	2.61001	0.0630628	-0.237197	-1.26195
2550.3	-36134.6	-14551.4	2.61003	0.0638846	-0.235926	-1.11181
2550.32	-36134.6	-14551.4	2.60985	0.067648	-0.232833	-0.966454
2550.33	-36134.6	-14551.4	2.6106	0.070186	-0.234327	-0.822828
2550.35	-36134.7	-14551.4	2.61436	0.0700965	-0.243536	-0.67943
2550.37	-36134.7	-14551.4	2.61779	0.0693102	-0.257424	-0.549806
2550.39	-36134.8	-14551.4	2.62026	0.0656022	-0.277649	-0.416257
2550.4	-36134.8	-14551.4	2.61992	0.0619566	-0.306123	-0.271876
2550.42	-36134.9	-14551.4	2.62002	0.0597206	-0.334114	-0.125713
2550.44	-36134.9	-14551.4	2.62	0.060064	-0.361293	0.0333109
2550.45	-36134.9	-14551.4	2.62	0.0600067	-0.37318	0.172702
2550.47	-36135	-14551.3	2.62001	0.0597495	-0.37204	0.275574
2550.49	-36135	-14551.3	2.61998	0.0331617	-0.370987	0.394007
2550.5	-36135.1	-14551.3	2.6201	-0.0588692	-0.391218	0.544619
2550.52	-36135.1	-14551.3	2.61961	-0.169286	-0.423203	0.696553
2550.54	-36135.2	-14551.3	2.61608	-0.286011	-0.45845	0.853885
2550.56	-36135.2	-14551.3	2.61207	-0.434165	-0.482472	1.03081
2550.57	-36135.3	-14551.3	2.60478	-0.617099	-0.503595	1.21805
2550.59	-36135.3	-14551.3	2.5931	-0.823951	-0.511215	1.42012
2550.61	-36135.3	-14551.3	2.5741	-1.01621	-0.513327	1.62826
2550.62	-36135.4	-14551.3	2.55434	-1.20476	-0.514188	1.82135
2550.64	-36135.4	-14551.3	2.53314	-1.41516	-0.509366	2.03131
2550.66	-36135.5	-14551.3	2.50743	-1.64553	-0.481737	2.24491
2550.67	-36135.5	-14551.3	2.47999	-1.83555	-0.441361	2.42997
2550.69	-36135.5	-14551.3	2.44796	-2.00678	-0.399611	2.59382
2550.71	-36135.6	-14551.2	2.41145	-2.14949	-0.368497	2.7353
2550.73	-36135.6	-14551.2	2.37537	-2.27029	-0.342138	2.84727
2550.74	-36135.7	-14551.2	2.33607	-2.37622	-0.307258	2.94662
2550.76	-36135.7	-14551.2	2.29436	-2.46394	-0.259898	3.02777
2550.78	-36135.7	-14551.2	2.25356	-2.52978	-0.211148	3.08844
2550.79	-36135.8	-14551.2	2.20826	-2.58247	-0.164337	3.13465
2550.81	-36135.8	-14551.2	2.16341	-2.61383	-0.123274	3.16522
2550.83	-36135.9	-14551.2	2.12074	-2.63376	-0.0870788	3.18274
2550.84	-36135.9	-14551.2	2.0756	-2.6545	-0.0526627	3.19702
2550.86	-36135.9	-14551.2	2.03088	-2.67567	-0.0221244	3.20999
2550.88	-36136	-14551.2	1.98812	-2.69197	0.00622026	3.22019
2550.89	-36136	-14551.2	1.94314	-2.7017	0.0299745	3.2265
2550.91	-36136	-14551.2	1.89637	-2.7035	0.0460215	3.22829
2550.93	-36136.1	-14551.2	1.85019	-2.70396	0.0564447	3.22469
2550.95	-36136.1	-14551.2	1.80094	-2.69875	0.0670252	3.21653
2550.96	-36136.1	-14551.2	1.75564	-2.69436	0.0753227	3.2057
2550.98	-36136.2	-14551.2	1.71312	-2.68861	0.0774743	3.19632
2551	-36136.2	-14551.2	1.66743	-2.68399	0.0720754	3.18809
2551.01	-36136.2	-14551.2	1.62326	-2.68077	0.0624736	3.18113
2551.03	-36136.2	-14551.2	1.58075	-2.67765	0.0521072	3.17457
2551.05	-36136.3	-14551.2	1.53213	-2.66979	0.0445234	3.15955
2551.07	-36136.3	-14551.2	1.48456	-2.64298	0.037674	3.13294
2551.08	-36136.3	-14551.2	1.4409	-2.60065	0.0337038	3.08577
2551.1	-36136.3	-14551.2	1.39823	-2.52622	0.0330306	3.01938
2551.12	-36136.4	-14551.2	1.35794	-2.45142	0.038928	2.94646
2551.13	-36136.4	-14551.2	1.31825	-2.38217	0.0488523	2.87223
2551.15	-36136.4	-14551.2	1.2757	-2.29872	0.0564465	2.78436
2551.17	-36136.4	-14551.2	1.23877	-2.20257	0.0567741	2.68701
2551.18	-36136.4	-14551.2	1.20218	-2.0912	0.0536767	2.5699
2551.2	-36136.5	-14551.2	1.16667	-1.94	0.0466667	2.42593
2551.22	-36136.5	-14551.2	1.13667	-1.79	0.0433333	2.27669
2551.24	-36136.5	-14551.2	1.10667	-1.64	0.0366667	2.13181
2551.25	-36136.5	-14551.2	1.07835	-1.50225	0.025887	1.98536
2551.27	-36136.6	-14551.2	1.05197	-1.37625	0.0127258	1.85627
2551.29	-36136.6	-14551.2	1.03227	-1.24806	0.0064156	1.71907
2551.3	-36136.6	-14551.2	1.01467	-1.08795	0.00302865	1.56693
2551.32	-36136.6	-14551.2	0.998019	-0.935389	-0.000718085	1.41752
2551.34	-36136.6	-14551.2	0.981492	-0.782274	-0.0118075	1.2723
2551.35	-36136.6	-14551.2	0.967901	-0.63923	-0.0299408	1.1255
2551.37	-36136.7	-14551.2	0.958718	-0.506472	-0.0510289	0.993692
2551.39	-36136.7	-14551.2	0.952026	-0.373717	-0.0778922	0.861127
2551.41	-36136.7	-14551.2	0.945639	-0.240548	-0.102579	0.718195
2551.42	-36136.7	-14551.2	0.942385	-0.0898301	-0.123902	0.573985
2551.44	-36136.7	-14551.2	0.940205	0.0779806	-0.136125	0.417739
2551.46	-36136.7	-14551.2	0.945199	0.238219	-0.144913	0.269291
2551.47	-36136.8	-14551.2	0.95195	0.349556	-0.14752	0.156138
2551.49	-36136.8	-14551.2	0.958773	0.437214	-0.150897	0.0669743
2551.51	-36136.8	-14551.2	0.965547	0.504238	-0.155476	-0.00405186
2551.52	-36136.8	-14551.2	0.973192	0.552329	-0.162166	-0.0557924
2551.54	-36136.8	-14551.2	0.983792	0.586855	-0.170151	-0.0961038
2551.56	-36136.8	-14551.2	0.994248	0.607476	-0.180824	-0.126396
2551.58	-36136.9	-14551.2	1.00379	0.622437	-0.191157	-0.147784
2551.59	-36136.9	-14551.2	1.01558	0.634839	-0.198795	-0.166462
2551.61	-36136.9	-14551.2	1.02971	0.643278	-0.200461	-0.182596
2551.63	-36136.9	-14551.2	1.0431	0.650268	-0.198457	-0.194485
2551.64	-36136.9	-14551.2	1.05525	0.653776	-0.196167	-0.203559
2551.66	-36136.9	-14551.2	1.0653	0.65345	-0.198082	-0.209092
2551.68	-36137	-14551.2	1.07523	0.651907	-0.202952	-0.211611
2551.69	-36137	-14551.2	1.08563	0.647962	-0.212215	-0.212199
2551.71	-36137	-14551.2	1.09595	0.645084	-0.222285	-0.209472
2551.73	-36137	-14551.2	1.10581	0.639276	-0.234583	-0.206196
2551.75	-36137	-14551.2	1.11624	0.634664	-0.246147	-0.202551
2551.76	-36137.1	-14551.2	1.12661	0.628984	-0.258842	-0.200793
2551.78	-36137.1	-14551.2	1.1361	0.624286	-0.26856	-0.199009
2551.8	-36137.1	-14551.2	1.14896	0.621029	-0.270645	-0.197545
2551.81	-36137.1	-14551.2	1.16313	0.617882	-0.267102	-0.195572
2551.83	-36137.1	-14551.2	1.1738	0.612157	-0.270256	-0.194304
2551.85	-36137.2	-14551.2	1.18415	0.60502	-0.283032	-0.192153
2551.86	-36137.2	-14551.2	1.19438	0.59795	-0.297647	-0.191664
2551.88	-36137.2	-14551.2	1.20422	0.594089	-0.303077	-0.191547
2551.9	-36137.2	-14551.2	1.21488	0.590405	-0.303648	-0.193498
2551.91	-36137.2	-14551.2	1.22466	0.590034	-0.300323	-0.194834
2551.93	-36137.3	-14551.2	1.23773	0.587615	-0.302292	-0.195942
2551.95	-36137.3	-14551.2	1.24879	0.580903	-0.309122	-0.196101
2551.97	-36137.3	-14551.2	1.25904	0.573935	-0.316023	-0.19607
2551.98	-36137.3	-14551.2	1.26569	0.570354	-0.31979	-0.196088
2552	-36137.4	-14551.2	1.27612	0.56687	-0.320094	-0.196063
2552.02	-36137.4	-14551.2	1.28291	0.563558	-0.316936	-0.197046
2552.03	-36137.4	-14551.2	1.29268	0.560074	-0.310558	-0.200193
2552.05	-36137.4	-14551.2	1.30333	0.56	-0.3	-0.204793
2552.07	-36137.4	-14551.2	1.31333	0.556667	-0.293333	-0.20915
2552.09	-36137.5	-14551.2	1.32333	0.556667	-0.283333	-0.211329
2552.1	-36137.5	-14551.2	1.33049	0.553231	-0.276267	-0.213643
2552.12	-36137.5	-14551.2	1.34061	0.553263	-0.269703	-0.215816
2552.14	-36137.5	-14551.2	1.35061	0.549764	-0.266523	-0.217979
2552.15	-36137.6	-14551.2	1.36122	0.546275	-0.262621	-0.218922
2552.17	-36137.6	-14551.2	1.37115	0.542951	-0.256101	-0.217713
2552.19	-36137.6	-14551.2	1.38124	0.539567	-0.252911	-0.216646
2552.2	-36137.6	-14551.2	1.39182	0.536189	-0.249747	-0.215495
2552.22	-36137.7	-14551.2	1.40174	0.532248	-0.250068	-0.214367
2552.24	-36137.7	-14551.2	1.41182	0.525916	-0.249983	-0.211691
2552.26	-36137.7	-14551.2	1.4226	0.521942	-0.250007	-0.20715
2552.27	-36137.7	-14551.2	1.43159	0.515596	-0.249995	-0.204059
2552.29	-36137.8	-14551.2	1.43903	0.512458	-0.250012	-0.202843
2552.31	-36137.8	-14551.2	1.44885	0.509685	-0.249947	-0.205647
2552.32	-36137.8	-14551.3	1.45607	0.510043	-0.250201	-0.209536
2552.34	-36137.8	-14551.2	1.4656	0.510142	-0.249161	-0.214934
2552.36	-36137.9	-14551.3	1.47313	0.509121	-0.245644	-0.219694
2552.37	-36137.9	-14551.3	1.48384	0.5054	-0.241069	-0.225243
2552.39	-36137.9	-14551.3	1.4941	0.501731	-0.234043	-0.231748
2552.41	-36137.9	-14551.3	1.50435	0.499719	-0.226116	-0.239531
2552.43	-36138	-14551.3	1.51298	0.50007	-0.21611	-0.247268
2552.44	-36138	-14551.3	1.51957	0.500001	-0.204447	-0.25416
2552.46	-36138	-14551.3	1.5263	0.499924	-0.190248	-0.25973
2552.48	-36138	-14551.3	1.53435	0.500302	-0.177016	-0.264609
2552.49	-36138.1	-14551.3	1.54508	0.498499	-0.164344	-0.26916
2552.51	-36138.1	-14551.3	1.55529	0.495136	-0.157372	-0.272764
2552.53	-36138.1	-14551.3	1.56555	0.489822	-0.157428	-0.273573
2552.54	-36138.2	-14551.3	1.57622	0.482644	-0.167334	-0.272949
2552.56	-36138.2	-14551.3	1.58413	0.476092	-0.180994	-0.271007
2552.58	-36138.2	-14551.3	1.59056	0.469457	-0.196426	-0.269465
2552.6	-36138.2	-14551.3	1.59728	0.462469	-0.211846	-0.268275
2552.61	-36138.3	-14551.3	1.60623	0.455751	-0.225671	-0.268358
2552.63	-36138.3	-14551.3	1.61677	0.448663	-0.236291	-0.271054
2552.65	-36138.3	-14551.3	1.62472	0.44453	-0.248974	-0.274637
2552.66	-36138.3	-14551.3	1.63147	0.438536	-0.262882	-0.277398
2552.68	-36138.4	-14551.3	1.63762	0.434183	-0.275952	-0.277795
2552.7	-36138.4	-14551.3	1.64763	0.430658	-0.29006	-0.278457
2552.71	-36138.4	-14551.3	1.65529	0.429766	-0.303459	-0.280515
2552.73	-36138.5	-14551.3	1.66176	0.430324	-0.317268	-0.282696
2552.75	-36138.5	-14551.4	1.66852	0.427353	-0.325787	-0.285024
2552.77	-36138.5	-14551.4	1.67837	0.423965	-0.329617	-0.2871
2552.78	-36138.5	-14551.4	1.68556	0.420317	-0.330331	-0.290366
2552.8	-36138.6	-14551.4	1.69253	0.420106	-0.327074	-0.291879
2552.82	-36138.6	-14551.4	1.6991	0.417072	-0.323905	-0.292031
2552.83	-36138.6	-14551.4	1.70868	0.413952	-0.317367	-0.290881
2552.85	-36138.7	-14551.4	1.71948	0.406989	-0.313498	-0.291859
2552.87	-36138.7	-14551.4	1.72629	0.403617	-0.310214	-0.292941
2552.88	-36138.7	-14551.4	1.73333	0.396667	-0.306667	-0.295207
2552.9	-36138.8	-14551.4	1.74	0.393333	-0.303333	-0.298475
2552.92	-36138.8	-14551.4	1.74667	0.39	-0.3	-0.302832
2552.93	-36138.8	-14551.4	1.75333	0.386667	-0.303333	-0.305011
2552.95	-36138.8	-14551.4	1.76041	0.37954	-0.307002	-0.303796
2552.97	-36138.9	-14551.4	1.76705	0.373064	-0.3136	-0.301638
2552.99	-36138.9	-14551.4	1.77374	0.369808	-0.316998	-0.300634
2553	-36138.9	-14551.5	1.78081	0.36631	-0.323912	-0.300663
2553.02	-36139	-14551.5	1.78743	0.362718	-0.327222	-0.300653
2553.04	-36139	-14551.5	1.79416	0.35582	-0.334197	-0.300646
2553.05	-36139	-14551.5	1.80121	0.348706	-0.34128	-0.300709
2553.07	-36139.1	-14551.5	1.80782	0.342556	-0.347479	-0.30222
2553.09	-36139.1	-14551.5	1.81458	0.339401	-0.350475	-0.307328
2553.11	-36139.1	-14551.5	1.82156	0.336012	-0.354658	-0.315823
2553.12	-36139.1	-14551.5	1.8284	0.331885	-0.361726	-0.324342
2553.14	-36139.2	-14551.5	1.83422	0.325586	-0.367806	-0.331718
2553.16	-36139.2	-14551.5	1.83851	0.322209	-0.370411	-0.338667
2553.17	-36139.2	-14551.5	1.84448	0.319899	-0.36918	-0.344525
2553.19	-36139.3	-14551.5	1.84839	0.319279	-0.365804	-0.346557
2553.21	-36139.3	-14551.5	1.85586	0.315421	-0.360986	-0.343645
2553.22	-36139.3	-14551.5	1.86221	0.311999	-0.355429	-0.338119
2553.24	-36139.4	-14551.6	1.86941	0.309675	-0.350981	-0.33707
2553.26	-36139.4	-14551.6	1.87482	0.310323	-0.344918	-0.343162
2553.28	-36139.4	-14551.6	1.87901	0.308822	-0.341851	-0.355359
2553.29	-36139.5	-14551.6	1.88633	0.30545	-0.33968	-0.369217
2553.31	-36139.5	-14551.6	1.89317	0.300128	-0.340229	-0.38182
2553.33	-36139.5	-14551.6	1.89974	0.295095	-0.339423	-0.391551
2553.34	-36139.6	-14551.6	1.90673	0.290187	-0.342823	-0.395963
2553.36	-36139.6	-14551.6	1.91316	0.283943	-0.35053	-0.395466
2553.38	-36139.6	-14551.6	1.91809	0.281158	-0.357022	-0.389833
2553.39	-36139.7	-14551.6	1.92283	0.277617	-0.365048	-0.381914
2553.41	-36139.7	-14551.6	1.92788	0.272293	-0.375353	-0.372604
2553.43	-36139.7	-14551.7	1.93303	0.266903	-0.386851	-0.36124
2553.45	-36139.7	-14551.7	1.93818	0.261841	-0.39895	-0.348614
2553.46	-36139.8	-14551.7	1.94335	0.256482	-0.411437	-0.336632
2553.48	-36139.8	-14551.7	1.94851	0.251306	-0.423429	-0.326242
2553.5	-36139.9	-14551.7	1.95353	0.247408	-0.433649	-0.317694
2553.51	-36139.9	-14551.7	1.95852	0.244301	-0.441502	-0.311001
2553.53	-36139.9	-14551.7	1.96361	0.240751	-0.446819	-0.306025
2553.55	-36139.9	-14551.7	1.96879	0.237296	-0.449667	-0.302434
2553.56	-36140	-14551.7	1.97391	0.235243	-0.450351	-0.299793
2553.58	-36140	-14551.7	1.97907	0.233701	-0.450039	-0.297719
2553.6	-36140	-14551.8	1.98436	0.230976	-0.450073	-0.295906
2553.62	-36140.1	-14551.8	1.98924	0.227325	-0.450083	-0.294354
2553.63	-36140.1	-14551.8	1.99308	0.223722	-0.449099	-0.293151
2553.65	-36140.1	-14551.8	1.99629	0.22038	-0.446981	-0.292074
2553.67	-36140.2	-14551.8	1.99961	0.217168	-0.443963	-0.290868
2553.68	-36140.2	-14551.8	2.00296	0.213764	-0.440429	-0.289845
2553.7	-36140.2	-14551.8	2.00611	0.209985	-0.43681	-0.289344
2553.72	-36140.3	-14551.8	2.00975	0.206805	-0.433509	-0.288731
2553.73	-36140.3	-14551.9	2.0146	0.205104	-0.430986	-0.287273
2553.75	-36140.3	-14551.9	2.02	0.203333	-0.43	-0.285403
2553.77	-36140.4	-14551.9	2.02509	0.199995	-0.431064	-0.283591
2553.79	-36140.4	-14551.9	2.03	0.196667	-0.433333	-0.281046
2553.8	-36140.4	-14551.9	2.03503	0.194917	-0.43607	-0.276998
2553.82	-36140.5	-14551.9	2.04032	0.193191	-0.440318	-0.27203
2553.84	-36140.5	-14551.9	2.04576	0.189939	-0.446868	-0.26674
2553.85	-36140.5	-14551.9	2.05049	0.186266	-0.454164	-0.260659
2553.87	-36140.6	-14552	2.05397	0.183128	-0.460844	-0.253365
2553.89	-36140.6	-14552	2.05704	0.179505	-0.467473	-0.245196
2553.9	-36140.7	-14552	2.06043	0.174569	-0.4745	-0.236465
2553.92	-36140.7	-14552	2.06395	0.169018	-0.481083	-0.227034
2553.94	-36140.7	-14552	2.06739	0.163666	-0.486519	-0.216938
2553.95	-36140.7	-14552	2.0708	0.158978	-0.490975	-0.206797
2553.97	-36140.8	-14552	2.07424	0.155277	-0.494622	-0.197121
2553.99	-36140.8	-14552.1	2.07768	0.152694	-0.49738	-0.188015
2554.01	-36140.8	-14552.1	2.08107	0.151026	-0.499213	-0.179336
2554.02	-36140.9	-14552.1	2.08424	0.149536	-0.500213	-0.170598
2554.04	-36140.9	-14552.1	2.08744	0.147808	-0.500391	-0.161592
2554.06	-36140.9	-14552.1	2.09166	0.146067	-0.499605	-0.152644
2554.07	-36141	-14552.1	2.09686	0.14442	-0.497961	-0.143926
2554.09	-36141	-14552.2	2.10146	0.142716	-0.495945	-0.135304
2554.11	-36141	-14552.2	2.10484	0.140956	-0.494102	-0.126812
2554.12	-36141.1	-14552.2	2.10801	0.139391	-0.493007	-0.118766
2554.14	-36141.1	-14552.2	2.11148	0.137802	-0.492957	-0.111412
2554.16	-36141.1	-14552.2	2.11494	0.135376	-0.493884	-0.104867
2554.18	-36141.2	-14552.2	2.11827	0.131978	-0.495577	-0.0989342
2554.19	-36141.2	-14552.2	2.12154	0.128241	-0.497681	-0.0931031
2554.21	-36141.3	-14552.3	2.12495	0.124751	-0.499518	-0.0874131
2554.23	-36141.3	-14552.3	2.12869	0.121991	-0.500134	-0.0824726
2554.24	-36141.3	-14552.3	2.13223	0.120317	-0.499932	-0.078103
2554.26	-36141.4	-14552.3	2.13443	0.119915	-0.500513	-0.0733983
2554.28	-36141.4	-14552.3	2.13586	0.120087	-0.502335	-0.0678875
2554.3	-36141.4	-14552.4	2.13833	0.119492	-0.504946	-0.0614384
2554.31	-36141.4	-14552.4	2.14198	0.117611	-0.508447	-0.0534651
2554.33	-36141.5	-14552.4	2.14568	0.114618	-0.513294	-0.0431245
2554.35	-36141.5	-14552.4	2.14905	0.111048	-0.518608	-0.0309494
2554.36	-36141.5	-14552.4	2.15226	0.107604	-0.522765	-0.0182823
2554.38	-36141.6	-14552.4	2.1556	0.104321	-0.525824	-0.00514928
2554.4	-36141.6	-14552.5	2.15935	0.100884	-0.528799	0.00907889
2554.41	-36141.7	-14552.5	2.16274	0.097436	-0.53236	0.0238262
2554.43	-36141.7	-14552.5	2.16465	0.0942685	-0.536906	0.0379235
2554.45	-36141.7	-14552.5	2.16625	0.0907424	-0.542317	0.0511244
2554.47	-36141.7	-14552.5	2.16937	0.0859984	-0.548314	0.0635352
2554.48	-36141.8	-14552.6	2.17286	0.0808402	-0.555285	0.0745298
2554.5	-36141.8	-14552.6	2.17477	0.0766157	-0.563673	0.0832892
2554.52	-36141.9	-14552.6	2.17638	0.0736134	-0.572371	0.0897846
2554.53	-36141.9	-14552.6	2.17967	0.0716191	-0.579896	0.0942843
2554.55	-36141.9	-14552.6	2.18318	0.0700896	-0.586311	0.0968585
2554.57	-36141.9	-14552.7	2.18493	0.0684775	-0.592022	0.0975957
2554.58	-36142	-14552.7	2.18652	0.0667673	-0.596463	0.0970117
2554.6	-36142	-14552.7	2.18988	0.0650686	-0.598994	0.0956614
2554.62	-36142.1	-14552.7	2.19333	0.0633333	-0.6	0.0936819
2554.64	-36142.1	-14552.7	2.19507	0.061534	-0.600147	0.0911055
2554.65	-36142.1	-14552.8	2.19682	0.0599153	-0.599992	0.0880442
2554.67	-36142.1	-14552.8	2.20021	0.0585237	-0.599942	0.0847022
2554.69	-36142.2	-14552.8	2.20348	0.0565128	-0.600005	0.081526
2554.7	-36142.2	-14552.8	2.20511	0.0532679	-0.600078	0.0789478
2554.72	-36142.2	-14552.9	2.20698	0.0495776	-0.599972	0.0771821
2554.74	-36142.3	-14552.9	2.2105	0.046159	-0.599739	0.0765377
2554.75	-36142.3	-14552.9	2.21379	0.0426987	-0.600161	0.0777146
2554.77	-36142.3	-14552.9	2.21555	0.0390758	-0.601716	0.080883
2554.79	-36142.4	-14552.9	2.2171	0.0360548	-0.603854	0.084788
2554.81	-36142.4	-14553	2.21941	0.0339537	-0.60633	0.0884917
2554.82	-36142.4	-14553	2.22189	0.031925	-0.609825	0.0921192
2554.84	-36142.5	-14553	2.22379	0.0289879	-0.61512	0.0959214
2554.86	-36142.5	-14553	2.22486	0.0247532	-0.62242	0.0999884
2554.87	-36142.5	-14553.1	2.22579	0.0198509	-0.630932	0.104132
2554.89	-36142.6	-14553.1	2.22732	0.0150042	-0.639773	0.10814
2554.91	-36142.6	-14553.1	2.22963	0.0105411	-0.648513	0.1119
2554.92	-36142.6	-14553.1	2.23205	0.00620839	-0.657386	0.115445
2554.94	-36142.7	-14553.2	2.23386	0.00171111	-0.666671	0.118824
2554.96	-36142.7	-14553.2	2.23491	-0.00298669	-0.676222	0.122113
2554.98	-36142.7	-14553.2	2.23586	-0.00754017	-0.685258	0.125433
2554.99	-36142.8	-14553.2	2.23743	-0.0115824	-0.692969	0.128906
2555.01	-36142.8	-14553.3	2.23976	-0.0150525	-0.699121	0.132565
2555.03	-36142.8	-14553.3	2.24221	-0.018275	-0.704214	0.136334
2555.04	-36142.8	-14553.3	2.24414	-0.0215889	-0.708772	0.140128
2555.06	-36142.9	-14553.3	2.24537	-0.025064	-0.712811	0.143882
2555.08	-36142.9	-14553.4	2.24626	-0.02848	-0.715792	0.147552
2555.09	-36142.9	-14553.4	2.24718	-0.0316027	-0.717165	0.151088
2555.11	-36143	-14553.4	2.24828	-0.0342179	-0.716738	0.154337
2555.13	-36143	-14553.4	2.24949	-0.0361296	-0.714645	0.15705
2555.14	-36143	-14553.5	2.25073	-0.0371569	-0.711028	0.158983
2555.16	-36143.1	-14553.5	2.25192	-0.0373453	-0.705937	0.160043
2555.18	-36143.1	-14553.5	2.253	-0.0369201	-0.699352	0.160254
2555.2	-36143.1	-14553.6	2.2539	-0.036104	-0.691283	0.159649
2555.21	-36143.2	-14553.6	2.25482	-0.0350236	-0.682168	0.158325
2555.23	-36143.2	-14553.6	2.25615	-0.0337405	-0.67273	0.156422
2555.25	-36143.2	-14553.6	2.25819	-0.0323295	-0.663669	0.154099
2555.26	-36143.2	-14553.7	2.26067	-0.0310125	-0.655335	0.151671
2555.28	-36143.3	-14553.7	2.26299	-0.0300967	-0.64788	0.149549
2555.3	-36143.3	-14553.7	2.26461	-0.0298896	-0.641555	0.148115
2555.32	-36143.3	-14553.8	2.26565	-0.0306921	-0.637311	0.147554
2555.33	-36143.4	-14553.8	2.26651	-0.0328026	-0.63639	0.147967
2555.35	-36143.4	-14553.8	2.26752	-0.0364301	-0.639791	0.149441
2555.37	-36143.4	-14553.8	2.2687	-0.0411703	-0.646822	0.151976
2555.38	-36143.4	-14553.9	2.26993	-0.0463614	-0.656082	0.155533
2555.4	-36143.5	-14553.9	2.27109	-0.0515026	-0.666472	0.160033
2555.42	-36143.5	-14553.9	2.27219	-0.0568632	-0.678329	0.1652
2555.43	-36143.5	-14554	2.27327	-0.0629427	-0.692419	0.170697
2555.45	-36143.5	-14554	2.27436	-0.0700166	-0.709133	0.176252
2555.47	-36143.6	-14554	2.2755	-0.0772933	-0.72707	0.181887
2555.49	-36143.6	-14554.1	2.27674	-0.0836631	-0.744292	0.187714
2555.5	-36143.6	-14554.1	2.27808	-0.0884744	-0.759378	0.193759
2555.52	-36143.7	-14554.1	2.27928	-0.0926121	-0.77263	0.199769
2555.54	-36143.7	-14554.1	2.28006	-0.0972825	-0.784716	0.205431
2555.55	-36143.7	-14554.2	2.28029	-0.103119	-0.795845	0.210548
2555.57	-36143.7	-14554.2	2.28016	-0.109137	-0.804945	0.215254
2555.59	-36143.8	-14554.2	2.27997	-0.114071	-0.810722	0.219737
2555.6	-36143.8	-14554.3	2.27991	-0.117182	-0.812408	0.224009
2555.62	-36143.8	-14554.3	2.27994	-0.118991	-0.810486	0.227654
2555.64	-36143.8	-14554.3	2.28001	-0.1202	-0.805624	0.230195
2555.66	-36143.9	-14554.4	2.28008	-0.121115	-0.798338	0.231373
2555.67	-36143.9	-14554.4	2.28008	-0.121107	-0.788779	0.231437
2555.69	-36143.9	-14554.4	2.27996	-0.11941	-0.777051	0.230712
2555.71	-36143.9	-14554.5	2.27976	-0.11572	-0.763358	0.229469
2555.72	-36144	-14554.5	2.27975	-0.110661	-0.748117	0.227859
2555.74	-36144	-14554.5	2.2802	-0.104969	-0.731771	0.226026
2555.76	-36144	-14554.6	2.28119	-0.0991851	-0.714778	0.224199
2555.77	-36144	-14554.6	2.28248	-0.0935197	-0.697624	0.22276
2555.79	-36144.1	-14554.6	2.28378	-0.088149	-0.680791	0.222104
2555.81	-36144.1	-14554.7	2.28494	-0.0832306	-0.664564	0.2225
2555.83	-36144.1	-14554.7	2.28603	-0.0788942	-0.648932	0.224032
2555.84	-36144.1	-14554.7	2.28712	-0.075267	-0.633874	0.226763
2555.86	-36144.2	-14554.8	2.28825	-0.0724642	-0.619902	0.230666
2555.88	-36144.2	-14554.8	2.28939	-0.070586	-0.608196	0.235592
2555.89	-36144.2	-14554.8	2.29053	-0.0697211	-0.599942	0.241391
2555.91	-36144.2	-14554.9	2.29166	-0.0696704	-0.595335	0.247999
2555.93	-36144.3	-14554.9	2.29279	-0.0699245	-0.593501	0.25545
2555.94	-36144.3	-14554.9	2.29395	-0.0699823	-0.593541	0.263786
2555.96	-36144.3	-14555	2.29511	-0.0698203	-0.595114	0.27311
2555.98	-36144.3	-14555	2.29626	-0.0698577	-0.598397	0.283581
2556	-36144.4	-14555.1	2.29739	-0.0704921	-0.60354	0.295405
2556.01	-36144.4	-14555.1	2.2985	-0.0716479	-0.61014	0.309304
2556.03	-36144.4	-14555.1	2.2996	-0.0729277	-0.617417	0.326358
2556.05	-36144.4	-14555.2	2.30073	-0.0739669	-0.624624	0.347651
2556.06	-36144.4	-14555.2	2.30188	-0.0748914	-0.631496	0.374255
2556.08	-36144.5	-14555.2	2.30301	-0.0761602	-0.638099	0.407234
2556.1	-36144.5	-14555.3	2.3041	-0.0781732	-0.644483	0.44752
2556.11	-36144.5	-14555.3	2.30522	-0.0806663	-0.650486	0.494759
2556.13	-36144.5	-14555.3	2.30643	-0.0829901	-0.655817	0.547844
2556.15	-36144.5	-14555.4	2.30781	-0.0845931	-0.660225	0.605656
2556.16	-36144.6	-14555.4	2.30909	-0.0856287	-0.663714	0.667065
2556.18	-36144.6	-14555.4	2.30995	-0.0865457	-0.666398	0.730938
2556.2	-36144.6	-14555.5	2.31011	-0.0877043	-0.668371	0.796037
2556.22	-36144.6	-14555.5	2.30993	-0.0889522	-0.669598	0.860538
2556.23	-36144.6	-14555.6	2.30998	-0.0899557	-0.670003	0.922412
2556.25	-36144.7	-14555.6	2.31069	-0.0904422	-0.669551	0.979928
2556.27	-36144.7	-14555.6	2.31189	-0.0904321	-0.668401	1.0328
2556.28	-36144.7	-14555.7	2.31326	-0.0900333	-0.666773	1.08117
2556.3	-36144.7	-14555.7	2.31449	-0.0893234	-0.664845	1.1251
2556.32	-36144.8	-14555.7	2.31559	-0.0882372	-0.662609	1.16427
2556.34	-36144.8	-14555.8	2.31667	-0.0866667	-0.66	1.19826
2556.35	-36144.8	-14555.8	2.31778	-0.0845742	-0.656971	1.22678
2556.37	-36144.8	-14555.9	2.31892	-0.0822036	-0.653547	1.25019
2556.39	-36144.8	-14555.9	2.32007	-0.0798693	-0.649769	1.26896
2556.4	-36144.8	-14555.9	2.32121	-0.0777516	-0.64565	1.28354
2556.42	-36144.9	-14556	2.32234	-0.0755815	-0.641108	1.29424
2556.44	-36144.9	-14556	2.32347	-0.0729959	-0.63604	1.30131
2556.45	-36144.9	-14556	2.3246	-0.0697976	-0.63027	1.30501
2556.47	-36144.9	-14556.1	2.32573	-0.0662571	-0.623417	1.3056
2556.49	-36144.9	-14556.1	2.32687	-0.062726	-0.615067	1.30332
2556.51	-36144.9	-14556.2	2.32801	-0.0593776	-0.605137	1.29847
2556.52	-36145	-14556.2	2.32916	-0.0559592	-0.594347	1.29145
2556.54	-36145	-14556.2	2.33035	-0.0521585	-0.583525	1.28266
2556.56	-36145	-14556.3	2.33156	-0.0478347	-0.572872	1.27241
2556.57	-36145	-14556.3	2.33269	-0.0431439	-0.561516	1.26085
2556.59	-36145	-14556.4	2.33365	-0.0382719	-0.548502	1.2481
2556.61	-36145.1	-14556.4	2.33454	-0.0334536	-0.534081	1.23457
2556.62	-36145.1	-14556.4	2.33571	-0.0289953	-0.520283	1.22108
2556.64	-36145.1	-14556.5	2.3375	-0.0251898	-0.509214	1.20847
2556.66	-36145.1	-14556.5	2.33986	-0.0216343	-0.500549	1.19709
2556.68	-36145.1	-14556.5	2.34221	-0.0170493	-0.490905	1.18666
2556.69	-36145.1	-14556.6	2.34395	-0.0101457	-0.476819	1.1769
2556.71	-36145.2	-14556.6	2.34544	-0.00129988	-0.458975	1.16984
2556.73	-36145.2	-14556.7	2.3482	0.00706884	-0.443126	1.17021
2556.74	-36145.2	-14556.7	2.35191	0.0138717	-0.431383	1.17947
2556.76	-36145.2	-14556.7	2.35437	0.0195896	-0.421578	1.19541
2556.78	-36145.2	-14556.8	2.35573	0.0245551	-0.41175	1.21636
2556.79	-36145.2	-14556.8	2.35828	0.0288733	-0.400489	1.24127
2556.81	-36145.3	-14556.9	2.36199	0.0323055	-0.389756	1.26804
2556.83	-36145.3	-14556.9	2.36473	0.0343836	-0.384177	1.29364
2556.85	-36145.3	-14556.9	2.36621	0.0359153	-0.381607	1.31691
2556.86	-36145.3	-14557	2.36763	0.0385764	-0.375099	1.33817
2556.88	-36145.3	-14557	2.36936	0.0421438	-0.365917	1.35807
2556.9	-36145.3	-14557.1	2.37117	0.0452536	-0.3603	1.37747
2556.91	-36145.4	-14557.1	2.37288	0.0486376	-0.355722	1.39776
2556.93	-36145.4	-14557.1	2.37435	0.0542283	-0.344489	1.42039
2556.95	-36145.4	-14557.2	2.37611	0.0615584	-0.327516	1.44434
2556.96	-36145.4	-14557.2	2.37893	0.0690514	-0.309883	1.46728
2556.98	-36145.4	-14557.3	2.38248	0.0776037	-0.289268	1.48864
2557	-36145.4	-14557.3	2.38602	0.0889273	-0.260564	1.50845
2557.02	-36145.4	-14557.3	2.3894	0.101299	-0.226192	1.52489
2557.03	-36145.5	-14557.4	2.39281	0.111897	-0.191341	1.53561
2557.05	-36145.5	-14557.4	2.39626	0.12203	-0.154633	1.54103
2557.07	-36145.5	-14557.4	2.3997	0.133966	-0.112897	1.54248
2557.08	-36145.5	-14557.5	2.40297	0.145509	-0.0685245	1.53983
2557.1	-36145.5	-14557.5	2.40602	0.153642	-0.0254916	1.53271
2557.12	-36145.5	-14557.6	2.40974	0.159652	0.0144357	1.52245
2557.13	-36145.6	-14557.6	2.41486	0.165607	0.0501564	1.51068
2557.15	-36145.6	-14557.6	2.42	0.17	0.08	1.49782
2557.17	-36145.6	-14557.7	2.42368	0.171033	0.102373	1.48398
2557.18	-36145.6	-14557.7	2.42667	0.17	0.116667	1.4695
2557.2	-36145.6	-14557.8	2.42998	0.168532	0.122522	1.45449
2557.22	-36145.6	-14557.8	2.43354	0.166524	0.119577	1.43796
2557.24	-36145.6	-14557.8	2.43704	0.163536	0.107651	1.41908
2557.25	-36145.7	-14557.9	2.44038	0.159464	0.0871635	1.39837
2557.27	-36145.7	-14557.9	2.44361	0.154491	0.0591318	1.37645
2557.29	-36145.7	-14558	2.4471	0.149429	0.0259047	1.35345
2557.3	-36145.7	-14558	2.45087	0.14463	-0.0106483	1.3299
2557.32	-36145.7	-14558	2.45371	0.138842	-0.0506639	1.30787
2557.34	-36145.7	-14558.1	2.45522	0.131669	-0.0928877	1.28898
2557.36	-36145.8	-14558.1	2.45733	0.125416	-0.131922	1.27327
2557.37	-36145.8	-14558.2	2.4609	0.121647	-0.163781	1.26029
2557.39	-36145.8	-14558.2	2.46385	0.119634	-0.188546	1.24911
2557.41	-36145.8	-14558.2	2.46532	0.119037	-0.205253	1.2389
2557.42	-36145.8	-14558.3	2.46753	0.120834	-0.209882	1.2292
2557.44	-36145.8	-14558.3	2.47125	0.124611	-0.203006	1.21999
2557.46	-36145.9	-14558.3	2.47409	0.127299	-0.193684	1.21192
2557.47	-36145.9	-14558.4	2.47545	0.127409	-0.188047	1.20527
2557.49	-36145.9	-14558.4	2.47772	0.126152	-0.186639	1.19961
2557.51	-36145.9	-14558.5	2.48145	0.124455	-0.187367	1.19454
2557.53	-36145.9	-14558.5	2.4842	0.122518	-0.184987	1.18978
2557.54	-36146	-14558.5	2.48561	0.1207	-0.176658	1.18486
2557.56	-36146	-14558.6	2.48813	0.11962	-0.162875	1.17901
2557.58	-36146	-14558.6	2.49188	0.119619	-0.143992	1.17218
2557.59	-36146	-14558.7	2.49438	0.120702	-0.120127	1.16512
2557.61	-36146	-14558.7	2.49571	0.122474	-0.0944024	1.15807
2557.63	-36146	-14558.7	2.49833	0.124218	-0.0725871	1.1508
2557.64	-36146.1	-14558.8	2.50208	0.125877	-0.0575404	1.14345
2557.66	-36146.1	-14558.8	2.50447	0.127942	-0.0493457	1.13653
2557.68	-36146.1	-14558.9	2.50581	0.129727	-0.0482644	1.13058
2557.7	-36146.1	-14558.9	2.50854	0.129687	-0.0545998	1.12618
2557.71	-36146.1	-14558.9	2.51227	0.12767	-0.0657925	1.12415
2557.73	-36146.2	-14559	2.51459	0.124617	-0.0772439	1.12554
2557.75	-36146.2	-14559	2.51603	0.121088	-0.0872727	1.13195
2557.76	-36146.2	-14559.1	2.51891	0.117383	-0.0960776	1.14513
2557.78	-36146.2	-14559.1	2.5226	0.11401	-0.102423	1.16462
2557.8	-36146.2	-14559.1	2.52502	0.111552	-0.104573	1.1888
2557.81	-36146.2	-14559.2	2.52636	0.110172	-0.103696	1.21713
2557.83	-36146.3	-14559.2	2.52785	0.109788	-0.10217	1.24933
2557.85	-36146.3	-14559.2	2.52967	0.109958	-0.100386	1.28288
2557.87	-36146.3	-14559.3	2.53149	0.11012	-0.0980256	1.31447
2557.88	-36146.3	-14559.3	2.53309	0.110044	-0.0966356	1.34285
2557.9	-36146.3	-14559.4	2.5344	0.109745	-0.0977238	1.3676
2557.92	-36146.3	-14559.4	2.53634	0.109906	-0.0971463	1.38792
2557.93	-36146.4	-14559.4	2.53977	0.111259	-0.0893631	1.40296
2557.95	-36146.4	-14559.5	2.54318	0.113221	-0.074395	1.41247
2557.97	-36146.4	-14559.5	2.5449	0.114947	-0.054293	1.41659
2557.98	-36146.4	-14559.6	2.54652	0.116566	-0.0313836	1.41626
2558	-36146.4	-14559.6	2.54989	0.118364	-0.00806241	1.41244
2558.02	-36146.4	-14559.6	2.55333	0.12	0.0133333	1.40523
2558.04	-36146.5	-14559.7	2.55504	0.121302	0.0313037	1.39451
2558.05	-36146.5	-14559.7	2.55682	0.123518	0.0476277	1.38034
2558.07	-36146.5	-14559.8	2.56034	0.127852	0.0638749	1.36294
2558.09	-36146.5	-14559.8	2.56362	0.134165	0.0781612	1.34283
2558.1	-36146.6	-14559.8	2.56515	0.142046	0.0883584	1.32039
2558.12	-36146.6	-14559.9	2.56698	0.151117	0.0936908	1.29539
2558.14	-36146.6	-14559.9	2.57053	0.1611	0.0937866	1.26765
2558.15	-36146.6	-14560	2.57377	0.171989	0.0887491	1.23742
2558.17	-36146.6	-14560	2.57539	0.18378	0.0799634	1.20544
2558.19	-36146.6	-14560	2.57724	0.196356	0.0716539	1.17336
2558.2	-36146.7	-14560.1	2.58053	0.209571	0.0655915	1.14147
2558.22	-36146.7	-14560.1	2.58414	0.223262	0.0577593	1.10694
2558.24	-36146.7	-14560.1	2.58743	0.23881	0.0459309	1.06764
2558.26	-36146.7	-14560.2	2.59123	0.260731	0.0328937	1.02359
2558.27	-36146.7	-14560.2	2.59608	0.293886	0.0200451	0.97266
2558.29	-36146.8	-14560.3	2.60173	0.343069	0.00537478	0.908635
2558.31	-36146.8	-14560.3	2.60827	0.411607	-0.0108618	0.828362
2558.32	-36146.8	-14560.3	2.61647	0.500208	-0.0239891	0.734704
2558.34	-36146.8	-14560.4	2.62663	0.603869	-0.0324375	0.632031
2558.36	-36146.8	-14560.4	2.63827	0.709714	-0.0397761	0.526019
2558.38	-36146.9	-14560.5	2.65136	0.810166	-0.0469684	0.421322
2558.39	-36146.9	-14560.5	2.66653	0.905058	-0.0512514	0.321168
2558.41	-36146.9	-14560.6	2.68373	0.992181	-0.0525813	0.22876
2558.43	-36146.9	-14560.6	2.70201	1.0663	-0.054542	0.147335
2558.44	-36146.9	-14560.6	2.72088	1.12603	-0.0582109	0.0788215
2558.46	-36147	-14560.7	2.74044	1.17427	-0.0617839	0.0236593
2558.48	-36147	-14560.7	2.76051	1.21235	-0.0649614	-0.0192703
2558.49	-36147	-14560.8	2.78068	1.24001	-0.0688672	-0.052408
2558.51	-36147	-14560.8	2.80122	1.25816	-0.0725553	-0.0771401
2558.53	-36147	-14560.8	2.82297	1.26876	-0.0732884	-0.093869
2558.55	-36147.1	-14560.9	2.84548	1.27313	-0.0710709	-0.103609
2558.56	-36147.1	-14560.9	2.86742	1.27206	-0.0680135	-0.107859
2558.58	-36147.1	-14561	2.88895	1.26632	-0.0646769	-0.107707
2558.6	-36147.1	-14561	2.91113	1.25672	-0.0606599	-0.103948
2558.61	-36147.2	-14561.1	2.93356	1.24413	-0.0572202	-0.0972296
2558.63	-36147.2	-14561.1	2.95496	1.2295	-0.0565698	-0.0881985
2558.65	-36147.2	-14561.2	2.9753	1.21376	-0.0590454	-0.0784297
2558.66	-36147.2	-14561.2	2.99523	1.19808	-0.0637733	-0.0700125
2558.68	-36147.2	-14561.2	3.01524	1.18544	-0.068957	-0.064828
2558.7	-36147.3	-14561.3	3.03565	1.17952	-0.0726975	-0.0646341
2558.72	-36147.3	-14561.3	3.05634	1.18198	-0.0759609	-0.0710497
2558.73	-36147.3	-14561.4	3.07701	1.19338	-0.0807164	-0.0853615
2558.75	-36147.3	-14561.4	3.09758	1.2137	-0.0860899	-0.107046
2558.77	-36147.4	-14561.5	3.11811	1.24213	-0.090611	-0.134661
2558.78	-36147.4	-14561.5	3.13878	1.27473	-0.0962339	-0.165866
2558.8	-36147.4	-14561.6	3.15987	1.30714	-0.105282	-0.198201
2558.82	-36147.4	-14561.6	3.18199	1.33822	-0.116043	-0.230182
2558.83	-36147.5	-14561.7	3.20558	1.36751	-0.126243	-0.260779
2558.85	-36147.5	-14561.7	3.23	1.39333	-0.136667	-0.28976
2558.87	-36147.5	-14561.8	3.25433	1.41467	-0.148478	-0.317215
2558.89	-36147.5	-14561.8	3.27804	1.43453	-0.160704	-0.343578
2558.9	-36147.6	-14561.9	3.30107	1.45635	-0.172832	-0.369802
2558.92	-36147.6	-14561.9	3.32478	1.4816	-0.187678	-0.398302
2558.94	-36147.6	-14562	3.3502	1.511	-0.20735	-0.43068
2558.95	-36147.6	-14562	3.37642	1.54405	-0.229241	-0.464793
2558.97	-36147.7	-14562.1	3.40269	1.57938	-0.250827	-0.498376
2558.99	-36147.7	-14562.1	3.42997	1.61391	-0.272604	-0.531022
2559	-36147.7	-14562.2	3.45891	1.64482	-0.294425	-0.562096
2559.02	-36147.7	-14562.2	3.48856	1.67087	-0.312824	-0.589406
2559.04	-36147.7	-14562.3	3.51794	1.69137	-0.325694	-0.611217
2559.06	-36147.8	-14562.3	3.5467	1.70638	-0.335541	-0.627546
2559.07	-36147.8	-14562.4	3.57494	1.71608	-0.34432	-0.638657
2559.09	-36147.8	-14562.5	3.60344	1.72061	-0.351507	-0.644805
2559.11	-36147.9	-14562.5	3.63261	1.72009	-0.35685	-0.646324
2559.12	-36147.9	-14562.6	3.66194	1.7145	-0.361254	-0.643715
2559.14	-36147.9	-14562.6	3.69111	1.70453	-0.36502	-0.6375
2559.16	-36147.9	-14562.7	3.72033	1.69214	-0.367187	-0.628216
2559.17	-36148	-14562.7	3.74959	1.67855	-0.367324	-0.616547
2559.19	-36148	-14562.8	3.77851	1.66374	-0.365946	-0.60337
2559.21	-36148	-14562.9	3.80687	1.64734	-0.362936	-0.58853
2559.23	-36148	-14562.9	3.83477	1.62865	-0.357338	-0.570579
2559.24	-36148.1	-14563	3.86226	1.6067	-0.350064	-0.549251
2559.26	-36148.1	-14563	3.88939	1.58029	-0.344366	-0.525835
2559.28	-36148.1	-14563.1	3.9161	1.55003	-0.341207	-0.50088
2559.29	-36148.2	-14563.2	3.94219	1.5185	-0.33901	-0.474095
2559.31	-36148.2	-14563.2	3.96787	1.4875	-0.338586	-0.446791
2559.33	-36148.2	-14563.3	3.99375	1.45792	-0.343272	-0.421977
2559.34	-36148.2	-14563.3	4.0196	1.43206	-0.352521	-0.40092
2559.36	-36148.3	-14563.4	4.04446	1.41326	-0.362227	-0.383232
2559.38	-36148.3	-14563.5	4.06834	1.40054	-0.370636	-0.369014
2559.39	-36148.3	-14563.5	4.09193	1.38968	-0.377972	-0.358675
2559.41	-36148.3	-14563.6	4.11525	1.37972	-0.384504	-0.351049
2559.43	-36148.4	-14563.6	4.13789	1.37183	-0.39045	-0.344028
2559.45	-36148.4	-14563.7	4.16011	1.36529	-0.39547	-0.337302
2559.46	-36148.4	-14563.8	4.18253	1.35833	-0.399025	-0.331675
2559.48	-36148.5	-14563.9	4.20485	1.35142	-0.402343	-0.326837
2559.5	-36148.5	-14563.9	4.22641	1.34606	-0.407286	-0.321926
2559.51	-36148.5	-14564	4.24805	1.34128	-0.412426	-0.317006
2559.53	-36148.5	-14564	4.27121	1.33514	-0.415138	-0.312506
2559.55	-36148.6	-14564.1	4.29564	1.32794	-0.41639	-0.308035
2559.57	-36148.6	-14564.2	4.32026	1.32092	-0.418423	-0.302893
2559.58	-36148.6	-14564.3	4.34399	1.31414	-0.419976	-0.297024
2559.6	-36148.6	-14564.3	4.36603	1.30727	-0.418948	-0.290558
2559.62	-36148.7	-14564.4	4.38744	1.30072	-0.416853	-0.283104
2559.63	-36148.7	-14564.5	4.40962	1.29505	-0.416073	-0.274117
2559.65	-36148.7	-14564.5	4.43203	1.29026	-0.416612	-0.263233
2559.67	-36148.8	-14564.6	4.45379	1.28589	-0.418158	-0.250331
2559.68	-36148.8	-14564.7	4.47538	1.2804	-0.422893	-0.236147
2559.7	-36148.8	-14564.7	4.49753	1.27285	-0.432947	-0.221692
2559.72	-36148.8	-14564.8	4.52	1.26667	-0.446667	-0.208061
2559.74	-36148.9	-14564.9	4.54239	1.26573	-0.461727	-0.196712
2559.75	-36148.9	-14565	4.56464	1.27042	-0.477624	-0.190462
2559.77	-36148.9	-14565	4.58685	1.28087	-0.493824	-0.191597
2559.79	-36149	-14565.1	4.60934	1.29934	-0.50818	-0.199498
2559.8	-36149	-14565.2	4.63242	1.32702	-0.519689	-0.213186
2559.82	-36149	-14565.2	4.65616	1.36084	-0.531538	-0.232387
2559.84	-36149	-14565.3	4.68037	1.39715	-0.546337	-0.256111
2559.85	-36149.1	-14565.4	4.70411	1.43277	-0.563	-0.281001
2559.87	-36149.1	-14565.5	4.72714	1.46546	-0.579963	-0.304161
2559.89	-36149.1	-14565.6	4.75102	1.49498	-0.596061	-0.324783
2559.91	-36149.2	-14565.6	4.77666	1.52077	-0.609677	-0.342252
2559.92	-36149.2	-14565.7	4.80277	1.54072	-0.617995	-0.355696
2559.94	-36149.2	-14565.8	4.82846	1.55386	-0.619353	-0.364572
2559.96	-36149.2	-14565.9	4.85435	1.56199	-0.614788	-0.369085
2559.97	-36149.3	-14565.9	4.88091	1.56627	-0.605516	-0.369698
2559.99	-36149.3	-14566	4.90802	1.56612	-0.592502	-0.367164
2560.01	-36149.3	-14566.1	4.93548	1.5615	-0.576086	-0.362003
2560.02	-36149.3	-14566.2	4.96308	1.55357	-0.555602	-0.354289
2560.04	-36149.4	-14566.2	4.9906	1.54339	-0.531546	-0.344324
2560.06	-36149.4	-14566.3	5.01783	1.53172	-0.506218	-0.332794
2560.08	-36149.4	-14566.4	5.04456	1.51863	-0.480019	-0.319916
2560.09	-36149.5	-14566.5	5.07067	1.50347	-0.450852	-0.305291
2560.11	-36149.5	-14566.6	5.09636	1.48627	-0.419409	-0.289003
2560.13	-36149.5	-14566.6	5.12222	1.46799	-0.39	-0.271773
2560.14	-36149.5	-14566.7	5.1481	1.44912	-0.3644	-0.253854
2560.16	-36149.6	-14566.8	5.17304	1.42952	-0.341514	-0.234985
2560.18	-36149.6	-14566.9	5.19696	1.40889	-0.322539	-0.215757
2560.19	-36149.6	-14567	5.22051	1.38693	-0.310665	-0.197489
2560.21	-36149.7	-14567.1	5.24385	1.36503	-0.304924	-0.180237
2560.23	-36149.7	-14567.1	5.2667	1.34577	-0.301145	-0.163128
2560.25	-36149.7	-14567.2	5.28895	1.32905	-0.29771	-0.146822
2560.26	-36149.8	-14567.3	5.31068	1.31283	-0.295082	-0.133051
2560.28	-36149.8	-14567.4	5.33229	1.29784	-0.29357	-0.121509
2560.3	-36149.8	-14567.5	5.35434	1.28637	-0.293267	-0.110583
2560.31	-36149.8	-14567.6	5.37675	1.27657	-0.293405	-0.0999442
2560.33	-36149.9	-14567.7	5.39904	1.26425	-0.292871	-0.0900703
2560.35	-36149.9	-14567.8	5.42136	1.24995	-0.292941	-0.0806605
2560.36	-36149.9	-14567.9	5.44406	1.23675	-0.295793	-0.0710614
2560.38	-36150	-14568	5.46625	1.22523	-0.29954	-0.0615332
2560.4	-36150	-14568	5.48671	1.21482	-0.300603	-0.052727
2560.41	-36150	-14568.1	5.50645	1.20503	-0.297638	-0.0448609
2560.43	-36150	-14568.2	5.52704	1.1956	-0.290022	-0.0379794
2560.45	-36150.1	-14568.3	5.54766	1.18747	-0.275606	-0.0321928
2560.47	-36150.1	-14568.4	5.56686	1.18167	-0.252606	-0.0276061
2560.48	-36150.1	-14568.5	5.58555	1.17695	-0.224975	-0.0241375
2560.5	-36150.2	-14568.6	5.60511	1.17178	-0.198106	-0.02161
2560.52	-36150.2	-14568.6	5.62546	1.16691	-0.174576	-0.0197079
2560.53	-36150.2	-14568.7	5.64608	1.16337	-0.155992	-0.0180729
2560.55	-36150.3	-14568.8	5.66667	1.16	-0.143333	-0.0163399
2560.57	-36150.3	-14568.9	5.68696	1.15542	-0.135857	-0.0142504
2560.59	-36150.3	-14569	5.70667	1.15	-0.126667	-0.0119826
2560.6	-36150.4	-14569.1	5.72566	1.14453	-0.109747	-0.00975205
2560.62	-36150.4	-14569.2	5.74444	1.13975	-0.0887616	-0.00748871
2560.64	-36150.4	-14569.3	5.76341	1.13611	-0.0676978	-0.00515247
2560.65	-36150.5	-14569.4	5.78218	1.13296	-0.0435162	-0.00304361
2560.67	-36150.5	-14569.5	5.80047	1.12967	-0.0151214	-0.00136051
2560.69	-36150.5	-14569.6	5.81886	1.12626	0.00894457	0.000187185
2560.7	-36150.5	-14569.7	5.83774	1.12284	0.0232504	0.00185619
2560.72	-36150.6	-14569.8	5.85664	1.11939	0.0358966	0.00356693
2560.74	-36150.6	-14569.9	5.87534	1.11594	0.0530342	0.00524106
2560.76	-36150.6	-14570	5.89464	1.11254	0.0705288	0.0069429
2560.77	-36150.7	-14570.1	5.91477	1.10922	0.0854489	0.00864837
2560.79	-36150.7	-14570.2	5.93456	1.10587	0.100327	0.0101135
2560.81	-36150.7	-14570.2	5.95342	1.10244	0.117159	0.0112445
2560.82	-36150.8	-14570.3	5.97227	1.09899	0.135501	0.0123036
2560.84	-36150.8	-14570.4	5.99138	1.09556	0.153539	0.0134397
2560.86	-36150.9	-14570.5	6.00958	1.09212	0.167646	0.0145361
2560.87	-36150.9	-14570.6	6.02664	1.08867	0.176441	0.0156125
2560.89	-36150.9	-14570.7	6.04386	1.08529	0.182025	0.0169237
2560.91	-36151	-14570.8	6.06209	1.08197	0.183353	0.0185564
2560.93	-36151	-14570.9	6.08142	1.07861	0.175238	0.0203595
2560.94	-36151	-14571	6.1007	1.07517	0.158835	0.0220955
2560.96	-36151.1	-14571.1	6.11748	1.0717	0.143281	0.0234517
