# Supplementary material for: Extraction of driving behavior primitives considering driver expectation and vehicle dynamics
Source: PLoS One. 2025 Dec 31;20(12):e0340123. doi: 10.1371/journal.pone.0340123 (PMC12755792; doi:10.1371/journal.pone.0340123)
Supplement: S2 File — The dataset utilized in this study is organized into two main folders, categorizing driving scenarios into straight driving and turning maneuvers. These folders contain the raw, unprocessed behavioral data. For a detailed description of the variables and format within the.xlsx files, please refer to the accompanying readme.txt file. (ZIP) [file pone.0340123.s002.zip › DataSetForPimitiveExaction-2/turning/c28_w_5.xlsx]

## Sheet: Sheet1
2628.52	-36394.8	-14733.6	3.96073	0.120009	-0.0134791	-0.00979307
2628.53	-36394.9	-14733.5	3.96438	0.120039	-0.0140815	-0.00976469
2628.55	-36394.9	-14733.5	3.96811	0.119803	-0.0177327	-0.0100528
2628.57	-36395	-14733.5	3.97005	0.120893	-0.0221745	-0.0114987
2628.59	-36395.1	-14733.5	3.97093	0.124597	-0.0284465	-0.0142763
2628.6	-36395.1	-14733.4	3.97477	0.12827	-0.0302145	-0.017428
2628.62	-36395.2	-14733.4	3.97823	0.13028	-0.0299428	-0.0190994
2628.64	-36395.3	-14733.4	3.98032	0.129931	-0.0300143	-0.0196783
2628.65	-36395.3	-14733.4	3.97967	0.130021	-0.0299946	-0.0195867
2628.67	-36395.4	-14733.4	3.98134	0.129989	-0.0300065	-0.0196178
2628.69	-36395.4	-14733.3	3.98489	0.130022	-0.0299794	-0.0195893
2628.7	-36395.5	-14733.3	3.98854	0.129926	-0.0300724	-0.0196694
2628.72	-36395.6	-14733.3	3.99036	0.130305	-0.0296997	-0.0191922
2628.74	-36395.6	-14733.3	3.98967	0.128327	-0.0316563	-0.0174462
2628.76	-36395.7	-14733.2	3.99177	0.124703	-0.0353666	-0.0143942
2628.77	-36395.8	-14733.2	3.99526	0.121104	-0.0386353	-0.0116347
2628.79	-36395.8	-14733.2	3.99898	0.1198	-0.0419131	-0.0100999
2628.81	-36395.9	-14733.2	4.00031	0.120055	-0.0471296	-0.00967262
2628.82	-36396	-14733.1	3.99962	0.119985	-0.056492	-0.0103803
2628.84	-36396	-14733.1	4.00216	0.120003	-0.0650435	-0.0122508
2628.86	-36396.1	-14733.1	4.00567	0.119999	-0.0691711	-0.0154155
2628.87	-36396.2	-14733.1	4.00926	0.12	-0.0722908	-0.0180015
2628.89	-36396.2	-14733.1	4.0102	0.12	-0.0758534	-0.0194433
2628.91	-36396.3	-14733	4.00971	0.12	-0.0792026	-0.0196478
2628.93	-36396.3	-14733	4.01245	0.12	-0.0826277	-0.0195972
2628.94	-36396.4	-14733	4.01583	0.12	-0.0855807	-0.0196107
2628.96	-36396.5	-14733	4.01956	0.12	-0.0920216	-0.0196073
2628.98	-36396.5	-14732.9	4.02016	0.12	-0.0987837	-0.019608
2628.99	-36396.6	-14732.9	4.01983	0.12	-0.105963	-0.0196078
2629.01	-36396.7	-14732.9	4.02289	0.12	-0.109785	-0.0196078
2629.03	-36396.7	-14732.9	4.02625	0.12	-0.110247	-0.0196078
2629.04	-36396.8	-14732.8	4.02975	0.12	-0.106933	-0.0196078
2629.06	-36396.9	-14732.8	4.03005	0.12	-0.106657	-0.0196079
2629.08	-36396.9	-14732.8	4.02989	0.12	-0.106579	-0.0196077
2629.1	-36397	-14732.8	4.03333	0.12	-0.11	-0.0196078
2629.11	-36397.1	-14732.8	4.03667	0.12	-0.113333	-0.0196078
2629.13	-36397.1	-14732.7	4.04	0.12	-0.116667	-0.0196078
2629.15	-36397.2	-14732.7	4.03995	0.12	-0.120071	-0.0196367
2629.16	-36397.3	-14732.7	4.04011	0.12	-0.120074	-0.0207905
2629.18	-36397.3	-14732.7	4.04355	0.12	-0.123589	-0.0230617
2629.2	-36397.4	-14732.6	4.04712	0.12	-0.126882	-0.0264912
2629.21	-36397.4	-14732.6	4.05017	0.12	-0.12641	-0.0285023
2629.23	-36397.5	-14732.6	4.0499	0.12	-0.122837	-0.0294531
2629.25	-36397.6	-14732.6	4.05039	0.12	-0.119748	-0.0293976
2629.27	-36397.6	-14732.5	4.05394	0.12	-0.120171	-0.0294111
2629.28	-36397.7	-14732.5	4.05736	0.12	-0.11955	-0.0294284
2629.3	-36397.8	-14732.5	4.06032	0.119997	-0.115886	-0.0293222
2629.32	-36397.8	-14732.5	4.05978	0.120009	-0.112205	-0.0298085
2629.33	-36397.9	-14732.5	4.06062	0.119965	-0.104341	-0.0361424
2629.35	-36398	-14732.4	4.06436	0.120165	-0.0936609	-0.0527887
2629.37	-36398	-14732.4	4.06778	0.119292	-0.0835575	-0.0775575
2629.38	-36398.1	-14732.4	4.0703	0.115607	-0.0745337	-0.109743
2629.4	-36398.2	-14732.4	4.06972	0.111956	-0.0666303	-0.152069
2629.42	-36398.2	-14732.3	4.07091	0.109719	-0.0571441	-0.209143
2629.43	-36398.3	-14732.3	4.0746	0.11007	-0.0517217	-0.293498
2629.45	-36398.4	-14732.3	4.07825	0.10998	-0.0497411	-0.397753
2629.47	-36398.4	-14732.3	4.08034	0.110005	-0.0500524	-0.498436
2629.49	-36398.5	-14732.3	4.0797	0.109999	-0.0500472	-0.588685
2629.5	-36398.6	-14732.2	4.08133	0.11	-0.049732	-0.664786
2629.52	-36398.6	-14732.2	4.08488	0.11	-0.0513724	-0.727347
2629.54	-36398.7	-14732.2	4.08856	0.11	-0.0547211	-0.786073
2629.55	-36398.8	-14732.2	4.09027	0.11	-0.0603579	-0.83408
2629.57	-36398.8	-14732.1	4.09	0.11	-0.0648559	-0.86884
2629.59	-36398.9	-14732.1	4.08976	0.11	-0.0715603	-0.896632
2629.61	-36398.9	-14732.1	4.09174	0.11	-0.084314	-0.916926
2629.62	-36399	-14732.1	4.09527	0.11	-0.09913	-0.929486
2629.64	-36399.1	-14732	4.09898	0.11	-0.119144	-0.938564
2629.66	-36399.2	-14732	4.10031	0.11	-0.139348	-0.945429
2629.67	-36399.2	-14732	4.09962	0.11	-0.161962	-0.952375
2629.69	-36399.3	-14732	4.10217	0.11	-0.181979	-0.961777
2629.71	-36399.3	-14732	4.10566	0.11	-0.196779	-0.974185
2629.72	-36399.4	-14731.9	4.10929	0.11	-0.204914	-0.988534
2629.74	-36399.5	-14731.9	4.11011	0.11	-0.211754	-1.00718
2629.76	-36399.6	-14731.9	4.11004	0.110001	-0.21793	-1.02761
2629.78	-36399.6	-14731.9	4.10973	0.109995	-0.23009	-1.05074
2629.79	-36399.7	-14731.9	4.11263	0.110016	-0.241719	-1.07618
2629.81	-36399.7	-14731.8	4.11606	0.109936	-0.249331	-1.09981
2629.83	-36399.8	-14731.8	4.1196	0.110238	-0.250152	-1.11883
2629.84	-36399.9	-14731.8	4.1201	0.107128	-0.250015	-1.13727
2629.86	-36400	-14731.8	4.11983	0.103748	-0.249839	-1.15564
2629.88	-36400	-14731.7	4.12288	0.100235	-0.252921	-1.17704
2629.89	-36400.1	-14731.7	4.12645	0.0999706	-0.25636	-1.19927
2629.91	-36400.1	-14731.7	4.12989	0.100008	-0.263006	-1.21595
2629.93	-36400.2	-14731.7	4.13002	0.0999979	-0.266484	-1.22817
2629.95	-36400.3	-14731.7	4.13	0.1	-0.27	-1.23638
2629.96	-36400.3	-14731.6	4.13	0.1	-0.27	-1.24292
2629.98	-36400.4	-14731.6	4.13333	0.1	-0.266667	-1.24837
2630	-36400.5	-14731.6	4.13689	0.1	-0.266656	-1.25412
2630.01	-36400.6	-14731.6	4.14009	0.1	-0.266808	-1.25838
2630.03	-36400.6	-14731.5	4.13998	0.1	-0.270069	-1.26292
2630.05	-36400.7	-14731.5	4.13995	0.1	-0.270276	-1.2726
2630.06	-36400.8	-14731.5	4.14023	0.0999999	-0.273395	-1.28611
2630.08	-36400.8	-14731.5	4.14377	0.1	-0.273865	-1.30263
2630.1	-36400.9	-14731.5	4.14735	0.0999982	-0.280945	-1.31856
2630.12	-36401	-14731.4	4.1502	0.100007	-0.289386	-1.33059
2630.13	-36401	-14731.4	4.14997	0.0999744	-0.310123	-1.33438
2630.15	-36401.1	-14731.4	4.14989	0.10013	-0.327535	-1.32725
2630.17	-36401.2	-14731.4	4.15053	0.0994646	-0.34263	-1.31055
2630.18	-36401.2	-14731.4	4.15419	0.095812	-0.353134	-1.29184
2630.2	-36401.3	-14731.4	4.15782	0.0921849	-0.366395	-1.27634
2630.22	-36401.4	-14731.3	4.16026	0.0897301	-0.370298	-1.26797
2630.23	-36401.4	-14731.3	4.15998	0.0900671	-0.370166	-1.25991
2630.25	-36401.5	-14731.3	4.15982	0.0899833	-0.377611	-1.24768
2630.27	-36401.6	-14731.3	4.16089	0.0899919	-0.398741	-1.22912
2630.29	-36401.6	-14731.3	4.1646	0.0900477	-0.426504	-1.20081
2630.3	-36401.7	-14731.2	4.16827	0.089787	-0.445613	-1.16202
2630.32	-36401.8	-14731.2	4.17028	0.090803	-0.452463	-1.11243
2630.34	-36401.8	-14731.2	4.16993	0.0859809	-0.46089	-1.03977
2630.35	-36401.9	-14731.2	4.17002	0.0653166	-0.482898	-0.944231
2630.37	-36402	-14731.2	4.16999	0.0348308	-0.514626	-0.838685
2630.39	-36402	-14731.1	4.17002	-0.000379781	-0.543139	-0.721011
2630.4	-36402.1	-14731.1	4.16991	-0.0468326	-0.573394	-0.594528
2630.42	-36402.2	-14731.1	4.17032	-0.105697	-0.611172	-0.460787
2630.44	-36402.2	-14731.1	4.16827	-0.200925	-0.662005	-0.308094
2630.45	-36402.3	-14731.1	4.16492	-0.315711	-0.707781	-0.159153
2630.47	-36402.4	-14731.1	4.15962	-0.422963	-0.746462	-0.038074
2630.49	-36402.5	-14731	4.15272	-0.511404	-0.771656	0.0593782
2630.51	-36402.5	-14731	4.14362	-0.580451	-0.786172	0.132559
2630.52	-36402.6	-14731	4.13386	-0.64418	-0.793395	0.196456
2630.54	-36402.7	-14731	4.12099	-0.707513	-0.809796	0.263856
2630.56	-36402.7	-14731	4.10713	-0.750512	-0.830693	0.326452
2630.57	-36402.8	-14731	4.09403	-0.783955	-0.853292	0.380948
2630.59	-36402.9	-14730.9	4.07997	-0.811659	-0.873014	0.433924
2630.61	-36402.9	-14730.9	4.06641	-0.83008	-0.885729	0.478053
2630.62	-36403	-14730.9	4.05323	-0.8414	-0.880904	0.513932
2630.64	-36403.1	-14730.9	4.03914	-0.848804	-0.85789	0.54597
2630.66	-36403.1	-14730.9	4.02564	-0.855551	-0.835911	0.573844
2630.68	-36403.2	-14730.9	4.01243	-0.861929	-0.825251	0.599775
2630.69	-36403.3	-14730.9	3.99831	-0.87193	-0.809256	0.628379
2630.71	-36403.4	-14730.9	3.98488	-0.884901	-0.783577	0.656827
2630.73	-36403.4	-14730.8	3.97158	-0.901347	-0.752954	0.685853
2630.74	-36403.5	-14730.8	3.95758	-0.9188	-0.734275	0.719128
2630.76	-36403.5	-14730.8	3.94098	-0.941956	-0.717529	0.752896
2630.78	-36403.6	-14730.8	3.92437	-0.96514	-0.70705	0.787691
2630.8	-36403.7	-14730.8	3.90667	-0.993333	-0.703333	0.821351
2630.81	-36403.8	-14730.8	3.89333	-1.01667	-0.706667	0.847495
2630.83	-36403.8	-14730.8	3.87667	-1.03667	-0.716667	0.868192
2630.85	-36403.9	-14730.8	3.85886	-1.05451	-0.720312	0.887859
2630.86	-36403.9	-14730.8	3.83893	-1.07819	-0.726864	0.907494
2630.88	-36404	-14730.8	3.82233	-1.1049	-0.722716	0.928287
2630.9	-36404.1	-14730.7	3.80468	-1.12913	-0.708097	0.94873
2630.91	-36404.1	-14730.7	3.78785	-1.14468	-0.69124	0.963429
2630.93	-36404.2	-14730.7	3.76751	-1.15465	-0.679854	0.975004
2630.95	-36404.3	-14730.7	3.74624	-1.16434	-0.688819	0.982612
2630.97	-36404.3	-14730.7	3.72705	-1.16746	-0.702861	0.98764
2630.98	-36404.4	-14730.7	3.70974	-1.17475	-0.71921	0.990636
2631	-36404.4	-14730.7	3.68912	-1.18106	-0.72759	0.992901
2631.02	-36404.5	-14730.7	3.67221	-1.184	-0.725422	0.995029
2631.03	-36404.6	-14730.7	3.65234	-1.18771	-0.711935	0.999484
2631.05	-36404.6	-14730.7	3.63437	-1.19754	-0.684662	1.01003
2631.07	-36404.7	-14730.7	3.61413	-1.21498	-0.654491	1.02419
2631.08	-36404.8	-14730.7	3.59381	-1.23197	-0.624483	1.04086
2631.1	-36404.8	-14730.7	3.57277	-1.24841	-0.598871	1.0564
2631.12	-36404.9	-14730.7	3.55307	-1.26129	-0.580113	1.06723
2631.14	-36404.9	-14730.7	3.53252	-1.26595	-0.566713	1.0693
2631.15	-36405	-14730.7	3.5116	-1.2539	-0.56093	1.06003
2631.17	-36405.1	-14730.7	3.49191	-1.23496	-0.553008	1.04259
2631.19	-36405.1	-14730.7	3.47126	-1.2166	-0.541351	1.02395
2631.2	-36405.2	-14730.6	3.45043	-1.20599	-0.525254	1.00941
2631.22	-36405.2	-14730.7	3.43073	-1.2021	-0.510532	1.00037
2631.24	-36405.3	-14730.6	3.41006	-1.19592	-0.495023	0.990655
2631.25	-36405.4	-14730.6	3.38899	-1.18183	-0.479365	0.976856
2631.27	-36405.4	-14730.6	3.37106	-1.16216	-0.465605	0.956712
2631.29	-36405.5	-14730.6	3.35401	-1.13285	-0.457333	0.924273
2631.31	-36405.5	-14730.6	3.33671	-1.08971	-0.455944	0.881569
2631.32	-36405.6	-14730.6	3.32041	-1.04142	-0.460518	0.829424
2631.34	-36405.6	-14730.6	3.30264	-0.970146	-0.465365	0.763399
2631.36	-36405.7	-14730.6	3.28771	-0.888001	-0.471082	0.688401
2631.37	-36405.8	-14730.6	3.27496	-0.806386	-0.47542	0.610643
2631.39	-36405.8	-14730.6	3.26052	-0.723344	-0.481054	0.525526
2631.41	-36405.9	-14730.6	3.24947	-0.646011	-0.488057	0.442139
2631.42	-36405.9	-14730.6	3.23934	-0.568031	-0.494946	0.36773
2631.44	-36406	-14730.6	3.23181	-0.504467	-0.499289	0.303351
2631.46	-36406	-14730.6	3.22225	-0.466187	-0.502601	0.259801
2631.48	-36406.1	-14730.6	3.21477	-0.44561	-0.505596	0.235698
2631.49	-36406.1	-14730.6	3.20794	-0.442679	-0.511993	0.224258
2631.51	-36406.2	-14730.6	3.20112	-0.446341	-0.518891	0.221473
2631.53	-36406.3	-14730.6	3.19462	-0.444724	-0.525383	0.217169
2631.54	-36406.3	-14730.6	3.1873	-0.432075	-0.532679	0.205537
2631.56	-36406.4	-14730.6	3.18381	-0.412509	-0.536292	0.187594
2631.58	-36406.4	-14730.6	3.17754	-0.389706	-0.539794	0.165268
2631.59	-36406.5	-14730.6	3.17042	-0.36169	-0.539945	0.13879
2631.61	-36406.5	-14730.6	3.16363	-0.334769	-0.543101	0.11462
2631.63	-36406.6	-14730.6	3.16018	-0.311426	-0.546476	0.0927414
2631.64	-36406.6	-14730.6	3.15667	-0.286667	-0.55	0.0718954
2631.66	-36406.7	-14730.6	3.15333	-0.266667	-0.553333	0.0501089
2631.68	-36406.8	-14730.6	3.15	-0.246667	-0.556667	0.0283224
2631.7	-36406.8	-14730.6	3.14646	-0.228977	-0.563642	0.00896475
2631.71	-36406.9	-14730.6	3.14314	-0.212482	-0.566891	0.00210964
2631.73	-36406.9	-14730.6	3.13979	-0.199167	-0.569971	0.00719835
2631.75	-36407	-14730.6	3.13633	-0.185324	-0.566201	0.0211007
2631.76	-36407	-14730.6	3.13443	-0.177811	-0.564065	0.0298746
2631.78	-36407.1	-14730.7	3.13317	-0.172634	-0.563208	0.0355425
2631.8	-36407.1	-14730.7	3.13154	-0.165571	-0.561633	0.0420918
2631.82	-36407.2	-14730.7	3.12966	-0.159041	-0.559652	0.04917
2631.83	-36407.2	-14730.7	3.12785	-0.1552	-0.557828	0.0562272
2631.85	-36407.3	-14730.7	3.12636	-0.152815	-0.556359	0.0640549
2631.87	-36407.3	-14730.7	3.12499	-0.150885	-0.554986	0.0736447
2631.88	-36407.4	-14730.7	3.12263	-0.149878	-0.552633	0.0859929
2631.9	-36407.5	-14730.7	3.11902	-0.149897	-0.549055	0.101617
2631.92	-36407.5	-14730.7	3.11592	-0.149965	-0.545876	0.120059
2631.93	-36407.6	-14730.7	3.11419	-0.149773	-0.544054	0.140321
2631.95	-36407.6	-14730.7	3.11282	-0.150365	-0.543019	0.160695
2631.97	-36407.7	-14730.7	3.11115	-0.152069	-0.542714	0.18031
2631.99	-36407.7	-14730.7	3.10938	-0.153966	-0.544047	0.199631
2632	-36407.8	-14730.7	3.10767	-0.155627	-0.547361	0.21917
2632.02	-36407.8	-14730.7	3.10596	-0.157474	-0.552055	0.239362
2632.04	-36407.9	-14730.7	3.10423	-0.15934	-0.557317	0.260983
2632.05	-36407.9	-14730.7	3.10256	-0.160266	-0.562215	0.285257
2632.07	-36408	-14730.7	3.10091	-0.160164	-0.566996	0.313736
2632.09	-36408	-14730.7	3.09915	-0.159921	-0.573126	0.348231
2632.1	-36408.1	-14730.7	3.09739	-0.159944	-0.580277	0.388848
2632.12	-36408.1	-14730.7	3.09597	-0.160063	-0.586221	0.433919
2632.14	-36408.2	-14730.7	3.09445	-0.160081	-0.590939	0.483428
2632.16	-36408.2	-14730.8	3.09163	-0.159835	-0.596475	0.538863
2632.17	-36408.3	-14730.8	3.08797	-0.159755	-0.603498	0.599476
2632.19	-36408.4	-14730.8	3.0853	-0.160756	-0.611369	0.6624
2632.21	-36408.4	-14730.8	3.0838	-0.162651	-0.620018	0.724801
2632.22	-36408.5	-14730.8	3.08235	-0.164441	-0.629777	0.784019
2632.24	-36408.5	-14730.8	3.08062	-0.166043	-0.639927	0.838375
2632.26	-36408.6	-14730.8	3.07888	-0.167938	-0.649016	0.886849
2632.27	-36408.6	-14730.8	3.07717	-0.169677	-0.655493	0.928312
2632.29	-36408.7	-14730.8	3.07545	-0.170292	-0.657958	0.961645
2632.31	-36408.7	-14730.8	3.07373	-0.170066	-0.65713	0.986602
2632.33	-36408.8	-14730.8	3.07208	-0.169919	-0.654955	1.00355
2632.34	-36408.8	-14730.8	3.07041	-0.169983	-0.653397	1.01368
2632.36	-36408.9	-14730.8	3.06862	-0.170021	-0.65412	1.01853
2632.38	-36408.9	-14730.9	3.06693	-0.170003	-0.656289	1.01889
2632.39	-36409	-14730.9	3.06555	-0.169995	-0.65812	1.01526
2632.41	-36409	-14730.9	3.06365	-0.17	-0.659772	1.00856
2632.43	-36409.1	-14730.9	3.06033	-0.17	-0.6619	0.999826
2632.44	-36409.1	-14730.9	3.05683	-0.17	-0.663312	0.989731
2632.46	-36409.2	-14730.9	3.05474	-0.170005	-0.662566	0.978752
2632.48	-36409.2	-14730.9	3.05341	-0.170001	-0.660169	0.966952
2632.5	-36409.3	-14730.9	3.05182	-0.169982	-0.657424	0.95433
2632.51	-36409.3	-14730.9	3.05	-0.17	-0.656667	0.941176
2632.53	-36409.4	-14731	3.04825	-0.170071	-0.659522	0.927948
2632.55	-36409.4	-14731	3.04657	-0.169986	-0.66354	0.91542
2632.56	-36409.5	-14731	3.0449	-0.169719	-0.666986	0.904153
2632.58	-36409.6	-14731	3.04324	-0.170053	-0.673933	0.893735
2632.6	-36409.6	-14731	3.04155	-0.171565	-0.687228	0.8838
2632.61	-36409.7	-14731	3.03979	-0.173563	-0.701502	0.874834
2632.63	-36409.7	-14731	3.03797	-0.175346	-0.71218	0.867631
2632.65	-36409.7	-14731	3.03643	-0.176941	-0.721776	0.863343
2632.66	-36409.8	-14731	3.03508	-0.178529	-0.732266	0.863203
2632.68	-36409.9	-14731.1	3.03281	-0.180348	-0.741385	0.868485
2632.7	-36409.9	-14731.1	3.02924	-0.182305	-0.747288	0.880574
2632.72	-36410	-14731.1	3.02605	-0.183492	-0.750598	0.901096
2632.73	-36410	-14731.1	3.02427	-0.183522	-0.752368	0.930728
2632.75	-36410.1	-14731.1	3.0229	-0.183302	-0.753777	0.968154
2632.77	-36410.1	-14731.1	3.02124	-0.183352	-0.755468	1.01216
2632.78	-36410.2	-14731.1	3.0195	-0.183269	-0.757131	1.06212
2632.8	-36410.2	-14731.2	3.01784	-0.183067	-0.758692	1.11735
2632.82	-36410.3	-14731.2	3.01617	-0.183633	-0.76064	1.17697
2632.84	-36410.3	-14731.2	3.01444	-0.185318	-0.762706	1.23907
2632.85	-36410.4	-14731.2	3.01274	-0.187393	-0.763251	1.30004
2632.87	-36410.4	-14731.2	3.01108	-0.189189	-0.761659	1.35835
2632.89	-36410.5	-14731.2	3.0094	-0.190281	-0.759018	1.41563
2632.9	-36410.5	-14731.3	3.00768	-0.190403	-0.755782	1.47221
2632.92	-36410.6	-14731.3	3.00597	-0.18951	-0.751306	1.52608
2632.94	-36410.6	-14731.3	3.00431	-0.187819	-0.746034	1.57636
2632.95	-36410.6	-14731.3	3.00265	-0.185863	-0.741875	1.62382
2632.97	-36410.7	-14731.3	3.00094	-0.184089	-0.740007	1.66848
2632.99	-36410.8	-14731.3	2.99915	-0.182828	-0.740586	1.70928
2633.01	-36410.8	-14731.4	2.99739	-0.182714	-0.743948	1.74482
2633.02	-36410.9	-14731.4	2.99594	-0.184658	-0.750625	1.77353
2633.04	-36410.9	-14731.4	2.99432	-0.188331	-0.759573	1.79543
2633.06	-36410.9	-14731.4	2.99148	-0.192278	-0.768316	1.81207
2633.07	-36411	-14731.4	2.98792	-0.19559	-0.774916	1.8247
2633.09	-36411.1	-14731.4	2.98533	-0.197875	-0.778081	1.83442
2633.11	-36411.1	-14731.5	2.98382	-0.19945	-0.779325	1.84367
2633.12	-36411.1	-14731.5	2.98232	-0.201124	-0.782183	1.85586
2633.14	-36411.2	-14731.5	2.98054	-0.202884	-0.787857	1.87234
2633.16	-36411.2	-14731.5	2.97873	-0.204261	-0.795954	1.8931
2633.18	-36411.3	-14731.5	2.97709	-0.205928	-0.806437	1.91854
2633.19	-36411.3	-14731.6	2.97573	-0.209017	-0.819354	1.94923
2633.21	-36411.4	-14731.6	2.97395	-0.212631	-0.833415	1.98459
2633.23	-36411.4	-14731.6	2.97076	-0.214958	-0.846471	2.02344
2633.24	-36411.5	-14731.6	2.96719	-0.216393	-0.85568	2.06451
2633.26	-36411.5	-14731.6	2.96491	-0.218179	-0.858533	2.1068
2633.28	-36411.6	-14731.7	2.96357	-0.219819	-0.857074	2.15095
2633.29	-36411.6	-14731.7	2.96205	-0.220292	-0.854672	2.19811
2633.31	-36411.7	-14731.7	2.96022	-0.220031	-0.850682	2.24784
2633.33	-36411.7	-14731.7	2.95836	-0.219924	-0.84363	2.29899
2633.35	-36411.8	-14731.8	2.95675	-0.219996	-0.836939	2.34998
2633.36	-36411.8	-14731.8	2.95544	-0.220016	-0.834417	2.39927
2633.38	-36411.9	-14731.8	2.95349	-0.22	-0.83344	2.44613
2633.4	-36411.9	-14731.8	2.95011	-0.220013	-0.830457	2.48983
2633.41	-36411.9	-14731.9	2.94667	-0.22	-0.826667	2.52832
2633.43	-36412	-14731.9	2.94465	-0.21993	-0.823791	2.55953
2633.45	-36412	-14731.9	2.94333	-0.22	-0.82	2.58279
2633.46	-36412.1	-14731.9	2.94171	-0.220261	-0.813509	2.59802
2633.48	-36412.1	-14732	2.93989	-0.219948	-0.806272	2.60595
2633.5	-36412.2	-14732	2.93816	-0.21846	-0.800511	2.6072
2633.52	-36412.2	-14732	2.93647	-0.216428	-0.796224	2.60131
2633.53	-36412.3	-14732	2.93475	-0.214571	-0.793449	2.58858
2633.55	-36412.3	-14732	2.93303	-0.213111	-0.793665	2.57215
2633.57	-36412.4	-14732.1	2.93135	-0.212471	-0.798446	2.55392
2633.58	-36412.4	-14732.1	2.92971	-0.213749	-0.808993	2.53159
2633.6	-36412.4	-14732.1	2.92805	-0.217182	-0.824571	2.50478
2633.62	-36412.5	-14732.2	2.92621	-0.220719	-0.839976	2.47916
2633.63	-36412.5	-14732.2	2.92407	-0.222792	-0.851673	2.45818
2633.65	-36412.6	-14732.2	2.92172	-0.223498	-0.860815	2.43909
2633.67	-36412.6	-14732.2	2.91928	-0.223129	-0.869113	2.41839
2633.68	-36412.7	-14732.3	2.91685	-0.221772	-0.877193	2.39423
2633.7	-36412.7	-14732.3	2.91461	-0.219163	-0.88382	2.36762
2633.72	-36412.8	-14732.3	2.91272	-0.215005	-0.887592	2.33978
2633.74	-36412.8	-14732.3	2.91129	-0.209162	-0.88796	2.31131
2633.75	-36412.8	-14732.4	2.91033	-0.201732	-0.885634	2.28174
2633.77	-36412.9	-14732.4	2.90987	-0.192837	-0.881411	2.25056
2633.79	-36412.9	-14732.4	2.9098	-0.182812	-0.875641	2.21796
2633.8	-36413	-14732.5	2.90993	-0.172258	-0.868114	2.18499
2633.82	-36413	-14732.5	2.91004	-0.161777	-0.858604	2.15272
2633.84	-36413.1	-14732.5	2.91005	-0.151582	-0.847443	2.12172
2633.86	-36413.1	-14732.5	2.91002	-0.141465	-0.835564	2.09199
2633.87	-36413.1	-14732.6	2.90999	-0.131231	-0.823915	2.06354
2633.89	-36413.2	-14732.6	2.91	-0.121336	-0.813125	2.03705
2633.91	-36413.2	-14732.6	2.91	-0.112839	-0.803529	2.01378
2633.92	-36413.3	-14732.7	2.90999	-0.106702	-0.79547	1.9949
2633.94	-36413.3	-14732.7	2.90996	-0.101961	-0.78959	1.97918
2633.96	-36413.3	-14732.7	2.90998	-0.0961276	-0.786767	1.96358
2633.97	-36413.4	-14732.8	2.91006	-0.0868562	-0.787889	1.94527
2633.99	-36413.4	-14732.8	2.91006	-0.0741556	-0.793856	1.92515
2634.01	-36413.5	-14732.8	2.90978	-0.059451	-0.805401	1.90624
2634.03	-36413.5	-14732.8	2.90979	-0.0423589	-0.821419	1.88735
2634.04	-36413.6	-14732.9	2.91099	-0.0216794	-0.839791	1.86514
2634.06	-36413.6	-14732.9	2.91291	0.00124934	-0.858882	1.83961
2634.08	-36413.6	-14732.9	2.91451	0.0236897	-0.877363	1.81245
2634.09	-36413.7	-14733	2.91625	0.043559	-0.894009	1.78325
2634.11	-36413.7	-14733	2.91915	0.059608	-0.907997	1.7506
2634.13	-36413.7	-14733	2.92272	0.0740205	-0.920954	1.7131
2634.14	-36413.8	-14733.1	2.92605	0.0902493	-0.935251	1.66954
2634.16	-36413.8	-14733.1	2.92954	0.110587	-0.951339	1.61958
2634.18	-36413.9	-14733.1	2.93401	0.136548	-0.968686	1.56349
2634.2	-36413.9	-14733.2	2.93964	0.167995	-0.985716	1.5026
2634.21	-36413.9	-14733.2	2.9462	0.204526	-1.00068	1.43806
2634.23	-36414	-14733.2	2.95295	0.24726	-1.01273	1.36817
2634.25	-36414	-14733.3	2.95933	0.297279	-1.02139	1.29082
2634.26	-36414.1	-14733.3	2.96667	0.353333	-1.02667	1.20588
2634.28	-36414.1	-14733.4	2.9763	0.41365	-1.02902	1.11437
2634.3	-36414.1	-14733.4	2.98733	0.477139	-1.03006	1.01944
2634.31	-36414.2	-14733.4	2.99871	0.542488	-1.03139	0.924249
2634.33	-36414.2	-14733.5	3.01074	0.607058	-1.03348	0.83001
2634.35	-36414.3	-14733.5	3.02392	0.668001	-1.03653	0.738231
2634.37	-36414.3	-14733.5	3.03845	0.722693	-1.04052	0.652712
2634.38	-36414.3	-14733.6	3.05404	0.768961	-1.04537	0.57717
2634.4	-36414.4	-14733.6	3.06925	0.805775	-1.05106	0.513727
2634.42	-36414.4	-14733.6	3.08366	0.833143	-1.05751	0.463007
2634.43	-36414.4	-14733.7	3.09975	0.853077	-1.06463	0.422726
2634.45	-36414.5	-14733.7	3.11872	0.867034	-1.07265	0.391001
2634.47	-36414.5	-14733.8	3.13758	0.874448	-1.08256	0.367908
2634.48	-36414.6	-14733.8	3.15464	0.875424	-1.09454	0.35303
2634.5	-36414.6	-14733.8	3.17189	0.871999	-1.1069	0.344385
2634.52	-36414.6	-14733.9	3.19035	0.865788	-1.11858	0.34034
2634.54	-36414.7	-14733.9	3.20858	0.857285	-1.13004	0.340194
2634.55	-36414.7	-14734	3.22577	0.847076	-1.14091	0.343212
2634.57	-36414.8	-14734	3.24263	0.836087	-1.14916	0.34845
2634.59	-36414.8	-14734.1	3.25943	0.82463	-1.15423	0.355306
2634.6	-36414.8	-14734.1	3.2756	0.812068	-1.15794	0.363699
2634.62	-36414.9	-14734.1	3.29103	0.798314	-1.16143	0.373259
2634.64	-36414.9	-14734.2	3.30631	0.7842	-1.16459	0.383136
2634.65	-36415	-14734.2	3.32177	0.770393	-1.16784	0.392727
2634.67	-36415	-14734.3	3.33733	0.75726	-1.17231	0.401792
2634.69	-36415	-14734.3	3.35282	0.74519	-1.1777	0.410211
2634.7	-36415.1	-14734.4	3.36797	0.734562	-1.18214	0.417964
2634.72	-36415.1	-14734.4	3.38291	0.724761	-1.18531	0.425029
2634.74	-36415.1	-14734.5	3.39808	0.714352	-1.18828	0.431325
2634.76	-36415.2	-14734.5	3.41358	0.703829	-1.19173	0.435874
2634.77	-36415.2	-14734.6	3.42916	0.695545	-1.19586	0.436896
2634.79	-36415.3	-14734.6	3.44461	0.692505	-1.2011	0.433015
2634.81	-36415.3	-14734.6	3.45978	0.697979	-1.20803	0.423172
2634.82	-36415.3	-14734.7	3.47473	0.712743	-1.21664	0.405848
2634.84	-36415.4	-14734.7	3.48972	0.735995	-1.2265	0.379367
2634.86	-36415.4	-14734.8	3.50524	0.768448	-1.23694	0.344061
2634.88	-36415.5	-14734.8	3.52184	0.811548	-1.24721	0.30173
2634.89	-36415.5	-14734.9	3.53922	0.863535	-1.2575	0.255199
2634.91	-36415.5	-14734.9	3.55675	0.920965	-1.26848	0.207703
2634.93	-36415.6	-14735	3.57531	0.981931	-1.2804	0.161058
2634.94	-36415.6	-14735.1	3.59627	1.04521	-1.29327	0.116357
2634.96	-36415.6	-14735.1	3.61918	1.10889	-1.30736	0.074549
2634.98	-36415.7	-14735.1	3.64288	1.17084	-1.32282	0.0363019
2634.99	-36415.7	-14735.2	3.66711	1.22993	-1.33828	0.000795873
2635.01	-36415.7	-14735.2	3.69195	1.28584	-1.35212	-0.0335059
2635.03	-36415.8	-14735.3	3.71705	1.34025	-1.36512	-0.0686833
2635.05	-36415.8	-14735.4	3.74214	1.39517	-1.37862	-0.106501
2635.06	-36415.9	-14735.4	3.76838	1.45013	-1.39252	-0.145833
2635.08	-36415.9	-14735.5	3.79698	1.50324	-1.4063	-0.184608
2635.1	-36415.9	-14735.5	3.82667	1.55	-1.42	-0.221133
2635.11	-36416	-14735.6	3.85611	1.58678	-1.43367	-0.253821
2635.13	-36416	-14735.6	3.88667	1.61667	-1.44667	-0.281046
2635.15	-36416	-14735.7	3.91942	1.64267	-1.45861	-0.301684
2635.16	-36416.1	-14735.8	3.95184	1.66074	-1.47075	-0.316653
2635.18	-36416.1	-14735.8	3.98182	1.66781	-1.4846	-0.327313
2635.2	-36416.2	-14735.9	4.01183	1.67015	-1.50105	-0.334794
2635.22	-36416.2	-14735.9	4.04413	1.67427	-1.52005	-0.340739
2635.23	-36416.2	-14736	4.07719	1.68089	-1.53874	-0.348654
2635.25	-36416.3	-14736.1	4.1096	1.69058	-1.55419	-0.361461
2635.27	-36416.3	-14736.1	4.14261	1.70685	-1.5648	-0.379322
2635.28	-36416.3	-14736.2	4.177	1.73139	-1.56975	-0.402019
2635.3	-36416.4	-14736.2	4.2113	1.76029	-1.56952	-0.429584
2635.32	-36416.4	-14736.3	4.24462	1.79097	-1.56668	-0.461806
2635.33	-36416.5	-14736.4	4.27788	1.82513	-1.56755	-0.497907
2635.35	-36416.5	-14736.5	4.31197	1.86387	-1.57548	-0.537425
2635.37	-36416.5	-14736.5	4.34713	1.90599	-1.58672	-0.580655
2635.39	-36416.6	-14736.6	4.3832	1.95035	-1.59757	-0.627108
2635.4	-36416.6	-14736.6	4.41943	1.99644	-1.6058	-0.674814
2635.42	-36416.6	-14736.7	4.45582	2.04433	-1.60789	-0.723299
2635.44	-36416.7	-14736.8	4.49353	2.09485	-1.59828	-0.774475
2635.45	-36416.7	-14736.9	4.53297	2.14801	-1.5751	-0.82851
2635.47	-36416.8	-14736.9	4.57337	2.2025	-1.54228	-0.882729
2635.49	-36416.8	-14737	4.61446	2.25621	-1.5054	-0.934337
2635.5	-36416.8	-14737.1	4.65673	2.30623	-1.47149	-0.980715
2635.52	-36416.9	-14737.1	4.70013	2.35004	-1.44455	-1.02021
2635.54	-36416.9	-14737.2	4.74402	2.38561	-1.42504	-1.0522
2635.56	-36416.9	-14737.3	4.78854	2.41285	-1.40891	-1.07543
2635.57	-36417	-14737.4	4.83462	2.43357	-1.38772	-1.0881
2635.59	-36417	-14737.4	4.88127	2.44716	-1.35944	-1.09063
2635.61	-36417.1	-14737.5	4.9259	2.45096	-1.32787	-1.08549
2635.62	-36417.1	-14737.6	4.96885	2.44647	-1.29287	-1.0735
2635.64	-36417.1	-14737.7	5.01265	2.43822	-1.25155	-1.05422
2635.66	-36417.2	-14737.8	5.05754	2.42601	-1.20943	-1.02865
2635.67	-36417.2	-14737.8	5.1019	2.40625	-1.17795	-0.998819
2635.69	-36417.2	-14737.9	5.14457	2.38097	-1.15796	-0.965684
2635.71	-36417.3	-14738	5.18491	2.35543	-1.14357	-0.929475
2635.73	-36417.3	-14738.1	5.22465	2.32873	-1.13453	-0.890805
2635.74	-36417.4	-14738.1	5.26651	2.29691	-1.1333	-0.850451
2635.76	-36417.4	-14738.2	5.30986	2.26161	-1.13618	-0.808572
2635.78	-36417.4	-14738.3	5.35231	2.22717	-1.13658	-0.765176
2635.79	-36417.5	-14738.4	5.39301	2.19293	-1.13394	-0.721999
2635.81	-36417.5	-14738.5	5.43198	2.15638	-1.13024	-0.681124
2635.83	-36417.6	-14738.6	5.46998	2.11956	-1.12467	-0.64116
2635.84	-36417.6	-14738.6	5.5079	2.08551	-1.11638	-0.599853
2635.86	-36417.7	-14738.7	5.5456	2.05102	-1.11291	-0.559064
2635.88	-36417.7	-14738.8	5.58252	2.01211	-1.12328	-0.521905
2635.89	-36417.7	-14738.9	5.61798	1.97522	-1.14516	-0.488765
2635.91	-36417.8	-14739	5.65161	1.9482	-1.1719	-0.459362
2635.93	-36417.8	-14739.1	5.6847	1.9278	-1.19555	-0.434811
2635.95	-36417.9	-14739.2	5.71868	1.9093	-1.20737	-0.416017
2635.96	-36417.9	-14739.2	5.75333	1.89667	-1.19667	-0.400871
2635.98	-36417.9	-14739.3	5.78796	1.89372	-1.15773	-0.386933
2636	-36418	-14739.4	5.82197	1.89319	-1.10709	-0.374001
2636.01	-36418	-14739.5	5.85517	1.8883	-1.0592	-0.361926
2636.03	-36418.1	-14739.6	5.88867	1.88313	-1.00282	-0.348835
2636.05	-36418.1	-14739.7	5.92319	1.88161	-0.928041	-0.333046
2636.07	-36418.1	-14739.8	5.95726	1.87954	-0.847437	-0.314724
2636.08	-36418.2	-14739.9	5.98984	1.8726	-0.770898	-0.294024
2636.1	-36418.2	-14740	6.02253	1.86099	-0.687491	-0.26997
2636.12	-36418.3	-14740.1	6.05618	1.84482	-0.590739	-0.241587
2636.13	-36418.3	-14740.2	6.08896	1.82208	-0.493472	-0.208364
2636.15	-36418.4	-14740.3	6.11983	1.79219	-0.404308	-0.17049
2636.17	-36418.4	-14740.4	6.15072	1.75867	-0.315156	-0.129663
2636.18	-36418.5	-14740.5	6.18224	1.72524	-0.22063	-0.0878412
2636.2	-36418.5	-14740.5	6.21155	1.69488	-0.125799	-0.0470392
2636.22	-36418.5	-14740.7	6.2379	1.66825	-0.0392765	-0.00791288
2636.24	-36418.6	-14740.7	6.2649	1.64219	0.0264688	0.0312307
2636.25	-36418.6	-14740.8	6.29423	1.6138	0.0657148	0.0715044
2636.27	-36418.7	-14740.9	6.32349	1.58132	0.0850052	0.11262
2636.29	-36418.7	-14741	6.35112	1.54509	0.0908829	0.154167
2636.3	-36418.8	-14741.1	6.37729	1.50832	0.088097	0.195748
2636.32	-36418.8	-14741.2	6.40233	1.47199	0.0810772	0.236786
2636.34	-36418.9	-14741.3	6.42658	1.43411	0.073941	0.276481
2636.35	-36418.9	-14741.4	6.45054	1.39562	0.0675309	0.314238
2636.37	-36419	-14741.5	6.47484	1.36131	0.0586758	0.349716
2636.39	-36419	-14741.6	6.49906	1.33246	0.0464377	0.381908
2636.41	-36419.1	-14741.7	6.52176	1.30644	0.0326363	0.409161
2636.42	-36419.1	-14741.8	6.54317	1.28295	0.0205204	0.431673
2636.44	-36419.2	-14741.9	6.56509	1.26387	0.0142964	0.45132
2636.46	-36419.2	-14742	6.58759	1.24888	0.0133621	0.468653
2636.47	-36419.2	-14742.1	6.60919	1.23566	0.0127341	0.483008
2636.49	-36419.3	-14742.2	6.62961	1.22371	0.00905619	0.494964
2636.51	-36419.4	-14742.3	6.64955	1.214	0.00127746	0.506053
2636.52	-36419.4	-14742.4	6.66954	1.20601	-0.000642276	0.516914
2636.54	-36419.5	-14742.5	6.68989	1.19842	0.0191767	0.527578
2636.56	-36419.5	-14742.6	6.71057	1.19162	0.0575413	0.538224
2636.58	-36419.6	-14742.7	6.73128	1.18702	0.0994623	0.549078
2636.59	-36419.6	-14742.8	6.75185	1.18401	0.142505	0.55971
2636.61	-36419.7	-14742.9	6.77219	1.18093	0.189893	0.569426
2636.63	-36419.7	-14743	6.79208	1.17749	0.230223	0.578492
2636.64	-36419.8	-14743.1	6.8113	1.17403	0.247448	0.587554
2636.66	-36419.8	-14743.2	6.83004	1.17061	0.247266	0.596507
2636.68	-36419.9	-14743.3	6.84872	1.16716	0.244059	0.604899
2636.69	-36419.9	-14743.4	6.86772	1.16373	0.237869	0.612463
2636.71	-36420	-14743.6	6.88738	1.16039	0.224326	0.619042
2636.73	-36420	-14743.7	6.9076	1.15706	0.20833	0.624668
2636.75	-36420.1	-14743.8	6.92812	1.15366	0.195953	0.629368
2636.76	-36420.2	-14743.9	6.94878	1.1502	0.181166	0.632751
2636.78	-36420.2	-14744	6.96945	1.14674	0.157095	0.634468
2636.8	-36420.3	-14744.1	6.99	1.14333	0.133333	0.635076
2636.81	-36420.3	-14744.2	7.01028	1.13999	0.119622	0.635116
2636.83	-36420.4	-14744.3	7.03	1.13667	0.106667	0.633987
2636.85	-36420.4	-14744.4	7.04898	1.13328	0.0852934	0.630821
2636.86	-36420.5	-14744.5	7.06778	1.12979	0.0658481	0.624828
2636.88	-36420.5	-14744.6	7.08682	1.1268	0.0584858	0.614932
2636.9	-36420.6	-14744.7	7.10548	1.12695	0.0563514	0.599054
2636.91	-36420.7	-14744.8	7.12352	1.13275	0.0530973	0.575241
2636.93	-36420.7	-14744.9	7.1423	1.14516	0.053862	0.542499
2636.95	-36420.8	-14745	7.16274	1.16413	0.0628021	0.500705
2636.97	-36420.8	-14745.1	7.18366	1.18773	0.0756302	0.451712
2636.98	-36420.9	-14745.2	7.20418	1.21359	0.088767	0.397633
2637	-36420.9	-14745.4	7.22495	1.2392	0.103836	0.340382
2637.02	-36421	-14745.5	7.2457	1.26218	0.121107	0.283637
2637.03	-36421.1	-14745.6	7.26393	1.28044	0.1366	0.23461
2637.05	-36421.1	-14745.7	7.28077	1.2941	0.150197	0.189333
2637.07	-36421.2	-14745.8	7.3051	1.30749	0.170433	0.120654
2637.09	-36421.2	-14745.9	7.33474	1.31943	0.191004	0.0242084
2637.1	-36421.3	-14746	7.35732	1.32463	0.199246	-0.0730377
2637.12	-36421.3	-14746.1	7.37695	1.32802	0.204784	-0.17264
2637.14	-36421.4	-14746.2	7.39729	1.33022	0.207783	-0.279435
2637.15	-36421.5	-14746.3	7.41948	1.33017	0.211682	-0.379469
2637.17	-36421.5	-14746.5	7.44286	1.32886	0.213457	-0.464519
2637.19	-36421.6	-14746.6	7.46684	1.32544	0.213795	-0.544977
2637.2	-36421.6	-14746.7	7.49119	1.32012	0.210423	-0.627244
2637.22	-36421.7	-14746.8	7.51406	1.31515	0.205043	-0.706211
2637.24	-36421.8	-14746.9	7.53858	1.30999	0.200104	-0.792871
2637.26	-36421.8	-14747	7.56101	1.30488	0.194494	-0.881029
2637.27	-36421.9	-14747.1	7.58042	1.29977	0.191708	-0.965772
2637.29	-36421.9	-14747.3	7.60102	1.29555	0.188058	-1.0566
2637.31	-36422	-14747.4	7.62364	1.30126	0.184858	-1.14743
2637.32	-36422.1	-14747.5	7.64694	1.31745	0.180761	-1.23254
2637.34	-36422.1	-14747.6	7.67126	1.34119	0.181737	-1.31525
2637.36	-36422.2	-14747.7	7.69526	1.36529	0.185446	-1.38403
2637.37	-36422.3	-14747.8	7.71825	1.38818	0.18942	-1.43824
2637.39	-36422.3	-14747.9	7.74274	1.41295	0.187952	-1.48345
2637.41	-36422.4	-14748	7.76663	1.43462	0.184553	-1.51649
2637.43	-36422.4	-14748.2	7.78954	1.45199	0.178546	-1.53907
2637.44	-36422.5	-14748.3	7.81449	1.46699	0.174047	-1.55724
2637.46	-36422.6	-14748.4	7.83534	1.47799	0.170591	-1.57136
2637.48	-36422.6	-14748.5	7.85732	1.48538	0.16979	-1.58181
2637.49	-36422.7	-14748.6	7.88474	1.48959	0.170239	-1.59004
2637.51	-36422.8	-14748.7	7.91487	1.49221	0.167303	-1.59938
2637.53	-36422.8	-14748.9	7.94215	1.50363	0.164058	-1.61236
2637.54	-36422.9	-14749	7.9672	1.52378	0.157796	-1.63343
2637.56	-36423	-14749.1	7.99048	1.5503	0.145238	-1.65631
2637.58	-36423	-14749.2	8.01669	1.57391	0.126072	-1.68018
2637.6	-36423.1	-14749.4	8.04504	1.59855	0.101372	-1.70349
2637.61	-36423.1	-14749.5	8.07179	1.622	0.0811004	-1.72433
2637.63	-36423.2	-14749.6	8.0984	1.64522	0.0612865	-1.7439
2637.65	-36423.3	-14749.7	8.12667	1.67	0.0366667	-1.76471
2637.66	-36423.3	-14749.8	8.15667	1.69	0.00666667	-1.78214
2637.68	-36423.4	-14750	8.18333	1.70667	-0.0266667	-1.79521
2637.7	-36423.5	-14750.1	8.21507	1.71716	-0.0616479	-1.80317
2637.71	-36423.5	-14750.2	8.24161	1.72359	-0.0809035	-1.8074
2637.73	-36423.6	-14750.3	8.27188	1.72688	-0.0938845	-1.81063
2637.75	-36423.7	-14750.4	8.30361	1.73019	-0.100835	-1.81276
2637.77	-36423.7	-14750.6	8.33355	1.72991	-0.107066	-1.81251
2637.78	-36423.8	-14750.7	8.36336	1.73016	-0.106322	-1.81149
2637.8	-36423.9	-14750.8	8.39196	1.73465	-0.108274	-1.8134
2637.82	-36424	-14750.9	8.42145	1.74552	-0.122218	-1.82074
2637.83	-36424	-14751.1	8.44863	1.75927	-0.131564	-1.83088
2637.85	-36424.1	-14751.2	8.48069	1.77267	-0.136949	-1.84082
2637.87	-36424.2	-14751.3	8.51023	1.78231	-0.137515	-1.84802
2637.88	-36424.2	-14751.5	8.54078	1.79216	-0.145439	-1.85424
2637.9	-36424.3	-14751.6	8.5724	1.79724	-0.158043	-1.85815
2637.92	-36424.4	-14751.7	8.60193	1.79624	-0.181357	-1.85742
2637.93	-36424.4	-14751.8	8.63287	1.79055	-0.220453	-1.85045
2637.95	-36424.5	-14752	8.66307	1.78027	-0.270032	-1.83767
2637.97	-36424.6	-14752.1	8.69004	1.76672	-0.31785	-1.81855
2637.99	-36424.7	-14752.2	8.72127	1.73927	-0.373634	-1.78912
2638	-36424.7	-14752.4	8.75273	1.69554	-0.438143	-1.74373
2638.02	-36424.8	-14752.5	8.78132	1.63345	-0.508774	-1.68803
2638.04	-36424.9	-14752.6	8.80706	1.56336	-0.580018	-1.61935
2638.05	-36424.9	-14752.7	8.83108	1.48731	-0.656287	-1.54456
2638.07	-36425	-14752.9	8.85428	1.41057	-0.730978	-1.4699
2638.09	-36425.1	-14753	8.87785	1.33297	-0.795856	-1.38476
2638.11	-36425.1	-14753.2	8.90503	1.23234	-0.865947	-1.2852
2638.12	-36425.2	-14753.3	8.92496	1.15565	-0.918106	-1.21213
2638.14	-36425.3	-14753.4	8.93598	1.11595	-0.949607	-1.16622
2638.16	-36425.3	-14753.6	8.95904	1.02093	-1.02478	-1.0849
2638.17	-36425.4	-14753.7	8.98081	0.922282	-1.0927	-0.98653
2638.19	-36425.5	-14753.8	8.99532	0.836181	-1.13747	-0.898585
2638.21	-36425.5	-14754	9.00653	0.750177	-1.17622	-0.813705
2638.22	-36425.6	-14754.1	9.01776	0.673766	-1.20487	-0.736618
2638.24	-36425.7	-14754.3	9.0284	0.593206	-1.22768	-0.659893
2638.26	-36425.8	-14754.4	9.03849	0.502155	-1.24311	-0.570194
2638.28	-36425.8	-14754.5	9.04716	0.40677	-1.24598	-0.476115
2638.29	-36425.9	-14754.7	9.05362	0.314507	-1.24088	-0.38518
2638.31	-36425.9	-14754.8	9.05904	0.218455	-1.24097	-0.289951
2638.33	-36426	-14754.9	9.06019	0.131185	-1.24893	-0.202232
2638.34	-36426.1	-14755.1	9.05995	0.0575828	-1.2584	-0.13008
2638.36	-36426.1	-14755.2	9.06001	-0.00506034	-1.25948	-0.0684491
2638.38	-36426.2	-14755.4	9.06	-0.0511366	-1.26599	-0.0230527
2638.39	-36426.3	-14755.5	9.05999	-0.0813217	-1.27583	0.00851878
2638.41	-36426.3	-14755.7	9.06002	-0.104929	-1.29157	0.0303628
2638.43	-36426.4	-14755.8	9.05992	-0.115696	-1.30563	0.0425442
2638.45	-36426.5	-14755.9	9.06031	-0.118975	-1.32579	0.0479879
2638.46	-36426.5	-14756.1	9.05761	-0.12251	-1.3508	0.0514805
2638.48	-36426.6	-14756.2	9.05414	-0.125898	-1.37535	0.0547997
2638.5	-36426.7	-14756.4	9.05054	-0.129188	-1.39037	0.0580377
2638.51	-36426.7	-14756.5	9.04992	-0.13273	-1.40451	0.06147
2638.53	-36426.8	-14756.6	9.04996	-0.136028	-1.41243	0.0648517
2638.55	-36426.8	-14756.8	9.05023	-0.139628	-1.41679	0.0678186
2638.56	-36426.9	-14756.9	9.04713	-0.140058	-1.411	0.074985
2638.58	-36426.9	-14757	9.04374	-0.139995	-1.40405	0.0892142
2638.6	-36427	-14757.2	9.04025	-0.139961	-1.39751	0.11316
2638.62	-36427.1	-14757.3	9.03995	-0.140087	-1.38762	0.144098
2638.63	-36427.1	-14757.5	9.0401	-0.136882	-1.36491	0.17476
2638.65	-36427.2	-14757.6	9.03689	-0.133559	-1.33819	0.203103
2638.67	-36427.2	-14757.8	9.03333	-0.13	-1.31333	0.232026
2638.68	-36427.3	-14757.9	9.03	-0.13	-1.29	0.25817
2638.7	-36427.4	-14758.1	9.03	-0.126667	-1.26667	0.286492
2638.72	-36427.4	-14758.2	9.03003	-0.123109	-1.23491	0.320086
2638.73	-36427.5	-14758.3	9.02988	-0.119917	-1.20842	0.353868
2638.75	-36427.5	-14758.5	9.02623	-0.120024	-1.18002	0.387045
2638.77	-36427.6	-14758.6	9.02289	-0.120058	-1.15376	0.413446
2638.79	-36427.6	-14758.7	9.01984	-0.119738	-1.12612	0.434853
2638.8	-36427.7	-14758.9	9.02006	-0.116037	-1.09089	0.452453
2638.82	-36427.7	-14759.1	9.01996	-0.11264	-1.06146	0.463643
2638.84	-36427.8	-14759.2	9.0201	-0.109892	-1.03151	0.473386
2638.85	-36427.9	-14759.4	9.01946	-0.109527	-1.00353	0.484424
2638.87	-36427.9	-14759.5	9.01586	-0.105843	-0.977545	0.49955
2638.89	-36428	-14759.6	9.01239	-0.102395	-0.954865	0.519384
2638.9	-36428	-14759.8	9.00969	-0.0997043	-0.934027	0.542627
2638.92	-36428.1	-14759.9	9.01008	-0.100036	-0.914191	0.563746
2638.94	-36428.1	-14760.1	9.00999	-0.100148	-0.893882	0.582541
2638.95	-36428.2	-14760.2	9.00995	-0.0991013	-0.872191	0.597086
2638.97	-36428.2	-14760.3	9.01022	-0.0954811	-0.847072	0.606076
2638.99	-36428.3	-14760.5	9.009	-0.0919112	-0.813957	0.61215
2639.01	-36428.3	-14760.7	9.00526	-0.0896827	-0.781464	0.617351
2639.02	-36428.4	-14760.8	9.00176	-0.0900809	-0.756076	0.621727
2639.04	-36428.4	-14760.9	8.99971	-0.0899938	-0.727886	0.625307
2639.06	-36428.5	-14761.1	9.00007	-0.089946	-0.687802	0.627005
2639.07	-36428.5	-14761.2	9	-0.0902506	-0.645972	0.62718
2639.09	-36428.6	-14761.3	8.99994	-0.0887049	-0.616734	0.625454
2639.11	-36428.7	-14761.5	9.00025	-0.0849999	-0.592922	0.622857
2639.12	-36428.7	-14761.6	8.99847	-0.0812955	-0.558071	0.622428
2639.14	-36428.8	-14761.8	8.99493	-0.0797479	-0.501795	0.627818
2639.16	-36428.8	-14761.9	8.99122	-0.0800595	-0.430838	0.640888
2639.18	-36428.8	-14762.1	8.98974	-0.0799836	-0.375909	0.65901
2639.19	-36428.9	-14762.2	8.99007	-0.0800039	-0.350574	0.677496
2639.21	-36429	-14762.4	8.98998	-0.0800005	-0.332244	0.696342
2639.23	-36429	-14762.5	8.99002	-0.0799942	-0.299758	0.712639
2639.24	-36429.1	-14762.7	8.98993	-0.0800205	-0.24906	0.727776
2639.26	-36429.1	-14762.8	8.99027	-0.0799183	-0.198046	0.740746
2639.28	-36429.2	-14762.9	8.98781	-0.0803064	-0.145894	0.751688
2639.3	-36429.2	-14763.1	8.98419	-0.0776068	-0.0924832	0.762924
2639.31	-36429.3	-14763.2	8.98054	-0.0741398	-0.040624	0.776282
2639.33	-36429.3	-14763.4	8.97987	-0.0705413	-0.00161285	0.793676
2639.35	-36429.4	-14763.5	8.98002	-0.0699021	0.0344137	0.815314
2639.36	-36429.4	-14763.7	8.98001	-0.0700264	0.0596015	0.835605
2639.38	-36429.5	-14763.8	8.97994	-0.069993	0.0824077	0.852345
2639.4	-36429.5	-14764	8.98016	-0.0700012	0.106933	0.867643
2639.41	-36429.6	-14764.1	8.97711	-0.0699997	0.133711	0.879982
2639.43	-36429.6	-14764.2	8.97376	-0.0700001	0.154821	0.89005
2639.45	-36429.7	-14764.4	8.97012	-0.07	0.166265	0.897274
2639.47	-36429.7	-14764.5	8.96997	-0.07	0.169958	0.901754
2639.48	-36429.8	-14764.7	8.97001	-0.0700001	0.167169	0.905027
