# Supplementary material for: Extraction of driving behavior primitives considering driver expectation and vehicle dynamics
Source: PLoS One. 2025 Dec 31;20(12):e0340123. doi: 10.1371/journal.pone.0340123 (PMC12755792; doi:10.1371/journal.pone.0340123)
Supplement: S2 File — The dataset utilized in this study is organized into two main folders, categorizing driving scenarios into straight driving and turning maneuvers. These folders contain the raw, unprocessed behavioral data. For a detailed description of the variables and format within the.xlsx files, please refer to the accompanying readme.txt file. (ZIP) [file pone.0340123.s002.zip › DataSetForPimitiveExaction-2/turning/c29_w_1.xlsx]

## Sheet: Sheet1
1525.98	-35942.3	-14589	5.07631	-0.0200605	0.0264972	0.159786
1526	-35942.3	-14589.1	5.07519	-0.0202636	0.0263537	0.158655
1526.01	-35942.4	-14589.2	5.0741	-0.0202519	0.0265539	0.157563
1526.03	-35942.4	-14589.3	5.07288	-0.0197535	0.0266779	0.156479
1526.05	-35942.4	-14589.3	5.07157	-0.018719	0.0265848	0.155382
1526.06	-35942.4	-14589.4	5.07045	-0.0174259	0.0265441	0.154265
1526.08	-35942.5	-14589.5	5.06982	-0.0161723	0.026855	0.15312
1526.1	-35942.5	-14589.6	5.06973	-0.0150639	0.0276891	0.15197
1526.11	-35942.5	-14589.7	5.0699	-0.0139641	0.0290581	0.15087
1526.13	-35942.6	-14589.7	5.07005	-0.0127285	0.0309582	0.149881
1526.15	-35942.6	-14589.8	5.07007	-0.0114236	0.0332428	0.149172
1526.16	-35942.6	-14589.9	5.07002	-0.0103435	0.0356111	0.149028
1526.18	-35942.6	-14590	5.06998	-0.00977901	0.0377734	0.149719
1526.2	-35942.7	-14590.1	5.06998	-0.00972826	0.0398152	0.151152
1526.22	-35942.7	-14590.1	5.07	-0.0099181	0.0421692	0.152893
1526.23	-35942.7	-14590.2	5.07	-0.0100762	0.0452425	0.154613
1526.25	-35942.8	-14590.3	5.07	-0.0101034	0.048839	0.157837
1526.27	-35942.8	-14590.4	5.07	-0.0100376	0.0522831	0.165564
1526.28	-35942.8	-14590.5	5.07	-0.00992403	0.0549505	0.180861
1526.3	-35942.9	-14590.6	5.07001	-0.00984972	0.0570209	0.207175
1526.32	-35942.9	-14590.6	5.07001	-0.00993006	0.059221	0.248208
1526.34	-35942.9	-14590.7	5.06998	-0.0102446	0.0622042	0.307771
1526.35	-35943	-14590.8	5.06995	-0.0105042	0.0657798	0.390748
1526.37	-35943	-14590.9	5.06998	-0.010206	0.0692668	0.502642
1526.39	-35943	-14591	5.0701	-0.00919981	0.0720621	0.648223
1526.4	-35943	-14591	5.07018	-0.0102829	0.0742582	0.82612
1526.42	-35943.1	-14591.1	5.07006	-0.0177097	0.0762916	1.03192
1526.44	-35943.1	-14591.2	5.06954	-0.0351975	0.0785342	1.26096
1526.45	-35943.1	-14591.3	5.06851	-0.0627084	0.0808971	1.50688
1526.47	-35943.2	-14591.4	5.0669	-0.0986295	0.0830982	1.76262
1526.49	-35943.2	-14591.4	5.06459	-0.141691	0.0849662	2.0208
1526.51	-35943.2	-14591.5	5.06137	-0.192609	0.0869673	2.2721
1526.52	-35943.3	-14591.6	5.05697	-0.252806	0.0897933	2.50655
1526.54	-35943.3	-14591.7	5.05121	-0.322723	0.0939131	2.71542
1526.56	-35943.3	-14591.8	5.04433	-0.398113	0.0987309	2.89587
1526.57	-35943.3	-14591.8	5.03667	-0.473333	0.103333	3.04684
1526.59	-35943.4	-14591.9	5.02846	-0.54367	0.10706	3.16767
1526.61	-35943.4	-14592	5.01947	-0.60812	0.110261	3.25934
1526.62	-35943.4	-14592.1	5.00937	-0.666607	0.113539	3.32328
1526.64	-35943.5	-14592.2	4.99792	-0.71916	0.117238	3.36118
1526.66	-35943.5	-14592.2	4.98528	-0.766147	0.120827	3.37572
1526.68	-35943.5	-14592.3	4.97169	-0.808006	0.123593	3.36979
1526.69	-35943.6	-14592.4	4.95737	-0.84505	0.125145	3.34553
1526.71	-35943.6	-14592.5	4.94252	-0.87723	0.126002	3.30293
1526.73	-35943.6	-14592.6	4.9273	-0.904436	0.126843	3.24161
1526.74	-35943.7	-14592.6	4.9118	-0.92701	0.12805	3.161
1526.76	-35943.7	-14592.7	4.89589	-0.946375	0.129293	3.06004
1526.78	-35943.7	-14592.8	4.87939	-0.964103	0.130143	2.93762
1526.79	-35943.7	-14592.9	4.86233	-0.980831	0.13038	2.79384
1526.81	-35943.8	-14592.9	4.8452	-0.995296	0.130215	2.63119
1526.83	-35943.8	-14593	4.82849	-1.00602	0.129911	2.45248
1526.85	-35943.8	-14593.1	4.81216	-1.01246	0.129697	2.26148
1526.86	-35943.9	-14593.2	4.79519	-1.01569	0.129747	2.06365
1526.88	-35943.9	-14593.2	4.77647	-1.01697	0.130229	1.86464
1526.9	-35943.9	-14593.3	4.75626	-1.0172	0.131185	1.67206
1526.91	-35944	-14593.4	4.7368	-1.01691	0.132477	1.49637
1526.93	-35944	-14593.5	4.72042	-1.01652	0.133957	1.3481
1526.95	-35944	-14593.5	4.70719	-1.01612	0.135585	1.23122
1526.96	-35944	-14593.6	4.69431	-1.01529	0.137464	1.14151
1526.98	-35944.1	-14593.7	4.6788	-1.01361	0.139707	1.0742
1527	-35944.1	-14593.8	4.65855	-1.01082	0.14238	1.02651
1527.02	-35944.1	-14593.8	4.63642	-1.00781	0.145293	1.00688
1527.03	-35944.2	-14593.9	4.61685	-1.00577	0.148166	1.0273
1527.05	-35944.2	-14594	4.60084	-1.00479	0.150733	1.09072
1527.07	-35944.2	-14594.1	4.58619	-1.0039	0.152734	1.19174
1527.08	-35944.2	-14594.1	4.57066	-1.00218	0.15395	1.32473
1527.1	-35944.3	-14594.2	4.55373	-0.999686	0.154751	1.48581
1527.12	-35944.3	-14594.3	4.53618	-0.997309	0.155975	1.67248
1527.13	-35944.3	-14594.3	4.51881	-0.995862	0.158397	1.88209
1527.15	-35944.4	-14594.4	4.50181	-0.995066	0.161872	2.10972
1527.17	-35944.4	-14594.5	4.48496	-0.993899	0.165625	2.34889
1527.19	-35944.4	-14594.6	4.46805	-0.99148	0.168956	2.59308
1527.2	-35944.5	-14594.6	4.45105	-0.988541	0.172065	2.83565
1527.22	-35944.5	-14594.7	4.43401	-0.986743	0.175668	3.06991
1527.24	-35944.5	-14594.8	4.41698	-0.987564	0.180397	3.28939
1527.25	-35944.5	-14594.8	4.39998	-0.990869	0.186102	3.48967
1527.27	-35944.6	-14594.9	4.383	-0.995721	0.192244	3.66733
1527.29	-35944.6	-14595	4.36601	-1.00131	0.198324	3.81928
1527.3	-35944.6	-14595	4.34902	-1.00778	0.204093	3.94465
1527.32	-35944.7	-14595.1	4.332	-1.01563	0.209411	4.04349
1527.34	-35944.7	-14595.2	4.31496	-1.0252	0.214099	4.11617
1527.36	-35944.7	-14595.2	4.29794	-1.03573	0.217763	4.16473
1527.37	-35944.7	-14595.3	4.28099	-1.04609	0.219929	4.19183
1527.39	-35944.8	-14595.4	4.26414	-1.05541	0.220254	4.20023
1527.41	-35944.8	-14595.4	4.24722	-1.06419	0.219013	4.19323
1527.42	-35944.8	-14595.5	4.23	-1.07333	0.216667	4.17429
1527.44	-35944.9	-14595.6	4.2123	-1.08357	0.213633	4.14681
1527.46	-35944.9	-14595.6	4.19414	-1.09497	0.210158	4.11387
1527.47	-35944.9	-14595.7	4.17556	-1.10743	0.206445	4.07852
1527.49	-35944.9	-14595.8	4.15662	-1.12093	0.202716	4.04324
1527.51	-35945	-14595.8	4.13732	-1.13569	0.199257	4.00877
1527.53	-35945	-14595.9	4.11767	-1.15201	0.196366	3.97545
1527.54	-35945	-14596	4.09765	-1.17004	0.194312	3.94265
1527.56	-35945.1	-14596	4.07721	-1.18959	0.193286	3.90693
1527.58	-35945.1	-14596.1	4.05626	-1.21043	0.193458	3.86437
1527.59	-35945.1	-14596.2	4.03484	-1.23213	0.194903	3.81124
1527.61	-35945.1	-14596.2	4.01319	-1.25389	0.197445	3.74433
1527.63	-35945.2	-14596.3	3.99161	-1.2748	0.200877	3.66051
1527.64	-35945.2	-14596.3	3.97019	-1.29447	0.205015	3.55721
1527.66	-35945.2	-14596.4	3.9487	-1.3134	0.209728	3.43307
1527.68	-35945.2	-14596.5	3.92685	-1.33223	0.214888	3.28692
1527.7	-35945.3	-14596.5	3.90449	-1.35106	0.220111	3.12003
1527.71	-35945.3	-14596.6	3.88166	-1.36913	0.224581	2.93794
1527.73	-35945.3	-14596.6	3.85843	-1.38557	0.227445	2.74661
1527.75	-35945.4	-14596.7	3.83484	-1.40004	0.228346	2.55217
1527.76	-35945.4	-14596.8	3.81091	-1.41295	0.22765	2.36103
1527.78	-35945.4	-14596.8	3.78662	-1.42477	0.225778	2.17958
1527.8	-35945.4	-14596.9	3.76196	-1.43635	0.222946	2.01334
1527.81	-35945.5	-14596.9	3.73684	-1.44904	0.219117	1.8667
1527.83	-35945.5	-14597	3.7112	-1.46417	0.214245	1.74389
1527.85	-35945.5	-14597.1	3.68515	-1.48224	0.208581	1.64664
1527.87	-35945.5	-14597.1	3.65896	-1.50287	0.202687	1.57396
1527.88	-35945.6	-14597.2	3.6329	-1.52562	0.197133	1.52463
1527.9	-35945.6	-14597.2	3.60696	-1.5505	0.192243	1.4958
1527.92	-35945.6	-14597.3	3.58086	-1.5779	0.18812	1.48308
1527.93	-35945.6	-14597.3	3.55433	-1.6081	0.184847	1.48207
1527.95	-35945.7	-14597.4	3.52729	-1.63974	0.182371	1.4892
1527.97	-35945.7	-14597.4	3.4998	-1.6701	0.180529	1.5015
1527.98	-35945.7	-14597.5	3.47193	-1.69663	0.179155	1.51612
1528	-35945.7	-14597.6	3.44371	-1.71893	0.17805	1.53096
1528.02	-35945.8	-14597.6	3.41514	-1.73812	0.176998	1.54445
1528.04	-35945.8	-14597.7	3.38621	-1.75524	0.175808	1.55516
1528.05	-35945.8	-14597.7	3.35689	-1.77056	0.174568	1.56299
1528.07	-35945.9	-14597.8	3.32709	-1.78385	0.173524	1.56863
1528.09	-35945.9	-14597.8	3.29676	-1.79497	0.172906	1.57272
1528.1	-35945.9	-14597.9	3.2661	-1.8042	0.172797	1.57553
1528.12	-35945.9	-14597.9	3.2354	-1.81205	0.173206	1.57717
1528.14	-35945.9	-14598	3.20491	-1.81897	0.174117	1.57776
1528.15	-35946	-14598	3.17444	-1.82489	0.175322	1.57767
1528.17	-35946	-14598.1	3.14366	-1.82955	0.176536	1.57737
1528.19	-35946	-14598.1	3.11228	-1.83278	0.177458	1.57724
1528.21	-35946	-14598.2	3.08047	-1.83493	0.177681	1.57728
1528.22	-35946.1	-14598.2	3.04854	-1.83657	0.176765	1.57734
1528.24	-35946.1	-14598.2	3.01676	-1.83812	0.174396	1.57724
1528.26	-35946.1	-14598.3	2.98507	-1.83938	0.170871	1.57664
1528.27	-35946.1	-14598.3	2.95333	-1.84	0.166667	1.57516
1528.29	-35946.2	-14598.4	2.92147	-1.83955	0.1622	1.57239
1528.31	-35946.2	-14598.4	2.88966	-1.83744	0.157633	1.56771
1528.32	-35946.2	-14598.5	2.85816	-1.833	0.153066	1.5605
1528.34	-35946.2	-14598.5	2.82715	-1.82568	0.148562	1.55015
1528.36	-35946.2	-14598.5	2.79661	-1.81525	0.144054	1.53624
1528.38	-35946.3	-14598.6	2.76647	-1.80155	0.139451	1.51838
1528.39	-35946.3	-14598.6	2.73668	-1.78438	0.134744	1.49631
1528.41	-35946.3	-14598.7	2.70726	-1.7635	0.13016	1.47011
1528.43	-35946.3	-14598.7	2.67824	-1.73865	0.125966	1.43992
1528.44	-35946.4	-14598.8	2.64964	-1.70975	0.122307	1.40518
1528.46	-35946.4	-14598.8	2.6214	-1.67716	0.119032	1.36363
1528.48	-35946.4	-14598.8	2.59344	-1.64127	0.115951	1.31277
1528.49	-35946.4	-14598.9	2.5658	-1.59975	0.113329	1.25052
1528.51	-35946.4	-14598.9	2.53869	-1.5448	0.112343	1.17557
1528.53	-35946.5	-14599	2.51235	-1.46802	0.114271	1.08675
1528.55	-35946.5	-14599	2.48717	-1.3654	0.119316	0.983476
1528.56	-35946.5	-14599	2.46381	-1.24056	0.125843	0.866243
1528.58	-35946.5	-14599.1	2.44297	-1.09788	0.132048	0.735681
1528.6	-35946.5	-14599.1	2.42512	-0.942035	0.137013	0.594603
1528.61	-35946.6	-14599.1	2.41043	-0.778119	0.141121	0.449032
1528.63	-35946.6	-14599.2	2.39906	-0.611326	0.144843	0.30522
1528.65	-35946.6	-14599.2	2.39086	-0.448759	0.148057	0.168384
1528.66	-35946.6	-14599.2	2.38534	-0.29993	0.149896	0.0424396
1528.68	-35946.6	-14599.3	2.382	-0.174288	0.149488	-0.0688327
1528.7	-35946.6	-14599.3	2.38035	-0.0754795	0.147121	-0.16308
1528.72	-35946.7	-14599.3	2.37991	-0.000889033	0.144334	-0.239489
1528.73	-35946.7	-14599.4	2.38025	0.0524576	0.142669	-0.297438
1528.75	-35946.7	-14599.4	2.38112	0.0884715	0.142484	-0.338632
1528.77	-35946.7	-14599.5	2.38251	0.111932	0.143039	-0.366929
1528.78	-35946.8	-14599.5	2.38438	0.127557	0.143573	-0.386243
1528.8	-35946.8	-14599.5	2.38662	0.138169	0.143727	-0.399911
1528.82	-35946.8	-14599.6	2.38902	0.144835	0.143518	-0.410744
1528.83	-35946.8	-14599.6	2.39137	0.148544	0.142971	-0.421526
1528.85	-35946.8	-14599.6	2.39362	0.150107	0.142041	-0.434934
1528.87	-35946.9	-14599.7	2.39586	0.150196	0.140631	-0.453565
1528.88	-35946.9	-14599.7	2.39816	0.149459	0.138663	-0.479904
1528.9	-35946.9	-14599.7	2.40048	0.148316	0.136322	-0.515083
1528.92	-35946.9	-14599.8	2.40271	0.147033	0.133972	-0.559314
1528.94	-35946.9	-14599.8	2.40476	0.145847	0.131973	-0.612687
1528.95	-35947	-14599.8	2.40684	0.144757	0.130581	-0.674246
1528.97	-35947	-14599.9	2.40932	0.143622	0.129998	-0.742425
1528.99	-35947	-14599.9	2.41249	0.142334	0.13038	-0.815515
1529	-35947	-14599.9	2.41606	0.141062	0.131526	-0.890672
1529.02	-35947	-14600	2.41946	0.140111	0.133053	-0.964493
1529.04	-35947	-14600	2.42219	0.139733	0.134667	-1.03375
1529.06	-35947.1	-14600	2.42438	0.13979	0.13666	-1.09643
1529.07	-35947.1	-14600.1	2.42642	0.139982	0.139572	-1.15104
1529.09	-35947.1	-14600.1	2.42863	0.140056	0.143768	-1.19604
1529.11	-35947.1	-14600.2	2.43096	0.140025	0.14861	-1.22961
1529.12	-35947.2	-14600.2	2.43321	0.139999	0.153101	-1.24981
1529.14	-35947.2	-14600.2	2.43525	0.140053	0.156427	-1.2551
1529.16	-35947.2	-14600.3	2.43738	0.140099	0.158628	-1.24567
1529.17	-35947.2	-14600.3	2.44	0.14	0.16	-1.22222
1529.19	-35947.2	-14600.3	2.44334	0.139847	0.160759	-1.18538
1529.21	-35947.3	-14600.4	2.44694	0.140635	0.160795	-1.13533
1529.23	-35947.3	-14600.4	2.45017	0.143589	0.15992	-1.07218
1529.24	-35947.3	-14600.4	2.45263	0.149059	0.158073	-0.9974
1529.26	-35947.3	-14600.5	2.45472	0.154474	0.155624	-0.917154
1529.28	-35947.3	-14600.5	2.45696	0.156656	0.153037	-0.838568
1529.29	-35947.4	-14600.5	2.45978	0.156374	0.150827	-0.769241
1529.31	-35947.4	-14600.6	2.46327	0.165546	0.149669	-0.718089
1529.33	-35947.4	-14600.6	2.46746	0.198022	0.150262	-0.694251
1529.34	-35947.4	-14600.7	2.47239	0.261722	0.152874	-0.703159
1529.36	-35947.5	-14600.7	2.4782	0.350433	0.156748	-0.741423
1529.38	-35947.5	-14600.7	2.48504	0.455903	0.160983	-0.80437
1529.39	-35947.5	-14600.8	2.4932	0.573415	0.165131	-0.888281
1529.41	-35947.5	-14600.8	2.50327	0.705399	0.169671	-0.991358
1529.43	-35947.5	-14600.8	2.51588	0.855147	0.175192	-1.11204
1529.45	-35947.6	-14600.9	2.53168	1.0259	0.182279	-1.24874
1529.46	-35947.6	-14600.9	2.55101	1.21656	0.191177	-1.3987
1529.48	-35947.6	-14601	2.57379	1.41859	0.201536	-1.55711
1529.5	-35947.6	-14601	2.59986	1.6227	0.212953	-1.71894
1529.51	-35947.7	-14601	2.62907	1.8197	0.225026	-1.87922
1529.53	-35947.7	-14601.1	2.66134	2.00341	0.237483	-2.03372
1529.55	-35947.7	-14601.1	2.69668	2.17146	0.250215	-2.17918
1529.57	-35947.7	-14601.1	2.73509	2.32171	0.263126	-2.31241
1529.58	-35947.8	-14601.2	2.77655	2.45209	0.276111	-2.43029
1529.6	-35947.8	-14601.2	2.82038	2.56157	0.288895	-2.53136
1529.62	-35947.8	-14601.3	2.86521	2.65026	0.301019	-2.61595
1529.63	-35947.8	-14601.3	2.90964	2.71836	0.312016	-2.6845
1529.65	-35947.9	-14601.3	2.95233	2.76608	0.321436	-2.73741
1529.67	-35947.9	-14601.4	2.99365	2.79436	0.32925	-2.77469
1529.68	-35947.9	-14601.4	3.03554	2.80478	0.335807	-2.79594
1529.7	-35947.9	-14601.5	3.07999	2.79896	0.341476	-2.80077
1529.72	-35948	-14601.5	3.12875	2.7785	0.346604	-2.78885
1529.74	-35948	-14601.6	3.18055	2.74477	0.351303	-2.76081
1529.75	-35948	-14601.6	3.23206	2.69894	0.355524	-2.71789
1529.77	-35948.1	-14601.7	3.28019	2.64209	0.359233	-2.66123
1529.79	-35948.1	-14601.7	3.32468	2.57407	0.362593	-2.59079
1529.8	-35948.1	-14601.7	3.36691	2.49401	0.365876	-2.50584
1529.82	-35948.2	-14601.8	3.40811	2.40081	0.369259	-2.4056
1529.84	-35948.2	-14601.8	3.44828	2.29144	0.3721	-2.28907
1529.85	-35948.2	-14601.9	3.48676	2.16192	0.373356	-2.15515
1529.87	-35948.2	-14602	3.52295	2.0088	0.372218	-2.00301
1529.89	-35948.3	-14602	3.55638	1.8324	0.369548	-1.83369
1529.91	-35948.3	-14602.1	3.58666	1.63459	0.366904	-1.64901
1529.92	-35948.3	-14602.1	3.61343	1.41799	0.365611	-1.45138
1529.94	-35948.4	-14602.2	3.63648	1.18936	0.365667	-1.24652
1529.96	-35948.4	-14602.2	3.65566	0.956946	0.366595	-1.04134
1529.97	-35948.5	-14602.3	3.67087	0.729349	0.367923	-0.842597
1529.99	-35948.5	-14602.3	3.68224	0.516794	0.369205	-0.656244
1530.01	-35948.5	-14602.4	3.69	0.33	0.37	-0.488017
1530.02	-35948.6	-14602.4	3.69447	0.177633	0.369922	-0.343286
1530.04	-35948.6	-14602.5	3.6964	0.0601462	0.368795	-0.225971
1530.06	-35948.6	-14602.5	3.69665	-0.0240606	0.366497	-0.139633
1530.08	-35948.7	-14602.6	3.69596	-0.0758814	0.363113	-0.0870905
1530.09	-35948.7	-14602.6	3.6947	-0.0938424	0.359427	-0.0686732
1530.11	-35948.7	-14602.7	3.69315	-0.075975	0.35637	-0.0841907
1530.13	-35948.8	-14602.7	3.69179	-0.0211283	0.354917	-0.133444
1530.14	-35948.8	-14602.8	3.69168	0.0695396	0.356161	-0.216208
1530.16	-35948.8	-14602.8	3.69396	0.194467	0.361217	-0.332253
1530.18	-35948.9	-14602.9	3.69942	0.352182	0.370506	-0.480535
1530.19	-35948.9	-14602.9	3.70804	0.54143	0.382807	-0.658072
1530.21	-35949	-14603	3.71967	0.760974	0.396658	-0.861594
1530.23	-35949	-14603	3.73452	1.00736	0.411296	-1.08668
1530.25	-35949	-14603.1	3.75353	1.27264	0.427361	-1.32661
1530.26	-35949.1	-14603.1	3.7777	1.54833	0.445665	-1.57436
1530.28	-35949.1	-14603.2	3.80743	1.82526	0.467213	-1.82302
1530.3	-35949.1	-14603.2	3.84204	2.0931	0.493341	-2.06588
1530.31	-35949.2	-14603.3	3.88075	2.34149	0.525394	-2.29624
1530.33	-35949.2	-14603.4	3.92298	2.56342	0.563282	-2.50838
1530.35	-35949.3	-14603.4	3.96848	2.75685	0.604816	-2.69802
1530.36	-35949.3	-14603.5	4.01699	2.92018	0.647666	-2.86106
1530.38	-35949.3	-14603.5	4.06812	3.05269	0.690587	-2.99547
1530.4	-35949.4	-14603.6	4.12126	3.15478	0.733697	-3.10184
1530.41	-35949.4	-14603.6	4.1758	3.22695	0.77717	-3.18096
1530.43	-35949.5	-14603.7	4.23121	3.27085	0.820344	-3.23438
1530.45	-35949.5	-14603.7	4.28704	3.2893	0.861659	-3.26447
1530.47	-35949.6	-14603.8	4.34286	3.28523	0.899584	-3.27367
1530.48	-35949.6	-14603.9	4.39847	3.26235	0.934138	-3.26494
1530.5	-35949.7	-14603.9	4.45389	3.22512	0.96677	-3.24172
1530.52	-35949.7	-14604	4.50915	3.17799	0.998891	-3.20745
1530.53	-35949.7	-14604	4.56399	3.12492	1.03044	-3.16519
1530.55	-35949.8	-14604.1	4.61793	3.06947	1.06017	-3.11771
1530.57	-35949.8	-14604.2	4.67054	3.01506	1.08687	-3.06766
1530.59	-35949.9	-14604.2	4.72181	2.96316	1.10982	-3.01636
1530.6	-35949.9	-14604.3	4.77205	2.91394	1.12864	-2.96423
1530.62	-35950	-14604.4	4.82153	2.8674	1.1431	-2.91146
1530.64	-35950	-14604.4	4.8704	2.8219	1.15434	-2.856
1530.65	-35950.1	-14604.5	4.91871	2.77489	1.1643	-2.79456
1530.67	-35950.2	-14604.5	4.96647	2.72335	1.17476	-2.72381
1530.69	-35950.2	-14604.6	5.01335	2.66043	1.18607	-2.64066
1530.7	-35950.3	-14604.7	5.05883	2.5774	1.19789	-2.5421
1530.72	-35950.3	-14604.7	5.1024	2.46653	1.21013	-2.42532
1530.74	-35950.4	-14604.8	5.14368	2.32705	1.2246	-2.28891
1530.76	-35950.4	-14604.9	5.18231	2.16115	1.24395	-2.13204
1530.77	-35950.5	-14604.9	5.21794	1.97121	1.27004	-1.95463
1530.79	-35950.6	-14605	5.25013	1.76077	1.30054	-1.76097
1530.81	-35950.6	-14605.1	5.27846	1.53378	1.33157	-1.55687
1530.82	-35950.7	-14605.1	5.30262	1.29532	1.35987	-1.34819
1530.84	-35950.7	-14605.2	5.32296	1.05566	1.38483	-1.14094
1530.86	-35950.8	-14605.3	5.34	0.826667	1.40667	-0.941176
1530.87	-35950.9	-14605.3	5.35418	0.618695	1.42528	-0.754593
1530.89	-35950.9	-14605.4	5.36546	0.436103	1.43927	-0.585412
1530.91	-35951	-14605.5	5.37373	0.281753	1.44691	-0.43749
1530.93	-35951.1	-14605.5	5.37903	0.157375	1.44722	-0.313583
1530.94	-35951.1	-14605.6	5.38201	0.0609004	1.44162	-0.212762
1530.96	-35951.2	-14605.7	5.38345	-0.0105308	1.43207	-0.13332
1530.98	-35951.3	-14605.7	5.38398	-0.0602252	1.42065	-0.0731465
1530.99	-35951.3	-14605.8	5.38384	-0.0927421	1.40988	-0.0289798
1531.01	-35951.4	-14605.9	5.38319	-0.112859	1.40235	0.00264245
1531.03	-35951.4	-14605.9	5.38219	-0.124925	1.39938	0.0249046
1531.04	-35951.5	-14606	5.38098	-0.132265	1.39934	0.0403293
1531.06	-35951.6	-14606.1	5.3797	-0.138051	1.40017	0.0513393
1531.08	-35951.6	-14606.1	5.37847	-0.144423	1.40121	0.0599101
1531.1	-35951.7	-14606.2	5.37735	-0.151436	1.40469	0.0671127
1531.11	-35951.8	-14606.2	5.37641	-0.158896	1.41314	0.0739043
1531.13	-35951.8	-14606.3	5.37554	-0.166663	1.42786	0.0808739
1531.15	-35951.9	-14606.4	5.3744	-0.174688	1.44797	0.0879765
1531.16	-35952	-14606.4	5.37261	-0.182929	1.47236	0.0951052
1531.18	-35952.1	-14606.5	5.3702	-0.191193	1.49955	0.102187
1531.2	-35952.1	-14606.6	5.3678	-0.199063	1.52745	0.109202
1531.21	-35952.2	-14606.6	5.36607	-0.206112	1.55394	0.116128
1531.23	-35952.3	-14606.7	5.36507	-0.212182	1.57757	0.122809
1531.25	-35952.3	-14606.7	5.3641	-0.217458	1.59766	0.12892
1531.27	-35952.4	-14606.8	5.36242	-0.222135	1.61363	0.134129
1531.28	-35952.5	-14606.9	5.36002	-0.226134	1.62508	0.138301
1531.3	-35952.5	-14606.9	5.3576	-0.229085	1.63183	0.141505
1531.32	-35952.6	-14607	5.35587	-0.230623	1.63377	0.143828
1531.33	-35952.7	-14607	5.35485	-0.230854	1.63189	0.145448
1531.35	-35952.8	-14607.1	5.35388	-0.230316	1.62822	0.146634
1531.37	-35952.8	-14607.2	5.35231	-0.229562	1.6248	0.147658
1531.38	-35952.9	-14607.2	5.35008	-0.229132	1.62328	0.148854
1531.4	-35953	-14607.3	5.34755	-0.229551	1.62502	0.150598
1531.42	-35953	-14607.3	5.34511	-0.231308	1.63125	0.153254
1531.44	-35953.1	-14607.4	5.34284	-0.234426	1.64179	0.156977
1531.45	-35953.2	-14607.4	5.34064	-0.23861	1.65552	0.161779
1531.47	-35953.3	-14607.5	5.33844	-0.243572	1.67142	0.167662
1531.49	-35953.3	-14607.5	5.33618	-0.249134	1.68965	0.174521
1531.5	-35953.4	-14607.6	5.33388	-0.255184	1.71107	0.182191
1531.52	-35953.5	-14607.6	5.33154	-0.261616	1.73655	0.190491
1531.54	-35953.6	-14607.7	5.32923	-0.268368	1.76691	0.199111
1531.55	-35953.6	-14607.8	5.32704	-0.2754	1.80298	0.207673
1531.57	-35953.7	-14607.8	5.325	-0.282626	1.84504	0.215851
1531.59	-35953.8	-14607.9	5.32289	-0.289661	1.8897	0.223635
1531.61	-35953.9	-14607.9	5.32035	-0.295992	1.93206	0.231153
1531.62	-35954	-14608	5.3171	-0.301223	1.96804	0.238473
1531.64	-35954	-14608	5.31352	-0.305637	1.99829	0.245325
1531.66	-35954.1	-14608	5.31018	-0.309756	2.02514	0.251317
1531.67	-35954.2	-14608.1	5.30752	-0.31392	2.05	0.256134
1531.69	-35954.3	-14608.1	5.30536	-0.317598	2.06977	0.25982
1531.71	-35954.3	-14608.2	5.30333	-0.32	2.08	0.262527
1531.72	-35954.4	-14608.2	5.30115	-0.320514	2.07761	0.264346
1531.74	-35954.5	-14608.3	5.29884	-0.319243	2.06487	0.265121
1531.76	-35954.6	-14608.3	5.29653	-0.316467	2.0454	0.264639
1531.78	-35954.7	-14608.4	5.29429	-0.3125	2.02199	0.262765
1531.79	-35954.7	-14608.4	5.29205	-0.307773	1.99461	0.259637
1531.81	-35954.8	-14608.5	5.28972	-0.30274	1.96265	0.25545
1531.83	-35954.9	-14608.5	5.28729	-0.297627	1.92608	0.250523
1531.84	-35955	-14608.5	5.28497	-0.292022	1.88661	0.245512
1531.86	-35955.1	-14608.6	5.28303	-0.285404	1.84623	0.241136
1531.88	-35955.1	-14608.6	5.28161	-0.278041	1.80695	0.238201
1531.89	-35955.2	-14608.7	5.2806	-0.272089	1.77084	0.237718
1531.91	-35955.3	-14608.7	5.27983	-0.269974	1.73998	0.240731
1531.93	-35955.4	-14608.8	5.27908	-0.273694	1.71555	0.248512
1531.95	-35955.5	-14608.8	5.27793	-0.284377	1.69687	0.2628
1531.96	-35955.6	-14608.8	5.27599	-0.303052	1.68306	0.285382
1531.98	-35955.6	-14608.9	5.27307	-0.331125	1.67352	0.317426
1532	-35955.7	-14608.9	5.26936	-0.370654	1.66807	0.359041
1532.01	-35955.8	-14608.9	5.26512	-0.423721	1.66658	0.410213
1532.03	-35955.9	-14609	5.26026	-0.49036	1.6686	0.47024
1532.05	-35956	-14609	5.25427	-0.567589	1.67318	0.537404
1532.06	-35956.1	-14609.1	5.24661	-0.652176	1.67931	0.609887
1532.08	-35956.1	-14609.1	5.23714	-0.740488	1.68548	0.685222
1532.1	-35956.2	-14609.1	5.22623	-0.828388	1.6895	0.760129
1532.12	-35956.3	-14609.2	5.21426	-0.91173	1.68916	0.831307
1532.13	-35956.4	-14609.2	5.20132	-0.986951	1.68238	0.896266
1532.15	-35956.5	-14609.2	5.18716	-1.05112	1.66724	0.953395
1532.17	-35956.6	-14609.3	5.17154	-1.10147	1.64186	1.00112
1532.18	-35956.6	-14609.3	5.15467	-1.13786	1.60559	1.03782
1532.2	-35956.7	-14609.3	5.13721	-1.16262	1.55885	1.06177
1532.22	-35956.8	-14609.4	5.11979	-1.1779	1.50225	1.07136
1532.23	-35956.9	-14609.4	5.1027	-1.18182	1.43869	1.06608
1532.25	-35957	-14609.4	5.08588	-1.1693	1.37288	1.04631
1532.27	-35957.1	-14609.4	5.06931	-1.13562	1.30932	1.01245
1532.29	-35957.1	-14609.5	5.05316	-1.08124	1.24951	0.964867
1532.3	-35957.2	-14609.5	5.0377	-1.01016	1.19283	0.903882
1532.32	-35957.3	-14609.5	5.02325	-0.926347	1.13889	0.830079
1532.34	-35957.4	-14609.6	5.0102	-0.832675	1.08961	0.74664
1532.35	-35957.5	-14609.6	4.99899	-0.731371	1.04823	0.658259
1532.37	-35957.5	-14609.6	4.99	-0.625107	1.01763	0.569494
1532.39	-35957.6	-14609.7	4.98302	-0.520287	0.997248	0.48364
1532.4	-35957.7	-14609.7	4.97752	-0.425159	0.984859	0.403365
1532.42	-35957.8	-14609.7	4.97304	-0.347007	0.978591	0.331185
1532.44	-35957.9	-14609.7	4.96948	-0.286401	0.979139	0.268601
1532.46	-35958	-14609.7	4.9669	-0.241095	0.988278	0.216686
1532.47	-35958	-14609.8	4.9653	-0.208731	1.0072	0.176151
1532.49	-35958.1	-14609.8	4.9643	-0.186347	1.0338	0.145655
1532.51	-35958.2	-14609.8	4.96339	-0.170772	1.06478	0.123126
1532.52	-35958.3	-14609.9	4.9622	-0.159167	1.09692	0.106605
1532.54	-35958.4	-14609.9	4.96093	-0.15028	1.12736	0.0946693
1532.56	-35958.4	-14609.9	4.96	-0.143333	1.15333	0.0860566
1532.57	-35958.5	-14609.9	4.95969	-0.137679	1.17283	0.0796172
1532.59	-35958.6	-14609.9	4.9598	-0.133182	1.18687	0.0746534
1532.61	-35958.7	-14610	4.96001	-0.129835	1.1972	0.0705807
1532.62	-35958.8	-14610	4.96008	-0.127482	1.20487	0.0669311
1532.64	-35958.9	-14610	4.96005	-0.125458	1.20845	0.063627
1532.66	-35958.9	-14610	4.96	-0.122996	1.206	0.0606729
1532.68	-35959	-14610.1	4.95998	-0.119672	1.1967	0.058025
1532.69	-35959.1	-14610.1	4.95999	-0.116041	1.18284	0.0555031
1532.71	-35959.2	-14610.1	4.96	-0.112828	1.16725	0.052904
1532.73	-35959.3	-14610.1	4.96001	-0.110413	1.1518	0.0501582
1532.74	-35959.3	-14610.2	4.96	-0.108353	1.13606	0.0475166
1532.76	-35959.4	-14610.2	4.96	-0.106087	1.11924	0.0452752
1532.78	-35959.5	-14610.2	4.96	-0.103452	1.10138	0.0435739
1532.8	-35959.6	-14610.2	4.96	-0.101094	1.08413	0.0422362
1532.81	-35959.7	-14610.2	4.96	-0.0997493	1.06934	0.0410486
1532.83	-35959.8	-14610.3	4.96	-0.0996101	1.05781	0.0398878
1532.85	-35959.8	-14610.3	4.96	-0.0999349	1.0486	0.0387858
1532.86	-35959.9	-14610.3	4.96	-0.0998972	1.04057	0.0377879
1532.88	-35960	-14610.3	4.96	-0.099081	1.03316	0.0368325
1532.9	-35960.1	-14610.3	4.96	-0.0976745	1.02663	0.0357003
1532.91	-35960.2	-14610.3	4.96	-0.09591	1.02128	0.0341636
1532.93	-35960.3	-14610.4	4.96	-0.0938729	1.01655	0.0321386
1532.95	-35960.3	-14610.4	4.96	-0.0914639	1.01075	0.0297225
1532.97	-35960.4	-14610.4	4.96	-0.0885773	1.00222	0.0270237
1532.98	-35960.5	-14610.4	4.96	-0.0852548	0.990564	0.0241239
1533	-35960.6	-14610.4	4.96	-0.0816966	0.976849	0.0210774
1533.02	-35960.7	-14610.4	4.96	-0.0781075	0.962135	0.0179337
1533.03	-35960.8	-14610.5	4.96	-0.0746205	0.946344	0.0146854
1533.05	-35960.8	-14610.5	4.96	-0.0713023	0.928335	0.011272
1533.07	-35960.9	-14610.5	4.96	-0.068199	0.906959	0.0076399
1533.08	-35961	-14610.5	4.96	-0.0650754	0.881513	0.00387362
1533.1	-35961.1	-14610.5	4.96	-0.0614729	0.851654	0.000167441
1533.12	-35961.2	-14610.5	4.96	-0.0569932	0.817285	-0.00328825
1533.13	-35961.3	-14610.6	4.96	-0.0520694	0.781242	-0.00638961
1533.15	-35961.3	-14610.6	4.96	-0.0476996	0.748361	-0.00909161
1533.17	-35961.4	-14610.6	4.96	-0.0448087	0.723209	-0.0113296
1533.19	-35961.5	-14610.6	4.96	-0.0434703	0.707298	-0.0128291
1533.2	-35961.6	-14610.6	4.96	-0.0432637	0.70036	-0.013194
1533.22	-35961.7	-14610.6	4.96	-0.0438459	0.70226	-0.0120822
1533.24	-35961.8	-14610.7	4.95999	-0.045569	0.714147	-0.00961401
1533.25	-35961.8	-14610.7	4.96	-0.0491286	0.737803	-0.0061382
1533.27	-35961.9	-14610.7	4.96001	-0.0550108	0.774354	-0.00197481
1533.29	-35962	-14610.7	4.96002	-0.0622478	0.820418	0.00276481
1533.31	-35962.1	-14610.7	4.96	-0.0692626	0.870716	0.00805679
1533.32	-35962.2	-14610.7	4.95995	-0.07476	0.920716	0.013843
1533.34	-35962.3	-14610.7	4.95992	-0.0790672	0.970166	0.0198674
1533.36	-35962.3	-14610.7	4.95999	-0.0830866	1.02033	0.0258043
1533.37	-35962.4	-14610.8	4.96019	-0.0875316	1.07212	0.0313788
1533.39	-35962.5	-14610.8	4.96029	-0.0922117	1.12468	0.0365611
1533.41	-35962.6	-14610.8	4.96	-0.0966667	1.17667	0.0413943
1533.42	-35962.7	-14610.8	4.95913	-0.100538	1.22645	0.0458972
1533.44	-35962.8	-14610.8	4.9579	-0.103876	1.27139	0.0499907
1533.46	-35962.9	-14610.8	4.95659	-0.106833	1.30859	0.0535715
1533.48	-35962.9	-14610.8	4.95545	-0.1095	1.33579	0.0565282
1533.49	-35963	-14610.8	4.95436	-0.111773	1.35293	0.0587231
1533.51	-35963.1	-14610.9	4.95319	-0.113504	1.36039	0.060013
1533.53	-35963.2	-14610.9	4.95187	-0.114499	1.35858	0.0603258
1533.54	-35963.3	-14610.9	4.95068	-0.114433	1.34809	0.0597888
1533.56	-35963.4	-14610.9	4.94991	-0.112956	1.32949	0.0585646
1533.58	-35963.4	-14610.9	4.94971	-0.110016	1.30396	0.056774
1533.59	-35963.5	-14610.9	4.94985	-0.106271	1.27407	0.0544379
1533.61	-35963.6	-14610.9	4.95003	-0.102474	1.24259	0.0515637
1533.63	-35963.7	-14610.9	4.95008	-0.0990513	1.21148	0.0482558
1533.64	-35963.8	-14610.9	4.95004	-0.0957576	1.18103	0.0448154
1533.66	-35963.9	-14610.9	4.94999	-0.0922707	1.15136	0.0415661
1533.68	-35964	-14610.9	4.94998	-0.0885683	1.12279	0.038712
1533.7	-35964	-14610.9	4.94999	-0.0851443	1.09601	0.0362513
1533.71	-35964.1	-14610.9	4.95	-0.0825376	1.07179	0.0341623
1533.73	-35964.2	-14610.9	4.95001	-0.0809701	1.05089	0.0324395
1533.75	-35964.3	-14610.9	4.95	-0.0801972	1.03419	0.0311009
1533.76	-35964.4	-14610.9	4.95	-0.0799377	1.02252	0.0301657
1533.78	-35964.5	-14610.9	4.95	-0.0799439	1.01591	0.0296199
1533.8	-35964.5	-14610.9	4.95	-0.0800101	1.01339	0.0294083
1533.82	-35964.6	-14611	4.95	-0.0799419	1.01389	0.0294731
1533.83	-35964.7	-14610.9	4.95	-0.0797807	1.01699	0.0297626
1533.85	-35964.8	-14610.9	4.95	-0.0798224	1.02287	0.0302313
1533.87	-35964.9	-14611	4.95	-0.0803615	1.03172	0.0308349
1533.88	-35965	-14611	4.95	-0.0814179	1.04291	0.0315422
1533.9	-35965.1	-14611	4.95	-0.0827569	1.05506	0.0323337
1533.92	-35965.1	-14611	4.95	-0.0841385	1.06678	0.0331867
1533.93	-35965.2	-14611	4.95	-0.0853903	1.07743	0.0340158
1533.95	-35965.3	-14611	4.95	-0.0863937	1.08693	0.0346856
1533.97	-35965.4	-14611	4.95	-0.0870337	1.09523	0.035068
1533.99	-35965.5	-14611	4.95	-0.0872197	1.10236	0.035141
1534	-35965.6	-14611	4.95	-0.0868782	1.10841	0.0349549
1534.02	-35965.7	-14611	4.95	-0.0859641	1.1135	0.0345693
1534.04	-35965.7	-14611	4.95	-0.0847194	1.11796	0.034124
1534.05	-35965.8	-14611	4.95	-0.0835522	1.12228	0.0338054
1534.07	-35965.9	-14610.9	4.94999	-0.0828428	1.12688	0.0337844
1534.09	-35966	-14611	4.94999	-0.0827202	1.1316	0.0340984
1534.1	-35966.1	-14611	4.95	-0.0831889	1.13597	0.0347192
1534.12	-35966.2	-14610.9	4.95002	-0.084213	1.13956	0.0356137
1534.14	-35966.2	-14610.9	4.95004	-0.085482	1.14208	0.0367222
1534.16	-35966.3	-14610.9	4.95001	-0.0865703	1.14329	0.0379731
1534.17	-35966.4	-14610.9	4.94992	-0.0871154	1.14305	0.0392807
1534.19	-35966.5	-14610.9	4.94986	-0.0871165	1.14178	0.0404749
1534.21	-35966.6	-14610.9	4.94998	-0.0867013	1.1401	0.0413565
1534.22	-35966.7	-14610.9	4.95033	-0.0859679	1.13856	0.0417672
1534.24	-35966.7	-14610.9	4.95051	-0.0848735	1.13737	0.0417469
1534.26	-35966.8	-14610.9	4.95	-0.0833333	1.13667	0.0413943
1534.27	-35966.9	-14610.9	4.94851	-0.0814406	1.1365	0.0408354
1534.29	-35967	-14610.9	4.94667	-0.08	1.13667	0.040305
1534.31	-35967.1	-14610.9	4.94504	-0.0796961	1.1364	0.0400605
1534.33	-35967.2	-14610.9	4.94321	-0.0800222	1.13299	0.0403401
1534.34	-35967.3	-14610.9	4.94099	-0.0802517	1.12429	0.0412762
1534.36	-35967.3	-14610.9	4.94001	-0.0799182	1.11172	0.0426608
1534.38	-35967.4	-14610.9	4.94137	-0.0786707	1.09656	0.044258
1534.39	-35967.5	-14610.8	4.94357	-0.0763299	1.0775	0.0459531
1534.41	-35967.6	-14610.8	4.9453	-0.0729829	1.05399	0.0476584
1534.43	-35967.7	-14610.8	4.947	-0.0693842	1.02896	0.0493025
1534.44	-35967.7	-14610.8	4.94894	-0.0660176	1.00476	0.0509146
1534.46	-35967.8	-14610.8	4.95017	-0.0624476	0.981121	0.0527567
1534.48	-35967.9	-14610.8	4.95021	-0.0587149	0.958166	0.0549649
1534.5	-35968	-14610.8	4.94995	-0.0560806	0.937659	0.0573552
1534.51	-35968.1	-14610.8	4.94994	-0.0546813	0.919641	0.059936
1534.53	-35968.2	-14610.8	4.95001	-0.0524806	0.900873	0.0631111
1534.55	-35968.3	-14610.8	4.95001	-0.0488284	0.880047	0.0670065
1534.56	-35968.4	-14610.8	4.95	-0.0458053	0.85972	0.0712072
1534.58	-35968.4	-14610.7	4.95	-0.044235	0.841296	0.0755089
1534.6	-35968.5	-14610.7	4.95	-0.0427123	0.823948	0.0800954
1534.61	-35968.6	-14610.7	4.95	-0.0408036	0.807939	0.0850968
1534.63	-35968.7	-14610.7	4.95	-0.0397407	0.795363	0.0905032
1534.65	-35968.8	-14610.7	4.95	-0.0398309	0.786782	0.0957501
1534.66	-35968.9	-14610.7	4.95	-0.0400712	0.780698	0.0997204
1534.68	-35968.9	-14610.7	4.95	-0.0400351	0.777053	0.10479
1534.7	-35969	-14610.7	4.95	-0.0399984	0.777541	0.116899
1534.72	-35969.1	-14610.7	4.95	-0.0399824	0.784858	0.13552
1534.73	-35969.2	-14610.6	4.95	-0.0400722	0.795482	0.155479
1534.75	-35969.3	-14610.6	4.95	-0.0397443	0.805099	0.178434
1534.77	-35969.3	-14610.6	4.95	-0.0417226	0.819369	0.207815
1534.78	-35969.4	-14610.6	4.95	-0.0454098	0.836903	0.25607
1534.8	-35969.5	-14610.6	4.95	-0.0490857	0.856258	0.325975
1534.82	-35969.6	-14610.6	4.95	-0.0502757	0.875811	0.409377
1534.84	-35969.7	-14610.6	4.95	-0.0496962	0.89942	0.507197
1534.85	-35969.8	-14610.5	4.95	-0.0522184	0.921394	0.605891
1534.87	-35969.8	-14610.5	4.95	-0.0556339	0.93842	0.701983
1534.89	-35969.9	-14610.5	4.95	-0.0593983	0.955795	0.801096
1534.9	-35970	-14610.5	4.95	-0.0601487	0.973014	0.889807
1534.92	-35970.1	-14610.5	4.95	-0.0599607	0.987118	0.965658
1534.94	-35970.2	-14610.5	4.95	-0.0600077	0.998383	1.03494
1534.95	-35970.3	-14610.5	4.95	-0.0599979	1.00573	1.08801
1534.97	-35970.3	-14610.4	4.95	-0.0600006	1.00976	1.12895
1534.99	-35970.4	-14610.4	4.95	-0.0599999	1.00984	1.1596
1535.01	-35970.5	-14610.4	4.95	-0.06	1.01286	1.18672
1535.02	-35970.6	-14610.4	4.95	-0.06	1.01625	1.20706
1535.04	-35970.7	-14610.4	4.95	-0.06	1.01986	1.2236
1535.06	-35970.8	-14610.4	4.95	-0.06	1.0201	1.23376
1535.07	-35970.8	-14610.3	4.95	-0.0599999	1.01697	1.24041
1535.09	-35970.9	-14610.3	4.95	-0.06	1.01	1.2451
1535.11	-35971	-14610.3	4.95	-0.06	1	1.24728
1535.12	-35971.1	-14610.3	4.95	-0.06	0.986667	1.24837
1535.14	-35971.2	-14610.3	4.95	-0.06	0.973333	1.24728
1535.16	-35971.3	-14610.2	4.95	-0.0598947	0.962745	1.24495
1535.18	-35971.3	-14610.2	4.95	-0.0564461	0.952747	1.24156
1535.19	-35971.4	-14610.2	4.95	-0.05288	0.941891	1.23559
1535.21	-35971.5	-14610.2	4.95	-0.0498419	0.928389	1.22616
1535.23	-35971.6	-14610.2	4.95	-0.0500422	0.91514	1.209
1535.24	-35971.7	-14610.1	4.95	-0.0499891	0.901637	1.18516
1535.26	-35971.8	-14610.1	4.95	-0.050004	0.887888	1.15484
1535.28	-35971.8	-14610.1	4.95	-0.049999	0.878565	1.1254
1535.29	-35971.9	-14610.1	4.95	-0.0500003	0.872163	1.09578
1535.31	-35972	-14610.1	4.95	-0.05	0.869829	1.07077
1535.33	-35972.1	-14610	4.95	-0.0499998	0.870013	1.0499
1535.35	-35972.2	-14610	4.95	-0.0500008	0.870119	1.03177
1535.36	-35972.2	-14610	4.95	-0.0499964	0.8693	1.01485
1535.38	-35972.3	-14610	4.95	-0.0500133	0.865614	1.00041
1535.4	-35972.4	-14609.9	4.95	-0.0499401	0.861912	0.9912
1535.41	-35972.5	-14609.9	4.94999	-0.0502258	0.859888	0.991376
1535.43	-35972.6	-14609.9	4.95005	-0.0490006	0.859279	1.00135
1535.45	-35972.7	-14609.9	4.94977	-0.0452552	0.854097	1.0183
1535.46	-35972.7	-14609.9	4.95109	-0.0417633	0.847193	1.03738
1535.48	-35972.8	-14609.8	4.9548	-0.0396923	0.840626	1.05731
1535.5	-35972.9	-14609.8	4.95849	-0.0402655	0.831966	1.07569
1535.52	-35973	-14609.8	4.96027	-0.0389152	0.811194	1.09045
1535.53	-35973.1	-14609.8	4.95993	-0.0337644	0.775151	1.10178
1535.55	-35973.2	-14609.7	4.96002	-0.0248525	0.737642	1.10895
1535.57	-35973.2	-14609.7	4.96	-0.0147452	0.710455	1.11315
1535.58	-35973.3	-14609.7	4.96	-0.00431519	0.687237	1.1194
1535.6	-35973.4	-14609.7	4.96001	0.00567963	0.661147	1.12871
1535.62	-35973.5	-14609.6	4.95998	0.0175266	0.633919	1.13928
1535.63	-35973.6	-14609.6	4.96007	0.0316747	0.610195	1.14998
1535.65	-35973.6	-14609.6	4.95972	0.0456021	0.592219	1.16006
1535.67	-35973.7	-14609.6	4.96196	0.0567417	0.576433	1.16879
1535.69	-35973.8	-14609.5	4.96559	0.0663334	0.555046	1.17317
1535.7	-35973.9	-14609.5	4.96935	0.0815138	0.523274	1.17077
1535.72	-35974	-14609.5	4.96991	0.0986721	0.490763	1.16253
1535.74	-35974	-14609.5	4.97169	0.120387	0.454195	1.15055
1535.75	-35974.1	-14609.4	4.97535	0.141825	0.426172	1.13595
1535.77	-35974.2	-14609.4	4.97871	0.164508	0.414413	1.11534
1535.79	-35974.3	-14609.4	4.98227	0.208351	0.415496	1.08397
1535.8	-35974.4	-14609.4	4.98513	0.276585	0.41521	1.03856
1535.82	-35974.5	-14609.3	4.99117	0.370096	0.409352	0.976591
1535.84	-35974.5	-14609.3	4.99784	0.468784	0.397319	0.907982
1535.86	-35974.6	-14609.3	5.00689	0.564131	0.385914	0.838927
1535.87	-35974.7	-14609.2	5.0173	0.666155	0.377854	0.767604
1535.89	-35974.8	-14609.2	5.03018	0.762288	0.37608	0.705526
1535.91	-35974.9	-14609.2	5.04318	0.849825	0.37941	0.655224
1535.92	-35974.9	-14609.2	5.06023	0.933398	0.380115	0.616292
1535.94	-35975	-14609.1	5.07678	0.999741	0.379941	0.595324
1535.96	-35975.1	-14609.1	5.09684	1.05489	0.380121	0.593403
1535.97	-35975.2	-14609.1	5.11151	1.09597	0.379695	0.606615
1535.99	-35975.2	-14609.1	5.13091	1.12695	0.385758	0.629041
1536.01	-35975.4	-14609	5.15073	1.15047	0.394866	0.651938
1536.03	-35975.4	-14609	5.17528	1.17546	0.415421	0.675238
1536.04	-35975.5	-14609	5.19556	1.1894	0.432495	0.692971
1536.06	-35975.6	-14608.9	5.21544	1.19946	0.443157	0.708309
1536.08	-35975.7	-14608.9	5.23667	1.20667	0.436667	0.721133
1536.09	-35975.8	-14608.9	5.25667	1.21	0.416667	0.730937
1536.11	-35975.9	-14608.9	5.27667	1.21333	0.396667	0.738562
1536.13	-35975.9	-14608.8	5.30134	1.21334	0.379338	0.744343
1536.14	-35976	-14608.8	5.32112	1.21321	0.376901	0.749721
1536.16	-35976.1	-14608.8	5.34124	1.20988	0.383747	0.752842
1536.18	-35976.2	-14608.7	5.36242	1.21016	0.386343	0.753839
1536.2	-35976.3	-14608.7	5.38234	1.20957	0.369677	0.753848
1536.21	-35976.4	-14608.7	5.40233	1.20227	0.323729	0.756692
1536.23	-35976.5	-14608.7	5.42244	1.18732	0.266249	0.767502
1536.25	-35976.5	-14608.6	5.44377	1.15789	0.212121	0.785765
1536.26	-35976.6	-14608.6	5.46295	1.12816	0.183219	0.807911
1536.28	-35976.7	-14608.6	5.48025	1.09768	0.172089	0.830951
1536.3	-35976.8	-14608.5	5.50089	1.06655	0.164109	0.853579
1536.31	-35976.9	-14608.5	5.51775	1.04083	0.143461	0.872288
1536.33	-35977	-14608.5	5.53781	1.01875	0.107464	0.887995
1536.35	-35977.1	-14608.4	5.55484	1.00187	0.0694465	0.901287
1536.37	-35977.2	-14608.4	5.57186	0.984759	0.0380233	0.912888
1536.38	-35977.3	-14608.4	5.58928	0.967728	0.0104073	0.922152
1536.4	-35977.3	-14608.4	5.60606	0.957714	-0.0154941	0.924586
1536.42	-35977.4	-14608.3	5.62164	0.957506	-0.0364999	0.916113
1536.43	-35977.5	-14608.3	5.63476	0.969737	-0.0432843	0.895531
1536.45	-35977.6	-14608.3	5.64984	0.993027	-0.0379024	0.866939
1536.47	-35977.7	-14608.2	5.6678	1.01631	-0.0377491	0.838012
1536.48	-35977.8	-14608.2	5.68914	1.03922	-0.0605611	0.809265
1536.5	-35977.9	-14608.2	5.70773	1.05819	-0.103418	0.781923
1536.52	-35978	-14608.1	5.72678	1.07424	-0.149139	0.7579
1536.54	-35978.1	-14608.1	5.74468	1.08691	-0.187012	0.740395
1536.55	-35978.2	-14608.1	5.75301	1.09398	-0.206836	0.731696
1536.57	-35978.3	-14608.1	5.77054	1.10356	-0.239329	0.717919
1536.59	-35978.4	-14608	5.79661	1.11721	-0.285315	0.696492
1536.6	-35978.4	-14608	5.81601	1.13123	-0.313037	0.675182
1536.62	-35978.5	-14608	5.83728	1.15121	-0.318418	0.64988
1536.64	-35978.7	-14607.9	5.85691	1.1749	-0.29656	0.623597
1536.65	-35978.7	-14607.9	5.87749	1.19867	-0.259101	0.595031
1536.67	-35978.8	-14607.9	5.89836	1.22323	-0.223985	0.56611
1536.69	-35978.9	-14607.8	5.91823	1.24555	-0.192202	0.540935
1536.71	-35979	-14607.8	5.93812	1.26285	-0.155494	0.518878
1536.72	-35979.1	-14607.8	5.95879	1.27444	-0.124784	0.499396
1536.74	-35979.2	-14607.8	5.97933	1.28501	-0.108178	0.48109
1536.76	-35979.3	-14607.7	6.00054	1.2933	-0.0954734	0.465356
1536.77	-35979.4	-14607.7	6.02504	1.30013	-0.0714863	0.451447
1536.79	-35979.5	-14607.7	6.0493	1.30611	-0.0481644	0.43804
1536.81	-35979.6	-14607.6	6.07143	1.31824	-0.0205999	0.420036
1536.82	-35979.7	-14607.6	6.09195	1.33999	0.0133851	0.395122
1536.84	-35979.8	-14607.6	6.11128	1.36524	0.0434728	0.366506
1536.86	-35979.9	-14607.6	6.13448	1.39369	0.064514	0.334951
1536.88	-35980	-14607.5	6.15836	1.41867	0.0787892	0.303759
1536.89	-35980.1	-14607.5	6.18353	1.4429	0.090987	0.271971
1536.91	-35980.2	-14607.5	6.21167	1.47581	0.0921886	0.233431
1536.93	-35980.3	-14607.4	6.23932	1.51251	0.0830094	0.191353
1536.94	-35980.4	-14607.4	6.2628	1.55066	0.073245	0.146435
1536.96	-35980.5	-14607.4	6.28997	1.59779	0.06018	0.0936357
1536.98	-35980.6	-14607.3	6.31689	1.6505	0.0461284	0.0395006
1536.99	-35980.7	-14607.3	6.34628	1.70645	0.0356295	-0.0114115
1537.01	-35980.8	-14607.3	6.37495	1.76367	0.0252341	-0.0573955
1537.03	-35980.9	-14607.2	6.40474	1.81504	0.0149749	-0.0894549
1537.05	-35981	-14607.2	6.43434	1.85948	0.0073195	-0.109569
1537.06	-35981.1	-14607.2	6.46915	1.89648	0.00656749	-0.121883
1537.08	-35981.2	-14607.1	6.50284	1.92088	0.00666498	-0.131833
1537.1	-35981.3	-14607.1	6.53595	1.94123	0.00906275	-0.140498
1537.11	-35981.4	-14607.1	6.57126	1.95597	0.0223131	-0.150834
1537.13	-35981.6	-14607	6.60484	1.96617	0.0391686	-0.159623
1537.15	-35981.7	-14607	6.63485	1.97305	0.0495728	-0.169291
1537.16	-35981.8	-14607	6.66667	1.97667	0.0566667	-0.180828
1537.18	-35981.9	-14606.9	6.69667	1.98	0.0666667	-0.191721
1537.2	-35982	-14606.9	6.73	1.98	0.0733333	-0.202614
1537.22	-35982.1	-14606.9	6.76536	1.97647	0.0768193	-0.212971
1537.23	-35982.2	-14606.8	6.79859	1.97304	0.0803326	-0.221642
1537.25	-35982.3	-14606.8	6.83205	1.96623	0.0869818	-0.230333
1537.27	-35982.4	-14606.8	6.86739	1.9592	0.09033	-0.23849
1537.28	-35982.6	-14606.7	6.9005	1.95256	0.0938238	-0.247104
1537.3	-35982.7	-14606.7	6.93412	1.94584	0.101383	-0.254854
1537.32	-35982.8	-14606.7	6.96937	1.93882	0.11583	-0.263942
1537.33	-35982.9	-14606.6	7.00254	1.93204	0.129065	-0.271742
1537.35	-35983	-14606.6	7.03577	1.92597	0.142014	-0.281599
1537.37	-35983.1	-14606.6	7.06723	1.92189	0.152614	-0.291197
1537.38	-35983.2	-14606.5	7.09679	1.91572	0.161245	-0.301711
1537.4	-35983.3	-14606.5	7.12805	1.91197	0.164134	-0.310696
1537.42	-35983.5	-14606.5	7.16341	1.90471	0.167233	-0.320452
1537.44	-35983.6	-14606.4	7.19645	1.89745	0.173096	-0.326125
1537.45	-35983.7	-14606.4	7.22957	1.88665	0.194879	-0.329602
1537.47	-35983.8	-14606.3	7.26082	1.87732	0.229663	-0.33008
1537.49	-35983.9	-14606.3	7.29013	1.87103	0.265376	-0.33013
1537.5	-35984	-14606.3	7.3224	1.8644	0.29844	-0.32974
1537.52	-35984.2	-14606.2	7.3563	1.8559	0.327058	-0.328519
1537.54	-35984.3	-14606.2	7.38544	1.84694	0.349224	-0.327355
1537.56	-35984.4	-14606.2	7.41618	1.84051	0.373787	-0.326765
1537.57	-35984.5	-14606.1	7.44923	1.83343	0.396539	-0.326482
1537.59	-35984.7	-14606.1	7.4809	1.82701	0.415467	-0.324746
1537.61	-35984.8	-14606	7.51158	1.81966	0.427161	-0.322456
1537.62	-35984.9	-14606	7.54281	1.81497	0.434689	-0.320063
1537.64	-35985	-14606	7.5723	1.80978	0.446618	-0.318652
1537.66	-35985.1	-14605.9	7.60356	1.80484	0.462209	-0.316839
1537.67	-35985.3	-14605.9	7.63453	1.79934	0.481939	-0.31525
1537.69	-35985.4	-14605.8	7.66407	1.79476	0.500114	-0.313602
1537.71	-35985.5	-14605.8	7.69544	1.78934	0.515639	-0.311423
1537.73	-35985.6	-14605.7	7.7263	1.7826	0.524894	-0.307747
1537.74	-35985.8	-14605.7	7.75574	1.77348	0.529431	-0.303326
1537.76	-35985.9	-14605.7	7.78766	1.76529	0.528275	-0.298581
1537.78	-35986	-14605.6	7.81556	1.75828	0.522002	-0.29572
1537.79	-35986.1	-14605.6	7.84407	1.75456	0.515395	-0.293688
1537.81	-35986.2	-14605.5	7.87596	1.74817	0.508078	-0.291479
1537.83	-35986.4	-14605.5	7.90631	1.74424	0.504009	-0.28831
1537.84	-35986.5	-14605.4	7.93644	1.73812	0.50064	-0.285859
1537.86	-35986.6	-14605.4	7.96487	1.73402	0.499687	-0.28369
1537.88	-35986.8	-14605.4	7.99497	1.72796	0.502708	-0.280614
1537.89	-35986.9	-14605.3	8.02163	1.72118	0.505972	-0.276439
1537.91	-35987	-14605.3	8.05309	1.71416	0.509875	-0.271711
1537.93	-35987.2	-14605.2	8.08014	1.70743	0.507245	-0.268388
1537.95	-35987.3	-14605.2	8.10983	1.70084	0.501195	-0.264139
1537.96	-35987.4	-14605.1	8.13829	1.69369	0.487522	-0.260488
1537.98	-35987.6	-14605.1	8.16833	1.69002	0.474164	-0.260186
1538	-35987.7	-14605	8.19503	1.69296	0.457748	-0.266309
1538.01	-35987.8	-14605	8.22667	1.70333	0.436667	-0.279956
1538.03	-35987.9	-14604.9	8.26333	1.72333	0.41	-0.300654
1538.05	-35988.1	-14604.9	8.29295	1.73944	0.395765	-0.315719
1538.07	-35988.2	-14604.8	8.31441	1.75058	0.389656	-0.32631
1538.08	-35988.3	-14604.8	8.33284	1.76056	0.383363	-0.337444
1538.1	-35988.5	-14604.7	8.36233	1.77434	0.379979	-0.351727
1538.12	-35988.6	-14604.7	8.40561	1.79067	0.37981	-0.367906
1538.13	-35988.7	-14604.6	8.43672	1.79745	0.372191	-0.376271
1538.15	-35988.9	-14604.6	8.46705	1.80372	0.357516	-0.376862
1538.17	-35989	-14604.6	8.49879	1.8029	0.33234	-0.375189
1538.18	-35989.2	-14604.5	8.52851	1.79913	0.30904	-0.369081
1538.2	-35989.3	-14604.5	8.55892	1.79162	0.281396	-0.359634
1538.22	-35989.4	-14604.4	8.59049	1.78093	0.254994	-0.346513
1538.24	-35989.6	-14604.4	8.62064	1.77074	0.240434	-0.333711
1538.25	-35989.7	-14604.3	8.6496	1.75853	0.2331	-0.322236
1538.27	-35989.8	-14604.3	8.67522	1.74591	0.229239	-0.310812
1538.29	-35990	-14604.2	8.7103	1.73139	0.207176	-0.298214
1538.3	-35990.1	-14604.1	8.7366	1.71502	0.183736	-0.28727
1538.32	-35990.2	-14604.1	8.76677	1.7014	0.156763	-0.274007
1538.34	-35990.4	-14604	8.79527	1.68406	0.127887	-0.259846
1538.35	-35990.5	-14604	8.82477	1.6706	0.0935581	-0.244866
1538.37	-35990.7	-14604	8.85206	1.65405	0.0572227	-0.231723
