# Supplementary material for: Extraction of driving behavior primitives considering driver expectation and vehicle dynamics
Source: PLoS One. 2025 Dec 31;20(12):e0340123. doi: 10.1371/journal.pone.0340123 (PMC12755792; doi:10.1371/journal.pone.0340123)
Supplement: S2 File — The dataset utilized in this study is organized into two main folders, categorizing driving scenarios into straight driving and turning maneuvers. These folders contain the raw, unprocessed behavioral data. For a detailed description of the variables and format within the.xlsx files, please refer to the accompanying readme.txt file. (ZIP) [file pone.0340123.s002.zip › DataSetForPimitiveExaction-2/turning/c29_w_2.xlsx]

## Sheet: Sheet1
1552.96	-36118	-14556.8	5.63	-0.07	-0.03	0.00983058
1552.97	-36118.1	-14556.8	5.62999	-0.07	-0.03	0.00979701
1552.99	-36118.2	-14556.8	5.63006	-0.07	-0.03	0.00980735
1553.01	-36118.3	-14556.8	5.62976	-0.07	-0.03	0.009803
1553.03	-36118.4	-14556.7	5.62625	-0.07	-0.03	0.00980417
1553.04	-36118.5	-14556.7	5.62287	-0.07	-0.03	0.00980387
1553.06	-36118.6	-14556.7	5.61976	-0.07	-0.03	0.0098039
1553.08	-36118.7	-14556.6	5.62006	-0.07	-0.03	0.00980407
1553.09	-36118.7	-14556.6	5.61998	-0.07	-0.03	0.00980335
1553.11	-36118.8	-14556.6	5.62001	-0.07	-0.03	0.00980683
1553.13	-36118.9	-14556.5	5.61996	-0.07	-0.03	0.00979292
1553.14	-36119	-14556.5	5.62013	-0.07	-0.03	0.00984459
1553.16	-36119.1	-14556.5	5.61928	-0.07	-0.03	0.0095564
1553.18	-36119.2	-14556.4	5.61567	-0.07	-0.03	0.00597356
1553.2	-36119.3	-14556.4	5.61215	-0.07	-0.03	-0.00563201
1553.21	-36119.4	-14556.4	5.60968	-0.07	-0.03	-0.0267391
1553.23	-36119.5	-14556.3	5.61008	-0.07	-0.03	-0.0508771
1553.25	-36119.5	-14556.3	5.60999	-0.07	-0.03	-0.0785055
1553.26	-36119.6	-14556.3	5.60994	-0.07	-0.03	-0.121566
1553.28	-36119.7	-14556.2	5.61026	-0.07	-0.03	-0.192911
1553.3	-36119.8	-14556.2	5.60878	-0.07	-0.03	-0.308403
1553.31	-36119.9	-14556.2	5.60509	-0.07	-0.03	-0.446388
1553.33	-36120	-14556.2	5.60145	-0.07	-0.03	-0.585099
1553.35	-36120.1	-14556.1	5.59971	-0.07	-0.03	-0.71305
1553.37	-36120.2	-14556.1	5.60008	-0.07	-0.03	-0.82588
1553.38	-36120.3	-14556	5.59998	-0.07	-0.03	-0.945939
1553.4	-36120.4	-14556	5.60003	-0.07	-0.03	-1.06798
1553.42	-36120.5	-14556	5.59991	-0.07	-0.03	-1.18327
1553.43	-36120.5	-14556	5.60032	-0.07	-0.0299999	-1.28236
1553.45	-36120.6	-14555.9	5.59809	-0.07	-0.0300004	-1.37135
1553.47	-36120.7	-14555.9	5.59452	-0.07	-0.0299985	-1.45614
1553.48	-36120.8	-14555.9	5.5909	-0.07	-0.0300055	-1.5431
1553.5	-36120.9	-14555.8	5.58983	-0.07	-0.0299815	-1.63921
1553.52	-36121	-14555.8	5.59005	-0.07	-0.0300738	-1.72825
1553.54	-36121.1	-14555.8	5.58999	-0.07	-0.0297613	-1.83408
1553.55	-36121.2	-14555.7	5.59002	-0.07	-0.032432	-1.95185
1553.57	-36121.3	-14555.7	5.58992	-0.07	-0.0358488	-2.08469
1553.59	-36121.4	-14555.7	5.59028	-0.07	-0.039467	-2.20642
1553.6	-36121.4	-14555.6	5.58737	-0.07	-0.04008	-2.32862
1553.62	-36121.5	-14555.6	5.58395	-0.07	-0.0400417	-2.4428
1553.64	-36121.6	-14555.6	5.58038	-0.07	-0.0397526	-2.57796
1553.65	-36121.7	-14555.5	5.57994	-0.07	-0.0429149	-2.73156
1553.67	-36121.8	-14555.5	5.58002	-0.07	-0.0460836	-2.8741
1553.69	-36121.9	-14555.5	5.57999	-0.07	-0.0526876	-2.98598
1553.71	-36122	-14555.5	5.58001	-0.07	-0.0563886	-3.0811
1553.72	-36122.1	-14555.4	5.57997	-0.07	-0.0630006	-3.15601
1553.74	-36122.2	-14555.4	5.5801	-0.07	-0.0664776	-3.2277
1553.76	-36122.2	-14555.4	5.57667	-0.07	-0.07	-3.29956
1553.77	-36122.3	-14555.3	5.57333	-0.07	-0.07	-3.3573
1553.79	-36122.4	-14555.3	5.57	-0.07	-0.07	-3.40523
1553.81	-36122.5	-14555.3	5.57002	-0.0700002	-0.0700064	-3.45393
1553.82	-36122.6	-14555.2	5.56999	-0.0699994	-0.0699682	-3.50524
1553.84	-36122.7	-14555.2	5.57	-0.0700023	-0.0701215	-3.55755
1553.86	-36122.8	-14555.2	5.56998	-0.0699818	-0.0737642	-3.60644
1553.88	-36122.9	-14555.1	5.57007	-0.0700691	-0.0771066	-3.64488
1553.89	-36123	-14555.1	5.56974	-0.0697362	-0.0801567	-3.68489
1553.91	-36123	-14555.1	5.56603	-0.066031	-0.0799351	-3.73163
1553.93	-36123.1	-14555	5.56267	-0.062666	-0.080042	-3.77667
1553.94	-36123.2	-14555	5.55979	-0.0597943	-0.0798976	-3.81564
1553.96	-36123.3	-14555	5.56007	-0.0600681	-0.0805451	-3.84434
1553.98	-36123.4	-14554.9	5.55998	-0.0599818	-0.0841301	-3.86194
1553.99	-36123.5	-14554.9	5.56002	-0.0600046	-0.0876411	-3.87577
1554.01	-36123.6	-14554.9	5.55995	-0.0599986	-0.0901445	-3.8898
1554.03	-36123.7	-14554.9	5.56019	-0.0600004	-0.0906144	-3.90385
1554.05	-36123.8	-14554.8	5.55921	-0.0599999	-0.0944579	-3.91849
1554.06	-36123.8	-14554.8	5.55545	-0.0599999	-0.0978402	-3.93242
1554.08	-36124	-14554.8	5.55198	-0.0600003	-0.101175	-3.94232
1554.1	-36124	-14554.7	5.54973	-0.0599987	-0.104529	-3.95002
1554.11	-36124.1	-14554.7	5.55008	-0.0600055	-0.10828	-3.95515
1554.13	-36124.2	-14554.7	5.54998	-0.0599798	-0.110311	-3.95854
1554.15	-36124.3	-14554.6	5.55002	-0.0600855	-0.109675	-3.95704
1554.16	-36124.4	-14554.6	5.54993	-0.0596786	-0.111321	-3.94743
1554.18	-36124.5	-14554.6	5.55025	-0.0619815	-0.114971	-3.92261
1554.2	-36124.6	-14554.5	5.54847	-0.0759443	-0.118808	-3.88372
1554.22	-36124.7	-14554.5	5.54495	-0.100138	-0.119869	-3.83682
1554.23	-36124.8	-14554.5	5.54114	-0.129103	-0.121881	-3.78521
1554.25	-36124.8	-14554.5	5.54005	-0.152329	-0.123546	-3.7313
1554.27	-36124.9	-14554.4	5.53824	-0.189686	-0.123696	-3.6627
1554.28	-36125	-14554.4	5.53501	-0.268754	-0.120993	-3.56346
1554.3	-36125.1	-14554.4	5.5292	-0.401508	-0.121737	-3.41954
1554.32	-36125.2	-14554.3	5.52295	-0.555488	-0.125233	-3.26172
1554.33	-36125.3	-14554.3	5.51109	-0.69476	-0.13127	-3.09975
1554.35	-36125.4	-14554.3	5.49737	-0.82274	-0.136134	-2.9534
1554.37	-36125.5	-14554.2	5.4818	-0.930472	-0.137048	-2.81732
1554.38	-36125.6	-14554.2	5.46435	-1.05527	-0.134328	-2.67204
1554.4	-36125.6	-14554.2	5.44469	-1.18159	-0.130515	-2.52653
1554.42	-36125.7	-14554.2	5.42509	-1.30266	-0.129812	-2.38955
1554.44	-36125.8	-14554.1	5.40105	-1.40844	-0.13023	-2.26067
1554.45	-36125.9	-14554.1	5.37754	-1.4807	-0.127323	-2.15011
1554.47	-36126	-14554.1	5.35164	-1.56565	-0.123987	-2.04401
1554.49	-36126.1	-14554	5.32323	-1.6684	-0.120221	-1.92484
1554.5	-36126.1	-14554	5.29659	-1.75965	-0.120097	-1.80855
1554.52	-36126.2	-14554	5.26695	-1.84946	-0.117107	-1.68847
1554.54	-36126.3	-14554	5.23536	-1.94629	-0.113614	-1.53075
1554.56	-36126.4	-14553.9	5.1988	-2.08513	-0.107087	-1.356
1554.57	-36126.5	-14553.9	5.16239	-2.21823	-0.100392	-1.16816
1554.59	-36126.6	-14553.9	5.12	-2.36333	-0.0933333	-0.976035
1554.61	-36126.7	-14553.9	5.08667	-2.45667	-0.0866667	-0.782135
1554.62	-36126.7	-14553.8	5.04333	-2.58	-0.0833333	-0.561002
1554.64	-36126.8	-14553.8	4.99686	-2.72302	-0.0797881	-0.281462
1554.66	-36126.9	-14553.8	4.94032	-2.89591	-0.0764843	0.00997743
1554.67	-36127	-14553.7	4.89372	-3.031	-0.0730984	0.333365
1554.69	-36127.1	-14553.7	4.84091	-3.15169	-0.0698295	0.705168
1554.71	-36127.1	-14553.7	4.79397	-3.22828	-0.0700299	1.07413
1554.73	-36127.2	-14553.7	4.73636	-3.30239	-0.0700505	1.45416
1554.74	-36127.3	-14553.6	4.67546	-3.38024	-0.0696242	1.83804
1554.76	-36127.4	-14553.6	4.61303	-3.45172	-0.0660528	2.19493
1554.78	-36127.4	-14553.6	4.55615	-3.5089	-0.0626345	2.56332
1554.79	-36127.5	-14553.6	4.49697	-3.55328	-0.0597198	2.95398
1554.81	-36127.6	-14553.5	4.44359	-3.5979	-0.0600748	3.29214
1554.83	-36127.6	-14553.5	4.38087	-3.65502	-0.059981	3.58765
1554.84	-36127.7	-14553.5	4.31508	-3.71584	-0.0600059	3.82893
1554.86	-36127.8	-14553.5	4.25538	-3.75776	-0.0599984	4.00432
1554.88	-36127.8	-14553.5	4.19038	-3.79436	-0.0600004	4.14674
1554.89	-36127.9	-14553.4	4.12294	-3.83477	-0.0599999	4.26627
1554.91	-36128	-14553.4	4.05682	-3.87971	-0.06	4.36052
1554.93	-36128	-14553.4	3.98843	-3.92591	-0.06	4.44306
1554.95	-36128.1	-14553.4	3.91866	-3.9642	-0.06	4.5085
1554.96	-36128.2	-14553.4	3.85304	-3.98789	-0.06	4.55212
1554.98	-36128.2	-14553.3	3.78418	-4.00252	-0.0599999	4.58376
1555	-36128.3	-14553.3	3.71486	-4.0164	-0.0600004	4.60707
1555.01	-36128.4	-14553.3	3.64875	-4.02939	-0.0599987	4.62706
1555.03	-36128.4	-14553.3	3.582	-4.04386	-0.0600053	4.64546
1555.05	-36128.5	-14553.3	3.51781	-4.05758	-0.0599846	4.66117
1555.07	-36128.5	-14553.2	3.44884	-4.0701	-0.0600366	4.67517
1555.08	-36128.6	-14553.2	3.37175	-4.08261	-0.0598315	4.68552
1555.1	-36128.7	-14553.2	3.30331	-4.08861	-0.06072	4.69042
1555.12	-36128.7	-14553.2	3.23137	-4.09463	-0.0643496	4.69239
1555.13	-36128.8	-14553.2	3.15897	-4.09795	-0.068241	4.69437
1555.15	-36128.8	-14553.2	3.09366	-4.10024	-0.0693927	4.69263
1555.17	-36128.8	-14553.1	3.02506	-4.0916	-0.0653142	4.68242
1555.18	-36128.9	-14553.1	2.95533	-4.07115	-0.0618347	4.66115
1555.2	-36128.9	-14553.1	2.88974	-4.04446	-0.0593965	4.63561
1555.22	-36129	-14553.1	2.82072	-4.01591	-0.0614981	4.61041
1555.24	-36129	-14553.1	2.7522	-3.99201	-0.0636649	4.58937
1555.25	-36129.1	-14553.1	2.68577	-3.96882	-0.0635088	4.57422
1555.27	-36129.1	-14553	2.61702	-3.94652	-0.0624202	4.56081
1555.29	-36129.2	-14553	2.54936	-3.92351	-0.0598413	4.55261
1555.3	-36129.2	-14553	2.4793	-3.90281	-0.0592025	4.54974
1555.32	-36129.3	-14553	2.41336	-3.88327	-0.055417	4.55637
1555.34	-36129.3	-14553	2.34606	-3.86154	-0.0520629	4.58619
1555.35	-36129.3	-14553	2.28015	-3.83678	-0.048815	4.65046
1555.37	-36129.4	-14553	2.2177	-3.81395	-0.0442495	4.74391
1555.39	-36129.4	-14553	2.15231	-3.78969	-0.0370102	4.86247
1555.4	-36129.4	-14553	2.08646	-3.76596	-0.0302	4.98639
1555.42	-36129.5	-14552.9	2.02355	-3.74027	-0.0233864	5.10061
1555.44	-36129.5	-14552.9	1.95926	-3.71234	-0.0162314	5.20125
1555.46	-36129.5	-14552.9	1.89876	-3.68581	-0.0110476	5.28255
1555.47	-36129.6	-14552.9	1.83438	-3.65998	-0.00983444	5.3562
1555.49	-36129.6	-14552.9	1.7706	-3.63611	-0.0100468	5.41731
1555.51	-36129.6	-14552.9	1.71197	-3.61334	-0.00998397	5.46352
1555.52	-36129.6	-14552.9	1.64903	-3.58631	-0.0100162	5.49348
1555.54	-36129.7	-14552.9	1.58764	-3.5427	-0.00994537	5.50091
1555.56	-36129.7	-14552.9	1.52761	-3.48525	-0.0102022	5.48606
1555.58	-36129.7	-14552.9	1.46988	-3.42292	-0.00834268	5.46335
1555.59	-36129.7	-14552.9	1.41305	-3.37274	-0.00230844	5.42768
1555.61	-36129.8	-14552.9	1.35917	-3.30202	0.00522707	5.37477
1555.63	-36129.8	-14552.9	1.30334	-3.19327	0.00721872	5.28388
1555.64	-36129.8	-14552.9	1.24877	-3.06037	0.00391387	5.17221
1555.66	-36129.8	-14552.8	1.19843	-2.93475	0.00327582	5.03865
1555.68	-36129.9	-14552.8	1.14842	-2.75463	0.00308785	4.85796
1555.69	-36129.9	-14552.8	1.10396	-2.52391	0.00626086	4.62324
1555.71	-36129.9	-14552.8	1.06352	-2.2245	0.00649587	4.34572
1555.73	-36129.9	-14552.8	1.02707	-1.89522	0.00966744	4.01758
1555.75	-36129.9	-14552.8	0.999507	-1.58028	0.0100547	3.71304
1555.76	-36129.9	-14552.8	0.976034	-1.3077	0.010108	3.41292
1555.78	-36130	-14552.8	0.954409	-0.980425	0.00699108	3.08692
1555.8	-36130	-14552.8	0.940551	-0.636832	0.00040058	2.76738
1555.81	-36130	-14552.8	0.933652	-0.301758	-0.00624113	2.47981
1555.83	-36130	-14552.8	0.93	-0.0266667	-0.0133333	2.24074
1555.85	-36130	-14552.8	0.933333	0.16	-0.0166667	2.08932
1555.86	-36130	-14552.8	0.936667	0.303333	-0.02	1.99237
1555.88	-36130.1	-14552.8	0.943741	0.422501	-0.0236437	1.93441
1555.9	-36130.1	-14552.8	0.950482	0.500553	-0.0304001	1.90872
1555.91	-36130.1	-14552.8	0.96064	0.559788	-0.0371088	1.90189
1555.93	-36130.1	-14552.8	0.971202	0.60427	-0.0438399	1.90483
1555.95	-36130.1	-14552.8	0.981172	0.632963	-0.0473046	1.91281
1555.97	-36130.1	-14552.8	0.991171	0.655758	-0.0539323	1.92143
1555.98	-36130.1	-14552.8	1.0022	0.672291	-0.0572971	1.92792
1556	-36130.2	-14552.8	1.01567	0.681232	-0.0602006	1.93211
1556.02	-36130.2	-14552.7	1.02922	0.687979	-0.0600381	1.9329
1556.03	-36130.2	-14552.7	1.0427	0.694395	-0.0594875	1.91415
1556.05	-36130.2	-14552.7	1.05222	0.697469	-0.0558187	1.85343
1556.07	-36130.2	-14552.7	1.06254	0.700388	-0.052529	1.72584
1556.09	-36130.2	-14552.7	1.07285	0.699205	-0.0489732	1.52836
1556.1	-36130.3	-14552.7	1.08359	0.695688	-0.0457639	1.30324
1556.12	-36130.3	-14552.7	1.0975	0.692159	-0.0420869	1.05447
1556.14	-36130.3	-14552.7	1.11165	0.689627	-0.0398857	0.797902
1556.15	-36130.3	-14552.7	1.12374	0.690295	-0.03919	0.563557
1556.17	-36130.3	-14552.7	1.13367	0.689035	-0.0353826	0.333589
1556.19	-36130.4	-14552.7	1.1442	0.685023	-0.0317361	0.118653
1556.2	-36130.4	-14552.7	1.1541	0.682893	-0.029718	-0.0668787
1556.22	-36130.4	-14552.7	1.16414	0.684339	-0.0300701	-0.245939
1556.24	-36130.4	-14552.7	1.1761	0.689748	-0.0299759	-0.408893
1556.26	-36130.4	-14552.7	1.1895	0.695974	-0.0300221	-0.54389
1556.27	-36130.5	-14552.7	1.20363	0.705974	-0.0299383	-0.662927
1556.29	-36130.5	-14552.7	1.21537	0.721912	-0.030251	-0.757034
1556.31	-36130.5	-14552.7	1.22672	0.740102	-0.0285637	-0.823643
1556.32	-36130.5	-14552.7	1.24058	0.763493	-0.0245411	-0.886478
1556.34	-36130.5	-14552.7	1.25666	0.818198	-0.0228197	-0.963284
1556.36	-36130.6	-14552.7	1.27111	0.912936	-0.0251087	-1.06418
1556.37	-36130.6	-14552.6	1.28665	1.0488	-0.028784	-1.19799
1556.39	-36130.6	-14552.6	1.30596	1.20112	-0.0321947	-1.34135
1556.41	-36130.6	-14552.6	1.32817	1.34827	-0.0353686	-1.47707
1556.43	-36130.6	-14552.6	1.3525	1.49352	-0.0392904	-1.60816
1556.44	-36130.7	-14552.6	1.37887	1.61802	-0.0398956	-1.71906
1556.46	-36130.7	-14552.6	1.40502	1.72319	-0.0422088	-1.81104
1556.48	-36130.7	-14552.6	1.4358	1.82483	-0.0455874	-1.89573
1556.49	-36130.7	-14552.6	1.46622	1.90688	-0.0518786	-1.96606
1556.51	-36130.8	-14552.6	1.49844	1.97466	-0.0560363	-2.02348
1556.53	-36130.8	-14552.6	1.53389	2.03712	-0.0593265	-2.07387
1556.54	-36130.8	-14552.6	1.56736	2.08318	-0.062849	-2.11287
1556.56	-36130.8	-14552.6	1.60323	2.12046	-0.0657472	-2.14413
1556.58	-36130.9	-14552.6	1.64216	2.1533	-0.0726548	-2.17143
1556.6	-36130.9	-14552.6	1.67911	2.1777	-0.0761616	-2.19286
1556.61	-36130.9	-14552.6	1.71554	2.19482	-0.0826299	-2.2087
1556.63	-36130.9	-14552.6	1.75441	2.20935	-0.0864714	-2.21958
1556.65	-36131	-14552.6	1.79122	2.21641	-0.0899106	-2.22526
1556.66	-36131	-14552.5	1.82776	2.21989	-0.0899305	-2.22858
1556.68	-36131	-14552.5	1.86667	2.22	-0.0933333	-2.23094
1556.7	-36131.1	-14552.5	1.90333	2.21667	-0.0966667	-2.22985
1556.71	-36131.1	-14552.5	1.94	2.21	-0.1	-2.22549
1556.73	-36131.1	-14552.5	1.97891	2.20282	-0.0999842	-2.21733
1556.75	-36131.2	-14552.5	2.01544	2.19276	-0.099974	-2.20742
1556.77	-36131.2	-14552.5	2.05226	2.1826	-0.10012	-2.19532
1556.78	-36131.2	-14552.5	2.09113	2.1731	-0.103761	-2.19044
1556.8	-36131.3	-14552.5	2.12758	2.18167	-0.107123	-2.22014
1556.82	-36131.3	-14552.5	2.16444	2.20352	-0.110094	-2.30572
1556.83	-36131.3	-14552.5	2.20384	2.24011	-0.110316	-2.47457
1556.85	-36131.4	-14552.4	2.24317	2.28125	-0.113987	-2.68315
1556.87	-36131.4	-14552.4	2.28049	2.33346	-0.117266	-2.9248
1556.88	-36131.4	-14552.4	2.3231	2.39453	-0.120813	-3.17583
1556.9	-36131.5	-14552.4	2.36257	2.45307	-0.1241	-3.40637
1556.92	-36131.5	-14552.4	2.40314	2.50547	-0.127495	-3.64106
1556.94	-36131.6	-14552.4	2.4461	2.55277	-0.131004	-3.88252
1556.95	-36131.6	-14552.4	2.48923	2.59045	-0.134299	-4.1022
1556.97	-36131.7	-14552.4	2.5335	2.62169	-0.137687	-4.30426
1556.99	-36131.7	-14552.4	2.5788	2.64248	-0.141277	-4.46913
1557	-36131.7	-14552.4	2.6225	2.65328	-0.144208	-4.58668
1557.02	-36131.8	-14552.3	2.67106	2.66451	-0.14911	-4.67824
1557.04	-36131.8	-14552.3	2.71843	2.65866	-0.155054	-4.73689
1557.05	-36131.9	-14552.3	2.76099	2.59643	-0.158166	-4.73777
1557.07	-36131.9	-14552.3	2.8046	2.45157	-0.160283	-4.66727
1557.09	-36132	-14552.3	2.84465	2.22987	-0.159921	-4.53151
1557.11	-36132	-14552.3	2.87912	1.98283	-0.160016	-4.36157
1557.12	-36132.1	-14552.3	2.9123	1.71992	-0.160015	-4.15856
1557.14	-36132.1	-14552.3	2.93991	1.458	-0.159919	-3.94521
1557.16	-36132.2	-14552.3	2.96078	1.2179	-0.160308	-3.74567
1557.17	-36132.2	-14552.2	2.97979	0.980603	-0.158322	-3.55307
1557.19	-36132.3	-14552.2	2.99501	0.765219	-0.15472	-3.38299
1557.21	-36132.3	-14552.2	3.00623	0.578404	-0.15104	-3.23354
1557.22	-36132.4	-14552.2	3.01452	0.396728	-0.150019	-3.08171
1557.24	-36132.4	-14552.2	3.0193	0.240114	-0.148268	-2.94348
1557.26	-36132.4	-14552.2	3.02015	0.114167	-0.142923	-2.82841
1557.28	-36132.5	-14552.2	3.01996	0.00339108	-0.132971	-2.73853
1557.29	-36132.5	-14552.2	3.02003	-0.0694007	-0.125124	-2.68609
1557.31	-36132.6	-14552.1	3.01992	-0.110595	-0.118398	-2.66645
1557.33	-36132.7	-14552.1	3.02024	-0.1386	-0.11414	-2.66308
1557.34	-36132.7	-14552.1	3.01758	-0.154054	-0.110323	-2.66586
1557.36	-36132.8	-14552.1	3.0141	-0.164715	-0.112261	-2.66891
1557.38	-36132.8	-14552.1	3.01063	-0.169928	-0.116101	-2.67573
1557.39	-36132.9	-14552.1	3.00723	-0.167565	-0.119405	-2.68865
1557.41	-36132.9	-14552.1	3.00399	-0.161439	-0.12275	-2.7099
1557.43	-36133	-14552.1	3.00027	-0.151443	-0.126202	-2.73923
1557.45	-36133	-14552.1	2.99988	-0.138245	-0.129822	-2.77071
1557.46	-36133.1	-14552	3.0002	-0.124985	-0.129869	-2.80417
1557.48	-36133.1	-14552	2.99689	-0.110738	-0.133122	-2.83902
1557.5	-36133.1	-14552	2.99354	-0.100537	-0.13637	-2.8688
1557.51	-36133.2	-14552	2.99011	-0.0906453	-0.143	-2.89308
1557.53	-36133.2	-14552	2.99	-0.08	-0.146667	-2.91176
1557.55	-36133.3	-14552	2.99	-0.0733333	-0.15	-2.92484
1557.56	-36133.3	-14552	2.99	-0.0666667	-0.15	-2.93246
1557.58	-36133.4	-14552	2.98999	-0.0631198	-0.150007	-2.93677
1557.6	-36133.4	-14552	2.99003	-0.0599371	-0.149998	-2.92965
1557.62	-36133.5	-14551.9	2.98988	-0.0599102	-0.150001	-2.90849
1557.63	-36133.5	-14551.9	2.98624	-0.0561639	-0.149998	-2.85262
1557.65	-36133.6	-14551.9	2.98289	-0.0531298	-0.150006	-2.77095
1557.67	-36133.6	-14551.9	2.97984	-0.0536128	-0.149979	-2.66154
1557.68	-36133.7	-14551.9	2.98006	-0.0574076	-0.150123	-2.53894
1557.7	-36133.7	-14551.9	2.97998	-0.060203	-0.149515	-2.403
1557.72	-36133.8	-14551.9	2.98	-0.059919	-0.146445	-2.20835
1557.73	-36133.8	-14551.9	2.98	-0.0601754	-0.146585	-1.91748
1557.75	-36133.9	-14551.9	2.98001	-0.059351	-0.147316	-1.58562
1557.77	-36134	-14551.8	2.97996	-0.0562169	-0.150303	-1.24971
1557.79	-36134	-14551.8	2.98018	-0.0503624	-0.149906	-0.947614
1557.8	-36134	-14551.8	2.97925	-0.0651711	-0.150025	-0.676273
1557.82	-36134.1	-14551.8	2.97575	-0.144425	-0.149993	-0.350499
1557.84	-36134.1	-14551.8	2.97116	-0.289303	-0.150003	0.0589068
1557.85	-36134.2	-14551.8	2.96465	-0.488953	-0.149995	0.464725
1557.87	-36134.2	-14551.8	2.95577	-0.684651	-0.150017	0.861105
1557.89	-36134.3	-14551.8	2.93976	-0.880368	-0.149928	1.20506
1557.9	-36134.3	-14551.8	2.92344	-1.05396	-0.150272	1.48849
1557.92	-36134.4	-14551.8	2.90497	-1.24136	-0.148739	1.75931
1557.94	-36134.4	-14551.8	2.8829	-1.44457	-0.145262	2.01522
1557.96	-36134.5	-14551.7	2.85652	-1.6336	-0.14047	2.23865
1557.97	-36134.5	-14551.7	2.82513	-1.8151	-0.133488	2.4404
1557.99	-36134.6	-14551.7	2.79243	-1.95245	-0.125016	2.6008
1558.01	-36134.6	-14551.7	2.75913	-2.04478	-0.114381	2.71611
1558.02	-36134.7	-14551.7	2.72486	-2.13125	-0.106129	2.81246
1558.04	-36134.7	-14551.7	2.68832	-2.20514	-0.0990636	2.89446
1558.06	-36134.8	-14551.7	2.65234	-2.27443	-0.0948007	2.96423
1558.07	-36134.8	-14551.7	2.61174	-2.34442	-0.0894323	3.03788
1558.09	-36134.8	-14551.7	2.57084	-2.4188	-0.0821537	3.1089
1558.11	-36134.9	-14551.7	2.52879	-2.48069	-0.0760824	3.17196
1558.12	-36134.9	-14551.7	2.48584	-2.53651	-0.0665641	3.22228
1558.14	-36135	-14551.7	2.44264	-2.56947	-0.0563339	3.25952
1558.16	-36135	-14551.6	2.40005	-2.60138	-0.0457601	3.29183
1558.18	-36135.1	-14551.6	2.35149	-2.64271	-0.0405624	3.33452
1558.19	-36135.1	-14551.6	2.30649	-2.69	-0.0375073	3.37678
1558.21	-36135.1	-14551.6	2.2638	-2.724	-0.0341199	3.41173
1558.23	-36135.2	-14551.6	2.21824	-2.74729	-0.0306267	3.43394
1558.24	-36135.2	-14551.6	2.17151	-2.7557	-0.0272263	3.44944
1558.26	-36135.2	-14551.6	2.12514	-2.76465	-0.0239985	3.46699
1558.28	-36135.3	-14551.6	2.07577	-2.77771	-0.020256	3.50397
1558.3	-36135.3	-14551.6	2.02871	-2.80336	-0.0199436	3.56322
1558.31	-36135.3	-14551.6	1.98235	-2.83003	-0.0199753	3.65469
1558.33	-36135.4	-14551.6	1.93288	-2.8586	-0.0200833	3.7995
1558.35	-36135.4	-14551.6	1.88599	-2.87583	-0.0168916	3.97989
1558.36	-36135.4	-14551.6	1.83962	-2.88943	-0.013526	4.18625
1558.38	-36135.5	-14551.6	1.78667	-2.89667	-0.01	4.41612
1558.4	-36135.5	-14551.6	1.73667	-2.91	-0.00666667	4.63399
1558.41	-36135.5	-14551.5	1.68667	-2.92667	-0.00333333	4.85294
1558.43	-36135.6	-14551.5	1.6372	-2.94792	0.00362002	5.08397
1558.45	-36135.6	-14551.5	1.59053	-2.96778	0.00697372	5.29527
1558.47	-36135.6	-14551.5	1.54024	-2.98803	0.0136165	5.49893
1558.48	-36135.6	-14551.5	1.48724	-3.01276	0.0173223	5.69459
1558.5	-36135.7	-14551.5	1.43763	-3.03182	0.0238668	5.85629
1558.52	-36135.7	-14551.5	1.38692	-3.04478	0.0272797	5.99486
1558.53	-36135.7	-14551.5	1.33014	-3.05434	0.0346341	6.11486
1558.55	-36135.7	-14551.5	1.27784	-3.05725	0.0410967	6.20631
1558.57	-36135.8	-14551.5	1.2274	-3.06018	0.0480393	6.28171
1558.58	-36135.8	-14551.5	1.17472	-3.06012	0.0542446	6.34153
1558.6	-36135.8	-14551.5	1.12446	-3.05284	0.0580436	6.37393
1558.62	-36135.8	-14551.5	1.07066	-3.02636	0.0644424	6.37655
1558.63	-36135.8	-14551.5	1.01817	-2.96948	0.0677337	6.33483
1558.65	-36135.8	-14551.5	0.96962	-2.86544	0.0703005	6.25764
1558.67	-36135.9	-14551.5	0.922098	-2.74951	0.0698927	6.14404
1558.69	-36135.9	-14551.5	0.873863	-2.62638	0.0701756	6.00084
1558.7	-36135.9	-14551.5	0.832505	-2.50651	0.0692681	5.81976
1558.72	-36135.9	-14551.5	0.792372	-2.30274	0.064619	5.55071
1558.74	-36135.9	-14551.5	0.756739	-1.97903	0.0558237	5.18589
1558.75	-36135.9	-14551.5	0.728628	-1.60597	0.0469955	4.79129
1558.77	-36135.9	-14551.5	0.703934	-1.2447	0.0403777	4.39833
1558.79	-36136	-14551.5	0.684993	-0.964649	0.033989	4.05579
1558.81	-36136	-14551.5	0.670093	-0.740938	0.023858	3.76791
1558.82	-36136	-14551.5	0.657786	-0.47908	0.000807134	3.46202
1558.84	-36136	-14551.5	0.650482	-0.197252	-0.0289173	3.15138
1558.86	-36136	-14551.5	0.651458	0.0476958	-0.0472281	2.87936
1558.87	-36136	-14551.5	0.655017	0.24266	-0.0506897	2.64201
1558.89	-36136	-14551.5	0.660442	0.386132	-0.0486615	2.45823
1558.91	-36136	-14551.5	0.666961	0.486846	-0.0573634	2.31961
1558.92	-36136	-14551.5	0.676052	0.569986	-0.0693628	2.20126
1558.94	-36136.1	-14551.5	0.686575	0.625681	-0.0840926	2.10686
1558.96	-36136.1	-14551.5	0.696451	0.664509	-0.0983291	2.03366
1558.98	-36136.1	-14551.5	0.706639	0.695868	-0.115314	1.96703
1558.99	-36136.1	-14551.5	0.719302	0.718298	-0.12547	1.90955
1559.01	-36136.1	-14551.5	0.732695	0.733082	-0.129591	1.85872
1559.03	-36136.1	-14551.5	0.746676	0.744651	-0.127763	1.81092
1559.04	-36136.1	-14551.5	0.760278	0.749821	-0.124006	1.77089
1559.06	-36136.1	-14551.5	0.773377	0.749771	-0.120917	1.73607
1559.08	-36136.2	-14551.5	0.787709	0.752638	-0.117006	1.69858
1559.09	-36136.2	-14551.5	0.798443	0.755998	-0.11685	1.66022
1559.11	-36136.2	-14551.5	0.807906	0.759841	-0.113751	1.62308
1559.13	-36136.2	-14551.5	0.821661	0.757233	-0.113456	1.58676
1559.14	-36136.2	-14551.5	0.835027	0.753565	-0.110271	1.55499
1559.16	-36136.2	-14551.5	0.849285	0.753231	-0.110047	1.5206
1559.18	-36136.2	-14551.5	0.859362	0.756423	-0.106898	1.48572
1559.2	-36136.2	-14551.5	0.872517	0.759902	-0.103536	1.4508
1559.21	-36136.3	-14551.4	0.885865	0.760012	-0.100134	1.418
1559.23	-36136.3	-14551.5	0.9	0.76	-0.1	1.38671
1559.25	-36136.3	-14551.5	0.913333	0.76	-0.103333	1.35621
1559.26	-36136.3	-14551.5	0.926667	0.77	-0.106667	1.32026
1559.28	-36136.3	-14551.5	0.940824	0.791637	-0.11363	1.26893
1559.3	-36136.3	-14551.4	0.954065	0.82954	-0.116939	1.20248
1559.32	-36136.4	-14551.4	0.967623	0.898757	-0.123745	1.1037
1559.33	-36136.4	-14551.4	0.985279	1.02517	-0.131037	0.947801
1559.35	-36136.4	-14551.4	1.0024	1.20988	-0.141168	0.754454
1559.37	-36136.4	-14551.4	1.02616	1.41953	-0.151356	0.528236
1559.38	-36136.4	-14551.4	1.05168	1.64528	-0.166577	0.283859
1559.4	-36136.5	-14551.4	1.08179	1.85261	-0.18687	0.0610024
1559.42	-36136.5	-14551.4	1.11297	2.06128	-0.207125	-0.153605
1559.43	-36136.5	-14551.4	1.15275	2.27572	-0.227602	-0.360794
1559.45	-36136.5	-14551.4	1.19315	2.47095	-0.243952	-0.539325
1559.47	-36136.5	-14551.4	1.23737	2.658	-0.260087	-0.706789
1559.49	-36136.6	-14551.4	1.28365	2.83367	-0.274709	-0.859652
1559.5	-36136.6	-14551.4	1.33071	2.97245	-0.291345	-0.98297
1559.52	-36136.6	-14551.4	1.38309	3.09974	-0.309437	-1.09252
1559.54	-36136.6	-14551.4	1.4391	3.20789	-0.329749	-1.19002
1559.55	-36136.7	-14551.4	1.49274	3.29126	-0.345653	-1.26956
1559.57	-36136.7	-14551.4	1.55101	3.36537	-0.362976	-1.34024
1559.59	-36136.7	-14551.4	1.61177	3.42497	-0.3801	-1.4013
1559.6	-36136.7	-14551.4	1.6699	3.46483	-0.397823	-1.45164
1559.62	-36136.8	-14551.4	1.72817	3.49473	-0.418784	-1.50723
1559.64	-36136.8	-14551.4	1.78642	3.51404	-0.439644	-1.57274
1559.65	-36136.8	-14551.4	1.84635	3.52432	-0.458675	-1.64957
1559.67	-36136.9	-14551.4	1.90879	3.52478	-0.474518	-1.73288
1559.69	-36136.9	-14551.4	1.9687	3.49852	-0.484154	-1.81134
1559.71	-36136.9	-14551.4	2.02651	3.44846	-0.488855	-1.88396
1559.72	-36137	-14551.4	2.08541	3.38434	-0.490169	-1.96555
1559.74	-36137	-14551.4	2.14204	3.32075	-0.490031	-2.06756
1559.76	-36137	-14551.4	2.19419	3.2614	-0.489702	-2.19645
1559.77	-36137.1	-14551.4	2.25009	3.2026	-0.491885	-2.34493
1559.79	-36137.1	-14551.4	2.30478	3.15052	-0.495575	-2.47099
1559.81	-36137.1	-14551.4	2.3577	3.1015	-0.498751	-2.55027
1559.83	-36137.2	-14551.4	2.41139	3.04858	-0.502406	-2.59374
1559.84	-36137.2	-14551.4	2.46178	3.00009	-0.505282	-2.62018
1559.86	-36137.3	-14551.4	2.51425	2.95385	-0.511853	-2.65562
1559.88	-36137.3	-14551.4	2.56499	2.91225	-0.51579	-2.70759
1559.89	-36137.4	-14551.4	2.61518	2.87518	-0.521724	-2.76558
1559.91	-36137.4	-14551.4	2.66222	2.83884	-0.527945	-2.81843
1559.93	-36137.5	-14551.4	2.71129	2.8002	-0.54049	-2.85603
1559.94	-36137.5	-14551.4	2.75863	2.76281	-0.55692	-2.87285
1559.96	-36137.5	-14551.4	2.80476	2.72927	-0.576058	-2.86887
1559.98	-36137.6	-14551.4	2.85445	2.69424	-0.600371	-2.84558
1560	-36137.6	-14551.4	2.8982	2.65779	-0.626415	-2.81417
1560.01	-36137.7	-14551.4	2.94399	2.61894	-0.66119	-2.78653
1560.03	-36137.7	-14551.4	2.98748	2.58205	-0.694898	-2.7777
1560.05	-36137.8	-14551.4	3.0308	2.54859	-0.721894	-2.78474
1560.06	-36137.9	-14551.4	3.07402	2.51535	-0.745333	-2.79578
1560.08	-36137.9	-14551.4	3.12	2.48	-0.77	-2.79956
1560.1	-36137.9	-14551.4	3.16333	2.44333	-0.803333	-2.78867
1560.11	-36138	-14551.4	3.20921	2.4044	-0.835131	-2.7629
1560.13	-36138.1	-14551.4	3.24898	2.36799	-0.865062	-2.72877
1560.15	-36138.1	-14551.4	3.28898	2.33464	-0.895211	-2.68925
1560.16	-36138.2	-14551.4	3.32807	2.29926	-0.926706	-2.64651
1560.18	-36138.2	-14551.4	3.36769	2.26618	-0.948562	-2.60795
1560.2	-36138.3	-14551.4	3.40479	2.23251	-0.961589	-2.57479
1560.22	-36138.4	-14551.4	3.44699	2.19754	-0.975555	-2.54844
1560.23	-36138.4	-14551.4	3.48292	2.16858	-0.984456	-2.53268
1560.25	-36138.5	-14551.4	3.52018	2.14174	-0.98639	-2.52389
1560.27	-36138.5	-14551.4	3.5588	2.11361	-0.982289	-2.52034
1560.28	-36138.6	-14551.4	3.5954	2.08691	-0.979805	-2.51899
1560.3	-36138.7	-14551.4	3.63133	2.06114	-0.979983	-2.51156
1560.32	-36138.7	-14551.4	3.66486	2.03703	-0.980314	-2.48953
1560.34	-36138.8	-14551.4	3.70008	2.00852	-0.985832	-2.44878
1560.35	-36138.8	-14551.5	3.73294	1.98236	-0.996336	-2.40017
1560.37	-36138.9	-14551.5	3.76703	1.95496	-1.00649	-2.34898
1560.39	-36139	-14551.5	3.80203	1.92753	-1.0166	-2.30568
1560.4	-36139	-14551.5	3.83488	1.9073	-1.02843	-2.27891
1560.42	-36139.1	-14551.5	3.86913	1.89833	-1.04699	-2.26808
1560.44	-36139.2	-14551.5	3.904	1.90467	-1.07049	-2.26966
1560.45	-36139.2	-14551.5	3.9368	1.91873	-1.09829	-2.27633
1560.47	-36139.3	-14551.5	3.97129	1.93366	-1.1318	-2.28168
1560.49	-36139.4	-14551.5	4.0057	1.95126	-1.17343	-2.28425
1560.51	-36139.4	-14551.5	4.04006	1.96822	-1.21787	-2.28267
1560.52	-36139.5	-14551.5	4.07833	1.98228	-1.268	-2.27367
1560.54	-36139.6	-14551.5	4.11661	1.99093	-1.32124	-2.25299
1560.56	-36139.7	-14551.5	4.15096	1.99377	-1.37748	-2.22412
1560.57	-36139.7	-14551.5	4.18538	1.99328	-1.44008	-2.19029
1560.59	-36139.8	-14551.6	4.21987	1.99246	-1.48877	-2.15477
1560.61	-36139.9	-14551.6	4.25267	1.98218	-1.52322	-2.10744
1560.62	-36139.9	-14551.6	4.28753	1.95508	-1.55606	-2.02443
1560.64	-36140	-14551.6	4.3218	1.90345	-1.60305	-1.90671
1560.66	-36140.1	-14551.6	4.35458	1.83256	-1.66141	-1.77926
1560.68	-36140.2	-14551.6	4.38983	1.74161	-1.72544	-1.64623
1560.69	-36140.2	-14551.6	4.42177	1.62651	-1.77831	-1.53055
1560.71	-36140.3	-14551.6	4.44885	1.50121	-1.81268	-1.4244
1560.73	-36140.4	-14551.7	4.47631	1.36491	-1.83321	-1.30278
1560.74	-36140.5	-14551.7	4.50685	1.18657	-1.84529	-1.14879
1560.76	-36140.5	-14551.7	4.52947	1.04883	-1.84601	-1.02661
1560.78	-36140.6	-14551.7	4.54419	0.956779	-1.83825	-0.94019
1560.79	-36140.7	-14551.7	4.55917	0.850047	-1.8298	-0.845324
1560.81	-36140.8	-14551.7	4.5749	0.73565	-1.82115	-0.742626
1560.83	-36140.9	-14551.8	4.58905	0.643448	-1.81024	-0.649069
1560.85	-36140.9	-14551.8	4.60186	0.571163	-1.79808	-0.566812
1560.86	-36141	-14551.8	4.61428	0.507287	-1.78635	-0.493326
1560.88	-36141.1	-14551.8	4.62601	0.452797	-1.77411	-0.429352
1560.9	-36141.2	-14551.8	4.63653	0.41138	-1.75992	-0.375981
1560.91	-36141.2	-14551.9	4.64612	0.378486	-1.74428	-0.330409
1560.93	-36141.3	-14551.9	4.65515	0.347462	-1.72944	-0.288974
1560.95	-36141.4	-14551.9	4.66333	0.313333	-1.72333	-0.249455
1560.96	-36141.5	-14551.9	4.67041	0.272794	-1.73294	-0.210145
1560.98	-36141.6	-14552	4.67706	0.227226	-1.75486	-0.169678
1561	-36141.6	-14552	4.68389	0.178589	-1.78457	-0.127062
1561.02	-36141.7	-14552	4.69036	0.126864	-1.82248	-0.082276
1561.03	-36141.8	-14552	4.6959	0.0727637	-1.86878	-0.0356207
1561.05	-36141.8	-14552.1	4.7005	0.0208448	-1.91934	0.0121952
1561.07	-36141.9	-14552.1	4.70423	-0.0253151	-1.97053	0.0598408
1561.08	-36142	-14552.1	4.70711	-0.0671746	-2.02263	0.104473
1561.1	-36142.1	-14552.2	4.70911	-0.105705	-2.07529	0.144273
1561.12	-36142.2	-14552.2	4.7101	-0.138613	-2.12507	0.180497
1561.13	-36142.2	-14552.2	4.71017	-0.164347	-2.16866	0.213605
1561.15	-36142.3	-14552.2	4.70996	-0.184248	-2.20423	0.241115
1561.17	-36142.4	-14552.3	4.70994	-0.199293	-2.23141	0.261515
1561.19	-36142.5	-14552.3	4.71003	-0.208877	-2.25228	0.276121
1561.2	-36142.6	-14552.3	4.71009	-0.212992	-2.26745	0.286184
1561.22	-36142.6	-14552.4	4.70992	-0.213003	-2.27434	0.292253
1561.24	-36142.7	-14552.4	4.70973	-0.210975	-2.27103	0.295553
1561.25	-36142.8	-14552.4	4.71038	-0.20994	-2.25734	0.298576
1561.27	-36142.8	-14552.5	4.71211	-0.21258	-2.23624	0.302907
1561.29	-36142.9	-14552.5	4.71417	-0.220879	-2.21506	0.308621
1561.3	-36143	-14552.6	4.71594	-0.235496	-2.19805	0.315985
1561.32	-36143.1	-14552.6	4.71699	-0.255469	-2.18521	0.325624
1561.34	-36143.1	-14552.6	4.71707	-0.279505	-2.17762	0.337037
1561.36	-36143.2	-14552.7	4.71605	-0.305974	-2.17788	0.348309
1561.37	-36143.3	-14552.7	4.71424	-0.33218	-2.1839	0.358402
1561.39	-36143.4	-14552.7	4.71239	-0.354457	-2.18871	0.367323
1561.41	-36143.4	-14552.8	4.71076	-0.372359	-2.1914	0.374944
1561.42	-36143.5	-14552.8	4.70912	-0.388336	-2.19674	0.380977
1561.44	-36143.6	-14552.9	4.70739	-0.402203	-2.20579	0.385355
1561.46	-36143.6	-14552.9	4.70564	-0.411393	-2.21598	0.388224
1561.47	-36143.7	-14553	4.70393	-0.41585	-2.22456	0.389739
1561.49	-36143.8	-14553	4.70226	-0.417498	-2.22895	0.390052
1561.51	-36143.9	-14553	4.7006	-0.417209	-2.22992	0.389345
1561.53	-36143.9	-14553.1	4.69888	-0.415104	-2.23012	0.387842
1561.54	-36144	-14553.1	4.69716	-0.411372	-2.22822	0.38608
1561.56	-36144.1	-14553.2	4.69551	-0.406332	-2.22067	0.384728
1561.58	-36144.1	-14553.2	4.69379	-0.401093	-2.20934	0.383696
1561.59	-36144.2	-14553.3	4.69177	-0.397032	-2.19853	0.382532
1561.61	-36144.3	-14553.3	4.69019	-0.393997	-2.18673	0.381448
1561.63	-36144.3	-14553.4	4.68996	-0.391286	-2.17036	0.380945
1561.64	-36144.4	-14553.4	4.69009	-0.389949	-2.15273	0.381156
1561.66	-36144.5	-14553.5	4.68893	-0.391623	-2.13996	0.382091
1561.68	-36144.5	-14553.5	4.6869	-0.396021	-2.13366	0.384181
1561.7	-36144.6	-14553.6	4.6851	-0.402103	-2.13355	0.387964
1561.71	-36144.7	-14553.6	4.68352	-0.409138	-2.13902	0.393559
1561.73	-36144.7	-14553.7	4.68185	-0.416759	-2.15018	0.401044
1561.75	-36144.8	-14553.7	4.6801	-0.426036	-2.17162	0.411077
1561.76	-36144.9	-14553.8	4.67839	-0.437879	-2.20687	0.424027
1561.78	-36144.9	-14553.8	4.67667	-0.45	-2.24667	0.437908
1561.8	-36145	-14553.9	4.6748	-0.459954	-2.28088	0.450638
1561.81	-36145.1	-14553.9	4.67259	-0.468504	-2.31112	0.462551
1561.83	-36145.1	-14554	4.66982	-0.477211	-2.34191	0.474584
1561.85	-36145.2	-14554	4.66642	-0.486981	-2.37599	0.487374
1561.87	-36145.2	-14554.1	4.66285	-0.496517	-2.41011	0.500536
1561.88	-36145.3	-14554.2	4.65966	-0.504061	-2.43978	0.513473
1561.9	-36145.4	-14554.2	4.6572	-0.508436	-2.46155	0.525587
1561.92	-36145.4	-14554.3	4.6551	-0.510111	-2.47504	0.536272
1561.93	-36145.5	-14554.3	4.65292	-0.509844	-2.48035	0.544926
1561.95	-36145.5	-14554.4	4.65046	-0.508058	-2.47761	0.551157
1561.97	-36145.6	-14554.4	4.6481	-0.504384	-2.46688	0.555082
1561.98	-36145.7	-14554.5	4.64633	-0.498342	-2.44824	0.55689
1562	-36145.7	-14554.6	4.64526	-0.489959	-2.42208	0.556744
1562.02	-36145.8	-14554.6	4.64431	-0.480291	-2.38952	0.554751
1562.04	-36145.8	-14554.7	4.64279	-0.470511	-2.35176	0.551015
1562.05	-36145.9	-14554.7	4.6405	-0.461282	-2.31034	0.545842
1562.07	-36145.9	-14554.8	4.63803	-0.452387	-2.26747	0.539889
1562.09	-36146	-14554.9	4.63607	-0.443531	-2.22537	0.533846
1562.1	-36146	-14554.9	4.63485	-0.434851	-2.18573	0.528217
1562.12	-36146.1	-14555	4.63393	-0.427114	-2.14945	0.523238
1562.14	-36146.1	-14555.1	4.63284	-0.421123	-2.11733	0.519117
1562.15	-36146.2	-14555.1	4.6315	-0.417075	-2.09018	0.515975
1562.17	-36146.2	-14555.2	4.63036	-0.414402	-2.06876	0.513817
1562.19	-36146.3	-14555.3	4.62987	-0.4125	-2.05381	0.512637
1562.21	-36146.3	-14555.3	4.62998	-0.411084	-2.04539	0.512337
1562.22	-36146.4	-14555.4	4.63011	-0.410206	-2.04277	0.512716
1562.24	-36146.4	-14555.5	4.62967	-0.409926	-2.04519	0.513571
1562.26	-36146.5	-14555.5	4.62858	-0.41004	-2.05139	0.514696
1562.27	-36146.5	-14555.6	4.62721	-0.410099	-2.0597	0.515882
1562.29	-36146.6	-14555.7	4.62596	-0.409667	-2.06845	0.516938
1562.31	-36146.6	-14555.7	4.62487	-0.408651	-2.07675	0.517924
1562.32	-36146.7	-14555.8	4.62377	-0.40723	-2.08426	0.519099
1562.34	-36146.7	-14555.9	4.62247	-0.405568	-2.09065	0.520723
1562.36	-36146.8	-14555.9	4.62113	-0.403564	-2.09519	0.523007
1562.38	-36146.8	-14556	4.62016	-0.400934	-2.09687	0.52613
1562.39	-36146.9	-14556.1	4.61988	-0.39742	-2.09474	0.530289
1562.41	-36146.9	-14556.1	4.62005	-0.393033	-2.08875	0.535919
1562.43	-36146.9	-14556.2	4.62008	-0.387947	-2.07933	0.543589
1562.44	-36147	-14556.3	4.61944	-0.382348	-2.06695	0.553834
1562.46	-36147	-14556.3	4.61825	-0.376554	-2.05232	0.566906
1562.48	-36147.1	-14556.4	4.61689	-0.370943	-2.03625	0.582918
1562.49	-36147.1	-14556.5	4.61573	-0.365774	-2.01931	0.601969
1562.51	-36147.2	-14556.6	4.61468	-0.36049	-2.00011	0.624102
1562.53	-36147.2	-14556.6	4.61349	-0.354184	-1.9765	0.649333
1562.55	-36147.2	-14556.7	4.61202	-0.346158	-1.94692	0.677626
1562.56	-36147.3	-14556.8	4.61065	-0.336879	-1.91327	0.708653
1562.58	-36147.3	-14556.8	4.61	-0.327227	-1.87866	0.741985
1562.6	-36147.4	-14556.9	4.6105	-0.317817	-1.84546	0.777203
1562.61	-36147.4	-14557	4.61181	-0.30798	-1.81229	0.813941
1562.63	-36147.4	-14557.1	4.61333	-0.296667	-1.77667	0.851852
1562.65	-36147.5	-14557.1	4.61462	-0.283293	-1.73713	0.890565
1562.66	-36147.5	-14557.2	4.6157	-0.269139	-1.69631	0.929613
1562.68	-36147.5	-14557.3	4.61673	-0.255949	-1.65787	0.968506
1562.7	-36147.6	-14557.4	4.61781	-0.244882	-1.62404	1.00675
1562.72	-36147.6	-14557.4	4.61895	-0.235136	-1.59233	1.04382
1562.73	-36147.6	-14557.5	4.62014	-0.2255	-1.55926	1.07922
1562.75	-36147.7	-14557.6	4.62134	-0.215214	-1.52272	1.11231
1562.77	-36147.7	-14557.6	4.62248	-0.204804	-1.48445	1.14209
1562.78	-36147.7	-14557.7	4.6235	-0.195015	-1.44685	1.16753
1562.8	-36147.8	-14557.8	4.62442	-0.185706	-1.40981	1.18788
1562.82	-36147.8	-14557.9	4.62552	-0.174615	-1.36726	1.2031
1562.83	-36147.8	-14557.9	4.6271	-0.159183	-1.31225	1.21327
1562.85	-36147.9	-14558	4.62925	-0.138385	-1.24126	1.21842
1562.87	-36147.9	-14558.1	4.63167	-0.114306	-1.15766	1.21858
1562.88	-36147.9	-14558.2	4.63398	-0.0893867	-1.06562	1.21376
1562.9	-36148	-14558.2	4.63609	-0.0648911	-0.967195	1.20464
1562.92	-36148	-14558.3	4.63832	-0.0400489	-0.860751	1.19307
1562.94	-36148	-14558.4	4.64103	-0.013924	-0.744392	1.18097
1562.95	-36148.1	-14558.5	4.64433	0.0125962	-0.62114	1.16959
1562.97	-36148.1	-14558.5	4.6479	0.035942	-0.501251	1.15919
1562.99	-36148.1	-14558.6	4.65143	0.0524095	-0.395376	1.14994
1563	-36148.2	-14558.7	4.6548	0.0612295	-0.307392	1.14236
1563.02	-36148.2	-14558.8	4.65817	0.0653285	-0.232649	1.1374
1563.04	-36148.2	-14558.8	4.66168	0.0677827	-0.166201	1.13599
1563.06	-36148.3	-14558.9	4.66526	0.0693878	-0.109712	1.13805
1563.07	-36148.3	-14559	4.66861	0.0684763	-0.0719855	1.1424
1563.09	-36148.3	-14559.1	4.67139	0.0633629	-0.0617577	1.14782
1563.11	-36148.4	-14559.1	4.67365	0.0544578	-0.0793063	1.15379
1563.12	-36148.4	-14559.2	4.67576	0.0441122	-0.117074	1.16044
1563.14	-36148.4	-14559.3	4.67806	0.0346399	-0.167482	1.16785
1563.16	-36148.5	-14559.3	4.6805	0.0266218	-0.227259	1.17562
1563.17	-36148.5	-14559.4	4.68269	0.0192627	-0.296557	1.1829
1563.19	-36148.5	-14559.5	4.68428	0.011808	-0.375207	1.18888
1563.21	-36148.6	-14559.6	4.68537	0.00448554	-0.457918	1.19352
1563.23	-36148.6	-14559.6	4.68634	-0.00180952	-0.535912	1.19726
1563.24	-36148.6	-14559.7	4.68757	-0.00624819	-0.600942	1.20052
1563.26	-36148.7	-14559.8	4.68889	-0.00880121	-0.650792	1.20333
1563.28	-36148.7	-14559.9	4.68987	-0.00990367	-0.686748	1.20549
1563.29	-36148.7	-14559.9	4.69013	-0.00995839	-0.709953	1.20685
1563.31	-36148.8	-14560	4.68996	-0.00905311	-0.71999	1.20757
1563.33	-36148.8	-14560.1	4.68994	-0.00711977	-0.715675	1.20799
1563.34	-36148.8	-14560.1	4.69059	-0.00408038	-0.695733	1.2084
1563.36	-36148.9	-14560.2	4.69179	0.00020373	-0.658334	1.20882
1563.38	-36148.9	-14560.3	4.69318	0.00589667	-0.60141	1.20913
1563.39	-36148.9	-14560.4	4.69443	0.0130607	-0.523943	1.20928
1563.41	-36149	-14560.4	4.69554	0.0211763	-0.430911	1.20951
1563.43	-36149	-14560.5	4.6966	0.0295178	-0.329415	1.21018
1563.45	-36149	-14560.6	4.6977	0.0374038	-0.226062	1.21158
1563.46	-36149.1	-14560.7	4.69884	0.0443662	-0.125082	1.21378
1563.48	-36149.1	-14560.7	4.7	0.05	-0.03	1.21678
1563.5	-36149.1	-14560.8	4.70116	0.0539659	0.0555881	1.2206
1563.51	-36149.2	-14560.9	4.7023	0.0561852	0.127799	1.2254
1563.53	-36149.2	-14561	4.7034	0.0566448	0.182678	1.23132
1563.55	-36149.2	-14561	4.70446	0.0554244	0.217146	1.23842
1563.57	-36149.3	-14561.1	4.70557	0.0529166	0.231066	1.24638
1563.58	-36149.3	-14561.2	4.70682	0.0495792	0.224918	1.25482
1563.6	-36149.3	-14561.2	4.7082	0.0458892	0.199542	1.26345
1563.62	-36149.4	-14561.3	4.7094	0.0423771	0.156799	1.27234
1563.63	-36149.4	-14561.4	4.71006	0.0395822	0.0987302	1.28163
1563.65	-36149.4	-14561.5	4.71007	0.0378297	0.027885	1.29131
1563.67	-36149.5	-14561.5	4.7099	0.0369344	-0.0519713	1.30104
1563.68	-36149.5	-14561.6	4.71011	0.0366382	-0.136895	1.31044
1563.7	-36149.5	-14561.7	4.711	0.0369017	-0.222798	1.31934
1563.72	-36149.6	-14561.7	4.71229	0.0381283	-0.305295	1.32792
1563.74	-36149.6	-14561.8	4.71364	0.0407718	-0.379973	1.33643
1563.75	-36149.6	-14561.9	4.71483	0.0449035	-0.443523	1.34491
1563.77	-36149.7	-14562	4.71591	0.0498211	-0.494872	1.35305
1563.79	-36149.7	-14562	4.71698	0.0547337	-0.533223	1.36048
1563.8	-36149.7	-14562.1	4.71809	0.059252	-0.558656	1.36707
1563.82	-36149.8	-14562.2	4.71924	0.0636779	-0.572761	1.37312
1563.84	-36149.8	-14562.3	4.72042	0.0683741	-0.577261	1.37896
1563.85	-36149.8	-14562.3	4.72161	0.0732983	-0.573273	1.38471
1563.87	-36149.9	-14562.4	4.72273	0.0778125	-0.561015	1.39021
1563.89	-36149.9	-14562.5	4.72372	0.0812482	-0.540668	1.39527
1563.9	-36149.9	-14562.6	4.72467	0.0835648	-0.513695	1.39996
1563.92	-36150	-14562.6	4.72585	0.0855121	-0.483175	1.40472
1563.94	-36150	-14562.7	4.72754	0.0878601	-0.452268	1.40995
1563.96	-36150	-14562.8	4.72975	0.0905757	-0.423624	1.41577
1563.97	-36150.1	-14562.8	4.73219	0.0927589	-0.399334	1.42191
1563.99	-36150.1	-14562.9	4.73457	0.0935051	-0.381424	1.42812
1564.01	-36150.1	-14563	4.73682	0.0926842	-0.371061	1.43447
1564.02	-36150.2	-14563.1	4.73905	0.090883	-0.368621	1.44136
1564.04	-36150.2	-14563.1	4.7414	0.0886704	-0.374402	1.44916
1564.06	-36150.2	-14563.2	4.74378	0.0859012	-0.387935	1.45786
1564.08	-36150.3	-14563.3	4.74598	0.0818639	-0.408145	1.4672
1564.09	-36150.3	-14563.4	4.74777	0.0758968	-0.43392	1.47688
1564.11	-36150.3	-14563.4	4.74906	0.0681558	-0.463934	1.4868
1564.13	-36150.4	-14563.5	4.74986	0.0593528	-0.496714	1.49696
1564.14	-36150.4	-14563.6	4.75018	0.0501792	-0.530866	1.50737
1564.16	-36150.4	-14563.7	4.75017	0.0410144	-0.565824	1.51785
1564.18	-36150.5	-14563.7	4.75003	0.0320565	-0.601507	1.52814
1564.19	-36150.5	-14563.8	4.74995	0.0234916	-0.637683	1.53797
1564.21	-36150.5	-14563.9	4.74995	0.015426	-0.672842	1.5471
1564.23	-36150.5	-14564	4.74999	0.00792636	-0.704842	1.55531
1564.25	-36150.6	-14564	4.75002	0.00108326	-0.731886	1.5624
1564.26	-36150.6	-14564.1	4.75002	-0.00484822	-0.754557	1.56843
1564.28	-36150.6	-14564.2	4.75	-0.00954387	-0.774438	1.57353
1564.3	-36150.7	-14564.3	4.74998	-0.0127826	-0.792721	1.57782
1564.31	-36150.7	-14564.3	4.74998	-0.0149333	-0.808363	1.58127
1564.33	-36150.7	-14564.4	4.75	-0.0165737	-0.819522	1.58376
1564.35	-36150.7	-14564.5	4.75005	-0.0181439	-0.824763	1.58526
1564.36	-36150.8	-14564.6	4.75008	-0.0194246	-0.82457	1.58594
1564.38	-36150.8	-14564.6	4.75	-0.02	-0.82	1.58606
1564.4	-36150.8	-14564.7	4.7498	-0.0195734	-0.811798	1.58579
1564.41	-36150.9	-14564.8	4.74972	-0.0183248	-0.799459	1.58508
1564.43	-36150.9	-14564.9	4.75004	-0.0165533	-0.782164	1.58378
1564.45	-36150.9	-14564.9	4.75093	-0.0145	-0.759697	1.58186
1564.47	-36150.9	-14565	4.75218	-0.0122111	-0.733848	1.57952
1564.48	-36151	-14565.1	4.75348	-0.00969197	-0.706833	1.57705
1564.5	-36151	-14565.2	4.75462	-0.00705483	-0.680675	1.57469
1564.52	-36151	-14565.3	4.7557	-0.00471233	-0.656863	1.57248
1564.53	-36151	-14565.3	4.75689	-0.00312916	-0.636789	1.57047
1564.55	-36151.1	-14565.4	4.7582	-0.0025665	-0.621281	1.56869
1564.57	-36151.1	-14565.5	4.75938	-0.00280035	-0.609817	1.56726
1564.59	-36151.1	-14565.6	4.76012	-0.00353644	-0.601681	1.56626
1564.6	-36151.1	-14565.6	4.76029	-0.00454842	-0.596347	1.56571
1564.62	-36151.2	-14565.7	4.76014	-0.00574726	-0.593672	1.56546
1564.64	-36151.2	-14565.8	4.75996	-0.00705997	-0.59356	1.56532
1564.65	-36151.2	-14565.9	4.75993	-0.00836912	-0.595783	1.56513
1564.67	-36151.3	-14566	4.75997	-0.00948074	-0.599892	1.56472
1564.69	-36151.3	-14566	4.76001	-0.0101954	-0.605415	1.56395
1564.7	-36151.3	-14566.1	4.76	-0.0104266	-0.611918	1.56272
1564.72	-36151.3	-14566.2	4.75999	-0.0102534	-0.619023	1.56107
1564.74	-36151.3	-14566.3	4.76002	-0.00976544	-0.626347	1.55903
1564.76	-36151.4	-14566.3	4.76007	-0.0089418	-0.633168	1.55651
1564.77	-36151.4	-14566.4	4.76006	-0.00762291	-0.638336	1.55328
1564.79	-36151.4	-14566.5	4.75991	-0.00563966	-0.640671	1.5491
1564.81	-36151.4	-14566.6	4.75971	-0.00280628	-0.638985	1.54393
1564.82	-36151.5	-14566.6	4.75978	0.00108102	-0.632072	1.53793
1564.84	-36151.5	-14566.7	4.76042	0.00621686	-0.618769	1.53124
1564.86	-36151.5	-14566.8	4.76157	0.0125941	-0.598759	1.52387
1564.87	-36151.5	-14566.9	4.76286	0.0200187	-0.572508	1.51565
1564.89	-36151.6	-14567	4.76392	0.0282901	-0.54052	1.50644
1564.91	-36151.6	-14567	4.76484	0.0372155	-0.503462	1.49644
1564.93	-36151.6	-14567.1	4.76607	0.0466082	-0.462127	1.48616
1564.94	-36151.6	-14567.2	4.76802	0.0562621	-0.417466	1.47612
1564.96	-36151.6	-14567.3	4.77047	0.0657233	-0.372334	1.4666
1564.98	-36151.7	-14567.3	4.77278	0.0743697	-0.330883	1.45778
1564.99	-36151.7	-14567.4	4.77437	0.0816319	-0.296847	1.44978
1565.01	-36151.7	-14567.5	4.77538	0.0875066	-0.269498	1.4424
1565.03	-36151.7	-14567.6	4.77638	0.0923195	-0.245516	1.43524
1565.04	-36151.8	-14567.7	4.77784	0.0963567	-0.222029	1.42804
1565.06	-36151.8	-14567.7	4.77967	0.0995445	-0.200135	1.42148
1565.08	-36151.8	-14567.8	4.7815	0.101701	-0.182471	1.4166
1565.1	-36151.8	-14567.9	4.78309	0.103122	-0.168781	1.41331
1565.11	-36151.8	-14568	4.7844	0.104357	-0.157625	1.41117
1565.13	-36151.9	-14568.1	4.78634	0.106335	-0.147789	1.4106
1565.15	-36151.9	-14568.1	4.78977	0.109763	-0.139384	1.41224
1565.16	-36151.9	-14568.2	4.79318	0.11318	-0.139521	1.41586
1565.18	-36151.9	-14568.3	4.7949	0.114982	-0.15457	1.421
1565.2	-36151.9	-14568.4	4.79652	0.116535	-0.175539	1.42766
1565.21	-36152	-14568.4	4.79989	0.119572	-0.191408	1.43568
1565.23	-36152	-14568.5	4.80333	0.123333	-0.203333	1.44336
1565.25	-36152	-14568.6	4.80505	0.127173	-0.214756	1.44878
1565.27	-36152	-14568.7	4.80682	0.133871	-0.223735	1.45101
1565.28	-36152.1	-14568.7	4.81028	0.146272	-0.227695	1.44915
1565.3	-36152.1	-14568.8	4.81346	0.164566	-0.226456	1.44164
1565.32	-36152.1	-14568.9	4.81487	0.188869	-0.220694	1.42681
1565.33	-36152.1	-14569	4.81708	0.220903	-0.212272	1.403
1565.35	-36152.2	-14569.1	4.82204	0.262225	-0.201969	1.36942
1565.37	-36152.2	-14569.1	4.82755	0.312965	-0.186821	1.32763
1565.38	-36152.2	-14569.2	4.83213	0.372463	-0.165594	1.27865
1565.4	-36152.2	-14569.3	4.83788	0.438771	-0.142746	1.22121
1565.42	-36152.2	-14569.4	4.84617	0.510667	-0.121797	1.15525
1565.44	-36152.3	-14569.5	4.85554	0.589095	-0.102075	1.08442
1565.45	-36152.3	-14569.5	4.8653	0.672379	-0.0837506	1.0123
1565.47	-36152.3	-14569.6	4.87714	0.752959	-0.0699273	0.941185
1565.49	-36152.3	-14569.7	4.89188	0.826817	-0.062317	0.872535
1565.5	-36152.4	-14569.8	4.90823	0.89723	-0.0596304	0.806614
1565.52	-36152.4	-14569.9	4.92526	0.96444	-0.0607445	0.744004
1565.54	-36152.4	-14569.9	4.94302	1.0223	-0.0653362	0.686017
1565.55	-36152.4	-14570	4.96137	1.06825	-0.0732114	0.6325
1565.57	-36152.4	-14570.1	4.97984	1.10593	-0.084242	0.58106
1565.59	-36152.5	-14570.2	4.99853	1.13763	-0.0978854	0.530368
1565.61	-36152.5	-14570.3	5.01835	1.16296	-0.112986	0.480925
1565.62	-36152.5	-14570.4	5.03914	1.18205	-0.128527	0.433524
1565.64	-36152.5	-14570.4	5.05936	1.19599	-0.143758	0.389059
1565.66	-36152.6	-14570.5	5.07909	1.20595	-0.158659	0.346442
1565.67	-36152.6	-14570.6	5.10017	1.21306	-0.173898	0.302629
1565.69	-36152.6	-14570.7	5.12134	1.21817	-0.188074	0.259634
1565.71	-36152.6	-14570.8	5.13827	1.22174	-0.197865	0.224078
1565.72	-36152.7	-14570.9	5.15441	1.22499	-0.207166	0.183352
1565.74	-36152.7	-14570.9	5.17917	1.22923	-0.225258	0.109934
1565.76	-36152.7	-14571	5.20221	1.22846	-0.241581	0.0221961
1565.78	-36152.7	-14571.1	5.22238	1.22466	-0.255157	-0.0649768
1565.79	-36152.8	-14571.2	5.24312	1.22046	-0.266725	-0.149923
1565.81	-36152.8	-14571.3	5.26275	1.22328	-0.276585	-0.232277
1565.83	-36152.8	-14571.4	5.28385	1.23488	-0.28494	-0.326509
1565.84	-36152.8	-14571.5	5.30397	1.25615	-0.289527	-0.427847
1565.86	-36152.9	-14571.5	5.32613	1.2796	-0.289798	-0.537746
1565.88	-36152.9	-14571.6	5.35091	1.3047	-0.292435	-0.669664
1565.89	-36152.9	-14571.7	5.37461	1.32291	-0.295597	-0.808519
1565.91	-36152.9	-14571.8	5.39768	1.3415	-0.30196	-0.948193
1565.93	-36152.9	-14571.9	5.42237	1.36513	-0.305857	-1.09749
1565.95	-36153	-14572	5.44582	1.3968	-0.312481	-1.23389
1565.96	-36153	-14572.1	5.47044	1.43553	-0.313437	-1.36398
1565.98	-36153	-14572.2	5.49397	1.46984	-0.313449	-1.467
1566	-36153	-14572.3	5.5172	1.49698	-0.310475	-1.54354
1566.01	-36153.1	-14572.3	5.54181	1.52201	-0.306863	-1.60065
1566.03	-36153.1	-14572.4	5.56843	1.54216	-0.303527	-1.64273
1566.05	-36153.1	-14572.5	5.59505	1.56228	-0.300204	-1.67673
1566.06	-36153.1	-14572.6	5.62333	1.57667	-0.296667	-1.70697
1566.08	-36153.2	-14572.7	5.65	1.58667	-0.293333	-1.72549
1566.1	-36153.2	-14572.8	5.67667	1.59333	-0.29	-1.73638
1566.12	-36153.2	-14572.9	5.70496	1.59688	-0.290132	-1.74205
1566.13	-36153.2	-14573	5.73154	1.60009	-0.293538	-1.74405
1566.15	-36153.3	-14573.1	5.75831	1.59998	-0.296893	-1.74268
1566.17	-36153.3	-14573.2	5.78658	1.59999	-0.300197	-1.73518
1566.18	-36153.3	-14573.3	5.81307	1.60006	-0.299879	-1.7213
1566.2	-36153.3	-14573.4	5.83996	1.59974	-0.300294	-1.69964
1566.22	-36153.4	-14573.5	5.86819	1.596	-0.303863	-1.67116
1566.23	-36153.4	-14573.6	5.89461	1.59278	-0.30774	-1.64059
1566.25	-36153.4	-14573.7	5.92162	1.58934	-0.314081	-1.60819
1566.27	-36153.4	-14573.8	5.9498	1.58604	-0.318088	-1.5705
1566.29	-36153.5	-14573.9	5.9761	1.58184	-0.324289	-1.53043
1566.3	-36153.5	-14573.9	6.00345	1.57572	-0.328021	-1.48195
1566.32	-36153.5	-14574.1	6.03051	1.57149	-0.335345	-1.42377
1566.34	-36153.5	-14574.2	6.05401	1.56558	-0.342354	-1.3605
1566.35	-36153.6	-14574.3	6.08171	1.56139	-0.35416	-1.28425
1566.37	-36153.6	-14574.4	6.10959	1.55529	-0.367176	-1.19835
1566.39	-36153.6	-14574.5	6.13593	1.55121	-0.377202	-1.11491
1566.4	-36153.6	-14574.6	6.16324	1.54498	-0.384911	-1.03264
1566.42	-36153.7	-14574.7	6.19149	1.54264	-0.389081	-0.953972
1566.44	-36153.7	-14574.8	6.21613	1.54591	-0.395834	-0.884673
1566.46	-36153.7	-14574.9	6.24132	1.56126	-0.404323	-0.815616
1566.47	-36153.7	-14575	6.26953	1.58438	-0.413495	-0.750818
1566.49	-36153.8	-14575.1	6.29563	1.60744	-0.419949	-0.697195
1566.51	-36153.8	-14575.2	6.32343	1.63188	-0.425205	-0.650927
1566.52	-36153.8	-14575.3	6.35062	1.65446	-0.428647	-0.613731
1566.54	-36153.8	-14575.4	6.37913	1.67282	-0.430267	-0.582272
1566.56	-36153.9	-14575.5	6.40828	1.68597	-0.429937	-0.547668
1566.57	-36153.9	-14575.6	6.43792	1.69612	-0.430016	-0.511329
1566.59	-36153.9	-14575.7	6.46536	1.7041	-0.430001	-0.476654
1566.61	-36153.9	-14575.8	6.49554	1.71084	-0.42998	-0.443706
1566.62	-36154	-14575.9	6.52401	1.71658	-0.430085	-0.412315
1566.64	-36154	-14576	6.55264	1.7111	-0.429682	-0.376838
1566.66	-36154	-14576.1	6.58161	1.67841	-0.432152	-0.323556
1566.68	-36154	-14576.3	6.61139	1.62147	-0.43567	-0.259391
1566.69	-36154.1	-14576.4	6.63877	1.55993	-0.439283	-0.189653
1566.71	-36154.1	-14576.5	6.66692	1.48534	-0.440133	-0.113235
1566.73	-36154.1	-14576.6	6.69137	1.40838	-0.439966	-0.0348011
1566.74	-36154.1	-14576.7	6.7146	1.32493	-0.440002	0.0446607
1566.76	-36154.2	-14576.8	6.73633	1.23016	-0.440021	0.129567
1566.78	-36154.2	-14576.9	6.75674	1.13854	-0.43991	0.200879
1566.8	-36154.2	-14577	6.77367	1.05474	-0.440339	0.252944
1566.81	-36154.2	-14577.1	6.79141	0.969884	-0.434622	0.287871
1566.83	-36154.3	-14577.3	6.8052	0.889078	-0.419202	0.307525
1566.85	-36154.3	-14577.4	6.81837	0.810284	-0.391159	0.323648
1566.86	-36154.3	-14577.5	6.8325	0.712844	-0.346196	0.342966
1566.88	-36154.3	-14577.6	6.84597	0.603552	-0.299284	0.364804
1566.9	-36154.3	-14577.7	6.85616	0.477874	-0.255915	0.382573
1566.91	-36154.4	-14577.8	6.86333	0.343333	-0.21	0.393246
1566.93	-36154.4	-14578	6.86667	0.223333	-0.16	0.392157
1566.95	-36154.4	-14578	6.87	0.116667	-0.11	0.385621
1566.97	-36154.5	-14578.2	6.86998	0.0217504	-0.0823394	0.371584
1566.98	-36154.5	-14578.3	6.87	-0.0466583	-0.0730617	0.352745
1567	-36154.5	-14578.4	6.87003	-0.0921309	-0.0658369	0.327325
1567.02	-36154.5	-14578.5	6.86977	-0.118935	-0.0435957	0.299927
1567.03	-36154.6	-14578.6	6.86624	-0.13552	-0.0168973	0.280226
1567.05	-36154.6	-14578.7	6.86294	-0.155381	0.00534415	0.268002
1567.07	-36154.6	-14578.8	6.85938	-0.168743	0.0136099	0.261592
1567.08	-36154.6	-14579	6.85612	-0.177732	0.00859791	0.257734
1567.1	-36154.6	-14579.1	6.85259	-0.180115	-0.00233614	0.257184
1567.12	-36154.7	-14579.2	6.84986	-0.179904	-0.016578	0.260687
1567.13	-36154.7	-14579.3	6.84954	-0.180243	-0.0298448	0.270926
1567.15	-36154.7	-14579.4	6.8458	-0.179029	-0.0428294	0.287995
1567.17	-36154.8	-14579.5	6.84214	-0.16999	-0.0523459	0.310615
1567.19	-36154.8	-14579.7	6.83992	-0.155024	-0.0580351	0.331429
1567.2	-36154.8	-14579.7	6.83927	-0.132065	-0.0601396	0.349383
1567.22	-36154.8	-14579.9	6.83542	-0.103809	-0.0602267	0.363655
1567.24	-36154.8	-14580	6.83199	-0.0764782	-0.0586401	0.371625
1567.25	-36154.9	-14580.1	6.82972	-0.0457562	-0.0489535	0.372881
1567.27	-36154.9	-14580.2	6.83015	-0.0119609	-0.0330888	0.365652
1567.29	-36154.9	-14580.3	6.82972	0.0254075	-0.0169652	0.35127
1567.31	-36154.9	-14580.4	6.83121	0.0707601	0.00270405	0.325626
1567.32	-36155	-14580.6	6.83498	0.126273	0.0299326	0.288322
1567.34	-36155	-14580.7	6.83826	0.185779	0.0637809	0.241813
1567.36	-36155	-14580.8	6.84143	0.262251	0.0985348	0.185995
1567.37	-36155	-14580.9	6.84664	0.348157	0.11732	0.127826
1567.39	-36155.1	-14581	6.85354	0.429211	0.120511	0.0747722
1567.41	-36155.1	-14581.1	6.86045	0.508434	0.119612	0.021404
1567.42	-36155.1	-14581.2	6.8671	0.583197	0.121877	-0.0328223
1567.44	-36155.2	-14581.4	6.87534	0.658631	0.124204	-0.0902248
1567.46	-36155.2	-14581.5	6.88794	0.74752	0.119617	-0.156826
1567.48	-36155.2	-14581.6	6.90404	0.834936	0.110794	-0.221139
1567.49	-36155.2	-14581.7	6.92071	0.914087	0.0973448	-0.272285
1567.51	-36155.2	-14581.8	6.93811	0.982476	0.0905816	-0.312684
1567.53	-36155.3	-14581.9	6.9553	1.03864	0.086296	-0.341508
1567.54	-36155.3	-14582	6.97124	1.08621	0.0735833	-0.365984
1567.56	-36155.3	-14582.1	6.99187	1.13499	0.0663201	-0.393114
1567.58	-36155.4	-14582.3	7.00941	1.18272	0.0730627	-0.421452
1567.59	-36155.4	-14582.4	7.02838	1.22672	0.0904747	-0.449728
1567.61	-36155.4	-14582.5	7.04945	1.26709	0.0940404	-0.477915
1567.63	-36155.4	-14582.6	7.07252	1.29834	0.0905511	-0.501803
1567.64	-36155.5	-14582.7	7.09578	1.32586	0.0909866	-0.520868
1567.66	-36155.5	-14582.8	7.12045	1.34487	0.118346	-0.537514
1567.68	-36155.5	-14583	7.14398	1.35876	0.166934	-0.549918
1567.7	-36155.5	-14583.1	7.16715	1.36609	0.223235	-0.560043
1567.71	-36155.6	-14583.2	7.1919	1.36991	0.280075	-0.566185
1567.73	-36155.6	-14583.3	7.2153	1.36999	0.336406	-0.569614
1567.75	-36155.6	-14583.5	7.23867	1.37014	0.399857	-0.569779
1567.76	-36155.7	-14583.6	7.26	1.36333	0.45	-0.566449
1567.78	-36155.7	-14583.7	7.28	1.34667	0.49	-0.552288
1567.8	-36155.7	-14583.8	7.3	1.31333	0.536667	-0.522876
1567.82	-36155.7	-14583.9	7.3248	1.25632	0.604036	-0.473929
1567.83	-36155.8	-14584.1	7.34793	1.19291	0.66672	-0.417003
1567.85	-36155.8	-14584.2	7.36776	1.12574	0.71957	-0.353186
1567.87	-36155.8	-14584.3	7.38532	1.04694	0.764863	-0.277169
1567.88	-36155.9	-14584.4	7.40198	0.959046	0.804921	-0.193184
1567.9	-36155.9	-14584.5	7.41852	0.852452	0.848323	-0.0926057
1567.92	-36155.9	-14584.7	7.432	0.724623	0.885838	0.0252694
1567.93	-36156	-14584.8	7.44166	0.605876	0.909471	0.139367
1567.95	-36156	-14584.9	7.45194	0.490265	0.91752	0.247875
1567.97	-36156	-14585	7.46201	0.387227	0.920468	0.348268
1567.99	-36156.1	-14585.2	7.4676	0.30144	0.925261	0.42688
1568	-36156.1	-14585.3	7.47079	0.231116	0.935545	0.494146
1568.02	-36156.1	-14585.4	7.47431	0.176352	0.940776	0.547628
1568.04	-36156.2	-14585.5	7.4778	0.1404	0.938708	0.584761
1568.05	-36156.2	-14585.6	7.4803	0.112852	0.93761	0.611802
1568.07	-36156.2	-14585.8	7.47973	0.0945359	0.947761	0.630899
1568.09	-36156.3	-14585.9	7.48091	0.0832838	0.961379	0.641107
1568.1	-36156.3	-14586	7.4846	0.0804711	0.974992	0.643853
1568.12	-36156.3	-14586.1	7.48825	0.0855889	0.988801	0.638225
1568.14	-36156.4	-14586.3	7.49035	0.0950373	1.00258	0.623527
1568.15	-36156.4	-14586.4	7.48968	0.118551	1.01338	0.598099
1568.17	-36156.4	-14586.5	7.49141	0.153599	1.01992	0.563975
1568.19	-36156.5	-14586.6	7.49458	0.191704	1.02533	0.527195
1568.21	-36156.5	-14586.7	7.50007	0.233279	1.0273	0.486887
1568.22	-36156.6	-14586.9	7.50511	0.275202	1.02372	0.447006
1568.24	-36156.6	-14587	7.51018	0.311727	1.01545	0.412486
1568.26	-36156.6	-14587.1	7.51523	0.342306	1.00123	0.382159
1568.27	-36156.7	-14587.2	7.5204	0.367243	0.981842	0.35875
1568.29	-36156.7	-14587.4	7.5269	0.390716	0.959963	0.344974
1568.31	-36156.7	-14587.5	7.53631	0.411068	0.935423	0.340632
1568.33	-36156.8	-14587.6	7.54462	0.42562	0.91022	0.349595
1568.34	-36156.8	-14587.7	7.55093	0.438013	0.877374	0.365499
1568.36	-36156.9	-14587.8	7.55769	0.456296	0.835913	0.382243
1568.38	-36156.9	-14588	7.56693	0.481962	0.794493	0.387026
1568.39	-36157	-14588.1	7.57703	0.508943	0.757935	0.379544
1568.41	-36157	-14588.2	7.58751	0.5345	0.716548	0.364499
1568.43	-36157	-14588.3	7.5977	0.555736	0.678174	0.349315
1568.44	-36157.1	-14588.5	7.60758	0.572768	0.644085	0.338637
1568.46	-36157.1	-14588.6	7.61814	0.590104	0.614843	0.330984
1568.48	-36157.2	-14588.7	7.62827	0.609438	0.587724	0.327396
1568.5	-36157.2	-14588.8	7.63818	0.634706	0.566229	0.322478
1568.51	-36157.2	-14588.9	7.64875	0.666385	0.554007	0.315692
1568.53	-36157.3	-14589.1	7.65889	0.693789	0.552988	0.308029
1568.55	-36157.3	-14589.2	7.66861	0.717338	0.556349	0.301457
1568.56	-36157.4	-14589.3	7.68248	0.738862	0.556839	0.294458
1568.58	-36157.4	-14589.5	7.69591	0.755799	0.550554	0.290932
1568.6	-36157.4	-14589.6	7.70918	0.769279	0.540518	0.292607
1568.61	-36157.5	-14589.7	7.72333	0.78	0.533333	0.305011
1568.63	-36157.5	-14589.8	7.73667	0.786667	0.526667	0.323529
1568.65	-36157.6	-14589.9	7.75	0.793333	0.523333	0.348584
1568.66	-36157.6	-14590	7.76415	0.796764	0.516301	0.379977
1568.68	-36157.7	-14590.2	7.77743	0.796552	0.509348	0.41623
1568.7	-36157.7	-14590.3	7.79082	0.793074	0.492086	0.457915
1568.72	-36157.8	-14590.4	7.80496	0.789898	0.466418	0.501717
1568.73	-36157.8	-14590.6	7.8182	0.789794	0.432681	0.540024
1568.75	-36157.8	-14590.7	7.83165	0.786281	0.394666	0.572449
1568.77	-36157.9	-14590.8	7.84576	0.782279	0.3448	0.602682
1568.78	-36157.9	-14590.9	7.85897	0.775817	0.298144	0.624555
1568.8	-36158	-14591.1	7.87248	0.772784	0.253295	0.6435
1568.82	-36158	-14591.2	7.88656	0.76917	0.223737	0.657781
1568.84	-36158.1	-14591.3	7.89974	0.765904	0.202956	0.668919
1568.85	-36158.1	-14591.4	7.91332	0.762507	0.183692	0.677377
1568.87	-36158.2	-14591.6	7.92731	0.758984	0.150123	0.684864
1568.89	-36158.2	-14591.7	7.94069	0.755747	0.116208	0.689852
1568.9	-36158.2	-14591.8	7.95341	0.752145	0.0792033	0.6937
1568.92	-36158.3	-14591.9	7.96333	0.749627	0.0453618	0.695435
1568.94	-36158.3	-14592.1	7.97438	0.750309	0.0176087	0.69645
1568.95	-36158.4	-14592.2	7.98832	0.748979	-0.00315566	0.697545
1568.97	-36158.4	-14592.3	8.00254	0.745265	-0.0210733	0.698861
