# Supplementary material for: Extraction of driving behavior primitives considering driver expectation and vehicle dynamics
Source: PLoS One. 2025 Dec 31;20(12):e0340123. doi: 10.1371/journal.pone.0340123 (PMC12755792; doi:10.1371/journal.pone.0340123)
Supplement: S2 File — The dataset utilized in this study is organized into two main folders, categorizing driving scenarios into straight driving and turning maneuvers. These folders contain the raw, unprocessed behavioral data. For a detailed description of the variables and format within the.xlsx files, please refer to the accompanying readme.txt file. (ZIP) [file pone.0340123.s002.zip › DataSetForPimitiveExaction-2/turning/c29_w_3.xlsx]

## Sheet: Sheet1
1584.78	-36221.7	-14766	5.97877	-3.1288	0.0411044	3.08705
1584.8	-36221.7	-14766.1	5.92518	-3.13209	0.0397982	3.11092
1584.82	-36221.8	-14766.2	5.87396	-3.1353	0.0400606	3.14053
1584.83	-36221.8	-14766.2	5.82501	-3.13962	0.0399641	3.17798
1584.85	-36221.8	-14766.3	5.77009	-3.13626	0.0400747	3.22632
1584.87	-36221.9	-14766.4	5.71531	-3.12467	0.0397146	3.27907
1584.88	-36221.9	-14766.5	5.66285	-3.10607	0.0422392	3.32797
1584.9	-36221.9	-14766.6	5.60632	-3.08563	0.0456381	3.36745
1584.92	-36222	-14766.7	5.55479	-3.05583	0.0516405	3.38033
1584.93	-36222	-14766.8	5.5052	-3.00752	0.0584288	3.35462
1584.95	-36222	-14766.9	5.45521	-2.91298	0.0654166	3.28418
1584.97	-36222.1	-14767	5.40816	-2.80298	0.0721985	3.18564
1584.99	-36222.1	-14767	5.36156	-2.68782	0.0787283	3.08883
1585	-36222.1	-14767.1	5.31537	-2.56726	0.0859973	3.00751
1585.02	-36222.2	-14767.2	5.27136	-2.44613	0.0896799	2.95943
1585.04	-36222.2	-14767.3	5.23438	-2.2855	0.0929241	2.92659
1585.05	-36222.2	-14767.4	5.19554	-2.08253	0.0964345	2.89103
1585.07	-36222.2	-14767.5	5.16182	-1.87753	0.0999205	2.85145
1585.09	-36222.3	-14767.5	5.13173	-1.70136	0.099928	2.78529
1585.1	-36222.3	-14767.6	5.10333	-1.48	0.103333	2.66558
1585.12	-36222.3	-14767.7	5.08	-1.23333	0.106667	2.48366
1585.14	-36222.4	-14767.8	5.06333	-0.953333	0.11	2.26362
1585.15	-36222.4	-14767.9	5.04931	-0.714513	0.109975	2.01129
1585.17	-36222.4	-14768	5.03942	-0.541331	0.110009	1.75789
1585.19	-36222.5	-14768	5.02947	-0.413191	0.109991	1.45933
1585.21	-36222.5	-14768.1	5.0228	-0.309095	0.110062	1.09438
1585.22	-36222.5	-14768.2	5.01965	-0.232453	0.109763	0.752685
1585.24	-36222.6	-14768.3	5.01626	-0.177133	0.106243	0.453207
1585.26	-36222.6	-14768.4	5.01264	-0.129522	0.102584	0.219545
1585.27	-36222.6	-14768.4	5.00979	-0.0987143	0.100053	0.0770177
1585.29	-36222.6	-14768.5	5.01005	-0.0765318	0.104476	-0.0042879
1585.31	-36222.7	-14768.6	5.00999	-0.0597971	0.111643	-0.0432174
1585.33	-36222.7	-14768.7	5.00997	-0.0475246	0.118205	-0.0581257
1585.34	-36222.7	-14768.8	5.01013	-0.0374706	0.124956	-0.0654622
1585.36	-36222.8	-14768.8	5.00928	-0.02751	0.132172	-0.0679815
1585.38	-36222.8	-14768.9	5.00567	-0.0221948	0.137893	-0.0688741
1585.39	-36222.8	-14769	5.00215	-0.0189957	0.140972	-0.0702418
1585.41	-36222.9	-14769.1	4.99968	-0.0155088	0.144547	-0.0730955
1585.43	-36222.9	-14769.1	5.00008	-0.0119606	0.147851	-0.0758441
1585.44	-36222.9	-14769.2	4.99998	-0.00973736	0.151119	-0.0761223
1585.46	-36223	-14769.3	5.00001	-0.0100762	0.155525	-0.0738416
1585.48	-36223	-14769.4	5	-0.00997971	0.164125	-0.0711262
1585.5	-36223	-14769.5	5	-0.010005	0.173155	-0.0709432
1585.51	-36223	-14769.6	5	-0.00999859	0.180037	-0.0737444
1585.53	-36223.1	-14769.6	5	-0.0100004	0.185094	-0.0782403
1585.55	-36223.1	-14769.7	5	-0.00999991	0.188513	-0.0832618
1585.56	-36223.1	-14769.8	5	-0.01	0.190281	-0.0889049
1585.58	-36223.2	-14769.9	5	-0.01	0.189993	-0.0948907
1585.6	-36223.2	-14769.9	5	-0.00999998	0.189761	-0.101306
1585.61	-36223.2	-14770	5	-0.0100001	0.191725	-0.105825
1585.63	-36223.3	-14770.1	5	-0.00999962	0.195337	-0.10722
1585.65	-36223.3	-14770.2	5	-0.0100013	0.198733	-0.11051
1585.66	-36223.3	-14770.3	5	-0.00999468	0.202203	-0.122325
1585.68	-36223.3	-14770.3	5	-0.0100199	0.205387	-0.164198
1585.7	-36223.4	-14770.4	5	-0.00993314	0.209218	-0.276843
1585.72	-36223.4	-14770.5	5	-0.0102662	0.210186	-0.480232
1585.73	-36223.4	-14770.6	5	-0.00782995	0.209945	-0.784194
1585.75	-36223.5	-14770.6	4.99999	-0.00416654	0.210044	-1.02992
1585.77	-36223.5	-14770.7	4.99999	-0.000852742	0.210001	-1.18279
1585.78	-36223.6	-14770.8	5.00006	0.00322048	0.210046	-1.33892
1585.8	-36223.6	-14770.9	5.00003	0.00881256	0.210033	-1.50672
1585.82	-36223.6	-14771	4.99976	0.016332	0.209755	-1.65504
1585.84	-36223.6	-14771	4.99987	0.0250821	0.209864	-1.78425
1585.85	-36223.7	-14771.1	5.00114	0.0342274	0.211176	-1.90655
1585.87	-36223.7	-14771.2	5.0031	0.045156	0.213117	-2.02371
1585.89	-36223.7	-14771.3	5.00492	0.0595793	0.214767	-2.13371
1585.9	-36223.8	-14771.4	5.00657	0.0757273	0.21654	-2.23799
1585.92	-36223.8	-14771.4	5.00827	0.091818	0.219215	-2.33896
1585.94	-36223.8	-14771.5	5.00991	0.111904	0.223068	-2.43761
1585.95	-36223.9	-14771.6	5.01142	0.140192	0.228052	-2.5347
1585.97	-36223.9	-14771.7	5.01333	0.173333	0.233333	-2.63181
1585.99	-36223.9	-14771.8	5.01625	0.207022	0.238241	-2.72965
1586.01	-36224	-14771.8	5.02027	0.242145	0.243693	-2.82459
1586.02	-36224	-14771.9	5.02518	0.279511	0.250397	-2.91314
1586.04	-36224	-14772	5.03029	0.31531	0.257023	-2.99603
1586.06	-36224.1	-14772.1	5.03516	0.346116	0.26239	-3.07387
1586.07	-36224.1	-14772.2	5.04073	0.37303	0.267249	-3.14389
1586.09	-36224.1	-14772.2	5.04758	0.397059	0.27239	-3.20421
1586.11	-36224.2	-14772.3	5.05449	0.416267	0.277563	-3.25738
1586.12	-36224.2	-14772.4	5.06084	0.429381	0.28254	-3.30707
1586.14	-36224.2	-14772.5	5.06808	0.437928	0.287573	-3.35782
1586.16	-36224.3	-14772.5	5.07685	0.443597	0.292783	-3.41306
1586.18	-36224.3	-14772.6	5.08511	0.447464	0.297807	-3.47319
1586.19	-36224.3	-14772.7	5.09184	0.449827	0.301861	-3.53713
1586.21	-36224.4	-14772.8	5.0989	0.449626	0.303466	-3.60163
1586.23	-36224.4	-14772.9	5.10725	0.4492	0.302093	-3.66569
1586.24	-36224.4	-14772.9	5.11579	0.456976	0.298991	-3.73262
1586.26	-36224.5	-14773	5.12414	0.477659	0.295423	-3.80599
1586.28	-36224.5	-14773.1	5.13348	0.508548	0.292373	-3.88896
1586.29	-36224.5	-14773.2	5.14396	0.549448	0.290486	-3.98352
1586.31	-36224.6	-14773.3	5.15398	0.604796	0.289936	-4.08997
1586.33	-36224.6	-14773.3	5.1636	0.6746	0.290134	-4.21046
1586.35	-36224.6	-14773.4	5.17509	0.752866	0.28961	-4.34948
1586.36	-36224.7	-14773.5	5.18896	0.835282	0.287848	-4.50577
1586.38	-36224.7	-14773.6	5.20349	0.920051	0.285606	-4.67072
1586.4	-36224.8	-14773.7	5.21868	1.00323	0.283779	-4.83555
1586.41	-36224.8	-14773.8	5.23656	1.07856	0.283309	-4.99195
1586.43	-36224.8	-14773.8	5.2569	1.14319	0.284971	-5.13361
1586.45	-36224.9	-14773.9	5.27747	1.19755	0.289351	-5.25607
1586.46	-36224.9	-14774	5.29793	1.24319	0.296432	-5.35495
1586.48	-36224.9	-14774.1	5.31964	1.28231	0.305628	-5.42612
1586.5	-36225	-14774.2	5.34219	1.3143	0.316147	-5.46865
1586.52	-36225	-14774.2	5.36391	1.33639	0.327139	-5.48429
1586.53	-36225	-14774.3	5.3854	1.34813	0.338846	-5.47618
1586.55	-36225.1	-14774.4	5.40862	1.35053	0.352118	-5.44799
1586.57	-36225.1	-14774.5	5.43296	1.34379	0.366068	-5.39841
1586.58	-36225.2	-14774.6	5.45629	1.32682	0.378829	-5.32321
1586.6	-36225.2	-14774.7	5.47827	1.29202	0.390571	-5.22224
1586.62	-36225.2	-14774.7	5.49951	1.22899	0.402469	-5.09665
1586.63	-36225.3	-14774.8	5.51913	1.13597	0.4141	-4.93793
1586.65	-36225.3	-14774.9	5.53582	1.01577	0.424291	-4.73408
1586.67	-36225.4	-14775	5.55072	0.873569	0.432218	-4.48346
1586.69	-36225.4	-14775.1	5.56562	0.716825	0.437343	-4.18955
1586.7	-36225.5	-14775.2	5.57873	0.560786	0.439854	-3.85552
1586.72	-36225.5	-14775.3	5.58738	0.421393	0.440346	-3.48338
1586.74	-36225.5	-14775.3	5.59279	0.299953	0.440025	-3.0692
1586.75	-36225.6	-14775.4	5.59709	0.193219	0.440358	-2.60966
1586.77	-36225.6	-14775.5	5.59991	0.101554	0.443062	-2.1168
1586.79	-36225.7	-14775.6	5.60041	0.0266029	0.449242	-1.61012
1586.8	-36225.7	-14775.7	5.6	-0.03	0.456667	-1.11874
1586.82	-36225.7	-14775.8	5.60014	-0.0676685	0.462649	-0.670242
1586.84	-36225.8	-14775.9	5.6	-0.09	0.466667	-0.27451
1586.86	-36225.8	-14775.9	5.59858	-0.101595	0.468886	0.0622412
1586.87	-36225.9	-14776	5.59655	-0.106881	0.470056	0.330717
1586.89	-36225.9	-14776.1	5.59476	-0.109416	0.471196	0.525614
1586.91	-36226	-14776.2	5.59314	-0.109968	0.473758	0.657599
1586.92	-36226	-14776.3	5.5915	-0.108792	0.478496	0.74102
1586.94	-36226	-14776.4	5.5898	-0.106325	0.483953	0.791166
1586.96	-36226.1	-14776.5	5.58806	-0.10303	0.488974	0.82118
1586.97	-36226.1	-14776.5	5.58638	-0.0993389	0.494357	0.837683
1586.99	-36226.2	-14776.6	5.58474	-0.0957161	0.50016	0.845464
1587.01	-36226.2	-14776.7	5.58285	-0.0927108	0.503879	0.847661
1587.03	-36226.2	-14776.8	5.58085	-0.0907296	0.50504	0.846799
1587.04	-36226.3	-14776.9	5.57989	-0.0898611	0.507992	0.84464
1587.06	-36226.3	-14777	5.5801	-0.0898669	0.514695	0.842098
1587.08	-36226.4	-14777.1	5.57972	-0.0900153	0.522018	0.838791
1587.09	-36226.4	-14777.1	5.57798	-0.08996	0.528508	0.834766
1587.11	-36226.5	-14777.2	5.57603	-0.0900918	0.536452	0.831011
1587.13	-36226.5	-14777.3	5.57445	-0.0902911	0.546583	0.827836
1587.14	-36226.5	-14777.4	5.57263	-0.0895949	0.556821	0.824458
1587.16	-36226.6	-14777.5	5.57069	-0.0878107	0.565638	0.822303
1587.18	-36226.6	-14777.6	5.56987	-0.0859583	0.572657	0.826141
1587.2	-36226.7	-14777.7	5.5701	-0.0843396	0.577865	0.839416
1587.21	-36226.7	-14777.7	5.56953	-0.0822768	0.581654	0.863738
1587.23	-36226.8	-14777.8	5.56773	-0.0803249	0.586086	0.905221
1587.25	-36226.8	-14777.9	5.56583	-0.0803655	0.594942	0.974759
1587.26	-36226.9	-14778	5.56418	-0.0823497	0.610373	1.07762
1587.28	-36226.9	-14778.1	5.56225	-0.0841729	0.632685	1.21274
1587.3	-36227	-14778.2	5.56042	-0.0857047	0.662257	1.37957
1587.31	-36227	-14778.2	5.55988	-0.0885968	0.699333	1.5776
1587.33	-36227	-14778.3	5.5601	-0.092285	0.739725	1.79561
1587.35	-36227.1	-14778.4	5.55929	-0.0946003	0.776277	2.01468
1587.37	-36227.1	-14778.5	5.55738	-0.0959826	0.808708	2.22604
1587.38	-36227.2	-14778.6	5.55547	-0.0985119	0.841284	2.42745
1587.4	-36227.2	-14778.6	5.55382	-0.102219	0.875995	2.6099
1587.42	-36227.3	-14778.7	5.55214	-0.105832	0.913065	2.76049
1587.43	-36227.3	-14778.8	5.5504	-0.109192	0.95114	2.87482
1587.45	-36227.4	-14778.9	5.54872	-0.112707	0.988239	2.95364
1587.47	-36227.4	-14779	5.54706	-0.116005	1.02469	2.99922
1587.48	-36227.5	-14779	5.54537	-0.118397	1.06122	3.01471
1587.5	-36227.5	-14779.1	5.54364	-0.119828	1.09237	3.00421
1587.52	-36227.6	-14779.2	5.54191	-0.12049	1.11074	2.97274
1587.54	-36227.6	-14779.3	5.5402	-0.12013	1.11663	2.92831
1587.55	-36227.7	-14779.4	5.53853	-0.118824	1.11293	2.87932
1587.57	-36227.7	-14779.4	5.53687	-0.119586	1.09905	2.82938
1587.59	-36227.8	-14779.5	5.53515	-0.125694	1.07341	2.78113
1587.6	-36227.8	-14779.6	5.53343	-0.135989	1.0359	2.74153
1587.62	-36227.9	-14779.7	5.53176	-0.149842	0.987659	2.71784
1587.64	-36227.9	-14779.8	5.53	-0.176667	0.933333	2.71133
1587.65	-36228	-14779.8	5.5277	-0.227762	0.875798	2.72334
1587.67	-36228	-14779.9	5.52333	-0.31	0.806667	2.76253
1587.69	-36228.1	-14780	5.51571	-0.424112	0.720567	2.83294
1587.71	-36228.1	-14780.1	5.50608	-0.550687	0.635445	2.91297
1587.72	-36228.2	-14780.2	5.49581	-0.671218	0.568762	2.98139
1587.74	-36228.2	-14780.2	5.48458	-0.78712	0.516799	3.03983
1587.76	-36228.3	-14780.3	5.47171	-0.903977	0.471404	3.09471
1587.77	-36228.3	-14780.4	5.45668	-1.02532	0.427272	3.14961
1587.79	-36228.4	-14780.5	5.43936	-1.14889	0.387133	3.20009
1587.81	-36228.4	-14780.6	5.41969	-1.2714	0.355121	3.2403
1587.82	-36228.5	-14780.6	5.39766	-1.38973	0.334117	3.26681
1587.84	-36228.6	-14780.7	5.37337	-1.50114	0.324024	3.28187
1587.86	-36228.6	-14780.8	5.34692	-1.60296	0.3243	3.28856
1587.88	-36228.7	-14780.9	5.31851	-1.69401	0.333719	3.28916
1587.89	-36228.7	-14780.9	5.28854	-1.77615	0.349663	3.28429
1587.91	-36228.8	-14781	5.25741	-1.85164	0.369358	3.27436
1587.93	-36228.8	-14781.1	5.22534	-1.92248	0.390949	3.25978
1587.94	-36228.9	-14781.2	5.19215	-1.9903	0.414166	3.2409
1587.96	-36228.9	-14781.2	5.15767	-2.05669	0.438877	3.21809
1587.98	-36229	-14781.3	5.12192	-2.122	0.46413	3.19083
1587.99	-36229	-14781.4	5.08522	-2.18483	0.487764	3.15734
1588.01	-36229.1	-14781.4	5.04792	-2.24365	0.507552	3.11581
1588.03	-36229.1	-14781.5	5.01003	-2.29822	0.522434	3.06569
1588.05	-36229.2	-14781.6	4.97114	-2.34993	0.532818	3.00807
1588.06	-36229.2	-14781.7	4.93083	-2.40024	0.539203	2.9442
1588.08	-36229.3	-14781.7	4.88916	-2.4493	0.54197	2.87637
1588.1	-36229.3	-14781.8	4.84673	-2.49593	0.541373	2.80803
1588.11	-36229.3	-14781.9	4.80411	-2.53893	0.537659	2.74265
1588.13	-36229.4	-14781.9	4.76138	-2.57874	0.530983	2.68309
1588.15	-36229.4	-14782	4.71809	-2.61733	0.521424	2.63161
1588.16	-36229.5	-14782	4.67383	-2.65659	0.509087	2.59036
1588.18	-36229.5	-14782.1	4.62863	-2.69668	0.494586	2.55977
1588.2	-36229.6	-14782.2	4.58287	-2.73634	0.478938	2.53896
1588.22	-36229.6	-14782.2	4.53693	-2.77429	0.463112	2.52696
1588.23	-36229.7	-14782.3	4.49074	-2.80905	0.447355	2.5226
1588.25	-36229.7	-14782.4	4.44394	-2.839	0.431423	2.52456
1588.27	-36229.8	-14782.4	4.39618	-2.86282	0.415122	2.53156
1588.28	-36229.8	-14782.5	4.34754	-2.8819	0.398867	2.54285
1588.3	-36229.8	-14782.5	4.29831	-2.8992	0.38343	2.55801
1588.32	-36229.9	-14782.6	4.24875	-2.9176	0.369548	2.57666
1588.33	-36229.9	-14782.7	4.19894	-2.93902	0.357669	2.59902
1588.35	-36230	-14782.7	4.14887	-2.96487	0.348094	2.62556
1588.37	-36230	-14782.8	4.09848	-2.9963	0.341059	2.65669
1588.38	-36230.1	-14782.8	4.04764	-3.03252	0.336347	2.69218
1588.4	-36230.1	-14782.9	3.99612	-3.0719	0.333555	2.73152
1588.42	-36230.1	-14782.9	3.94374	-3.11306	0.332293	2.77411
1588.44	-36230.2	-14783	3.89053	-3.15587	0.332276	2.8186
1588.45	-36230.2	-14783	3.83653	-3.20063	0.333251	2.8634
1588.47	-36230.3	-14783.1	3.78181	-3.24712	0.334759	2.90714
1588.49	-36230.3	-14783.1	3.72632	-3.29255	0.335363	2.94943
1588.5	-36230.3	-14783.2	3.67	-3.33333	0.333333	2.9902
1588.52	-36230.4	-14783.2	3.61283	-3.36714	0.327375	3.0294
1588.54	-36230.4	-14783.3	3.55495	-3.39647	0.317937	3.0671
1588.56	-36230.5	-14783.3	3.49655	-3.42506	0.305903	3.10341
1588.57	-36230.5	-14783.4	3.43782	-3.45583	0.29209	3.13862
1588.59	-36230.5	-14783.4	3.37884	-3.489	0.277099	3.17383
1588.61	-36230.6	-14783.5	3.3197	-3.52424	0.261482	3.21027
1588.62	-36230.6	-14783.5	3.26034	-3.56148	0.245857	3.24909
1588.64	-36230.6	-14783.6	3.20031	-3.60134	0.231028	3.29121
1588.66	-36230.7	-14783.6	3.13909	-3.64457	0.217825	3.33748
1588.67	-36230.7	-14783.6	3.07641	-3.69207	0.20687	3.38839
1588.69	-36230.7	-14783.7	3.01262	-3.74503	0.19828	3.44347
1588.71	-36230.8	-14783.7	2.94811	-3.8047	0.192095	3.5021
1588.73	-36230.8	-14783.8	2.88308	-3.87067	0.188037	3.56332
1588.74	-36230.8	-14783.8	2.8172	-3.93912	0.185177	3.62543
1588.76	-36230.9	-14783.8	2.75013	-4.00589	0.182511	3.68665
1588.78	-36230.9	-14783.9	2.6817	-4.06817	0.179127	3.74429
1588.79	-36230.9	-14783.9	2.61215	-4.12556	0.174272	3.79417
1588.81	-36231	-14783.9	2.54173	-4.17786	0.167214	3.83195
1588.83	-36231	-14784	2.47066	-4.2238	0.157513	3.85393
1588.84	-36231	-14784	2.39902	-4.26054	0.145161	3.85738
1588.86	-36231	-14784	2.32693	-4.28519	0.130181	3.83965
1588.88	-36231.1	-14784	2.2545	-4.29719	0.112522	3.79907
1588.89	-36231.1	-14784.1	2.18185	-4.29897	0.0920392	3.73515
1588.91	-36231.1	-14784.1	2.10909	-4.29311	0.0686064	3.64755
1588.93	-36231.1	-14784.1	2.0364	-4.28115	0.0427981	3.53788
1588.95	-36231.2	-14784.2	1.96395	-4.2635	0.0159434	3.40979
1588.96	-36231.2	-14784.2	1.89194	-4.24056	-0.0106394	3.26706
1588.98	-36231.2	-14784.2	1.82039	-4.21324	-0.0366099	3.11306
1589	-36231.2	-14784.2	1.74922	-4.18298	-0.062533	2.95084
1589.01	-36231.3	-14784.3	1.67834	-4.15112	-0.0889256	2.78342
1589.03	-36231.3	-14784.3	1.60783	-4.11749	-0.115021	2.61405
1589.05	-36231.3	-14784.3	1.53786	-4.08068	-0.13903	2.4461
1589.07	-36231.3	-14784.3	1.46863	-4.03939	-0.159274	2.28272
1589.08	-36231.3	-14784.3	1.40028	-3.99375	-0.175749	2.12406
1589.1	-36231.3	-14784.3	1.33293	-3.94484	-0.189593	1.96823
1589.12	-36231.4	-14784.4	1.26671	-3.89332	-0.20178	1.81338
1589.13	-36231.4	-14784.4	1.20172	-3.83503	-0.211384	1.65829
1589.15	-36231.4	-14784.4	1.1381	-3.76302	-0.216381	1.50213
1589.17	-36231.4	-14784.4	1.07594	-3.67092	-0.215113	1.34374
1589.18	-36231.4	-14784.4	1.01545	-3.55715	-0.209074	1.1792
1589.2	-36231.4	-14784.4	0.956807	-3.42252	-0.201317	1.00323
1589.22	-36231.4	-14784.4	0.900269	-3.26735	-0.194401	0.811017
1589.24	-36231.4	-14784.4	0.846358	-3.08817	-0.187425	0.601074
1589.25	-36231.4	-14784.5	0.795714	-2.87997	-0.178039	0.373291
1589.27	-36231.5	-14784.5	0.748947	-2.63898	-0.164343	0.12782
1589.29	-36231.5	-14784.5	0.706495	-2.36855	-0.147055	-0.133751
1589.3	-36231.5	-14784.5	0.668734	-2.07457	-0.127823	-0.409325
1589.32	-36231.5	-14784.5	0.636017	-1.76334	-0.108023	-0.696032
1589.34	-36231.5	-14784.5	0.60859	-1.44326	-0.0877381	-0.987335
1589.35	-36231.5	-14784.5	0.586667	-1.12333	-0.0666667	-1.2756
1589.37	-36231.5	-14784.5	0.570351	-0.81246	-0.044746	-1.55352
1589.39	-36231.5	-14784.5	0.559307	-0.51915	-0.0228692	-1.81513
1589.4	-36231.5	-14784.5	0.553094	-0.25181	-0.00216843	-2.05478
1589.42	-36231.5	-14784.5	0.551195	-0.0176146	0.0165066	-2.26783
1589.44	-36231.5	-14784.5	0.552865	0.180398	0.0332539	-2.45295
1589.46	-36231.5	-14784.5	0.557307	0.340058	0.0483699	-2.60951
1589.47	-36231.5	-14784.5	0.56384	0.461473	0.0620699	-2.73779
1589.49	-36231.6	-14784.6	0.572105	0.551182	0.0743401	-2.84062
1589.51	-36231.6	-14784.6	0.581802	0.616842	0.0851266	-2.92126
1589.52	-36231.6	-14784.6	0.592614	0.665066	0.0943684	-2.98298
1589.54	-36231.6	-14784.6	0.604189	0.699968	0.101987	-3.02899
1589.56	-36231.6	-14784.6	0.616171	0.725291	0.1079	-3.06248
1589.58	-36231.6	-14784.6	0.628362	0.743914	0.111926	-3.08626
1589.59	-36231.6	-14784.6	0.640881	0.756969	0.113682	-3.10231
1589.61	-36231.6	-14784.6	0.653882	0.76538	0.112769	-3.11253
1589.63	-36231.6	-14784.6	0.667375	0.770169	0.109518	-3.11823
1589.64	-36231.6	-14784.6	0.68111	0.77253	0.105517	-3.11979
1589.66	-36231.6	-14784.6	0.69482	0.773663	0.102459	-3.11751
1589.68	-36231.6	-14784.6	0.708396	0.774204	0.10102	-3.11198
1589.69	-36231.7	-14784.7	0.721964	0.773955	0.100381	-3.10426
1589.71	-36231.7	-14784.7	0.735665	0.772663	0.0996187	-3.09541
1589.73	-36231.7	-14784.7	0.749446	0.770452	0.0984069	-3.0857
1589.75	-36231.7	-14784.7	0.763012	0.767921	0.0971702	-3.07442
1589.76	-36231.7	-14784.7	0.776061	0.765678	0.09637	-3.06072
1589.78	-36231.7	-14784.7	0.788581	0.763724	0.0961744	-3.04236
1589.8	-36231.7	-14784.7	0.800872	0.761409	0.096434	-3.01555
1589.81	-36231.7	-14784.7	0.813237	0.758099	0.0969926	-2.97642
1589.83	-36231.7	-14784.7	0.825742	0.754154	0.0978692	-2.92073
1589.85	-36231.7	-14784.7	0.838232	0.750859	0.0992448	-2.84388
1589.86	-36231.8	-14784.7	0.850563	0.749441	0.10128	-2.74145
1589.88	-36231.8	-14784.8	0.862852	0.74965	0.103727	-2.61199
1589.9	-36231.8	-14784.8	0.87543	0.750072	0.10601	-2.4564
1589.91	-36231.8	-14784.8	0.888596	0.749524	0.107597	-2.276
1589.93	-36231.8	-14784.8	0.902246	0.750167	0.108611	-2.07663
1589.95	-36231.8	-14784.8	0.915994	0.756435	0.10962	-1.86721
1589.97	-36231.8	-14784.8	0.9295	0.772451	0.111158	-1.65684
1589.98	-36231.8	-14784.8	0.942913	0.798786	0.113328	-1.45593
1590	-36231.8	-14784.8	0.956667	0.833943	0.115986	-1.27567
1590.02	-36231.9	-14784.8	0.971183	0.876987	0.119055	-1.12661
1590.03	-36231.9	-14784.8	0.986742	0.931828	0.123044	-1.01394
1590.05	-36231.9	-14784.9	1.00355	1.00477	0.128753	-0.940164
1590.07	-36231.9	-14784.9	1.02184	1.10102	0.136846	-0.907268
1590.09	-36231.9	-14784.9	1.04186	1.21812	0.147022	-0.913552
1590.1	-36231.9	-14784.9	1.06392	1.35037	0.158582	-0.955782
1590.12	-36231.9	-14784.9	1.0883	1.49265	0.170952	-1.03014
1590.14	-36231.9	-14784.9	1.11521	1.64298	0.184305	-1.12949
1590.15	-36232	-14784.9	1.14484	1.80053	0.199078	-1.24555
1590.17	-36232	-14785	1.1773	1.96352	0.2155	-1.3706
1590.19	-36232	-14785	1.21243	2.12582	0.232822	-1.49964
1590.2	-36232	-14785	1.25	2.28	0.25	-1.62854
1590.22	-36232	-14785	1.28979	2.41997	0.266263	-1.75322
1590.24	-36232	-14785	1.33179	2.54512	0.281932	-1.87001
1590.26	-36232.1	-14785	1.376	2.65615	0.297599	-1.97531
1590.27	-36232.1	-14785	1.42231	2.75333	0.313632	-2.06626
1590.29	-36232.1	-14785.1	1.47022	2.83521	0.329648	-2.14235
1590.31	-36232.1	-14785.1	1.51912	2.90001	0.345105	-2.2036
1590.32	-36232.1	-14785.1	1.56855	2.94677	0.35959	-2.25012
1590.34	-36232.2	-14785.1	1.61847	2.97674	0.373038	-2.28234
1590.36	-36232.2	-14785.1	1.66895	2.9916	0.385448	-2.30074
1590.37	-36232.2	-14785.1	1.7199	2.99292	0.396755	-2.30625
1590.39	-36232.2	-14785.2	1.77102	2.98216	0.40674	-2.30091
1590.41	-36232.2	-14785.2	1.82195	2.96074	0.415162	-2.28688
1590.43	-36232.3	-14785.2	1.87238	2.93053	0.42191	-2.26586
1590.44	-36232.3	-14785.2	1.9221	2.8943	0.427133	-2.2385
1590.46	-36232.3	-14785.2	1.97092	2.85493	0.431013	-2.20537
1590.48	-36232.3	-14785.3	2.01883	2.8147	0.433772	-2.16682
1590.49	-36232.4	-14785.3	2.06617	2.77493	0.435709	-2.12285
1590.51	-36232.4	-14785.3	2.11329	2.7368	0.437126	-2.07342
1590.53	-36232.4	-14785.3	2.16024	2.7008	0.438277	-2.01744
1590.54	-36232.5	-14785.4	2.20657	2.6664	0.439343	-1.95225
1590.56	-36232.5	-14785.4	2.2518	2.63301	0.440502	-1.87514
1590.58	-36232.5	-14785.4	2.29601	2.60047	0.442102	-1.78478
1590.6	-36232.5	-14785.4	2.33993	2.56921	0.444696	-1.68161
1590.61	-36232.6	-14785.5	2.38431	2.53967	0.448843	-1.5662
1590.63	-36232.6	-14785.5	2.42904	2.51187	0.454796	-1.43883
1590.65	-36232.6	-14785.5	2.47312	2.48543	0.462478	-1.29953
1590.66	-36232.7	-14785.5	2.51554	2.4599	0.471798	-1.14837
1590.68	-36232.7	-14785.6	2.55636	2.4345	0.482603	-0.98679
1590.7	-36232.7	-14785.6	2.59665	2.40809	0.494695	-0.817496
1590.71	-36232.8	-14785.6	2.63742	2.37947	0.507853	-0.643172
1590.73	-36232.8	-14785.7	2.67861	2.34605	0.521612	-0.465467
1590.75	-36232.8	-14785.7	2.71928	2.30417	0.535307	-0.285211
1590.77	-36232.9	-14785.7	2.75854	2.25036	0.548322	-0.10331
1590.78	-36232.9	-14785.7	2.79625	2.18426	0.560715	0.0780845
1590.8	-36233	-14785.8	2.83276	2.10762	0.572999	0.255975
1590.82	-36233	-14785.8	2.86842	2.02219	0.585628	0.427358
1590.83	-36233	-14785.8	2.90298	1.92942	0.598371	0.589356
1590.85	-36233.1	-14785.9	2.93589	1.83064	0.6106	0.73916
1590.87	-36233.1	-14785.9	2.96666	1.72747	0.621758	0.874198
1590.88	-36233.2	-14785.9	2.99531	1.62416	0.63196	0.993865
1590.9	-36233.2	-14786	3.02211	1.52629	0.641644	1.09853
1590.92	-36233.2	-14786	3.04733	1.43839	0.651182	1.18881
1590.94	-36233.3	-14786	3.07122	1.35792	0.660433	1.2671
1590.95	-36233.3	-14786.1	3.09404	1.27937	0.669045	1.3365
1590.97	-36233.4	-14786.1	3.11596	1.19766	0.676816	1.40024
1590.99	-36233.4	-14786.1	3.13665	1.11032	0.684409	1.46222
1591	-36233.4	-14786.2	3.15562	1.01582	0.692795	1.52655
1591.02	-36233.5	-14786.2	3.17245	0.912793	0.702537	1.59665
1591.04	-36233.5	-14786.2	3.18719	0.800882	0.712258	1.67242
1591.05	-36233.6	-14786.3	3.2	0.68	0.72	1.75272
1591.07	-36233.6	-14786.3	3.21099	0.551175	0.724358	1.83618
1591.09	-36233.7	-14786.3	3.22005	0.419893	0.726136	1.92036
1591.11	-36233.7	-14786.4	3.22702	0.292754	0.72669	2.00255
1591.12	-36233.8	-14786.4	3.23185	0.175445	0.726887	2.08006
1591.14	-36233.8	-14786.4	3.23496	0.0705918	0.725963	2.15017
1591.16	-36233.9	-14786.5	3.23684	-0.0198239	0.722812	2.21015
1591.17	-36233.9	-14786.5	3.23781	-0.0945495	0.717295	2.25802
1591.19	-36233.9	-14786.5	3.23771	-0.154395	0.712008	2.29391
1591.21	-36234	-14786.5	3.23632	-0.200532	0.710021	2.31831
1591.22	-36234	-14786.6	3.23358	-0.23457	0.712899	2.33198
1591.24	-36234.1	-14786.6	3.22987	-0.259161	0.71862	2.33637
1591.26	-36234.1	-14786.6	3.22565	-0.277101	0.72465	2.33302
1591.28	-36234.2	-14786.7	3.22122	-0.290391	0.729477	2.32355
1591.29	-36234.2	-14786.7	3.21665	-0.29942	0.73366	2.30978
1591.31	-36234.3	-14786.7	3.21194	-0.304386	0.738009	2.29356
1591.33	-36234.3	-14786.8	3.2072	-0.305812	0.743081	2.27656
1591.34	-36234.4	-14786.8	3.20268	-0.304779	0.749005	2.26017
1591.36	-36234.4	-14786.8	3.19864	-0.302413	0.755871	2.24576
1591.38	-36234.5	-14786.8	3.19513	-0.299399	0.763893	2.23411
1591.39	-36234.5	-14786.9	3.19189	-0.295767	0.773471	2.22517
1591.41	-36234.5	-14786.9	3.18865	-0.291502	0.785005	2.21882
1591.43	-36234.6	-14786.9	3.18527	-0.286819	0.798313	2.21471
1591.45	-36234.6	-14787	3.18183	-0.282221	0.81248	2.21222
1591.46	-36234.7	-14787	3.17839	-0.278214	0.82654	2.21068
1591.48	-36234.7	-14787	3.17498	-0.274833	0.839375	2.20934
1591.5	-36234.8	-14787	3.17159	-0.271606	0.849705	2.20732
1591.51	-36234.8	-14787.1	3.16821	-0.268067	0.85633	2.20376
1591.53	-36234.9	-14787.1	3.16481	-0.26433	0.859771	2.19828
1591.55	-36234.9	-14787.1	3.1614	-0.261056	0.862151	2.19092
1591.56	-36235	-14787.1	3.15799	-0.258876	0.865514	2.18176
1591.58	-36235	-14787.2	3.15458	-0.257721	0.869708	2.17087
1591.6	-36235.1	-14787.2	3.15119	-0.256961	0.872843	2.15837
1591.62	-36235.1	-14787.2	3.14783	-0.255995	0.873106	2.14436
1591.63	-36235.2	-14787.2	3.14448	-0.254772	0.870261	2.12889
1591.65	-36235.2	-14787.3	3.14104	-0.253613	0.865145	2.11199
1591.67	-36235.3	-14787.3	3.13746	-0.252792	0.858478	2.09369
1591.68	-36235.3	-14787.3	3.13391	-0.251982	0.849587	2.07384
1591.7	-36235.4	-14787.3	3.13068	-0.250514	0.836995	2.05221
1591.72	-36235.4	-14787.4	3.12802	-0.247764	0.819528	2.02869
1591.73	-36235.5	-14787.4	3.1258	-0.243532	0.798624	2.00398
1591.75	-36235.5	-14787.4	3.12371	-0.237826	0.777014	1.97923
1591.77	-36235.6	-14787.4	3.12149	-0.230934	0.757104	1.95562
1591.79	-36235.6	-14787.4	3.11916	-0.225048	0.739031	1.93461
1591.8	-36235.7	-14787.5	3.11692	-0.223155	0.721977	1.91776
1591.82	-36235.7	-14787.5	3.11486	-0.228243	0.705278	1.90669
1591.84	-36235.8	-14787.5	3.11274	-0.24328	0.689161	1.90339
1591.85	-36235.8	-14787.5	3.11017	-0.271224	0.674169	1.90994
1591.87	-36235.9	-14787.6	3.10681	-0.314858	0.660909	1.92812
1591.89	-36235.9	-14787.6	3.10238	-0.376112	0.650296	1.9582
1591.9	-36236	-14787.6	3.09667	-0.456667	0.643333	2
1591.92	-36236	-14787.6	3.08942	-0.557356	0.640752	2.05305
1591.94	-36236.1	-14787.6	3.08038	-0.675639	0.642196	2.11576
1591.96	-36236.1	-14787.7	3.06929	-0.808126	0.647034	2.18624
1591.97	-36236.2	-14787.7	3.05586	-0.951028	0.654595	2.26263
1591.99	-36236.2	-14787.7	3.03984	-1.0992	0.664065	2.34312
1592.01	-36236.3	-14787.7	3.02096	-1.24723	0.6746	2.42593
1592.02	-36236.3	-14787.7	2.99914	-1.39093	0.685022	2.5092
1592.04	-36236.4	-14787.8	2.97484	-1.52961	0.693212	2.59098
1592.06	-36236.4	-14787.8	2.94858	-1.6632	0.696888	2.66924
1592.07	-36236.5	-14787.8	2.92069	-1.79065	0.694315	2.74262
1592.09	-36236.5	-14787.8	2.89091	-1.90857	0.685063	2.81119
1592.11	-36236.6	-14787.8	2.85893	-2.01325	0.668895	2.87525
1592.12	-36236.6	-14787.8	2.82475	-2.10285	0.645673	2.93485
1592.14	-36236.7	-14787.8	2.78904	-2.17931	0.615471	2.9896
1592.16	-36236.7	-14787.9	2.75257	-2.24501	0.578388	3.03901
1592.18	-36236.7	-14787.9	2.71569	-2.30111	0.534986	3.08344
1592.19	-36236.8	-14787.9	2.67814	-2.34668	0.486612	3.12459
1592.21	-36236.8	-14787.9	2.6396	-2.38058	0.434698	3.16429
1592.23	-36236.9	-14787.9	2.60008	-2.40361	0.380918	3.20408
1592.24	-36236.9	-14787.9	2.56013	-2.41932	0.3273	3.24506
1592.26	-36237	-14787.9	2.52032	-2.43144	0.275888	3.28827
1592.28	-36237	-14788	2.4808	-2.44186	0.228087	3.33389
1592.3	-36237	-14788	2.44117	-2.45008	0.184506	3.38105
1592.31	-36237.1	-14788	2.40102	-2.45551	0.145702	3.4288
1592.33	-36237.1	-14788	2.3603	-2.45795	0.112168	3.47585
1592.35	-36237.2	-14788	2.3193	-2.45766	0.0843361	3.52056
1592.36	-36237.2	-14788	2.27833	-2.45494	0.0626052	3.56123
1592.38	-36237.2	-14788	2.2375	-2.45005	0.046817	3.59595
1592.4	-36237.3	-14788	2.19676	-2.44327	0.0362965	3.6226
1592.41	-36237.3	-14788	2.15605	-2.43494	0.0303458	3.63915
1592.43	-36237.4	-14788.1	2.1153	-2.42615	0.0282143	3.64568
1592.45	-36237.4	-14788.1	2.07445	-2.41867	0.0291098	3.6439
1592.47	-36237.4	-14788.1	2.03347	-2.41412	0.0322364	3.63552
1592.48	-36237.5	-14788.1	1.99251	-2.41257	0.0367673	3.62186
1592.5	-36237.5	-14788.1	1.95186	-2.41299	0.0418546	3.60396
1592.52	-36237.5	-14788.1	1.91176	-2.41439	0.0466688	3.58285
1592.53	-36237.6	-14788.1	1.87212	-2.41646	0.0505689	3.55957
1592.55	-36237.6	-14788.1	1.83263	-2.41924	0.0530233	3.53519
1592.57	-36237.6	-14788.1	1.79303	-2.42266	0.0535284	3.51067
1592.58	-36237.7	-14788.1	1.75332	-2.42569	0.0517996	3.48605
1592.6	-36237.7	-14788.1	1.71365	-2.42679	0.0476605	3.46094
1592.62	-36237.7	-14788.1	1.67413	-2.42469	0.0409936	3.43491
1592.63	-36237.7	-14788.1	1.63458	-2.41998	0.0320779	3.40729
1592.65	-36237.8	-14788.1	1.59472	-2.41405	0.0213589	3.37735
1592.67	-36237.8	-14788.2	1.55432	-2.40802	0.00922735	3.34442
1592.69	-36237.8	-14788.2	1.51348	-2.40157	-0.00424132	3.30837
1592.7	-36237.8	-14788.2	1.47242	-2.39385	-0.0190834	3.26928
1592.72	-36237.9	-14788.2	1.43136	-2.38429	-0.0353719	3.22712
1592.74	-36237.9	-14788.2	1.3905	-2.37371	-0.0533551	3.18148
1592.75	-36237.9	-14788.2	1.35	-2.36333	-0.0733333	3.13181
1592.77	-36238	-14788.2	1.30999	-2.35376	-0.0953505	3.07707
1592.79	-36238	-14788.2	1.27038	-2.34315	-0.118425	3.01421
1592.81	-36238	-14788.2	1.23102	-2.32903	-0.14132	2.93967
1592.82	-36238	-14788.2	1.19187	-2.3071	-0.162872	2.84981
1592.84	-36238	-14788.2	1.15327	-2.26684	-0.182178	2.74071
1592.86	-36238.1	-14788.2	1.11564	-2.19644	-0.198385	2.60837
1592.87	-36238.1	-14788.2	1.07949	-2.08705	-0.210458	2.44967
1592.89	-36238.1	-14788.2	1.04561	-1.93819	-0.216843	2.26392
1592.91	-36238.1	-14788.2	1.01483	-1.75086	-0.215896	2.05081
1592.92	-36238.1	-14788.2	0.987807	-1.52832	-0.206723	1.81251
1592.94	-36238.1	-14788.2	0.964787	-1.27922	-0.190207	1.55687
1592.96	-36238.2	-14788.2	0.945955	-1.01299	-0.167489	1.29263
1592.98	-36238.2	-14788.2	0.931439	-0.740955	-0.139429	1.02846
1592.99	-36238.2	-14788.2	0.921252	-0.478167	-0.106309	0.772922
1593.01	-36238.2	-14788.2	0.915388	-0.240082	-0.0683504	0.534566
1593.03	-36238.2	-14788.2	0.91351	-0.0368198	-0.026365	0.319927
1593.04	-36238.2	-14788.2	0.914707	0.130684	0.0178164	0.132099
1593.06	-36238.3	-14788.2	0.918021	0.262451	0.0622661	-0.026211
1593.08	-36238.3	-14788.2	0.922836	0.361195	0.105223	-0.15465
1593.09	-36238.3	-14788.2	0.92905	0.433582	0.145174	-0.256331
1593.11	-36238.3	-14788.2	0.936596	0.48655	0.180631	-0.334653
1593.13	-36238.3	-14788.2	0.945285	0.525242	0.210429	-0.39331
1593.14	-36238.3	-14788.2	0.954774	0.552549	0.233807	-0.43637
1593.16	-36238.4	-14788.2	0.964713	0.571198	0.250064	-0.467885
1593.18	-36238.4	-14788.2	0.974873	0.583427	0.259435	-0.490862
1593.2	-36238.4	-14788.2	0.98515	0.590946	0.263163	-0.507179
1593.21	-36238.4	-14788.2	0.99545	0.595413	0.262536	-0.518636
1593.23	-36238.4	-14788.2	1.0057	0.59802	0.258727	-0.526602
1593.25	-36238.4	-14788.2	1.01586	0.599526	0.252805	-0.532041
1593.26	-36238.5	-14788.3	1.02588	0.600652	0.245794	-0.535883
1593.28	-36238.5	-14788.3	1.03591	0.601754	0.238132	-0.538699
1593.3	-36238.5	-14788.3	1.04623	0.602904	0.229785	-0.540782
1593.32	-36238.5	-14788.2	1.05711	0.604152	0.22074	-0.542399
1593.33	-36238.5	-14788.2	1.06845	0.605396	0.211402	-0.543645
1593.35	-36238.6	-14788.2	1.07996	0.606432	0.202456	-0.544493
1593.37	-36238.6	-14788.3	1.09135	0.607064	0.194578	-0.544907
1593.38	-36238.6	-14788.3	1.10263	0.607206	0.188285	-0.544766
1593.4	-36238.6	-14788.3	1.11397	0.606832	0.184003	-0.5439
1593.42	-36238.6	-14788.3	1.1255	0.605885	0.182121	-0.542244
1593.43	-36238.7	-14788.3	1.13701	0.604021	0.18275	-0.54059
1593.45	-36238.7	-14788.3	1.14811	0.600758	0.185862	-0.540161
1593.47	-36238.7	-14788.3	1.15852	0.596057	0.191402	-0.542177
1593.49	-36238.7	-14788.3	1.16855	0.592949	0.199138	-0.547831
1593.5	-36238.7	-14788.3	1.17876	0.595748	0.208758	-0.558308
1593.52	-36238.8	-14788.3	1.18962	0.608249	0.219956	-0.575004
1593.54	-36238.8	-14788.3	1.20103	0.63123	0.232424	-0.600522
1593.55	-36238.8	-14788.3	1.21265	0.664404	0.245853	-0.637891
1593.57	-36238.8	-14788.3	1.22431	0.708284	0.260085	-0.689621
1593.59	-36238.8	-14788.3	1.23653	0.767211	0.275661	-0.755734
1593.6	-36238.9	-14788.3	1.25	0.846667	0.293333	-0.835512
1593.62	-36238.9	-14788.3	1.26529	0.94997	0.313539	-0.928286
1593.64	-36238.9	-14788.3	1.28239	1.07179	0.335466	-1.0336
1593.65	-36238.9	-14788.3	1.30115	1.20465	0.357988	-1.15103
1593.67	-36239	-14788.3	1.32156	1.34271	0.380321	-1.2794
1593.69	-36239	-14788.3	1.34423	1.4857	0.402834	-1.41494
1593.71	-36239	-14788.3	1.36986	1.6345	0.426135	-1.55333
1593.72	-36239	-14788.3	1.39892	1.78816	0.45057	-1.69082
1593.74	-36239	-14788.3	1.43121	1.94051	0.475746	-1.8253
1593.76	-36239.1	-14788.3	1.46641	2.08449	0.501142	-1.9549
1593.77	-36239.1	-14788.3	1.50422	2.21513	0.526563	-2.07741
1593.79	-36239.1	-14788.3	1.54443	2.33234	0.55259	-2.18978
1593.81	-36239.2	-14788.3	1.58683	2.43679	0.579914	-2.28883
1593.83	-36239.2	-14788.3	1.63115	2.52787	0.608806	-2.37233
1593.84	-36239.2	-14788.3	1.67698	2.60247	0.638686	-2.44001
1593.86	-36239.2	-14788.3	1.72388	2.65717	0.66887	-2.4918
1593.88	-36239.3	-14788.3	1.77143	2.69074	0.698803	-2.52796
1593.89	-36239.3	-14788.3	1.81919	2.70564	0.728146	-2.54928
1593.91	-36239.3	-14788.3	1.86672	2.70471	0.756577	-2.5566
1593.93	-36239.4	-14788.3	1.91369	2.69089	0.783747	-2.55146
1593.94	-36239.4	-14788.3	1.95991	2.66725	0.809261	-2.5364
1593.96	-36239.4	-14788.3	2.00519	2.63687	0.832726	-2.51403
1593.98	-36239.5	-14788.3	2.0496	2.60241	0.854067	-2.4866
1594	-36239.5	-14788.3	2.0935	2.566	0.873603	-2.45593
1594.01	-36239.6	-14788.3	2.13725	2.52974	0.891671	-2.4238
1594.03	-36239.6	-14788.3	2.18079	2.49484	0.908357	-2.39136
1594.05	-36239.6	-14788.3	2.22359	2.46163	0.92348	-2.35916
1594.06	-36239.7	-14788.3	2.26517	2.43036	0.93686	-2.32767
1594.08	-36239.7	-14788.3	2.30579	2.40072	0.948632	-2.29718
1594.1	-36239.8	-14788.3	2.34639	2.37186	0.959218	-2.26777
1594.11	-36239.8	-14788.3	2.38789	2.34297	0.969037	-2.2395
1594.13	-36239.8	-14788.3	2.43014	2.31413	0.978297	-2.21225
1594.15	-36239.9	-14788.3	2.47211	2.28617	0.987035	-2.18572
1594.16	-36239.9	-14788.3	2.51285	2.25984	0.995292	-2.15962
1594.18	-36240	-14788.3	2.55245	2.23491	1.00322	-2.13372
1594.2	-36240	-14788.3	2.59172	2.21053	1.01103	-2.10785
1594.22	-36240.1	-14788.3	2.63141	2.18583	1.01897	-2.08184
1594.23	-36240.1	-14788.3	2.67135	2.16022	1.02755	-2.05581
1594.25	-36240.2	-14788.3	2.71085	2.13326	1.03742	-2.02998
1594.27	-36240.2	-14788.3	2.74928	2.10467	1.04915	-2.00464
1594.28	-36240.2	-14788.3	2.78671	2.07561	1.06261	-1.98018
1594.3	-36240.3	-14788.3	2.82353	2.04793	1.07731	-1.95706
1594.32	-36240.3	-14788.3	2.86011	2.02333	1.09287	-1.9358
1594.34	-36240.4	-14788.3	2.89646	2.00236	1.10952	-1.91723
1594.35	-36240.5	-14788.3	2.93246	1.98511	1.12773	-1.90234
1594.37	-36240.5	-14788.3	2.96802	1.97178	1.14787	-1.8919
1594.39	-36240.6	-14788.3	3.00316	1.9631	1.16952	-1.88554
1594.4	-36240.6	-14788.3	3.03796	1.95999	1.192	-1.88245
1594.42	-36240.7	-14788.3	3.07256	1.96283	1.21471	-1.88186
1594.44	-36240.7	-14788.3	3.10748	1.96939	1.23741	-1.88312
1594.45	-36240.8	-14788.2	3.14333	1.97667	1.26	-1.88562
1594.47	-36240.8	-14788.2	3.18049	1.98218	1.2823	-1.88868
1594.49	-36240.9	-14788.2	3.21821	1.98548	1.30394	-1.89123
1594.51	-36240.9	-14788.2	3.2555	1.98668	1.32451	-1.89214
1594.52	-36241	-14788.2	3.29175	1.98574	1.34356	-1.89055
1594.54	-36241.1	-14788.2	3.32771	1.98225	1.36053	-1.88656
1594.56	-36241.1	-14788.2	3.36438	1.97573	1.37486	-1.88044
1594.57	-36241.2	-14788.2	3.40221	1.96606	1.38619	-1.87244
1594.59	-36241.2	-14788.2	3.43999	1.95412	1.39475	-1.86254
1594.61	-36241.3	-14788.2	3.47622	1.94097	1.40093	-1.85071
1594.62	-36241.4	-14788.2	3.5103	1.92723	1.40517	-1.83703
1594.64	-36241.4	-14788.2	3.54374	1.91243	1.40815	-1.82181
1594.66	-36241.5	-14788.2	3.57833	1.89594	1.41055	-1.80542
1594.68	-36241.6	-14788.1	3.61478	1.87753	1.41287	-1.78807
1594.69	-36241.6	-14788.1	3.65153	1.85776	1.41512	-1.76967
1594.71	-36241.7	-14788.1	3.68678	1.83727	1.4173	-1.75011
1594.73	-36241.7	-14788.1	3.71989	1.81633	1.41972	-1.72944
1594.74	-36241.8	-14788.1	3.75217	1.79463	1.42329	-1.708
1594.76	-36241.9	-14788.1	3.78513	1.77179	1.42896	-1.68617
1594.78	-36241.9	-14788.1	3.81924	1.74791	1.43706	-1.66404
1594.79	-36242	-14788.1	3.85353	1.72386	1.44695	-1.64128
1594.81	-36242.1	-14788	3.8869	1.70052	1.45797	-1.61753
1594.83	-36242.1	-14788	3.91897	1.67767	1.47016	-1.59238
1594.85	-36242.2	-14788	3.95024	1.65371	1.48451	-1.56534
1594.86	-36242.3	-14788	3.98126	1.62697	1.50202	-1.53595
1594.88	-36242.3	-14788	4.01216	1.59637	1.5227	-1.50369
1594.9	-36242.4	-14788	4.0426	1.56141	1.54551	-1.46801
1594.91	-36242.5	-14788	4.07224	1.52168	1.56938	-1.42841
1594.93	-36242.5	-14787.9	4.10094	1.47714	1.59389	-1.3848
1594.95	-36242.6	-14787.9	4.12877	1.42809	1.61926	-1.33748
1594.96	-36242.7	-14787.9	4.15582	1.37492	1.64562	-1.28682
1594.98	-36242.8	-14787.9	4.18214	1.31859	1.67185	-1.23368
1595	-36242.8	-14787.9	4.20777	1.26059	1.69582	-1.17935
1595.02	-36242.9	-14787.8	4.23275	1.20241	1.71534	-1.1251
1595.03	-36243	-14787.8	4.25694	1.14559	1.728	-1.072
1595.05	-36243	-14787.8	4.28009	1.09172	1.73122	-1.021
1595.07	-36243.1	-14787.8	4.30198	1.0423	1.72248	-0.973029
1595.08	-36243.2	-14787.8	4.32262	0.99789	1.69979	-0.928978
1595.1	-36243.3	-14787.7	4.3422	0.958527	1.66147	-0.889713
1595.12	-36243.3	-14787.7	4.36089	0.924277	1.60603	-0.856053
1595.13	-36243.4	-14787.7	4.379	0.895622	1.53337	-0.828417
1595.15	-36243.5	-14787.7	4.39685	0.873245	1.4441	-0.80703
1595.17	-36243.5	-14787.7	4.41476	0.857805	1.33892	-0.792122
1595.19	-36243.6	-14787.6	4.43285	0.849763	1.21915	-0.78397
1595.2	-36243.7	-14787.6	4.45116	0.849502	1.0864	-0.782875
1595.22	-36243.8	-14787.6	4.46968	0.857285	0.942523	-0.789116
1595.24	-36243.8	-14787.6	4.48802	0.872711	0.790989	-0.802854
1595.25	-36243.9	-14787.5	4.50566	0.895143	0.635821	-0.824212
1595.27	-36244	-14787.5	4.52255	0.924331	0.480758	-0.853006
1595.29	-36244.1	-14787.5	4.54084	0.961893	0.328166	-0.8876
1595.3	-36244.1	-14787.5	4.56333	1.01	0.18	-0.925926
1595.32	-36244.2	-14787.4	4.5915	1.06873	0.0398469	-0.965649
1595.34	-36244.3	-14787.4	4.62147	1.12977	-0.0821922	-1.00337
1595.36	-36244.4	-14787.4	4.64804	1.1827	-0.174388	-1.03543
1595.37	-36244.5	-14787.4	4.6676	1.22006	-0.229028	-1.05916
1595.39	-36244.5	-14787.3	4.68181	1.24419	-0.251883	-1.07522
1595.41	-36244.6	-14787.3	4.69345	1.2595	-0.251547	-1.08499
1595.42	-36244.7	-14787.3	4.70532	1.27039	-0.236614	-1.08982
1595.44	-36244.8	-14787.3	4.72019	1.28127	-0.215677	-1.09109
1595.46	-36244.8	-14787.3	4.74085	1.29653	-0.197302	-1.09014
1595.47	-36244.9	-14787.2	4.76831	1.31584	-0.181776	-1.08543
1595.49	-36245	-14787.2	4.79942	1.32762	-0.149651	-1.0685
1595.51	-36245.1	-14787.2	4.83042	1.31873	-0.0787752	-1.02989
1595.53	-36245.2	-14787.2	4.85865	1.28575	0.028083	-0.96644
1595.54	-36245.2	-14787.2	4.8837	1.24486	0.118233	-0.887616
1595.56	-36245.3	-14787.1	4.90576	1.20674	0.171065	-0.801644
1595.58	-36245.4	-14787.1	4.92569	1.16851	0.231329	-0.711971
1595.59	-36245.5	-14787.1	4.9445	1.12862	0.321494	-0.620361
1595.61	-36245.6	-14787.1	4.96343	1.09008	0.414622	-0.526491
1595.63	-36245.6	-14787.1	4.98258	1.0541	0.48752	-0.429833
1595.64	-36245.7	-14787	5.00044	1.01861	0.529889	-0.329824
1595.66	-36245.8	-14787	5.0169	0.979857	0.538657	-0.224661
1595.68	-36245.9	-14787	5.03376	0.932451	0.518566	-0.111049
1595.7	-36246	-14787	5.0512	0.874337	0.474631	0.0117196
1595.71	-36246.1	-14787	5.06728	0.807852	0.41176	0.140917
1595.73	-36246.1	-14786.9	5.081	0.736842	0.339618	0.272323
1595.75	-36246.2	-14786.9	5.09249	0.666331	0.272585	0.400564
1595.76	-36246.3	-14786.9	5.10233	0.598204	0.216533	0.524778
1595.78	-36246.4	-14786.9	5.11146	0.531439	0.169436	0.648125
1595.8	-36246.5	-14786.8	5.12006	0.466155	0.133452	0.76968
1595.81	-36246.6	-14786.8	5.12766	0.403563	0.114539	0.884865
1595.83	-36246.7	-14786.8	5.13421	0.343875	0.113118	0.993459
1595.85	-36246.7	-14786.8	5.13999	0.286628	0.125042	1.09859
1595.87	-36246.8	-14786.8	5.14506	0.233656	0.145269	1.19993
1595.88	-36246.9	-14786.7	5.14932	0.188454	0.168551	1.29448
1595.9	-36247	-14786.7	5.15259	0.15229	0.194656	1.38118
1595.92	-36247.1	-14786.7	5.15473	0.124753	0.226315	1.46028
1595.93	-36247.2	-14786.7	5.15628	0.104119	0.261648	1.53137
1595.95	-36247.3	-14786.7	5.15806	0.088084	0.296785	1.59398
1595.97	-36247.3	-14786.6	5.15973	0.07573	0.333805	1.65055
1595.98	-36247.4	-14786.6	5.16044	0.0668005	0.37641	1.70411
1596	-36247.5	-14786.6	5.16014	0.0608009	0.417268	1.75108
1596.02	-36247.6	-14786.6	5.15931	0.0569905	0.44714	1.78749
1596.04	-36247.7	-14786.6	5.15976	0.0537655	0.481204	1.82915
1596.05	-36247.8	-14786.5	5.16292	0.0502343	0.534235	1.89057
1596.07	-36247.8	-14786.5	5.16623	0.04994	0.572788	1.9414
1596.09	-36247.9	-14786.5	5.16988	0.0500073	0.605126	1.98367
1596.1	-36248	-14786.5	5.17003	0.0499996	0.622678	2.01475
1596.12	-36248.1	-14786.4	5.16999	0.0499942	0.629941	2.04005
1596.14	-36248.2	-14786.4	5.17	0.05	0.626667	2.05991
1596.15	-36248.3	-14786.4	5.17	0.05	0.623333	2.07298
1596.17	-36248.4	-14786.4	5.17	0.0533333	0.616667	2.08061
1596.19	-36248.4	-14786.3	5.16997	0.0568916	0.60574	2.08405
1596.21	-36248.5	-14786.3	5.17011	0.060088	0.585368	2.08735
1596.22	-36248.6	-14786.3	5.17355	0.0599772	0.561771	2.09186
1596.24	-36248.7	-14786.3	5.17712	0.0600113	0.53341	2.09881
1596.26	-36248.8	-14786.2	5.18016	0.059997	0.506815	2.10398
1596.27	-36248.9	-14786.2	5.17996	0.0600008	0.480513	2.10699
1596.29	-36249	-14786.2	5.18002	0.0599996	0.460073	2.10789
1596.31	-36249	-14786.2	5.18	0.0600006	0.444237	2.10782
1596.32	-36249.1	-14786.1	5.18	0.0599981	0.430717	2.10787
1596.34	-36249.2	-14786.1	5.17999	0.0600096	0.417783	2.10769
1596.36	-36249.2	-14786.1	5.18004	0.0599638	0.412137	2.10637
1596.38	-36249.3	-14786.1	5.17987	0.0601338	0.410489	2.10376
1596.39	-36249.3	-14786.1	5.18072	0.0592832	0.40633	2.10069
1596.41	-36249.4	-14786.1	5.18433	0.0556701	0.388991	2.10028
1596.43	-36249.6	-14786	5.18785	0.0521515	0.375337	2.10223
1596.44	-36249.7	-14786	5.1903	0.0496815	0.365485	2.10553
1596.46	-36249.8	-14785.9	5.18997	0.0500849	0.366416	2.10732
1596.48	-36249.9	-14785.9	5.18983	0.0499788	0.360731	2.10762
1596.49	-36250	-14785.9	5.19108	0.0500064	0.355012	2.10608
1596.51	-36250.1	-14785.9	5.1948	0.0499972	0.351737	2.10282
1596.53	-36250.1	-14785.8	5.19849	0.0500058	0.349703	2.09813
1596.55	-36250.2	-14785.8	5.20027	0.0499797	0.349975	2.0937
1596.56	-36250.3	-14785.8	5.19993	0.0500753	0.350399	2.09005
1596.58	-36250.4	-14785.8	5.20002	0.0497313	0.347666	2.08579
1596.6	-36250.5	-14785.7	5.2	0.0516095	0.336035	2.07909
1596.61	-36250.6	-14785.7	5.19998	0.0547689	0.312248	2.06967
1596.63	-36250.6	-14785.7	5.20008	0.0604454	0.277518	2.05815
1596.65	-36250.7	-14785.7	5.19968	0.0656052	0.246519	2.04643
1596.66	-36250.8	-14785.6	5.20191	0.0686862	0.224816	2.03392
1596.68	-36250.9	-14785.6	5.20549	0.0721555	0.216805	2.02147
1596.7	-36251	-14785.6	5.20907	0.0756259	0.21657	2.01049
1596.72	-36251.1	-14785.5	5.21024	0.0784009	0.217022	1.99771
1596.73	-36251.1	-14785.5	5.20966	0.0893054	0.212899	1.97428
1596.75	-36251.2	-14785.5	5.21227	0.125853	0.200633	1.93069
1596.77	-36251.3	-14785.5	5.21556	0.19824	0.188909	1.85326
1596.78	-36251.4	-14785.4	5.22193	0.298315	0.180751	1.75545
1596.8	-36251.5	-14785.4	5.22587	0.402917	0.182024	1.64794
1596.82	-36251.6	-14785.4	5.23135	0.504137	0.188066	1.53653
1596.83	-36251.6	-14785.4	5.2412	0.623993	0.198103	1.41119
1596.85	-36251.7	-14785.3	5.25433	0.753127	0.208098	1.27761
1596.87	-36251.8	-14785.3	5.26739	0.891473	0.220775	1.14065
1596.88	-36251.9	-14785.3	5.28448	1.03139	0.235121	0.9965
1596.9	-36252	-14785.3	5.30399	1.15262	0.245848	0.869579
1596.92	-36252.1	-14785.2	5.32865	1.27332	0.249903	0.74558
1596.94	-36252.2	-14785.2	5.34877	1.37737	0.250116	0.633767
1596.95	-36252.3	-14785.2	5.37199	1.48071	0.246855	0.526909
1596.97	-36252.3	-14785.2	5.39503	1.58055	0.24364	0.421366
1596.99	-36252.4	-14785.1	5.42667	1.68667	0.236667	0.313725
1597	-36252.5	-14785.1	5.45333	1.77667	0.23	0.218954
1597.02	-36252.6	-14785.1	5.48333	1.86	0.216667	0.135076
1597.04	-36252.7	-14785	5.51524	1.93388	0.202536	0.059219
1597.06	-36252.8	-14785	5.54869	1.99335	0.189212	0.0012557
1597.07	-36252.9	-14785	5.58429	2.04509	0.174824	-0.0462832
1597.09	-36253	-14784.9	5.62094	2.08069	0.157978	-0.0809751
1597.11	-36253.1	-14784.9	5.65785	2.11337	0.141503	-0.110137
1597.12	-36253.2	-14784.9	5.69669	2.1372	0.127898	-0.137273
1597.14	-36253.2	-14784.9	5.73297	2.15612	0.118718	-0.157812
1597.16	-36253.4	-14784.8	5.77026	2.16869	0.112032	-0.172046
1597.17	-36253.4	-14784.8	5.80822	2.17869	0.105611	-0.179645
1597.19	-36253.5	-14784.8	5.84147	2.18413	0.102495	-0.181076
1597.21	-36253.6	-14784.7	5.87919	2.18805	0.0997491	-0.18207
1597.23	-36253.7	-14784.7	5.91769	2.19539	0.10006	-0.184015
1597.24	-36253.8	-14784.7	5.95397	2.20204	0.10005	-0.188731
1597.26	-36253.9	-14784.6	5.99121	2.20813	0.0997424	-0.192908
1597.28	-36254	-14784.6	6.03093	2.21024	0.101475	-0.195571
1597.29	-36254.1	-14784.6	6.06995	2.20993	0.110585	-0.196394
1597.31	-36254.2	-14784.5	6.106	2.21003	0.126519	-0.19768
1597.33	-36254.3	-14784.5	6.14377	2.20993	0.147553	-0.200909
1597.34	-36254.4	-14784.5	6.1818	2.21028	0.168494	-0.205126
1597.36	-36254.5	-14784.4	6.2193	2.20871	0.187465	-0.208622
1597.38	-36254.6	-14784.4	6.2575	2.2054	0.204753	-0.210354
1597.39	-36254.7	-14784.4	6.29392	2.19996	0.220071	-0.21111
1597.41	-36254.8	-14784.3	6.33036	2.19614	0.231766	-0.213119
1597.43	-36254.9	-14784.3	6.36839	2.1965	0.240292	-0.217574
1597.45	-36255	-14784.3	6.40606	2.19843	0.246446	-0.224548
1597.46	-36255.1	-14784.2	6.44393	2.20022	0.255623	-0.23199
1597.48	-36255.2	-14784.2	6.48177	2.20023	0.264456	-0.238871
1597.5	-36255.3	-14784.2	6.51824	2.19818	0.269132	-0.242888
1597.51	-36255.4	-14784.1	6.55466	2.19505	0.269867	-0.244958
1597.53	-36255.5	-14784.1	6.59297	2.18911	0.271888	-0.24456
1597.55	-36255.7	-14784.1	6.63054	2.18423	0.275409	-0.242793
1597.57	-36255.8	-14784	6.66713	2.1812	0.279412	-0.239223
1597.58	-36255.9	-14784	6.70295	2.17793	0.278013	-0.233881
1597.6	-36256	-14784	6.73892	2.17216	0.274303	-0.22685
1597.62	-36256.1	-14783.9	6.77749	2.16497	0.270619	-0.21795
1597.63	-36256.2	-14783.9	6.81519	2.15814	0.26983	-0.208198
1597.65	-36256.3	-14783.9	6.84845	2.15187	0.270108	-0.198385
1597.67	-36256.4	-14783.8	6.88642	2.14201	0.269787	-0.18885
1597.68	-36256.5	-14783.8	6.92362	2.1315	0.272667	-0.181783
1597.7	-36256.6	-14783.7	6.96027	2.12446	0.276035	-0.177138
1597.72	-36256.7	-14783.7	6.99579	2.11751	0.279724	-0.173607
1597.74	-36256.8	-14783.7	7.03237	2.11076	0.280117	-0.170263
1597.75	-36257	-14783.6	7.06884	2.10416	0.2798	-0.168006
1597.77	-36257.1	-14783.6	7.10783	2.09705	0.283114	-0.165705
1597.79	-36257.2	-14783.6	7.14142	2.0905	0.286433	-0.163559
1597.8	-36257.3	-14783.5	7.17471	2.08052	0.289977	-0.160312
1597.82	-36257.4	-14783.5	7.20797	2.07371	0.286925	-0.15804
1597.84	-36257.5	-14783.4	7.24333	2.06667	0.283333	-0.156863
1597.85	-36257.7	-14783.4	7.27667	2.06	0.28	-0.155773
1597.87	-36257.8	-14783.4	7.31333	2.05	0.276667	-0.154684
1597.89	-36257.9	-14783.3	7.35226	2.04296	0.269541	-0.151148
1597.91	-36258	-14783.3	7.38867	2.03628	0.263062	-0.144287
1597.92	-36258.1	-14783.2	7.42204	2.02959	0.259815	-0.12963
1597.94	-36258.2	-14783.2	7.45734	2.02253	0.256256	-0.108489
1597.96	-36258.4	-14783.1	7.49074	2.01585	0.252929	-0.0854133
1597.97	-36258.5	-14783.1	7.52609	2.00881	0.249391	-0.0611607
1597.99	-36258.6	-14783.1	7.55909	2.00207	0.246091	-0.0386721
1598.01	-36258.8	-14783	7.59287	1.99586	0.242715	-0.0183744
1598.02	-36258.9	-14783	7.62803	1.9925	0.239186	-0.00240689
1598.04	-36259	-14782.9	7.66115	1.9896	0.235924	0.00563852
1598.06	-36259.1	-14782.9	7.69441	1.99062	0.232412	0.0076165
1598.08	-36259.2	-14782.9	7.72829	1.99413	0.229764	0.00407328
1598.09	-36259.4	-14782.8	7.76323	1.99802	0.230082	-0.00325175
1598.11	-36259.5	-14782.8	7.79696	1.99944	0.229945	-0.0113797
1598.13	-36259.6	-14782.7	7.83205	1.99543	0.230169	-0.0203884
1598.14	-36259.7	-14782.7	7.86487	1.99176	0.229234	-0.0301523
1598.16	-36259.9	-14782.6	7.89915	1.99078	0.224759	-0.0449212
1598.18	-36260	-14782.6	7.93393	1.99459	0.214977	-0.0638065
1598.19	-36260.1	-14782.5	7.96705	1.99933	0.20109	-0.0850997
1598.21	-36260.2	-14782.5	8.00021	2.00499	0.18772	-0.10751
1598.23	-36260.4	-14782.5	8.03461	2.00826	0.175284	-0.132927
1598.25	-36260.5	-14782.4	8.06904	2.01032	0.165654	-0.158947
1598.26	-36260.6	-14782.4	8.10327	2.00994	0.153541	-0.18419
1598.28	-36260.8	-14782.3	8.13793	2.00993	0.139597	-0.208504
1598.3	-36260.9	-14782.3	8.17071	2.01032	0.125793	-0.2305
1598.31	-36261	-14782.2	8.20544	2.00825	0.115814	-0.252151
1598.33	-36261.1	-14782.2	8.23985	2.00501	0.109409	-0.270355
1598.35	-36261.3	-14782.1	8.27267	1.99929	0.103064	-0.285651
1598.36	-36261.4	-14782.1	8.30754	1.99468	0.0939946	-0.300873
1598.38	-36261.5	-14782	8.34179	1.98888	0.0832009	-0.315014
1598.4	-36261.7	-14782	8.37464	1.98467	0.0753032	-0.325152
1598.41	-36261.8	-14781.9	8.40963	1.97864	0.0707243	-0.332555
