# Supplementary material for: Extraction of driving behavior primitives considering driver expectation and vehicle dynamics
Source: PLoS One. 2025 Dec 31;20(12):e0340123. doi: 10.1371/journal.pone.0340123 (PMC12755792; doi:10.1371/journal.pone.0340123)
Supplement: S2 File — The dataset utilized in this study is organized into two main folders, categorizing driving scenarios into straight driving and turning maneuvers. These folders contain the raw, unprocessed behavioral data. For a detailed description of the variables and format within the.xlsx files, please refer to the accompanying readme.txt file. (ZIP) [file pone.0340123.s002.zip › DataSetForPimitiveExaction-2/turning/d1c114_w_1.xlsx]

## Sheet: Sheet1
1149.61	-36333.6	-14508.1	1.75732	0.467854	0.0100774	-1.29567
1149.62	-36333.6	-14508.1	1.76666	0.464368	0.00974026	-1.30087
1149.64	-36333.6	-14508.1	1.77743	0.460985	0.0122064	-1.30914
1149.66	-36333.6	-14508	1.78481	0.45758	0.0156371	-1.3235
1149.67	-36333.6	-14508	1.79165	0.454458	0.0193976	-1.34409
1149.69	-36333.6	-14508	1.79848	0.448107	0.0201489	-1.36935
1149.71	-36333.5	-14507.9	1.80503	0.443974	0.0199606	-1.39852
1149.72	-36333.5	-14507.9	1.81216	0.440652	0.0200078	-1.43383
1149.74	-36333.5	-14507.9	1.81858	0.437234	0.0199976	-1.46647
1149.76	-36333.5	-14507.9	1.82832	0.433943	0.0200017	-1.49506
1149.78	-36333.5	-14507.8	1.83592	0.430411	0.0199969	-1.52294
1149.79	-36333.5	-14507.8	1.84254	0.427052	0.0200116	-1.54928
1149.81	-36333.5	-14507.8	1.84919	0.423735	0.0199566	-1.57521
1149.83	-36333.5	-14507.7	1.85626	0.420214	0.0200874	-1.60394
1149.84	-36333.5	-14507.7	1.86295	0.416826	0.016884	-1.63239
1149.86	-36333.4	-14507.7	1.86959	0.413659	0.0135525	-1.65861
1149.88	-36333.4	-14507.6	1.87667	0.406667	0.01	-1.6841
1149.89	-36333.4	-14507.6	1.88333	0.403333	0.01	-1.70806
1149.91	-36333.4	-14507.6	1.89	0.4	0.01	-1.73747
1149.93	-36333.4	-14507.6	1.89707	0.396463	0.0100019	-1.77336
1149.95	-36333.4	-14507.5	1.90372	0.393148	0.00999949	-1.80683
1149.96	-36333.4	-14507.5	1.91041	0.389768	0.0100001	-1.83484
1149.98	-36333.4	-14507.5	1.91748	0.386475	0.00999993	-1.85593
1150	-36333.3	-14507.4	1.92411	0.382113	0.01	-1.86704
1150.01	-36333.3	-14507.4	1.9308	0.364135	0.01	-1.87286
1150.03	-36333.3	-14507.4	1.93801	0.337798	0.01	-1.87212
1150.05	-36333.3	-14507.4	1.94398	0.304526	0.01	-1.86855
1150.07	-36333.3	-14507.3	1.94775	0.279616	0.01	-1.86413
1150.08	-36333.3	-14507.3	1.95446	0.257169	0.01	-1.85932
1150.1	-36333.3	-14507.3	1.95749	0.225286	0.01	-1.84759
1150.12	-36333.3	-14507.2	1.96026	0.174091	0.01	-1.81435
1150.13	-36333.2	-14507.2	1.95992	0.0919889	0.01	-1.75678
1150.15	-36333.2	-14507.2	1.96003	0.0087078	0.01	-1.68957
1150.17	-36333.2	-14507.1	1.95995	-0.0663093	0.01	-1.62499
1150.18	-36333.2	-14507.1	1.96022	-0.121533	0.01	-1.56736
1150.2	-36333.2	-14507.1	1.95905	-0.170492	0.01	-1.51895
1150.22	-36333.2	-14507	1.95562	-0.222504	0.01	-1.46899
1150.23	-36333.2	-14507	1.95057	-0.271595	0.01	-1.4218
1150.25	-36333.2	-14507	1.94521	-0.306806	0.01	-1.38102
1150.27	-36333.1	-14506.9	1.94077	-0.342562	0.01	-1.34059
1150.29	-36333.1	-14506.9	1.93337	-0.37976	0.01	-1.30057
1150.3	-36333.1	-14506.9	1.92696	-0.411358	0.01	-1.26543
1150.32	-36333.1	-14506.9	1.91993	-0.438481	0.01	-1.23243
1150.34	-36333.1	-14506.8	1.91335	-0.464161	0.01	-1.20067
1150.35	-36333.1	-14506.8	1.90503	-0.489761	0.01	-1.16818
1150.37	-36333.1	-14506.8	1.89431	-0.523324	0.01	-1.12865
1150.39	-36333.1	-14506.7	1.88406	-0.561862	0.01	-1.08588
1150.4	-36333	-14506.7	1.8742	-0.598507	0.01	-1.04492
1150.42	-36333	-14506.7	1.86373	-0.632528	0.01	-1.0041
1150.44	-36333	-14506.7	1.85348	-0.662804	0.01	-0.967276
1150.46	-36333	-14506.6	1.84353	-0.692637	0.01	-0.933188
1150.47	-36333	-14506.6	1.83336	-0.722572	0.01	-0.902652
1150.49	-36333	-14506.6	1.8207	-0.742604	0.01	-0.882472
1150.51	-36333	-14506.5	1.80731	-0.756128	0.00999997	-0.875318
1150.52	-36333	-14506.5	1.79332	-0.76962	0.0100001	-0.873302
1150.54	-36333	-14506.5	1.77974	-0.788142	0.00999965	-0.868136
1150.56	-36332.9	-14506.4	1.76655	-0.811142	0.0100013	-0.85697
1150.58	-36332.9	-14506.4	1.7525	-0.833363	0.00999605	-0.846357
1150.59	-36332.9	-14506.4	1.73889	-0.848267	0.0100155	-0.845385
1150.61	-36332.9	-14506.4	1.72607	-0.855682	0.00994212	-0.854308
1150.63	-36332.9	-14506.3	1.70858	-0.862239	0.0101555	-0.863231
1150.64	-36332.9	-14506.3	1.695	-0.87478	0.00710699	-0.863533
1150.66	-36332.9	-14506.3	1.67856	-0.893821	0.00376407	-0.852376
1150.68	-36332.9	-14506.3	1.6642	-0.921597	0.000121615	-0.8359
1150.69	-36332.9	-14506.2	1.64767	-0.951443	-3.23429e-05	-0.816361
1150.71	-36332.8	-14506.2	1.63101	-0.9876	8.47931e-06	-0.804953
1150.73	-36332.8	-14506.2	1.61333	-1.03	0	-0.525054
1150.74	-36332.8	-14506.2	1.59667	-1.06667	0	-0.0326797
1150.76	-36332.8	-14506.1	1.58	-1.09667	0	0.645969
1150.78	-36332.8	-14506.1	1.55875	-1.12851	-3.68224e-08	0.998266
1150.8	-36332.8	-14506.1	1.53885	-1.1584	9.84407e-09	1.04592
1150.81	-36332.8	-14506.1	1.51877	-1.18849	-2.5538e-09	0.899754
1150.83	-36332.8	-14506	1.49757	-1.22052	1.26734e-09	0.88294
1150.85	-36332.8	-14506	1.47768	-1.25402	-3.38671e-10	0.976425
1150.86	-36332.7	-14506	1.45759	-1.28694	8.73275e-11	1.14683
1150.88	-36332.7	-14506	1.43599	-1.31462	-3.2744e-11	1.34082
1150.9	-36332.7	-14505.9	1.41257	-1.34184	9.61952e-12	1.50161
1150.91	-36332.7	-14505.9	1.38902	-1.37709	-5.71144e-12	1.61931
1150.93	-36332.7	-14505.9	1.36431	-1.41994	1.84849e-11	1.67753
1150.95	-36332.7	-14505.9	1.34144	-1.45851	-6.73237e-11	1.67285
1150.97	-36332.7	-14505.9	1.31694	-1.48999	2.48189e-10	1.62379
1150.98	-36332.7	-14505.8	1.28861	-1.51204	-1.17204e-09	1.55503
1151	-36332.7	-14505.8	1.2621	-1.52838	4.42439e-09	1.49493
1151.02	-36332.7	-14505.8	1.23598	-1.55113	-1.62592e-08	1.45712
1151.03	-36332.7	-14505.8	1.21077	-1.58012	7.31683e-08	1.4493
1151.05	-36332.7	-14505.8	1.18399	-1.60416	-2.7579e-07	1.46504
1151.07	-36332.7	-14505.7	1.15674	-1.62384	1.00605e-06	1.49626
1151.09	-36332.6	-14505.7	1.12871	-1.64608	-4.37366e-06	1.53657
1151.1	-36332.6	-14505.7	1.10288	-1.66991	1.64642e-05	1.578
1151.12	-36332.6	-14505.7	1.07354	-1.69152	-5.95051e-05	1.61628
1151.14	-36332.6	-14505.7	1.04377	-1.70544	0.00025204	1.64451
1151.15	-36332.6	-14505.7	1.01649	-1.71344	-0.00129511	1.66201
1151.17	-36332.6	-14505.6	0.984872	-1.71878	-0.0050014	1.67403
1151.19	-36332.6	-14505.6	0.954075	-1.72025	-0.0086987	1.68342
1151.2	-36332.6	-14505.6	0.923728	-1.71985	-0.0102739	1.6915
1151.22	-36332.6	-14505.6	0.896211	-1.72035	-0.0098582	1.69871
1151.24	-36332.6	-14505.6	0.866321	-1.71823	-0.010277	1.70379
1151.25	-36332.6	-14505.6	0.837761	-1.71506	-0.00825141	1.70512
1151.27	-36332.6	-14505.6	0.807842	-1.70902	-0.00466607	1.70375
1151.29	-36332.6	-14505.5	0.779314	-1.70459	-0.000612356	1.69932
1151.31	-36332.6	-14505.5	0.750688	-1.69895	-0.00175906	1.69276
1151.32	-36332.6	-14505.5	0.721746	-1.6944	-0.00564561	1.68154
1151.34	-36332.6	-14505.5	0.691868	-1.68884	-0.00930021	1.66838
1151.36	-36332.6	-14505.5	0.664856	-1.68195	-0.0100923	1.65455
1151.37	-36332.6	-14505.5	0.634059	-1.675	-0.0102089	1.64046
1151.39	-36332.5	-14505.5	0.605948	-1.66821	-0.00755492	1.62716
1151.41	-36332.5	-14505.5	0.579862	-1.66159	-0.00423391	1.61496
1151.42	-36332.5	-14505.5	0.55154	-1.65465	-0.000219505	1.60392
1151.44	-36332.5	-14505.5	0.52488	-1.64751	-0.00255736	1.5977
1151.46	-36332.5	-14505.4	0.495323	-1.64423	-0.0060596	1.59399
1151.48	-36332.5	-14505.4	0.466544	-1.63716	-0.0097312	1.59444
1151.49	-36332.5	-14505.4	0.439774	-1.63918	-0.0100704	1.59922
1151.51	-36332.5	-14505.4	0.413184	-1.64835	-0.00998148	1.61139
1151.53	-36332.5	-14505.4	0.385092	-1.66564	-0.0100024	1.62864
1151.54	-36332.5	-14505.4	0.354971	-1.67943	-0.00999937	1.64308
1151.56	-36332.5	-14505.4	0.328391	-1.68637	-0.0100002	1.65404
1151.58	-36332.5	-14505.4	0.296667	-1.69333	-0.01	1.66667
1151.6	-36332.5	-14505.4	0.27	-1.71	-0.01	1.6841
1151.61	-36332.5	-14505.4	0.24	-1.73	-0.01	1.70479
1151.63	-36332.5	-14505.4	0.21163	-1.75092	-0.00999996	1.72311
1151.65	-36332.5	-14505.4	0.181571	-1.76044	-0.0100002	1.7335
1151.66	-36332.5	-14505.4	0.151497	-1.7669	-0.00999944	1.73898
1151.68	-36332.5	-14505.4	0.119666	-1.7755	-0.0100044	1.74387
1151.7	-36332.5	-14505.4	0.0899138	-1.78494	-0.00998321	1.76078
1151.71	-36332.5	-14505.4	0.0594998	-1.82341	-0.0100626	1.75422
