# Supplementary material for: Extraction of driving behavior primitives considering driver expectation and vehicle dynamics
Source: PLoS One. 2025 Dec 31;20(12):e0340123. doi: 10.1371/journal.pone.0340123 (PMC12755792; doi:10.1371/journal.pone.0340123)
Supplement: S2 File — The dataset utilized in this study is organized into two main folders, categorizing driving scenarios into straight driving and turning maneuvers. These folders contain the raw, unprocessed behavioral data. For a detailed description of the variables and format within the.xlsx files, please refer to the accompanying readme.txt file. (ZIP) [file pone.0340123.s002.zip › DataSetForPimitiveExaction-2/turning/d1c11_w_1.xlsx]

## Sheet: Sheet1
242.169	-36327.1	-14492.3	0.403879	0.661478	0.00470298	0.0252797
242.186	-36327.1	-14492.2	0.415546	0.712474	0.00832625	-0.0285745
242.203	-36327.1	-14492.2	0.429795	0.748733	0.0103071	-0.0695972
242.22	-36327.1	-14492.2	0.442817	0.774681	0.00991825	-0.0993489
242.237	-36327.1	-14492.2	0.45667	0.797197	0.0100197	-0.124824
242.254	-36327.1	-14492.2	0.470502	0.814818	0.00999449	-0.144561
242.271	-36327.1	-14492.2	0.483591	0.82406	0.0100015	-0.15776
242.288	-36327.1	-14492.2	0.497602	0.828941	0.00999965	-0.166334
242.305	-36327.1	-14492.2	0.51089	0.830215	0.0100001	-0.171727
242.322	-36327.1	-14492.2	0.526519	0.829944	0.00999997	-0.174576
242.339	-36327	-14492.2	0.541599	0.830008	0.01	-0.176746
242.356	-36327	-14492.2	0.557546	0.830017	0.01	-0.178879
242.373	-36327.1	-14492.2	0.572125	0.829923	0.01	-0.181847
242.39	-36327	-14492.2	0.585793	0.830261	0.01	-0.184631
242.407	-36327	-14492.1	0.599504	0.827789	0.01	-0.186115
242.424	-36327	-14492.1	0.61264	0.824382	0.01	-0.186216
242.441	-36327	-14492.1	0.626691	0.820541	0.01	-0.187048
242.458	-36327	-14492.1	0.640259	0.820094	0.01	-0.188192
242.475	-36327	-14492.1	0.65344	0.81764	0.01	-0.189365
242.492	-36327	-14492.1	0.667524	0.81392	0.01	-0.189575
242.509	-36327	-14492.1	0.681029	0.810585	0.01	-0.189534
242.526	-36327	-14492.1	0.694239	0.807271	0.01	-0.189545
242.543	-36327	-14492.1	0.708354	0.803745	0.01	-0.189542
242.56	-36327	-14492.1	0.721798	0.800384	0.01	-0.189544
242.577	-36327	-14492	0.735043	0.797073	0.01	-0.189539
242.594	-36327	-14492	0.74918	0.793538	0.01	-0.18955
242.611	-36327	-14492	0.762566	0.790192	0.01	-0.189514
242.628	-36327	-14492	0.775852	0.786871	0.01	-0.190558
242.645	-36327	-14492	0.79	0.783333	0.01	-0.191721
242.662	-36327	-14492	0.803333	0.78	0.01	-0.19281
242.679	-36327	-14492	0.816667	0.776667	0.01	-0.19281
242.696	-36327	-14492	0.830817	0.773094	0.01	-0.192847
242.713	-36327	-14491.9	0.844094	0.769945	0.01	-0.193971
242.73	-36326.9	-14491.9	0.857514	0.769903	0.01	-0.195054
242.747	-36326.9	-14491.9	0.871411	0.766207	0.01	-0.196215
242.764	-36326.9	-14491.9	0.881036	0.762964	0.01	-0.197283
242.781	-36326.9	-14491.9	0.891512	0.759585	0.01	-0.19843
242.798	-36326.9	-14491.9	0.905779	0.756061	0.01	-0.199314
242.815	-36326.9	-14491.9	0.919089	0.752757	0.01	-0.19978
242.832	-36326.9	-14491.8	0.931966	0.749381	0.01	-0.210078
242.849	-36326.9	-14491.8	0.942884	0.74586	0.01	-0.23972
242.866	-36326.9	-14491.8	0.9565	0.742565	0.01	-0.286704
242.883	-36326.9	-14491.8	0.969951	0.739173	0.00999995	-0.344389
242.9	-36326.9	-14491.8	0.984041	0.735661	0.0100002	-0.405125
242.917	-36326.9	-14491.8	0.997131	0.732372	0.00999912	-0.460166
242.934	-36326.9	-14491.7	1.01098	0.728963	0.0100032	-0.513947
242.951	-36326.9	-14491.7	1.02391	0.725464	0.00998542	-0.566942
242.968	-36326.9	-14491.7	1.03344	0.722179	0.0100549	-0.614661
242.985	-36326.9	-14491.7	1.04356	0.718754	0.00979958	-0.661172
243.002	-36326.9	-14491.7	1.0553	0.715267	0.011104	-0.704611
243.019	-36326.8	-14491.7	1.06875	0.711985	0.014703	-0.746439
243.036	-36326.8	-14491.7	1.0827	0.708544	0.0183263	-0.800122
243.053	-36326.8	-14491.6	1.09508	0.705071	0.0203071	-0.864917
243.07	-36326.8	-14491.6	1.10462	0.701791	0.0199182	-0.928319
243.087	-36326.8	-14491.6	1.11477	0.698333	0.0200197	-0.98837
243.104	-36326.8	-14491.6	1.1269	0.694876	0.0199945	-1.04071
243.121	-36326.8	-14491.6	1.14029	0.691596	0.0200015	-1.08864
243.138	-36326.8	-14491.5	1.15442	0.688123	0.0199997	-1.13996
243.155	-36326.8	-14491.5	1.16619	0.684682	0.0200001	-1.18916
243.172	-36326.8	-14491.5	1.17581	0.6814	0.0199999	-1.23022
243.189	-36326.8	-14491.5	1.18601	0.677913	0.0200001	-1.26439
243.206	-36326.8	-14491.5	1.19851	0.674488	0.0199996	-1.28999
243.223	-36326.8	-14491.5	1.21184	0.671203	0.0200015	-1.31056
243.24	-36326.8	-14491.4	1.2261	0.667704	0.019995	-1.33301
243.257	-36326.7	-14491.4	1.2373	0.664293	0.0200199	-1.35549
243.274	-36326.7	-14491.4	1.24693	0.661013	0.0199255	-1.3761
243.291	-36326.7	-14491.4	1.25753	0.657471	0.02024	-1.39854
243.308	-36326.7	-14491.4	1.26769	0.654193	0.0175635	-1.42245
243.325	-36326.7	-14491.3	1.27758	0.650465	0.0141683	-1.44694
243.342	-36326.7	-14491.3	1.28815	0.650106	0.0104248	-1.47513
243.359	-36326.7	-14491.3	1.29825	0.647375	0.00989154	-1.50592
243.376	-36326.7	-14491.3	1.30825	0.643905	0.0100286	-1.5439
243.393	-36326.7	-14491.3	1.31857	0.640418	0.00999505	-1.58482
243.41	-36326.7	-14491.2	1.33189	0.637049	0.0100013	-1.61872
243.427	-36326.7	-14491.2	1.34218	0.63374	0.00999967	-1.64251
243.444	-36326.7	-14491.2	1.35273	0.630205	0.01	-1.66041
243.461	-36326.6	-14491.2	1.36268	0.626859	0.0100001	-1.67057
243.478	-36326.6	-14491.2	1.3758	0.623537	0.00999954	-1.67819
243.495	-36326.6	-14491.1	1.39	0.62	0.01	-1.68736
243.512	-36326.6	-14491.1	1.4	0.616667	0.01	-1.70153
243.529	-36326.6	-14491.1	1.41	0.613333	0.01	-1.71678
243.546	-36326.6	-14491.1	1.42061	0.609797	0.0101079	-1.73291
243.563	-36326.6	-14491	1.43058	0.606474	0.0135437	-1.74704
243.58	-36326.6	-14491	1.44062	0.603131	0.0168938	-1.76363
243.597	-36326.6	-14491	1.45122	0.599572	0.0201785	-1.78331
243.614	-36326.6	-14491	1.46115	0.596367	0.0199523	-1.8002
243.631	-36326.5	-14490.9	1.47124	0.592601	0.0200123	-1.81298
243.648	-36326.5	-14490.9	1.48178	0.585769	0.0199954	-1.82599
243.665	-36326.5	-14490.9	1.49187	0.582835	0.0200012	-1.8436
243.682	-36326.5	-14490.9	1.50131	0.579362	0.0199997	-1.87024
243.699	-36326.5	-14490.9	1.50892	0.575863	0.0200001	-1.90148
243.716	-36326.5	-14490.8	1.51835	0.572575	0.02	-1.92852
243.733	-36326.5	-14490.8	1.52566	0.569127	0.02	-1.95018
243.75	-36326.5	-14490.8	1.53558	0.565877	0.02	-1.96546
243.767	-36326.5	-14490.8	1.54251	0.561472	0.02	-1.9737
243.784	-36326.5	-14490.7	1.5532	0.555377	0.02	-1.98024
243.801	-36326.5	-14490.7	1.56358	0.551918	0.02	-1.98982
243.818	-36326.4	-14490.7	1.57349	0.549982	0.02	-2.00176
243.835	-36326.4	-14490.7	1.58368	0.539958	0.02	-2.00422
243.852	-36326.4	-14490.6	1.59444	0.500219	0.02	-1.98433
243.869	-36326.4	-14490.6	1.60291	0.441421	0.02	-1.94285
243.886	-36326.4	-14490.6	1.60974	0.375329	0.0200001	-1.88778
243.903	-36326.4	-14490.6	1.61525	0.311146	0.0199996	-1.82913
243.92	-36326.4	-14490.5	1.61812	0.251751	0.0200013	-1.77335
243.937	-36326.4	-14490.5	1.62171	0.1928	0.0199952	-1.71455
243.954	-36326.4	-14490.5	1.62504	0.138269	0.0200199	-1.65623
243.971	-36326.4	-14490.5	1.6287	0.0850767	0.0199253	-1.60251
243.988	-36326.3	-14490.4	1.63025	0.0326261	0.0202627	-1.54878
244.005	-36326.3	-14490.4	1.62985	-0.0102897	0.0182492	-1.49832
244.022	-36326.3	-14490.4	1.63036	-0.0539961	0.0147415	-1.4473
244.039	-36326.3	-14490.4	1.62801	-0.11451	0.0110001	-1.38214
244.056	-36326.3	-14490.3	1.62482	-0.190011	0.00977402	-1.30868
244.073	-36326.3	-14490.3	1.61889	-0.260819	0.01006	-1.23781
244.09	-36326.3	-14490.3	1.61443	-0.32325	0.00998665	-1.16999
244.107	-36326.3	-14490.3	1.60875	-0.375709	0.0100037	-1.11091
244.124	-36326.3	-14490.2	1.60225	-0.426587	0.00999867	-1.05522
244.141	-36326.2	-14490.2	1.59263	-0.486243	0.0100014	-0.996154
244.158	-36326.2	-14490.2	1.58227	-0.539103	0.00999519	-0.941904
244.175	-36326.2	-14490.2	1.57243	-0.583646	0.0100178	-0.894759
244.192	-36326.2	-14490.1	1.56185	-0.621321	0.00994624	-0.853896
244.209	-36326.2	-14490.1	1.55174	-0.646277	0.0102101	-0.821004
244.226	-36326.2	-14490.1	1.54176	-0.668797	0.00735162	-0.792832
244.243	-36326.2	-14490.1	1.53139	-0.696623	0.00376866	-0.760898
244.26	-36326.2	-14490	1.51827	-0.723743	0.000233632	-0.730075
244.277	-36326.2	-14490	1.50494	-0.747289	-6.00411e-05	-0.699814
244.294	-36326.2	-14490	1.49082	-0.771739	7.6731e-06	-0.666521
244.311	-36326.1	-14490	1.47743	-0.801468	-2.05437e-06	-0.632588
244.328	-36326.1	-14489.9	1.46415	-0.8318	5.38592e-07	-0.59936
244.345	-36326.1	-14489.9	1.45	-0.856667	0	-0.561002
244.362	-36326.1	-14489.9	1.43667	-0.893333	0	-0.521786
244.379	-36326.1	-14489.9	1.42333	-0.936667	2.67953e-19	-0.271242
244.396	-36326.1	-14489.8	1.40566	-0.989277	-2.33507e-09	0.2114
244.413	-36326.1	-14489.8	1.38891	-1.02162	6.1069e-10	0.803
244.43	-36326.1	-14489.8	1.36887	-1.0481	-1.07721e-10	1.09212
244.447	-36326.1	-14489.8	1.35133	-1.06871	-3.45899e-10	1.08458
244.464	-36326.1	-14489.8	1.33482	-1.08088	1.59914e-09	0.889465
244.481	-36326	-14489.7	1.3176	-1.08793	-6.03362e-09	0.7836
244.498	-36326	-14489.7	1.29681	-1.1027	3.49356e-08	0.794494
244.515	-36326	-14489.7	1.28	-1.12052	-1.32423e-07	0.901213
244.532	-36326	-14489.7	1.26018	-1.14362	4.91763e-07	1.05779
244.549	-36326	-14489.7	1.24152	-1.16044	-2.50038e-06	1.22489
244.566	-36326	-14489.6	1.21835	-1.17762	9.45613e-06	1.34119
244.583	-36326	-14489.6	1.19832	-1.19889	-3.49549e-05	1.40848
244.6	-36326	-14489.6	1.17809	-1.22402	0.000165101	1.42088
244.617	-36326	-14489.6	1.16143	-1.24557	-0.000708064	1.3894
244.634	-36326	-14489.6	1.13962	-1.26071	-0.00439333	1.33188
244.651	-36326	-14489.6	1.11468	-1.2761	-0.00804431	1.2722
244.668	-36326	-14489.5	1.09276	-1.29927	-0.0102807	1.23883
244.685	-36326	-14489.5	1.07278	-1.33347	-0.0099303	1.23536
244.702	-36325.9	-14489.5	1.05049	-1.37142	-0.0100202	1.25778
244.719	-36325.9	-14489.5	1.02717	-1.40162	-0.00999461	1.29291
244.736	-36325.9	-14489.5	1.0031	-1.42621	-0.0100013	1.33293
244.753	-36325.9	-14489.5	0.979054	-1.44375	-0.00999963	1.37023
244.77	-36325.9	-14489.4	0.954662	-1.45488	-0.0100001	1.39743
244.787	-36325.9	-14489.4	0.926353	-1.46454	-0.00999998	1.42012
244.804	-36325.9	-14489.4	0.900555	-1.47816	-0.01	1.44113
244.821	-36325.9	-14489.4	0.877831	-1.49689	-0.01	1.46297
244.838	-36325.9	-14489.4	0.853776	-1.51833	-0.01	1.48543
244.855	-36325.9	-14489.4	0.827686	-1.53568	-0.01	1.50306
244.872	-36325.9	-14489.4	0.801228	-1.54412	-0.01	1.51589
244.889	-36325.9	-14489.3	0.772981	-1.55098	-0.01	1.52763
244.906	-36325.9	-14489.3	0.748164	-1.55595	-0.01	1.53778
244.923	-36325.9	-14489.3	0.723089	-1.55711	-0.01	1.54301
244.94	-36325.9	-14489.3	0.695318	-1.5545	-0.01	1.54322
244.957	-36325.9	-14489.3	0.664883	-1.55095	-0.01	1.53953
244.974	-36325.9	-14489.3	0.640395	-1.54758	-0.01	1.53463
244.991	-36325.9	-14489.3	0.613177	-1.54448	-0.01	1.52628
245.008	-36325.9	-14489.3	0.588844	-1.53801	-0.01	1.51664
245.025	-36325.9	-14489.3	0.562961	-1.53434	-0.01	1.50498
245.042	-36325.8	-14489.3	0.537736	-1.52776	-0.01	1.4941
245.059	-36325.8	-14489.2	0.511422	-1.52406	-0.01	1.48494
245.076	-36325.8	-14489.2	0.484803	-1.51771	-0.01	1.47914
245.093	-36325.8	-14489.2	0.456673	-1.51385	-0.01	1.4734
245.11	-36325.8	-14489.2	0.429579	-1.50737	-0.01	1.46891
245.127	-36325.8	-14489.2	0.406128	-1.50365	-0.00999999	1.46449
245.144	-36325.8	-14489.2	0.38142	-1.50022	-0.01	1.46196
245.161	-36325.8	-14489.2	0.358096	-1.49682	-0.00999996	1.46084
245.178	-36325.8	-14489.2	0.331651	-1.49367	-0.0100002	1.45978
245.195	-36325.8	-14489.2	0.303333	-1.48667	-0.01	1.45752
245.212	-36325.8	-14489.2	0.276667	-1.48333	-0.01	1.45316
245.229	-36325.8	-14489.2	0.253333	-1.47667	-0.01	1.4488
245.246	-36325.8	-14489.2	0.228703	-1.47306	-0.00996419	1.44302
245.263	-36325.8	-14489.2	0.208763	-1.46625	-0.0101373	1.43756
245.28	-36325.8	-14489.2	0.185231	-1.45959	-0.0134415	1.43097
245.297	-36325.8	-14489.2	0.160271	-1.45258	-0.0132796	1.42399
245.314	-36325.8	-14489.2	0.133561	-1.44565	-0.013348	1.41776
245.331	-36325.8	-14489.2	0.106657	-1.44011	-0.0133284	1.41018
245.348	-36325.8	-14489.2	0.078858	-1.42671	-0.0133419	1.40856
245.365	-36325.8	-14489.2	0.0559848	-1.44604	-0.0133058	1.38107
245.382	-36325.8	-14489.2	0.0325099	-1.3438	-0.0134344	1.13111
