# Supplementary material for: Extraction of driving behavior primitives considering driver expectation and vehicle dynamics
Source: PLoS One. 2025 Dec 31;20(12):e0340123. doi: 10.1371/journal.pone.0340123 (PMC12755792; doi:10.1371/journal.pone.0340123)
Supplement: S2 File — The dataset utilized in this study is organized into two main folders, categorizing driving scenarios into straight driving and turning maneuvers. These folders contain the raw, unprocessed behavioral data. For a detailed description of the variables and format within the.xlsx files, please refer to the accompanying readme.txt file. (ZIP) [file pone.0340123.s002.zip › DataSetForPimitiveExaction-2/turning/d1c14_w_1.xlsx]

## Sheet: Sheet1
800.354	-36329.6	-14497.7	2.81	0.0100001	0.0169568	-0.00980386
800.371	-36329.6	-14497.7	2.81	0.00999999	0.0201953	-0.00980393
800.388	-36329.5	-14497.6	2.81	0.01	0.0199208	-0.00980394
800.405	-36329.5	-14497.6	2.81	0.01	0.0200457	-0.00980382
800.422	-36329.5	-14497.6	2.81	0.01	0.0198971	-0.0098043
800.439	-36329.5	-14497.5	2.81	0.01	0.0205432	-0.00980202
800.456	-36329.5	-14497.5	2.81	0.01	0.0241386	-0.00981111
800.473	-36329.5	-14497.4	2.81	0.01	0.0276096	-0.00977735
800.49	-36329.4	-14497.4	2.81	0.01	0.0302935	-0.00992943
800.507	-36329.4	-14497.3	2.81	0.01	0.0299669	-0.00933011
800.524	-36329.4	-14497.3	2.81	0.01	0.0298419	-0.0119108
800.541	-36329.4	-14497.2	2.81	0.01	0.0309442	-0.0304598
800.558	-36329.4	-14497.2	2.81	0.01	0.0343478	-0.0730059
800.575	-36329.4	-14497.2	2.81	0.01	0.0388886	-0.144884
800.592	-36329.3	-14497.1	2.81	0.01	0.0461624	-0.239801
800.609	-36329.3	-14497.1	2.81	0.01	0.0528725	-0.358518
800.626	-36329.3	-14497	2.81	0.01	0.0585913	-0.516279
800.643	-36329.3	-14497	2.81	0.01	0.0603047	-0.695211
800.66	-36329.3	-14496.9	2.81	0.01	0.0596458	-0.868832
800.677	-36329.2	-14496.9	2.81	0.01	0.0614809	-1.07086
800.694	-36329.2	-14496.8	2.81	0.01	0.0650052	-1.30995
800.711	-36329.2	-14496.8	2.81	0.01	0.0690754	-1.55905
800.728	-36329.2	-14496.7	2.81	0.01	0.0682736	-1.80218
800.745	-36329.2	-14496.7	2.81	0.01	0.0664625	-2.00091
800.762	-36329.2	-14496.7	2.81	0.01	0.0661102	-2.15141
800.779	-36329.1	-14496.6	2.81	0.01	0.0705372	-2.28194
800.796	-36329.1	-14496.6	2.81	0.01	0.0773502	-2.38457
800.813	-36329.1	-14496.5	2.81	0.01	0.0868389	-2.4572
800.83	-36329.1	-14496.5	2.81	0.01	0.0925168	-2.51205
800.847	-36329.1	-14496.4	2.81	0.01	0.0962406	-2.55046
800.864	-36329	-14496.4	2.81	0.01	0.0942827	-2.58291
800.881	-36329	-14496.4	2.81	0.01	0.0934718	-2.61562
800.898	-36329	-14496.3	2.81	0.01	0.0905417	-2.64601
800.915	-36329	-14496.3	2.81001	0.01	0.0920069	-2.67137
800.932	-36329	-14496.2	2.80998	0.01	0.0985339	-2.69034
800.949	-36329	-14496.2	2.81006	0.00999998	0.108139	-2.70052
800.966	-36328.9	-14496.1	2.80976	0.0100001	0.118339	-2.70502
800.983	-36328.9	-14496.1	2.81287	0.00999976	0.126168	-2.71224
801	-36328.9	-14496	2.81625	0.0100009	0.126933	-2.72648
801.017	-36328.9	-14496	2.81976	0.00999657	0.123797	-2.75037
801.034	-36328.9	-14496	2.82003	0.0100069	0.12014	-2.78234
801.051	-36328.8	-14495.9	2.81999	0.00997336	0.119874	-2.81513
801.068	-36328.8	-14495.9	2.82	0.0100997	0.123142	-2.84573
801.085	-36328.8	-14495.8	2.82	0.00666667	0.126667	-2.87364
801.102	-36328.8	-14495.8	2.82	0.00333333	0.133333	-2.89216
801.119	-36328.8	-14495.7	2.82	-1.1105e-14	0.136667	-2.90523
801.136	-36328.8	-14495.7	2.82	2.42307e-05	0.143766	-2.91324
801.153	-36328.7	-14495.6	2.82	-6.47783e-06	0.150399	-2.91852
801.17	-36328.7	-14495.6	2.82	1.68051e-06	0.156989	-2.92053
801.187	-36328.7	-14495.6	2.82	-8.3396e-07	0.160127	-2.92034
801.204	-36328.7	-14495.5	2.82	2.22853e-07	0.159983	-2.91792
801.221	-36328.7	-14495.5	2.82	-5.7437e-08	0.159941	-2.91321
801.238	-36328.6	-14495.4	2.82	2.13836e-08	0.160406	-2.90443
801.255	-36328.6	-14495.4	2.82	-5.71086e-09	0.163836	-2.89026
801.272	-36328.6	-14495.3	2.82	1.45892e-09	0.167799	-2.86956
801.289	-36328.6	-14495.3	2.82	-4.72218e-10	0.174407	-2.8449
801.306	-36328.6	-14495.2	2.82	8.56719e-11	0.177646	-2.82172
801.323	-36328.5	-14495.2	2.82	1.27877e-10	0.179624	-2.80128
801.34	-36328.5	-14495.2	2.82	-7.48541e-10	0.175711	-2.78276
801.357	-36328.5	-14495.1	2.82	2.81523e-09	0.171551	-2.76784
801.374	-36328.5	-14495.1	2.82	-1.26887e-08	0.164214	-2.75359
801.391	-36328.5	-14495	2.82	4.78319e-08	0.157551	-2.74231
801.408	-36328.4	-14495	2.82	-1.74487e-07	0.151609	-2.73155
801.425	-36328.4	-14494.9	2.82	7.58556e-07	0.149826	-2.7214
801.442	-36328.4	-14494.9	2.82	-2.85551e-06	0.149836	-2.7117
801.459	-36328.4	-14494.9	2.82	1.06635e-05	0.151065	-2.70161
801.476	-36328.4	-14494.8	2.82	-3.85181e-05	0.154834	-2.68987
801.493	-36328.3	-14494.8	2.81999	0.000163141	0.158356	-2.67703
801.51	-36328.3	-14494.7	2.82002	-0.000586812	0.160746	-2.66647
801.527	-36328.3	-14494.7	2.81992	0.00243639	0.156854	-2.65255
801.544	-36328.3	-14494.6	2.8203	-0.0145936	0.149952	-2.62433
801.561	-36328.3	-14494.6	2.81834	-0.0690343	0.14215	-2.56435
801.578	-36328.2	-14494.5	2.81466	-0.152229	0.141299	-2.47908
801.595	-36328.2	-14494.5	2.81128	-0.242699	0.145151	-2.37698
801.612	-36328.2	-14494.5	2.80839	-0.370248	0.150628	-2.23579
801.629	-36328.2	-14494.4	2.80076	-0.549893	0.157632	-2.0662
801.646	-36328.2	-14494.4	2.78858	-0.734678	0.164715	-1.87607
801.663	-36328.1	-14494.3	2.77186	-0.909348	0.167513	-1.70419
801.68	-36328.1	-14494.3	2.75533	-1.10859	0.162195	-1.25898
801.697	-36328.1	-14494.2	2.73391	-1.3595	0.155296	-0.46651
801.714	-36328.1	-14494.2	2.70948	-1.65191	0.148256	0.763611
801.731	-36328.1	-14494.2	2.68075	-1.89141	0.141855	1.64567
801.748	-36328	-14494.1	2.64832	-2.06858	0.132251	2.028
801.765	-36328	-14494.1	2.61045	-2.22524	0.12452	2.02355
801.782	-36328	-14494	2.57027	-2.34828	0.117579	2.01817
801.799	-36328	-14494	2.53083	-2.44488	0.114087	2.11509
801.816	-36328	-14494	2.48541	-2.52006	0.107529	2.29184
801.833	-36328	-14493.9	2.44164	-2.56254	0.1009	2.49937
801.85	-36327.9	-14493.9	2.39862	-2.59922	0.0912861	2.70463
801.867	-36327.9	-14493.9	2.35266	-2.63145	0.0805998	2.8806
801.884	-36327.9	-14493.8	2.30917	-2.66477	0.0706063	2.98218
801.901	-36327.9	-14493.8	2.26596	-2.69492	0.0605045	3.01244
801.918	-36327.9	-14493.8	2.22	-2.72333	0.0533333	2.97386
801.935	-36327.8	-14493.7	2.17333	-2.74	0.0466667	2.88998
801.952	-36327.8	-14493.7	2.12667	-2.74667	0.0433333	2.78322
801.969	-36327.8	-14493.6	2.07728	-2.7501	0.0362633	2.67876
801.986	-36327.8	-14493.6	2.03409	-2.75387	0.0294921	2.60912
802.003	-36327.8	-14493.6	1.9871	-2.77141	0.0194606	2.57784
802.02	-36327.8	-14493.6	1.93767	-2.80046	0.012729	2.58753
802.037	-36327.7	-14493.5	1.89127	-2.8339	0.00994993	2.62956
802.054	-36327.7	-14493.5	1.84432	-2.86747	0.00975535	2.72682
802.071	-36327.7	-14493.5	1.79434	-2.90247	0.00609074	2.8792
802.088	-36327.7	-14493.5	1.74511	-2.93135	0.00237962	3.05677
802.105	-36327.7	-14493.4	1.69765	-2.95304	-0.00453257	3.2074
802.122	-36327.7	-14493.4	1.64448	-2.96612	-0.0121273	3.33378
802.139	-36327.7	-14493.4	1.59516	-2.97453	-0.0223811	3.42703
802.156	-36327.7	-14493.3	1.54425	-2.97747	-0.0324737	3.52223
802.173	-36327.6	-14493.3	1.49158	-2.98051	-0.0429695	3.60593
802.19	-36327.6	-14493.3	1.44225	-2.97919	-0.0530831	3.66603
802.207	-36327.6	-14493.3	1.39109	-2.97568	-0.0622713	3.70962
802.224	-36327.6	-14493.3	1.33876	-2.97159	-0.0692543	3.73777
802.241	-36327.6	-14493.2	1.28884	-2.96269	-0.0745457	3.75023
802.258	-36327.6	-14493.2	1.24016	-2.94732	-0.0788654	3.75014
802.275	-36327.6	-14493.2	1.1925	-2.92352	-0.0848756	3.73928
802.292	-36327.6	-14493.2	1.14437	-2.89673	-0.088191	3.72241
802.309	-36327.6	-14493.2	1.09486	-2.87282	-0.0902918	3.70367
802.326	-36327.5	-14493.2	1.04434	-2.85148	-0.089854	3.68513
802.343	-36327.5	-14493.1	0.996596	-2.8354	-0.0902752	3.66702
802.36	-36327.5	-14493.1	0.947953	-2.82022	-0.0886979	3.65014
802.377	-36327.5	-14493.1	0.900028	-2.80649	-0.0850032	3.63428
802.394	-36327.5	-14493.1	0.851924	-2.79441	-0.0812881	3.6205
802.411	-36327.5	-14493.1	0.803903	-2.78445	-0.0797778	3.607
802.428	-36327.5	-14493.1	0.755158	-2.77404	-0.0800619	3.59397
802.445	-36327.5	-14493.1	0.711634	-2.76413	-0.0799821	3.58304
802.462	-36327.5	-14493.1	0.664336	-2.75398	-0.0800093	3.57106
802.479	-36327.5	-14493	0.616201	-2.74157	-0.0799767	3.55808
802.496	-36327.5	-14493	0.569805	-2.72784	-0.0800839	3.54456
802.513	-36327.5	-14493	0.523566	-2.71606	-0.0797194	3.53458
802.53	-36327.5	-14493	0.477004	-2.70837	-0.0822891	3.52928
802.547	-36327.5	-14493	0.430755	-2.70233	-0.0853271	3.52678
802.564	-36327.5	-14493	0.381362	-2.69266	-0.0918024	3.52434
802.581	-36327.5	-14493	0.336509	-2.68207	-0.0959636	3.52447
802.598	-36327.5	-14493	0.293861	-2.67467	-0.0995898	3.5276
802.615	-36327.5	-14493	0.24804	-2.66841	-0.0995905	3.53007
802.632	-36327.5	-14493	0.204158	-2.65741	-0.105709	3.52951
802.649	-36327.5	-14493	0.161227	-2.65067	-0.106829	3.51629
802.666	-36327.5	-14493	0.115341	-2.61862	-0.109089	3.52503
802.683	-36327.5	-14493	0.0716908	-2.67098	-0.114509	3.2198
802.7	-36327.5	-14493	0.0307778	-1.71011	-0.0876218	2.60538
