# Supplementary material for: Extraction of driving behavior primitives considering driver expectation and vehicle dynamics
Source: PLoS One. 2025 Dec 31;20(12):e0340123. doi: 10.1371/journal.pone.0340123 (PMC12755792; doi:10.1371/journal.pone.0340123)
Supplement: S2 File — The dataset utilized in this study is organized into two main folders, categorizing driving scenarios into straight driving and turning maneuvers. These folders contain the raw, unprocessed behavioral data. For a detailed description of the variables and format within the.xlsx files, please refer to the accompanying readme.txt file. (ZIP) [file pone.0340123.s002.zip › DataSetForPimitiveExaction-2/turning/d1c14_w_2.xlsx]

## Sheet: Sheet1
852.119	-35985.1	-14600.8	2.69001	0.0499993	-0.0200639	-0.00974048
852.136	-35985.1	-14600.8	2.69	0.0500002	-0.0197479	-0.0105437
852.153	-35985.1	-14600.8	2.69001	0.05	-0.0224351	-0.0124078
852.17	-35985	-14600.8	2.68998	0.05	-0.0259633	-0.0157612
852.187	-35985	-14600.8	2.69006	0.05	-0.0298448	-0.0182306
852.204	-35984.9	-14600.8	2.68976	0.05	-0.0274034	-0.0195051
852.221	-35984.9	-14600.9	2.69287	0.05	-0.0238671	-0.0196246
852.238	-35984.8	-14600.9	2.69625	0.05	-0.0175026	-0.0196034
852.255	-35984.8	-14600.9	2.69976	0.05	-0.0108231	-0.019609
852.272	-35984.8	-14600.9	2.70003	0.05	-0.00368314	-0.0196077
852.289	-35984.7	-14600.9	2.69999	0.05	-7.16861e-05	-0.0196079
852.306	-35984.7	-14600.9	2.7	0.05	0	-0.0196078
852.323	-35984.6	-14601	2.7	0.05	0	-0.0196078
852.34	-35984.6	-14601	2.7	0.05	0	-0.0196078
852.357	-35984.5	-14601	2.7	0.05	0	-0.0196078
852.374	-35984.5	-14601	2.7	0.05	-0.000107893	-0.0196078
852.391	-35984.4	-14601	2.70001	0.05	-0.00354412	-0.0196078
852.408	-35984.4	-14601	2.69997	0.05	-0.00689211	-0.0196078
852.425	-35984.4	-14601	2.70024	0.05	-0.0101919	-0.0196079
852.442	-35984.3	-14601.1	2.70375	0.0499999	-0.00990135	-0.0196077
852.459	-35984.3	-14601.1	2.70713	0.0500003	-0.0102087	-0.0196085
852.476	-35984.2	-14601.1	2.71024	0.0499982	-0.0143728	-0.0196039
852.493	-35984.2	-14601.1	2.70994	0.0500069	-0.0211749	-0.0196226
852.51	-35984.1	-14601.1	2.71002	0.0499744	-0.0279881	-0.019553
852.527	-35984.1	-14601.1	2.70999	0.0501301	-0.0344206	-0.0199152
852.544	-35984.1	-14601.2	2.71	0.0494646	-0.0373551	-0.0226169
852.561	-35984	-14601.2	2.71	0.045812	-0.0408672	-0.0421924
852.578	-35984	-14601.2	2.71	0.042185	-0.0442342	-0.108096
852.595	-35983.9	-14601.2	2.70999	0.0397299	-0.0480023	-0.22381
852.612	-35983.9	-14601.2	2.71004	0.0400679	-0.0494629	-0.379851
852.629	-35983.8	-14601.2	2.7098	0.0399798	-0.0453557	-0.537706
852.646	-35983.8	-14601.2	2.71089	0.0400054	-0.0420535	-0.678724
852.663	-35983.7	-14601.3	2.7146	0.0399987	-0.0395239	-0.831584
852.68	-35983.7	-14601.3	2.71827	0.0400004	-0.0411996	-1.00846
852.697	-35983.7	-14601.3	2.72028	0.0399999	-0.0446189	-1.1771
852.714	-35983.6	-14601.3	2.71993	0.04	-0.0485593	-1.33673
852.731	-35983.6	-14601.3	2.72002	0.04	-0.0489932	-1.46803
852.748	-35983.5	-14601.3	2.71999	0.04	-0.0450308	-1.57143
852.765	-35983.5	-14601.3	2.72	0.04	-0.0414612	-1.66349
852.782	-35983.4	-14601.4	2.72	0.04	-0.0397072	-1.73992
852.799	-35983.4	-14601.4	2.72	0.04	-0.0400792	-1.79527
852.816	-35983.4	-14601.4	2.72	0.04	-0.0399766	-1.83508
852.833	-35983.3	-14601.4	2.72001	0.04	-0.0400256	-1.8626
852.85	-35983.3	-14601.4	2.71998	0.04	-0.0399274	-1.88766
852.867	-35983.2	-14601.4	2.72008	0.04	-0.040288	-1.91828
852.884	-35983.2	-14601.4	2.71972	0.04	-0.0380177	-1.95923
852.901	-35983.1	-14601.5	2.72196	0.04	-0.0345534	-2.00988
852.918	-35983.1	-14601.5	2.72561	0.04	-0.0307999	-2.07869
852.935	-35983.1	-14601.5	2.72929	0.04	-0.02979	-2.1543
852.952	-35983	-14601.5	2.73017	0.04	-0.0301304	-2.23111
852.969	-35983	-14601.5	2.72997	0.04	-0.0297301	-2.30559
852.986	-35982.9	-14601.5	2.73001	0.04	-0.0325157	-2.36596
853.003	-35982.9	-14601.6	2.73	0.04	-0.035545	-2.414
853.02	-35982.8	-14601.6	2.73	0.04	-0.0422271	-2.46109
853.037	-35982.8	-14601.6	2.73	0.0400001	-0.046094	-2.50812
853.054	-35982.7	-14601.6	2.73	0.0399997	-0.0498475	-2.55427
853.071	-35982.7	-14601.6	2.73	0.0400008	-0.0471458	-2.59512
853.088	-35982.7	-14601.6	2.73	0.039997	-0.0439205	-2.62276
853.105	-35982.6	-14601.6	2.73	0.0400061	-0.0370167	-2.64079
853.122	-35982.6	-14601.7	2.72999	0.0399764	-0.033517	-2.65104
853.139	-35982.5	-14601.7	2.73003	0.0400882	-0.0300925	-2.65463
853.156	-35982.5	-14601.7	2.7299	0.0368916	-0.0300686	-2.65375
853.173	-35982.4	-14601.7	2.73333	0.0333333	-0.0266667	-2.65033
853.19	-35982.4	-14601.7	2.73667	0.03	-0.0233333	-2.64706
853.207	-35982.3	-14601.7	2.74	0.03	-0.02	-2.64379
853.224	-35982.3	-14601.7	2.73998	0.0299937	-0.0200249	-2.63913
853.241	-35982.3	-14601.8	2.74001	0.0300017	-0.0199914	-2.63363
853.258	-35982.2	-14601.8	2.74	0.0299996	-0.0200094	-2.62703
853.275	-35982.2	-14601.8	2.74	0.0300002	-0.0199391	-2.6202
853.292	-35982.1	-14601.8	2.74	0.0299999	-0.0202339	-2.61485
853.309	-35982.1	-14601.8	2.74	0.03	-0.0237686	-2.60937
853.326	-35982	-14601.8	2.74	0.03	-0.0273516	-2.60346
853.343	-35982	-14601.8	2.74	0.03	-0.0302101	-2.59688
853.36	-35981.9	-14601.9	2.74	0.03	-0.0299462	-2.59032
853.377	-35981.9	-14601.9	2.74	0.03	-0.0300178	-2.58324
853.394	-35981.9	-14601.9	2.74	0.03	-0.0299952	-2.57542
853.411	-35981.8	-14601.9	2.74	0.03	-0.0300012	-2.56633
853.428	-35981.8	-14601.9	2.73999	0.0300002	-0.0299996	-2.55797
853.445	-35981.7	-14601.9	2.74005	0.0299993	-0.0300001	-2.55554
853.462	-35981.7	-14601.9	2.73983	0.0300027	-0.03	-2.56441
853.479	-35981.6	-14602	2.7409	0.029988	-0.03	-2.59015
853.496	-35981.6	-14602	2.74452	0.0300454	-0.03	-2.62766
853.513	-35981.5	-14602	2.74809	0.0298345	-0.0299999	-2.67122
853.53	-35981.5	-14602	2.75033	0.0307193	-0.0300003	-2.70902
853.547	-35981.5	-14602	2.74986	0.0265418	-0.0299988	-2.73789
853.564	-35981.4	-14602	2.7503	0.0119839	-0.030005	-2.74654
853.581	-35981.4	-14602	2.74861	-0.0610482	-0.029981	-2.71254
853.598	-35981.3	-14602.1	2.74537	-0.203643	-0.0300709	-2.62729
853.615	-35981.3	-14602.1	2.74013	-0.384768	-0.029747	-2.50789
853.632	-35981.2	-14602.1	2.73358	-0.541006	-0.0315445	-2.3898
853.649	-35981.2	-14602.1	2.72341	-0.670196	-0.035013	-2.28367
853.666	-35981.1	-14602.1	2.70957	-0.829816	-0.0389936	-2.15324
853.683	-35981.1	-14602.1	2.69188	-1.01981	-0.0387237	-1.99882
853.7	-35981.1	-14602.1	2.67191	-1.20085	-0.0331864	-1.84441
853.717	-35981	-14602.2	2.64892	-1.35974	-0.0239581	-1.6911
853.734	-35981	-14602.2	2.62483	-1.48405	-0.0132444	-1.56119
853.751	-35980.9	-14602.2	2.60081	-1.58717	-0.00508215	-1.1321
853.768	-35980.9	-14602.2	2.57486	-1.67994	-0.00052816	-0.355461
853.785	-35980.9	-14602.2	2.54558	-1.75267	4.21177e-05	0.675184
853.802	-35980.8	-14602.2	2.51568	-1.8042	0.00027488	1.38959
853.819	-35980.8	-14602.2	2.484	-1.84347	-0.00239068	1.64964
853.836	-35980.7	-14602.3	2.45408	-1.86261	-0.00584467	1.58619
853.853	-35980.7	-14602.3	2.41965	-1.88763	-0.00956901	1.56393
853.87	-35980.6	-14602.3	2.38572	-1.9205	-0.0101245	1.67711
853.887	-35980.6	-14602.3	2.35277	-1.96069	-0.00991365	1.87187
853.904	-35980.6	-14602.3	2.31739	-2.02232	-0.0101596	2.12689
853.921	-35980.5	-14602.3	2.28406	-2.08776	-0.00710884	2.35844
853.938	-35980.5	-14602.3	2.24762	-2.17331	-0.00375248	2.53759
853.955	-35980.5	-14602.3	2.21133	-2.25098	-0.000234162	2.64704
853.972	-35980.4	-14602.3	2.16905	-2.32915	2.96508e-05	2.67704
853.989	-35980.4	-14602.4	2.13216	-2.38723	-9.54365e-06	2.63886
854.006	-35980.4	-14602.4	2.09246	-2.4308	8.50185e-06	2.56078
854.023	-35980.3	-14602.4	2.05	-2.47667	0	2.47386
854.04	-35980.3	-14602.4	2.00667	-2.52667	0	2.41285
854.057	-35980.3	-14602.4	1.96333	-2.57667	-0.00333333	2.38017
854.074	-35980.2	-14602.4	1.91735	-2.61856	-0.00691964	2.37512
854.091	-35980.2	-14602.4	1.87418	-2.64107	-0.00998058	2.39259
854.108	-35980.2	-14602.4	1.83066	-2.65749	-0.00642347	2.42608
854.125	-35980.1	-14602.4	1.78481	-2.6674	-0.0028937	2.46771
854.142	-35980.1	-14602.5	1.74135	-2.67008	0.000171243	2.50545
854.159	-35980.1	-14602.5	1.69555	-2.66994	-0.000154512	2.54055
854.176	-35980.1	-14602.5	1.652	-2.67011	0.00040134	2.56896
854.193	-35980	-14602.5	1.60517	-2.6696	0.00394029	2.5933
854.21	-35980	-14602.5	1.5579	-2.66609	0.00736745	2.61323
854.227	-35980	-14602.5	1.50941	-2.66204	0.0102786	2.62825
854.244	-35980	-14602.5	1.46602	-2.65494	0.00992932	2.63831
854.261	-35979.9	-14602.5	1.42043	-2.64807	0.0100219	2.64543
854.278	-35979.9	-14602.5	1.37663	-2.64118	0.00999414	2.64896
854.295	-35979.9	-14602.5	1.32955	-2.63554	0.0100015	2.64821
854.312	-35979.9	-14602.5	1.28438	-2.63132	0.00999956	2.6405
854.329	-35979.9	-14602.5	1.24191	-2.62425	0.0100001	2.62778
854.346	-35979.8	-14602.5	1.19596	-2.61755	0.00999989	2.6095
854.363	-35979.8	-14602.6	1.14808	-2.61046	0.0100004	2.58804
854.38	-35979.8	-14602.6	1.10592	-2.60422	0.00999866	2.56591
854.397	-35979.8	-14602.6	1.061	-2.59591	0.0100049	2.54255
854.414	-35979.8	-14602.6	1.01611	-2.58506	0.00997946	2.52097
854.431	-35979.7	-14602.6	0.972608	-2.57606	0.0100772	2.50578
854.448	-35979.7	-14602.6	0.931453	-2.57342	0.00971155	2.49945
854.465	-35979.7	-14602.6	0.888512	-2.58271	0.0114465	2.50994
854.482	-35979.7	-14602.6	0.843926	-2.61217	0.0150917	2.53875
854.499	-35979.7	-14602.6	0.79747	-2.65948	0.0187792	2.58367
854.516	-35979.7	-14602.6	0.74842	-2.70722	0.0202606	2.63174
854.533	-35979.7	-14602.6	0.70501	-2.74143	0.0199308	2.67346
854.55	-35979.6	-14602.6	0.657577	-2.77316	0.0200159	2.71624
854.567	-35979.6	-14602.6	0.609889	-2.81392	0.0199956	2.76138
854.584	-35979.6	-14602.6	0.560906	-2.86065	0.0200012	2.8084
854.601	-35979.6	-14602.6	0.513127	-2.90301	0.0199997	2.85242
854.618	-35979.6	-14602.6	0.464761	-2.94202	0.0200001	2.89379
854.635	-35979.6	-14602.6	0.414903	-2.97931	0.0199999	2.93008
854.652	-35979.6	-14602.6	0.362727	-3.01548	0.0200002	2.96423
854.669	-35979.6	-14602.6	0.308865	-3.04471	0.0199993	2.99175
854.686	-35979.6	-14602.6	0.258594	-3.06346	0.0200026	3.0098
854.703	-35979.6	-14602.6	0.206014	-3.07504	0.0199921	3.02037
854.72	-35979.6	-14602.6	0.155185	-3.08077	0.0200309	3.01922
854.737	-35979.6	-14602.6	0.106205	-3.07457	0.0198842	2.98917
854.754	-35979.6	-14602.6	0.0494486	-2.94961	0.0203109	2.58384
