# Supplementary material for: Extraction of driving behavior primitives considering driver expectation and vehicle dynamics
Source: PLoS One. 2025 Dec 31;20(12):e0340123. doi: 10.1371/journal.pone.0340123 (PMC12755792; doi:10.1371/journal.pone.0340123)
Supplement: S2 File — The dataset utilized in this study is organized into two main folders, categorizing driving scenarios into straight driving and turning maneuvers. These folders contain the raw, unprocessed behavioral data. For a detailed description of the variables and format within the.xlsx files, please refer to the accompanying readme.txt file. (ZIP) [file pone.0340123.s002.zip › DataSetForPimitiveExaction-2/turning/d1c17_w_1.xlsx]

## Sheet: Sheet1
569.947	-36330.2	-14499.8	1.29287	0.649032	0.00680641	-0.218963
569.964	-36330.2	-14499.8	1.30317	0.645632	0.00752113	-0.218965
569.981	-36330.2	-14499.8	1.31336	0.64213	0.010415	-0.218891
569.998	-36330.2	-14499.8	1.32457	0.638846	0.00989367	-0.219246
570.015	-36330.2	-14499.8	1.33739	0.63542	0.0100106	-0.220458
570.032	-36330.2	-14499.7	1.3475	0.631934	0.0100656	-0.221651
570.049	-36330.2	-14499.7	1.35717	0.628652	0.00972514	-0.222335
570.066	-36330.1	-14499.7	1.36884	0.62521	0.0112797	-0.222124
570.083	-36330.1	-14499.7	1.38337	0.621738	0.0146568	-0.222664
570.1	-36330.1	-14499.7	1.39487	0.618457	0.0198366	-0.223795
570.117	-36330.1	-14499.6	1.40494	0.615	0.025	-0.225101
570.134	-36330.1	-14499.6	1.41539	0.611542	0.0301634	-0.225085
570.151	-36330.1	-14499.6	1.4252	0.608266	0.0353432	-0.223806
570.168	-36330.1	-14499.6	1.43565	0.604776	0.0387204	-0.222632
570.185	-36330.1	-14499.5	1.44587	0.601403	0.0402745	-0.22211
570.202	-36330.1	-14499.5	1.45625	0.597828	0.0399372	-0.222335
570.219	-36330.1	-14499.5	1.46651	0.59485	0.0400158	-0.221548
570.236	-36330.1	-14499.5	1.4765	0.588936	0.0400011	-0.22053
570.253	-36330	-14499.4	1.4863	0.584282	0.0399798	-0.218607
570.27	-36330	-14499.4	1.49726	0.581086	0.0400715	-0.217075
570.287	-36330	-14499.4	1.50447	0.577642	0.0397142	-0.215904
570.304	-36330	-14499.4	1.51433	0.574162	0.0423306	-0.215725
570.321	-36330	-14499.3	1.52166	0.570789	0.046106	-0.214878
570.338	-36330	-14499.3	1.53108	0.56739	0.0470476	-0.213869
570.355	-36330	-14499.3	1.53869	0.564206	0.044062	-0.211697
570.372	-36330	-14499.3	1.54813	0.557721	0.0404126	-0.210403
570.389	-36330	-14499.3	1.55822	0.553814	0.0396792	-0.209289
570.406	-36330	-14499.2	1.56876	0.550447	0.0428745	-0.209115
570.423	-36330	-14499.2	1.57885	0.546987	0.0462993	-0.209207
570.44	-36329.9	-14499.2	1.5888	0.543958	0.0495751	-0.208211
570.457	-36329.9	-14499.2	1.59935	0.53702	0.0531601	-0.207036
570.474	-36329.9	-14499.1	1.60955	0.533486	0.0563534	-0.205946
570.491	-36329.9	-14499.1	1.61616	0.530214	0.0630288	-0.204858
570.508	-36329.9	-14499.1	1.62667	0.526667	0.0666667	-0.203704
570.525	-36329.9	-14499	1.63333	0.523333	0.0733333	-0.202614
570.542	-36329.9	-14499	1.64333	0.52	0.0766667	-0.202614
570.559	-36329.9	-14499	1.65048	0.516499	0.0836305	-0.202575
570.576	-36329.9	-14499	1.66061	0.513002	0.0869648	-0.201464
570.593	-36329.8	-14498.9	1.67061	0.50636	0.0936416	-0.200334
570.61	-36329.8	-14498.9	1.68049	0.503161	0.0968661	-0.198136
570.627	-36329.8	-14498.9	1.68745	0.499557	0.10021	-0.1972
570.644	-36329.8	-14498.9	1.69404	0.496371	0.0998755	-0.199951
570.661	-36329.8	-14498.8	1.70108	0.4926	0.100293	-0.209734
570.678	-36329.8	-14498.8	1.71185	0.48577	0.103869	-0.229694
570.695	-36329.8	-14498.8	1.72182	0.482835	0.107713	-0.258354
570.712	-36329.8	-14498.8	1.73144	0.479359	0.114183	-0.296203
570.729	-36329.8	-14498.7	1.73823	0.475876	0.117529	-0.339737
570.746	-36329.7	-14498.7	1.74483	0.472523	0.120216	-0.376442
570.763	-36329.7	-14498.7	1.75288	0.468932	0.12009	-0.406139
570.78	-36329.7	-14498.7	1.76225	0.465936	0.119304	-0.425723
570.797	-36329.7	-14498.6	1.76871	0.461349	0.115635	-0.445527
570.814	-36329.7	-14498.6	1.7755	0.455075	0.111807	-0.471514
570.831	-36329.7	-14498.6	1.78344	0.452281	0.110431	-0.50083
570.848	-36329.7	-14498.5	1.79266	0.448742	0.11548	-0.528635
570.865	-36329.7	-14498.5	1.79913	0.445677	0.122684	-0.548595
570.882	-36329.6	-14498.5	1.80587	0.44062	0.128519	-0.560833
570.899	-36329.6	-14498.5	1.81402	0.434961	0.130475	-0.567909
570.916	-36329.6	-14498.4	1.82324	0.431964	0.128659	-0.572341
570.933	-36329.6	-14498.4	1.82977	0.428381	0.125413	-0.575796
570.95	-36329.6	-14498.4	1.83644	0.425124	0.119948	-0.581913
570.967	-36329.6	-14498.3	1.84333	0.421689	0.116173	-0.596673
570.984	-36329.6	-14498.3	1.85025	0.41811	0.116559	-0.618495
571.001	-36329.6	-14498.3	1.85681	0.415303	0.118108	-0.638839
571.018	-36329.5	-14498.3	1.86375	0.409547	0.121971	-0.655345
571.035	-36329.5	-14498.2	1.87064	0.404358	0.125196	-0.669243
571.052	-36329.5	-14498.2	1.8772	0.40151	0.128995	-0.686023
571.069	-36329.5	-14498.2	1.88417	0.397803	0.129929	-0.709732
571.086	-36329.5	-14498.1	1.89102	0.394859	0.131924	-0.735302
571.103	-36329.5	-14498.1	1.89759	0.388927	0.13546	-0.760045
571.12	-36329.5	-14498.1	1.90459	0.384248	0.139202	-0.786264
571.137	-36329.5	-14498.1	1.91141	0.380673	0.140188	-0.81219
571.154	-36329.4	-14498	1.91799	0.380124	0.139956	-0.834224
571.171	-36329.4	-14498	1.92501	0.377663	0.13999	-0.851842
571.188	-36329.4	-14498	1.93179	0.374054	0.140078	-0.863038
571.205	-36329.4	-14497.9	1.93841	0.370825	0.139697	-0.87016
571.222	-36329.4	-14497.9	1.94536	0.367263	0.142705	-0.874386
571.239	-36329.4	-14497.9	1.95247	0.363988	0.145777	-0.87486
571.256	-36329.4	-14497.9	1.95585	0.360315	0.152518	-0.873913
571.273	-36329.3	-14497.8	1.96262	0.360095	0.153391	-0.871771
571.29	-36329.3	-14497.8	1.96622	0.35712	0.153616	-0.868687
571.307	-36329.3	-14497.8	1.97243	0.353771	0.147567	-0.863441
571.324	-36329.3	-14497.7	1.97961	0.3501	0.140474	-0.857633
571.341	-36329.3	-14497.7	1.98625	0.350054	0.130633	-0.852154
571.358	-36329.3	-14497.7	1.99305	0.346906	0.120521	-0.846786
571.375	-36329.2	-14497.6	1.99667	0.343333	0.113333	-0.839869
571.392	-36329.2	-14497.6	2.00333	0.34	0.11	-0.836601
571.409	-36329.2	-14497.6	2.01	0.336667	0.11	-0.83878
571.426	-36329.2	-14497.5	2.01711	0.33313	0.110112	-0.848137
571.443	-36329.2	-14497.5	2.02357	0.329805	0.113513	-0.859015
571.46	-36329.2	-14497.5	2.02701	0.326471	0.117015	-0.868682
571.477	-36329.1	-14497.4	2.03389	0.322851	0.123942	-0.875381
571.494	-36329.1	-14497.4	2.0373	0.319913	0.127061	-0.879388
571.511	-36329.1	-14497.4	2.04389	0.319781	0.130163	-0.880097
571.528	-36329.1	-14497.4	2.04758	0.315987	0.129966	-0.878917
571.545	-36329.1	-14497.3	2.05454	0.312779	0.12991	-0.879391
571.562	-36329.1	-14497.3	2.06131	0.309368	0.130415	-0.885117
571.579	-36329.1	-14497.3	2.06775	0.305904	0.134199	-0.897169
571.596	-36329	-14497.2	2.07073	0.302403	0.137454	-0.90942
571.613	-36329	-14497.2	2.07405	0.299822	0.140696	-0.921948
571.63	-36329	-14497.2	2.07838	0.299719	0.145067	-0.930237
571.647	-36329	-14497.1	2.08529	0.294026	0.151909	-0.933784
571.664	-36329	-14497.1	2.09222	0.276835	0.159067	-0.931617
571.681	-36329	-14497.1	2.09818	0.250352	0.163891	-0.924408
571.698	-36328.9	-14497.1	2.10108	0.216149	0.163441	-0.909091
571.715	-36328.9	-14497	2.10455	0.1694	0.162191	-0.885779
571.732	-36328.9	-14497	2.10828	0.119686	0.159612	-0.859943
571.749	-36328.9	-14497	2.11028	0.0780689	0.160061	-0.84385
571.766	-36328.9	-14496.9	2.10993	0.0490112	0.160139	-0.835074
571.783	-36328.9	-14496.9	2.11002	0.0272154	0.15896	-0.828608
571.8	-36328.8	-14496.9	2.10999	0.0057035	0.153764	-0.814681
571.817	-36328.8	-14496.8	2.11002	-0.0276005	0.146622	-0.789388
571.834	-36328.8	-14496.8	2.10992	-0.0671005	0.139768	-0.757867
571.851	-36328.8	-14496.8	2.11031	-0.0987792	0.133176	-0.730052
571.868	-36328.8	-14496.7	2.10832	-0.120093	0.126289	-0.707791
571.885	-36328.8	-14496.7	2.10472	-0.134945	0.119189	-0.692227
571.902	-36328.7	-14496.7	2.10103	-0.146185	0.113452	-0.680697
571.919	-36328.7	-14496.6	2.10006	-0.154743	0.101951	-0.671187
571.936	-36328.7	-14496.6	2.0981	-0.158401	0.0882248	-0.659458
571.953	-36328.7	-14496.6	2.09446	-0.167133	0.0725091	-0.639372
571.97	-36328.7	-14496.5	2.09108	-0.18845	0.0575451	-0.601985
571.987	-36328.6	-14496.5	2.08752	-0.218118	0.0416159	-0.554403
572.004	-36328.6	-14496.5	2.08474	-0.243933	0.0253416	-0.506673
572.021	-36328.6	-14496.4	2.07813	-0.262794	0.00485802	-0.457117
572.038	-36328.6	-14496.4	2.07425	-0.279104	-0.0129453	-0.408587
572.055	-36328.6	-14496.4	2.06811	-0.300226	-0.0294893	-0.351473
572.072	-36328.6	-14496.4	2.06402	-0.330952	-0.0444047	-0.277016
572.089	-36328.5	-14496.3	2.05796	-0.361515	-0.0553816	-0.192758
572.106	-36328.5	-14496.3	2.05117	-0.391215	-0.0597336	-0.105408
572.123	-36328.5	-14496.3	2.04418	-0.422907	-0.0601886	-0.0126918
572.14	-36328.5	-14496.2	2.03737	-0.453436	-0.057097	0.0688167
572.157	-36328.5	-14496.2	2.03103	-0.477592	-0.0537709	0.135596
572.174	-36328.5	-14496.2	2.02056	-0.495753	-0.0501122	0.190149
572.191	-36328.5	-14496.1	2.01368	-0.509318	-0.050003	0.226979
572.208	-36328.4	-14496.1	2.00706	-0.519491	-0.0470974	0.254528
572.225	-36328.4	-14496.1	2	-0.526667	-0.0366667	0.276688
572.242	-36328.4	-14496	1.99	-0.53	-0.0266667	0.29085
572.259	-36328.4	-14496	1.98	-0.53	-0.02	0.296296
572.276	-36328.4	-14496	1.9694	-0.530032	-0.0165088	0.291319
572.293	-36328.3	-14496	1.95939	-0.529893	-0.013031	0.276844
572.31	-36328.3	-14495.9	1.94951	-0.526439	-0.00623524	0.260388
572.327	-36328.3	-14495.9	1.94255	-0.522941	0.000801071	0.243475
572.344	-36328.3	-14495.9	1.93595	-0.519602	0.00743899	0.233066
572.361	-36328.3	-14495.8	1.92892	-0.516296	0.0141495	0.22332
572.378	-36328.3	-14495.8	1.91811	-0.512496	0.0212498	0.215638
572.395	-36328.3	-14495.8	1.90831	-0.510352	0.0276659	0.212345
572.412	-36328.2	-14495.8	1.89804	-0.518782	0.0297163	0.217259
572.429	-36328.2	-14495.7	1.88812	-0.533937	0.0258235	0.229866
572.446	-36328.2	-14495.7	1.88183	-0.550153	0.0222937	0.24399
572.463	-36328.2	-14495.7	1.87512	-0.562749	0.0203856	0.25655
572.48	-36328.2	-14495.7	1.86729	-0.572384	0.0243133	0.265942
572.497	-36328.2	-14495.6	1.85703	-0.577977	0.0283306	0.271435
572.514	-36328.2	-14495.6	1.84691	-0.58033	0.0353143	0.273799
572.531	-36328.1	-14495.6	1.83638	-0.579378	0.0432894	0.275311
572.548	-36328.1	-14495.5	1.82655	-0.582571	0.0534951	0.279691
572.565	-36328.1	-14495.5	1.81621	-0.594419	0.0639286	0.290249
572.582	-36328.1	-14495.5	1.80603	-0.611613	0.0730522	0.305678
572.599	-36328.1	-14495.5	1.79487	-0.629284	0.0795272	0.319045
572.616	-36328.1	-14495.4	1.78083	-0.642875	0.0850886	0.32605
572.633	-36328.1	-14495.4	1.76672	-0.653376	0.0880968	0.324496
572.65	-36328	-14495.4	1.7551	-0.662031	0.0918882	0.320283
572.667	-36328	-14495.4	1.74508	-0.677619	0.0934192	0.320621
572.684	-36328	-14495.3	1.73453	-0.699282	0.0939032	0.327267
572.701	-36328	-14495.3	1.72509	-0.718979	0.0899692	0.336535
572.718	-36328	-14495.3	1.71272	-0.737722	0.0847968	0.34932
572.735	-36328	-14495.2	1.69866	-0.757996	0.0793296	0.374594
572.752	-36328	-14495.2	1.68564	-0.782167	0.0748247	0.421178
572.769	-36327.9	-14495.2	1.67156	-0.806766	0.069099	0.493122
572.786	-36327.9	-14495.2	1.65831	-0.822816	0.0644661	0.572437
572.803	-36327.9	-14495.1	1.64256	-0.831567	0.0593516	0.655308
572.82	-36327.9	-14495.1	1.62727	-0.83566	0.0519929	0.762227
572.837	-36327.9	-14495.1	1.61391	-0.839279	0.045351	0.889226
572.854	-36327.9	-14495.1	1.60065	-0.840162	0.0383793	1.01417
572.871	-36327.9	-14495	1.58673	-0.839986	0.034009	1.12735
572.888	-36327.8	-14495	1.57275	-0.839925	0.0308883	1.21107
572.905	-36327.8	-14495	1.56259	-0.840315	0.0271477	1.271
572.922	-36327.8	-14495	1.5492	-0.837253	0.026698	1.31811
572.939	-36327.8	-14495	1.53587	-0.834388	0.0262011	1.34635
572.956	-36327.8	-14494.9	1.51957	-0.823141	0.0322217	1.36059
572.973	-36327.8	-14494.9	1.5049	-0.802648	0.0361858	1.36031
572.99	-36327.8	-14494.9	1.49156	-0.779584	0.0425165	1.35015
573.007	-36327.8	-14494.9	1.47827	-0.753193	0.0490471	1.33454
573.024	-36327.7	-14494.8	1.46418	-0.725171	0.0593332	1.31192
573.041	-36327.7	-14494.8	1.45068	-0.691863	0.0695081	1.28504
573.058	-36327.7	-14494.8	1.44058	-0.659141	0.0763259	1.24871
573.075	-36327.7	-14494.8	1.43	-0.606667	0.08	1.20044
573.092	-36327.7	-14494.8	1.42	-0.55	0.0766667	1.14379
573.109	-36327.7	-14494.8	1.41333	-0.486667	0.0766667	1.08279
573.126	-36327.7	-14494.7	1.40625	-0.42323	0.0732654	1.01821
573.143	-36327.7	-14494.7	1.39963	-0.37037	0.0731258	0.964468
573.16	-36327.6	-14494.7	1.39288	-0.32438	0.0663211	0.920251
573.177	-36327.6	-14494.7	1.38616	-0.293572	0.0630025	0.884155
573.194	-36327.6	-14494.6	1.3827	-0.271074	0.0595753	0.859135
573.211	-36327.6	-14494.6	1.37605	-0.254951	0.0563427	0.839891
573.228	-36327.6	-14494.6	1.37281	-0.240856	0.0522275	0.82304
573.245	-36327.6	-14494.6	1.36937	-0.228029	0.0459395	0.810817
573.262	-36327.6	-14494.6	1.36617	-0.22377	0.0423264	0.804529
573.279	-36327.6	-14494.5	1.3619	-0.23245	0.0351632	0.807796
573.296	-36327.5	-14494.5	1.35543	-0.248318	0.027688	0.818742
573.313	-36327.5	-14494.5	1.35317	-0.265284	0.0185548	0.828457
573.33	-36327.5	-14494.5	1.35172	-0.268696	0.0151051	0.834044
573.347	-36327.5	-14494.5	1.34529	-0.286765	0.00885481	0.842714
573.364	-36327.5	-14494.4	1.34146	-0.287984	0.0110343	0.843041
573.381	-36327.5	-14494.4	1.3353	-0.295069	0.0144858	0.843212
573.398	-36327.5	-14494.4	1.33112	-0.297885	0.0180275	0.842898
573.415	-36327.5	-14494.4	1.32533	-0.300301	0.0203143	0.841362
573.432	-36327.5	-14494.4	1.32064	-0.299913	0.0196967	0.83858
573.449	-36327.4	-14494.3	1.31527	-0.300023	0.0211086	0.835257
573.466	-36327.4	-14494.3	1.31047	-0.299994	0.0247981	0.831911
573.483	-36327.4	-14494.3	1.30502	-0.300002	0.0284733	0.8285
573.5	-36327.4	-14494.3	1.30024	-0.3	0.0303399	0.825285
573.517	-36327.4	-14494.3	1.295	-0.299999	0.0296846	0.821896
573.534	-36327.4	-14494.2	1.28976	-0.300003	0.031552	0.818502
573.551	-36327.4	-14494.2	1.28498	-0.29999	0.0350483	0.815303
573.568	-36327.4	-14494.2	1.27953	-0.300036	0.0388534	0.81184
573.585	-36327.3	-14494.2	1.27472	-0.299852	0.0399789	0.80892
573.602	-36327.3	-14494.2	1.26939	-0.301233	0.0416611	0.808293
573.619	-36327.3	-14494.2	1.26457	-0.308744	0.0454196	0.812875
573.636	-36327.3	-14494.1	1.25928	-0.323815	0.0491007	0.822677
573.653	-36327.3	-14494.1	1.2523	-0.340978	0.0502055	0.834611
573.67	-36327.3	-14494.1	1.24551	-0.356262	0.0499347	0.845784
573.687	-36327.3	-14494.1	1.23824	-0.367225	0.0500958	0.854207
573.704	-36327.3	-14494.1	1.23448	-0.377081	0.0496827	0.860345
573.721	-36327.3	-14494.1	1.22849	-0.385681	0.0524185	0.862627
573.738	-36327.3	-14494	1.22147	-0.383708	0.0557629	0.851729
573.755	-36327.2	-14494	1.21503	-0.355301	0.0613133	0.820472
573.772	-36327.2	-14494	1.20768	-0.292665	0.0713909	0.764126
573.789	-36327.2	-14494	1.20387	-0.224297	0.0816871	0.697908
573.806	-36327.2	-14494	1.20039	-0.158873	0.089408	0.616477
573.823	-36327.2	-14494	1.19998	-0.0457095	0.0899275	0.505009
573.84	-36327.2	-14493.9	1.19985	0.0901572	0.0929595	0.374788
573.857	-36327.2	-14493.9	1.20291	0.228639	0.0958865	0.249437
573.874	-36327.2	-14493.9	1.20638	0.33483	0.10609	0.136496
573.891	-36327.2	-14493.9	1.21294	0.412636	0.112945	0.0541694
573.908	-36327.1	-14493.9	1.2195	0.473666	0.119778	-0.00862388
573.925	-36327.1	-14493.8	1.23	0.516667	0.12	-0.0599129
573.942	-36327.1	-14493.8	1.24	0.55	0.12	-0.0947712
573.959	-36327.1	-14493.8	1.25	0.573333	0.12	-0.122004
573.976	-36327.1	-14493.8	1.26061	0.590769	0.123544	-0.142649
573.993	-36327.1	-14493.8	1.27058	0.600558	0.126918	-0.15763
574.01	-36327.1	-14493.7	1.28062	0.610529	0.129958	-0.169512
574.027	-36327	-14493.7	1.29122	0.617257	0.126253	-0.179631
574.044	-36327	-14493.7	1.30115	0.620125	0.122668	-0.185766
574.061	-36327	-14493.7	1.31123	0.619952	0.116084	-0.189995
574.078	-36327	-14493.7	1.32182	0.620107	0.112641	-0.193299
574.095	-36327	-14493.7	1.33173	0.619618	0.110043	-0.195236
574.112	-36327	-14493.6	1.34186	0.616029	0.114461	-0.196238
574.129	-36327	-14493.6	1.35242	0.612377	0.121743	-0.197602
574.146	-36327	-14493.6	1.36231	0.609902	0.127777	-0.199902
574.163	-36327	-14493.6	1.37248	0.609458	0.13032	-0.201932
574.18	-36326.9	-14493.6	1.38302	0.60563	0.129179	-0.202583
574.197	-36326.9	-14493.5	1.39288	0.602167	0.125873	-0.203057
574.214	-36326.9	-14493.5	1.40311	0.599904	0.121353	-0.205491
574.231	-36326.9	-14493.5	1.41361	0.599187	0.115129	-0.207871
574.248	-36326.9	-14493.5	1.42346	0.595408	0.112062	-0.209334
574.265	-36326.9	-14493.5	1.43374	0.592112	0.109713	-0.209105
574.282	-36326.9	-14493.4	1.4442	0.588594	0.110079	-0.209162
574.299	-36326.8	-14493.4	1.45404	0.585314	0.109994	-0.209152
574.316	-36326.8	-14493.4	1.46437	0.581898	0.109946	-0.209132
574.333	-36326.8	-14493.4	1.47479	0.578311	0.110252	-0.209232
574.35	-36326.8	-14493.4	1.48463	0.575474	0.108699	-0.208727
574.367	-36326.8	-14493.3	1.495	0.57	0.10502	-0.207516
574.384	-36326.8	-14493.3	1.50537	0.564526	0.101212	-0.206306
574.401	-36326.8	-14493.3	1.51522	0.561689	0.100062	-0.2058
574.418	-36326.7	-14493.3	1.52562	0.558101	0.09836	-0.205902
574.435	-36326.7	-14493.3	1.53598	0.554688	0.0947919	-0.205877
574.452	-36326.7	-14493.2	1.5457	0.551398	0.0907129	-0.205884
574.469	-36326.7	-14493.2	1.55662	0.547913	0.0919761	-0.205882
574.486	-36326.7	-14493.2	1.56419	0.544488	0.0935618	-0.205881
574.503	-36326.7	-14493.2	1.57322	0.541203	0.0936294	-0.205889
574.52	-36326.6	-14493.1	1.58114	0.537703	0.0909822	-0.205862
574.537	-36326.6	-14493.1	1.59055	0.534295	0.0897027	-0.205965
574.554	-36326.6	-14493.1	1.59792	0.531005	0.0902945	-0.205572
574.571	-36326.6	-14493.1	1.60733	0.527494	0.0878329	-0.209178
574.588	-36326.6	-14493.1	1.61776	0.524102	0.0817094	-0.223238
574.605	-36326.6	-14493	1.6275	0.520807	0.0746989	-0.25376
574.622	-36326.6	-14493	1.63835	0.517286	0.0703566	-0.300597
574.639	-36326.5	-14493	1.6456	0.513909	0.0698022	-0.348751
574.656	-36326.5	-14493	1.65215	0.510607	0.0704548	-0.401698
574.673	-36326.5	-14493	1.65903	0.507078	0.0643667	-0.476225
574.69	-36326.5	-14492.9	1.66879	0.503716	0.0547585	-0.579116
574.707	-36326.5	-14492.9	1.67876	0.50041	0.0413632	-0.700299
574.724	-36326.5	-14492.9	1.68947	0.496863	0.0335992	-0.832595
574.741	-36326.4	-14492.9	1.69631	0.493558	0.0301566	-0.941905
574.758	-36326.4	-14492.8	1.70294	0.49008	0.0269516	-1.03891
574.775	-36326.4	-14492.8	1.71	0.49	0.02	-1.13725
574.792	-36326.4	-14492.8	1.72	0.486667	0.01	-1.22876
574.809	-36326.4	-14492.8	1.73	0.483333	0	-1.31808
574.826	-36326.3	-14492.7	1.74051	0.476338	-0.00341271	-1.41569
574.843	-36326.3	-14492.7	1.74703	0.473177	-0.00321317	-1.52775
574.86	-36326.3	-14492.7	1.75372	0.469776	0.000220913	-1.66129
574.877	-36326.3	-14492.7	1.76102	0.466342	0.0037537	-1.81585
574.894	-36326.3	-14492.6	1.77127	0.462651	0.00695756	-1.94806
574.911	-36326.3	-14492.6	1.78096	0.456063	0.00611461	-2.06427
574.928	-36326.2	-14492.6	1.78786	0.452798	-0.00134966	-2.1672
574.945	-36326.2	-14492.6	1.79437	0.449405	-0.00763346	-2.25428
574.962	-36326.2	-14492.5	1.80175	0.446053	-0.00974614	-2.33585
574.979	-36326.2	-14492.5	1.81196	0.442525	-0.00570362	-2.41541
574.996	-36326.2	-14492.5	1.81811	0.439232	-0.00273942	-2.48335
575.013	-36326.2	-14492.5	1.82501	0.435839	0.00141632	-2.54121
575.03	-36326.1	-14492.4	1.832	0.432328	0.00880096	-2.58625
575.047	-36326.1	-14492.4	1.83859	0.42904	0.0149533	-2.6137
575.064	-36326.1	-14492.4	1.84541	0.425626	0.0159224	-2.63194
575.081	-36326.1	-14492.4	1.85239	0.422148	0.0128432	-2.64229
575.098	-36326.1	-14492.3	1.85904	0.418778	0.0136183	-2.64744
575.115	-36326.1	-14492.3	1.86558	0.415668	0.0125224	-2.64969
575.132	-36326	-14492.3	1.87411	0.410624	0.00741693	-2.65124
575.149	-36326	-14492.3	1.88306	0.404954	0.000910862	-2.65611
575.166	-36326	-14492.2	1.88949	0.401987	0.00211727	-2.66588
575.183	-36326	-14492.2	1.89657	0.398286	0.0108488	-2.67692
575.2	-36326	-14492.2	1.90299	0.395481	0.0238957	-2.68678
575.217	-36325.9	-14492.1	1.91031	0.389998	0.0417242	-2.70258
575.234	-36325.9	-14492.1	1.91514	0.384527	0.0591828	-2.72821
575.251	-36325.9	-14492.1	1.91982	0.381689	0.0738802	-2.76079
575.268	-36325.9	-14492.1	1.92716	0.378101	0.0874252	-2.79811
575.285	-36325.9	-14492	1.93395	0.374688	0.10138	-2.8402
575.302	-36325.8	-14492	1.94053	0.371398	0.11338	-2.89019
575.319	-36325.8	-14492	1.94753	0.367913	0.118856	-2.95554
575.336	-36325.8	-14492	1.95425	0.364488	0.123956	-3.02284
575.353	-36325.8	-14491.9	1.96132	0.361203	0.132236	-3.08389
575.37	-36325.8	-14491.9	1.96554	0.357703	0.148131	-3.14766
575.387	-36325.8	-14491.9	1.97117	0.354295	0.162963	-3.2186
575.404	-36325.7	-14491.8	1.97808	0.351005	0.17638	-3.29607
575.421	-36325.7	-14491.8	1.98491	0.347494	0.185703	-3.37929
575.438	-36325.7	-14491.8	1.99214	0.344102	0.187109	-3.44821
575.455	-36325.7	-14491.8	1.99563	0.340807	0.184276	-3.50327
575.472	-36325.7	-14491.7	2.00223	0.337286	0.180407	-3.55258
575.489	-36325.6	-14491.7	2.00602	0.333908	0.179884	-3.60039
575.506	-36325.6	-14491.7	2.01198	0.330611	0.180075	-3.65052
575.523	-36325.6	-14491.7	2.01922	0.327067	0.179866	-3.70854
575.54	-36325.6	-14491.6	2.02583	0.323761	0.182795	-3.76346
575.557	-36325.6	-14491.6	2.03275	0.320243	0.188899	-3.80481
575.574	-36325.5	-14491.6	2.03638	0.3172	0.199508	-3.85681
575.591	-36325.5	-14491.5	2.043	0.298366	0.203307	-3.44965
575.608	-36325.5	-14491.5	2.0465	0.259719	0.200529	-2.61306
575.625	-36325.5	-14491.5	2.05	0.2	0.186667	-1.26906
575.642	-36325.4	-14491.5	2.05333	0.146667	0.173333	-0.520697
575.659	-36325.4	-14491.4	2.05667	0.1	0.163333	-0.217865
575.676	-36325.4	-14491.4	2.05998	0.0142027	0.156422	-0.293844
575.693	-36325.4	-14491.4	2.05646	-0.0976197	0.153017	-0.212042
575.71	-36325.4	-14491.3	2.05302	-0.242102	0.146378	-0.0050389
575.727	-36325.3	-14491.3	2.04586	-0.381667	0.14274	0.306209
575.744	-36325.3	-14491.3	2.03902	-0.49142	0.135887	0.619299
575.761	-36325.3	-14491.3	2.02871	-0.584814	0.129	0.903334
575.778	-36325.3	-14491.2	2.01826	-0.688437	0.117714	1.13838
575.795	-36325.3	-14491.2	2.008	-0.785984	0.104424	1.28049
575.812	-36325.2	-14491.2	1.99373	-0.877405	0.0904475	1.34478
575.829	-36325.2	-14491.2	1.9759	-0.980266	0.0725836	1.3483
575.846	-36325.2	-14491.1	1.95958	-1.09464	0.0560943	1.33187
575.863	-36325.2	-14491.1	1.94221	-1.25251	0.0395453	1.32822
575.88	-36325.2	-14491.1	1.91909	-1.417	0.0273462	1.34697
575.897	-36325.1	-14491	1.89241	-1.55767	0.0220743	1.38123
575.914	-36325.1	-14491	1.86408	-1.67328	0.0197327	1.43785
575.931	-36325.1	-14491	1.83353	-1.77803	0.0202636	1.51836
575.948	-36325.1	-14491	1.80655	-1.86743	0.0190933	1.61352
575.965	-36325.1	-14491	1.77575	-1.95387	0.0153919	1.72405
575.982	-36325	-14490.9	1.74192	-2.03572	0.0117976	1.84172
575.999	-36325	-14490.9	1.70499	-2.11046	0.00946093	1.94907
576.016	-36325	-14490.9	1.66738	-2.17256	0.0112847	2.04722
576.033	-36325	-14490.9	1.62901	-2.21542	0.0149087	2.1283
576.05	-36325	-14490.8	1.59339	-2.24587	0.0184734	2.18719
576.067	-36325	-14490.8	1.55333	-2.26404	0.020259	2.23448
576.084	-36324.9	-14490.8	1.51331	-2.27569	0.0198847	2.26961
576.101	-36324.9	-14490.8	1.47757	-2.28403	0.0201907	2.2944
576.118	-36324.9	-14490.8	1.4396	-2.28857	0.0187963	2.31316
576.135	-36324.9	-14490.7	1.39975	-2.29321	0.0114108	2.326
576.152	-36324.9	-14490.7	1.36017	-2.30369	-0.0008736	2.3355
576.169	-36324.9	-14490.7	1.31795	-2.32043	-0.0153476	2.34214
576.186	-36324.8	-14490.7	1.27952	-2.33627	-0.0265613	2.34286
576.203	-36324.8	-14490.7	1.24096	-2.34516	-0.0379494	2.34074
576.22	-36324.8	-14490.7	1.20146	-2.36682	-0.0547326	2.34448
576.237	-36324.8	-14490.6	1.1617	-2.40218	-0.0717898	2.35815
576.254	-36324.8	-14490.6	1.1223	-2.44117	-0.0886724	2.38002
576.271	-36324.8	-14490.6	1.07757	-2.4835	-0.103252	2.40912
576.288	-36324.8	-14490.6	1.03329	-2.52527	-0.119317	2.44774
576.305	-36324.8	-14490.6	0.990495	-2.58319	-0.135983	2.50006
576.322	-36324.8	-14490.6	0.944724	-2.65935	-0.153655	2.57156
576.339	-36324.7	-14490.6	0.900777	-2.73488	-0.168232	2.6446
576.356	-36324.7	-14490.5	0.858063	-2.79601	-0.175554	2.71387
576.373	-36324.7	-14490.5	0.809321	-2.86167	-0.182633	2.79007
576.39	-36324.7	-14490.5	0.759097	-2.93672	-0.18637	2.87325
576.407	-36324.7	-14490.5	0.709585	-3.02881	-0.187238	2.96286
576.424	-36324.7	-14490.5	0.653313	-3.11856	-0.177349	3.05497
576.441	-36324.7	-14490.5	0.599728	-3.18982	-0.167276	3.12803
576.458	-36324.7	-14490.5	0.546601	-3.24357	-0.157076	3.18839
576.475	-36324.7	-14490.5	0.49	-3.29667	-0.153333	3.24292
576.492	-36324.7	-14490.5	0.436667	-3.34333	-0.15	3.29521
576.509	-36324.7	-14490.5	0.38	-3.40333	-0.153333	3.34858
576.526	-36324.7	-14490.5	0.319771	-3.46681	-0.156791	3.41
576.543	-36324.7	-14490.5	0.25985	-3.5274	-0.156489	3.46174
576.56	-36324.7	-14490.5	0.19965	-3.5729	-0.14934	3.51358
576.577	-36324.7	-14490.5	0.136006	-3.64696	-0.144205	3.5246
576.594	-36324.7	-14490.5	0.0764927	-3.55817	-0.143411	3.05664
