# Supplementary material for: Extraction of driving behavior primitives considering driver expectation and vehicle dynamics
Source: PLoS One. 2025 Dec 31;20(12):e0340123. doi: 10.1371/journal.pone.0340123 (PMC12755792; doi:10.1371/journal.pone.0340123)
Supplement: S2 File — The dataset utilized in this study is organized into two main folders, categorizing driving scenarios into straight driving and turning maneuvers. These folders contain the raw, unprocessed behavioral data. For a detailed description of the variables and format within the.xlsx files, please refer to the accompanying readme.txt file. (ZIP) [file pone.0340123.s002.zip › DataSetForPimitiveExaction-2/turning/d1c18_w_1.xlsx]

## Sheet: Sheet1
1064.86	-36329.3	-14498.3	4.01627	-0.416483	0.00999999	-1.65611
1064.87	-36329.2	-14498.2	4.00959	-0.413073	0.01	-1.64294
1064.89	-36329.2	-14498.2	4.00253	-0.410055	0.01	-1.62794
1064.91	-36329.2	-14498.1	3.99585	-0.413811	0.01	-1.61363
1064.93	-36329.2	-14498	3.9888	-0.41736	0.00999996	-1.59759
1064.94	-36329.2	-14498	3.98213	-0.420119	0.0100001	-1.58344
1064.96	-36329.1	-14497.9	3.97564	-0.420321	0.00999947	-1.56826
1064.98	-36329.1	-14497.9	3.96825	-0.423988	0.010002	-1.55397
1064.99	-36329.1	-14497.8	3.95806	-0.427614	0.00998998	-1.53943
1065.01	-36329	-14497.7	3.95184	-0.430117	0.0100379	-1.52762
1065.03	-36329	-14497.7	3.94515	-0.430476	0.00985989	-1.51413
1065.04	-36329	-14497.6	3.93715	-0.43468	0.0107466	-1.50046
1065.06	-36329	-14497.5	3.92763	-0.436789	0.0142259	-1.48237
1065.08	-36329	-14497.5	3.92097	-0.455229	0.0189524	-1.44404
1065.1	-36328.9	-14497.4	3.91451	-0.521955	0.024784	-1.37203
1065.11	-36328.9	-14497.4	3.90668	-0.635608	0.0280708	-1.26557
1065.13	-36328.9	-14497.3	3.89485	-0.750695	0.0301141	-1.14592
1065.15	-36328.9	-14497.2	3.88015	-0.846958	0.030987	-1.0298
1065.16	-36328.8	-14497.2	3.86261	-0.976242	0.0348658	-0.8978
1065.18	-36328.8	-14497.1	3.84559	-1.12458	0.0382936	-0.752402
1065.2	-36328.8	-14497.1	3.82779	-1.25761	0.041336	-0.61432
1065.21	-36328.8	-14497	3.80578	-1.38183	0.0461774	-0.459406
1065.23	-36328.7	-14496.9	3.77727	-1.53239	0.0551539	-0.278065
1065.25	-36328.7	-14496.9	3.74976	-1.7017	0.0652904	-0.0705411
1065.27	-36328.7	-14496.8	3.71805	-1.88361	0.0755447	0.163155
1065.28	-36328.7	-14496.8	3.6856	-2.03631	0.0862557	0.38567
1065.3	-36328.6	-14496.7	3.65267	-2.1546	0.0940064	0.578336
1065.32	-36328.6	-14496.6	3.61342	-2.26166	0.101076	0.774713
1065.33	-36328.6	-14496.6	3.57672	-2.35744	0.105649	0.968462
1065.35	-36328.6	-14496.5	3.53563	-2.45051	0.109104	1.15359
1065.37	-36328.5	-14496.5	3.49245	-2.54151	0.109987	1.33579
1065.38	-36328.5	-14496.4	3.44939	-2.62127	0.111887	1.4845
1065.4	-36328.5	-14496.4	3.40645	-2.67422	0.117836	1.59986
1065.42	-36328.5	-14496.3	3.359	-2.71726	0.125202	1.70085
1065.44	-36328.5	-14496.3	3.30535	-2.75096	0.129632	1.78299
1065.45	-36328.4	-14496.2	3.25781	-2.77042	0.130022	1.84881
1065.47	-36328.4	-14496.2	3.20822	-2.77928	0.130189	1.90426
1065.49	-36328.4	-14496.1	3.1671	-2.78054	0.127336	1.94771
1065.5	-36328.4	-14496.1	3.12206	-2.77481	0.123978	1.98102
1065.52	-36328.4	-14496	3.07243	-2.76492	0.120236	2.00355
1065.54	-36328.3	-14496	3.02523	-2.74866	0.120039	2.01544
1065.55	-36328.3	-14495.9	2.98189	-2.7322	0.117325	2.02201
1065.57	-36328.3	-14495.9	2.93599	-2.71121	0.110429	2.03192
1065.59	-36328.3	-14495.8	2.89257	-2.69135	0.103714	2.04786
1065.61	-36328.3	-14495.8	2.84624	-2.6621	0.0970666	2.07043
1065.62	-36328.2	-14495.7	2.79667	-2.62333	0.09	2.09586
1065.64	-36328.2	-14495.7	2.75333	-2.58333	0.0833333	2.122
1065.66	-36328.2	-14495.6	2.71	-2.54	0.0833333	2.15795
1065.67	-36328.2	-14495.6	2.66732	-2.49013	0.0904695	2.22233
1065.69	-36328.2	-14495.6	2.62076	-2.4334	0.0969376	2.30843
1065.71	-36328.2	-14495.5	2.58107	-2.38022	0.100178	2.40775
1065.72	-36328.1	-14495.5	2.54082	-2.3269	0.103529	2.49957
1065.74	-36328.1	-14495.4	2.49878	-2.27817	0.107183	2.57235
1065.76	-36328.1	-14495.4	2.46215	-2.23892	0.109944	2.61779
1065.78	-36328.1	-14495.4	2.42375	-2.20468	0.105622	2.64953
1065.79	-36328.1	-14495.3	2.39063	-2.17912	0.0986331	2.66965
1065.81	-36328.1	-14495.3	2.35303	-2.15601	0.0928243	2.68258
1065.83	-36328	-14495.3	2.31497	-2.13575	0.0940849	2.68791
1065.84	-36328	-14495.2	2.28253	-2.11954	0.0970948	2.6867
1065.86	-36328	-14495.2	2.24776	-2.10253	0.0959989	2.68134
1065.88	-36328	-14495.1	2.20896	-2.08489	0.092298	2.67279
1065.89	-36328	-14495.1	2.17243	-2.06894	0.0889727	2.66415
1065.91	-36328	-14495.1	2.1367	-2.05708	0.085929	2.65521
1065.93	-36327.9	-14495	2.10305	-2.04615	0.0813361	2.645
1065.95	-36327.9	-14495	2.06794	-2.03182	0.0751473	2.63238
1065.96	-36327.9	-14495	2.03512	-2.01851	0.072007	2.61835
1065.98	-36327.9	-14495	2.00089	-2.00601	0.069909	2.6054
1066	-36327.9	-14494.9	1.96592	-1.99579	0.0689962	2.5935
1066.01	-36327.9	-14494.9	1.93351	-1.98626	0.0652114	2.58215
1066.03	-36327.9	-14494.9	1.89731	-1.97419	0.0619083	2.5679
1066.05	-36327.9	-14494.8	1.86051	-1.9616	0.0583737	2.55331
1066.06	-36327.8	-14494.8	1.82737	-1.95179	0.0552139	2.54206
1066.08	-36327.8	-14494.8	1.79642	-1.94331	0.051352	2.53223
1066.1	-36327.8	-14494.7	1.76756	-1.93499	0.0500079	2.52162
1066.12	-36327.8	-14494.7	1.73791	-1.92468	0.0484934	2.50969
1066.13	-36327.8	-14494.7	1.70472	-1.91444	0.045034	2.49579
1066.15	-36327.8	-14494.7	1.67045	-1.90385	0.0393832	2.48299
1066.17	-36327.8	-14494.6	1.63557	-1.89554	0.0343289	2.47137
1066.18	-36327.8	-14494.6	1.60361	-1.88947	0.031229	2.4599
1066.2	-36327.7	-14494.6	1.57375	-1.87891	0.0278289	2.44495
1066.22	-36327.7	-14494.6	1.54491	-1.86012	0.0245141	2.42149
1066.23	-36327.7	-14494.5	1.5078	-1.82424	0.0211099	2.38114
1066.25	-36327.7	-14494.5	1.47528	-1.77002	0.0173369	2.32534
1066.27	-36327.7	-14494.5	1.44369	-1.69486	0.0166007	2.25443
1066.29	-36327.7	-14494.5	1.41871	-1.62325	0.0164568	2.178
1066.3	-36327.7	-14494.5	1.39304	-1.5466	0.0190639	2.10002
1066.32	-36327.7	-14494.4	1.36758	-1.45749	0.0227187	2.00478
1066.34	-36327.7	-14494.4	1.34385	-1.35206	0.0261714	1.90529
1066.35	-36327.6	-14494.4	1.3236	-1.25085	0.0272032	1.80518
1066.37	-36327.6	-14494.4	1.30233	-1.15336	0.0209973	1.7095
1066.39	-36327.6	-14494.4	1.28518	-1.0835	0.0138093	1.63308
1066.4	-36327.6	-14494.3	1.26872	-1.02663	0.0130512	1.57035
1066.42	-36327.6	-14494.3	1.25102	-0.969995	0.0164402	1.5099
1066.44	-36327.6	-14494.3	1.23432	-0.916151	0.0198375	1.45716
1066.46	-36327.6	-14494.3	1.21759	-0.872563	0.0230331	1.40812
1066.47	-36327.6	-14494.3	1.20333	-0.826667	0.03	1.35948
1066.49	-36327.6	-14494.2	1.19	-0.783333	0.0366667	1.31481
1066.51	-36327.6	-14494.2	1.17667	-0.743333	0.04	1.27342
1066.52	-36327.5	-14494.2	1.16249	-0.711772	0.0364574	1.23662
1066.54	-36327.5	-14494.2	1.14934	-0.68871	0.033014	1.20758
1066.56	-36327.5	-14494.2	1.13941	-0.665149	0.0263555	1.18016
1066.57	-36327.5	-14494.2	1.12877	-0.636331	0.0229429	1.14584
1066.59	-36327.5	-14494.1	1.11887	-0.597771	0.0197572	1.10211
1066.61	-36327.5	-14494.1	1.1087	-0.538829	0.0203238	1.04606
1066.62	-36327.5	-14494.1	1.09858	-0.472464	0.0238582	0.979197
1066.64	-36327.5	-14494.1	1.09213	-0.411704	0.0277151	0.908713
1066.66	-36327.5	-14494.1	1.08585	-0.330045	0.0341846	0.820199
1066.68	-36327.5	-14494.1	1.08251	-0.21099	0.037516	0.695228
1066.69	-36327.5	-14494	1.07958	-0.0555634	0.0402646	0.551744
1066.71	-36327.5	-14494	1.0807	0.109774	0.0399348	0.393471
1066.73	-36327.4	-14494	1.08422	0.263838	0.0400109	0.246034
1066.74	-36327.4	-14494	1.08836	0.370509	0.0400322	0.136622
1066.76	-36327.4	-14494	1.09531	0.447865	0.0398627	0.0522221
1066.78	-36327.4	-14494	1.10328	0.50964	0.0407705	-0.0128274
1066.8	-36327.4	-14493.9	1.11355	0.554079	0.0451691	-0.0599395
1066.81	-36327.4	-14493.9	1.12372	0.587697	0.0537429	-0.097081
1066.83	-36327.4	-14493.9	1.13421	0.611561	0.0630808	-0.12402
1066.85	-36327.4	-14493.9	1.14404	0.624345	0.069614	-0.141661
1066.86	-36327.4	-14493.9	1.15437	0.634445	0.074725	-0.156262
1066.88	-36327.4	-14493.8	1.16479	0.643784	0.079999	-0.168871
1066.9	-36327.4	-14493.8	1.17461	0.648313	0.0838605	-0.178727
1066.91	-36327.3	-14493.8	1.18507	0.651892	0.0835546	-0.185948
1066.93	-36327.3	-14493.8	1.1951	0.653529	0.0813316	-0.191119
1066.95	-36327.3	-14493.8	1.20672	0.653624	0.081176	-0.193656
1066.97	-36327.3	-14493.8	1.22083	0.651461	0.0852797	-0.199291
1066.98	-36327.3	-14493.7	1.23487	0.649594	0.0888902	-0.221922
1067	-36327.3	-14493.7	1.24603	0.650403	0.0902274	-0.270925
1067.02	-36327.3	-14493.7	1.25621	0.648071	0.089967	-0.347069
1067.03	-36327.3	-14493.7	1.26655	0.644517	0.0899315	-0.423056
1067.05	-36327.3	-14493.7	1.27639	0.640923	0.0903084	-0.488594
1067.07	-36327.3	-14493.7	1.28689	0.639765	0.0878703	-0.558676
1067.08	-36327.2	-14493.6	1.29712	0.640311	0.0842464	-0.650316
1067.1	-36327.2	-14493.6	1.30696	0.637822	0.0810291	-0.765297
1067.12	-36327.2	-14493.6	1.3176	0.634129	0.077454	-0.903948
1067.14	-36327.2	-14493.6	1.32738	0.630777	0.0742508	-1.03418
1067.15	-36327.2	-14493.6	1.34026	0.627471	0.0702516	-1.15141
1067.17	-36327.2	-14493.5	1.35158	0.623953	0.0725381	-1.27561
1067.19	-36327.2	-14493.5	1.36163	0.620576	0.0760799	-1.39306
1067.2	-36327.2	-14493.5	1.3713	0.617274	0.0796129	-1.5039
1067.22	-36327.2	-14493.5	1.38492	0.613744	0.0800638	-1.60585
1067.24	-36327.1	-14493.5	1.39862	0.610388	0.0799828	-1.68664
1067.25	-36327.1	-14493.4	1.40889	0.607057	0.0800048	-1.75389
1067.27	-36327.1	-14493.4	1.41877	0.603738	0.079998	-1.81951
1067.29	-36327.1	-14493.4	1.42939	0.600205	0.0800018	-1.89619
1067.31	-36327.1	-14493.4	1.43939	0.596859	0.0799936	-1.97382
1067.32	-36327.1	-14493.3	1.44951	0.593536	0.0800236	-2.04597
1067.34	-36327.1	-14493.3	1.45667	0.59	0.08	-2.11329
1067.36	-36327.1	-14493.3	1.46667	0.586667	0.0833333	-2.17102
1067.37	-36327	-14493.3	1.47726	0.582996	0.0868914	-2.23221
1067.39	-36327	-14493.3	1.48729	0.576359	0.0900883	-2.28631
1067.41	-36327	-14493.2	1.4971	0.573169	0.0899764	-2.33726
1067.42	-36327	-14493.2	1.50388	0.569787	0.0900061	-2.38798
1067.44	-36327	-14493.2	1.5143	0.566269	0.089997	-2.45475
1067.46	-36327	-14493.2	1.52102	0.56293	0.0900008	-2.52794
1067.48	-36327	-14493.1	1.5319	0.559362	0.0899997	-2.60929
1067.49	-36327	-14493.1	1.54174	0.556204	0.0900001	-2.677
1067.51	-36326.9	-14493.1	1.55175	0.552275	0.09	-2.73939
1067.53	-36326.9	-14493.1	1.56185	0.545795	0.09	-2.79961
1067.54	-36326.9	-14493.1	1.57242	0.54261	0.09	-2.85948
1067.56	-36326.9	-14493	1.58231	0.539211	0.09	-2.90645
1067.58	-36326.9	-14493	1.59245	0.535838	0.09	-2.94216
1067.59	-36326.9	-14493	1.60315	0.532358	0.09	-2.96897
1067.61	-36326.9	-14493	1.61229	0.528914	0.09	-2.99135
1067.63	-36326.9	-14492.9	1.61906	0.525715	0.0900001	-3.01532
1067.65	-36326.8	-14492.9	1.62544	0.521078	0.0899997	-3.04306
1067.66	-36326.8	-14492.9	1.63349	0.51509	0.090001	-3.08001
1067.68	-36326.8	-14492.9	1.64421	0.512029	0.0899956	-3.12571
1067.7	-36326.8	-14492.8	1.65428	0.508626	0.0900166	-3.17113
1067.71	-36326.8	-14492.8	1.66316	0.505217	0.0899401	-3.21796
1067.73	-36326.8	-14492.8	1.66986	0.501736	0.0902536	-3.26354
1067.75	-36326.8	-14492.8	1.67615	0.498458	0.088699	-3.30427
1067.76	-36326.7	-14492.7	1.68477	0.495	0.0850197	-3.34143
1067.78	-36326.7	-14492.7	1.69536	0.491542	0.0812138	-3.36965
1067.8	-36326.7	-14492.7	1.7055	0.488264	0.0800549	-3.38746
1067.82	-36326.7	-14492.7	1.71396	0.484783	0.0783862	-3.39819
1067.83	-36326.7	-14492.6	1.72065	0.481374	0.0746849	-3.40311
1067.85	-36326.7	-14492.6	1.72693	0.477971	0.0711145	-3.40533
1067.87	-36326.7	-14492.6	1.73599	0.47491	0.0697776	-3.4032
1067.88	-36326.6	-14492.6	1.74687	0.46892	0.0701397	-3.39978
1067.9	-36326.6	-14492.5	1.75441	0.464291	0.0696683	-3.38277
1067.92	-36326.6	-14492.5	1.76131	0.461067	0.0721497	-3.39643
1067.93	-36326.6	-14492.5	1.76774	0.457717	0.0756895	-3.16962
1067.95	-36326.6	-14492.5	1.77712	0.453951	0.0792076	-2.60234
1067.97	-36326.6	-14492.4	1.78517	0.452089	0.0803783	-1.57116
1067.99	-36326.6	-14492.4	1.79176	0.430536	0.0775093	-0.760375
1068	-36326.5	-14492.4	1.79835	0.369887	0.0742453	-0.387661
1068.02	-36326.5	-14492.3	1.80558	0.27683	0.0702194	-0.409849
1068.04	-36326.5	-14492.3	1.80974	0.191909	0.0725492	-0.467915
1068.05	-36326.5	-14492.3	1.81006	0.133355	0.0760925	-0.410811
1068.07	-36326.5	-14492.3	1.80999	0.067351	0.0795512	-0.24624
1068.09	-36326.5	-14492.2	1.80997	-0.0258819	0.0802321	0.0284015
1068.1	-36326.4	-14492.2	1.81012	-0.165744	0.0770391	0.331007
1068.12	-36326.4	-14492.2	1.80726	-0.310038	0.073959	0.617215
1068.14	-36326.4	-14492.2	1.80052	-0.448981	0.0669908	0.846705
1068.16	-36326.4	-14492.1	1.79061	-0.569938	0.0636042	0.980487
1068.17	-36326.4	-14492.1	1.78058	-0.68891	0.0569904	1.04469
1068.19	-36326.4	-14492.1	1.77	-0.826667	0.0533333	1.06209
1068.21	-36326.3	-14492.1	1.75667	-0.94	0.0466667	1.05011
1068.22	-36326.3	-14492	1.74	-1.04333	0.04	1.02397
1068.24	-36326.3	-14492	1.71876	-1.12767	0.0329241	1.00607
1068.26	-36326.3	-14492	1.69885	-1.19366	0.0262809	1.01326
1068.27	-36326.3	-14492	1.67879	-1.26122	0.0195994	1.05608
1068.29	-36326.3	-14491.9	1.65736	-1.34693	0.012445	1.13951
1068.31	-36326.3	-14491.9	1.63384	-1.43375	0.00619427	1.24185
1068.33	-36326.2	-14491.9	1.60868	-1.51605	0.00227675	1.35437
1068.34	-36326.2	-14491.9	1.58213	-1.57691	-0.00405125	1.45083
1068.36	-36326.2	-14491.8	1.55452	-1.63802	-0.00775938	1.54281
1068.38	-36326.2	-14491.8	1.52334	-1.7066	-0.0143388	1.63479
1068.39	-36326.2	-14491.8	1.49672	-1.76931	-0.0180124	1.71421
1068.41	-36326.2	-14491.8	1.46593	-1.81937	-0.0244728	1.79008
1068.43	-36326.2	-14491.8	1.4336	-1.87634	-0.0276181	1.8677
1068.44	-36326.2	-14491.7	1.40031	-1.94313	-0.030815	1.95068
1068.46	-36326.1	-14491.7	1.36628	-2.03349	-0.0351007	2.04098
1068.48	-36326.1	-14491.7	1.3315	-2.1189	-0.0426836	2.13036
1068.5	-36326.1	-14491.7	1.29752	-2.1894	-0.0480569	2.20179
1068.51	-36326.1	-14491.7	1.25975	-2.25435	-0.0512523	2.2683
1068.53	-36326.1	-14491.6	1.2202	-2.32512	-0.0544508	2.32816
1068.55	-36326.1	-14491.6	1.18042	-2.3884	-0.0593748	2.37506
1068.56	-36326.1	-14491.6	1.13909	-2.43809	-0.0649665	2.40872
1068.58	-36326.1	-14491.6	1.09557	-2.47408	-0.0683211	2.43045
1068.6	-36326.1	-14491.6	1.05419	-2.50134	-0.0700567	2.44593
1068.61	-36326	-14491.6	1.0151	-2.52551	-0.0712758	2.45941
1068.63	-36326	-14491.5	0.971826	-2.55263	-0.0747809	2.47982
1068.65	-36326	-14491.5	0.927027	-2.58624	-0.0801896	2.51031
1068.67	-36326	-14491.5	0.882294	-2.63214	-0.0854937	2.5536
1068.68	-36326	-14491.5	0.837776	-2.68482	-0.0885734	2.60592
1068.7	-36326	-14491.5	0.793163	-2.73642	-0.0919538	2.65888
1068.72	-36326	-14491.5	0.744054	-2.78565	-0.0954174	2.71629
1068.73	-36326	-14491.5	0.696211	-2.83612	-0.0988393	2.77007
1068.75	-36326	-14491.5	0.650052	-2.88221	-0.102158	2.81932
1068.77	-36326	-14491.5	0.6015	-2.92118	-0.105471	2.86173
1068.78	-36326	-14491.4	0.548856	-2.95277	-0.108955	2.89677
1068.8	-36326	-14491.4	0.497761	-2.97277	-0.112399	2.92018
1068.82	-36326	-14491.4	0.448413	-2.98407	-0.11556	2.9339
1068.84	-36326	-14491.4	0.395747	-2.99206	-0.119497	2.94198
1068.85	-36326	-14491.4	0.344854	-2.99579	-0.119794	2.94702
1068.87	-36326	-14491.4	0.295463	-3.00003	-0.12277	2.94855
1068.89	-36325.9	-14491.4	0.242536	-2.99651	-0.123055	2.94764
1068.9	-36326	-14491.4	0.192298	-2.99581	-0.12675	2.9343
1068.92	-36325.9	-14491.4	0.139522	-2.96962	-0.122937	2.93835
1068.94	-36326	-14491.4	0.0891196	-3.01641	-0.128625	2.64541
1068.95	-36325.9	-14491.4	0.0415883	-2.11172	-0.0881623	2.01055
