# Supplementary material for: Extraction of driving behavior primitives considering driver expectation and vehicle dynamics
Source: PLoS One. 2025 Dec 31;20(12):e0340123. doi: 10.1371/journal.pone.0340123 (PMC12755792; doi:10.1371/journal.pone.0340123)
Supplement: S2 File — The dataset utilized in this study is organized into two main folders, categorizing driving scenarios into straight driving and turning maneuvers. These folders contain the raw, unprocessed behavioral data. For a detailed description of the variables and format within the.xlsx files, please refer to the accompanying readme.txt file. (ZIP) [file pone.0340123.s002.zip › DataSetForPimitiveExaction-2/turning/d1c210_w_1.xlsx]

## Sheet: Sheet1
1920.05	-35944.6	-14595.1	5.65767	-3.21002	0.0496604	3.10252
1920.07	-35944.6	-14595.2	5.60308	-3.1712	0.048911	2.99445
1920.09	-35944.7	-14595.3	5.54955	-3.13423	0.0497097	2.90951
1920.1	-35944.7	-14595.4	5.49715	-3.0995	0.0537404	2.84403
1920.12	-35944.7	-14595.5	5.44527	-3.06955	0.0606694	2.79318
1920.14	-35944.8	-14595.6	5.3931	-3.04764	0.0694484	2.75171
1920.16	-35944.8	-14595.7	5.34001	-3.03628	0.0791464	2.71462
1920.17	-35944.8	-14595.8	5.2865	-3.03443	0.0893965	2.67801
1920.19	-35944.9	-14595.8	5.23333	-3.04	0.1	2.63834
1920.21	-35944.9	-14595.9	5.18106	-3.0513	0.110706	2.59192
1920.22	-35944.9	-14596	5.12916	-3.06834	0.121052	2.53444
1920.24	-35945	-14596.1	5.0769	-3.09154	0.130524	2.46143
1920.26	-35945	-14596.2	5.02379	-3.12085	0.138689	2.36953
1920.27	-35945	-14596.2	4.97031	-3.15466	0.145388	2.25907
1920.29	-35945	-14596.3	4.91711	-3.19101	0.150519	2.13114
1920.31	-35945.1	-14596.4	4.86446	-3.2285	0.154218	1.98718
1920.33	-35945.1	-14596.5	4.81143	-3.26713	0.15729	1.82969
1920.34	-35945.1	-14596.6	4.75688	-3.30719	0.160654	1.66135
1920.36	-35945.2	-14596.6	4.70018	-3.3491	0.164655	1.48591
1920.38	-35945.2	-14596.7	4.64188	-3.39364	0.168265	1.30972
1920.39	-35945.2	-14596.8	4.5827	-3.44165	0.170263	1.13948
1920.41	-35945.2	-14596.8	4.52309	-3.49306	0.170058	0.980853
1920.43	-35945.3	-14596.9	4.46292	-3.54606	0.168337	0.837475
1920.44	-35945.3	-14597	4.40199	-3.59864	0.165939	0.712692
1920.46	-35945.3	-14597.1	4.34021	-3.64983	0.16349	0.60811
1920.48	-35945.4	-14597.1	4.2776	-3.70044	0.161243	0.522325
1920.5	-35945.4	-14597.2	4.21421	-3.75142	0.159415	0.453629
1920.51	-35945.4	-14597.3	4.15007	-3.80264	0.158082	0.399815
1920.53	-35945.4	-14597.3	4.08518	-3.85229	0.157119	0.357947
1920.55	-35945.5	-14597.4	4.01955	-3.8985	0.156378	0.325021
1920.56	-35945.5	-14597.4	3.95316	-3.9407	0.155591	0.297812
1920.58	-35945.5	-14597.5	3.88594	-3.97998	0.154335	0.272808
1920.6	-35945.5	-14597.6	3.81784	-4.01749	0.152191	0.246558
1920.61	-35945.6	-14597.6	3.74895	-4.05324	0.149077	0.217663
1920.63	-35945.6	-14597.7	3.67949	-4.08599	0.145275	0.186939
1920.65	-35945.6	-14597.8	3.60967	-4.1145	0.141079	0.155276
1920.67	-35945.6	-14597.8	3.53957	-4.13859	0.13664	0.122752
1920.68	-35945.7	-14597.9	3.46913	-4.15908	0.13198	0.0887015
1920.7	-35945.7	-14597.9	3.39826	-4.17671	0.127127	0.0524183
1920.72	-35945.7	-14598	3.32698	-4.19067	0.122327	0.0130513
1920.73	-35945.7	-14598	3.25535	-4.19887	0.118001	-0.0303675
1920.75	-35945.7	-14598.1	3.18346	-4.19909	0.114512	-0.0789644
1920.77	-35945.8	-14598.1	3.1117	-4.18744	0.111461	-0.135806
1920.78	-35945.8	-14598.2	3.04067	-4.15897	0.107931	-0.205279
1920.8	-35945.8	-14598.2	2.97092	-4.1087	0.103104	-0.29186
1920.82	-35945.8	-14598.3	2.9026	-4.03186	0.0972595	-0.40069
1920.84	-35945.8	-14598.3	2.83559	-3.9238	0.0913137	-0.537296
1920.85	-35945.9	-14598.3	2.76989	-3.77999	0.0861497	-0.706754
1920.87	-35945.9	-14598.4	2.70645	-3.59682	0.0823109	-0.910354
1920.89	-35945.9	-14598.4	2.64672	-3.37114	0.0801727	-1.14752
1920.9	-35945.9	-14598.5	2.59197	-3.10126	0.0799951	-1.41708
1920.92	-35945.9	-14598.5	2.5425	-2.79549	0.0812583	-1.71394
1920.94	-35945.9	-14598.5	2.49821	-2.46635	0.0831152	-2.03134
1920.95	-35946	-14598.6	2.45905	-2.1262	0.0848002	-2.36191
1920.97	-35946	-14598.6	2.42547	-1.78657	0.0860205	-2.6947
1920.99	-35946	-14598.7	2.39807	-1.45868	0.0866506	-3.01753
1921.01	-35946	-14598.7	2.37717	-1.15339	0.0866612	-3.31925
1921.02	-35946	-14598.7	2.36166	-0.87984	0.0864789	-3.59379
1921.04	-35946.1	-14598.8	2.35	-0.646667	0.0866667	-3.8366
1921.06	-35946.1	-14598.8	2.34092	-0.459859	0.0877323	-4.04406
1921.07	-35946.1	-14598.8	2.33418	-0.314825	0.0899626	-4.21638
1921.09	-35946.1	-14598.9	2.32981	-0.204326	0.0935895	-4.35471
1921.11	-35946.1	-14598.9	2.32765	-0.121444	0.0986594	-4.46104
1921.12	-35946.1	-14599	2.3269	-0.0603314	0.104599	-4.54011
1921.14	-35946.2	-14599	2.32663	-0.0153653	0.110704	-4.59726
1921.16	-35946.2	-14599	2.32624	0.0185349	0.116304	-4.63732
1921.18	-35946.2	-14599.1	2.32613	0.0449222	0.120822	-4.66376
1921.19	-35946.2	-14599.1	2.32689	0.0670781	0.123697	-4.67977
1921.21	-35946.2	-14599.1	2.32877	0.0872216	0.124679	-4.68814
1921.23	-35946.2	-14599.2	2.3313	0.105038	0.124248	-4.69063
1921.24	-35946.2	-14599.2	2.33393	0.119847	0.122996	-4.68881
1921.26	-35946.3	-14599.2	2.33629	0.131489	0.121502	-4.68409
1921.28	-35946.3	-14599.3	2.33848	0.140862	0.12033	-4.67745
1921.29	-35946.3	-14599.3	2.34064	0.148982	0.120035	-4.66982
1921.31	-35946.3	-14599.4	2.34288	0.156425	0.120817	-4.66174
1921.33	-35946.3	-14599.4	2.34516	0.163	0.122265	-4.65307
1921.35	-35946.3	-14599.4	2.34749	0.168443	0.123912	-4.64362
1921.36	-35946.4	-14599.5	2.34981	0.172608	0.125683	-4.63321
1921.38	-35946.4	-14599.5	2.35207	0.175521	0.128079	-4.62171
1921.4	-35946.4	-14599.5	2.35419	0.177224	0.131638	-4.60899
1921.41	-35946.4	-14599.6	2.35627	0.177785	0.136608	-4.59519
1921.43	-35946.4	-14599.6	2.35858	0.177306	0.142873	-4.58074
1921.45	-35946.5	-14599.6	2.36141	0.175895	0.150282	-4.56607
1921.46	-35946.5	-14599.7	2.36476	0.173764	0.158393	-4.55072
1921.48	-35946.5	-14599.7	2.36833	0.171235	0.166448	-4.5333
1921.5	-35946.5	-14599.7	2.37183	0.16863	0.173698	-4.51256
1921.52	-35946.5	-14599.8	2.37519	0.16619	0.179817	-4.49153
1921.53	-35946.5	-14599.8	2.37857	0.164074	0.184873	-4.47722
1921.55	-35946.6	-14599.9	2.3821	0.162428	0.188938	-4.47553
1921.57	-35946.6	-14599.9	2.38567	0.161225	0.191848	-4.47304
1921.58	-35946.6	-14599.9	2.38896	0.160295	0.193259	-4.44102
1921.6	-35946.6	-14600	2.39169	0.159498	0.19286	-4.35212
1921.62	-35946.6	-14600	2.39394	0.159091	0.190838	-4.20155
1921.63	-35946.6	-14600	2.39603	0.159599	0.187717	-3.99991
1921.65	-35946.7	-14600.1	2.39827	0.161362	0.183984	-3.75648
1921.67	-35946.7	-14600.1	2.40062	0.162781	0.179695	-3.46455
1921.69	-35946.7	-14600.2	2.40285	0.161131	0.174651	-3.10808
1921.7	-35946.7	-14600.2	2.40479	0.154888	0.168746	-2.67679
1921.72	-35946.7	-14600.2	2.40677	0.152604	0.162651	-2.20914
1921.74	-35946.8	-14600.3	2.40942	0.167812	0.15742	-1.76764
1921.75	-35946.8	-14600.3	2.41329	0.213216	0.154005	-1.40834
1921.77	-35946.8	-14600.3	2.41867	0.295589	0.152615	-1.14162
1921.79	-35946.8	-14600.4	2.42572	0.419212	0.153149	-0.958689
1921.8	-35946.8	-14600.4	2.43472	0.587781	0.155532	-0.853324
1921.82	-35946.9	-14600.5	2.44653	0.801674	0.159845	-0.834263
1921.84	-35946.9	-14600.5	2.46226	1.0601	0.166224	-0.915541
1921.86	-35946.9	-14600.5	2.48287	1.35981	0.174726	-1.10353
1921.87	-35946.9	-14600.6	2.50872	1.6859	0.185021	-1.36799
1921.89	-35946.9	-14600.6	2.54	2.02	0.196667	-1.66776
1921.91	-35946.9	-14600.6	2.57682	2.34529	0.209436	-1.96713
1921.92	-35947	-14600.7	2.61899	2.65119	0.223962	-2.25223
1921.94	-35947	-14600.7	2.66625	2.92871	0.241095	-2.51466
1921.96	-35947	-14600.8	2.71825	3.17049	0.261398	-2.74563
1921.97	-35947	-14600.8	2.77434	3.37476	0.284475	-2.93519
1921.99	-35947.1	-14600.8	2.83382	3.54088	0.309732	-3.07313
1922.01	-35947.1	-14600.9	2.89593	3.66776	0.336518	-3.15303
1922.03	-35947.1	-14600.9	2.95988	3.75298	0.364036	-3.17911
1922.04	-35947.1	-14601	3.02483	3.79389	0.391464	-3.15747
1922.06	-35947.1	-14601	3.09001	3.79008	0.417977	-3.09478
1922.08	-35947.2	-14601.1	3.15467	3.74654	0.442748	-2.99899
1922.09	-35947.2	-14601.1	3.21811	3.66901	0.464953	-2.87828
1922.11	-35947.2	-14601.2	3.27976	3.56367	0.484324	-2.74092
1922.13	-35947.3	-14601.2	3.33933	3.4376	0.501714	-2.59539
1922.14	-35947.3	-14601.3	3.39659	3.29795	0.518104	-2.45019
1922.16	-35947.3	-14601.3	3.45141	3.15331	0.533871	-2.3119
1922.18	-35947.3	-14601.4	3.5039	3.01463	0.548348	-2.18384
1922.2	-35947.4	-14601.4	3.55416	2.893	0.560776	-2.06901
1922.21	-35947.4	-14601.5	3.6025	2.7943	0.570888	-1.97004
1922.23	-35947.4	-14601.5	3.64946	2.71673	0.579141	-1.8891
1922.25	-35947.5	-14601.6	3.6956	2.65791	0.586045	-1.82821
1922.26	-35947.5	-14601.6	3.74123	2.61648	0.592015	-1.78604
1922.28	-35947.5	-14601.7	3.78634	2.59239	0.597343	-1.75707
1922.3	-35947.6	-14601.7	3.8309	2.58558	0.602333	-1.73555
1922.31	-35947.6	-14601.8	3.87506	2.59379	0.607848	-1.71686
1922.33	-35947.6	-14601.9	3.91916	2.61236	0.615353	-1.69759
1922.35	-35947.7	-14601.9	3.96357	2.63666	0.626307	-1.67435
1922.37	-35947.7	-14602	4.00854	2.6645	0.641438	-1.6431
1922.38	-35947.7	-14602	4.05425	2.69596	0.660795	-1.59914
1922.4	-35947.8	-14602.1	4.10087	2.73107	0.684376	-1.53805
1922.42	-35947.8	-14602.2	4.14831	2.76778	0.711733	-1.45957
1922.43	-35947.8	-14602.2	4.19631	2.80235	0.742068	-1.36675
1922.45	-35947.9	-14602.3	4.24461	2.83125	0.774574	-1.26265
1922.47	-35947.9	-14602.3	4.29319	2.85397	0.808498	-1.14917
1922.48	-35948	-14602.4	4.34217	2.87202	0.843121	-1.02742
1922.5	-35948	-14602.5	4.39165	2.88683	0.877754	-0.898647
1922.52	-35948	-14602.5	4.44153	2.89834	0.911982	-0.765695
1922.54	-35948.1	-14602.6	4.49157	2.90566	0.945556	-0.632335
1922.55	-35948.1	-14602.7	4.54153	2.90807	0.978196	-0.502124
1922.57	-35948.2	-14602.7	4.59139	2.90678	1.00938	-0.376732
1922.59	-35948.2	-14602.8	4.64121	2.90386	1.03847	-0.256898
1922.6	-35948.2	-14602.9	4.69105	2.90119	1.06484	-0.143213
1922.62	-35948.3	-14602.9	4.74092	2.89903	1.0881	-0.0352831
1922.64	-35948.3	-14603	4.7908	2.89693	1.10791	0.067694
1922.65	-35948.4	-14603.1	4.84068	2.89456	1.12422	0.166647
1922.67	-35948.4	-14603.1	4.89055	2.89215	1.13843	0.263206
1922.69	-35948.5	-14603.2	4.9404	2.8901	1.15247	0.35925
1922.71	-35948.5	-14603.3	4.99023	2.88872	1.16818	0.456991
1922.72	-35948.6	-14603.3	5.04009	2.88772	1.18694	0.56022
1922.74	-35948.6	-14603.4	5.09	2.88667	1.21	0.673203
1922.76	-35948.7	-14603.5	5.13999	2.88358	1.23869	0.799761
1922.77	-35948.7	-14603.5	5.18991	2.87035	1.27464	0.941951
1922.79	-35948.8	-14603.6	5.23958	2.83734	1.31959	1.10139
1922.81	-35948.8	-14603.7	5.28868	2.77581	1.37439	1.27964
1922.82	-35948.9	-14603.8	5.33641	2.68013	1.43702	1.47808
1922.84	-35948.9	-14603.8	5.38187	2.54527	1.50483	1.69807
1922.86	-35949	-14603.9	5.42433	2.36846	1.57565	1.93936
1922.88	-35949.1	-14604	5.46356	2.1531	1.64866	2.19728
1922.89	-35949.1	-14604.1	5.4994	1.90373	1.72325	2.46635
1922.91	-35949.2	-14604.1	5.53152	1.62752	1.79802	2.74035
1922.93	-35949.2	-14604.2	5.55912	1.33802	1.86962	3.01131
1922.94	-35949.3	-14604.3	5.58138	1.04969	1.93446	3.27098
1922.96	-35949.4	-14604.4	5.59807	0.775833	1.98982	3.51182
1922.98	-35949.4	-14604.4	5.61021	0.527471	2.03483	3.72764
1922.99	-35949.5	-14604.5	5.61895	0.315269	2.06881	3.91245
1923.01	-35949.5	-14604.6	5.6251	0.144571	2.09134	4.06249
1923.03	-35949.6	-14604.7	5.62882	0.0115513	2.10235	4.17784
1923.05	-35949.7	-14604.7	5.63025	-0.0885182	2.10185	4.25899
1923.06	-35949.7	-14604.8	5.62974	-0.160234	2.09073	4.30847
1923.08	-35949.8	-14604.9	5.62799	-0.207995	2.07118	4.33175
1923.1	-35949.9	-14604.9	5.62571	-0.236214	2.04552	4.33456
1923.11	-35949.9	-14605	5.62337	-0.25033	2.01686	4.32293
1923.13	-35950	-14605.1	5.62112	-0.257081	1.98935	4.30333
1923.15	-35950.1	-14605.2	5.61906	-0.263271	1.96704	4.2822
1923.16	-35950.1	-14605.2	5.61705	-0.275363	1.9509	4.26487
1923.18	-35950.2	-14605.3	5.61469	-0.29945	1.93856	4.25544
1923.2	-35950.3	-14605.4	5.61156	-0.341445	1.92751	4.25797
1923.22	-35950.3	-14605.4	5.60747	-0.404011	1.91639	4.27622
1923.23	-35950.4	-14605.5	5.60238	-0.486804	1.9049	4.31368
1923.25	-35950.5	-14605.6	5.59626	-0.589529	1.89274	4.37368
1923.27	-35950.5	-14605.6	5.58846	-0.714482	1.87918	4.45667
1923.28	-35950.6	-14605.7	5.57792	-0.866014	1.86313	4.56089
1923.3	-35950.7	-14605.8	5.56359	-1.04795	1.84362	4.68444
1923.32	-35950.7	-14605.8	5.54535	-1.25681	1.82114	4.8249
1923.33	-35950.8	-14605.9	5.52364	-1.48418	1.79713	4.97949
1923.35	-35950.9	-14606	5.49887	-1.72174	1.773	5.14515
1923.37	-35951	-14606	5.47068	-1.96333	1.74917	5.31635
1923.39	-35951	-14606.1	5.43831	-2.20403	1.72554	5.48609
1923.4	-35951.1	-14606.1	5.40112	-2.43869	1.70194	5.64765
1923.42	-35951.2	-14606.2	5.3596	-2.66027	1.67761	5.79676
1923.44	-35951.2	-14606.3	5.31483	-2.86075	1.65153	5.93034
1923.45	-35951.3	-14606.3	5.26772	-3.03307	1.6228	6.04565
1923.47	-35951.4	-14606.4	5.21833	-3.17684	1.59135	6.14226
1923.49	-35951.5	-14606.4	5.16631	-3.29444	1.55747	6.2207
1923.5	-35951.5	-14606.5	5.11148	-3.3889	1.52148	6.28196
1923.52	-35951.6	-14606.5	5.0546	-3.46681	1.48398	6.32965
1923.54	-35951.7	-14606.6	4.99674	-3.53603	1.4456	6.36828
1923.56	-35951.7	-14606.6	4.93873	-3.60322	1.40685	6.4015
1923.57	-35951.8	-14606.7	4.8801	-3.66926	1.3674	6.42862
1923.59	-35951.9	-14606.8	4.82	-3.73333	1.32667	6.44771
1923.61	-35951.9	-14606.8	4.75784	-3.79503	1.28419	6.45653
1923.62	-35952	-14606.8	4.6941	-3.85567	1.23992	6.45169
1923.64	-35952.1	-14606.9	4.62952	-3.91699	1.19391	6.42952
1923.66	-35952.1	-14606.9	4.5646	-3.9798	1.14629	6.38599
1923.67	-35952.2	-14607	4.49896	-4.04176	1.09734	6.31591
1923.69	-35952.2	-14607	4.43204	-4.09987	1.04742	6.21382
1923.71	-35952.3	-14607.1	4.3636	-4.15201	0.99682	6.07723
1923.73	-35952.4	-14607.1	4.29415	-4.19858	0.945707	5.9119
1923.74	-35952.4	-14607.2	4.22435	-4.2404	0.894229	5.72504
1923.76	-35952.5	-14607.2	4.15455	-4.27779	0.842666	5.52406
1923.78	-35952.6	-14607.2	4.08433	-4.30982	0.791618	5.31681
1923.79	-35952.6	-14607.3	4.01314	-4.33538	0.741733	5.11124
1923.81	-35952.7	-14607.3	3.94083	-4.35434	0.693341	4.91547
1923.83	-35952.7	-14607.3	3.868	-4.36848	0.64614	4.73806
1923.84	-35952.8	-14607.4	3.79536	-4.37984	0.599754	4.58755
1923.86	-35952.8	-14607.4	3.72311	-4.39087	0.553963	4.46913
1923.88	-35952.9	-14607.4	3.65065	-4.4047	0.508823	4.38215
1923.9	-35952.9	-14607.5	3.57731	-4.42453	0.464416	4.32537
1923.91	-35953	-14607.5	3.50286	-4.4514	0.420811	4.2965
1923.93	-35953.1	-14607.5	3.42769	-4.48323	0.378061	4.29168
1923.95	-35953.1	-14607.6	3.35227	-4.51771	0.336221	4.30691
1923.96	-35953.2	-14607.6	3.27669	-4.55309	0.295539	4.33768
1923.98	-35953.2	-14607.6	3.20061	-4.58837	0.256499	4.37883
1924	-35953.3	-14607.7	3.12367	-4.62255	0.219585	4.42523
1924.01	-35953.3	-14607.7	3.04579	-4.65435	0.184829	4.47297
1924.03	-35953.3	-14607.7	2.96718	-4.68212	0.151772	4.51952
1924.05	-35953.4	-14607.7	2.88807	-4.7043	0.119941	4.56243
1924.07	-35953.4	-14607.7	2.80871	-4.72077	0.0890305	4.59995
1924.08	-35953.5	-14607.8	2.72931	-4.73274	0.0588885	4.63098
1924.1	-35953.5	-14607.8	2.6501	-4.74145	0.0293579	4.65446
1924.12	-35953.6	-14607.8	2.57097	-4.74727	8.72472e-05	4.67001
1924.13	-35953.6	-14607.8	2.49152	-4.74989	-0.0294287	4.67775
1924.15	-35953.6	-14607.9	2.41142	-4.74899	-0.0596487	4.67788
1924.17	-35953.7	-14607.9	2.33083	-4.74396	-0.0903998	4.67106
1924.18	-35953.7	-14607.9	2.25027	-4.73399	-0.121079	4.65832
1924.2	-35953.7	-14607.9	2.17025	-4.71849	-0.151133	4.64069
1924.22	-35953.8	-14607.9	2.09083	-4.69897	-0.180584	4.61927
1924.24	-35953.8	-14607.9	2.01186	-4.67813	-0.209791	4.59523
1924.25	-35953.8	-14608	1.93322	-4.65845	-0.239026	4.56973
1924.27	-35953.9	-14608	1.85491	-4.64029	-0.26782	4.54381
1924.29	-35953.9	-14608	1.77703	-4.62301	-0.295339	4.51849
1924.3	-35953.9	-14608	1.69964	-4.60606	-0.320882	4.49467
1924.32	-35953.9	-14608	1.62261	-4.58979	-0.344684	4.47259
1924.34	-35954	-14608	1.54571	-4.57495	-0.367374	4.45218
1924.35	-35954	-14608	1.46876	-4.56201	-0.389409	4.43341
1924.37	-35954	-14608.1	1.39171	-4.55001	-0.410244	4.41624
1924.39	-35954	-14608.1	1.31454	-4.53745	-0.428982	4.40065
1924.41	-35954.1	-14608.1	1.2373	-4.52315	-0.444933	4.38662
1924.42	-35954.1	-14608.1	1.16016	-4.50717	-0.458405	4.37403
1924.44	-35954.1	-14608.1	1.08333	-4.49	-0.47	4.36275
1924.46	-35954.1	-14608.1	1.00698	-4.47236	-0.480232	4.35219
1924.47	-35954.1	-14608.1	0.93108	-4.45594	-0.489246	4.34003
1924.49	-35954.1	-14608.1	0.855568	-4.44268	-0.497097	4.32347
1924.51	-35954.2	-14608.1	0.780399	-4.43265	-0.503822	4.3014
1924.52	-35954.2	-14608.1	0.705616	-4.41974	-0.509397	4.27826
1924.54	-35954.2	-14608.1	0.631279	-4.39649	-0.513788	4.25966
1924.56	-35954.2	-14608.1	0.557212	-4.36348	-0.517534	4.24291
1924.58	-35954.2	-14608.1	0.482573	-4.34378	-0.522797	4.2019
1924.59	-35954.2	-14608.1	0.40641	-4.36431	-0.532012	4.10643
1924.61	-35954.2	-14608.1	0.329248	-4.41548	-0.543926	3.9377
1924.63	-35954.2	-14608.1	0.255128	-4.4006	-0.548498	3.70401
1924.64	-35954.2	-14608.1	0.188593	-4.21082	-0.534454	3.41757
1924.66	-35954.2	-14608.1	0.132322	-3.80672	-0.49722	3.08122
1924.68	-35954.2	-14608.1	0.0852254	-3.28934	-0.445774	2.67894
1924.69	-35954.2	-14608.1	0.0457737	-2.77588	-0.390656	2.19272
