# Supplementary material for: Extraction of driving behavior primitives considering driver expectation and vehicle dynamics
Source: PLoS One. 2025 Dec 31;20(12):e0340123. doi: 10.1371/journal.pone.0340123 (PMC12755792; doi:10.1371/journal.pone.0340123)
Supplement: S2 File — The dataset utilized in this study is organized into two main folders, categorizing driving scenarios into straight driving and turning maneuvers. These folders contain the raw, unprocessed behavioral data. For a detailed description of the variables and format within the.xlsx files, please refer to the accompanying readme.txt file. (ZIP) [file pone.0340123.s002.zip › DataSetForPimitiveExaction-2/turning/d1c214_w_3.xlsx]

## Sheet: Sheet1
2453.3	-36225	-14775.5	1.97829	0.548487	2.34918e-08	-0.31377
2453.32	-36225	-14775.5	1.98812	0.521436	-8.79532e-08	-0.288644
2453.34	-36225	-14775.5	1.99892	0.493167	2.36244e-07	-0.265159
2453.35	-36225.1	-14775.6	2.00595	0.469268	-9.16613e-07	-0.243261
2453.37	-36225.1	-14775.6	2.01256	0.44624	3.43015e-06	-0.221623
2453.39	-36225.1	-14775.6	2.01948	0.421342	-6.91209e-06	-0.198469
2453.4	-36225.1	-14775.7	2.02949	0.401142	2.66439e-05	-0.178605
2453.42	-36225.1	-14775.7	2.03626	0.38115	-9.9663e-05	-0.162115
2453.44	-36225.1	-14775.7	2.04333	0.363333	0.00333333	-0.148148
2453.45	-36225.1	-14775.8	2.04667	0.35	0.00666667	-0.137255
2453.47	-36225.1	-14775.8	2.05333	0.34	0.01	-0.127451
2453.49	-36225.2	-14775.8	2.05698	0.329355	0.00997577	-0.11707
2453.51	-36225.2	-14775.9	2.0636	0.319539	0.0100065	-0.108482
2453.52	-36225.2	-14775.9	2.067	0.312916	0.00999832	-0.102105
2453.54	-36225.2	-14775.9	2.07389	0.306074	0.0100008	-0.0989132
2453.56	-36225.2	-14776	2.07731	0.303	0.00999978	-0.0979495
2453.57	-36225.2	-14776	2.08387	0.299571	0.0100001	-0.0967533
2453.59	-36225.2	-14776	2.0877	0.296091	0.00999998	-0.0941902
2453.61	-36225.2	-14776.1	2.09406	0.292656	0.01	-0.0911076
2453.62	-36225.3	-14776.1	2.09776	0.289773	0.00999996	-0.090475
2453.64	-36225.3	-14776.1	2.10433	0.290197	0.0100002	-0.0920553
2453.66	-36225.3	-14776.2	2.10806	0.289447	0.00999932	-0.0938554
2453.68	-36225.3	-14776.2	2.1143	0.285816	0.0100025	-0.0936574
2453.69	-36225.3	-14776.2	2.1185	0.282185	0.00998809	-0.0961248
2453.71	-36225.3	-14776.3	2.12442	0.279727	0.010045	-0.106482
2453.73	-36225.3	-14776.3	2.12862	0.280081	0.00983473	-0.126738
2453.74	-36225.3	-14776.3	2.13468	0.27992	0.0108903	-0.153632
2453.76	-36225.3	-14776.4	2.13888	0.280231	0.0145723	-0.182383
2453.78	-36225.4	-14776.4	2.14469	0.278999	0.0178885	-0.214932
2453.8	-36225.4	-14776.4	2.14927	0.275259	0.0214222	-0.251114
2453.81	-36225.4	-14776.5	2.15507	0.271752	0.0246182	-0.288074
2453.83	-36225.4	-14776.5	2.15801	0.269733	0.028347	-0.331548
2453.85	-36225.4	-14776.5	2.16172	0.270093	0.0303012	-0.380891
2453.86	-36225.4	-14776.6	2.16449	0.26991	0.0299198	-0.434618
2453.88	-36225.4	-14776.6	2.17009	0.270254	0.0300193	-0.500063
2453.9	-36225.5	-14776.6	2.1751	0.268472	0.0299946	-0.569575
2453.91	-36225.5	-14776.7	2.1802	0.264922	0.0300014	-0.630056
2453.93	-36225.5	-14776.7	2.18519	0.261237	0.0299996	-0.682941
2453.95	-36225.5	-14776.7	2.19057	0.259656	0.0300002	-0.728582
2453.96	-36225.5	-14776.8	2.19559	0.260387	0.0299996	-0.771981
2453.98	-36225.5	-14776.8	2.19866	0.258073	0.0300012	-0.818613
2454	-36225.5	-14776.8	2.2023	0.254523	0.029995	-0.859813
2454.02	-36225.5	-14776.9	2.20507	0.250898	0.0300187	-0.896035
2454.03	-36225.6	-14776.9	2.21135	0.249852	0.0299371	-0.937053
2454.05	-36225.6	-14777	2.21594	0.249964	0.0302503	-0.988069
2454.07	-36225.6	-14777	2.21891	0.250294	0.0278895	-1.04401
2454.08	-36225.6	-14777	2.2226	0.247609	0.0239481	-1.10189
2454.1	-36225.6	-14777.1	2.22558	0.244139	0.0229718	-1.14852
2454.12	-36225.6	-14777.1	2.23187	0.240543	0.0257019	-1.18908
2454.13	-36225.6	-14777.1	2.23617	0.239898	0.0295999	-1.23608
2454.15	-36225.6	-14777.2	2.23937	0.240042	0.0301053	-1.28881
2454.17	-36225.7	-14777.2	2.24281	0.239935	0.0299592	-1.34425
2454.19	-36225.7	-14777.2	2.24606	0.240157	0.0300423	-1.39743
2454.2	-36225.7	-14777.3	2.25265	0.237107	0.0298527	-1.43921
2454.22	-36225.7	-14777.3	2.25634	0.233764	0.0328367	-1.47217
2454.24	-36225.7	-14777.4	2.25978	0.230122	0.0365336	-1.50576
2454.25	-36225.7	-14777.4	2.26318	0.229966	0.0367781	-1.53435
2454.27	-36225.7	-14777.4	2.26634	0.230015	0.0335742	-1.56252
2454.29	-36225.8	-14777.5	2.27333	0.23	0.03	-1.59477
2454.3	-36225.8	-14777.5	2.27667	0.23	0.03	-1.63399
2454.32	-36225.8	-14777.5	2.28	0.226667	0.0333333	-1.67974
2454.34	-36225.8	-14777.6	2.28354	0.223108	0.036885	-1.72816
2454.36	-36225.8	-14777.6	2.28686	0.219914	0.0401199	-1.76788
2454.37	-36225.8	-14777.6	2.29021	0.220015	0.0398557	-1.80156
2454.39	-36225.8	-14777.7	2.29366	0.220049	0.0362471	-1.83633
2454.41	-36225.8	-14777.7	2.29735	0.219769	0.0328903	-1.87134
2454.42	-36225.9	-14777.8	2.30394	0.21623	0.0298441	-1.90855
2454.44	-36225.9	-14777.8	2.3072	0.212649	0.0300645	-1.94353
2454.46	-36225.9	-14777.8	2.3106	0.209788	0.0299582	-1.97046
2454.47	-36225.9	-14777.9	2.31395	0.210062	0.0301019	-1.99141
2454.49	-36225.9	-14777.9	2.31748	0.209943	0.0294574	-2.0076
2454.51	-36225.9	-14777.9	2.32077	0.210154	0.0258606	-2.01875
2454.53	-36225.9	-14778	2.32416	0.209396	0.0223931	-2.03038
2454.54	-36226	-14778	2.32767	0.205638	0.0196936	-2.04648
2454.56	-36226	-14778	2.33096	0.202203	0.0200817	-2.06613
2454.58	-36226	-14778.1	2.33437	0.199754	0.0199795	-2.09048
2454.59	-36226	-14778.1	2.33787	0.200017	0.0200061	-2.11685
2454.61	-36226	-14778.2	2.34115	0.200208	0.0199984	-2.13899
2454.63	-36226	-14778.2	2.34458	0.198996	0.0200004	-2.15552
2454.64	-36226	-14778.2	2.34806	0.195296	0.0199998	-2.16551
2454.66	-36226.1	-14778.3	2.35137	0.191604	0.0200003	-2.171
2454.68	-36226.1	-14778.3	2.35471	0.19027	0.0199988	-2.17348
2454.7	-36226.1	-14778.3	2.35859	0.186776	0.0200048	-2.16921
2454.71	-36226.1	-14778.4	2.35998	0.171873	0.0199818	-2.15547
2454.73	-36226.1	-14778.4	2.36138	0.146915	0.0200651	-2.13145
2454.75	-36226.1	-14778.5	2.36513	0.119373	0.0197298	-2.10079
2454.76	-36226.1	-14778.5	2.36868	0.0900531	0.0215095	-2.06628
2454.78	-36226.2	-14778.5	2.37022	0.0529963	0.0252013	-2.02457
2454.8	-36226.2	-14778.6	2.36996	0.0132729	0.0289104	-1.9784
2454.82	-36226.2	-14778.6	2.36993	-0.028024	0.0302276	-1.93297
2454.83	-36226.2	-14778.7	2.37029	-0.0756222	0.0299476	-1.88632
2454.85	-36226.2	-14778.7	2.36793	-0.125199	0.0300145	-1.84341
2454.87	-36226.2	-14778.7	2.36489	-0.180433	0.0299958	-1.80028
2454.88	-36226.2	-14778.8	2.35859	-0.25042	0.0300022	-1.74324
2454.9	-36226.3	-14778.8	2.35435	-0.328648	0.0299946	-1.67997
2454.92	-36226.3	-14778.8	2.34883	-0.3939	0.0300195	-1.62332
2454.93	-36226.3	-14778.9	2.34184	-0.445695	0.0299373	-1.57984
2454.95	-36226.3	-14778.9	2.33246	-0.489912	0.0302471	-1.55071
2454.97	-36226.3	-14778.9	2.32238	-0.534887	0.0275836	-1.52294
2454.98	-36226.3	-14779	2.31186	-0.587518	0.02398	-1.48711
2455	-36226.3	-14779	2.30174	-0.63352	0.0203767	-1.44983
2455.02	-36226.4	-14779.1	2.29176	-0.66688	0.0199054	-1.41232
2455.04	-36226.4	-14779.1	2.28139	-0.710826	0.0200163	-1.36856
2455.05	-36226.4	-14779.1	2.26827	-0.762981	0.0199956	-1.315
2455.07	-36226.4	-14779.2	2.25495	-0.828773	0.0200012	-1.2558
2455.09	-36226.4	-14779.2	2.2408	-0.890161	0.0199999	-1.19193
2455.1	-36226.4	-14779.2	2.22753	-0.937587	0.02	-1.14006
2455.12	-36226.4	-14779.3	2.21101	-0.977461	0.02	-1.09125
2455.14	-36226.4	-14779.3	2.19333	-1.02667	0.02	-1.03704
2455.15	-36226.5	-14779.3	2.17333	-1.08333	0.02	-0.978214
2455.17	-36226.5	-14779.4	2.15667	-1.14333	0.02	-0.918301
2455.19	-36226.5	-14779.4	2.13544	-1.19947	0.02	-0.859501
2455.21	-36226.5	-14779.4	2.11543	-1.23881	0.02	-0.808688
2455.22	-36226.5	-14779.5	2.09184	-1.27545	0.0200001	-0.756957
2455.24	-36226.5	-14779.5	2.0674	-1.31089	0.0199988	-0.695503
2455.26	-36226.5	-14779.5	2.04773	-1.34306	0.0200044	-0.639755
2455.27	-36226.6	-14779.6	2.02757	-1.36649	0.0199837	-0.573565
2455.29	-36226.6	-14779.6	2.00608	-1.39972	0.0200946	-0.39118
2455.31	-36226.6	-14779.6	1.9822	-1.44181	0.0196233	0.0281452
2455.32	-36226.6	-14779.7	1.95501	-1.49697	0.01602	0.594961
2455.34	-36226.6	-14779.7	1.9269	-1.55159	0.0124164	1.14605
2455.36	-36226.6	-14779.7	1.90047	-1.59174	0.00975287	1.47458
2455.38	-36226.6	-14779.8	1.87356	-1.62403	0.0100627	1.75969
2455.39	-36226.6	-14779.8	1.84436	-1.65675	0.00998054	2.04739
2455.41	-36226.6	-14779.8	1.81554	-1.69554	0.0100052	2.25165
2455.43	-36226.7	-14779.8	1.78747	-1.73988	0.0099987	2.40586
2455.44	-36226.7	-14779.9	1.75684	-1.77863	0.0100004	2.50358
2455.46	-36226.7	-14779.9	1.72993	-1.80542	0.00999989	2.5999
2455.48	-36226.7	-14779.9	1.69894	-1.82704	0.01	2.65196
2455.49	-36226.7	-14779.9	1.66611	-1.84147	0.00999997	2.68362
2455.51	-36226.7	-14780	1.63418	-1.85018	0.0100001	2.69946
2455.53	-36226.7	-14780	1.60359	-1.86308	0.00999966	2.71282
2455.55	-36226.7	-14780	1.57253	-1.88378	0.0100014	2.72907
2455.56	-36226.7	-14780.1	1.54151	-1.90889	0.00999459	2.74753
2455.58	-36226.8	-14780.1	1.5066	-1.93661	0.0100193	2.76801
2455.6	-36226.8	-14780.1	1.47211	-1.9647	0.00991982	2.78808
2455.61	-36226.8	-14780.1	1.43928	-1.98813	0.0103012	2.80426
2455.63	-36226.8	-14780.2	1.40457	-2.00471	0.00834702	2.8166
2455.65	-36226.8	-14780.2	1.37015	-2.01633	0.00461821	2.82328
2455.66	-36226.8	-14780.2	1.33733	-2.02428	0.00142223	2.82633
2455.68	-36226.8	-14780.2	1.30246	-2.02919	-0.00211148	2.82572
2455.7	-36226.8	-14780.2	1.26821	-2.03009	-0.00542772	2.82268
2455.72	-36226.8	-14780.3	1.23536	-2.03028	-0.0091097	2.81795
2455.73	-36226.8	-14780.3	1.20037	-2.02781	-0.0101653	2.81227
2455.75	-36226.8	-14780.3	1.16628	-2.02451	-0.00995503	2.80525
2455.77	-36226.8	-14780.3	1.13339	-2.01887	-0.0100119	2.79677
2455.78	-36226.9	-14780.3	1.09827	-2.01157	-0.00999748	2.78754
2455.8	-36226.9	-14780.3	1.06435	-2.00508	-0.0100007	2.77925
2455.82	-36226.9	-14780.4	1.0314	-1.99754	-0.00999982	2.77484
2455.84	-36226.9	-14780.4	0.996186	-1.99882	-0.01	2.77573
2455.85	-36226.9	-14780.4	0.962443	-2.00763	-0.00999999	2.78444
2455.87	-36226.9	-14780.4	0.929346	-2.02385	-0.01	2.79635
2455.89	-36226.9	-14780.4	0.894271	-2.03585	-0.01	2.80735
2455.9	-36226.9	-14780.4	0.857613	-2.03983	-0.01	2.81228
2455.92	-36226.9	-14780.4	0.821157	-2.04245	-0.01	2.81625
2455.94	-36226.9	-14780.5	0.782173	-2.05561	-0.00999997	2.82595
2455.95	-36226.9	-14780.5	0.748552	-2.07541	-0.0100001	2.84409
2455.97	-36226.9	-14780.5	0.715385	-2.09571	-0.00999953	2.86576
2455.99	-36226.9	-14780.5	0.68	-2.10667	-0.01	2.8878
2456.01	-36226.9	-14780.5	0.646667	-2.11	-0.01	2.90305
2456.02	-36226.9	-14780.5	0.61	-2.11	-0.01	2.91503
2456.04	-36226.9	-14780.5	0.571071	-2.11003	-0.010108	2.92422
2456.06	-36226.9	-14780.5	0.534661	-2.10988	-0.0135435	2.93055
2456.07	-36226.9	-14780.5	0.501297	-2.10648	-0.0168945	2.93372
2456.09	-36226.9	-14780.6	0.465989	-2.10262	-0.0201728	2.94041
2456.11	-36227	-14780.6	0.432597	-2.09617	-0.0199737	2.96363
2456.12	-36226.9	-14780.6	0.395449	-2.09263	-0.0199327	3.01888
2456.14	-36227	-14780.6	0.356579	-2.08587	-0.0204741	3.11876
2456.16	-36226.9	-14780.6	0.320695	-2.08236	-0.023556	3.24072
2456.17	-36227	-14780.6	0.287197	-2.0758	-0.0234613	3.37592
2456.19	-36227	-14780.6	0.251914	-2.07242	-0.0287696	3.49999
2456.21	-36227	-14780.6	0.218986	-2.06362	-0.0384691	3.58684
2456.23	-36227	-14780.6	0.185056	-2.04497	-0.0389418	3.63906
2456.24	-36227	-14780.6	0.149955	-2.01716	-0.0310253	3.65961
2456.26	-36227	-14780.6	0.117017	-1.98463	-0.0327239	3.65223
2456.28	-36227	-14780.6	0.0830979	-1.95902	-0.0471902	3.59094
2456.29	-36227	-14780.6	0.0473809	-1.87747	-0.0381912	3.35465
