# Supplementary material for: Extraction of driving behavior primitives considering driver expectation and vehicle dynamics
Source: PLoS One. 2025 Dec 31;20(12):e0340123. doi: 10.1371/journal.pone.0340123 (PMC12755792; doi:10.1371/journal.pone.0340123)
Supplement: S2 File — The dataset utilized in this study is organized into two main folders, categorizing driving scenarios into straight driving and turning maneuvers. These folders contain the raw, unprocessed behavioral data. For a detailed description of the variables and format within the.xlsx files, please refer to the accompanying readme.txt file. (ZIP) [file pone.0340123.s002.zip › DataSetForPimitiveExaction-2/turning/d1c215_w_1.xlsx]

## Sheet: Sheet1
2319.48	-35943.4	-14591.2	5.71907	-0.802826	0.0537907	0.87396
2319.49	-35943.4	-14591.3	5.70476	-0.877097	0.0514292	0.942513
2319.51	-35943.4	-14591.4	5.68899	-0.940444	0.0493298	1.00181
2319.53	-35943.5	-14591.5	5.67206	-0.991526	0.0469828	1.05146
2319.54	-35943.5	-14591.6	5.65427	-1.02952	0.0440684	1.09124
2319.56	-35943.5	-14591.7	5.63602	-1.05653	0.0413585	1.12197
2319.58	-35943.5	-14591.8	5.61773	-1.07571	0.040012	1.14484
2319.6	-35943.6	-14591.8	5.59971	-1.08997	0.0408905	1.16113
2319.61	-35943.6	-14591.9	5.5817	-1.10096	0.0434358	1.17252
2319.63	-35943.7	-14592	5.56333	-1.11	0.0466667	1.18083
2319.65	-35943.7	-14592.1	5.54433	-1.11836	0.0498331	1.18779
2319.66	-35943.7	-14592.2	5.52493	-1.12712	0.0531121	1.1948
2319.68	-35943.7	-14592.3	5.50553	-1.13733	0.0569119	1.20317
2319.7	-35943.8	-14592.4	5.48636	-1.14998	0.0614313	1.21396
2319.71	-35943.8	-14592.5	5.46719	-1.16592	0.0661652	1.2275
2319.73	-35943.8	-14592.6	5.44768	-1.18592	0.0704616	1.24392
2319.75	-35943.9	-14592.6	5.42762	-1.21036	0.0737828	1.26325
2319.77	-35943.9	-14592.7	5.40711	-1.23836	0.0759149	1.2852
2319.78	-35943.9	-14592.8	5.38632	-1.26885	0.0767011	1.30944
2319.8	-35944	-14592.9	5.36527	-1.30071	0.0761596	1.33541
2319.82	-35944	-14593	5.34371	-1.33276	0.074725	1.36211
2319.83	-35944	-14593.1	5.3213	-1.36382	0.072891	1.38847
2319.85	-35944	-14593.2	5.29795	-1.39292	0.0709231	1.41357
2319.87	-35944.1	-14593.2	5.27389	-1.41957	0.0686248	1.43691
2319.88	-35944.1	-14593.3	5.24946	-1.44333	0.0657473	1.45802
2319.9	-35944.1	-14593.4	5.22479	-1.46384	0.0623051	1.47653
2319.92	-35944.2	-14593.5	5.19977	-1.4809	0.0587665	1.49235
2319.94	-35944.2	-14593.6	5.17427	-1.49431	0.0556391	1.50536
2319.95	-35944.2	-14593.7	5.1483	-1.50413	0.0531463	1.51575
2319.97	-35944.3	-14593.7	5.12209	-1.51075	0.0510937	1.52411
2319.99	-35944.3	-14593.8	5.09589	-1.51463	0.0492606	1.53105
2320	-35944.3	-14593.9	5.06982	-1.5167	0.0476911	1.53723
2320.02	-35944.3	-14594	5.04379	-1.51855	0.0467626	1.54337
2320.04	-35944.4	-14594.1	5.01773	-1.52179	0.0468705	1.55017
2320.05	-35944.4	-14594.1	4.99164	-1.52732	0.0483211	1.55819
2320.07	-35944.4	-14594.2	4.96557	-1.53533	0.0513243	1.5678
2320.09	-35944.5	-14594.3	4.93959	-1.54597	0.0560696	1.5794
2320.11	-35944.5	-14594.4	4.91362	-1.55939	0.0624287	1.59361
2320.12	-35944.5	-14594.5	4.88751	-1.57572	0.0699793	1.61132
2320.14	-35944.5	-14594.5	4.86106	-1.59515	0.0783011	1.6334
2320.16	-35944.6	-14594.6	4.83413	-1.61821	0.0871813	1.66096
2320.17	-35944.6	-14594.7	4.80657	-1.64573	0.096572	1.69522
2320.19	-35944.6	-14594.8	4.77824	-1.67843	0.106423	1.73746
2320.21	-35944.7	-14594.8	4.74907	-1.71546	0.11661	1.78912
2320.22	-35944.7	-14594.9	4.71901	-1.75489	0.126954	1.85179
2320.24	-35944.7	-14595	4.68805	-1.79499	0.137286	1.92688
2320.26	-35944.7	-14595.1	4.65637	-1.836	0.147524	2.01401
2320.28	-35944.8	-14595.1	4.62425	-1.87932	0.157641	2.11177
2320.29	-35944.8	-14595.2	4.59195	-1.92597	0.167571	2.21862
2320.31	-35944.8	-14595.3	4.55931	-1.97383	0.176966	2.33198
2320.33	-35944.8	-14595.4	4.52598	-2.0192	0.185334	2.44877
2320.34	-35944.9	-14595.4	4.49167	-2.05887	0.192195	2.56585
2320.36	-35944.9	-14595.5	4.45653	-2.09303	0.197153	2.6799
2320.38	-35944.9	-14595.6	4.42088	-2.12329	0.199848	2.78749
2320.39	-35944.9	-14595.7	4.38498	-2.15094	0.200003	2.88542
2320.41	-35945	-14595.7	4.34879	-2.17545	0.19781	2.97178
2320.43	-35945	-14595.8	4.31217	-2.19564	0.193633	3.04514
2320.45	-35945	-14595.9	4.27503	-2.21048	0.18785	3.10432
2320.46	-35945	-14595.9	4.23755	-2.21972	0.180921	3.14939
2320.48	-35945.1	-14596	4.2	-2.22333	0.173333	3.18083
2320.5	-35945.1	-14596.1	4.16258	-2.22138	0.165499	3.19937
2320.51	-35945.1	-14596.1	4.12522	-2.21428	0.157546	3.2069
2320.53	-35945.2	-14596.2	4.08779	-2.20252	0.149528	3.2056
2320.55	-35945.2	-14596.2	4.05025	-2.18658	0.141505	3.19784
2320.56	-35945.2	-14596.3	4.01279	-2.16687	0.133556	3.18666
2320.58	-35945.2	-14596.4	3.97566	-2.14379	0.12576	3.17521
2320.6	-35945.2	-14596.4	3.93903	-2.11807	0.118275	3.1665
2320.62	-35945.3	-14596.5	3.90285	-2.09139	0.111471	3.16295
2320.63	-35945.3	-14596.6	3.86704	-2.06559	0.105755	3.16693
2320.65	-35945.3	-14596.6	3.83155	-2.04225	0.101386	3.17988
2320.67	-35945.3	-14596.7	3.79648	-2.02235	0.0982786	3.20108
2320.68	-35945.4	-14596.7	3.76192	-2.00677	0.0962937	3.2295
2320.7	-35945.4	-14596.8	3.72784	-1.99567	0.0953807	3.26387
2320.72	-35945.4	-14596.9	3.69396	-1.98778	0.0956652	3.30242
2320.73	-35945.4	-14596.9	3.65997	-1.98163	0.0972914	3.34332
2320.75	-35945.5	-14597	3.6258	-1.97663	0.100199	3.38461
2320.77	-35945.5	-14597	3.59177	-1.97367	0.103973	3.42413
2320.79	-35945.5	-14597.1	3.55825	-1.97376	0.10817	3.45968
2320.8	-35945.5	-14597.2	3.52532	-1.97616	0.112546	3.48996
2320.82	-35945.5	-14597.2	3.49262	-1.97763	0.117152	3.51496
2320.84	-35945.6	-14597.3	3.45976	-1.97477	0.122057	3.53476
2320.85	-35945.6	-14597.3	3.42671	-1.96604	0.127025	3.5492
2320.87	-35945.6	-14597.4	3.39384	-1.9523	0.131439	3.55784
2320.89	-35945.6	-14597.4	3.36158	-1.93449	0.134673	3.56023
2320.9	-35945.6	-14597.5	3.3299	-1.91251	0.136453	3.55598
2320.92	-35945.7	-14597.5	3.29831	-1.88513	0.136889	3.54479
2320.94	-35945.7	-14597.6	3.26634	-1.85108	0.136111	3.52637
2320.96	-35945.7	-14597.6	3.23419	-1.80988	0.134245	3.50064
2320.97	-35945.7	-14597.7	3.20263	-1.76176	0.131416	3.4677
2320.99	-35945.8	-14597.7	3.17245	-1.70698	0.127749	3.42764
2321.01	-35945.8	-14597.8	3.14377	-1.64581	0.123388	3.37997
2321.02	-35945.8	-14597.8	3.1162	-1.5785	0.118492	3.32378
2321.04	-35945.8	-14597.9	3.08941	-1.50512	0.113215	3.25828
2321.06	-35945.8	-14597.9	3.06371	-1.42305	0.107633	3.18435
2321.07	-35945.9	-14598	3.03988	-1.32783	0.101773	3.10405
2321.09	-35945.9	-14598	3.01862	-1.21577	0.0956881	3.01934
2321.11	-35945.9	-14598.1	2.99997	-1.09118	0.0897313	2.93118
2321.12	-35945.9	-14598.1	2.98357	-0.963027	0.0844287	2.83996
2321.14	-35945.9	-14598.2	2.96907	-0.839595	0.0802856	2.74627
2321.16	-35946	-14598.2	2.95629	-0.723001	0.0776174	2.65276
2321.18	-35946	-14598.3	2.94514	-0.612322	0.0766455	2.56308
2321.19	-35946	-14598.3	2.93553	-0.507237	0.077512	2.48052
2321.21	-35946	-14598.4	2.9274	-0.411709	0.0798188	2.4058
2321.23	-35946	-14598.4	2.9207	-0.331496	0.0829414	2.33858
2321.24	-35946.1	-14598.4	2.91533	-0.270971	0.0863169	2.27867
2321.26	-35946.1	-14598.5	2.9109	-0.22656	0.0897411	2.22658
2321.28	-35946.1	-14598.5	2.9069	-0.191874	0.0931362	2.1831
2321.3	-35946.1	-14598.6	2.90297	-0.161539	0.0963471	2.14873
2321.31	-35946.1	-14598.6	2.8994	-0.135046	0.0988474	2.12261
2321.33	-35946.2	-14598.7	2.89667	-0.113333	0.1	2.10349
2321.35	-35946.2	-14598.7	2.89507	-0.0969695	0.0994496	2.09015
2321.36	-35946.2	-14598.8	2.89415	-0.0850285	0.097968	2.08167
2321.38	-35946.2	-14598.8	2.89327	-0.0762112	0.0966089	2.07717
2321.4	-35946.2	-14598.8	2.89202	-0.0693845	0.096132	2.07573
2321.41	-35946.3	-14598.9	2.89074	-0.0639709	0.0963106	2.07623
2321.43	-35946.3	-14598.9	2.88995	-0.0595097	0.0967115	2.07749
2321.45	-35946.3	-14599	2.8899	-0.0556463	0.0971596	2.07836
2321.47	-35946.3	-14599	2.89009	-0.0523267	0.098207	2.07769
2321.48	-35946.3	-14599.1	2.88992	-0.0495489	0.100532	2.07432
2321.5	-35946.3	-14599.1	2.88902	-0.0472261	0.104441	2.06746
2321.52	-35946.4	-14599.2	2.88771	-0.0450691	0.109349	2.05708
2321.53	-35946.4	-14599.2	2.88637	-0.042761	0.114545	2.0433
2321.55	-35946.4	-14599.3	2.88523	-0.0402318	0.119478	2.02616
2321.57	-35946.4	-14599.3	2.88415	-0.0379119	0.123923	2.00564
2321.58	-35946.4	-14599.3	2.88296	-0.036286	0.127699	1.98171
2321.6	-35946.5	-14599.4	2.88166	-0.0353749	0.130917	1.95454
2321.62	-35946.5	-14599.4	2.88051	-0.0344005	0.134197	1.92465
2321.64	-35946.5	-14599.5	2.87983	-0.0325163	0.138196	1.89262
2321.65	-35946.5	-14599.5	2.8797	-0.0294265	0.142961	1.85883
2321.67	-35946.5	-14599.6	2.87987	-0.0256461	0.147649	1.82336
2321.69	-35946.6	-14599.6	2.88007	-0.0217402	0.151359	1.78629
2321.7	-35946.6	-14599.7	2.88014	-0.0177436	0.153852	1.74774
2321.72	-35946.6	-14599.7	2.88008	-0.013023	0.155716	1.70786
2321.74	-35946.6	-14599.8	2.8799	-0.00692372	0.157565	1.66684
2321.75	-35946.6	-14599.8	2.87972	0.000643377	0.159323	1.62502
2321.77	-35946.7	-14599.8	2.87979	0.00915681	0.160166	1.58293
2321.79	-35946.7	-14599.9	2.88039	0.0180774	0.159283	1.5411
2321.81	-35946.7	-14599.9	2.88149	0.0271201	0.156907	1.50006
2321.82	-35946.7	-14600	2.8828	0.0362352	0.154233	1.46031
2321.84	-35946.7	-14600	2.88405	0.0453809	0.152446	1.4224
2321.86	-35946.8	-14600.1	2.88518	0.0544993	0.152005	1.38727
2321.87	-35946.8	-14600.1	2.88627	0.0635197	0.152789	1.35618
2321.89	-35946.8	-14600.1	2.88742	0.0723534	0.15464	1.33029
2321.91	-35946.8	-14600.2	2.88859	0.0806917	0.157082	1.30952
2321.92	-35946.8	-14600.2	2.8897	0.0880766	0.159429	1.29291
2321.94	-35946.9	-14600.3	2.89067	0.0940939	0.16106	1.27949
2321.96	-35946.9	-14600.3	2.89165	0.0988067	0.16209	1.26846
2321.98	-35946.9	-14600.4	2.89295	0.102555	0.163056	1.25911
2321.99	-35946.9	-14600.4	2.89482	0.105646	0.164411	1.25069
2322.01	-35947	-14600.5	2.89714	0.108099	0.165838	1.24206
2322.03	-35947	-14600.5	2.89958	0.10979	0.166642	1.2319
2322.04	-35947	-14600.6	2.90188	0.11062	0.166326	1.21905
2322.06	-35947	-14600.6	2.90409	0.110672	0.165772	1.2034
2322.08	-35947	-14600.6	2.90638	0.110101	0.16644	1.18528
2322.09	-35947.1	-14600.7	2.90888	0.10908	0.169484	1.16507
2322.11	-35947.1	-14600.7	2.9113	0.107861	0.174308	1.14319
2322.13	-35947.1	-14600.8	2.91324	0.106725	0.179692	1.12012
2322.14	-35947.1	-14600.8	2.91443	0.105846	0.184733	1.09621
2322.16	-35947.1	-14600.9	2.91535	0.10488	0.190039	1.07121
2322.18	-35947.2	-14600.9	2.91667	0.103333	0.196667	1.04466
2322.2	-35947.2	-14601	2.91884	0.100944	0.205257	1.01626
2322.21	-35947.2	-14601	2.92135	0.0983935	0.214789	0.986129
2322.23	-35947.2	-14601	2.92343	0.0965983	0.223826	0.954532
2322.25	-35947.3	-14601.1	2.92464	0.0961333	0.231365	0.921404
2322.26	-35947.3	-14601.1	2.92553	0.0964265	0.237862	0.885619
2322.28	-35947.3	-14601.2	2.92687	0.096666	0.244074	0.84583
2322.3	-35947.3	-14601.2	2.92909	0.0964042	0.250396	0.800941
2322.32	-35947.3	-14601.3	2.93159	0.0962212	0.256194	0.750571
2322.33	-35947.4	-14601.3	2.93363	0.0968756	0.260655	0.694463
2322.35	-35947.4	-14601.4	2.93483	0.0987472	0.263221	0.632101
2322.37	-35947.4	-14601.4	2.93574	0.101312	0.263941	0.562351
2322.38	-35947.4	-14601.4	2.93704	0.103916	0.262955	0.483999
2322.4	-35947.5	-14601.5	2.93908	0.106196	0.260438	0.396991
2322.42	-35947.5	-14601.5	2.94154	0.10837	0.256642	0.303626
2322.43	-35947.5	-14601.6	2.94406	0.110727	0.251827	0.206482
2322.45	-35947.5	-14601.6	2.94639	0.11328	0.246301	0.108008
2322.47	-35947.5	-14601.7	2.9486	0.115567	0.240447	0.0104293
2322.49	-35947.6	-14601.7	2.95076	0.117085	0.234655	-0.0840515
2322.5	-35947.6	-14601.8	2.95295	0.117591	0.229373	-0.173122
2322.52	-35947.6	-14601.8	2.95524	0.117223	0.225129	-0.254311
2322.54	-35947.6	-14601.8	2.9577	0.116147	0.22245	-0.325172
2322.55	-35947.7	-14601.9	2.96022	0.114384	0.221564	-0.384662
2322.57	-35947.7	-14601.9	2.96242	0.111779	0.222323	-0.433505
2322.59	-35947.7	-14602	2.96395	0.108172	0.22455	-0.472539
2322.6	-35947.7	-14602	2.96493	0.103719	0.227849	-0.502648
2322.62	-35947.8	-14602.1	2.96597	0.0989095	0.231596	-0.524768
2322.64	-35947.8	-14602.1	2.96769	0.0942292	0.235179	-0.539863
2322.66	-35947.8	-14602.2	2.97008	0.0897722	0.238482	-0.549476
2322.67	-35947.8	-14602.2	2.97249	0.0852681	0.241846	-0.55568
2322.69	-35947.9	-14602.2	2.9743	0.0804637	0.245619	-0.560839
2322.71	-35947.9	-14602.3	2.97547	0.0755924	0.249948	-0.571491
2322.72	-35947.9	-14602.3	2.97635	0.071274	0.25482	-0.597495
2322.74	-35947.9	-14602.4	2.97731	0.0680806	0.260243	-0.648534
2322.76	-35947.9	-14602.4	2.97845	0.065853	0.266509	-0.730989
2322.77	-35948	-14602.5	2.97965	0.0639352	0.274107	-0.848997
2322.79	-35948	-14602.5	2.98082	0.0617279	0.283432	-1.00668
2322.81	-35948	-14602.6	2.98196	0.0592981	0.293895	-1.20839
2322.83	-35948.1	-14602.6	2.98307	0.0571004	0.304339	-1.45863
2322.84	-35948.1	-14602.6	2.98419	0.0555308	0.313701	-1.7603
2322.86	-35948.1	-14602.7	2.98533	0.0544641	0.32179	-2.10284
2322.88	-35948.1	-14602.7	2.98647	0.053517	0.328844	-2.46907
2322.89	-35948.2	-14602.8	2.9876	0.0523679	0.335102	-2.84275
2322.91	-35948.2	-14602.8	2.98874	0.0511289	0.340774	-3.21453
2322.93	-35948.2	-14602.9	2.98987	0.0500945	0.346061	-3.57792
2322.94	-35948.2	-14602.9	2.991	0.049525	0.3512	-3.92603
2322.96	-35948.3	-14603	2.99213	0.0494818	0.356646	-4.2494
2322.98	-35948.3	-14603	2.99327	0.0499562	0.362927	-4.53773
2323	-35948.3	-14603	2.9944	0.0509043	0.370394	-4.78319
2323.01	-35948.3	-14603.1	2.99554	0.0521165	0.378556	-4.9899
2323.03	-35948.4	-14603.1	2.99667	0.0533333	0.386667	-5.16558
2323.05	-35948.4	-14603.2	2.99778	0.054382	0.394122	-5.31702
2323.06	-35948.4	-14603.2	2.99891	0.0554363	0.400873	-5.44752
2323.08	-35948.4	-14603.3	3.00007	0.0567563	0.407013	-5.55949
2323.1	-35948.5	-14603.3	3.00127	0.0583963	0.412688	-5.65597
2323.11	-35948.5	-14603.3	3.00243	0.0597194	0.418238	-5.74203
2323.13	-35948.5	-14603.4	3.00344	0.0599447	0.424041	-5.8232
2323.15	-35948.6	-14603.4	3.00433	0.0589543	0.43038	-5.90395
2323.16	-35948.6	-14603.5	3.0054	0.0585006	0.437269	-5.98571
2323.18	-35948.6	-14603.5	3.007	0.0606651	0.444676	-6.06942
2323.2	-35948.6	-14603.6	3.00926	0.0679002	0.452298	-6.15583
2323.22	-35948.7	-14603.6	3.0117	0.083543	0.459194	-6.24527
2323.23	-35948.7	-14603.6	3.01376	0.11105	0.464333	-6.33804
2323.25	-35948.7	-14603.7	3.01538	0.15251	0.467314	-6.43394
2323.27	-35948.7	-14603.7	3.01755	0.207248	0.469013	-6.53178
2323.28	-35948.8	-14603.8	3.02135	0.274249	0.470456	-6.63026
2323.3	-35948.8	-14603.8	3.02726	0.351958	0.472335	-6.72756
2323.32	-35948.8	-14603.9	3.0347	0.437892	0.474768	-6.82096
2323.34	-35948.9	-14603.9	3.04299	0.529454	0.477819	-6.90765
2323.35	-35948.9	-14604	3.05205	0.623045	0.481641	-6.98499
2323.37	-35948.9	-14604	3.06267	0.713589	0.486519	-7.05061
2323.39	-35949	-14604	3.0757	0.795958	0.492729	-7.10219
2323.4	-35949	-14604.1	3.09109	0.867456	0.499901	-7.13834
2323.42	-35949	-14604.1	3.10775	0.928443	0.506843	-7.15888
2323.44	-35949	-14604.2	3.12451	0.979467	0.512345	-7.16372
2323.45	-35949.1	-14604.2	3.1411	1.02073	0.516117	-7.1534
2323.47	-35949.1	-14604.2	3.15822	1.05207	0.518856	-7.12916
2323.49	-35949.1	-14604.3	3.17655	1.07335	0.521305	-7.09231
2323.51	-35949.2	-14604.3	3.19594	1.0854	0.524143	-7.0453
2323.52	-35949.2	-14604.4	3.21547	1.08992	0.527984	-6.99162
2323.54	-35949.2	-14604.4	3.23425	1.08873	0.533418	-6.93477
2323.56	-35949.3	-14604.5	3.25227	1.08499	0.540681	-6.87759
2323.57	-35949.3	-14604.5	3.27022	1.08289	0.549726	-6.82246
2323.59	-35949.3	-14604.6	3.28876	1.08652	0.560447	-6.77165
2323.61	-35949.4	-14604.6	3.30797	1.09813	0.572103	-6.72684
2323.62	-35949.4	-14604.7	3.32755	1.11874	0.583524	-6.68924
2323.64	-35949.4	-14604.7	3.34723	1.14924	0.593648	-6.65989
2323.66	-35949.5	-14604.7	3.36726	1.18922	0.602614	-6.63785
2323.68	-35949.5	-14604.8	3.38821	1.23754	0.611256	-6.62106
2323.69	-35949.5	-14604.8	3.41057	1.29283	0.620367	-6.60747
2323.71	-35949.6	-14604.9	3.43427	1.35177	0.63032	-6.59531
2323.73	-35949.6	-14604.9	3.45891	1.41009	0.641282	-6.58294
2323.74	-35949.6	-14605	3.48418	1.46387	0.653481	-6.56857
2323.76	-35949.7	-14605	3.51009	1.51149	0.667589	-6.54944
2323.78	-35949.7	-14605.1	3.5368	1.55234	0.68446	-6.52237
2323.79	-35949.8	-14605.1	3.56442	1.58608	0.704623	-6.48572
2323.81	-35949.8	-14605.2	3.59279	1.61416	0.726725	-6.44661
2323.83	-35949.8	-14605.2	3.62163	1.63863	0.74875	-6.41532
2323.85	-35949.9	-14605.3	3.65072	1.66129	0.768979	-6.39612
2323.86	-35949.9	-14605.3	3.68013	1.68277	0.787127	-6.36481
2323.88	-35950	-14605.4	3.71	1.70333	0.803333	-6.28867
2323.9	-35950	-14605.4	3.7404	1.7232	0.817565	-6.14321
2323.91	-35950	-14605.5	3.77111	1.74244	0.829093	-5.93675
2323.93	-35950.1	-14605.5	3.8018	1.76108	0.837017	-5.68583
2323.95	-35950.1	-14605.6	3.8323	1.77891	0.840987	-5.3996
2323.96	-35950.2	-14605.6	3.86282	1.79494	0.842509	-5.0624
2323.98	-35950.2	-14605.7	3.89365	1.80801	0.84348	-4.65337
2324	-35950.3	-14605.7	3.92501	1.81776	0.845264	-4.17119
2324.02	-35950.3	-14605.8	3.95684	1.82603	0.847731	-3.66952
2324.03	-35950.3	-14605.8	3.98904	1.83509	0.850492	-3.2116
2324.05	-35950.4	-14605.9	4.02156	1.84657	0.853381	-2.83735
2324.07	-35950.4	-14605.9	4.05448	1.86071	0.856777	-2.53106
2324.08	-35950.5	-14606	4.08792	1.87753	0.861134	-2.26901
2324.1	-35950.5	-14606	4.12184	1.8968	0.866569	-2.04004
2324.12	-35950.6	-14606.1	4.15596	1.91783	0.872514	-1.85836
2324.13	-35950.6	-14606.1	4.18998	1.93987	0.878327	-1.74107
2324.15	-35950.7	-14606.2	4.22382	1.96183	0.883783	-1.69008
2324.17	-35950.7	-14606.2	4.25779	1.98202	0.889375	-1.68116
2324.19	-35950.8	-14606.3	4.29223	1.99873	0.895672	-1.68773
2324.2	-35950.8	-14606.3	4.32725	2.01083	0.903309	-1.69692
2324.22	-35950.9	-14606.4	4.36255	2.01808	0.91302	-1.71594
2324.24	-35950.9	-14606.5	4.39785	2.02032	0.925534	-1.75344
2324.25	-35951	-14606.5	4.43299	2.01852	0.941101	-1.81038
2324.27	-35951	-14606.6	4.46808	2.01503	0.959369	-1.87804
2324.29	-35951.1	-14606.6	4.50321	2.01225	0.97994	-1.94721
2324.3	-35951.2	-14606.7	4.53839	2.01139	1.00225	-2.01089
2324.32	-35951.2	-14606.7	4.57351	2.01232	1.02556	-2.06449
2324.34	-35951.3	-14606.8	4.6085	2.0149	1.04913	-2.10372
2324.36	-35951.3	-14606.8	4.64346	2.01935	1.07232	-2.12705
2324.37	-35951.4	-14606.9	4.67868	2.02628	1.09457	-2.13559
2324.39	-35951.4	-14607	4.71445	2.03621	1.11535	-2.13061
2324.41	-35951.5	-14607	4.7507	2.04811	1.13431	-2.11494
2324.42	-35951.5	-14607.1	4.78715	2.05973	1.15122	-2.0926
2324.44	-35951.6	-14607.1	4.8235	2.06888	1.16596	-2.06751
2324.46	-35951.7	-14607.2	4.85973	2.07459	1.17927	-2.04191
2324.47	-35951.7	-14607.2	4.89598	2.07674	1.19256	-2.0169
2324.49	-35951.8	-14607.3	4.93237	2.07516	1.20714	-1.99347
2324.51	-35951.8	-14607.4	4.96878	2.0696	1.22359	-1.9721
2324.53	-35951.9	-14607.4	5.0049	2.05967	1.24202	-1.95296
2324.54	-35952	-14607.5	5.04051	2.04512	1.26261	-1.93613
2324.56	-35952	-14607.5	5.07565	2.02637	1.28569	-1.921
2324.58	-35952.1	-14607.6	5.11052	2.00421	1.31173	-1.90666
2324.59	-35952.2	-14607.6	5.14531	1.97935	1.34113	-1.89221
2324.61	-35952.2	-14607.7	5.17989	1.95202	1.37392	-1.87698
2324.63	-35952.3	-14607.8	5.21404	1.92219	1.40997	-1.86041
2324.64	-35952.4	-14607.8	5.24755	1.88994	1.44906	-1.84192
2324.66	-35952.4	-14607.9	5.28046	1.85588	1.49013	-1.821
2324.68	-35952.5	-14607.9	5.31288	1.82082	1.53179	-1.79714
2324.7	-35952.6	-14608	5.34493	1.78551	1.5727	-1.76991
2324.71	-35952.6	-14608.1	5.37667	1.7503	1.61176	-1.73938
2324.73	-35952.7	-14608.1	5.40816	1.71537	1.64798	-1.70577
2324.75	-35952.8	-14608.2	5.43937	1.6808	1.68047	-1.66945
2324.76	-35952.8	-14608.2	5.47009	1.64595	1.70896	-1.63135
2324.78	-35952.9	-14608.3	5.5	1.61	1.73333	-1.59259
2324.8	-35953	-14608.4	5.52891	1.57265	1.75348	-1.55421
2324.81	-35953.1	-14608.4	5.5571	1.53569	1.76927	-1.51699
2324.83	-35953.1	-14608.5	5.58497	1.50143	1.78053	-1.48165
2324.85	-35953.2	-14608.5	5.61275	1.47163	1.7873	-1.44913
2324.87	-35953.3	-14608.6	5.64004	1.44611	1.79016	-1.42122
2324.88	-35953.4	-14608.7	5.66636	1.42427	1.78982	-1.39985
2324.9	-35953.4	-14608.7	5.69151	1.40605	1.78692	-1.38555
2324.92	-35953.5	-14608.8	5.71615	1.39277	1.78197	-1.37492
2324.93	-35953.6	-14608.8	5.74114	1.38601	1.77541	-1.36385
2324.95	-35953.7	-14608.9	5.76694	1.38582	1.76796	-1.34908
2324.97	-35953.8	-14609	5.79321	1.38854	1.76092	-1.3294
2324.98	-35953.8	-14609	5.81949	1.39002	1.75566	-1.30387
2325	-35953.9	-14609.1	5.84553	1.38743	1.75324	-1.27061
2325.02	-35954	-14609.1	5.87153	1.3806	1.75402	-1.22586
2325.04	-35954.1	-14609.2	5.89774	1.36972	1.7583	-1.16567
2325.05	-35954.2	-14609.2	5.92414	1.35502	1.76592	-1.08946
2325.07	-35954.3	-14609.3	5.95022	1.33682	1.77598	-1.00255
2325.09	-35954.3	-14609.4	5.97544	1.31546	1.78752	-0.910744
2325.1	-35954.4	-14609.4	5.99961	1.29147	1.80013	-0.817951
2325.12	-35954.5	-14609.5	6.02306	1.26567	1.81419	-0.725216
2325.14	-35954.6	-14609.5	6.04615	1.23892	1.83016	-0.633384
2325.15	-35954.7	-14609.6	6.06903	1.21176	1.84791	-0.544189
2325.17	-35954.8	-14609.6	6.09157	1.18445	1.86665	-0.460483
2325.19	-35954.9	-14609.7	6.11367	1.15716	1.88551	-0.385104
2325.21	-35954.9	-14609.8	6.13531	1.12919	1.90398	-0.318504
2325.22	-35955	-14609.8	6.15667	1.09889	1.92185	-0.258566
2325.24	-35955.1	-14609.9	6.17789	1.06464	1.93892	-0.203074
2325.26	-35955.2	-14609.9	6.19877	1.02661	1.9547	-0.15036
2325.27	-35955.3	-14610	6.2188	0.986606	1.96845	-0.0992653
2325.29	-35955.4	-14610	6.23746	0.946328	1.97944	-0.0486343
2325.31	-35955.5	-14610.1	6.25475	0.904644	1.98785	0.00297743
2325.32	-35955.6	-14610.1	6.27107	0.858182	1.99455	0.0572421
2325.34	-35955.7	-14610.2	6.28677	0.803667	2.00035	0.115814
2325.36	-35955.8	-14610.3	6.30185	0.739798	2.00535	0.180042
2325.38	-35955.9	-14610.3	6.31604	0.666619	2.00916	0.25107
2325.39	-35956	-14610.4	6.32906	0.584194	2.01149	0.329845
2325.41	-35956.1	-14610.4	6.34078	0.492557	2.01319	0.415381
2325.43	-35956.2	-14610.5	6.35111	0.391726	2.01577	0.505567
2325.44	-35956.3	-14610.5	6.35997	0.282233	2.02063	0.598278
2325.46	-35956.3	-14610.6	6.36719	0.168888	2.0281	0.691372
2325.48	-35956.4	-14610.6	6.37259	0.0586175	2.03801	0.782703
2325.49	-35956.5	-14610.7	6.37598	-0.0423078	2.05055	0.870123
2325.51	-35956.6	-14610.7	6.37737	-0.13222	2.06855	0.951499
2325.53	-35956.7	-14610.8	6.37685	-0.211381	2.09597	1.0247
2325.55	-35956.8	-14610.8	6.37457	-0.279981	2.13569	1.08793
2325.56	-35956.9	-14610.9	6.37104	-0.337758	2.18447	1.14116
2325.58	-35957	-14610.9	6.36691	-0.384289	2.23692	1.18506
2325.6	-35957.1	-14611	6.36271	-0.419517	2.28811	1.22028
2325.61	-35957.2	-14611	6.35829	-0.44513	2.33536	1.24764
2325.63	-35957.3	-14611	6.35333	-0.463333	2.37667	1.26797
2325.65	-35957.4	-14611.1	6.34768	-0.476137	2.40985	1.28231
2325.66	-35957.5	-14611.1	6.3418	-0.484768	2.43199	1.29236
2325.68	-35957.6	-14611.2	6.33637	-0.490254	2.44003	1.29998
2325.7	-35957.7	-14611.2	6.33176	-0.493881	2.43135	1.30869
2325.72	-35957.8	-14611.3	6.32745	-0.497792	2.40503	1.32749
2325.73	-35957.9	-14611.3	6.32274	-0.504318	2.36046	1.36654
2325.75	-35958	-14611.3	6.31703	-0.521598	2.29699	1.43456
2325.77	-35958.1	-14611.4	6.3101	-0.574169	2.21384	1.53627
2325.78	-35958.2	-14611.4	6.30175	-0.689401	2.11019	1.67566
2325.8	-35958.3	-14611.5	6.29139	-0.882602	1.98669	1.85693
2325.82	-35958.4	-14611.5	6.27745	-1.14033	1.84748	2.08466
2325.83	-35958.5	-14611.5	6.25825	-1.44501	1.69724	2.36343
2325.85	-35958.6	-14611.6	6.23258	-1.78584	1.54119	2.6911
2325.87	-35958.7	-14611.6	6.20023	-2.16577	1.38577	3.05187
2325.89	-35958.8	-14611.6	6.16112	-2.58922	1.23752	3.42835
2325.9	-35958.9	-14611.7	6.11509	-3.0452	1.10201	3.80699
2325.92	-35959	-14611.7	6.06181	-3.49626	0.98307	4.18083
2325.94	-35959.1	-14611.7	6.00099	-3.90275	0.884313	4.54355
2325.95	-35959.2	-14611.8	5.93296	-4.2464	0.806121	4.88718
2325.97	-35959.3	-14611.8	5.85903	-4.54048	0.744136	5.20137
2325.99	-35959.4	-14611.8	5.78056	-4.80049	0.693666	5.47579
2326	-35959.5	-14611.9	5.69846	-5.0322	0.651841	5.70779
2326.02	-35959.6	-14611.9	5.61309	-5.22906	0.618085	5.90438
2326.04	-35959.7	-14611.9	5.52474	-5.38413	0.591963	6.07311
2326.06	-35959.8	-14612	5.43385	-5.50079	0.572958	6.2191
2326.07	-35959.9	-14612	5.34093	-5.59361	0.560466	6.3448
2326.09	-35960	-14612	5.24653	-5.6773	0.553865	6.45263
2326.11	-35960.1	-14612	5.15083	-5.75929	0.552311	6.54636
2326.12	-35960.1	-14612.1	5.05374	-5.84023	0.55475	6.63105
2326.14	-35960.2	-14612.1	4.95515	-5.92047	0.560081	6.71161
2326.16	-35960.3	-14612.1	4.85495	-6.00011	0.566589	6.78988
2326.17	-35960.4	-14612.1	4.75305	-6.07902	0.572063	6.86527
2326.19	-35960.5	-14612.2	4.64939	-6.15696	0.574337	6.93709
2326.21	-35960.5	-14612.2	4.54423	-6.23255	0.571897	7.00437
2326.23	-35960.6	-14612.2	4.43803	-6.30361	0.563673	7.06594
2326.24	-35960.7	-14612.2	4.33124	-6.36802	0.548726	7.12063
2326.26	-35960.7	-14612.2	4.22385	-6.42413	0.527309	7.16734
2326.28	-35960.8	-14612.3	4.11562	-6.47061	0.500371	7.20499
2326.29	-35960.9	-14612.3	4.00634	-6.50619	0.468707	7.23259
2326.31	-35960.9	-14612.3	3.89633	-6.53024	0.431785	7.24987
2326.33	-35961	-14612.3	3.7861	-6.54244	0.388413	7.2569
2326.34	-35961.1	-14612.3	3.67612	-6.54266	0.336914	7.25378
2326.36	-35961.1	-14612.4	3.5663	-6.53217	0.272288	7.24071
2326.38	-35961.2	-14612.4	3.4563	-6.51278	0.188146	7.21791
2326.39	-35961.3	-14612.4	3.34592	-6.48595	0.0798199	7.18574
2326.41	-35961.3	-14612.4	3.23568	-6.45095	-0.0474934	7.14525
2326.43	-35961.4	-14612.4	3.12638	-6.40629	-0.185104	7.09776
2326.45	-35961.4	-14612.4	3.01864	-6.35127	-0.324881	7.04448
2326.46	-35961.5	-14612.4	2.91223	-6.28891	-0.461391	6.98625
2326.48	-35961.5	-14612.5	2.80667	-6.22333	-0.59	6.92375
2326.5	-35961.5	-14612.5	2.70161	-6.15784	-0.704705	6.85783
2326.51	-35961.6	-14612.5	2.59726	-6.09237	-0.79401	6.78989
2326.53	-35961.6	-14612.5	2.49396	-6.02606	-0.845046	6.72148
2326.55	-35961.7	-14612.5	2.39197	-5.95853	-0.848637	6.65391
2326.57	-35961.7	-14612.5	2.29124	-5.89119	-0.807985	6.58764
2326.58	-35961.7	-14612.5	2.19168	-5.8258	-0.728888	6.52299
2326.6	-35961.8	-14612.5	2.0932	-5.76355	-0.61705	6.4602
2326.62	-35961.8	-14612.5	1.99589	-5.70406	-0.477919	6.39935
2326.63	-35961.8	-14612.5	1.8998	-5.64666	-0.316904	6.34053
2326.65	-35961.9	-14612.5	1.80496	-5.59047	-0.140728	6.28362
2326.67	-35961.9	-14612.6	1.71116	-5.53411	0.040742	6.22812
2326.68	-35961.9	-14612.6	1.61819	-5.47614	0.217173	6.17346
2326.7	-35962	-14612.6	1.52588	-5.41561	0.376677	6.11946
2326.72	-35962	-14612.6	1.43426	-5.35257	0.504231	6.06668
2326.74	-35962	-14612.6	1.34333	-5.28722	0.584487	6.01574
2326.75	-35962	-14612.6	1.25316	-5.22048	0.606729	5.96628
2326.77	-35962.1	-14612.6	1.16389	-5.15452	0.568215	5.91618
2326.79	-35962.1	-14612.6	1.07565	-5.09155	0.467065	5.86326
2326.8	-35962.1	-14612.6	0.988612	-5.02931	0.305326	5.81025
2326.82	-35962.1	-14612.6	0.902973	-4.95895	0.0908212	5.76709
2326.84	-35962.1	-14612.6	0.818933	-4.87165	-0.167561	5.74379
2326.85	-35962.1	-14612.6	0.736535	-4.77804	-0.439089	5.73146
2326.87	-35962.1	-14612.6	0.655624	-4.71334	-0.665524	5.69747
2326.89	-35962.2	-14612.6	0.57603	-4.71141	-0.789029	5.60852
2326.91	-35962.2	-14612.6	0.497513	-4.7294	-0.809027	5.45464
2326.92	-35962.2	-14612.6	0.419755	-4.64159	-0.786768	5.25103
2326.94	-35962.2	-14612.6	0.342535	-4.32494	-0.783583	5.01318
2326.96	-35962.2	-14612.6	0.26769	-3.79286	-0.800675	4.73699
2326.97	-35962.2	-14612.6	0.198963	-3.18513	-0.783552	4.40021
2326.99	-35962.2	-14612.6	0.139986	-2.63867	-0.680161	3.98281
2327.01	-35962.2	-14612.6	0.0915245	-2.17115	-0.509597	3.51031
2327.02	-35962.2	-14612.6	0.0520694	-1.70549	-0.347444	3.04439
