# Supplementary material for: Extraction of driving behavior primitives considering driver expectation and vehicle dynamics
Source: PLoS One. 2025 Dec 31;20(12):e0340123. doi: 10.1371/journal.pone.0340123 (PMC12755792; doi:10.1371/journal.pone.0340123)
Supplement: S2 File — The dataset utilized in this study is organized into two main folders, categorizing driving scenarios into straight driving and turning maneuvers. These folders contain the raw, unprocessed behavioral data. For a detailed description of the variables and format within the.xlsx files, please refer to the accompanying readme.txt file. (ZIP) [file pone.0340123.s002.zip › DataSetForPimitiveExaction-2/turning/d1c216_w_1.xlsx]

## Sheet: Sheet1
2013.63	-35942.9	-14590.3	7.15393	-0.290673	0.0476063	0.41965
2013.64	-35942.9	-14590.5	7.14821	-0.290034	0.0517912	0.417636
2013.66	-35943	-14590.6	7.14333	-0.290212	0.0576765	0.416495
2013.68	-35943	-14590.7	7.13903	-0.291177	0.0652681	0.416066
2013.7	-35943.1	-14590.8	7.13451	-0.292847	0.0743412	0.416082
2013.71	-35943.1	-14590.9	7.1291	-0.295106	0.0846614	0.41649
2013.73	-35943.2	-14591	7.12316	-0.297564	0.0959386	0.418993
2013.75	-35943.2	-14591.1	7.11755	-0.299697	0.107855	0.426161
2013.76	-35943.2	-14591.3	7.11298	-0.301816	0.120115	0.440426
2013.78	-35943.3	-14591.4	7.10884	-0.309979	0.13258	0.463213
2013.8	-35943.3	-14591.5	7.104	-0.332652	0.145179	0.495526
2013.81	-35943.4	-14591.6	7.09752	-0.376759	0.157737	0.538468
2013.83	-35943.4	-14591.7	7.08954	-0.440366	0.169495	0.593725
2013.85	-35943.5	-14591.8	7.08055	-0.518402	0.179488	0.663187
2013.87	-35943.5	-14591.9	7.07087	-0.606829	0.187103	0.747863
2013.88	-35943.5	-14592	7.05988	-0.706564	0.193415	0.844552
2013.9	-35943.6	-14592.2	7.04667	-0.82	0.2	0.948802
2013.92	-35943.6	-14592.3	7.0306	-0.947335	0.207937	1.05673
2013.93	-35943.7	-14592.4	7.01217	-1.07998	0.216312	1.16673
2013.95	-35943.7	-14592.5	6.99212	-1.20714	0.223717	1.27778
2013.97	-35943.8	-14592.6	6.97096	-1.32122	0.229201	1.38852
2013.98	-35943.8	-14592.7	6.94832	-1.42538	0.233361	1.49644
2014	-35943.8	-14592.8	6.92364	-1.52499	0.237117	1.59881
2014.02	-35943.9	-14592.9	6.89666	-1.62352	0.241016	1.69392
2014.04	-35943.9	-14593	6.86789	-1.71902	0.24454	1.78297
2014.05	-35944	-14593.1	6.83801	-1.80858	0.246991	1.86764
2014.07	-35944	-14593.3	6.80734	-1.89072	0.248151	1.94899
2014.09	-35944	-14593.4	6.77548	-1.96721	0.24895	2.02653
2014.1	-35944.1	-14593.5	6.74192	-2.04036	0.250482	2.09952
2014.12	-35944.1	-14593.6	6.7065	-2.11126	0.253341	2.16768
2014.14	-35944.2	-14593.7	6.66974	-2.17867	0.257101	2.23159
2014.15	-35944.2	-14593.8	6.63228	-2.24109	0.261214	2.29192
2014.17	-35944.3	-14593.9	6.59437	-2.29803	0.265158	2.34905
2014.19	-35944.3	-14594	6.55567	-2.35077	0.268447	2.40282
2014.21	-35944.3	-14594.1	6.51575	-2.40074	0.270605	2.45303
2014.22	-35944.4	-14594.2	6.47447	-2.44869	0.271383	2.49971
2014.24	-35944.4	-14594.3	6.43205	-2.49435	0.270865	2.54324
2014.26	-35944.5	-14594.4	6.38875	-2.53737	0.269171	2.58402
2014.27	-35944.5	-14594.5	6.34479	-2.57753	0.266721	2.62222
2014.29	-35944.5	-14594.6	6.30034	-2.61479	0.264312	2.65772
2014.31	-35944.6	-14594.7	6.25556	-2.64912	0.262747	2.6904
2014.32	-35944.6	-14594.8	6.21048	-2.68035	0.262333	2.72011
2014.34	-35944.7	-14594.9	6.16495	-2.70817	0.262845	2.74674
2014.36	-35944.7	-14595	6.11885	-2.73228	0.264039	2.77017
2014.38	-35944.7	-14595.1	6.07232	-2.75237	0.265894	2.79054
2014.39	-35944.8	-14595.2	6.02575	-2.76815	0.268596	2.80822
2014.41	-35944.8	-14595.3	5.97953	-2.77943	0.272314	2.82361
2014.43	-35944.9	-14595.4	5.93342	-2.78734	0.276838	2.83708
2014.44	-35944.9	-14595.5	5.88674	-2.79412	0.281659	2.84902
2014.46	-35944.9	-14595.6	5.83887	-2.80189	0.286294	2.85982
2014.48	-35945	-14595.7	5.79002	-2.81099	0.290729	2.87003
2014.49	-35945	-14595.7	5.741	-2.82056	0.295267	2.88031
2014.51	-35945	-14595.8	5.69251	-2.82985	0.300157	2.89126
2014.53	-35945.1	-14595.9	5.6442	-2.83937	0.30504	2.903
2014.55	-35945.1	-14596	5.5951	-2.85039	0.309203	2.91533
2014.56	-35945.2	-14596.1	5.54444	-2.86395	0.311997	2.92812
2014.58	-35945.2	-14596.2	5.49304	-2.87932	0.313333	2.9415
2014.6	-35945.2	-14596.3	5.44248	-2.8949	0.3134	2.95577
2014.61	-35945.3	-14596.4	5.39403	-2.90947	0.31245	2.97117
2014.63	-35945.3	-14596.4	5.34677	-2.9242	0.311093	2.98775
2014.65	-35945.3	-14596.5	5.29905	-2.94111	0.310065	3.00547
2014.66	-35945.4	-14596.6	5.24951	-2.96181	0.309922	3.02436
2014.68	-35945.4	-14596.7	5.19837	-2.9858	0.310192	3.04478
2014.7	-35945.4	-14596.8	5.1464	-3.01177	0.31004	3.06723
2014.72	-35945.5	-14596.8	5.0943	-3.03866	0.308891	3.09196
2014.73	-35945.5	-14596.9	5.04224	-3.06636	0.307416	3.11805
2014.75	-35945.6	-14597	4.99028	-3.09505	0.306661	3.14422
2014.77	-35945.6	-14597.1	4.93837	-3.12463	0.307291	3.16954
2014.78	-35945.6	-14597.2	4.88624	-3.15392	0.308712	3.19409
2014.8	-35945.7	-14597.2	4.83355	-3.18156	0.310062	3.21819
2014.82	-35945.7	-14597.3	4.78001	-3.20666	0.310681	3.24208
2014.83	-35945.7	-14597.4	4.72555	-3.22999	0.310576	3.26578
2014.85	-35945.8	-14597.4	4.67009	-3.25267	0.309895	3.28924
2014.87	-35945.8	-14597.5	4.61371	-3.27555	0.308617	3.31237
2014.89	-35945.8	-14597.6	4.55684	-3.29874	0.306245	3.335
2014.9	-35945.9	-14597.7	4.49998	-3.32221	0.302201	3.35694
2014.92	-35945.9	-14597.7	4.44338	-3.34583	0.296075	3.3781
2014.94	-35945.9	-14597.8	4.38679	-3.36921	0.287797	3.39861
2014.95	-35946	-14597.9	4.3299	-3.39193	0.277346	3.41861
2014.97	-35946	-14597.9	4.2725	-3.41357	0.265085	3.43788
2014.99	-35946	-14598	4.21456	-3.43366	0.252168	3.45544
2015	-35946	-14598.1	4.15608	-3.45175	0.239838	3.47024
2015.02	-35946.1	-14598.1	4.09717	-3.46711	0.228842	3.48184
2015.04	-35946.1	-14598.2	4.03813	-3.47857	0.21908	3.49085
2015.06	-35946.1	-14598.3	3.97926	-3.48494	0.210369	3.49799
2015.07	-35946.2	-14598.3	3.92056	-3.48663	0.202706	3.50357
2015.09	-35946.2	-14598.4	3.86163	-3.48645	0.196349	3.5074
2015.11	-35946.2	-14598.4	3.80202	-3.48732	0.191565	3.5092
2015.12	-35946.3	-14598.5	3.74176	-3.49003	0.188083	3.50921
2015.14	-35946.3	-14598.5	3.6815	-3.49269	0.18496	3.50821
2015.16	-35946.3	-14598.6	3.62188	-3.49331	0.181248	3.50697
2015.17	-35946.3	-14598.7	3.56296	-3.49149	0.17678	3.50493
2015.19	-35946.4	-14598.7	3.50431	-3.48831	0.172106	3.50031
2015.21	-35946.4	-14598.8	3.44548	-3.48477	0.167771	3.49133
2015.23	-35946.4	-14598.8	3.38643	-3.47921	0.163641	3.47663
2015.24	-35946.4	-14598.9	3.32749	-3.46755	0.158948	3.45534
2015.26	-35946.5	-14598.9	3.26899	-3.44574	0.152964	3.42653
2015.28	-35946.5	-14599	3.21103	-3.4119	0.145947	3.38879
2015.29	-35946.5	-14599	3.15353	-3.36585	0.138939	3.34029
2015.31	-35946.5	-14599.1	3.09646	-3.30746	0.132904	3.27933
2015.33	-35946.6	-14599.1	3.04024	-3.23616	0.127587	3.20582
2015.34	-35946.6	-14599.1	2.98564	-3.15109	0.121902	3.12075
2015.36	-35946.6	-14599.2	2.93334	-3.05168	0.114871	3.02517
2015.38	-35946.6	-14599.2	2.88319	-2.93991	0.10675	2.92032
2015.4	-35946.7	-14599.3	2.83461	-2.81929	0.0985144	2.80751
2015.41	-35946.7	-14599.3	2.78707	-2.69319	0.0910987	2.68817
2015.43	-35946.7	-14599.4	2.74103	-2.5639	0.0850195	2.56434
2015.45	-35946.7	-14599.4	2.69739	-2.43311	0.0805877	2.43839
2015.46	-35946.7	-14599.5	2.65689	-2.30251	0.0780969	2.31261
2015.48	-35946.8	-14599.5	2.61932	-2.17361	0.0777296	2.18874
2015.5	-35946.8	-14599.5	2.58403	-2.04786	0.0796224	2.06833
2015.51	-35946.8	-14599.6	2.55046	-1.92674	0.0837981	1.95241
2015.53	-35946.8	-14599.6	2.51854	-1.81211	0.0896318	1.83914
2015.55	-35946.8	-14599.6	2.48838	-1.70594	0.0962694	1.72569
2015.57	-35946.9	-14599.7	2.46011	-1.6082	0.102994	1.6096
2015.58	-35946.9	-14599.7	2.43392	-1.50927	0.109748	1.49014
2015.6	-35946.9	-14599.8	2.41	-1.39667	0.116667	1.3671
2015.62	-35946.9	-14599.8	2.38851	-1.2617	0.123786	1.24007
2015.63	-35946.9	-14599.8	2.36936	-1.11079	0.130727	1.10777
2015.65	-35947	-14599.9	2.35239	-0.954143	0.137009	0.968732
2015.67	-35947	-14599.9	2.33757	-0.799477	0.142289	0.823171
2015.68	-35947	-14599.9	2.32521	-0.646131	0.146685	0.677053
2015.7	-35947	-14600	2.31571	-0.491701	0.15041	0.537538
2015.72	-35947	-14600	2.30921	-0.337665	0.153544	0.410202
2015.74	-35947.1	-14600	2.30521	-0.196474	0.155775	0.296148
2015.75	-35947.1	-14600.1	2.30306	-0.0824758	0.156725	0.195694
2015.77	-35947.1	-14600.1	2.30225	-0.00321082	0.156256	0.10936
2015.79	-35947.1	-14600.1	2.30252	0.0500067	0.154797	0.0381457
2015.8	-35947.1	-14600.2	2.30367	0.0882056	0.152861	-0.0168925
2015.82	-35947.1	-14600.2	2.30552	0.119048	0.15077	-0.0562693
2015.84	-35947.2	-14600.2	2.30797	0.143386	0.148471	-0.08368
2015.85	-35947.2	-14600.3	2.31091	0.161257	0.145861	-0.103189
2015.87	-35947.2	-14600.3	2.31422	0.173169	0.142837	-0.117691
2015.89	-35947.2	-14600.3	2.31772	0.180442	0.139291	-0.128065
2015.91	-35947.2	-14600.4	2.32123	0.184469	0.135118	-0.134991
2015.92	-35947.3	-14600.4	2.32465	0.18636	0.130463	-0.139138
2015.94	-35947.3	-14600.4	2.32802	0.186809	0.125831	-0.141157
2015.96	-35947.3	-14600.5	2.33139	0.186469	0.121756	-0.141694
2015.97	-35947.3	-14600.5	2.33478	0.185664	0.118682	-0.141254
2015.99	-35947.3	-14600.6	2.33819	0.18431	0.116939	-0.140165
2016.01	-35947.4	-14600.6	2.34161	0.182308	0.116844	-0.138739
2016.02	-35947.4	-14600.6	2.34505	0.179858	0.11847	-0.137199
2016.04	-35947.4	-14600.7	2.34854	0.17749	0.121631	-0.135672
2016.06	-35947.4	-14600.7	2.3521	0.175719	0.126121	-0.134278
2016.08	-35947.4	-14600.7	2.3556	0.174573	0.131578	-0.133087
2016.09	-35947.5	-14600.8	2.35881	0.173699	0.137523	-0.132129
2016.11	-35947.5	-14600.8	2.36153	0.172749	0.143488	-0.13143
2016.13	-35947.5	-14600.8	2.3638	0.171624	0.14925	-0.130983
2016.14	-35947.5	-14600.9	2.36591	0.170423	0.154777	-0.130754
2016.16	-35947.5	-14600.9	2.36811	0.169243	0.160033	-0.130704
2016.18	-35947.6	-14600.9	2.37042	0.16811	0.164848	-0.130741
2016.19	-35947.6	-14601	2.37269	0.166995	0.168962	-0.130743
2016.21	-35947.6	-14601	2.37481	0.165873	0.172143	-0.130594
2016.23	-35947.6	-14601	2.37693	0.164739	0.17449	-0.130263
2016.25	-35947.6	-14601.1	2.37935	0.163601	0.176291	-0.129768
2016.26	-35947.7	-14601.1	2.38235	0.162465	0.177807	-0.129131
2016.28	-35947.7	-14601.1	2.38579	0.161332	0.179048	-0.12839
2016.3	-35947.7	-14601.2	2.38938	0.1602	0.179899	-0.127594
2016.31	-35947.7	-14601.2	2.39283	0.159067	0.180271	-0.126789
2016.33	-35947.7	-14601.2	2.39619	0.157933	0.180259	-0.126023
2016.35	-35947.8	-14601.3	2.39959	0.1568	0.180033	-0.125344
2016.36	-35947.8	-14601.3	2.40314	0.155668	0.17968	-0.124797
2016.38	-35947.8	-14601.4	2.40665	0.154536	0.178802	-0.124406
2016.4	-35947.8	-14601.4	2.40983	0.1534	0.176829	-0.12419
2016.42	-35947.9	-14601.4	2.41246	0.152259	0.17345	-0.124147
2016.43	-35947.9	-14601.5	2.41469	0.151105	0.169587	-0.124184
2016.45	-35947.9	-14601.5	2.41679	0.14993	0.166532	-0.124179
2016.47	-35947.9	-14601.5	2.41896	0.148745	0.16523	-0.124026
2016.48	-35947.9	-14601.6	2.4212	0.147613	0.165462	-0.123665
2016.5	-35948	-14601.6	2.42347	0.146613	0.166765	-0.12305
2016.52	-35948	-14601.6	2.42574	0.145735	0.16888	-0.12215
2016.53	-35948	-14601.7	2.428	0.144686	0.172231	-0.121003
2016.55	-35948	-14601.7	2.43027	0.143109	0.177385	-0.119659
2016.57	-35948.1	-14601.7	2.43253	0.140867	0.184366	-0.118181
2016.59	-35948.1	-14601.8	2.4348	0.138424	0.191667	-0.116668
2016.6	-35948.1	-14601.8	2.43707	0.136353	0.197517	-0.115223
2016.62	-35948.1	-14601.8	2.43933	0.134975	0.200894	-0.113935
2016.64	-35948.1	-14601.9	2.4416	0.134013	0.202566	-0.112856
2016.65	-35948.2	-14601.9	2.44387	0.133106	0.203559	-0.112032
2016.67	-35948.2	-14601.9	2.44614	0.132031	0.204591	-0.111484
2016.69	-35948.2	-14602	2.4484	0.130848	0.205755	-0.111187
2016.7	-35948.2	-14602	2.45066	0.129652	0.207072	-0.111109
2016.72	-35948.3	-14602.1	2.45292	0.1285	0.208716	-0.111167
2016.74	-35948.3	-14602.1	2.45518	0.127381	0.211135	-0.111194
2016.76	-35948.3	-14602.1	2.45748	0.126278	0.214787	-0.111015
2016.77	-35948.3	-14602.2	2.45981	0.125165	0.219545	-0.11061
2016.79	-35948.3	-14602.2	2.46213	0.123993	0.224411	-0.110182
2016.81	-35948.4	-14602.2	2.46439	0.122721	0.228344	-0.109945
2016.82	-35948.4	-14602.3	2.4666	0.12144	0.230979	-0.109938
2016.84	-35948.4	-14602.3	2.46881	0.120384	0.232678	-0.110008
2016.86	-35948.4	-14602.3	2.47107	0.11979	0.233822	-0.110001
2016.87	-35948.5	-14602.4	2.47339	0.119686	0.234393	-0.10992
2016.89	-35948.5	-14602.4	2.47571	0.11988	0.233933	-0.109941
2016.91	-35948.5	-14602.4	2.47801	0.12017	0.232004	-0.11023
2016.93	-35948.5	-14602.5	2.48028	0.120343	0.228752	-0.110701
2016.94	-35948.6	-14602.5	2.48253	0.120179	0.224786	-0.111064
2016.96	-35948.6	-14602.5	2.48481	0.119482	0.220684	-0.111048
2016.98	-35948.6	-14602.6	2.48709	0.118341	0.216428	-0.110675
2016.99	-35948.6	-14602.6	2.48935	0.117038	0.211594	-0.110165
2017.01	-35948.7	-14602.6	2.49156	0.115838	0.205797	-0.109725
2017.03	-35948.7	-14602.7	2.49377	0.114745	0.199088	-0.109374
2017.04	-35948.7	-14602.7	2.49609	0.113619	0.191775	-0.109024
2017.06	-35948.7	-14602.8	2.49859	0.112347	0.184143	-0.108603
2017.08	-35948.8	-14602.8	2.50102	0.111085	0.17627	-0.108174
2017.1	-35948.8	-14602.8	2.50305	0.110118	0.168132	-0.107873
2017.11	-35948.8	-14602.9	2.50438	0.109688	0.15976	-0.107803
2017.13	-35948.8	-14602.9	2.50533	0.10971	0.151567	-0.107861
2017.15	-35948.9	-14602.9	2.50649	0.109965	0.144132	-0.107857
2017.16	-35948.9	-14603	2.50831	0.110236	0.137972	-0.107635
2017.18	-35948.9	-14603	2.51066	0.110323	0.133281	-0.107238
2017.2	-35948.9	-14603	2.51319	0.110033	0.130135	-0.10678
2017.21	-35949	-14603.1	2.51559	0.109227	0.128588	-0.106357
2017.23	-35949	-14603.1	2.51784	0.108036	0.128576	-0.105987
2017.25	-35949	-14603.1	2.52	0.106667	0.13	-0.105664
2017.27	-35949	-14603.2	2.52212	0.10532	0.132692	-0.105411
2017.28	-35949	-14603.2	2.52431	0.104158	0.136199	-0.105358
2017.3	-35949.1	-14603.2	2.52667	0.103333	0.14	-0.105664
2017.32	-35949.1	-14603.3	2.52921	0.102961	0.143661	-0.106445
2017.33	-35949.1	-14603.3	2.53163	0.103005	0.147113	-0.107634
2017.35	-35949.2	-14603.3	2.53351	0.103395	0.150374	-0.109119
2017.37	-35949.2	-14603.4	2.53469	0.104108	0.153353	-0.110814
2017.38	-35949.2	-14603.4	2.53564	0.105269	0.155637	-0.112696
2017.4	-35949.2	-14603.5	2.53695	0.107026	0.156761	-0.114755
2017.42	-35949.3	-14603.5	2.53896	0.109345	0.15647	-0.116887
2017.44	-35949.3	-14603.5	2.5414	0.111756	0.15502	-0.118772
2017.45	-35949.3	-14603.6	2.54391	0.113732	0.15274	-0.120058
2017.47	-35949.3	-14603.6	2.54625	0.115029	0.15008	-0.120861
2017.49	-35949.4	-14603.6	2.54847	0.115981	0.147736	-0.122234
2017.5	-35949.4	-14603.7	2.55064	0.116992	0.146432	-0.125347
2017.52	-35949.4	-14603.7	2.55283	0.11822	0.14661	-0.131244
2017.54	-35949.4	-14603.7	2.55511	0.119402	0.148228	-0.140764
2017.55	-35949.5	-14603.8	2.55755	0.120237	0.151194	-0.154729
2017.57	-35949.5	-14603.8	2.56006	0.120549	0.155311	-0.174313
2017.59	-35949.5	-14603.8	2.56229	0.120348	0.160222	-0.201204
2017.61	-35949.5	-14603.9	2.56391	0.119661	0.165554	-0.237094
2017.62	-35949.6	-14603.9	2.56495	0.118592	0.170753	-0.282279
2017.64	-35949.6	-14603.9	2.56595	0.117337	0.175039	-0.335304
2017.66	-35949.6	-14604	2.56748	0.116095	0.177651	-0.394605
2017.67	-35949.6	-14604	2.56966	0.114948	0.178743	-0.458838
2017.69	-35949.7	-14604.1	2.57215	0.113849	0.179456	-0.526885
2017.71	-35949.7	-14604.1	2.57462	0.112747	0.180931	-0.597622
2017.72	-35949.7	-14604.1	2.57691	0.11162	0.183307	-0.669488
2017.74	-35949.7	-14604.2	2.57911	0.110475	0.185799	-0.74052
2017.76	-35949.8	-14604.2	2.58127	0.10932	0.187631	-0.808806
2017.78	-35949.8	-14604.2	2.58348	0.108171	0.188742	-0.873504
2017.79	-35949.8	-14604.3	2.5858	0.107051	0.189638	-0.934618
2017.81	-35949.9	-14604.3	2.58831	0.105976	0.190759	-0.992156
2017.83	-35949.9	-14604.3	2.59079	0.104896	0.191538	-1.04586
2017.84	-35949.9	-14604.4	2.59286	0.103714	0.190726	-1.09528
2017.86	-35949.9	-14604.4	2.5942	0.102361	0.187213	-1.14001
2017.88	-35950	-14604.4	2.59511	0.101041	0.181465	-1.18004
2017.89	-35950	-14604.5	2.59628	0.100119	0.174861	-1.21558
2017.91	-35950	-14604.5	2.59827	0.099891	0.168661	-1.24684
2017.93	-35950	-14604.5	2.60077	0.100066	0.163038	-1.27394
2017.95	-35950.1	-14604.6	2.60302	0.100063	0.157627	-1.297
2017.96	-35950.1	-14604.6	2.60441	0.0993906	0.152176	-1.31615
2017.98	-35950.1	-14604.6	2.6053	0.098179	0.14722	-1.33193
2018	-35950.1	-14604.7	2.60647	0.0968184	0.143626	-1.34501
2018.01	-35950.2	-14604.7	2.60853	0.0956328	0.142079	-1.35604
2018.03	-35950.2	-14604.8	2.61104	0.0945617	0.142205	-1.36536
2018.05	-35950.2	-14604.8	2.61323	0.093408	0.143258	-1.37322
2018.06	-35950.3	-14604.8	2.61453	0.0920572	0.144673	-1.37988
2018.08	-35950.3	-14604.9	2.61542	0.0907888	0.146738	-1.3857
2018.1	-35950.3	-14604.9	2.61667	0.09	0.15	-1.39107
2018.12	-35950.3	-14604.9	2.61881	0.0899207	0.154805	-1.39636
2018.13	-35950.4	-14605	2.62132	0.0901129	0.160702	-1.40184
2018.15	-35950.4	-14605	2.62343	0.0899717	0.16704	-1.40777
2018.17	-35950.4	-14605	2.62466	0.0891007	0.173237	-1.41439
2018.18	-35950.5	-14605.1	2.62555	0.0878042	0.178945	-1.42184
2018.2	-35950.5	-14605.1	2.62687	0.0865329	0.183861	-1.43024
2018.22	-35950.5	-14605.1	2.62903	0.0855375	0.187638	-1.43962
2018.23	-35950.5	-14605.2	2.63152	0.0845042	0.189795	-1.4498
2018.25	-35950.6	-14605.2	2.63366	0.0830213	0.189831	-1.46053
2018.27	-35950.6	-14605.2	2.63505	0.080898	0.187575	-1.47151
2018.29	-35950.6	-14605.3	2.636	0.0784708	0.183657	-1.48232
2018.3	-35950.6	-14605.3	2.63689	0.0761512	0.178818	-1.49252
2018.32	-35950.7	-14605.4	2.63796	0.0740855	0.173781	-1.50171
2018.34	-35950.7	-14605.4	2.63915	0.0718835	0.169226	-1.50958
2018.35	-35950.7	-14605.4	2.64035	0.0690948	0.165823	-1.5158
2018.37	-35950.8	-14605.5	2.64149	0.0656392	0.163908	-1.52014
2018.39	-35950.8	-14605.5	2.64261	0.0620739	0.163241	-1.52248
2018.4	-35950.8	-14605.5	2.64373	0.0590111	0.163523	-1.52271
2018.42	-35950.8	-14605.6	2.64486	0.0566513	0.164467	-1.52097
2018.44	-35950.9	-14605.6	2.646	0.0545896	0.165805	-1.5177
2018.46	-35950.9	-14605.6	2.64713	0.0523825	0.167267	-1.51337
2018.47	-35950.9	-14605.7	2.64826	0.0499504	0.168616	-1.50849
2018.49	-35951	-14605.7	2.6494	0.0476717	0.169649	-1.50355
2018.51	-35951	-14605.7	2.65054	0.0459404	0.170174	-1.49907
2018.52	-35951	-14605.8	2.65169	0.0447822	0.170222	-1.49545
2018.54	-35951	-14605.8	2.65282	0.0438254	0.170065	-1.49302
2018.56	-35951.1	-14605.8	2.6539	0.0426975	0.169974	-1.49207
2018.57	-35951.1	-14605.9	2.65497	0.0414056	0.17001	-1.49279
2018.59	-35951.1	-14605.9	2.65614	0.0403083	0.17003	-1.49522
2018.61	-35951.2	-14605.9	2.65747	0.0397545	0.169904	-1.49941
2018.63	-35951.2	-14606	2.65882	0.03973	0.16974	-1.50507
2018.64	-35951.2	-14606	2.6598	0.0399325	0.169843	-1.5117
2018.66	-35951.2	-14606	2.66012	0.0400693	0.170492	-1.51879
2018.68	-35951.3	-14606.1	2.65996	0.04007	0.171626	-1.52647
2018.69	-35951.3	-14606.1	2.65991	0.0400148	0.172951	-1.53525
2018.71	-35951.3	-14606.2	2.66049	0.0399806	0.17419	-1.5456
2018.73	-35951.4	-14606.2	2.66166	0.0399819	0.175307	-1.55715
2018.74	-35951.4	-14606.2	2.66302	0.0399969	0.176401	-1.56911
2018.76	-35951.4	-14606.3	2.66425	0.0400054	0.17756	-1.58075
2018.78	-35951.5	-14606.3	2.66534	0.0400048	0.178738	-1.59211
2018.8	-35951.5	-14606.3	2.66645	0.0400006	0.179826	-1.60359
2018.81	-35951.5	-14606.4	2.66772	0.0399983	0.180754	-1.61548
2018.83	-35951.5	-14606.4	2.66898	0.0399984	0.181742	-1.62709
2018.85	-35951.6	-14606.4	2.66992	0.0399998	0.183128	-1.63729
2018.86	-35951.6	-14606.5	2.67033	0.0400013	0.185161	-1.64516
2018.88	-35951.6	-14606.5	2.67029	0.0400018	0.187565	-1.65076
2018.9	-35951.7	-14606.5	2.67002	0.0400002	0.189877	-1.65451
2018.91	-35951.7	-14606.6	2.66974	0.0399963	0.191691	-1.65676
2018.93	-35951.7	-14606.6	2.66966	0.0399944	0.192865	-1.65756
2018.95	-35951.8	-14606.6	2.67	0.04	0.193333	-1.65686
2018.97	-35951.8	-14606.7	2.67089	0.0400142	0.193032	-1.65464
2018.98	-35951.8	-14606.7	2.67212	0.0400203	0.191895	-1.65089
2019	-35951.8	-14606.7	2.6734	0.0399975	0.189854	-1.64562
2019.02	-35951.9	-14606.8	2.67453	0.0399443	0.186921	-1.63883
2019.03	-35951.9	-14606.8	2.67562	0.0399255	0.183374	-1.63055
2019.05	-35951.9	-14606.8	2.67682	0.0400194	0.179546	-1.62078
2019.07	-35952	-14606.9	2.67819	0.0402183	0.175764	-1.6091
2019.08	-35952	-14606.9	2.6794	0.0402719	0.172338	-1.59387
2019.1	-35952	-14606.9	2.68006	0.0398879	0.169574	-1.57322
2019.12	-35952.1	-14607	2.68006	0.0389346	0.1677	-1.54594
2019.14	-35952.1	-14607	2.67988	0.037663	0.166755	-1.51229
2019.15	-35952.1	-14607	2.68012	0.036379	0.166752	-1.47277
2019.17	-35952.1	-14607.1	2.68106	0.0352493	0.167832	-1.42713
2019.19	-35952.2	-14607.1	2.68238	0.0341594	0.170396	-1.37362
2019.2	-35952.2	-14607.1	2.6837	0.0329626	0.174869	-1.31033
2019.22	-35952.2	-14607.2	2.68483	0.0316621	0.181201	-1.23672
2019.24	-35952.3	-14607.2	2.68591	0.0305198	0.18852	-1.15466
2019.25	-35952.3	-14607.2	2.68712	0.0298193	0.195882	-1.0662
2019.27	-35952.3	-14607.3	2.68843	0.0296517	0.202798	-0.97182
2019.29	-35952.4	-14607.3	2.68956	0.0298252	0.20945	-0.869618
2019.31	-35952.4	-14607.3	2.69018	0.030125	0.21606	-0.757589
2019.32	-35952.4	-14607.4	2.69026	0.0303364	0.222425	-0.636138
2019.34	-35952.5	-14607.4	2.69009	0.0302446	0.22781	-0.508717
2019.36	-35952.5	-14607.4	2.68997	0.0296436	0.231477	-0.37892
2019.37	-35952.5	-14607.5	2.69	0.0285588	0.233636	-0.248935
2019.39	-35952.6	-14607.5	2.69003	0.0272655	0.235515	-0.119431
2019.41	-35952.6	-14607.5	2.68992	0.0260405	0.238331	0.00889466
2019.42	-35952.6	-14607.6	2.68974	0.0249431	0.24207	0.133269
2019.44	-35952.6	-14607.6	2.68982	0.0238308	0.245573	0.249
2019.46	-35952.7	-14607.6	2.69044	0.0225691	0.247721	0.351523
2019.48	-35952.7	-14607.7	2.69156	0.02127	0.248651	0.439426
2019.49	-35952.7	-14607.7	2.69288	0.0202405	0.249501	0.5138
2019.51	-35952.8	-14607.7	2.6941	0.0197648	0.251333	0.575771
2019.53	-35952.8	-14607.8	2.69519	0.0197739	0.253931	0.626025
2019.54	-35952.8	-14607.8	2.69631	0.0199582	0.256215	0.664946
2019.56	-35952.9	-14607.8	2.69758	0.0200313	0.257201	0.693052
2019.58	-35952.9	-14607.9	2.69886	0.0199864	0.257074	0.712242
2019.59	-35952.9	-14607.9	2.69985	0.0199792	0.256697	0.725223
2019.61	-35953	-14607.9	2.70026	0.0201318	0.256874	0.73453
2019.63	-35953	-14608	2.70023	0.0202739	0.257854	0.741221
2019.65	-35953	-14608	2.70003	0.0200901	0.259611	0.745624
2019.66	-35953.1	-14608	2.69993	0.0193234	0.262124	0.748089
2019.68	-35953.1	-14608.1	2.69994	0.0181242	0.265402	0.749156
2019.7	-35953.1	-14608.1	2.69999	0.0168133	0.269469	0.749444
2019.71	-35953.2	-14608.1	2.70002	0.0156545	0.274336	0.749475
2019.73	-35953.2	-14608.2	2.70002	0.0145811	0.27996	0.749215
2019.75	-35953.2	-14608.2	2.7	0.0134093	0.286275	0.748433
2019.76	-35953.3	-14608.2	2.69998	0.0120382	0.293149	0.746973
2019.78	-35953.3	-14608.3	2.69998	0.0107638	0.300129	0.745033
2019.8	-35953.3	-14608.3	2.7	0.01	0.306667	0.742919
2019.82	-35953.4	-14608.3	2.70005	0.00997754	0.312418	0.740849
2019.83	-35953.4	-14608.4	2.70008	0.0101935	0.317867	0.738691
2019.85	-35953.4	-14608.4	2.69999	0.00996172	0.323699	0.736226
2019.87	-35953.5	-14608.4	2.69979	0.00888163	0.330188	0.73334
2019.88	-35953.5	-14608.5	2.69972	0.00751131	0.336208	0.730274
2019.9	-35953.5	-14608.5	2.70007	0.00660921	0.340343	0.727341
2019.92	-35953.6	-14608.5	2.701	0.00657805	0.341747	0.72472
2019.93	-35953.6	-14608.6	2.70226	0.00681668	0.341189	0.722212
2019.95	-35953.6	-14608.6	2.70355	0.00654952	0.33972	0.719552
2019.97	-35953.7	-14608.6	2.70468	0.00541703	0.337993	0.716608
2019.99	-35953.7	-14608.6	2.70577	0.00405156	0.335715	0.71357
2020	-35953.7	-14608.7	2.70697	0.00322678	0.332459	0.710671
2020.02	-35953.8	-14608.7	2.70828	0.0032472	0.328376	0.708025
2020.04	-35953.8	-14608.7	2.70944	0.0034684	0.324783	0.7055
2020.05	-35953.8	-14608.8	2.71014	0.00313765	0.323125	0.702938
2020.07	-35953.9	-14608.8	2.71028	0.00199973	0.32384	0.700285
2020.09	-35953.9	-14608.8	2.71013	0.000656206	0.325629	0.697675
2020.1	-35953.9	-14608.9	2.70996	-0.00021467	0.327034	0.695253
2020.12	-35954	-14608.9	2.70993	-0.000356631	0.327354	0.693041
2020.14	-35954	-14608.9	2.70997	-0.00013417	0.326995	0.690871
2020.16	-35954	-14609	2.71001	4.54942e-05	0.326451	0.688567
2020.17	-35954.1	-14609	2.71002	2.79734e-05	0.326121	0.686051
2020.19	-35954.1	-14609	2.71001	-2.2688e-05	0.326286	0.683377
2020.21	-35954.1	-14609.1	2.71	6.90431e-05	0.327213	0.680602
2020.22	-35954.2	-14609.1	2.71	0.000244927	0.329039	0.677729
2020.24	-35954.2	-14609.1	2.71	0.000194302	0.331753	0.6747
2020.26	-35954.2	-14609.1	2.71	-0.000390077	0.335336	0.671459
2020.27	-35954.3	-14609.2	2.71	-0.00149437	0.33967	0.668073
2020.29	-35954.3	-14609.2	2.71	-0.00280737	0.344549	0.664724
2020.31	-35954.4	-14609.2	2.71	-0.0040237	0.349744	0.661585
2020.33	-35954.4	-14609.3	2.71001	-0.00510552	0.35476	0.658642
2020.34	-35954.4	-14609.3	2.71	-0.00622738	0.358889	0.655733
2020.36	-35954.5	-14609.3	2.70999	-0.00754349	0.36148	0.652711
2020.38	-35954.5	-14609.4	2.70997	-0.00888118	0.362686	0.649645
2020.39	-35954.5	-14609.4	2.70999	-0.00984551	0.363207	0.646754
2020.41	-35954.6	-14609.4	2.71005	-0.0100977	0.363678	0.644219
2020.43	-35954.6	-14609.4	2.7101	-0.00990914	0.363988	0.641816
2020.44	-35954.7	-14609.5	2.71004	-0.00990568	0.36359	0.639085
2020.46	-35954.7	-14609.5	2.70981	-0.010571	0.362027	0.635699
2020.48	-35954.7	-14609.5	2.70964	-0.0111743	0.35962	0.632467
2020.5	-35954.8	-14609.6	2.70989	-0.0103846	0.357076	0.630759
2020.51	-35954.8	-14609.6	2.71082	-0.00742913	0.354972	0.631878
2020.53	-35954.8	-14609.6	2.71213	-0.00539514	0.352976	0.636647
2020.55	-35954.9	-14609.6	2.71324	-0.00898861	0.350378	0.645686
2020.56	-35954.9	-14609.7	2.71369	-0.0222668	0.346613	0.659748
2020.58	-35954.9	-14609.7	2.71361	-0.0455517	0.34195	0.680362
2020.6	-35955	-14609.7	2.71335	-0.0778416	0.336958	0.709327
2020.61	-35955	-14609.7	2.71308	-0.118503	0.332019	0.747963
2020.63	-35955.1	-14609.8	2.71223	-0.16867	0.326624	0.795298
2020.65	-35955.1	-14609.8	2.71	-0.23	0.32	0.849673
2020.67	-35955.1	-14609.8	2.7058	-0.302938	0.311662	0.909528
2020.68	-35955.2	-14609.9	2.69993	-0.383065	0.302275	0.973686
2020.7	-35955.2	-14609.9	2.6929	-0.464747	0.29279	1.04107
2020.72	-35955.2	-14609.9	2.68502	-0.543552	0.283836	1.11042
2020.73	-35955.3	-14609.9	2.67598	-0.619073	0.274965	1.17987
2020.75	-35955.3	-14610	2.66531	-0.69175	0.265501	1.24744
2020.77	-35955.3	-14610	2.65279	-0.761725	0.255148	1.31159
2020.78	-35955.4	-14610	2.63884	-0.828307	0.244684	1.37216
2020.8	-35955.4	-14610.1	2.62401	-0.89066	0.235074	1.4292
2020.82	-35955.5	-14610.1	2.60864	-0.94832	0.226801	1.4826
2020.84	-35955.5	-14610.1	2.59268	-1.00171	0.219203	1.53188
2020.85	-35955.5	-14610.1	2.576	-1.05138	0.211456	1.5765
2020.87	-35955.6	-14610.2	2.55851	-1.09729	0.203224	1.61617
2020.89	-35955.6	-14610.2	2.54016	-1.1382	0.195164	1.65116
2020.9	-35955.6	-14610.2	2.52091	-1.17277	0.188046	1.68177
2020.92	-35955.7	-14610.2	2.50085	-1.20071	0.18213	1.70824
2020.94	-35955.7	-14610.3	2.48021	-1.22365	0.1768	1.73061
2020.95	-35955.7	-14610.3	2.45925	-1.24336	0.171363	1.74893
2020.97	-35955.8	-14610.3	2.43803	-1.26081	0.165571	1.76354
2020.99	-35955.8	-14610.3	2.41637	-1.27579	0.159832	1.77522
2021.01	-35955.8	-14610.3	2.39406	-1.28802	0.154597	1.78477
2021.02	-35955.9	-14610.4	2.37123	-1.29776	0.149974	1.79267
2021.04	-35955.9	-14610.4	2.34847	-1.30595	0.145635	1.79901
2021.06	-35955.9	-14610.4	2.32638	-1.31356	0.141238	1.80383
2021.07	-35956	-14610.4	2.30496	-1.32087	0.136676	1.80743
2021.09	-35956	-14610.5	2.28357	-1.32737	0.132106	1.8103
2021.11	-35956	-14610.5	2.26159	-1.33258	0.127683	1.81296
2021.12	-35956.1	-14610.5	2.23893	-1.33683	0.123321	1.81575
2021.14	-35956.1	-14610.5	2.21605	-1.34122	0.118711	1.81885
2021.16	-35956.1	-14610.6	2.19337	-1.34684	0.113557	1.82245
2021.18	-35956.2	-14610.6	2.17087	-1.35416	0.1079	1.8268
2021.19	-35956.2	-14610.6	2.14815	-1.36312	0.102051	1.8322
2021.21	-35956.2	-14610.6	2.12483	-1.37368	0.0963046	1.83895
2021.23	-35956.3	-14610.6	2.10099	-1.38573	0.0906842	1.8469
2021.24	-35956.3	-14610.7	2.07702	-1.39914	0.0850279	1.8557
2021.26	-35956.3	-14610.7	2.05326	-1.41375	0.0791999	1.86494
2021.28	-35956.3	-14610.7	2.02961	-1.42885	0.0733674	1.87431
2021.29	-35956.4	-14610.7	2.0057	-1.44342	0.067873	1.88351
2021.31	-35956.4	-14610.7	1.98121	-1.45655	0.063004	1.89223
2021.33	-35956.4	-14610.8	1.95624	-1.4681	0.0585703	1.90004
2021.35	-35956.5	-14610.8	1.9311	-1.47832	0.0541455	1.90646
2021.36	-35956.5	-14610.8	1.90605	-1.48735	0.0493955	1.91102
2021.38	-35956.5	-14610.8	1.88113	-1.49471	0.0446303	1.91357
2021.4	-35956.5	-14610.8	1.85626	-1.49962	0.04043	1.91403
2021.41	-35956.6	-14610.8	1.83137	-1.50145	0.0372721	1.91241
2021.43	-35956.6	-14610.9	1.80644	-1.50039	0.0350424	1.90906
2021.45	-35956.6	-14610.9	1.78147	-1.49693	0.033417	1.90444
2021.46	-35956.6	-14610.9	1.75646	-1.49167	0.0321073	1.89891
2021.48	-35956.7	-14610.9	1.73149	-1.48564	0.0309919	1.89236
2021.5	-35956.7	-14610.9	1.70667	-1.48	0.03	1.88453
2021.52	-35956.7	-14610.9	1.68199	-1.47578	0.0290426	1.87514
2021.53	-35956.7	-14611	1.65717	-1.47347	0.0279598	1.86375
2021.55	-35956.8	-14611	1.63182	-1.4734	0.0265735	1.84987
2021.57	-35956.8	-14611	1.60575	-1.47565	0.0247406	1.83283
2021.58	-35956.8	-14611	1.57949	-1.47945	0.0224331	1.81135
2021.6	-35956.8	-14611	1.55367	-1.48385	0.0196474	1.78402
2021.62	-35956.9	-14611	1.52867	-1.48838	0.0164253	1.74992
2021.63	-35956.9	-14611	1.50395	-1.49391	0.0129368	1.70954
2021.65	-35956.9	-14611.1	1.47885	-1.50155	0.00937432	1.66365
2021.67	-35956.9	-14611.1	1.45299	-1.5116	0.00588383	1.61317
2021.69	-35956.9	-14611.1	1.42673	-1.52242	0.00250135	1.55958
2021.7	-35957	-14611.1	1.40053	-1.53207	-0.000753855	1.50438
2021.72	-35957	-14611.1	1.37459	-1.54005	-0.00395171	1.44905
2021.74	-35957	-14611.1	1.3486	-1.5487	-0.00734254	1.39501
2021.75	-35957	-14611.1	1.32216	-1.56068	-0.0111961	1.34363
2021.77	-35957	-14611.1	1.29512	-1.57659	-0.0155912	1.29596
2021.79	-35957.1	-14611.2	1.26775	-1.59346	-0.020278	1.2524
2021.8	-35957.1	-14611.2	1.24034	-1.60802	-0.0249768	1.21331
2021.82	-35957.1	-14611.2	1.21305	-1.61901	-0.0295434	1.1785
2021.84	-35957.1	-14611.2	1.18591	-1.6281	-0.034033	1.14702
2021.86	-35957.1	-14611.2	1.15889	-1.63716	-0.038516	1.11782
2021.87	-35957.2	-14611.2	1.13188	-1.64642	-0.0430315	1.09008
2021.89	-35957.2	-14611.2	1.10462	-1.65401	-0.0475798	1.06316
2021.91	-35957.2	-14611.2	1.07686	-1.65799	-0.0521571	1.03642
2021.92	-35957.2	-14611.2	1.04858	-1.65796	-0.056733	1.00901
2021.94	-35957.2	-14611.2	1.02007	-1.6552	-0.0612476	0.979816
2021.96	-35957.2	-14611.2	0.991633	-1.65102	-0.065647	0.947732
2021.97	-35957.2	-14611.3	0.963326	-1.64635	-0.0700315	0.911937
2021.99	-35957.3	-14611.3	0.935021	-1.64175	-0.0746435	0.871885
2022.01	-35957.3	-14611.3	0.90659	-1.63767	-0.079691	0.827072
2022.03	-35957.3	-14611.3	0.878122	-1.63324	-0.0847552	0.777518
2022.04	-35957.3	-14611.3	0.84987	-1.62658	-0.0889193	0.723658
2022.06	-35957.3	-14611.3	0.82208	-1.61592	-0.0913457	0.665884
2022.08	-35957.3	-14611.3	0.794782	-1.60151	-0.0923499	0.603924
2022.09	-35957.3	-14611.3	0.767862	-1.58501	-0.0930319	0.537051
2022.11	-35957.3	-14611.3	0.741224	-1.56766	-0.0943723	0.464642
2022.13	-35957.4	-14611.3	0.714959	-1.54643	-0.0959971	0.387231
2022.14	-35957.4	-14611.3	0.689272	-1.51583	-0.0967449	0.306021
2022.16	-35957.4	-14611.3	0.664356	-1.47114	-0.0956225	0.222
2022.18	-35957.4	-14611.3	0.640335	-1.4145	-0.0931076	0.134295
2022.2	-35957.4	-14611.3	0.617292	-1.35139	-0.0904052	0.041113
2022.21	-35957.4	-14611.3	0.595327	-1.28625	-0.0884909	-0.0590024
2022.23	-35957.4	-14611.4	0.57464	-1.21591	-0.0867302	-0.165164
2022.25	-35957.4	-14611.4	0.555477	-1.13402	-0.0838134	-0.275502
2022.26	-35957.4	-14611.4	0.53802	-1.0358	-0.0786809	-0.388657
2022.28	-35957.4	-14611.4	0.522116	-0.925397	-0.0717149	-0.506201
2022.3	-35957.4	-14611.4	0.507493	-0.810111	-0.0638086	-0.630744
2022.31	-35957.5	-14611.4	0.494032	-0.695243	-0.0556355	-0.764131
2022.33	-35957.5	-14611.4	0.482363	-0.576486	-0.0468184	-0.904532
2022.35	-35957.5	-14611.4	0.473333	-0.446667	-0.0366667	-1.04902
2022.37	-35957.5	-14611.4	0.467525	-0.301669	-0.0247852	-1.19513
2022.38	-35957.5	-14611.4	0.464439	-0.149596	-0.0119612	-1.34225
2022.4	-35957.5	-14611.4	0.463307	-0.00160728	0.000722903	-1.49021
2022.42	-35957.5	-14611.4	0.463642	0.133759	0.0124964	-1.63786
2022.43	-35957.5	-14611.4	0.465897	0.256751	0.0236357	-1.78073
2022.45	-35957.5	-14611.4	0.470722	0.369459	0.0346361	-1.91365
2022.47	-35957.5	-14611.4	0.478374	0.472314	0.0456696	-2.03283
2022.48	-35957.5	-14611.4	0.487999	0.56107	0.0559961	-2.1384
2022.5	-35957.5	-14611.4	0.498551	0.630676	0.064717	-2.23116
2022.52	-35957.5	-14611.4	0.509368	0.679139	0.0713746	-2.31162
2022.54	-35957.5	-14611.4	0.520716	0.711769	0.0765617	-2.37949
2022.55	-35957.6	-14611.4	0.532992	0.734924	0.0810216	-2.4344
2022.57	-35957.6	-14611.4	0.546303	0.75302	0.0851133	-2.47702
2022.59	-35957.6	-14611.4	0.560172	0.76654	0.0884185	-2.51012
2022.6	-35957.6	-14611.4	0.574054	0.775499	0.0904296	-2.53674
2022.62	-35957.6	-14611.4	0.58767	0.78041	0.0909928	-2.55876
2022.64	-35957.6	-14611.5	0.601194	0.782639	0.0905637	-2.57621
2022.65	-35957.6	-14611.5	0.614843	0.783623	0.0896548	-2.58889
2022.67	-35957.6	-14611.5	0.62862	0.784125	0.0885883	-2.59712
2022.69	-35957.6	-14611.5	0.642219	0.783915	0.087407	-2.60188
2022.71	-35957.6	-14611.5	0.655313	0.782692	0.0861332	-2.60421
2022.72	-35957.6	-14611.5	0.667856	0.780532	0.0848603	-2.60464
2022.74	-35957.7	-14611.5	0.680149	0.77798	0.0837712	-2.60304
2022.76	-35957.7	-14611.5	0.692508	0.775594	0.0830513	-2.59925
2022.77	-35957.7	-14611.5	0.705016	0.773475	0.0828045	-2.59362
2022.79	-35957.7	-14611.5	0.71751	0.771224	0.0830468	-2.58704
2022.81	-35957.7	-14611.5	0.729825	0.76844	0.0837836	-2.58038
2022.82	-35957.7	-14611.5	0.742077	0.76509	0.0848979	-2.57346
2022.84	-35957.7	-14611.5	0.754644	0.761484	0.0861593	-2.56513
2022.86	-35957.7	-14611.5	0.767878	0.757931	0.087346	-2.55437
2022.88	-35957.7	-14611.5	0.781619	0.754523	0.0884358	-2.54331
2022.89	-35957.8	-14611.5	0.795296	0.75118	0.0895654	-2.53648
2022.91	-35957.8	-14611.5	0.808373	0.747822	0.0908546	-2.5375
2022.93	-35957.8	-14611.6	0.820844	0.744425	0.0921579	-2.53733
2022.94	-35957.8	-14611.6	0.833066	0.741007	0.0931491	-2.51831
2022.96	-35957.8	-14611.6	0.845378	0.737585	0.0935411	-2.46441
2022.98	-35957.8	-14611.6	0.857846	0.734176	0.0934735	-2.3777
2022.99	-35957.8	-14611.6	0.870383	0.730791	0.0933342	-2.27074
2023.01	-35957.8	-14611.6	0.882905	0.727439	0.0934514	-2.1543
2023.03	-35957.9	-14611.6	0.895381	0.724073	0.0936355	-2.02315
2023.05	-35957.9	-14611.6	0.907811	0.720623	0.0934407	-1.86418
2023.06	-35957.9	-14611.6	0.920203	0.717049	0.0925183	-1.66854
2023.08	-35957.9	-14611.6	0.932626	0.713532	0.0911966	-1.45706
2023.1	-35957.9	-14611.6	0.945177	0.710341	0.090088	-1.26305
2023.11	-35957.9	-14611.6	0.957897	0.707693	0.0896858	-1.11367
2023.13	-35957.9	-14611.6	0.970514	0.705472	0.0897993	-1.00091
2023.15	-35958	-14611.6	0.982643	0.703451	0.0899952	-0.90431
2023.16	-35958	-14611.7	0.994046	0.701411	0.0899466	-0.80819
2023.18	-35958	-14611.7	1.00517	0.699197	0.0898365	-0.719888
2023.2	-35958	-14611.7	1.01667	0.696667	0.09	-0.653595
2023.22	-35958	-14611.7	1.02897	0.693706	0.0906961	-0.61873
2023.23	-35958	-14611.7	1.04165	0.690292	0.0918804	-0.605621
2023.25	-35958.1	-14611.7	1.05404	0.686427	0.0934327	-0.599821
2023.27	-35958.1	-14611.7	1.06571	0.682138	0.0952852	-0.591198
2023.28	-35958.1	-14611.7	1.0769	0.67754	0.0975473	-0.584093
2023.3	-35958.1	-14611.7	1.08798	0.672767	0.100365	-0.585875
2023.32	-35958.1	-14611.7	1.09923	0.667979	0.103743	-0.600627
2023.33	-35958.1	-14611.7	1.1106	0.663415	0.107286	-0.623147
2023.35	-35958.2	-14611.8	1.12201	0.659323	0.110531	-0.646614
2023.37	-35958.2	-14611.8	1.13338	0.655794	0.113174	-0.665733
2023.39	-35958.2	-14611.8	1.1447	0.652532	0.115301	-0.678838
2023.4	-35958.2	-14611.8	1.15599	0.649188	0.117052	-0.684801
2023.42	-35958.2	-14611.8	1.16726	0.645633	0.118493	-0.683409
2023.44	-35958.2	-14611.8	1.1786	0.642179	0.119545	-0.676298
2023.45	-35958.3	-14611.8	1.19005	0.639189	0.120111	-0.665327
2023.47	-35958.3	-14611.8	1.20158	0.636787	0.120215	-0.652285
2023.49	-35958.3	-14611.8	1.21291	0.634686	0.120088	-0.638846
2023.5	-35958.3	-14611.8	1.22376	0.632562	0.119977	-0.626656
2023.52	-35958.3	-14611.8	1.23407	0.630278	0.11999	-0.616618
2023.54	-35958.3	-14611.9	1.24411	0.627971	0.120021	-0.608533
2023.56	-35958.4	-14611.9	1.25415	0.625794	0.119955	-0.602103
2023.57	-35958.4	-14611.9	1.26433	0.623704	0.119824	-0.596493
2023.59	-35958.4	-14611.9	1.27457	0.621406	0.119846	-0.590197
2023.61	-35958.4	-14611.9	1.28481	0.618602	0.120251	-0.581666
2023.62	-35958.5	-14611.9	1.29502	0.61527	0.121148	-0.569384
2023.64	-35958.5	-14611.9	1.30521	0.611688	0.122525	-0.551869
2023.66	-35958.5	-14611.9	1.3154	0.608142	0.124359	-0.527679
2023.67	-35958.5	-14611.9	1.32559	0.60473	0.126559	-0.496116
2023.69	-35958.5	-14611.9	1.3358	0.60138	0.128977	-0.457174
2023.71	-35958.6	-14611.9	1.346	0.598017	0.131459	-0.41096
2023.73	-35958.6	-14612	1.3562	0.594618	0.13385	-0.359006
2023.74	-35958.6	-14612	1.3664	0.591205	0.135997	-0.30397
2023.76	-35958.6	-14612	1.3766	0.587795	0.13775	-0.248514
2023.78	-35958.6	-14612	1.38679	0.584395	0.13904	-0.194949
2023.79	-35958.7	-14612	1.397	0.580999	0.139854	-0.145344
2023.81	-35958.7	-14612	1.40721	0.577601	0.140189	-0.101665
2023.83	-35958.7	-14612	1.41742	0.574201	0.140178	-0.0648591
2023.84	-35958.7	-14612	1.42761	0.5708	0.140031	-0.0352826
2023.86	-35958.7	-14612	1.43776	0.5674	0.139941	-0.0130956
2023.88	-35958.8	-14612	1.44792	0.564	0.139941	0.00310115
2023.9	-35958.8	-14612.1	1.45818	0.5606	0.13999	0.0154778
2023.91	-35958.8	-14612.1	1.46856	0.5572	0.140043	0.0261385
2023.93	-35958.8	-14612.1	1.47888	0.5538	0.140063	0.0366972
2023.95	-35958.9	-14612.1	1.48886	0.5504	0.140012	0.0485619
2023.96	-35958.9	-14612.1	1.49827	0.547	0.139881	0.0630265
2023.98	-35958.9	-14612.1	1.50727	0.5436	0.139807	0.0807361
2024	-35958.9	-14612.1	1.51614	0.5402	0.139978	0.102106
2024.01	-35959	-14612.1	1.52512	0.5368	0.140568	0.127281
2024.03	-35959	-14612.1	1.53421	0.5334	0.141665	0.15512
2024.05	-35959	-14612.2	1.54333	0.53	0.143333	0.184096
2024.07	-35959	-14612.2	1.55244	0.5266	0.145552	0.212772
2024.08	-35959	-14612.2	1.56151	0.5232	0.147961	0.24007
2024.1	-35959.1	-14612.2	1.57053	0.5198	0.150111	0.265
2024.12	-35959.1	-14612.2	1.57952	0.5164	0.151676	0.286735
2024.13	-35959.1	-14612.2	1.58857	0.513	0.152722	0.304993
2024.15	-35959.2	-14612.2	1.59776	0.5096	0.153399	0.319608
2024.17	-35959.2	-14612.2	1.60709	0.5062	0.153785	0.330597
2024.18	-35959.2	-14612.3	1.61623	0.5028	0.153764	0.3385
2024.2	-35959.2	-14612.3	1.62479	0.4994	0.153184	0.343948
2024.22	-35959.3	-14612.3	1.63266	0.496001	0.152057	0.347527
2024.24	-35959.3	-14612.3	1.64042	0.492601	0.150785	0.349724
2024.25	-35959.3	-14612.3	1.64869	0.4892	0.149826	0.351006
2024.27	-35959.3	-14612.3	1.65774	0.485797	0.149464	0.351718
2024.29	-35959.4	-14612.3	1.66701	0.482397	0.149628	0.351948
2024.3	-35959.4	-14612.3	1.67585	0.479002	0.150207	0.351754
2024.32	-35959.4	-14612.3	1.68397	0.475611	0.151123	0.351199
2024.34	-35959.4	-14612.4	1.6917	0.472211	0.152363	0.350348
2024.35	-35959.5	-14612.4	1.69941	0.46879	0.153919	0.349272
2024.37	-35959.5	-14612.4	1.7073	0.465359	0.155844	0.348084
2024.39	-35959.5	-14612.4	1.71529	0.461962	0.158275	0.346961
2024.41	-35959.5	-14612.4	1.72329	0.458646	0.161349	0.346082
2024.42	-35959.6	-14612.4	1.73124	0.455359	0.1649	0.345424
2024.44	-35959.6	-14612.4	1.73916	0.451931	0.168381	0.344718
2024.46	-35959.6	-14612.4	1.74704	0.448202	0.171239	0.343698
2024.47	-35959.7	-14612.4	1.75493	0.444393	0.173449	0.342675
2024.49	-35959.7	-14612.5	1.76288	0.441146	0.175552	0.342583
2024.51	-35959.7	-14612.5	1.77096	0.439024	0.17808	0.344377
2024.52	-35959.7	-14612.5	1.77905	0.436645	0.180826	0.348799
2024.54	-35959.8	-14612.5	1.7869	0.430824	0.182894	0.356393
2024.56	-35959.8	-14612.5	1.79426	0.418437	0.183421	0.367736
2024.58	-35959.8	-14612.5	1.80114	0.398389	0.182434	0.384063
2024.59	-35959.8	-14612.5	1.80772	0.371198	0.180668	0.40713
2024.61	-35959.9	-14612.5	1.81415	0.337301	0.17882	0.43856
2024.63	-35959.9	-14612.6	1.8202	0.295619	0.176865	0.478162
2024.64	-35959.9	-14612.6	1.82538	0.244034	0.174287	0.524511
2024.66	-35960	-14612.6	1.82923	0.180867	0.170624	0.576191
2024.68	-35960	-14612.6	1.83174	0.109035	0.166058	0.632143
2024.69	-35960	-14612.6	1.83314	0.0341296	0.161145	0.69151
2024.71	-35960.1	-14612.6	1.83362	-0.0387	0.156395	0.753329
2024.73	-35960.1	-14612.6	1.83293	-0.108209	0.151878	0.815723
2024.75	-35960.1	-14612.6	1.83061	-0.175085	0.14745	0.876366
2024.76	-35960.1	-14612.6	1.82632	-0.239788	0.142981	0.933157
2024.78	-35960.2	-14612.7	1.82054	-0.301116	0.138449	0.985587
2024.8	-35960.2	-14612.7	1.8141	-0.357173	0.133873	1.03381
2024.81	-35960.2	-14612.7	1.80767	-0.406436	0.12928	1.07796
2024.83	-35960.3	-14612.7	1.80107	-0.449536	0.124722	1.11799
2024.85	-35960.3	-14612.7	1.79379	-0.487864	0.120258	1.1538
2024.86	-35960.3	-14612.7	1.78546	-0.522656	0.115906	1.18545
2024.88	-35960.3	-14612.7	1.77628	-0.554394	0.111464	1.21372
2024.9	-35960.4	-14612.7	1.76667	-0.583333	0.106667	1.23965
2024.92	-35960.4	-14612.7	1.75689	-0.609941	0.101329	1.26427
2024.93	-35960.4	-14612.8	1.74677	-0.635517	0.0955853	1.28873
2024.95	-35960.5	-14612.8	1.73601	-0.661573	0.0896493	1.31418
2024.97	-35960.5	-14612.8	1.72437	-0.689629	0.0837315	1.34166
2024.98	-35960.5	-14612.8	1.71182	-0.721241	0.0780295	1.37175
2025	-35960.5	-14612.8	1.69837	-0.75797	0.0727384	1.40496
2025.02	-35960.6	-14612.8	1.68408	-0.800675	0.0679598	1.44158
2025.03	-35960.6	-14612.8	1.66919	-0.848232	0.0635313	1.4814
2025.05	-35960.6	-14612.8	1.65397	-0.89917	0.0592447	1.52406
2025.07	-35960.6	-14612.8	1.63852	-0.952095	0.0549079	1.56901
2025.09	-35960.7	-14612.9	1.62263	-1.0058	0.0503677	1.61509
2025.1	-35960.7	-14612.9	1.60601	-1.05911	0.0454767	1.66107
2025.12	-35960.7	-14612.9	1.58849	-1.11094	0.0401368	1.70591
2025.14	-35960.8	-14612.9	1.57012	-1.16037	0.0343487	1.7489
2025.15	-35960.8	-14612.9	1.55095	-1.20651	0.0281254	1.78939
2025.17	-35960.8	-14612.9	1.53104	-1.24881	0.0215091	1.82687
2025.19	-35960.8	-14612.9	1.5104	-1.28721	0.0145914	1.86104
2025.2	-35960.8	-14612.9	1.48905	-1.32175	0.00747095	1.89164
2025.22	-35960.9	-14612.9	1.46696	-1.35245	0.000357863	1.91859
2025.24	-35960.9	-14612.9	1.44398	-1.37932	-0.00637405	1.94203
2025.26	-35960.9	-14612.9	1.41999	-1.40237	-0.0123432	1.96214
2025.27	-35960.9	-14613	1.39515	-1.42193	-0.0173619	1.97927
2025.29	-35961	-14613	1.36996	-1.43868	-0.0214868	1.99403
2025.31	-35961	-14613	1.34495	-1.45336	-0.0247905	2.00703
2025.32	-35961	-14613	1.32019	-1.46684	-0.0273575	2.01893
2025.34	-35961	-14613	1.29525	-1.48016	-0.0292857	2.03045
2025.36	-35961.1	-14613	1.26972	-1.49435	-0.0306787	2.04231
2025.37	-35961.1	-14613	1.24362	-1.51024	-0.0317511	2.05516
2025.39	-35961.1	-14613	1.2174	-1.52839	-0.0328195	2.06966
2025.41	-35961.1	-14613	1.19146	-1.54938	-0.0342005	2.08638
2025.43	-35961.1	-14613	1.16568	-1.57331	-0.0361412	2.10522
2025.44	-35961.1	-14613	1.13947	-1.59998	-0.0388342	2.12551
2025.46	-35961.2	-14613	1.11226	-1.62908	-0.0424482	2.14661
2025.48	-35961.2	-14613	1.08406	-1.65928	-0.0468761	2.16809
2025.49	-35961.2	-14613	1.05522	-1.68854	-0.051823	2.18972
2025.51	-35961.2	-14613	1.02608	-1.71501	-0.0570207	2.21122
2025.53	-35961.2	-14613	0.996709	-1.73885	-0.0625065	2.2319
2025.54	-35961.2	-14613	0.967036	-1.7614	-0.0684946	2.25081
2025.56	-35961.3	-14613.1	0.936976	-1.78379	-0.0751432	2.26713
2025.58	-35961.3	-14613.1	0.90648	-1.80518	-0.0821258	2.28104
2025.6	-35961.3	-14613.1	0.875516	-1.8238	-0.0888757	2.29319
2025.61	-35961.3	-14613.1	0.844071	-1.8382	-0.094923	2.30413
2025.63	-35961.3	-14613.1	0.812298	-1.84926	-0.100469	2.31353
2025.65	-35961.3	-14613.1	0.780415	-1.85888	-0.105995	2.32069
2025.66	-35961.3	-14613.1	0.74861	-1.8685	-0.111865	2.32507
2025.68	-35961.4	-14613.1	0.71689	-1.87718	-0.117744	2.32694
2025.7	-35961.4	-14613.1	0.685198	-1.88311	-0.123051	2.32685
2025.71	-35961.4	-14613.1	0.653486	-1.88492	-0.127325	2.32526
2025.73	-35961.4	-14613.1	0.621751	-1.8834	-0.130664	2.32205
2025.75	-35961.4	-14613.1	0.59	-1.88	-0.133333	2.31699
2025.77	-35961.4	-14613.1	0.558246	-1.8759	-0.135605	2.31002
2025.78	-35961.4	-14613.1	0.526506	-1.87135	-0.137776	2.30191
2025.8	-35961.4	-14613.1	0.494803	-1.86636	-0.140151	2.29364
2025.82	-35961.4	-14613.1	0.463135	-1.86111	-0.142834	2.28573
2025.83	-35961.4	-14613.1	0.431423	-1.85637	-0.145272	2.27716
2025.85	-35961.5	-14613.1	0.399577	-1.85304	-0.146772	2.26658
2025.87	-35961.5	-14613.1	0.367604	-1.85079	-0.14701	2.25412
2025.88	-35961.5	-14613.1	0.335807	-1.84584	-0.1467	2.24395
2025.9	-35961.5	-14613.1	0.304534	-1.83386	-0.146737	2.24093
2025.92	-35961.5	-14613.1	0.273903	-1.81632	-0.147632	2.24353
2025.94	-35961.5	-14613.1	0.243468	-1.80854	-0.148987	2.235
2025.95	-35961.5	-14613.1	0.212707	-1.82774	-0.150265	2.1964
2025.97	-35961.5	-14613.1	0.181552	-1.86516	-0.150753	2.1182
2025.99	-35961.5	-14613.1	0.150861	-1.85967	-0.149374	2.00984
2026	-35961.5	-14613.1	0.121598	-1.74448	-0.145015	1.88295
2026.02	-35961.5	-14613.1	0.0945983	-1.50664	-0.137326	1.74026
2026.04	-35961.5	-14613.1	0.0704715	-1.22595	-0.127264	1.56922
2026.05	-35961.5	-14613.1	0.0497985	-0.990286	-0.115902	1.35611
2026.07	-35961.5	-14613.1	0.0328703	-0.829604	-0.103564	1.10595
