# Supplementary material for: Extraction of driving behavior primitives considering driver expectation and vehicle dynamics
Source: PLoS One. 2025 Dec 31;20(12):e0340123. doi: 10.1371/journal.pone.0340123 (PMC12755792; doi:10.1371/journal.pone.0340123)
Supplement: S2 File — The dataset utilized in this study is organized into two main folders, categorizing driving scenarios into straight driving and turning maneuvers. These folders contain the raw, unprocessed behavioral data. For a detailed description of the variables and format within the.xlsx files, please refer to the accompanying readme.txt file. (ZIP) [file pone.0340123.s002.zip › DataSetForPimitiveExaction-2/turning/d1c216_w_3.xlsx]

## Sheet: Sheet1
2097.23	-36221.2	-14766	3.1984	-2.3275	0.01	2.54743
2097.25	-36221.3	-14766	3.15876	-2.33387	0.01	2.55172
2097.27	-36221.3	-14766.1	3.11831	-2.3371	0.01	2.55596
2097.28	-36221.3	-14766.1	3.07655	-2.34026	0.01	2.55789
2097.3	-36221.3	-14766.2	3.03988	-2.33991	0.00999996	2.55753
2097.32	-36221.3	-14766.2	2.99972	-2.34011	0.0100002	2.55485
2097.34	-36221.3	-14766.3	2.96052	-2.33946	0.0099992	2.55012
2097.35	-36221.4	-14766.3	2.92135	-2.33582	0.010003	2.5458
2097.37	-36221.4	-14766.4	2.88373	-2.33253	0.00998875	2.54158
2097.39	-36221.4	-14766.4	2.84115	-2.32895	0.0100531	2.53833
2097.4	-36221.4	-14766.5	2.80188	-2.32586	0.00979941	2.53467
2097.42	-36221.4	-14766.5	2.76066	-2.32165	0.0108389	2.52821
2097.44	-36221.4	-14766.6	2.72005	-2.31345	0.0143555	2.51732
2097.45	-36221.5	-14766.6	2.68293	-2.30211	0.018916	2.49873
2097.47	-36221.5	-14766.6	2.64266	-2.27171	0.0248635	2.46523
2097.49	-36221.5	-14766.7	2.60448	-2.21636	0.0281922	2.41404
2097.51	-36221.5	-14766.7	2.56955	-2.1516	0.0303023	2.35374
2097.52	-36221.5	-14766.8	2.53549	-2.08243	0.0299208	2.28461
2097.54	-36221.5	-14766.8	2.50077	-2.01188	0.0300443	2.20809
2097.56	-36221.5	-14766.9	2.46761	-1.93117	0.0299065	2.12744
2097.57	-36221.6	-14766.9	2.43482	-1.83602	0.0303156	2.03735
2097.59	-36221.6	-14766.9	2.40367	-1.74601	0.0282009	1.94909
2097.61	-36221.6	-14767	2.37591	-1.66728	0.0264365	1.86828
2097.62	-36221.6	-14767	2.34812	-1.57848	0.026419	1.78111
2097.64	-36221.6	-14767	2.3225	-1.48486	0.0286457	1.68961
2097.66	-36221.6	-14767.1	2.29986	-1.39256	0.0303168	1.59826
2097.68	-36221.6	-14767.1	2.27542	-1.29438	0.0298617	1.50086
2097.69	-36221.7	-14767.2	2.25123	-1.20388	0.030301	1.41197
2097.71	-36221.7	-14767.2	2.23005	-1.13087	0.0280333	1.33705
2097.73	-36221.7	-14767.2	2.21171	-1.06119	0.0244149	1.26416
2097.74	-36221.7	-14767.3	2.19492	-0.988261	0.0206264	1.19404
2097.76	-36221.7	-14767.3	2.17805	-0.916279	0.02014	1.12778
2097.78	-36221.7	-14767.3	2.16318	-0.855126	0.0176463	1.06622
2097.79	-36221.7	-14767.4	2.14976	-0.811755	0.0141121	1.01747
2097.81	-36221.7	-14767.4	2.13662	-0.776038	0.0106119	0.975377
2097.83	-36221.7	-14767.4	2.12228	-0.728114	0.00969581	0.919223
2097.85	-36221.8	-14767.5	2.11161	-0.649652	0.0126925	0.845903
2097.86	-36221.8	-14767.5	2.1019	-0.552034	0.0160237	0.755006
2097.88	-36221.8	-14767.5	2.0911	-0.444891	0.0197381	0.653496
2097.9	-36221.8	-14767.6	2.08393	-0.356936	0.0200657	0.555034
2097.91	-36221.8	-14767.6	2.08019	-0.257124	0.0199933	0.453274
2097.93	-36221.8	-14767.6	2.07998	-0.130884	0.0199795	0.334772
2097.95	-36221.8	-14767.7	2.08	-0.0127298	0.0200874	0.2279
2097.96	-36221.8	-14767.7	2.08002	0.0756135	0.0168918	0.139695
2097.98	-36221.9	-14767.7	2.08	0.14	0.0133333	0.0708061
2098	-36221.9	-14767.8	2.08333	0.183333	0.01	0.0228758
2098.02	-36221.9	-14767.8	2.08667	0.216667	0.01	-0.0119826
2098.03	-36221.9	-14767.8	2.09022	0.241167	0.00999367	-0.0383122
2098.05	-36221.9	-14767.9	2.09348	0.257542	0.0100017	-0.0552753
2098.07	-36221.9	-14767.9	2.09703	0.27059	0.00999956	-0.0670716
2098.08	-36221.9	-14767.9	2.10387	0.277228	0.0100002	-0.0759777
2098.1	-36222	-14768	2.10731	0.280129	0.00999995	-0.0811644
2098.12	-36222	-14768	2.11387	0.279966	0.00999999	-0.0853488
2098.13	-36222	-14768	2.1177	0.280019	0.0100001	-0.0874079
2098.15	-36222	-14768.1	2.12407	0.27997	0.00999949	-0.0883192
2098.17	-36222	-14768.1	2.12772	0.280099	0.0100019	-0.0881121
2098.19	-36222	-14768.1	2.13451	0.279458	0.00999043	-0.0867107
2098.2	-36222	-14768.2	2.13732	0.27586	0.0100362	-0.0843728
2098.22	-36222	-14768.2	2.1409	0.272394	0.0098662	-0.0825558
2098.24	-36222	-14768.2	2.1441	0.26969	0.0107168	-0.0832867
2098.25	-36222.1	-14768.3	2.14857	0.270094	0.0143299	-0.0856693
2098.27	-36222.1	-14768.3	2.15447	0.269935	0.0178485	-0.0876568
2098.29	-36222.1	-14768.3	2.15893	0.270204	0.0203185	-0.088066
2098.3	-36222.1	-14768.4	2.1646	0.269105	0.0199151	-0.0865159
2098.32	-36222.1	-14768.4	2.169	0.265403	0.0200211	-0.0837816
2098.34	-36222.1	-14768.4	2.17515	0.261731	0.0199939	-0.0805513
2098.36	-36222.1	-14768.5	2.17788	0.259715	0.0200016	-0.0792361
2098.37	-36222.1	-14768.5	2.18157	0.260087	0.0199996	-0.0802376
2098.39	-36222.2	-14768.5	2.18458	0.259904	0.0200001	-0.0833274
2098.41	-36222.2	-14768.6	2.18986	0.260292	0.02	-0.0858007
2098.42	-36222.2	-14768.6	2.195	0.258557	0.02	-0.0857841
2098.44	-36222.2	-14768.7	2.20014	0.25489	0.02	-0.0833714
2098.46	-36222.2	-14768.7	2.20542	0.251307	0.02	-0.0800884
2098.47	-36222.2	-14768.7	2.20844	0.249793	0.02	-0.0805369
2098.49	-36222.2	-14768.8	2.21211	0.249978	0.02	-0.0885905
2098.51	-36222.2	-14768.8	2.21487	0.250301	0.02	-0.106729
2098.53	-36222.3	-14768.8	2.22091	0.248093	0.02	-0.13145
2098.54	-36222.3	-14768.9	2.22579	0.244516	0.02	-0.156887
2098.56	-36222.3	-14768.9	2.2287	0.240905	0.02	-0.181688
2098.58	-36222.3	-14768.9	2.2324	0.239833	0.02	-0.214073
2098.59	-36222.3	-14769	2.23536	0.240041	0.02	-0.255249
2098.61	-36222.3	-14769	2.24146	0.240007	0.02	-0.307218
2098.63	-36222.3	-14769	2.24601	0.23994	0.0200001	-0.375852
2098.64	-36222.4	-14769.1	2.24916	0.240246	0.0199996	-0.447981
2098.66	-36222.4	-14769.1	2.25262	0.237584	0.0200013	-0.514133
2098.68	-36222.4	-14769.2	2.25579	0.23398	0.019996	-0.579292
2098.7	-36222.4	-14769.2	2.26228	0.230378	0.0200158	-0.639143
2098.71	-36222.4	-14769.2	2.26619	0.229901	0.019941	-0.696025
2098.73	-36222.4	-14769.3	2.26955	0.230029	0.0201584	-0.749317
2098.75	-36222.4	-14769.3	2.27301	0.229948	0.0170954	-0.790953
2098.76	-36222.4	-14769.3	2.27604	0.23018	0.0138075	-0.825899
2098.78	-36222.5	-14769.4	2.28298	0.226894	0.0100342	-0.86273
2098.8	-36222.5	-14769.4	2.28651	0.223544	0.0130837	-0.899751
2098.81	-36222.5	-14769.4	2.28979	0.220106	0.016456	-0.938775
2098.83	-36222.5	-14769.5	2.29333	0.22	0.02	-0.980392
2098.85	-36222.5	-14769.5	2.29667	0.22	0.02	-1.02179
2098.87	-36222.5	-14769.6	2.3	0.22	0.02	-1.06972
2098.88	-36222.5	-14769.6	2.30354	0.216447	0.019998	-1.13127
2098.9	-36222.6	-14769.6	2.30686	0.213116	0.0200005	-1.19664
2098.92	-36222.6	-14769.7	2.31021	0.209915	0.0199999	-1.26081
2098.93	-36222.6	-14769.7	2.31374	0.210025	0.0200001	-1.32002
2098.95	-36222.6	-14769.7	2.31705	0.210057	0.02	-1.36673
2098.97	-36222.6	-14769.8	2.32041	0.209739	0.02	-1.40771
2098.98	-36222.6	-14769.8	2.32394	0.20603	0.02	-1.44348
2099	-36222.6	-14769.8	2.32724	0.202667	0.02	-1.47083
2099.02	-36222.7	-14769.9	2.33062	0.199792	0.02	-1.49882
2099.04	-36222.7	-14769.9	2.33414	0.200078	0.02	-1.53207
2099.05	-36222.7	-14770	2.33744	0.199946	0.02	-1.5671
2099.07	-36222.7	-14770	2.34083	0.200138	0.02	-1.60372
2099.09	-36222.7	-14770	2.34434	0.199282	0.02	-1.64141
2099.1	-36222.7	-14770.1	2.34763	0.195671	0.02	-1.67525
2099.12	-36222.7	-14770.1	2.35104	0.192151	0.02	-1.70798
2099.14	-36222.8	-14770.1	2.35454	0.189683	0.02	-1.7421
2099.15	-36222.8	-14770.2	2.35782	0.190081	0.02	-1.77973
2099.17	-36222.8	-14770.2	2.36125	0.189995	0.02	-1.82293
2099.19	-36222.8	-14770.3	2.36473	0.189937	0.02	-1.86134
2099.21	-36222.8	-14770.3	2.36801	0.190258	0.02	-1.88253
2099.22	-36222.8	-14770.3	2.37148	0.188784	0.02	-1.88887
2099.24	-36222.8	-14770.4	2.37484	0.185073	0.02	-1.88521
2099.26	-36222.8	-14770.4	2.37856	0.181529	0.02	-1.87739
2099.27	-36222.9	-14770.4	2.38	0.17975	0.02	-1.86769
2099.29	-36222.9	-14770.5	2.38144	0.180071	0.02	-1.85753
2099.31	-36222.9	-14770.5	2.38516	0.179976	0.0200001	-1.84742
2099.32	-36222.9	-14770.6	2.38852	0.180025	0.0199996	-1.83544
2099.34	-36222.9	-14770.6	2.39199	0.179914	0.0200016	-1.82233
2099.36	-36222.9	-14770.6	2.39527	0.180318	0.019994	-1.80947
2099.38	-36222.9	-14770.7	2.39875	0.178089	0.0200207	-1.7952
2099.39	-36223	-14770.7	2.4022	0.174516	0.0199168	-1.77989
2099.41	-36223	-14770.8	2.40537	0.17091	0.020312	-1.76459
2099.43	-36223	-14770.8	2.40929	0.169814	0.0178703	-1.75
2099.44	-36223	-14770.8	2.40991	0.170115	0.014243	-1.73825
2099.46	-36223	-14770.9	2.41214	0.169731	0.0110426	-1.72806
2099.48	-36223	-14770.9	2.4158	0.170831	0.00741029	-1.71278
2099.49	-36223	-14770.9	2.41954	0.16077	0.00442309	-1.68976
2099.51	-36223.1	-14771	2.41985	0.140267	-0.0018846	-1.6571
2099.53	-36223.1	-14771	2.42261	0.105729	-0.00611605	-1.61785
2099.55	-36223.1	-14771.1	2.42606	0.0807	-0.00959741	-1.58348
2099.56	-36223.1	-14771.1	2.42963	0.0525183	-0.0101014	-1.55831
2099.58	-36223.1	-14771.1	2.43002	0.0178151	-0.00998253	-1.53652
2099.6	-36223.1	-14771.2	2.43014	-0.0244101	-0.0100045	-1.50862
2099.61	-36223.1	-14771.2	2.42714	-0.0787591	-0.0099996	-1.46317
2099.63	-36223.2	-14771.2	2.42353	-0.15526	-0.00999847	-1.39489
2099.65	-36223.2	-14771.3	2.4202	-0.232332	-0.0100065	-1.31646
2099.66	-36223.2	-14771.3	2.41684	-0.302793	-0.00997566	-1.24852
2099.68	-36223.2	-14771.4	2.41333	-0.366667	-0.01	-0.918301
2099.7	-36223.2	-14771.4	2.40667	-0.433333	-0.00666667	-0.442266
2099.72	-36223.2	-14771.5	2.4	-0.493333	-0.00333333	0.150327
2099.73	-36223.3	-14771.5	2.38937	-0.546076	7.16429e-05	0.400238
2099.75	-36223.3	-14771.5	2.37942	-0.585344	8.09127e-05	0.484323
2099.77	-36223.3	-14771.6	2.36941	-0.618753	0.00356024	0.526495
2099.78	-36223.3	-14771.6	2.35855	-0.658301	0.00711702	0.712871
2099.8	-36223.3	-14771.6	2.34508	-0.701801	0.0101585	0.839796
2099.82	-36223.3	-14771.7	2.3317	-0.745081	0.00995915	0.851601
2099.83	-36223.3	-14771.7	2.31757	-0.787172	0.0100152	0.799759
2099.85	-36223.3	-14771.7	2.30437	-0.827203	0.00999594	0.76877
2099.87	-36223.4	-14771.8	2.29084	-0.877266	0.010001	0.8
2099.89	-36223.4	-14771.8	2.27686	-0.947058	0.00999966	0.882072
2099.9	-36223.4	-14771.8	2.26321	-1.02101	0.0100001	0.974141
2099.92	-36223.4	-14771.9	2.24521	-1.09224	0.00999998	1.05671
2099.94	-36223.4	-14771.9	2.22392	-1.1481	0.01	1.12634
2099.95	-36223.4	-14772	2.2042	-1.19268	0.01	1.18081
2099.97	-36223.4	-14772	2.18394	-1.23643	0.01	1.22944
2099.99	-36223.5	-14772	2.1619	-1.27533	0.01	1.26722
2100	-36223.5	-14772.1	2.13849	-1.30222	0.01	1.29069
2100.02	-36223.5	-14772.1	2.11468	-1.33173	0.01	1.31153
2100.04	-36223.5	-14772.1	2.09	-1.36857	0.01	1.33711
2100.06	-36223.5	-14772.2	2.06798	-1.40488	0.01	1.36861
2100.07	-36223.5	-14772.2	2.03974	-1.44251	0.01	1.40668
2100.09	-36223.5	-14772.2	2.00953	-1.4748	0.01	1.44128
2100.11	-36223.5	-14772.3	1.99232	-1.49454	0.01	1.4609
2100.12	-36223.6	-14772.3	1.97311	-1.51173	0.00999999	1.47804
2100.14	-36223.6	-14772.3	1.94646	-1.53096	0.00999997	1.49817
2100.16	-36223.6	-14772.3	1.91923	-1.54973	0.0100001	1.51764
2100.17	-36223.6	-14772.4	1.89381	-1.56678	0.0100001	1.53533
2100.19	-36223.6	-14772.4	1.86798	-1.5824	0.00999975	1.55288
2100.21	-36223.6	-14772.4	1.84114	-1.59882	0.00999966	1.57143
2100.23	-36223.6	-14772.5	1.8141	-1.61948	0.0100009	1.59161
2100.24	-36223.6	-14772.5	1.78665	-1.64421	0.0100011	1.61316
2100.26	-36223.6	-14772.5	1.75787	-1.66994	0.00999626	1.63508
2100.28	-36223.7	-14772.6	1.72848	-1.69376	0.00999625	1.65571
2100.29	-36223.7	-14772.6	1.70013	-1.71309	0.0100153	1.67303
2100.31	-36223.7	-14772.6	1.67194	-1.72696	0.0100143	1.68637
2100.33	-36223.7	-14772.6	1.64184	-1.73543	0.00994319	1.69582
2100.34	-36223.7	-14772.7	1.61059	-1.73951	0.00995555	1.7017
2100.36	-36223.7	-14772.7	1.58028	-1.74072	0.0102298	1.70447
2100.38	-36223.7	-14772.7	1.55046	-1.74025	0.0101691	1.70492
2100.4	-36223.7	-14772.7	1.51969	-1.73899	0.008946	1.70396
2100.41	-36223.7	-14772.8	1.48869	-1.73709	0.0070035	1.70197
2100.43	-36223.7	-14772.8	1.45899	-1.73432	0.00525779	1.6991
2100.45	-36223.7	-14772.8	1.43008	-1.73052	0.0035581	1.69546
2100.46	-36223.8	-14772.8	1.40084	-1.72566	0.00152538	1.69119
2100.48	-36223.8	-14772.8	1.37169	-1.72031	4.1763e-05	1.68655
2100.5	-36223.8	-14772.9	1.34331	-1.71516	-1.97819e-05	1.68179
2100.51	-36223.8	-14772.9	1.31502	-1.71028	3.49483e-05	1.67678
2100.53	-36223.8	-14772.9	1.28599	-1.70547	-0.00129407	1.67136
2100.55	-36223.8	-14772.9	1.25667	-1.7	-0.00333333	1.66558
2100.57	-36223.8	-14772.9	1.2276	-1.69332	-0.00507628	1.65954
2100.58	-36223.8	-14773	1.19825	-1.68626	-0.00677553	1.65321
2100.6	-36223.8	-14773	1.16818	-1.67964	-0.00869043	1.64665
2100.62	-36223.8	-14773	1.13826	-1.67292	-0.0100466	1.64015
2100.63	-36223.8	-14773	1.10915	-1.66577	-0.0102417	1.63394
2100.65	-36223.8	-14773.1	1.07983	-1.65932	-0.00997632	1.62781
2100.67	-36223.8	-14773.1	1.04996	-1.65423	-0.0099383	1.62159
2100.68	-36223.9	-14773.1	1.02199	-1.64898	-0.0100092	1.61551
2100.7	-36223.9	-14773.1	0.99707	-1.64245	-0.0100167	1.60962
2100.72	-36223.9	-14773.1	0.972095	-1.63544	-0.00999759	1.60344
2100.74	-36223.9	-14773.1	0.944857	-1.62862	-0.00999585	1.59669
2100.75	-36223.9	-14773.1	0.916736	-1.62166	-0.0100008	1.58995
2100.77	-36223.9	-14773.2	0.889088	-1.61457	-0.010001	1.58366
2100.79	-36223.9	-14773.2	0.862157	-1.6083	-0.00999974	1.57786
2100.8	-36223.9	-14773.2	0.83565	-1.60324	-0.00999972	1.57242
2100.82	-36223.9	-14773.2	0.808599	-1.59864	-0.0100001	1.56703
2100.84	-36223.9	-14773.2	0.780903	-1.5937	-0.0100001	1.56147
2100.85	-36223.9	-14773.2	0.754038	-1.58774	-0.00999998	1.55564
2100.87	-36223.9	-14773.2	0.728403	-1.5808	-0.00999998	1.54951
2100.89	-36223.9	-14773.2	0.702597	-1.57389	-0.01	1.54307
2100.91	-36223.9	-14773.3	0.675932	-1.56732	-0.01	1.53648
2100.92	-36223.9	-14773.3	0.648795	-1.5604	-0.01	1.53009
2100.94	-36223.9	-14773.3	0.621365	-1.55333	-0.01	1.52395
2100.96	-36223.9	-14773.3	0.5935	-1.54745	-0.01	1.51779
2100.97	-36223.9	-14773.3	0.565845	-1.54255	-0.01	1.51204
2100.99	-36223.9	-14773.3	0.539827	-1.53674	-0.01	1.50783
2101.01	-36223.9	-14773.3	0.515098	-1.53127	-0.01	1.50572
2101.02	-36224	-14773.3	0.489732	-1.53017	-0.00999999	1.50569
2101.04	-36224	-14773.3	0.463761	-1.53413	-0.00999998	1.50802
2101.06	-36223.9	-14773.3	0.438916	-1.54079	-0.0100001	1.51324
2101.08	-36223.9	-14773.3	0.414211	-1.54924	-0.0100001	1.52066
2101.09	-36224	-14773.3	0.386678	-1.55975	-0.00999977	1.52864
2101.11	-36224	-14773.4	0.356989	-1.57031	-0.00999971	1.53591
2101.13	-36224	-14773.4	0.328489	-1.57731	-0.0100009	1.54158
2101.14	-36224	-14773.4	0.301351	-1.57992	-0.010001	1.54577
2101.16	-36224	-14773.4	0.27377	-1.57942	-0.00999616	1.54901
2101.18	-36224	-14773.4	0.24626	-1.57941	-0.00999699	1.54889
2101.19	-36224	-14773.4	0.22044	-1.5831	-0.0100156	1.54288
2101.21	-36224	-14773.4	0.195798	-1.58017	-0.0100115	1.54143
2101.23	-36224	-14773.4	0.170838	-1.55953	-0.00994229	1.55527
2101.25	-36224	-14773.4	0.144755	-1.55972	-0.0099666	1.54428
2101.26	-36224	-14773.4	0.117309	-1.61624	-0.0102281	1.45365
2101.28	-36224	-14773.4	0.0898138	-1.57536	-0.0100878	1.30001
2101.3	-36224	-14773.4	0.0642018	-1.26286	-0.0088003	1.12031
2101.31	-36224	-14773.4	0.0422597	-0.840536	-0.0068877	0.896016
