# Supplementary material for: Extraction of driving behavior primitives considering driver expectation and vehicle dynamics
Source: PLoS One. 2025 Dec 31;20(12):e0340123. doi: 10.1371/journal.pone.0340123 (PMC12755792; doi:10.1371/journal.pone.0340123)
Supplement: S2 File — The dataset utilized in this study is organized into two main folders, categorizing driving scenarios into straight driving and turning maneuvers. These folders contain the raw, unprocessed behavioral data. For a detailed description of the variables and format within the.xlsx files, please refer to the accompanying readme.txt file. (ZIP) [file pone.0340123.s002.zip › DataSetForPimitiveExaction-2/turning/d1c21_w_1.xlsx]

## Sheet: Sheet1
1738.39	-35943.7	-14593.2	1.31941	0.640208	-0.0100152	-1.35164
1738.41	-35943.7	-14593.2	1.32934	0.636858	-0.00991401	-1.42905
1738.42	-35943.7	-14593.2	1.34247	0.633537	-0.0131078	-1.50435
1738.44	-35943.7	-14593.3	1.35667	0.63	-0.0166667	-1.57516
1738.46	-35943.7	-14593.3	1.36667	0.626667	-0.02	-1.63181
1738.48	-35943.7	-14593.3	1.37667	0.623333	-0.02	-1.67974
1738.49	-35943.7	-14593.3	1.38741	0.619796	-0.0200063	-1.72102
1738.51	-35943.7	-14593.3	1.40069	0.616475	-0.0199983	-1.74859
1738.53	-35943.7	-14593.4	1.41059	0.613128	-0.0200004	-1.76796
1738.54	-35943.7	-14593.4	1.42123	0.609594	-0.0199998	-1.78812
1738.56	-35943.8	-14593.4	1.43115	0.606281	-0.0200001	-1.81799
1738.58	-35943.8	-14593.4	1.44124	0.602928	-0.02	-1.86352
1738.59	-35943.8	-14593.5	1.45182	0.599358	-0.02	-1.91908
1738.61	-35943.8	-14593.5	1.46173	0.596223	-0.02	-1.96602
1738.63	-35943.8	-14593.5	1.47185	0.592202	-0.02	-2.00275
1738.65	-35943.8	-14593.5	1.48243	0.585515	-0.0200001	-2.03431
1738.66	-35943.8	-14593.5	1.49226	0.582668	-0.0199998	-2.06356
1738.68	-35943.8	-14593.6	1.50266	0.579105	-0.0200007	-2.09488
1738.7	-35943.8	-14593.6	1.51208	0.575879	-0.0199967	-2.1261
1738.71	-35943.8	-14593.6	1.51945	0.571489	-0.0200125	-2.15287
1738.73	-35943.8	-14593.6	1.52886	0.565308	-0.019954	-2.18212
1738.75	-35943.9	-14593.7	1.53676	0.562231	-0.020207	-2.21422
1738.76	-35943.9	-14593.7	1.54588	0.558799	-0.0190732	-2.24616
1738.78	-35943.9	-14593.7	1.5531	0.555513	-0.0155384	-2.27417
1738.8	-35943.9	-14593.7	1.56384	0.552081	-0.0117147	-2.29983
1738.82	-35943.9	-14593.8	1.57411	0.548626	-0.010766	-2.32539
1738.83	-35943.9	-14593.8	1.58435	0.545207	-0.0148779	-2.35224
1738.85	-35943.9	-14593.8	1.59481	0.54178	-0.018468	-2.37637
1738.87	-35943.9	-14593.8	1.60456	0.538293	-0.0202761	-2.39177
1738.88	-35943.9	-14593.9	1.61524	0.53559	-0.0199335	-2.39895
1738.9	-35943.9	-14593.9	1.62386	0.52761	-0.0200186	-2.39889
1738.92	-35943.9	-14593.9	1.63007	0.508612	-0.019995	-2.39212
1738.93	-35944	-14593.9	1.63711	0.468425	-0.0200012	-2.3791
1738.95	-35944	-14594	1.64396	0.417028	-0.0199996	-2.36295
1738.97	-35944	-14594	1.65055	0.366918	-0.0200002	-2.34663
1738.99	-35944	-14594	1.65744	0.320431	-0.0199996	-2.32991
1739	-35944	-14594.1	1.66463	0.284897	-0.0200016	-2.31061
1739.02	-35944	-14594.1	1.66898	0.249179	-0.0199939	-2.28655
1739.04	-35944	-14594.1	1.67227	0.198166	-0.0200205	-2.25083
1739.05	-35944	-14594.1	1.67563	0.133139	-0.0199182	-2.20926
1739.07	-35944	-14594.2	1.67931	0.0678296	-0.0203064	-2.16891
1739.09	-35944	-14594.2	1.68007	0.0111622	-0.0176068	-2.13544
1739.1	-35944.1	-14594.2	1.68021	-0.0292639	-0.0141398	-2.11749
1739.12	-35944.1	-14594.2	1.67759	-0.0576507	-0.0105413	-2.11246
1739.14	-35944.1	-14594.3	1.67398	-0.079878	-0.00990207	-2.11209
1739.16	-35944.1	-14594.3	1.67037	-0.0975157	-0.0100264	-2.11309
1739.17	-35944.1	-14594.3	1.66992	-0.108663	-0.00999304	-2.11477
1739.19	-35944.1	-14594.3	1.66997	-0.115654	-0.0100012	-2.12033
1739.21	-35944.1	-14594.4	1.67017	-0.127998	-0.00999968	-2.12221
1739.22	-35944.1	-14594.4	1.66708	-0.152113	-0.0100001	-2.11237
1739.24	-35944.1	-14594.4	1.66365	-0.203177	-0.00999999	-2.07722
1739.26	-35944.1	-14594.4	1.65697	-0.263082	-0.01	-2.03546
1739.27	-35944.1	-14594.5	1.6536	-0.323319	-0.00999999	-1.70484
1739.29	-35944.2	-14594.5	1.64667	-0.376667	-0.01	-1.05882
1739.31	-35944.2	-14594.5	1.64	-0.43	-0.01	-0.20915
1739.33	-35944.2	-14594.5	1.63	-0.49	-0.01	0.264706
1739.34	-35944.2	-14594.6	1.61953	-0.553426	-0.0100021	0.417538
1739.36	-35944.2	-14594.6	1.61286	-0.60643	-0.00999214	0.318223
1739.38	-35944.2	-14594.6	1.60272	-0.667594	-0.0100294	0.35389
1739.39	-35944.2	-14594.7	1.59188	-0.750214	-0.00976476	0.517749
1739.41	-35944.2	-14594.7	1.57849	-0.836738	-0.00625241	0.754701
1739.43	-35944.2	-14594.7	1.56475	-0.919353	-0.00287249	1.0029
1739.44	-35944.3	-14594.7	1.54703	-0.991539	0.000238053	1.22413
1739.46	-35944.3	-14594.8	1.52997	-1.04976	-6.35825e-05	1.36317
1739.48	-35944.3	-14594.8	1.51008	-1.10212	1.62663e-05	1.42746
1739.5	-35944.3	-14594.8	1.49219	-1.14583	-5.38393e-06	1.41902
1739.51	-35944.3	-14594.8	1.47196	-1.17565	1.434e-06	1.35743
1739.53	-35944.3	-14594.8	1.45174	-1.19381	-3.51741e-07	1.27311
1739.55	-35944.3	-14594.9	1.43058	-1.21374	5.22114e-08	1.19337
1739.56	-35944.3	-14594.9	1.41109	-1.24904	2.00069e-07	1.15281
1739.58	-35944.3	-14594.9	1.38966	-1.3058	-8.38645e-07	1.15757
1739.6	-35944.3	-14594.9	1.36485	-1.37215	3.80588e-06	1.19939
1739.61	-35944.3	-14595	1.34188	-1.4221	-1.43532e-05	1.25562
1739.63	-35944.3	-14595	1.31813	-1.45944	5.2361e-05	1.31609
1739.65	-35944.4	-14595	1.29245	-1.49363	-0.000227633	1.3778
1739.67	-35944.4	-14595	1.2658	-1.52819	0.00108962	1.43474
1739.68	-35944.4	-14595	1.23837	-1.56479	0.00479867	1.49032
1739.7	-35944.4	-14595.1	1.21056	-1.5996	0.00849053	1.54085
1739.72	-35944.4	-14595.1	1.18435	-1.63026	0.0102702	1.58527
1739.73	-35944.4	-14595.1	1.15659	-1.66451	0.0099349	1.63327
1739.75	-35944.4	-14595.1	1.12934	-1.7029	0.0100182	1.68269
1739.77	-35944.4	-14595.1	1.10102	-1.74017	0.00999512	1.72855
1739.78	-35944.4	-14595.2	1.07094	-1.77142	0.0100013	1.76899
1739.8	-35944.4	-14595.2	1.03965	-1.79808	0.00999969	1.80585
1739.82	-35944.4	-14595.2	1.00944	-1.82692	0.0100001	1.83926
1739.84	-35944.4	-14595.2	0.975777	-1.8613	0.00999998	1.86903
1739.85	-35944.4	-14595.2	0.943455	-1.88995	0.01	1.8901
1739.87	-35944.4	-14595.2	0.914162	-1.90626	0.01	1.89823
1739.89	-35944.4	-14595.3	0.882901	-1.91464	0.01	1.89754
1739.9	-35944.4	-14595.3	0.849803	-1.92331	0.01	1.89434
1739.92	-35944.4	-14595.3	0.816671	-1.9369	0.01	1.89843
1739.94	-35944.5	-14595.3	0.781618	-1.96523	0.01	1.91487
1739.95	-35944.5	-14595.3	0.747683	-1.99877	0.01	1.94187
1739.97	-35944.5	-14595.3	0.714735	-2.03267	0.01	1.97059
1739.99	-35944.5	-14595.3	0.679523	-2.05957	0.01	1.99712
1740.01	-35944.5	-14595.3	0.645761	-2.07774	0.01	2.01576
1740.02	-35944.5	-14595.3	0.612737	-2.08804	0.01	2.03182
1740.04	-35944.5	-14595.4	0.576724	-2.10318	0.01	2.05061
1740.06	-35944.5	-14595.4	0.537901	-2.12416	0.01	2.07441
1740.07	-35944.5	-14595.4	0.500688	-2.1444	0.01	2.09856
1740.09	-35944.5	-14595.4	0.467524	-2.1641	0.00999999	2.12227
1740.11	-35944.5	-14595.4	0.428929	-2.18845	0.01	2.14974
1740.12	-35944.5	-14595.4	0.39222	-2.21511	0.00999995	2.17716
1740.14	-35944.5	-14595.4	0.352353	-2.2389	0.0100002	2.20029
1740.16	-35944.5	-14595.4	0.313333	-2.25333	0.01	2.21895
1740.18	-35944.5	-14595.4	0.273333	-2.26667	0.01	2.23203
1740.19	-35944.5	-14595.4	0.234443	-2.28109	0.0100107	2.2482
1740.21	-35944.5	-14595.4	0.197916	-2.30094	0.00995903	2.26354
1740.23	-35944.5	-14595.4	0.160952	-2.31824	0.0101539	2.27689
1740.24	-35944.5	-14595.4	0.118478	-2.32612	0.0135064	2.29005
1740.26	-35944.5	-14595.4	0.0785091	-2.35641	0.0134447	2.2732
1740.28	-35944.5	-14595.4	0.0392699	-2.25745	0.0127036	1.93373
