# Supplementary material for: Extraction of driving behavior primitives considering driver expectation and vehicle dynamics
Source: PLoS One. 2025 Dec 31;20(12):e0340123. doi: 10.1371/journal.pone.0340123 (PMC12755792; doi:10.1371/journal.pone.0340123)
Supplement: S2 File — The dataset utilized in this study is organized into two main folders, categorizing driving scenarios into straight driving and turning maneuvers. These folders contain the raw, unprocessed behavioral data. For a detailed description of the variables and format within the.xlsx files, please refer to the accompanying readme.txt file. (ZIP) [file pone.0340123.s002.zip › DataSetForPimitiveExaction-2/turning/d1c21_w_2.xlsx]

## Sheet: Sheet1
1752.6	-35944.9	-14596.4	1.3782	1.21505	1.65115e-05	0.435711
1752.62	-35944.9	-14596.4	1.40243	1.24803	-4.98804e-05	0.358129
1752.64	-35944.9	-14596.5	1.42333	1.27587	0.000194973	0.291582
1752.65	-35944.9	-14596.5	1.44305	1.2965	-0.00259171	0.234193
1752.67	-35944.9	-14596.5	1.46405	1.31758	-0.00638357	0.180131
1752.69	-35944.9	-14596.5	1.48724	1.3351	-0.00688586	0.135458
1752.7	-35944.9	-14596.5	1.51051	1.34568	-0.0037773	0.0968661
1752.72	-35944.9	-14596.6	1.53523	1.35303	-0.000208282	0.0628158
1752.74	-35944.9	-14596.6	1.55866	1.35648	0.00317296	0.0351939
1752.76	-35945	-14596.6	1.58191	1.35989	0.00633992	0.0131768
1752.77	-35945	-14596.7	1.60667	1.36	0.0133333	-0.00544662
1752.79	-35945	-14596.7	1.63	1.36	0.0166667	-0.0185185
1752.81	-35945	-14596.7	1.65	1.36	0.02	-0.0294118
1752.82	-35945	-14596.7	1.6712	1.35988	0.0199741	-0.0386241
1752.84	-35945	-14596.8	1.69126	1.35649	0.0200064	-0.0474288
1752.86	-35945	-14596.8	1.71479	1.35694	0.0200005	-0.0635431
1752.87	-35945	-14596.8	1.73952	1.36892	0.0199826	-0.104846
1752.89	-35945	-14596.8	1.76262	1.4022	0.0200692	-0.185954
1752.91	-35945.1	-14596.9	1.78649	1.46527	0.0197347	-0.31168
1752.93	-35945.1	-14596.9	1.81478	1.54427	0.0160397	-0.479446
1752.94	-35945.1	-14596.9	1.84176	1.62371	0.0126326	-0.655942
1752.96	-35945.1	-14597	1.87177	1.70019	0.00991806	-0.850625
1752.98	-35945.1	-14597	1.90027	1.77235	0.00939519	-1.0661
1752.99	-35945.1	-14597	1.9302	1.82845	0.00638312	-1.26974
1753.01	-35945.1	-14597	1.96135	1.87371	0.00656481	-1.4749
1753.03	-35945.1	-14597.1	1.9968	1.91441	0.00760651	-1.67453
1753.04	-35945.1	-14597.1	2.0296	1.95144	0.00997734	-1.84728
1753.06	-35945.2	-14597.1	2.06369	1.99899	0.0114928	-2.00965
1753.08	-35945.2	-14597.2	2.09876	2.05778	0.0191712	-2.1617
1753.1	-35945.2	-14597.2	2.13131	2.11794	0.0258968	-2.29197
1753.11	-35945.2	-14597.2	2.16685	2.17737	0.0312276	-2.41611
1753.13	-35945.2	-14597.3	2.20517	2.23063	0.0363898	-2.52726
1753.15	-35945.2	-14597.3	2.24287	2.27262	0.0496846	-2.61409
1753.16	-35945.2	-14597.3	2.2828	2.30707	0.0674724	-2.68643
1753.18	-35945.2	-14597.4	2.32208	2.33569	0.0838415	-2.74268
1753.2	-35945.3	-14597.4	2.36197	2.35372	0.0934613	-2.78152
1753.21	-35945.3	-14597.5	2.40322	2.3653	0.100178	-2.80854
1753.23	-35945.3	-14597.5	2.44517	2.37396	0.105255	-2.82348
1753.25	-35945.3	-14597.5	2.48239	2.37913	0.109498	-2.82801
1753.27	-35945.3	-14597.6	2.52223	2.37871	0.118861	-2.82284
1753.28	-35945.3	-14597.6	2.56393	2.37313	0.129157	-2.80917
1753.3	-35945.4	-14597.7	2.60308	2.36432	0.139768	-2.7897
1753.32	-35945.4	-14597.7	2.64541	2.35392	0.145748	-2.764
1753.33	-35945.4	-14597.7	2.6838	2.34168	0.149012	-2.73493
1753.35	-35945.4	-14597.8	2.72239	2.32656	0.150223	-2.70431
1753.37	-35945.4	-14597.8	2.76181	2.30602	0.14995	-2.67097
1753.38	-35945.4	-14597.9	2.80192	2.28822	0.150013	-2.63933
1753.4	-35945.5	-14597.9	2.83879	2.26944	0.149997	-2.6103
1753.42	-35945.5	-14598	2.88015	2.24872	0.15	-2.5773
1753.44	-35945.5	-14598	2.91833	2.22165	0.150001	-2.53786
1753.45	-35945.5	-14598	2.95468	2.17945	0.149995	-2.48715
1753.47	-35945.5	-14598.1	2.99058	2.11848	0.150016	-2.42011
1753.49	-35945.5	-14598.2	3.02421	2.05171	0.149937	-2.34893
1753.5	-35945.6	-14598.2	3.05729	1.98525	0.150237	-2.27935
1753.52	-35945.6	-14598.3	3.09251	1.91764	0.14713	-2.20842
1753.54	-35945.6	-14598.3	3.12633	1.85674	0.143739	-2.1453
1753.55	-35945.6	-14598.3	3.15635	1.80003	0.140267	-2.08654
1753.57	-35945.7	-14598.4	3.18826	1.74322	0.139906	-2.02724
1753.59	-35945.7	-14598.4	3.21505	1.69267	0.143037	-1.97664
1753.61	-35945.7	-14598.5	3.2449	1.64929	0.149549	-1.92977
1753.62	-35945.7	-14598.5	3.27333	1.60333	0.156667	-1.88344
1753.64	-35945.7	-14598.6	3.3	1.56333	0.16	-1.84096
1753.66	-35945.8	-14598.6	3.32333	1.52667	0.163333	-1.80392
1753.67	-35945.8	-14598.7	3.35165	1.49485	0.170527	-1.7694
1753.69	-35945.8	-14598.8	3.37823	1.46504	0.180626	-1.74133
1753.71	-35945.8	-14598.8	3.40485	1.43836	0.190496	-1.71407
1753.72	-35945.9	-14598.9	3.42953	1.41026	0.197396	-1.68773
1753.74	-35945.9	-14598.9	3.45247	1.38754	0.204281	-1.66526
1753.76	-35945.9	-14599	3.47244	1.36777	0.214836	-1.64467
1753.78	-35945.9	-14599	3.49357	1.35063	0.229298	-1.62534
1753.79	-35945.9	-14599.1	3.51382	1.33811	0.241648	-1.60983
1753.81	-35946	-14599.1	3.53772	1.3282	0.247429	-1.59656
1753.83	-35946	-14599.2	3.56231	1.31749	0.25055	-1.58824
1753.84	-35946	-14599.2	3.58535	1.308	0.255043	-1.60371
1753.86	-35946	-14599.3	3.60927	1.29624	0.26643	-1.65003
1753.88	-35946.1	-14599.4	3.63293	1.2709	0.281188	-1.71872
1753.89	-35946.1	-14599.4	3.65261	1.22198	0.291831	-1.76364
1753.91	-35946.1	-14599.5	3.67187	1.13947	0.293764	-1.78894
1753.93	-35946.1	-14599.5	3.69056	1.04334	0.291345	-1.81185
1753.95	-35946.2	-14599.6	3.70855	0.941049	0.285059	-1.85243
1753.96	-35946.2	-14599.6	3.7217	0.810897	0.282252	-1.89463
1753.98	-35946.2	-14599.7	3.7345	0.659346	0.278325	-1.91633
1754	-35946.2	-14599.8	3.74415	0.501958	0.276478	-1.91389
1754.01	-35946.3	-14599.8	3.75338	0.336188	0.27645	-1.90071
1754.03	-35946.3	-14599.9	3.75866	0.174038	0.27819	-1.88618
1754.05	-35946.3	-14599.9	3.76049	0.0394105	0.28035	-1.8748
1754.06	-35946.3	-14600	3.75852	-0.0742293	0.279917	-1.87274
1754.08	-35946.4	-14600	3.75484	-0.164962	0.280017	-1.87841
1754.1	-35946.4	-14600.1	3.75154	-0.235629	0.280019	-1.88209
1754.12	-35946.4	-14600.2	3.74838	-0.302942	0.279913	-1.87496
1754.13	-35946.5	-14600.2	3.74295	-0.363366	0.280359	-1.86007
1754.15	-35946.5	-14600.3	3.73608	-0.408141	0.277972	-1.84721
1754.17	-35946.5	-14600.3	3.72911	-0.442637	0.276438	-1.83748
1754.18	-35946.5	-14600.4	3.72256	-0.471557	0.276658	-1.82965
1754.2	-35946.6	-14600.4	3.71388	-0.491716	0.276936	-1.82003
1754.22	-35946.6	-14600.5	3.7028	-0.504152	0.274622	-1.80839
1754.23	-35946.6	-14600.6	3.69512	-0.509836	0.270585	-1.79713
1754.25	-35946.6	-14600.6	3.68859	-0.508086	0.270095	-1.78781
1754.27	-35946.7	-14600.7	3.68227	-0.502361	0.267948	-1.77988
1754.29	-35946.7	-14600.7	3.67267	-0.492733	0.26388	-1.77348
1754.3	-35946.7	-14600.8	3.66206	-0.480235	0.263211	-1.76961
1754.32	-35946.8	-14600.8	3.65451	-0.463162	0.263328	-1.76805
1754.34	-35946.8	-14600.9	3.64776	-0.446258	0.263451	-1.768
1754.35	-35946.8	-14600.9	3.6415	-0.429459	0.262868	-1.76718
1754.37	-35946.8	-14601	3.63113	-0.414957	0.269053	-1.76429
1754.39	-35946.9	-14601.1	3.62407	-0.401398	0.275935	-1.7553
1754.4	-35946.9	-14601.1	3.61728	-0.391154	0.282502	-1.73982
1754.42	-35946.9	-14601.2	3.61359	-0.380625	0.289612	-1.71709
1754.44	-35946.9	-14601.2	3.60709	-0.370567	0.296201	-1.69414
1754.46	-35947	-14601.3	3.60039	-0.360637	0.306008	-1.66947
1754.47	-35947	-14601.4	3.59333	-0.35	0.316667	-1.63508
1754.49	-35947	-14601.4	3.58667	-0.343333	0.323333	-1.5915
1754.51	-35947.1	-14601.4	3.58333	-0.336667	0.326667	-1.53595
1754.52	-35947.1	-14601.5	3.57637	-0.333156	0.326773	-1.47233
1754.54	-35947.1	-14601.6	3.57303	-0.329799	0.330146	-1.41278
1754.56	-35947.1	-14601.6	3.56638	-0.326473	0.329861	-1.3573
1754.57	-35947.2	-14601.7	3.56267	-0.322849	0.32614	-1.30343
1754.59	-35947.2	-14601.7	3.55616	-0.319915	0.318657	-1.25889
1754.61	-35947.2	-14601.8	3.55263	-0.319776	0.305243	-1.22256
1754.63	-35947.3	-14601.8	3.54588	-0.316016	0.294735	-1.1927
1754.64	-35947.3	-14601.9	3.54233	-0.31267	0.285684	-1.172
1754.66	-35947.3	-14601.9	3.5359	-0.309793	0.282721	-1.15381
1754.68	-35947.3	-14602	3.53191	-0.310069	0.279728	-1.13826
1754.69	-35947.4	-14602	3.52575	-0.309979	0.279932	-1.12585
1754.71	-35947.4	-14602.1	3.52182	-0.310015	0.280591	-1.11519
1754.73	-35947.4	-14602.2	3.51549	-0.309948	0.284322	-1.10482
1754.74	-35947.5	-14602.2	3.51154	-0.310192	0.287972	-1.09558
1754.76	-35947.5	-14602.2	3.50551	-0.309195	0.289497	-1.08846
1754.78	-35947.5	-14602.3	3.50107	-0.305491	0.285224	-1.08375
1754.8	-35947.5	-14602.4	3.49545	-0.301811	0.28268	-1.08002
1754.81	-35947.6	-14602.4	3.4914	-0.30045	0.284815	-1.07487
1754.83	-35947.6	-14602.5	3.48525	-0.297018	0.293368	-1.06109
1754.85	-35947.6	-14602.5	3.48136	-0.314117	0.303739	-1.02312
1754.86	-35947.7	-14602.6	3.47427	-0.391595	0.312725	-0.947267
1754.88	-35947.7	-14602.6	3.46615	-0.502904	0.31947	-0.841973
1754.9	-35947.7	-14602.7	3.45581	-0.606446	0.325761	-0.741388
1754.91	-35947.7	-14602.7	3.44584	-0.691829	0.334227	-0.631544
1754.93	-35947.8	-14602.8	3.43408	-0.809086	0.344003	-0.495963
1754.95	-35947.8	-14602.8	3.41943	-0.967425	0.347319	-0.328735
1754.97	-35947.8	-14602.9	3.40015	-1.1562	0.345352	-0.133062
1754.98	-35947.9	-14602.9	3.3794	-1.3221	0.340133	0.0646385
1755	-35947.9	-14603	3.35835	-1.46826	0.332109	0.249356
1755.02	-35947.9	-14603	3.332	-1.6216	0.318143	0.446714
1755.03	-35947.9	-14603.1	3.30261	-1.76513	0.29674	0.635216
1755.05	-35948	-14603.1	3.27085	-1.8824	0.271454	0.801111
1755.07	-35948	-14603.2	3.23569	-1.99179	0.242801	0.970158
1755.08	-35948	-14603.2	3.20183	-2.0934	0.219633	1.13696
1755.1	-35948.1	-14603.2	3.16676	-2.16903	0.202291	1.29844
1755.12	-35948.1	-14603.3	3.12802	-2.22339	0.187331	1.45637
1755.14	-35948.1	-14603.4	3.09061	-2.26397	0.17389	1.59683
1755.15	-35948.1	-14603.4	3.05432	-2.29217	0.160664	1.72828
1755.17	-35948.2	-14603.4	3.016	-2.32054	0.146692	1.88844
1755.19	-35948.2	-14603.5	2.97604	-2.34047	0.132891	2.05865
1755.2	-35948.2	-14603.5	2.93629	-2.34944	0.122068	2.22538
1755.22	-35948.2	-14603.6	2.89418	-2.34762	0.11435	2.3794
1755.24	-35948.3	-14603.6	2.85329	-2.34162	0.110287	2.49456
1755.25	-35948.3	-14603.6	2.81689	-2.32921	0.109915	2.57628
1755.27	-35948.3	-14603.7	2.77481	-2.3151	0.110053	2.63512
1755.29	-35948.3	-14603.7	2.73767	-2.29866	0.109836	2.67126
1755.31	-35948.4	-14603.8	2.69811	-2.28201	0.112892	2.69125
1755.32	-35948.4	-14603.8	2.65888	-2.26436	0.116422	2.70018
1755.34	-35948.4	-14603.8	2.62212	-2.24763	0.119985	2.7016
1755.36	-35948.4	-14603.9	2.58557	-2.23101	0.116902	2.69856
1755.37	-35948.5	-14603.9	2.54667	-2.21333	0.113333	2.69063
1755.39	-35948.5	-14604	2.51	-2.19333	0.106667	2.67429
1755.41	-35948.5	-14604	2.47333	-2.16333	0.1	2.64924
1755.42	-35948.5	-14604	2.4344	-2.12795	0.0930007	2.61565
1755.44	-35948.6	-14604.1	2.398	-2.09479	0.0899463	2.58307
1755.46	-35948.6	-14604.1	2.36464	-2.06114	0.0899932	2.54775
1755.48	-35948.6	-14604.1	2.32928	-2.01759	0.0901722	2.50179
1755.49	-35948.6	-14604.2	2.29609	-1.96317	0.0939654	2.44727
1755.51	-35948.6	-14604.2	2.26283	-1.89814	0.100962	2.38178
1755.53	-35948.7	-14604.2	2.23113	-1.82451	0.107186	2.31145
1755.54	-35948.7	-14604.3	2.20197	-1.76284	0.106289	2.24731
1755.56	-35948.7	-14604.3	2.17458	-1.70248	0.102245	2.18617
1755.58	-35948.7	-14604.3	2.14323	-1.6438	0.0951494	2.12629
1755.59	-35948.7	-14604.3	2.1171	-1.59643	0.0878452	2.07766
1755.61	-35948.8	-14604.4	2.09075	-1.55859	0.0779016	2.03647
1755.63	-35948.8	-14604.4	2.06566	-1.52821	0.0721739	2.00171
1755.65	-35948.8	-14604.4	2.03892	-1.50358	0.0688929	1.9753
1755.66	-35948.8	-14604.5	2.01157	-1.48456	0.0664566	1.95182
1755.68	-35948.8	-14604.5	1.98459	-1.46805	0.0664828	1.93135
1755.7	-35948.9	-14604.5	1.962	-1.45634	0.0677868	1.91462
1755.71	-35948.9	-14604.6	1.93792	-1.4463	0.0701874	1.89877
1755.73	-35948.9	-14604.6	1.91354	-1.43585	0.070779	1.88359
1755.75	-35948.9	-14604.6	1.89056	-1.4257	0.0758191	1.86918
1755.76	-35948.9	-14604.6	1.86647	-1.41685	0.0831165	1.85623
1755.78	-35948.9	-14604.7	1.84216	-1.41014	0.0888083	1.84486
1755.8	-35949	-14604.7	1.8192	-1.40385	0.0901546	1.83503
1755.82	-35949	-14604.7	1.795	-1.39523	0.0900737	1.82313
1755.83	-35949	-14604.7	1.7708	-1.38465	0.0890244	1.80997
1755.85	-35949	-14604.8	1.74784	-1.37447	0.0819046	1.79753
1755.87	-35949	-14604.8	1.72353	-1.36615	0.0708159	1.78555
1755.88	-35949	-14604.8	1.69944	-1.3589	0.0619139	1.77584
1755.9	-35949.1	-14604.8	1.67645	-1.35542	0.0596353	1.76634
1755.92	-35949.1	-14604.9	1.65213	-1.34566	0.0600142	1.75328
1755.93	-35949.1	-14604.9	1.62781	-1.3301	0.0602764	1.73366
1755.95	-35949.1	-14604.9	1.60702	-1.30639	0.0579752	1.70997
1755.97	-35949.1	-14604.9	1.58627	-1.28084	0.0546454	1.67995
1755.99	-35949.1	-14604.9	1.56574	-1.25113	0.0485269	1.64513
1756	-35949.2	-14605	1.54611	-1.20856	0.0441044	1.60409
1756.02	-35949.2	-14605	1.52473	-1.15318	0.040938	1.55594
1756.04	-35949.2	-14605	1.50703	-1.10129	0.0371661	1.51083
1756.05	-35949.2	-14605	1.49074	-1.05232	0.0365963	1.46933
1756.07	-35949.2	-14605.1	1.47307	-0.995197	0.036528	1.41797
1756.09	-35949.2	-14605.1	1.45627	-0.918853	0.0391594	1.35214
1756.1	-35949.2	-14605.1	1.43951	-0.822816	0.045185	1.26901
1756.12	-35949.3	-14605.1	1.4248	-0.708732	0.0553041	1.17362
1756.14	-35949.3	-14605.1	1.41428	-0.620517	0.065829	1.07956
1756.16	-35949.3	-14605.1	1.40742	-0.514392	0.0697406	0.980066
1756.17	-35949.3	-14605.2	1.40043	-0.379274	0.0730484	0.845208
1756.19	-35949.3	-14605.2	1.39365	-0.206825	0.0795091	0.697349
1756.21	-35949.3	-14605.2	1.3901	-0.0429312	0.0893421	0.54386
1756.22	-35949.3	-14605.2	1.39	0.116667	0.1	0.399782
1756.24	-35949.4	-14605.2	1.39333	0.233333	0.106667	0.29085
1756.26	-35949.4	-14605.3	1.4	0.32	0.113333	0.20915
1756.27	-35949.4	-14605.3	1.40708	0.390223	0.117069	0.145
1756.29	-35949.4	-14605.3	1.41368	0.438996	0.127256	0.102494
1756.31	-35949.4	-14605.3	1.42057	0.47166	0.137439	0.0726082
1756.33	-35949.4	-14605.3	1.43095	0.495671	0.151252	0.0525012
1756.34	-35949.5	-14605.4	1.4377	0.511679	0.157171	0.0389693
1756.36	-35949.5	-14605.4	1.44761	0.524728	0.160123	0.0295292
1756.38	-35949.5	-14605.4	1.45496	0.534918	0.16005	0.0231539
1756.39	-35949.5	-14605.4	1.46467	0.540363	0.159609	0.0202944
1756.41	-35949.5	-14605.4	1.47158	0.539905	0.156122	0.0181522
1756.43	-35949.5	-14605.5	1.48251	0.54004	0.151837	0.0156248
1756.44	-35949.5	-14605.5	1.49228	0.539955	0.145762	0.0123563
1756.46	-35949.6	-14605.5	1.50249	0.540137	0.141854	0.0108378
1756.48	-35949.6	-14605.5	1.51303	0.539279	0.135311	0.0130576
1756.5	-35949.6	-14605.5	1.52284	0.535682	0.132293	0.0201546
1756.51	-35949.6	-14605.6	1.53328	0.532108	0.129718	0.0345767
1756.53	-35949.6	-14605.6	1.5427	0.529876	0.130084	0.0588272
1756.55	-35949.6	-14605.6	1.54895	0.529206	0.129978	0.0946972
1756.56	-35949.7	-14605.6	1.55565	0.525331	0.130004	0.144752
1756.58	-35949.7	-14605.6	1.56388	0.521959	0.130003	0.204617
1756.6	-35949.7	-14605.7	1.57412	0.518646	0.129983	0.267086
1756.61	-35949.7	-14605.7	1.58437	0.515206	0.130063	0.340624
1756.63	-35949.7	-14605.7	1.59472	0.511762	0.129733	0.423569
1756.65	-35949.7	-14605.7	1.60491	0.508364	0.131353	0.506704
1756.67	-35949.8	-14605.7	1.61356	0.505334	0.134795	0.598047
1756.68	-35949.8	-14605.8	1.62026	0.499662	0.14005	0.694134
1756.7	-35949.8	-14605.8	1.62652	0.495006	0.146508	0.789417
1756.72	-35949.8	-14605.8	1.63542	0.489534	0.155668	0.887751
1756.73	-35949.8	-14605.8	1.64593	0.484702	0.164203	0.978719
1756.75	-35949.8	-14605.9	1.6561	0.479467	0.170782	1.05627
1756.77	-35949.9	-14605.9	1.66435	0.474311	0.175563	1.12751
1756.78	-35949.9	-14605.9	1.67107	0.471228	0.179082	1.18583
1756.8	-35949.9	-14605.9	1.67722	0.46785	0.180133	1.23074
1756.82	-35949.9	-14606	1.68698	0.464374	0.180213	1.26983
1756.84	-35949.9	-14606	1.69496	0.46096	0.177806	1.3007
1756.85	-35950	-14606	1.70133	0.457672	0.174361	1.32493
1756.87	-35950	-14606	1.70814	0.454161	0.170598	1.34397
1756.89	-35950	-14606	1.71747	0.450769	0.169871	1.35631
1756.9	-35950	-14606.1	1.72789	0.447474	0.169966	1.36368
1756.92	-35950	-14606.1	1.73552	0.443952	0.170215	1.36781
1756.94	-35950	-14606.1	1.74216	0.440579	0.16727	1.36845
1756.95	-35950.1	-14606.1	1.7488	0.437263	0.164217	1.36569
1756.97	-35950.1	-14606.2	1.75583	0.433775	0.157365	1.36031
1756.99	-35950.1	-14606.2	1.76262	0.430268	0.153783	1.35191
1757.01	-35950.1	-14606.2	1.76897	0.429797	0.147573	1.34054
1757.02	-35950.1	-14606.2	1.77944	0.433044	0.140373	1.32253
1757.04	-35950.2	-14606.2	1.78631	0.439502	0.133822	1.30194
1757.06	-35950.2	-14606.3	1.79295	0.449375	0.123912	1.27821
1757.07	-35950.2	-14606.3	1.8	0.46	0.113333	1.25163
1757.09	-35950.2	-14606.3	1.81	0.47	0.0966667	1.22658
1757.11	-35950.2	-14606.3	1.81667	0.476667	0.0866667	1.20261
1757.12	-35950.3	-14606.4	1.82372	0.483603	0.079842	1.17947
1757.14	-35950.3	-14606.4	1.83049	0.486978	0.0799347	1.15664
1757.16	-35950.3	-14606.4	1.84064	0.493615	0.0764636	1.13361
1757.18	-35950.3	-14606.4	1.85121	0.497323	0.072646	1.10832
1757.19	-35950.4	-14606.5	1.86114	0.503867	0.0661113	1.08687
1757.21	-35950.4	-14606.5	1.8713	0.50728	0.0628458	1.06477
1757.23	-35950.4	-14606.5	1.88144	0.514634	0.0601568	1.04041
1757.24	-35950.4	-14606.5	1.88778	0.521097	0.0639003	1.01634
1757.26	-35950.4	-14606.6	1.89449	0.528039	0.0677914	0.991298
1757.28	-35950.5	-14606.6	1.90214	0.534247	0.074362	0.967015
1757.29	-35950.5	-14606.6	1.91238	0.538034	0.0778792	0.943605
1757.31	-35950.5	-14606.6	1.92246	0.544477	0.0850292	0.921575
1757.33	-35950.5	-14606.7	1.93302	0.547572	0.0921942	0.899083
1757.35	-35950.5	-14606.7	1.94288	0.550996	0.0977197	0.880094
1757.36	-35950.6	-14606.7	1.95311	0.554333	0.101733	0.859605
1757.38	-35950.6	-14606.7	1.96361	0.558006	0.109246	0.838057
1757.4	-35950.6	-14606.8	1.97348	0.5605	0.115182	0.819267
1757.41	-35950.6	-14606.8	1.98369	0.558935	0.115877	0.802965
1757.43	-35950.6	-14606.8	1.99443	0.555263	0.111821	0.790484
1757.45	-35950.7	-14606.8	2.00296	0.551802	0.108607	0.780061
1757.46	-35950.7	-14606.9	2.00957	0.549534	0.105491	0.768028
1757.48	-35950.7	-14606.9	2.01629	0.551286	0.100167	0.753036
1757.5	-35950.7	-14606.9	2.02436	0.555594	0.094897	0.734836
1757.52	-35950.8	-14606.9	2.03505	0.566848	0.091325	0.70821
1757.53	-35950.8	-14607	2.04543	0.591113	0.0909389	0.670551
1757.55	-35950.8	-14607	2.05492	0.627293	0.0967186	0.622099
1757.57	-35950.8	-14607	2.06729	0.681252	0.103771	0.560498
1757.58	-35950.9	-14607	2.08131	0.740352	0.110649	0.493135
1757.6	-35950.9	-14607.1	2.09447	0.798478	0.117132	0.42321
1757.62	-35950.9	-14607.1	2.10807	0.87346	0.124415	0.340127
1757.63	-35950.9	-14607.1	2.12409	0.957593	0.129151	0.250422
1757.65	-35950.9	-14607.2	2.14038	1.0398	0.131758	0.160107
1757.67	-35951	-14607.2	2.16033	1.12912	0.137778	0.0607438
1757.69	-35951	-14607.2	2.18069	1.22239	0.14477	-0.0404501
1757.7	-35951	-14607.2	2.20277	1.31783	0.15137	-0.140737
1757.72	-35951	-14607.3	2.22765	1.41525	0.158159	-0.244473
1757.74	-35951.1	-14607.3	2.25101	1.49882	0.16736	-0.337559
1757.75	-35951.1	-14607.3	2.27684	1.57335	0.17981	-0.418412
1757.77	-35951.1	-14607.4	2.3048	1.6397	0.196622	-0.495789
1757.79	-35951.1	-14607.4	2.33497	1.69202	0.216467	-0.564673
1757.8	-35951.2	-14607.4	2.3617	1.7336	0.236346	-0.632086
1757.82	-35951.2	-14607.4	2.39288	1.76653	0.25762	-0.707883
1757.84	-35951.2	-14607.5	2.42324	1.79386	0.275045	-0.779524
1757.86	-35951.2	-14607.5	2.45299	1.81461	0.285847	-0.847277
1757.87	-35951.3	-14607.5	2.48485	1.82938	0.289945	-0.911538
1757.89	-35951.3	-14607.6	2.51483	1.8364	0.289946	-0.966427
1757.91	-35951.3	-14607.6	2.54803	1.83989	0.293049	-1.02143
1757.92	-35951.4	-14607.6	2.58	1.84	0.3	-1.0915
1757.94	-35951.4	-14607.7	2.61	1.83667	0.313333	-1.17647
1757.96	-35951.4	-14607.7	2.64	1.83	0.326667	-1.27778
1757.97	-35951.5	-14607.7	2.67183	1.8194	0.344372	-1.39581
1757.99	-35951.5	-14607.8	2.70173	1.80931	0.360978	-1.50864
1758.01	-35951.5	-14607.8	2.73185	1.79586	0.377598	-1.61752
1758.03	-35951.5	-14607.8	2.76365	1.78141	0.391396	-1.72151
1758.04	-35951.6	-14607.9	2.79346	1.76499	0.400935	-1.80371
1758.06	-35951.6	-14607.9	2.82368	1.75148	0.407274	-1.86601
1758.08	-35951.6	-14607.9	2.85559	1.73355	0.410117	-1.91187
1758.09	-35951.7	-14608	2.88467	1.71715	0.410239	-1.94152
1758.11	-35951.7	-14608	2.91211	1.70021	0.414339	-1.96761
1758.13	-35951.7	-14608.1	2.94331	1.68275	0.422188	-1.99211
1758.14	-35951.8	-14608.1	2.97006	1.66567	0.432376	-2.01049
1758.16	-35951.8	-14608.1	3.00027	1.64484	0.442434	-2.02465
1758.18	-35951.9	-14608.2	3.02794	1.62471	0.453175	-2.03389
1758.2	-35951.9	-14608.2	3.05438	1.60854	0.462216	-2.03936
1758.21	-35951.9	-14608.2	3.08162	1.59169	0.468566	-2.03958
1758.23	-35952	-14608.3	3.10962	1.57283	0.476391	-2.03309
1758.25	-35952	-14608.3	3.13592	1.55416	0.488143	-2.02129
1758.26	-35952	-14608.4	3.16326	1.53594	0.508491	-2.00469
1758.28	-35952.1	-14608.4	3.1914	1.51621	0.532266	-1.98482
1758.3	-35952.1	-14608.4	3.21644	1.49871	0.550686	-1.96215
1758.31	-35952.1	-14608.5	3.2399	1.47903	0.565054	-1.9368
1758.33	-35952.2	-14608.5	3.26583	1.46215	0.573419	-1.9109
1758.35	-35952.2	-14608.6	3.29235	1.44551	0.579477	-1.88851
1758.37	-35952.3	-14608.6	3.32023	1.42865	0.58792	-1.86589
1758.38	-35952.3	-14608.6	3.34616	1.40925	0.600011	-1.84438
1758.4	-35952.4	-14608.7	3.36875	1.39106	0.61518	-1.82555
1758.42	-35952.4	-14608.7	3.39318	1.37377	0.632711	-1.80813
1758.43	-35952.4	-14608.8	3.41714	1.35845	0.650124	-1.7932
1758.45	-35952.5	-14608.8	3.44052	1.34567	0.664864	-1.77993
1758.47	-35952.5	-14608.8	3.4627	1.33164	0.676666	-1.76635
1758.48	-35952.6	-14608.9	3.4831	1.31795	0.684543	-1.75284
1758.5	-35952.6	-14608.9	3.50248	1.30482	0.690866	-1.74048
1758.52	-35952.6	-14609	3.52593	1.29079	0.69798	-1.72941
1758.54	-35952.7	-14609	3.5499	1.27726	0.704572	-1.72088
1758.55	-35952.7	-14609	3.57326	1.26372	0.711957	-1.71508
1758.57	-35952.8	-14609.1	3.59515	1.25235	0.713492	-1.70941
1758.59	-35952.8	-14609.1	3.61542	1.24234	0.713671	-1.70394
1758.6	-35952.9	-14609.2	3.63491	1.23241	0.71033	-1.69771
1758.62	-35952.9	-14609.2	3.65885	1.22186	0.712714	-1.69074
1758.64	-35953	-14609.3	3.68287	1.21173	0.713426	-1.68417
1758.65	-35953	-14609.3	3.70309	1.20182	0.713564	-1.67692
1758.67	-35953.1	-14609.3	3.72424	1.19123	0.710372	-1.6669
1758.69	-35953.1	-14609.4	3.74416	1.18115	0.709745	-1.65511
1758.71	-35953.2	-14609.4	3.76729	1.17122	0.712946	-1.64118
1758.72	-35953.2	-14609.5	3.78878	1.16061	0.716356	-1.62615
1758.74	-35953.3	-14609.5	3.80895	1.15058	0.72301	-1.61189
1758.76	-35953.3	-14609.5	3.82558	1.14058	0.726471	-1.59885
1758.77	-35953.4	-14609.6	3.84667	1.13	0.73	-1.58279
1758.79	-35953.4	-14609.6	3.86667	1.11333	0.73	-1.55991
1758.81	-35953.5	-14609.7	3.88667	1.08333	0.733333	-1.52614
1758.82	-35953.5	-14609.7	3.90433	1.03703	0.740431	-1.47857
1758.84	-35953.6	-14609.8	3.92096	0.987231	0.747014	-1.42955
1758.86	-35953.6	-14609.8	3.93773	0.940355	0.753866	-1.37813
1758.88	-35953.7	-14609.8	3.95506	0.887333	0.764576	-1.32517
1758.89	-35953.7	-14609.9	3.96846	0.84167	0.77454	-1.2764
1758.91	-35953.8	-14609.9	3.98517	0.793006	0.784317	-1.22135
1758.93	-35953.8	-14610	3.99912	0.71878	0.791126	-1.14663
1758.94	-35953.9	-14610	4.01193	0.625271	0.797947	-1.05282
1758.96	-35953.9	-14610.1	4.02188	0.506987	0.804127	-0.937606
1758.98	-35954	-14610.1	4.032	0.372588	0.807526	-0.807246
1758.99	-35954.1	-14610.2	4.03775	0.247176	0.810297	-0.682474
1759.01	-35954.1	-14610.2	4.04019	0.119926	0.809797	-0.558511
1759.03	-35954.2	-14610.2	4.03995	0.000570433	0.810752	-0.438908
1759.05	-35954.2	-14610.3	4.03997	-0.0967162	0.81427	-0.343296
1759.06	-35954.3	-14610.3	4.04018	-0.173128	0.818051	-0.264779
1759.08	-35954.3	-14610.4	4.03903	-0.227402	0.819266	-0.202786
1759.1	-35954.4	-14610.4	4.03572	-0.272085	0.816101	-0.156634
1759.11	-35954.4	-14610.4	4.03088	-0.315083	0.817398	-0.112843
1759.13	-35954.5	-14610.5	4.0251	-0.357143	0.823489	-0.070452
1759.15	-35954.5	-14610.5	4.02102	-0.394189	0.83492	-0.0324604
1759.16	-35954.6	-14610.6	4.01366	-0.426976	0.850744	0.00351636
1759.18	-35954.7	-14610.6	4.00683	-0.455202	0.865838	0.0343287
1759.2	-35954.7	-14610.6	4.00024	-0.476476	0.872312	0.0587178
1759.22	-35954.8	-14610.7	3.99333	-0.494235	0.87301	0.0786035
1759.23	-35954.8	-14610.7	3.98644	-0.504216	0.876283	0.0921023
1759.25	-35954.9	-14610.8	3.97977	-0.508776	0.883727	0.0988573
1759.27	-35954.9	-14610.8	3.97324	-0.510409	0.889472	0.100072
1759.28	-35955	-14610.8	3.96402	-0.508386	0.886865	0.0970437
1759.3	-35955.1	-14610.9	3.95584	-0.503364	0.878814	0.0900243
1759.32	-35955.1	-14610.9	3.94923	-0.493613	0.875762	0.0800693
1759.33	-35955.2	-14610.9	3.94229	-0.485466	0.881706	0.068969
1759.35	-35955.2	-14611	3.93574	-0.478811	0.899399	0.0601425
1759.37	-35955.3	-14611	3.92874	-0.474256	0.918176	0.0536865
1759.39	-35955.3	-14611.1	3.92192	-0.470746	0.93606	0.050507
1759.4	-35955.4	-14611.1	3.91534	-0.469825	0.944626	0.0492601
1759.42	-35955.4	-14611.1	3.90832	-0.470037	0.954698	0.0489161
1759.44	-35955.5	-14611.2	3.90154	-0.469989	0.956989	0.0497644
1759.45	-35955.6	-14611.2	3.89495	-0.470007	0.95721	0.0516437
1759.47	-35955.6	-14611.2	3.8879	-0.469987	0.951076	0.0549076
1759.49	-35955.7	-14611.3	3.88115	-0.470047	0.949638	0.0583277
1759.5	-35955.7	-14611.3	3.87455	-0.469824	0.95227	0.0576112
1759.52	-35955.8	-14611.3	3.86749	-0.472705	0.961893	0.0317065
1759.54	-35955.9	-14611.4	3.86076	-0.479192	0.974838	-0.0349329
1759.56	-35955.9	-14611.4	3.85416	-0.485826	0.991638	-0.144987
1759.57	-35956	-14611.4	3.84705	-0.493007	1.00271	-0.277842
1759.59	-35956	-14611.5	3.8405	-0.496507	1.01301	-0.394638
1759.61	-35956.1	-14611.5	3.83054	-0.499786	1.01339	-0.501719
1759.62	-35956.1	-14611.5	3.82333	-0.503333	1.01333	-0.638344
1759.64	-35956.2	-14611.6	3.81667	-0.506667	1.01	-0.801743
1759.66	-35956.2	-14611.6	3.81	-0.51	1.01	-0.986928
1759.67	-35956.3	-14611.6	3.79947	-0.50986	1.01002	-1.17236
1759.69	-35956.4	-14611.7	3.79298	-0.506494	1.0099	-1.32156
1759.71	-35956.4	-14611.7	3.78625	-0.502985	1.00644	-1.44617
1759.73	-35956.5	-14611.7	3.77919	-0.496039	1.00293	-1.56423
1759.74	-35956.5	-14611.7	3.77256	-0.493014	0.999664	-1.66624
1759.76	-35956.6	-14611.8	3.76584	-0.489552	0.996059	-1.7644
1759.78	-35956.7	-14611.8	3.75879	-0.486186	0.988354	-1.86189
1759.79	-35956.7	-14611.8	3.75218	-0.482279	0.978229	-1.95118
1759.81	-35956.8	-14611.9	3.74542	-0.475793	0.968138	-2.03999
1759.83	-35956.8	-14611.9	3.73843	-0.472613	0.95766	-2.12474
1759.84	-35956.9	-14611.9	3.73161	-0.4692	0.947331	-2.18963
1759.86	-35957	-14611.9	3.72573	-0.465877	0.932644	-2.24978
1759.88	-35957	-14612	3.7217	-0.462176	0.915283	-2.31745
1759.9	-35957.1	-14612	3.71463	-0.45969	0.904457	-2.39472
1759.91	-35957.1	-14612	3.708	-0.460232	0.90479	-2.47655
1759.93	-35957.2	-14612	3.70069	-0.45909	0.912707	-2.55061
1759.95	-35957.3	-14612.1	3.69537	-0.455422	0.918314	-2.60819
1759.96	-35957.3	-14612.1	3.69092	-0.451661	0.920254	-2.66161
1759.98	-35957.4	-14612.1	3.68385	-0.449975	0.91993	-2.71127
1760	-35957.4	-14612.1	3.67719	-0.448869	0.920027	-2.76385
1760.01	-35957.5	-14612.2	3.6698	-0.444984	0.919952	-2.81175
1760.03	-35957.5	-14612.2	3.66518	-0.441794	0.920163	-2.84861
1760.05	-35957.6	-14612.2	3.6602	-0.438427	0.919048	-2.87758
1760.07	-35957.7	-14612.2	3.655	-0.435063	0.913355	-2.90339
1760.08	-35957.7	-14612.3	3.64978	-0.431296	0.907525	-2.92587
1760.1	-35957.8	-14612.3	3.64488	-0.42968	0.907331	-2.94027
1760.12	-35957.8	-14612.3	3.63989	-0.430316	0.915506	-2.94702
1760.13	-35957.9	-14612.3	3.63258	-0.428253	0.924449	-2.94732
1760.15	-35958	-14612.3	3.62626	-0.42467	0.929283	-2.94556
1760.17	-35958	-14612.4	3.6188	-0.421259	0.928523	-2.9419
1760.18	-35958.1	-14612.4	3.61465	-0.417823	0.922491	-2.93666
1760.2	-35958.1	-14612.4	3.60891	-0.414516	0.915484	-2.93049
1760.22	-35958.2	-14612.4	3.6045	-0.41111	0.910578	-2.92367
1760.24	-35958.3	-14612.4	3.59846	-0.407337	0.910039	-2.91623
1760.25	-35958.3	-14612.5	3.59451	-0.406603	0.908189	-2.90812
1760.27	-35958.4	-14612.5	3.58818	-0.406385	0.901692	-2.89702
1760.29	-35958.4	-14612.5	3.58425	-0.409393	0.895051	-2.88681
1760.3	-35958.5	-14612.5	3.57809	-0.409889	0.886029	-2.87678
1760.32	-35958.5	-14612.5	3.57409	-0.412601	0.87295	-2.87009
1760.34	-35958.6	-14612.6	3.56769	-0.416063	0.853651	-2.8669
1760.35	-35958.7	-14612.6	3.56404	-0.419617	0.833591	-2.8721
1760.37	-35958.7	-14612.6	3.55758	-0.420064	0.812478	-2.88194
1760.39	-35958.8	-14612.6	3.55073	-0.41998	0.792301	-2.89768
1760.41	-35958.8	-14612.6	3.54421	-0.420015	0.772439	-2.91826
1760.42	-35958.9	-14612.6	3.53696	-0.419977	0.751225	-2.95399
1760.44	-35959	-14612.7	3.53361	-0.420085	0.731173	-2.99731
1760.46	-35959	-14612.7	3.52698	-0.416904	0.711141	-3.04412
1760.47	-35959.1	-14612.7	3.52333	-0.413333	0.693333	-3.08715
1760.49	-35959.2	-14612.7	3.51667	-0.41	0.68	-3.12092
1760.51	-35959.2	-14612.7	3.51333	-0.406667	0.67	-3.1427
1760.52	-35959.3	-14612.7	3.50625	-0.429726	0.655703	-3.13558
1760.54	-35959.3	-14612.8	3.49952	-0.516561	0.639077	-3.07911
1760.56	-35959.4	-14612.8	3.48935	-0.652778	0.626064	-2.97425
1760.58	-35959.4	-14612.8	3.47884	-0.813036	0.619647	-2.84594
1760.59	-35959.5	-14612.8	3.46867	-0.921226	0.620364	-2.73254
1760.61	-35959.5	-14612.8	3.45477	-1.02355	0.623536	-2.61899
1760.63	-35959.6	-14612.8	3.43662	-1.16549	0.623081	-2.47048
1760.64	-35959.7	-14612.8	3.4162	-1.35134	0.618637	-2.2971
1760.66	-35959.7	-14612.9	3.39198	-1.55748	0.608055	-2.09805
1760.68	-35959.8	-14612.9	3.36292	-1.74876	0.59758	-1.92212
1760.69	-35959.8	-14612.9	3.33317	-1.88317	0.587801	-1.69455
1760.71	-35959.9	-14612.9	3.30198	-2.00355	0.577044	-1.00476
1760.73	-35959.9	-14612.9	3.26649	-2.11101	0.561937	0.160418
1760.75	-35960	-14612.9	3.23389	-2.21217	0.544782	1.4022
1760.76	-35960.1	-14612.9	3.19897	-2.30851	0.522257	2.05382
1760.78	-35960.1	-14612.9	3.15933	-2.40146	0.493015	2.23813
1760.8	-35960.2	-14612.9	3.11854	-2.48674	0.461345	2.15361
1760.81	-35960.2	-14613	3.07374	-2.57516	0.421896	2.24548
1760.83	-35960.3	-14613	3.0285	-2.65895	0.37962	2.42825
1760.85	-35960.3	-14613	2.98573	-2.71659	0.341517	2.66618
1760.86	-35960.4	-14613	2.94131	-2.76622	0.304237	2.92447
1760.88	-35960.4	-14613	2.89456	-2.83217	0.2646	3.16767
1760.9	-35960.5	-14613	2.8486	-2.9163	0.224252	3.34629
1760.92	-35960.5	-14613	2.79862	-3.00782	0.18595	3.44523
1760.93	-35960.6	-14613	2.74631	-3.07579	0.153738	3.45055
1760.95	-35960.6	-14613	2.69761	-3.12489	0.124386	3.38717
1760.97	-35960.7	-14613	2.64343	-3.17231	0.0931488	3.29263
1760.98	-35960.7	-14613	2.58854	-3.22471	0.0619313	3.19913
1761	-35960.7	-14613	2.53372	-3.27667	0.0340501	3.13121
1761.02	-35960.8	-14613.1	2.47638	-3.32322	0.00839085	3.09013
1761.03	-35960.8	-14613.1	2.42179	-3.35502	-0.0135502	3.08043
1761.05	-35960.9	-14613.1	2.36954	-3.3786	-0.0307208	3.0967
1761.07	-35960.9	-14613.1	2.31113	-3.40047	-0.048374	3.13588
1761.09	-35960.9	-14613.1	2.25296	-3.42142	-0.0630099	3.18512
1761.1	-35961	-14613.1	2.19711	-3.435	-0.0759462	3.23217
1761.12	-35961	-14613.1	2.1374	-3.43712	-0.0899717	3.27363
1761.14	-35961.1	-14613.1	2.07973	-3.43443	-0.103837	3.30611
1761.15	-35961.1	-14613.1	2.02372	-3.42832	-0.114357	3.33214
1761.17	-35961.1	-14613.1	1.96386	-3.42142	-0.124837	3.35404
1761.19	-35961.2	-14613.1	1.90646	-3.41184	-0.13474	3.36943
1761.2	-35961.2	-14613.1	1.85032	-3.40179	-0.147473	3.37891
1761.22	-35961.2	-14613.1	1.79033	-3.39124	-0.161716	3.38431
1761.24	-35961.3	-14613.1	1.73319	-3.38115	-0.175077	3.38289
1761.26	-35961.3	-14613.1	1.67691	-3.3712	-0.188564	3.37605
1761.27	-35961.3	-14613.1	1.61681	-3.36064	-0.199391	3.36152
1761.29	-35961.3	-14613.1	1.55996	-3.35047	-0.209504	3.34434
1761.31	-35961.4	-14613.1	1.50336	-3.34379	-0.216283	3.32336
1761.32	-35961.4	-14613.1	1.44667	-3.33667	-0.223333	3.31917
1761.34	-35961.4	-14613.1	1.39333	-3.34	-0.23	3.34749
1761.36	-35961.4	-14613.1	1.34	-3.34667	-0.24	3.43028
1761.37	-35961.5	-14613.1	1.27985	-3.36412	-0.250467	3.55486
1761.39	-35961.5	-14613.2	1.22341	-3.3742	-0.257149	3.69437
1761.41	-35961.5	-14613.1	1.16651	-3.39842	-0.267245	3.83194
1761.43	-35961.5	-14613.2	1.10641	-3.43533	-0.278397	3.97433
1761.44	-35961.6	-14613.2	1.05021	-3.48581	-0.295101	4.09375
1761.46	-35961.6	-14613.2	0.992746	-3.53206	-0.308324	4.19765
1761.48	-35961.6	-14613.2	0.929015	-3.57237	-0.321991	4.28221
1761.49	-35961.6	-14613.2	0.869654	-3.59776	-0.33201	4.34406
1761.51	-35961.6	-14613.2	0.808818	-3.62483	-0.345951	4.39438
1761.53	-35961.6	-14613.2	0.745658	-3.65408	-0.359465	4.43971
1761.54	-35961.6	-14613.2	0.685445	-3.68179	-0.368385	4.4719
1761.56	-35961.6	-14613.2	0.621655	-3.69626	-0.374923	4.4944
1761.58	-35961.7	-14613.2	0.557728	-3.70498	-0.38212	4.50566
1761.6	-35961.7	-14613.2	0.495905	-3.70699	-0.38814	4.50893
1761.61	-35961.7	-14613.2	0.433761	-3.70578	-0.38995	4.50661
1761.63	-35961.7	-14613.2	0.368196	-3.70238	-0.391167	4.50072
1761.65	-35961.7	-14613.2	0.308172	-3.69766	-0.393331	4.49566
1761.66	-35961.7	-14613.2	0.244077	-3.69947	-0.403172	4.47791
1761.68	-35961.7	-14613.2	0.180462	-3.65567	-0.413634	4.49295
1761.7	-35961.7	-14613.2	0.117928	-3.7548	-0.418284	4.31968
1761.71	-35961.7	-14613.2	0.0609655	-3.19281	-0.367955	3.70394
