# Supplementary material for: Extraction of driving behavior primitives considering driver expectation and vehicle dynamics
Source: PLoS One. 2025 Dec 31;20(12):e0340123. doi: 10.1371/journal.pone.0340123 (PMC12755792; doi:10.1371/journal.pone.0340123)
Supplement: S2 File — The dataset utilized in this study is organized into two main folders, categorizing driving scenarios into straight driving and turning maneuvers. These folders contain the raw, unprocessed behavioral data. For a detailed description of the variables and format within the.xlsx files, please refer to the accompanying readme.txt file. (ZIP) [file pone.0340123.s002.zip › DataSetForPimitiveExaction-2/turning/d1c22_w_3.xlsx]

## Sheet: Sheet1
2532.03	-36219.1	-14760.6	0.293565	0.891009	0.000322415	-0.38683
2532.05	-36219.1	-14760.6	0.308787	0.887479	0.000301424	-0.388465
2532.07	-36219.1	-14760.6	0.324245	0.885379	-0.00135633	-0.389765
2532.08	-36219.1	-14760.6	0.339697	0.883868	-0.00319806	-0.390822
2532.1	-36219.1	-14760.6	0.355106	0.880866	-0.00281726	-0.391902
2532.12	-36219.1	-14760.6	0.369986	0.877317	-0.00275906	-0.393
2532.13	-36219.1	-14760.6	0.383802	0.875292	-0.00713909	-0.394017
2532.15	-36219.1	-14760.6	0.397478	0.87375	-0.0127353	-0.395176
2532.17	-36219.1	-14760.6	0.412394	0.870588	-0.0138984	-0.396775
2532.18	-36219.1	-14760.6	0.428146	0.866998	-0.0132466	-0.398507
2532.2	-36219.1	-14760.7	0.443737	0.865003	-0.0157332	-0.399881
2532.22	-36219.1	-14760.7	0.459098	0.863459	-0.0197948	-0.400827
2532.24	-36219.1	-14760.7	0.474374	0.86058	-0.0222569	-0.401444
2532.25	-36219.1	-14760.7	0.489158	0.856884	-0.0232919	-0.401931
2532.27	-36219.1	-14760.7	0.503074	0.853361	-0.0237935	-0.402477
2532.29	-36219.1	-14760.7	0.516667	0.85	-0.0233333	-0.40305
2532.3	-36219.1	-14760.7	0.530501	0.846566	-0.0215523	-0.40359
2532.32	-36219.1	-14760.7	0.544115	0.843134	-0.0199453	-0.404177
2532.34	-36219.1	-14760.7	0.557202	0.8398	-0.020273	-0.404831
2532.36	-36219.1	-14760.7	0.570842	0.836468	-0.0236318	-0.405239
2532.37	-36219.1	-14760.7	0.585948	0.833049	-0.030189	-0.405219
2532.39	-36219.1	-14760.8	0.601888	0.829595	-0.0374603	-0.405256
2532.41	-36219.1	-14760.8	0.617713	0.826162	-0.0425488	-0.405748
2532.42	-36219.1	-14760.8	0.632493	0.822725	-0.0429652	-0.406438
2532.44	-36219.1	-14760.8	0.645896	0.819313	-0.0382244	-0.407041
2532.46	-36219.1	-14760.8	0.659018	0.816131	-0.0324482	-0.407467
2532.47	-36219.1	-14760.8	0.672687	0.813014	-0.0294572	-0.407613
2532.49	-36219.1	-14760.8	0.686607	0.808873	-0.0307406	-0.407272
2532.51	-36219.1	-14760.8	0.700414	0.803512	-0.035905	-0.406298
2532.53	-36219.1	-14760.8	0.713943	0.798796	-0.0414537	-0.4047
2532.54	-36219.1	-14760.8	0.727235	0.795534	-0.0450766	-0.40315
2532.56	-36219.2	-14760.9	0.740644	0.792292	-0.0471486	-0.403429
2532.58	-36219.2	-14760.9	0.754361	0.788592	-0.0476693	-0.406786
2532.59	-36219.2	-14760.9	0.768237	0.785946	-0.0455712	-0.413375
2532.61	-36219.2	-14760.9	0.782038	0.784494	-0.041661	-0.423497
2532.63	-36219.2	-14760.9	0.795474	0.782116	-0.0396028	-0.437787
2532.64	-36219.2	-14760.9	0.808697	0.778499	-0.0411364	-0.455406
2532.66	-36219.2	-14760.9	0.822407	0.775784	-0.0452768	-0.473647
2532.68	-36219.2	-14760.9	0.836356	0.774317	-0.050613	-0.490644
2532.69	-36219.2	-14761	0.849118	0.772045	-0.055447	-0.505736
2532.71	-36219.2	-14761	0.860892	0.76845	-0.0588783	-0.518187
2532.73	-36219.2	-14761	0.873612	0.764793	-0.0608648	-0.527151
2532.75	-36219.2	-14761	0.887205	0.761519	-0.0609153	-0.532897
2532.76	-36219.2	-14761	0.899764	0.758244	-0.058204	-0.536709
2532.78	-36219.2	-14761	0.911526	0.754794	-0.0543483	-0.53942
2532.8	-36219.2	-14761	0.92461	0.751228	-0.0530615	-0.541376
2532.81	-36219.2	-14761.1	0.938622	0.747784	-0.0552873	-0.542428
2532.83	-36219.2	-14761.1	0.9513	0.744754	-0.0597005	-0.542112
2532.85	-36219.2	-14761.1	0.962667	0.741468	-0.0649041	-0.540815
2532.86	-36219.2	-14761.1	0.974241	0.736758	-0.0695354	-0.539423
2532.88	-36219.2	-14761.1	0.986384	0.731396	-0.072738	-0.53773
2532.9	-36219.2	-14761.1	0.998654	0.727268	-0.0740583	-0.534959
2532.92	-36219.2	-14761.2	1.01061	0.724104	-0.0736347	-0.532072
2532.93	-36219.3	-14761.2	1.02198	0.720591	-0.0720113	-0.530905
2532.95	-36219.3	-14761.2	1.03369	0.717265	-0.0702773	-0.532067
2532.97	-36219.3	-14761.2	1.04703	0.715316	-0.0696271	-0.535683
2532.98	-36219.3	-14761.2	1.06097	0.713733	-0.0699133	-0.542893
2533	-36219.3	-14761.2	1.07367	0.710764	-0.0703294	-0.554915
2533.02	-36219.3	-14761.3	1.08532	0.707071	-0.0701038	-0.570047
2533.03	-36219.3	-14761.3	1.09686	0.70395	-0.068703	-0.585643
2533.05	-36219.3	-14761.3	1.1086	0.700504	-0.0668582	-0.600684
2533.07	-36219.3	-14761.3	1.12057	0.695506	-0.0654337	-0.614573
2533.09	-36219.3	-14761.3	1.13262	0.690268	-0.0634968	-0.625821
2533.1	-36219.3	-14761.3	1.14464	0.686482	-0.0600316	-0.633087
2533.12	-36219.3	-14761.4	1.15667	0.683333	-0.0566667	-0.637255
2533.14	-36219.3	-14761.4	1.16866	0.679755	-0.0549972	-0.639763
2533.15	-36219.3	-14761.4	1.18	0.676667	-0.0533333	-0.641612
2533.17	-36219.3	-14761.4	1.19029	0.674932	-0.0499794	-0.643896
2533.19	-36219.3	-14761.4	1.20064	0.673197	-0.0465012	-0.648523
2533.2	-36219.3	-14761.5	1.21205	0.670148	-0.0445395	-0.657283
2533.22	-36219.3	-14761.5	1.22404	0.666451	-0.0432519	-0.670877
2533.24	-36219.3	-14761.5	1.23601	0.662939	-0.0416206	-0.689968
2533.26	-36219.4	-14761.5	1.24811	0.659613	-0.039786	-0.715865
2533.27	-36219.4	-14761.5	1.26036	0.656275	-0.0380343	-0.750021
2533.29	-36219.4	-14761.6	1.27196	0.652665	-0.0363802	-0.793922
2533.31	-36219.4	-14761.6	1.28241	0.648924	-0.0347321	-0.848109
2533.32	-36219.4	-14761.6	1.29232	0.64617	-0.032862	-0.91085
2533.34	-36219.4	-14761.6	1.30226	0.644681	-0.0309256	-0.980547
2533.36	-36219.4	-14761.6	1.31242	0.642735	-0.0298902	-1.05653
2533.38	-36219.4	-14761.7	1.32278	0.639362	-0.0299977	-1.13638
2533.39	-36219.4	-14761.7	1.33295	0.635585	-0.0298308	-1.2139
2533.41	-36219.4	-14761.7	1.34303	0.632136	-0.0283503	-1.28441
2533.43	-36219.4	-14761.7	1.35406	0.628836	-0.0255255	-1.34671
2533.44	-36219.4	-14761.8	1.36597	0.625512	-0.0219874	-1.40092
2533.46	-36219.4	-14761.8	1.37704	0.622135	-0.0191751	-1.44869
2533.48	-36219.4	-14761.8	1.38706	0.618703	-0.0175313	-1.49129
2533.49	-36219.5	-14761.8	1.39817	0.615237	-0.0159602	-1.52927
2533.51	-36219.5	-14761.8	1.41052	0.611789	-0.0141347	-1.56311
2533.53	-36219.5	-14761.9	1.42156	0.60844	-0.0128023	-1.59333
2533.55	-36219.5	-14761.9	1.43119	0.605136	-0.0114255	-1.62096
2533.56	-36219.5	-14761.9	1.4421	0.601679	-0.00807533	-1.64755
2533.58	-36219.5	-14761.9	1.45445	0.598188	-0.00267979	-1.67393
2533.6	-36219.5	-14762	1.46566	0.595087	0.00281682	-1.70014
2533.61	-36219.5	-14762	1.4754	0.591902	0.00772913	-1.72672
2533.63	-36219.5	-14762	1.48546	0.587398	0.0126184	-1.75467
2533.65	-36219.5	-14762	1.49593	0.58201	0.0177863	-1.78401
2533.66	-36219.5	-14762.1	1.50535	0.577631	0.023219	-1.81392
2533.68	-36219.5	-14762.1	1.51373	0.574422	0.0284004	-1.84424
2533.7	-36219.5	-14762.1	1.52222	0.571195	0.0325076	-1.87531
2533.71	-36219.5	-14762.1	1.53087	0.567692	0.0357468	-1.90622
2533.73	-36219.5	-14762.2	1.53904	0.564277	0.0389642	-1.93539
2533.75	-36219.6	-14762.2	1.54734	0.560975	0.0423407	-1.96275
2533.77	-36219.6	-14762.2	1.55694	0.557621	0.0456938	-1.98904
2533.78	-36219.6	-14762.2	1.5675	0.554162	0.0491425	-2.01331
2533.8	-36219.6	-14762.3	1.57796	0.550629	0.0528773	-2.03379
2533.82	-36219.6	-14762.3	1.58819	0.54723	0.0562063	-2.0499
2533.83	-36219.6	-14762.3	1.59846	0.544141	0.0582369	-2.06161
2533.85	-36219.6	-14762.3	1.60835	0.540714	0.0596959	-2.06889
2533.87	-36219.6	-14762.4	1.61728	0.536123	0.0616897	-2.07189
2533.88	-36219.6	-14762.4	1.62568	0.530664	0.0632608	-2.07199
2533.9	-36219.6	-14762.4	1.63423	0.525107	0.0631437	-2.07094
2533.92	-36219.6	-14762.4	1.64283	0.520247	0.0632546	-2.06977
2533.94	-36219.6	-14762.5	1.6512	0.516622	0.065891	-2.06929
2533.95	-36219.6	-14762.5	1.65951	0.513522	0.0697819	-2.07064
2533.97	-36219.7	-14762.5	1.66802	0.510107	0.073126	-2.07472
2533.99	-36219.7	-14762.5	1.67667	0.506667	0.0766667	-2.08061
2534	-36219.7	-14762.6	1.68531	0.503519	0.081031	-2.08713
2534.02	-36219.7	-14762.6	1.69383	0.499738	0.0833458	-2.09411
2534.04	-36219.7	-14762.6	1.70218	0.494686	0.0811583	-2.10157
2534.05	-36219.7	-14762.7	1.71049	0.489745	0.0763624	-2.1094
2534.07	-36219.7	-14762.7	1.71894	0.486109	0.0706642	-2.11739
2534.09	-36219.7	-14762.7	1.72773	0.482945	0.0620871	-2.12505
2534.11	-36219.7	-14762.7	1.73669	0.479452	0.0497827	-2.1318
2534.12	-36219.7	-14762.8	1.74459	0.476121	0.0382562	-2.13692
2534.14	-36219.7	-14762.8	1.75101	0.473102	0.0301706	-2.13986
2534.16	-36219.8	-14762.8	1.75806	0.469183	0.0215669	-2.14045
2534.17	-36219.8	-14762.9	1.76683	0.463894	0.0104567	-2.13875
2534.19	-36219.8	-14762.9	1.7751	0.458984	0.00183022	-2.13519
2534.21	-36219.8	-14762.9	1.78177	0.455496	-0.00168579	-2.1303
2534.22	-36219.8	-14762.9	1.78898	0.452385	-0.00427529	-2.12465
2534.24	-36219.8	-14763	1.79755	0.448995	-0.0080782	-2.1184
2534.26	-36219.8	-14763	1.80547	0.445759	-0.0103089	-2.11093
2534.28	-36219.8	-14763	1.81208	0.44258	-0.0090813	-2.10205
2534.29	-36219.8	-14763.1	1.81953	0.43829	-0.00489611	-2.09241
2534.31	-36219.9	-14763.1	1.82837	0.432908	0.00172276	-2.08239
2534.33	-36219.9	-14763.1	1.83642	0.428324	0.0105761	-2.07183
2534.34	-36219.9	-14763.1	1.84297	0.425104	0.0218945	-2.06051
2534.36	-36219.9	-14763.2	1.84937	0.42198	0.0363869	-2.04811
2534.38	-36219.9	-14763.2	1.85627	0.418466	0.0536672	-2.03384
2534.39	-36219.9	-14763.2	1.86329	0.415181	0.0719299	-2.01635
2534.41	-36219.9	-14763.3	1.87016	0.411893	0.0893122	-1.995
2534.43	-36219.9	-14763.3	1.87687	0.407459	0.104046	-1.96993
2534.45	-36219.9	-14763.3	1.88351	0.40223	0.115554	-1.941
2534.46	-36219.9	-14763.4	1.89026	0.397912	0.124293	-1.90779
2534.48	-36220	-14763.4	1.89714	0.394665	0.129422	-1.87045
2534.5	-36220	-14763.4	1.90409	0.391252	0.129082	-1.82972
2534.51	-36220	-14763.4	1.91096	0.387728	0.124901	-1.78727
2534.53	-36220	-14763.5	1.91761	0.385143	0.121012	-1.74531
2534.55	-36220	-14763.5	1.92424	0.383669	0.117932	-1.70353
2534.57	-36220	-14763.5	1.93126	0.382668	0.113799	-1.66006
2534.58	-36220	-14763.6	1.93815	0.378973	0.108376	-1.6148
2534.6	-36220	-14763.6	1.94395	0.368224	0.102428	-1.56876
2534.62	-36220	-14763.6	1.94887	0.351185	0.0953274	-1.52203
2534.63	-36220.1	-14763.7	1.95374	0.331263	0.0857482	-1.47431
2534.65	-36220.1	-14763.7	1.95879	0.309005	0.0733244	-1.42626
2534.67	-36220.1	-14763.7	1.96394	0.284043	0.0583535	-1.3789
2534.68	-36220.1	-14763.8	1.9691	0.260282	0.0426532	-1.33187
2534.7	-36220.1	-14763.8	1.9742	0.242888	0.0286403	-1.28556
2534.72	-36220.1	-14763.8	1.97938	0.231155	0.0177061	-1.25008
2534.73	-36220.1	-14763.8	1.98469	0.222142	0.0106041	-1.23248
2534.75	-36220.1	-14763.9	1.98951	0.214242	0.006915	-1.19895
2534.77	-36220.2	-14763.9	1.99319	0.206636	0.00581917	-1.1105
2534.79	-36220.2	-14763.9	1.99646	0.200299	0.00657929	-0.980969
2534.8	-36220.2	-14764	2.00017	0.196321	0.00839216	-0.8356
2534.82	-36220.2	-14764	2.00333	0.193333	0.01	-0.664488
2534.84	-36220.2	-14764	2.00502	0.189825	0.0103811	-0.464666
2534.85	-36220.2	-14764.1	2.00667	0.186667	0.01	-0.302832
2534.87	-36220.2	-14764.1	2.00975	0.184819	0.00966279	-0.239013
2534.89	-36220.2	-14764.1	2.01355	0.183218	0.010055	-0.236886
2534.9	-36220.3	-14764.2	2.0171	0.181045	0.0115497	-0.248989
2534.92	-36220.3	-14764.2	2.02038	0.180008	0.0135739	-0.27128
2534.94	-36220.3	-14764.2	2.02362	0.180779	0.0154526	-0.297967
2534.96	-36220.3	-14764.3	2.0271	0.179617	0.0167832	-0.292672
2534.97	-36220.3	-14764.3	2.03079	0.173079	0.0172172	-0.232832
2534.99	-36220.3	-14764.3	2.03376	0.16074	0.0164244	-0.149988
2535.01	-36220.3	-14764.4	2.03552	0.143042	0.0145863	-0.0764367
2535.02	-36220.3	-14764.4	2.03708	0.121245	0.0130931	-0.0236455
2535.04	-36220.3	-14764.4	2.03894	0.097423	0.0128701	0.00358898
2535.06	-36220.4	-14764.5	2.04018	0.0750572	0.0135474	0.00783963
2535.07	-36220.4	-14764.5	2.04028	0.0567804	0.014951	-0.00527779
2535.09	-36220.4	-14764.5	2.03988	0.0431591	0.017609	-0.0258107
2535.11	-36220.4	-14764.6	2.0397	0.034014	0.0212612	-0.0451478
2535.13	-36220.4	-14764.6	2.04037	0.0283085	0.0241669	-0.0579367
2535.14	-36220.4	-14764.6	2.04202	0.0248901	0.0257407	-0.0613739
2535.16	-36220.4	-14764.7	2.04406	0.0225508	0.0272952	-0.0559493
2535.18	-36220.4	-14764.7	2.0459	0.0196164	0.0292029	-0.0429772
2535.19	-36220.5	-14764.7	2.047	0.0137299	0.0302561	-0.0245909
2535.21	-36220.5	-14764.8	2.04706	0.00240735	0.0301653	-0.00269083
2535.23	-36220.5	-14764.8	2.04609	-0.0168248	0.0299341	0.0212779
2535.24	-36220.5	-14764.8	2.04436	-0.0437271	0.0299747	0.0480022
2535.26	-36220.5	-14764.9	2.04243	-0.0752786	0.0299815	0.0804277
2535.28	-36220.5	-14764.9	2.04069	-0.112413	0.0299403	0.121153
2535.3	-36220.5	-14764.9	2.03933	-0.160332	0.0301556	0.172185
2535.31	-36220.5	-14764.9	2.03772	-0.221277	0.0302427	0.233563
2535.33	-36220.6	-14765	2.03454	-0.294442	0.029241	0.303546
2535.35	-36220.6	-14765	2.02933	-0.377293	0.0273919	0.380538
2535.36	-36220.6	-14765.1	2.02236	-0.465961	0.025817	0.462944
2535.38	-36220.6	-14765.1	2.01359	-0.555727	0.0241945	0.546548
2535.4	-36220.6	-14765.1	2.00276	-0.641218	0.0212014	0.625265
2535.41	-36220.6	-14765.1	1.99042	-0.717012	0.0175551	0.695689
2535.43	-36220.6	-14765.2	1.97757	-0.77848	0.0151654	0.756535
2535.45	-36220.6	-14765.2	1.96415	-0.829229	0.0137745	0.809183
2535.47	-36220.6	-14765.2	1.94958	-0.876999	0.0120223	0.856367
2535.48	-36220.7	-14765.3	1.93384	-0.923031	0.0102664	0.899092
2535.5	-36220.7	-14765.3	1.91719	-0.964873	0.00968699	0.937448
2535.52	-36220.7	-14765.3	1.8998	-1.00097	0.00994856	0.972323
2535.53	-36220.7	-14765.4	1.8818	-1.03087	0.010088	1.00494
2535.55	-36220.7	-14765.4	1.8633	-1.05832	0.0100143	1.03603
2535.57	-36220.7	-14765.4	1.84447	-1.08811	0.00997314	1.06619
2535.59	-36220.7	-14765.5	1.82555	-1.11964	0.00999586	1.09657
2535.6	-36220.7	-14765.5	1.80674	-1.15058	0.0100242	1.1282
2535.62	-36220.7	-14765.5	1.78779	-1.18148	0.0100038	1.16042
2535.64	-36220.8	-14765.5	1.7683	-1.21376	0.00992555	1.19232
2535.65	-36220.8	-14765.6	1.7479	-1.24793	0.00998654	1.22464
2535.67	-36220.8	-14765.6	1.72628	-1.28389	0.0102677	1.25834
2535.69	-36220.8	-14765.6	1.70333	-1.32	0.01	1.29303
2535.7	-36220.8	-14765.6	1.67926	-1.35471	0.008515	1.3278
2535.72	-36220.8	-14765.7	1.65529	-1.38866	0.00655813	1.3614
2535.74	-36220.8	-14765.7	1.63221	-1.42251	0.00490202	1.39296
2535.76	-36220.8	-14765.7	1.60856	-1.4552	0.0032242	1.42335
2535.77	-36220.8	-14765.7	1.58308	-1.48552	0.00128592	1.45411
2535.79	-36220.9	-14765.8	1.55694	-1.51309	-0.000101416	1.48788
2535.81	-36220.9	-14765.8	1.53123	-1.53725	-0.000319652	1.52689
2535.82	-36220.9	-14765.8	1.5054	-1.55622	8.29439e-05	1.57145
2535.84	-36220.9	-14765.8	1.47891	-1.56915	0.000364679	1.6226
2535.86	-36220.9	-14765.9	1.45186	-1.57804	-0.000188596	1.68381
2535.87	-36220.9	-14765.9	1.42445	-1.58428	-0.00183574	1.75596
2535.89	-36220.9	-14765.9	1.39682	-1.5869	-0.00376234	1.83303
2535.91	-36220.9	-14765.9	1.36921	-1.58646	-0.00543978	1.91008
2535.92	-36220.9	-14766	1.3421	-1.58732	-0.00722877	1.98641
2535.94	-36220.9	-14766	1.31552	-1.59195	-0.00910168	2.06125
2535.96	-36220.9	-14766	1.28871	-1.59881	-0.0101842	2.1328
2535.98	-36220.9	-14766	1.26126	-1.60699	-0.0101834	2.20015
2535.99	-36221	-14766	1.23355	-1.61723	-0.00994422	2.26401
2536.01	-36221	-14766.1	1.206	-1.62935	-0.00995507	2.32352
2536.03	-36221	-14766.1	1.17893	-1.64164	-0.0100168	2.37532
2536.04	-36221	-14766.1	1.15232	-1.65327	-0.0100121	2.41861
2536.06	-36221	-14766.1	1.12563	-1.66474	-0.00999558	2.45604
2536.08	-36221	-14766.1	1.09828	-1.67665	-0.00999702	2.48854
2536.09	-36221	-14766.1	1.06973	-1.68951	-0.0100015	2.51471
2536.11	-36221	-14766.2	1.04037	-1.70194	-0.010001	2.53423
2536.13	-36221	-14766.2	1.01154	-1.71064	-0.00999881	2.54809
2536.15	-36221	-14766.2	0.983345	-1.71524	-0.00999844	2.55714
2536.16	-36221	-14766.2	0.954767	-1.71807	-0.0100032	2.56201
2536.18	-36221	-14766.2	0.925495	-1.71981	-0.0100047	2.56341
2536.2	-36221	-14766.2	0.895945	-1.7196	-0.00998722	2.56218
2536.21	-36221	-14766.3	0.866745	-1.71761	-0.0099841	2.55911
2536.23	-36221	-14766.3	0.838537	-1.71479	-0.0100528	2.55494
2536.25	-36221	-14766.3	0.81034	-1.71139	-0.0100608	2.54992
2536.26	-36221.1	-14766.3	0.780271	-1.70714	-0.00980362	2.54398
2536.28	-36221.1	-14766.3	0.749043	-1.7018	-0.00980347	2.53708
2536.3	-36221.1	-14766.3	0.718936	-1.69527	-0.0109525	2.5292
2536.32	-36221.1	-14766.3	0.69007	-1.68826	-0.0128842	2.5206
2536.33	-36221.1	-14766.3	0.661432	-1.68176	-0.014623	2.51159
2536.35	-36221.1	-14766.3	0.633179	-1.67509	-0.0162399	2.50155
2536.37	-36221.1	-14766.4	0.60585	-1.66679	-0.0181934	2.48941
2536.38	-36221.1	-14766.4	0.578348	-1.65567	-0.0198334	2.47459
2536.4	-36221.1	-14766.4	0.549205	-1.64083	-0.020202	2.45674
2536.42	-36221.1	-14766.4	0.519979	-1.62238	-0.0199971	2.43526
2536.43	-36221.1	-14766.4	0.492874	-1.60054	-0.0202705	2.40959
2536.45	-36221.1	-14766.4	0.466509	-1.57361	-0.0201197	2.37962
2536.47	-36221.1	-14766.4	0.438867	-1.53999	-0.0184177	2.34545
2536.49	-36221.1	-14766.4	0.411537	-1.50226	-0.0167136	2.30737
2536.5	-36221.1	-14766.4	0.386709	-1.46364	-0.0167499	2.266
2536.52	-36221.1	-14766.4	0.363333	-1.42333	-0.0166667	2.22331
2536.54	-36221.1	-14766.4	0.339867	-1.3802	-0.014646	2.18117
2536.55	-36221.1	-14766.4	0.316667	-1.33667	-0.0133333	2.13943
2536.57	-36221.1	-14766.4	0.294268	-1.29556	-0.0150894	2.09785
2536.59	-36221.1	-14766.5	0.272011	-1.25789	-0.0166721	2.05761
2536.61	-36221.1	-14766.5	0.249401	-1.22395	-0.0151338	2.01997
2536.62	-36221.1	-14766.5	0.227506	-1.19319	-0.0132143	1.98516
2536.64	-36221.1	-14766.5	0.207176	-1.16463	-0.0132727	1.95295
2536.66	-36221.1	-14766.5	0.187727	-1.13669	-0.0132315	1.92238
2536.67	-36221.1	-14766.5	0.168573	-1.10859	-0.0114669	1.8921
2536.69	-36221.1	-14766.5	0.150167	-1.08224	-0.00982505	1.86018
2536.71	-36221.1	-14766.5	0.132823	-1.05693	-0.00971278	1.82877
2536.72	-36221.1	-14766.5	0.116087	-1.02474	-0.0100438	1.80999
2536.74	-36221.1	-14766.5	0.0994765	-0.993624	-0.0100019	1.79881
2536.76	-36221.1	-14766.5	0.0826849	-1.00542	-0.0100496	1.75268
2536.78	-36221.1	-14766.5	0.0655599	-1.03434	-0.0102713	1.64903
2536.79	-36221.1	-14766.5	0.048233	-0.911402	-0.00968182	1.51466
2536.81	-36221.1	-14766.5	0.0319247	-0.599807	-0.00794291	1.36385
