# Supplementary material for: Extraction of driving behavior primitives considering driver expectation and vehicle dynamics
Source: PLoS One. 2025 Dec 31;20(12):e0340123. doi: 10.1371/journal.pone.0340123 (PMC12755792; doi:10.1371/journal.pone.0340123)
Supplement: S2 File — The dataset utilized in this study is organized into two main folders, categorizing driving scenarios into straight driving and turning maneuvers. These folders contain the raw, unprocessed behavioral data. For a detailed description of the variables and format within the.xlsx files, please refer to the accompanying readme.txt file. (ZIP) [file pone.0340123.s002.zip › DataSetForPimitiveExaction-2/turning/d1c23_w_3.xlsx]

## Sheet: Sheet1
2139.4	-36225.6	-14777.4	2.40333	0.173333	0.01	-1.29847
2139.42	-36225.6	-14777.4	2.40492	0.1714	0.00999553	-1.18913
2139.44	-36225.7	-14777.4	2.40683	0.169947	0.0100002	-1.06653
2139.45	-36225.7	-14777.5	2.41035	0.169667	0.0100012	-0.933876
2139.47	-36225.7	-14777.5	2.41362	0.170056	0.00999987	-0.799144
2139.49	-36225.7	-14777.5	2.41524	0.170365	0.00999958	-0.667217
2139.51	-36225.7	-14777.6	2.41694	0.169879	0.0100001	-0.531489
2139.52	-36225.7	-14777.6	2.42017	0.168277	0.0100005	-0.38816
2139.54	-36225.8	-14777.7	2.42399	0.166344	0.00999975	-0.247022
2139.56	-36225.8	-14777.7	2.42748	0.164662	0.00999849	-0.1161
2139.57	-36225.8	-14777.7	2.43077	0.162882	0.0100012	0.00645449
2139.59	-36225.8	-14777.8	2.43414	0.160966	0.0100056	0.120132
2139.61	-36225.8	-14777.8	2.43777	0.159781	0.00999405	0.216801
2139.62	-36225.8	-14777.9	2.44138	0.159712	0.00997847	0.292983
2139.64	-36225.8	-14777.9	2.44391	0.160131	0.0100224	0.354757
2139.66	-36225.8	-14777.9	2.44537	0.160323	0.0100766	0.405889
2139.68	-36225.9	-14778	2.44771	0.159605	0.00989834	0.444571
2139.69	-36225.9	-14778	2.45133	0.157906	0.00970412	0.4714
2139.71	-36225.9	-14778.1	2.45407	0.15604	0.0104012	0.49128
2139.73	-36225.9	-14778.1	2.4555	0.154375	0.0121727	0.507057
2139.74	-36225.9	-14778.1	2.45793	0.15253	0.0140714	0.518078
2139.76	-36225.9	-14778.2	2.46166	0.150673	0.0157285	0.52475
2139.78	-36226	-14778.2	2.46431	0.149706	0.0175913	0.529127
2139.79	-36226	-14778.3	2.46572	0.149791	0.0194305	0.532017
2139.81	-36226	-14778.3	2.46827	0.150234	0.0202781	0.532822
2139.83	-36226	-14778.3	2.47192	0.150303	0.0201396	0.532048
2139.85	-36226	-14778.4	2.47438	0.149316	0.0199277	0.531234
2139.86	-36226	-14778.4	2.47581	0.147457	0.0199677	0.530763
2139.88	-36226	-14778.5	2.47849	0.145659	0.0200205	0.529953
2139.9	-36226.1	-14778.5	2.48212	0.144057	0.0200083	0.528784
2139.91	-36226.1	-14778.5	2.48447	0.142182	0.0199956	0.527747
2139.93	-36226.1	-14778.6	2.48592	0.140406	0.0199992	0.526668
2139.95	-36226.1	-14778.6	2.4887	0.139694	0.0199977	0.524893
2139.96	-36226.1	-14778.6	2.4924	0.139898	0.0199967	0.522514
2139.98	-36226.1	-14778.7	2.49495	0.140152	0.0200148	0.520208
2140	-36226.1	-14778.7	2.49636	0.140075	0.0200118	0.519387
2140.01	-36226.2	-14778.8	2.4978	0.13912	0.0199383	0.52215
2140.03	-36226.2	-14778.8	2.49956	0.132905	0.0199545	0.532801
2140.05	-36226.2	-14778.8	2.50146	0.114894	0.0202286	0.556517
2140.07	-36226.2	-14778.9	2.50311	0.0763418	0.0201324	0.596681
2140.08	-36226.2	-14778.9	2.50396	0.00953419	0.0188415	0.655119
2140.1	-36226.2	-14779	2.5035	-0.0787886	0.0168888	0.729062
2140.12	-36226.2	-14779	2.50127	-0.177067	0.015185	0.813956
2140.13	-36226.3	-14779	2.49725	-0.280851	0.013548	0.906061
2140.15	-36226.3	-14779.1	2.49152	-0.387558	0.0115991	1.00181
2140.17	-36226.3	-14779.1	2.48385	-0.49086	0.0100547	1.09692
2140.18	-36226.3	-14779.2	2.47413	-0.584625	0.00972293	1.18734
2140.2	-36226.3	-14779.2	2.46333	-0.67	0.01	1.27124
2140.22	-36226.3	-14779.2	2.45231	-0.75003	0.0100758	1.34788
2140.24	-36226.3	-14779.3	2.44	-0.826667	0.01	1.4183
2140.25	-36226.4	-14779.3	2.42533	-0.900399	0.00998086	1.48349
2140.27	-36226.4	-14779.4	2.40902	-0.966952	0.0100009	1.54249
2140.29	-36226.4	-14779.4	2.39202	-1.02245	0.0100049	1.59387
2140.3	-36226.4	-14779.4	2.3746	-1.06831	0.00999951	1.63629
2140.32	-36226.4	-14779.5	2.3567	-1.10638	0.00999866	1.66921
2140.34	-36226.4	-14779.5	2.33768	-1.13644	0.0100001	1.69434
2140.36	-36226.5	-14779.5	2.31725	-1.15815	0.0100003	1.71308
2140.37	-36226.5	-14779.6	2.29632	-1.17186	0.00999996	1.72484
2140.39	-36226.5	-14779.6	2.27564	-1.17847	0.00999994	1.72961
2140.41	-36226.5	-14779.6	2.25521	-1.18003	0.00999999	1.72952
2140.42	-36226.5	-14779.7	2.23503	-1.17861	0.00999991	1.72637
2140.44	-36226.5	-14779.7	2.21548	-1.17605	0.0100001	1.72067
2140.46	-36226.5	-14779.8	2.1966	-1.17308	0.0100004	1.71298
2140.47	-36226.5	-14779.8	2.17775	-1.16833	0.00999958	1.70443
2140.49	-36226.6	-14779.8	2.15873	-1.16143	0.00999853	1.6956
2140.51	-36226.6	-14779.9	2.14025	-1.15419	0.0100019	1.68607
2140.53	-36226.6	-14779.9	2.12217	-1.14756	0.0100057	1.67572
2140.54	-36226.6	-14779.9	2.10303	-1.14097	0.00999269	1.6651
2140.56	-36226.6	-14780	2.08237	-1.1341	0.00997997	1.65446
2140.58	-36226.6	-14780	2.06141	-1.12714	0.0100321	1.64368
2140.59	-36226.6	-14780	2.04081	-1.12026	0.0100721	1.63293
2140.61	-36226.6	-14780.1	2.02042	-1.11351	0.00986073	1.62278
2140.63	-36226.7	-14780.1	2.00035	-1.10687	0.00972263	1.6131
2140.64	-36226.7	-14780.1	1.98102	-1.10016	0.0105683	1.60297
2140.66	-36226.7	-14780.2	1.96224	-1.09329	0.0124064	1.59223
2140.68	-36226.7	-14780.2	1.94316	-1.08627	0.0142767	1.5815
2140.7	-36226.7	-14780.2	1.92414	-1.07936	0.0159366	1.57089
2140.71	-36226.7	-14780.2	1.90654	-1.073	0.017804	1.56002
2140.73	-36226.7	-14780.3	1.89012	-1.06646	0.0195433	1.54958
2140.75	-36226.7	-14780.3	1.87338	-1.05834	0.020265	1.54098
2140.76	-36226.8	-14780.3	1.85609	-1.05121	0.020096	1.53454
2140.78	-36226.8	-14780.4	1.83895	-1.05034	0.0199282	1.52978
2140.8	-36226.8	-14780.4	1.82182	-1.05497	0.0199797	1.52732
2140.81	-36226.8	-14780.4	1.804	-1.06064	0.0200165	1.52837
2140.83	-36226.8	-14780.5	1.7855	-1.06741	0.0200019	1.53231
2140.85	-36226.8	-14780.5	1.76674	-1.07766	0.0200096	1.53757
2140.87	-36226.8	-14780.5	1.74781	-1.09033	0.0200104	1.544
2140.88	-36226.8	-14780.5	1.72873	-1.10267	0.0199422	1.55214
2140.9	-36226.8	-14780.6	1.70991	-1.11453	0.0199659	1.56149
2140.92	-36226.8	-14780.6	1.69179	-1.12702	0.0202382	1.57111
2140.93	-36226.9	-14780.6	1.67339	-1.14075	0.0201306	1.58099
2140.95	-36226.9	-14780.6	1.65344	-1.15595	0.018865	1.59151
2140.97	-36226.9	-14780.7	1.63247	-1.17155	0.0168988	1.60312
2140.98	-36226.9	-14780.7	1.61162	-1.18642	0.0150696	1.61612
2141	-36226.9	-14780.7	1.59119	-1.20231	0.0134288	1.6299
2141.02	-36226.9	-14780.7	1.57113	-1.22129	0.0117827	1.64386
2141.03	-36226.9	-14780.8	1.55118	-1.2421	0.0100998	1.65915
2141.05	-36226.9	-14780.8	1.53097	-1.26322	0.00839427	1.67709
2141.07	-36226.9	-14780.8	1.51	-1.28667	0.00666667	1.69717
2141.09	-36227	-14780.8	1.48793	-1.3141	0.0049266	1.71807
2141.1	-36227	-14780.9	1.46534	-1.34151	0.00323667	1.73743
2141.12	-36227	-14780.9	1.4428	-1.36512	0.00163049	1.7521
2141.14	-36227	-14780.9	1.42	-1.38667	0	1.75708
2141.15	-36227	-14780.9	1.39647	-1.40812	-0.00173545	1.74745
2141.17	-36227	-14781	1.37185	-1.42772	-0.00342807	1.72007
2141.19	-36227	-14781	1.34611	-1.44383	-0.00501699	1.67351
2141.2	-36227	-14781	1.32034	-1.45838	-0.00692405	1.61061
2141.22	-36227	-14781	1.29534	-1.4733	-0.00911314	1.53527
2141.24	-36227	-14781	1.27036	-1.48844	-0.00997117	1.45177
2141.26	-36227	-14781.1	1.24474	-1.50298	-0.00851409	1.36306
2141.27	-36227	-14781.1	1.21873	-1.51525	-0.00631088	1.26812
2141.29	-36227	-14781.1	1.19279	-1.5214	-0.00461737	1.16654
2141.31	-36227.1	-14781.1	1.16746	-1.51287	-0.00288027	1.06103
2141.32	-36227.1	-14781.1	1.14269	-1.48574	-0.0009309	0.951414
2141.34	-36227.1	-14781.2	1.1172	-1.44687	9.38695e-05	0.830806
2141.36	-36227.1	-14781.2	1.09092	-1.39849	-8.85531e-05	0.694724
2141.38	-36227.1	-14781.2	1.06652	-1.3308	0.000272942	0.545226
2141.39	-36227.1	-14781.2	1.04554	-1.23911	0.00201217	0.386246
2141.41	-36227.1	-14781.2	1.02699	-1.12996	0.00397242	0.22351
2141.43	-36227.1	-14781.2	1.01009	-1.01029	0.00557085	0.0583596
2141.44	-36227.1	-14781.2	0.994772	-0.885817	0.00734743	-0.114477
2141.46	-36227.1	-14781.3	0.980914	-0.756007	0.00924764	-0.294832
2141.48	-36227.1	-14781.3	0.968266	-0.611667	0.0102348	-0.473913
2141.49	-36227.1	-14781.3	0.957554	-0.457602	0.0101411	-0.64812
2141.51	-36227.1	-14781.3	0.950668	-0.316287	0.00996622	-0.821125
2141.53	-36227.1	-14781.3	0.947551	-0.187904	0.0100325	-0.992859
2141.55	-36227.1	-14781.3	0.946031	-0.0483046	0.00987686	-1.1588
2141.56	-36227.2	-14781.4	0.945807	0.10128	0.00974949	-1.31693
2141.58	-36227.2	-14781.4	0.948608	0.231955	0.0106586	-1.46789
2141.6	-36227.2	-14781.4	0.95413	0.335622	0.0125352	-1.60722
2141.61	-36227.2	-14781.4	0.960229	0.424139	0.0143357	-1.72621
2141.63	-36227.2	-14781.4	0.966797	0.500185	0.0159277	-1.82559
2141.65	-36227.2	-14781.4	0.97531	0.558922	0.0178648	-1.91328
2141.66	-36227.2	-14781.5	0.985925	0.601257	0.0196539	-1.99091
2141.68	-36227.2	-14781.5	0.997717	0.632573	0.0201053	-2.05529
2141.7	-36227.2	-14781.5	1.00983	0.655068	0.0199	-2.10737
2141.72	-36227.2	-14781.5	1.02156	0.668997	0.0208172	-2.1509
2141.73	-36227.2	-14781.5	1.03316	0.677691	0.0227488	-2.18823
2141.75	-36227.2	-14781.5	1.04532	0.685759	0.0245812	-2.22076
2141.77	-36227.2	-14781.5	1.05735	0.692403	0.0262424	-2.24822
2141.78	-36227.2	-14781.6	1.06802	0.694316	0.0281583	-2.2695
2141.8	-36227.2	-14781.6	1.07814	0.693436	0.0298103	-2.28448
2141.82	-36227.2	-14781.6	1.08924	0.693586	0.0303675	-2.29361
2141.83	-36227.3	-14781.6	1.1012	0.693593	0.0300839	-2.29807
2141.85	-36227.3	-14781.6	1.11324	0.690823	0.0296753	-2.29944
2141.87	-36227.3	-14781.6	1.12525	0.687016	0.0298967	-2.30042
2141.89	-36227.3	-14781.7	1.13732	0.685019	0.0313044	-2.30374
2141.9	-36227.3	-14781.7	1.1493	0.683471	0.0332277	-2.31
2141.92	-36227.3	-14781.7	1.16101	0.680264	0.034829	-2.31901
2141.94	-36227.3	-14781.7	1.17264	0.676823	0.0365447	-2.33042
2141.95	-36227.3	-14781.7	1.1845	0.674966	0.0387827	-2.34353
2141.97	-36227.3	-14781.8	1.19667	0.673333	0.04	-2.35621
2141.99	-36227.3	-14781.8	1.20901	0.670237	0.038781	-2.36625
2142	-36227.3	-14781.8	1.22065	0.66645	0.036545	-2.37283
2142.02	-36227.3	-14781.8	1.23093	0.663015	0.0348346	-2.37561
2142.04	-36227.4	-14781.8	1.24057	0.659811	0.0332267	-2.37456
2142.06	-36227.4	-14781.9	1.25049	0.656508	0.0312845	-2.36996
2142.07	-36227.4	-14781.9	1.26134	0.652884	0.0299047	-2.36292
2142.09	-36227.4	-14781.9	1.27332	0.649096	0.0297506	-2.35463
2142.11	-36227.4	-14781.9	1.28543	0.646302	0.0300377	-2.34597
2142.12	-36227.4	-14781.9	1.29703	0.644865	0.0300733	-2.33695
2142.14	-36227.4	-14782	1.30879	0.642834	0.0299867	-2.32563
2142.16	-36227.4	-14782	1.321	0.639218	0.0299612	-2.31312
2142.17	-36227.4	-14782	1.33261	0.636109	0.0300217	-2.3083
2142.19	-36227.4	-14782	1.34301	0.634552	0.0300865	-2.30543
2142.21	-36227.4	-14782	1.35291	0.632583	0.0299106	-2.26705
2142.22	-36227.4	-14782.1	1.36287	0.629206	0.0296792	-2.17415
2142.24	-36227.5	-14782.1	1.373	0.625707	0.0303438	-2.04587
2142.26	-36227.5	-14782.1	1.38329	0.622529	0.0321256	-1.88425
2142.28	-36227.5	-14782.1	1.39367	0.618306	0.0338769	-1.65632
2142.29	-36227.5	-14782.1	1.40401	0.612921	0.0353738	-1.37472
2142.31	-36227.5	-14782.2	1.41414	0.608319	0.0379146	-1.1228
2142.33	-36227.5	-14782.2	1.4241	0.6051	0.0414834	-0.932083
2142.34	-36227.5	-14782.2	1.43418	0.601981	0.0442912	-0.762643
2142.36	-36227.5	-14782.2	1.4445	0.598468	0.045873	-0.610298
2142.38	-36227.5	-14782.3	1.45489	0.595179	0.0475282	-0.520052
2142.39	-36227.5	-14782.3	1.46521	0.591891	0.049396	-0.496137
2142.41	-36227.5	-14782.3	1.47532	0.587463	0.0502965	-0.49664
2142.43	-36227.6	-14782.3	1.48529	0.582238	0.0501491	-0.504988
2142.45	-36227.6	-14782.4	1.49535	0.577894	0.0499222	-0.529518
2142.46	-36227.6	-14782.4	1.50566	0.574638	0.0499645	-0.564483
2142.48	-36227.6	-14782.4	1.51628	0.571326	0.0500247	-0.590945
2142.5	-36227.6	-14782.4	1.52662	0.567821	0.0500119	-0.601234
2142.51	-36227.6	-14782.4	1.53568	0.564723	0.0499804	-0.597228
2142.53	-36227.6	-14782.5	1.54379	0.561455	0.0499823	-0.583418
2142.55	-36227.6	-14782.5	1.55213	0.556778	0.050052	-0.565744
2142.57	-36227.6	-14782.5	1.56081	0.551411	0.050051	-0.54827
2142.58	-36227.6	-14782.5	1.56928	0.547214	0.0497959	-0.533605
2142.6	-36227.7	-14782.6	1.57787	0.544062	0.04984	-0.52271
2142.62	-36227.7	-14782.6	1.5873	0.540805	0.0510138	-0.51554
2142.63	-36227.7	-14782.6	1.59752	0.537422	0.0528988	-0.511488
2142.65	-36227.7	-14782.6	1.6081	0.534322	0.0545915	-0.509715
2142.67	-36227.7	-14782.7	1.61831	0.530771	0.0563046	-0.509665
2142.68	-36227.7	-14782.7	1.62739	0.525784	0.0585393	-0.51082
2142.7	-36227.7	-14782.7	1.6357	0.520537	0.0599793	-0.511928
2142.72	-36227.7	-14782.7	1.64394	0.516717	0.0590331	-0.511665
2142.74	-36227.7	-14782.8	1.65233	0.513702	0.0568953	-0.510058
2142.75	-36227.8	-14782.8	1.66092	0.510314	0.0553062	-0.50748
2142.77	-36227.8	-14782.8	1.6695	0.506855	0.0534836	-0.503554
2142.79	-36227.8	-14782.8	1.67786	0.503833	0.0502526	-0.497932
2142.8	-36227.8	-14782.9	1.68617	0.500258	0.0468324	-0.491645
2142.82	-36227.8	-14782.9	1.69469	0.495182	0.0447205	-0.485858
2142.84	-36227.8	-14782.9	1.70333	0.49	0.0433333	-0.480392
2142.85	-36227.8	-14783	1.71194	0.486236	0.0417138	-0.474949
2142.87	-36227.8	-14783	1.7205	0.483147	0.0398922	-0.470362
2142.89	-36227.9	-14783	1.72904	0.479763	0.0381098	-0.46729
2142.91	-36227.9	-14783	1.7377	0.476262	0.036487	-0.464848
2142.92	-36227.9	-14783.1	1.74636	0.47292	0.0349684	-0.462171
2142.94	-36227.9	-14783.1	1.75418	0.469605	0.0330733	-0.459367
2142.96	-36227.9	-14783.1	1.76087	0.466186	0.0308505	-0.456602
2142.97	-36227.9	-14783.1	1.76805	0.462723	0.0300498	-0.453723
2142.99	-36227.9	-14783.2	1.77658	0.459325	0.0315807	-0.450568
2143.01	-36227.9	-14783.2	1.78463	0.456121	0.0336408	-0.447067
2143.02	-36227.9	-14783.2	1.79127	0.452947	0.0350988	-0.443214
2143.04	-36228	-14783.3	1.79857	0.44893	0.0373593	-0.439104
2143.06	-36228	-14783.3	1.80742	0.443766	0.0409789	-0.435013
2143.08	-36228	-14783.3	1.81547	0.438523	0.0440648	-0.431531
2143.09	-36228	-14783.3	1.82187	0.434546	0.0457016	-0.42824
2143.11	-36228	-14783.4	1.82897	0.433318	0.047158	-0.422907
2143.13	-36228	-14783.4	1.83772	0.432109	0.0490208	-0.412105
2143.14	-36228	-14783.4	1.84613	0.420934	0.0503369	-0.390697
2143.16	-36228	-14783.4	1.85305	0.39137	0.0504653	-0.355001
2143.18	-36228.1	-14783.5	1.85907	0.338496	0.0494576	-0.303755
2143.19	-36228.1	-14783.5	1.86427	0.262667	0.0477185	-0.236856
2143.21	-36228.1	-14783.5	1.86796	0.170509	0.0460086	-0.15541
2143.23	-36228.1	-14783.6	1.86977	0.0675798	0.0444082	-0.0606178
2143.24	-36228.1	-14783.6	1.86981	-0.0423263	0.0421246	0.0461819
2143.26	-36228.1	-14783.6	1.8681	-0.153219	0.0386936	0.160474
2143.28	-36228.1	-14783.6	1.86456	-0.256951	0.0340909	0.274573
2143.3	-36228.1	-14783.7	1.85928	-0.352137	0.0288131	0.385858
2143.31	-36228.2	-14783.7	1.85252	-0.443585	0.0237561	0.496147
2143.33	-36228.2	-14783.7	1.84408	-0.533467	0.0188455	0.601072
2143.35	-36228.2	-14783.8	1.8335	-0.621543	0.013327	0.692139
2143.36	-36228.2	-14783.8	1.8212	-0.705456	0.00806174	0.775336
2143.38	-36228.2	-14783.8	1.80825	-0.781564	0.00501239	0.867113
2143.4	-36228.2	-14783.9	1.79441	-0.850542	0.00370123	0.969853
2143.41	-36228.2	-14783.9	1.77869	-0.915518	0.00216414	1.07737
2143.43	-36228.2	-14783.9	1.76169	-0.974511	0.00039666	1.19554
2143.45	-36228.3	-14783.9	1.74477	-1.02322	-0.000521955	1.33533
2143.47	-36228.3	-14784	1.72757	-1.06414	-0.00023514	1.48753
2143.48	-36228.3	-14784	1.70897	-1.10309	0.00113245	1.63252
2143.5	-36228.3	-14784	1.68993	-1.14042	0.00300887	1.76213
2143.52	-36228.3	-14784	1.67196	-1.17439	0.00471681	1.87408
2143.53	-36228.3	-14784.1	1.65352	-1.20732	0.00635345	1.96709
2143.55	-36228.3	-14784.1	1.63228	-1.24237	0.00822691	2.04087
2143.57	-36228.3	-14784.1	1.60936	-1.27634	0.00986089	2.09862
2143.59	-36228.4	-14784.1	1.58689	-1.30484	0.01054	2.14476
2143.6	-36228.4	-14784.2	1.56466	-1.33166	0.0100643	2.18212
2143.62	-36228.4	-14784.2	1.54174	-1.36211	0.00855124	2.21316
2143.64	-36228.4	-14784.2	1.51808	-1.39475	0.00676034	2.24128
2143.65	-36228.4	-14784.2	1.49393	-1.42658	0.00532161	2.26934
2143.67	-36228.4	-14784.3	1.47	-1.45667	0.00333333	2.2963
2143.69	-36228.4	-14784.3	1.44636	-1.48505	-1.37811e-05	2.32069
2143.7	-36228.4	-14784.3	1.42	-1.51333	-0.00333333	2.34423
2143.72	-36228.4	-14784.3	1.38894	-1.5423	-0.00526775	2.36833
2143.74	-36228.5	-14784.4	1.35834	-1.568	-0.00677047	2.39003
2143.76	-36228.5	-14784.4	1.33297	-1.58699	-0.00893923	2.40652
2143.77	-36228.5	-14784.4	1.31049	-1.60151	-0.0114174	2.41925
2143.79	-36228.5	-14784.4	1.28707	-1.61497	-0.013544	2.43052
2143.81	-36228.5	-14784.4	1.26018	-1.62933	-0.0149179	2.44196
2143.82	-36228.5	-14784.4	1.23104	-1.64236	-0.0158714	2.45322
2143.84	-36228.5	-14784.5	1.20151	-1.65111	-0.0168646	2.46362
2143.86	-36228.5	-14784.5	1.17284	-1.65419	-0.018128	2.47269
2143.87	-36228.5	-14784.5	1.14474	-1.65396	-0.0193458	2.48054
2143.89	-36228.5	-14784.5	1.11672	-1.65328	-0.0201236	2.48736
2143.91	-36228.5	-14784.5	1.08848	-1.65394	-0.0202909	2.4935
2143.93	-36228.5	-14784.6	1.06008	-1.65547	-0.0201294	2.49963
2143.94	-36228.6	-14784.6	1.03163	-1.65713	-0.0199732	2.50649
2143.96	-36228.6	-14784.6	1.00323	-1.65903	-0.0199845	2.51445
2143.98	-36228.6	-14784.6	0.974914	-1.66264	-0.0200295	2.52332
2143.99	-36228.6	-14784.6	0.94674	-1.66959	-0.0199488	2.53283
2144.01	-36228.6	-14784.6	0.918616	-1.68013	-0.0197664	2.54285
2144.03	-36228.6	-14784.6	0.890252	-1.69256	-0.0197767	2.55342
2144.04	-36228.6	-14784.7	0.861353	-1.70504	-0.0202881	2.56457
2144.06	-36228.6	-14784.7	0.831913	-1.71665	-0.021343	2.57592
2144.08	-36228.6	-14784.7	0.802292	-1.72765	-0.0226483	2.58652
2144.1	-36228.6	-14784.7	0.772857	-1.73834	-0.0238976	2.59544
2144.11	-36228.6	-14784.7	0.743598	-1.74841	-0.0250014	2.60227
2144.13	-36228.6	-14784.7	0.714095	-1.75687	-0.0261039	2.6072
2144.15	-36228.6	-14784.7	0.68393	-1.76274	-0.0273494	2.61046
2144.16	-36228.6	-14784.7	0.653206	-1.76585	-0.0286512	2.61204
2144.18	-36228.6	-14784.7	0.622499	-1.76678	-0.0297081	2.61179
2144.2	-36228.6	-14784.8	0.592374	-1.76611	-0.0302318	2.60954
2144.21	-36228.6	-14784.8	0.562879	-1.7642	-0.0302544	2.6055
2144.23	-36228.6	-14784.8	0.533653	-1.76125	-0.0300634	2.60015
2144.25	-36228.7	-14784.8	0.504348	-1.75746	-0.0299358	2.59395
2144.26	-36228.7	-14784.8	0.474879	-1.75302	-0.0299369	2.58711
2144.28	-36228.7	-14784.8	0.445349	-1.74815	-0.0299876	2.57965
2144.3	-36228.7	-14784.8	0.415851	-1.74308	-0.0300127	2.57156
2144.32	-36228.7	-14784.8	0.386394	-1.73824	-0.0300053	2.56246
2144.33	-36228.7	-14784.8	0.356936	-1.73413	-0.0299981	2.55181
2144.35	-36228.7	-14784.8	0.327442	-1.73103	-0.0300179	2.53933
2144.37	-36228.7	-14784.8	0.297945	-1.72694	-0.0300399	2.52709
2144.38	-36228.7	-14784.8	0.268515	-1.71877	-0.0300135	2.51836
2144.4	-36228.7	-14784.8	0.239191	-1.70488	-0.0299086	2.51491
2144.42	-36228.7	-14784.8	0.209824	-1.69371	-0.0298356	2.50828
2144.43	-36228.7	-14784.8	0.180183	-1.69791	-0.0299638	2.48577
2144.45	-36228.7	-14784.8	0.150251	-1.72306	-0.0303716	2.43697
2144.47	-36228.7	-14784.8	0.121236	-1.73437	-0.0306161	2.36501
2144.49	-36228.7	-14784.8	0.0947752	-1.68272	-0.0300701	2.27777
2144.5	-36228.7	-14784.9	0.0721663	-1.53429	-0.0283001	2.1805
2144.52	-36228.7	-14784.9	0.0530716	-1.32853	-0.0257984	2.06584
2144.54	-36228.7	-14784.9	0.0366667	-1.12667	-0.0233333	1.92266
