# Supplementary material for: Extraction of driving behavior primitives considering driver expectation and vehicle dynamics
Source: PLoS One. 2025 Dec 31;20(12):e0340123. doi: 10.1371/journal.pone.0340123 (PMC12755792; doi:10.1371/journal.pone.0340123)
Supplement: S2 File — The dataset utilized in this study is organized into two main folders, categorizing driving scenarios into straight driving and turning maneuvers. These folders contain the raw, unprocessed behavioral data. For a detailed description of the variables and format within the.xlsx files, please refer to the accompanying readme.txt file. (ZIP) [file pone.0340123.s002.zip › DataSetForPimitiveExaction-2/turning/d1c24_w_1.xlsx]

## Sheet: Sheet1
2557.88	-35942.6	-14590.5	5.19641	-1.97772	0.0326904	4.1785
2557.9	-35942.7	-14590.6	5.16196	-2.05004	0.0348354	4.29095
2557.92	-35942.7	-14590.7	5.12591	-2.11553	0.0375027	4.39258
2557.93	-35942.7	-14590.8	5.08844	-2.1777	0.0406243	4.48375
2557.95	-35942.8	-14590.9	5.04982	-2.23669	0.0440871	4.56608
2557.97	-35942.8	-14591	5.01027	-2.29229	0.0477739	4.64133
2557.98	-35942.8	-14591	4.97003	-2.34432	0.0515666	4.71125
2558	-35942.8	-14591.1	4.92923	-2.39316	0.0553159	4.77679
2558.02	-35942.9	-14591.2	4.88784	-2.43991	0.058834	4.83792
2558.04	-35942.9	-14591.3	4.84583	-2.48573	0.0619301	4.89454
2558.05	-35942.9	-14591.3	4.80318	-2.53172	0.0644156	4.94656
2558.07	-35943	-14591.4	4.75986	-2.57781	0.0661505	4.99397
2558.09	-35943	-14591.5	4.71587	-2.62265	0.0670475	5.03679
2558.1	-35943	-14591.6	4.67123	-2.66481	0.067022	5.07506
2558.12	-35943.1	-14591.6	4.62594	-2.70292	0.0659959	5.10881
2558.14	-35943.1	-14591.7	4.58004	-2.73596	0.0640232	5.13791
2558.15	-35943.1	-14591.8	4.53358	-2.76328	0.0612806	5.16205
2558.17	-35943.1	-14591.9	4.48666	-2.78424	0.0579491	5.18093
2558.19	-35943.2	-14591.9	4.43934	-2.79825	0.0542044	5.19426
2558.2	-35943.2	-14592	4.39181	-2.80526	0.0501517	5.20207
2558.22	-35943.2	-14592.1	4.34432	-2.8056	0.0458484	5.20461
2558.24	-35943.2	-14592.1	4.29712	-2.79959	0.0413513	5.2021
2558.26	-35943.3	-14592.2	4.25043	-2.78755	0.0367277	5.19478
2558.27	-35943.3	-14592.3	4.20411	-2.76949	0.0321538	5.18278
2558.29	-35943.3	-14592.3	4.15778	-2.74528	0.0278692	5.16619
2558.31	-35943.3	-14592.4	4.11108	-2.71477	0.024114	5.14506
2558.32	-35943.4	-14592.5	4.06377	-2.67801	0.0211076	5.11955
2558.34	-35943.4	-14592.5	4.01665	-2.63653	0.0188969	5.09053
2558.36	-35943.4	-14592.6	3.971	-2.59258	0.0174434	5.05918
2558.38	-35943.4	-14592.7	3.92813	-2.54843	0.0167078	5.02671
2558.39	-35943.5	-14592.7	3.88894	-2.50613	0.0166479	4.99417
2558.41	-35943.5	-14592.8	3.85199	-2.46636	0.0172033	4.9618
2558.43	-35943.5	-14592.8	3.81502	-2.42933	0.0183073	4.92953
2558.44	-35943.5	-14592.9	3.77576	-2.39524	0.0198931	4.89732
2558.46	-35943.5	-14593	3.73267	-2.36477	0.0218872	4.86561
2558.48	-35943.6	-14593	3.68758	-2.34074	0.0241836	4.83727
2558.49	-35943.6	-14593.1	3.64333	-2.32667	0.0266667	4.8159
2558.51	-35943.6	-14593.1	3.60204	-2.32473	0.0291966	4.8043
2558.53	-35943.6	-14593.2	3.5629	-2.33197	0.031537	4.802
2558.55	-35943.7	-14593.2	3.52439	-2.34411	0.0334274	4.80773
2558.56	-35943.7	-14593.3	3.48531	-2.35762	0.0347324	4.82
2558.58	-35943.7	-14593.4	3.44555	-2.3714	0.0357356	4.8366
2558.6	-35943.7	-14593.4	3.40523	-2.38489	0.0368084	4.85515
2558.61	-35943.7	-14593.5	3.36451	-2.39751	0.0381342	4.87358
2558.63	-35943.8	-14593.5	3.32362	-2.40877	0.0393663	4.8907
2558.65	-35943.8	-14593.6	3.28281	-2.41817	0.0400661	4.90543
2558.66	-35943.8	-14593.6	3.24218	-2.4254	0.0400736	4.91685
2558.68	-35943.8	-14593.7	3.20144	-2.4306	0.0398924	4.92433
2558.7	-35943.8	-14593.7	3.16025	-2.43397	0.040121	4.92727
2558.72	-35943.9	-14593.8	3.11849	-2.43604	0.0410549	4.92561
2558.73	-35943.9	-14593.8	3.07641	-2.43799	0.0423776	4.92033
2558.75	-35943.9	-14593.9	3.03429	-2.44111	0.0437011	4.91255
2558.77	-35943.9	-14593.9	2.99232	-2.446	0.0448319	4.90324
2558.78	-35943.9	-14594	2.95043	-2.45222	0.0459122	4.89322
2558.8	-35944	-14594	2.90855	-2.45917	0.0471136	4.88325
2558.82	-35944	-14594.1	2.86664	-2.4663	0.0484214	4.87416
2558.83	-35944	-14594.1	2.8247	-2.47307	0.0495475	4.86689
2558.85	-35944	-14594.1	2.7827	-2.47895	0.0501885	4.86232
2558.87	-35944	-14594.2	2.7407	-2.48381	0.0502901	4.86004
2558.89	-35944	-14594.2	2.69879	-2.48796	0.050112	4.85797
2558.9	-35944.1	-14594.3	2.65705	-2.49174	0.0499287	4.85394
2558.92	-35944.1	-14594.3	2.61535	-2.49451	0.0498754	4.84624
2558.94	-35944.1	-14594.4	2.57333	-2.49465	0.0499373	4.83366
2558.95	-35944.1	-14594.4	2.53063	-2.49059	0.050088	4.81491
2558.97	-35944.1	-14594.4	2.48741	-2.48279	0.0502174	4.78703
2558.99	-35944.1	-14594.5	2.44427	-2.47361	0.050138	4.74547
2559	-35944.2	-14594.5	2.40177	-2.46532	0.0496655	4.68583
2559.02	-35944.2	-14594.6	2.3599	-2.45754	0.0487163	4.60657
2559.04	-35944.2	-14594.6	2.31814	-2.44775	0.0472864	4.50847
2559.06	-35944.2	-14594.6	2.27603	-2.43365	0.045383	4.39231
2559.07	-35944.2	-14594.7	2.23377	-2.41612	0.0431259	4.25843
2559.09	-35944.2	-14594.7	2.19206	-2.39822	0.0407113	4.1068
2559.11	-35944.2	-14594.7	2.15152	-2.38275	0.0383254	3.93782
2559.12	-35944.3	-14594.8	2.11193	-2.3695	0.0360348	3.75601
2559.14	-35944.3	-14594.8	2.07262	-2.35655	0.0338373	3.56825
2559.16	-35944.3	-14594.8	2.03298	-2.3422	0.0317158	3.38125
2559.17	-35944.3	-14594.9	1.99314	-2.32695	0.0295417	3.19964
2559.19	-35944.3	-14594.9	1.95358	-2.31238	0.0271307	3.02706
2559.21	-35944.3	-14594.9	1.91471	-2.29983	0.0243111	2.867
2559.23	-35944.3	-14594.9	1.8763	-2.28878	0.021001	2.72182
2559.24	-35944.3	-14595	1.83788	-2.27798	0.0171562	2.59343
2559.26	-35944.4	-14595	1.79909	-2.26615	0.0127788	2.48306
2559.28	-35944.4	-14595	1.76032	-2.25207	0.00813632	2.38801
2559.29	-35944.4	-14595.1	1.72221	-2.2345	0.00359004	2.30423
2559.31	-35944.4	-14595.1	1.68522	-2.21194	-0.000525072	2.22756
2559.33	-35944.4	-14595.1	1.6491	-2.18153	-0.00400079	2.15348
2559.34	-35944.4	-14595.1	1.61333	-2.14	-0.00666667	2.07734
2559.36	-35944.4	-14595.2	1.57761	-2.08438	-0.00842352	1.9945
2559.38	-35944.4	-14595.2	1.54231	-2.01295	-0.00945727	1.90038
2559.4	-35944.4	-14595.2	1.50802	-1.92428	-0.0100251	1.7904
2559.41	-35944.5	-14595.2	1.4753	-1.81606	-0.0103191	1.66116
2559.43	-35944.5	-14595.3	1.44473	-1.68293	-0.0103127	1.5132
2559.45	-35944.5	-14595.3	1.41688	-1.51891	-0.00993376	1.34789
2559.46	-35944.5	-14595.3	1.39227	-1.32237	-0.00913417	1.16714
2559.48	-35944.5	-14595.3	1.37119	-1.10395	-0.00793376	0.974422
2559.5	-35944.5	-14595.3	1.35391	-0.876409	-0.00636421	0.773478
2559.51	-35944.5	-14595.4	1.3406	-0.650278	-0.00443401	0.569213
2559.53	-35944.5	-14595.4	1.33123	-0.430726	-0.00209646	0.369306
2559.55	-35944.5	-14595.4	1.32571	-0.22215	0.000702696	0.181823
2559.57	-35944.5	-14595.4	1.32375	-0.0303473	0.00394374	0.012723
2559.58	-35944.5	-14595.5	1.32468	0.136048	0.00745738	-0.136298
2559.6	-35944.6	-14595.5	1.32775	0.268141	0.0110567	-0.264067
2559.62	-35944.6	-14595.5	1.33245	0.36344	0.0145878	-0.370161
2559.63	-35944.6	-14595.5	1.33862	0.430483	0.0179534	-0.455443
2559.65	-35944.6	-14595.5	1.34613	0.47884	0.0210611	-0.520925
2559.67	-35944.6	-14595.6	1.35476	0.515123	0.0237641	-0.568835
2559.68	-35944.6	-14595.6	1.3642	0.541586	0.0258362	-0.603187
2559.7	-35944.6	-14595.6	1.37412	0.560132	0.0270503	-0.628106
2559.72	-35944.6	-14595.6	1.38429	0.572541	0.0273772	-0.646548
2559.74	-35944.6	-14595.6	1.39456	0.580433	0.0270367	-0.66
2559.75	-35944.6	-14595.7	1.40482	0.585398	0.0262617	-0.669841
2559.77	-35944.6	-14595.7	1.41503	0.588418	0.0252116	-0.677059
2559.79	-35944.6	-14595.7	1.42521	0.589818	0.0239658	-0.682222
2559.8	-35944.7	-14595.7	1.43539	0.589894	0.0226041	-0.685869
2559.82	-35944.7	-14595.8	1.44559	0.588973	0.0212921	-0.688404
2559.84	-35944.7	-14595.8	1.45579	0.587412	0.020275	-0.690108
2559.85	-35944.7	-14595.8	1.46601	0.585552	0.0197832	-0.691251
2559.87	-35944.7	-14595.8	1.47622	0.583461	0.0197646	-0.692039
2559.89	-35944.7	-14595.9	1.48641	0.580991	0.0199429	-0.692624
2559.91	-35944.7	-14595.9	1.49656	0.578007	0.0200529	-0.693157
2559.92	-35944.7	-14595.9	1.50672	0.574606	0.0200422	-0.693787
2559.94	-35944.7	-14595.9	1.51696	0.571042	0.0200031	-0.694663
2559.96	-35944.7	-14595.9	1.52735	0.567551	0.0200194	-0.695927
2559.97	-35944.8	-14596	1.53771	0.564166	0.0200603	-0.697646
2559.99	-35944.8	-14596	1.54773	0.560799	0.0200286	-0.699846
2560.01	-35944.8	-14596	1.55714	0.557376	0.0198557	-0.702531
2560.02	-35944.8	-14596	1.56613	0.553937	0.0197172	-0.705537
2560.04	-35944.8	-14596.1	1.57507	0.550577	0.0199094	-0.708618
2560.06	-35944.8	-14596.1	1.58426	0.547357	0.0206734	-0.711542
2560.08	-35944.8	-14596.1	1.5935	0.544084	0.0218663	-0.714198
2560.09	-35944.8	-14596.1	1.60234	0.540463	0.0231842	-0.716526
2560.11	-35944.8	-14596.2	1.61045	0.536264	0.0243728	-0.71847
2560.13	-35944.8	-14596.2	1.6182	0.531655	0.0254651	-0.719996
2560.14	-35944.9	-14596.2	1.62618	0.526941	0.0265961	-0.721083
2560.16	-35944.9	-14596.2	1.63486	0.522366	0.0278492	-0.721695
2560.18	-35944.9	-14596.3	1.64404	0.517878	0.0290623	-0.721746
2560.19	-35944.9	-14596.3	1.65333	0.513333	0.03	-0.721133
2560.21	-35944.9	-14596.3	1.66244	0.508658	0.0304695	-0.7198
2560.23	-35944.9	-14596.3	1.67145	0.504047	0.0304488	-0.717877
2560.25	-35944.9	-14596.4	1.68054	0.499762	0.0299585	-0.715541
2560.26	-35944.9	-14596.4	1.68978	0.49599	0.0290456	-0.712915
2560.28	-35945	-14596.4	1.69893	0.492663	0.0278443	-0.709946
2560.3	-35945	-14596.5	1.70766	0.48966	0.0265073	-0.706547
2560.31	-35945	-14596.5	1.7158	0.486939	0.0251879	-0.702748
2560.33	-35945	-14596.5	1.7236	0.484684	0.0240402	-0.698929
2560.35	-35945	-14596.5	1.73139	0.483116	0.0232188	-0.695528
2560.36	-35945	-14596.6	1.73934	0.482403	0.0228408	-0.692831
2560.38	-35945	-14596.6	1.74732	0.482582	0.0229342	-0.690769
2560.4	-35945	-14596.6	1.75516	0.483672	0.023514	-0.689218
2560.41	-35945	-14596.6	1.76284	0.485594	0.0245242	-0.688188
2560.43	-35945.1	-14596.7	1.77074	0.488075	0.0257667	-0.687961
2560.45	-35945.1	-14596.7	1.77925	0.490818	0.0270273	-0.688847
2560.47	-35945.1	-14596.7	1.78842	0.493766	0.0281865	-0.691014
2560.48	-35945.1	-14596.8	1.79764	0.497263	0.0292888	-0.694388
2560.5	-35945.1	-14596.8	1.80628	0.501689	0.0303938	-0.698882
2560.52	-35945.1	-14596.8	1.81419	0.5071	0.0315281	-0.705071
2560.53	-35945.1	-14596.8	1.82194	0.513074	0.0326694	-0.714503
2560.55	-35945.1	-14596.9	1.83013	0.519221	0.0337921	-0.728793
2560.57	-35945.1	-14596.9	1.83899	0.527617	0.0349007	-0.74909
2560.59	-35945.2	-14596.9	1.84831	0.543443	0.0360378	-0.775961
2560.6	-35945.2	-14597	1.85782	0.571936	0.0372448	-0.809945
2560.62	-35945.2	-14597	1.8676	0.614477	0.0384719	-0.851863
2560.64	-35945.2	-14597	1.87806	0.668292	0.0395708	-0.902838
2560.65	-35945.2	-14597	1.88961	0.730515	0.0404063	-0.963915
2560.67	-35945.2	-14597.1	1.90253	0.800679	0.0412016	-1.03433
2560.69	-35945.2	-14597.1	1.91694	0.880537	0.0425116	-1.11163
2560.7	-35945.2	-14597.1	1.93295	0.971636	0.0448664	-1.19339
2560.72	-35945.3	-14597.2	1.95055	1.07097	0.0482037	-1.27831
2560.74	-35945.3	-14597.2	1.96961	1.17191	0.0519912	-1.36604
2560.76	-35945.3	-14597.2	1.99003	1.26822	0.0557101	-1.45615
2560.77	-35945.3	-14597.2	2.012	1.3596	0.0591725	-1.54745
2560.79	-35945.3	-14597.3	2.03588	1.4498	0.0624153	-1.63817
2560.81	-35945.3	-14597.3	2.06203	1.54225	0.0654537	-1.72667
2560.82	-35945.3	-14597.3	2.09014	1.63626	0.0680376	-1.81248
2560.84	-35945.4	-14597.4	2.11961	1.72878	0.0697628	-1.89577
2560.86	-35945.4	-14597.4	2.14988	1.81695	0.070313	-1.97666
2560.87	-35945.4	-14597.5	2.18115	1.89973	0.0701147	-2.05424
2560.89	-35945.4	-14597.5	2.214	1.97696	0.0699622	-2.12715
2560.91	-35945.4	-14597.5	2.24885	2.0484	0.0705385	-2.19416
2560.93	-35945.4	-14597.6	2.28524	2.11326	0.0717488	-2.25501
2560.94	-35945.4	-14597.6	2.3223	2.17048	0.0731716	-2.30984
2560.96	-35945.5	-14597.6	2.35933	2.21937	0.074445	-2.35888
2560.98	-35945.5	-14597.7	2.39653	2.26121	0.0755535	-2.40275
2560.99	-35945.5	-14597.7	2.43441	2.29795	0.0766044	-2.44224
2561.01	-35945.5	-14597.7	2.47335	2.33146	0.077689	-2.47811
2561.03	-35945.5	-14597.8	2.51313	2.36292	0.0788232	-2.51097
2561.04	-35945.6	-14597.8	2.55333	2.39333	0.08	-2.54139
2561.06	-35945.6	-14597.9	2.59368	2.42333	0.0812004	-2.56983
2561.08	-35945.6	-14597.9	2.63439	2.45201	0.0823568	-2.59615
2561.1	-35945.6	-14597.9	2.67579	2.47811	0.0833892	-2.62007
2561.11	-35945.6	-14598	2.71814	2.50049	0.0842982	-2.64128
2561.13	-35945.6	-14598	2.76133	2.51841	0.0853536	-2.6593
2561.15	-35945.7	-14598.1	2.80519	2.53122	0.0868814	-2.67358
2561.16	-35945.7	-14598.1	2.84948	2.5386	0.0890304	-2.68394
2561.18	-35945.7	-14598.2	2.89379	2.5411	0.0914491	-2.69103
2561.2	-35945.7	-14598.2	2.9377	2.53944	0.0936996	-2.69567
2561.21	-35945.7	-14598.2	2.98097	2.53482	0.0956336	-2.69868
2561.23	-35945.8	-14598.3	3.02388	2.52956	0.0977944	-2.70091
2561.25	-35945.8	-14598.3	3.06677	2.52616	0.100823	-2.70321
2561.27	-35945.8	-14598.4	3.10984	2.5262	0.104992	-2.70636
2561.28	-35945.8	-14598.4	3.15295	2.52941	0.109826	-2.71107
2561.3	-35945.8	-14598.5	3.19596	2.53532	0.114765	-2.718
2561.32	-35945.9	-14598.5	3.23886	2.54342	0.119454	-2.72815
2561.33	-35945.9	-14598.6	3.28192	2.55313	0.1239	-2.74306
2561.35	-35945.9	-14598.6	3.32542	2.56386	0.128141	-2.76435
2561.37	-35945.9	-14598.7	3.36945	2.57451	0.132051	-2.79525
2561.38	-35946	-14598.7	3.41382	2.58322	0.135261	-2.8414
2561.4	-35946	-14598.8	3.45833	2.58811	0.137397	-2.90855
2561.42	-35946	-14598.9	3.50274	2.58826	0.138554	-3.00139
2561.44	-35946	-14598.9	3.54684	2.58396	0.139416	-3.12316
2561.45	-35946.1	-14599	3.59044	2.57561	0.140691	-3.27696
2561.47	-35946.1	-14599	3.63356	2.56475	0.142687	-3.46306
2561.49	-35946.1	-14599.1	3.67647	2.55412	0.145281	-3.67879
2561.5	-35946.1	-14599.1	3.71944	2.54645	0.148327	-3.92114
2561.52	-35946.2	-14599.2	3.76254	2.54276	0.151681	-4.18334
2561.54	-35946.2	-14599.2	3.80563	2.54255	0.155202	-4.4552
2561.55	-35946.2	-14599.3	3.84857	2.54525	0.158748	-4.72652
2561.57	-35946.2	-14599.4	3.89147	2.55079	0.162219	-4.98901
2561.59	-35946.3	-14599.4	3.93464	2.55947	0.165542	-5.23592
2561.61	-35946.3	-14599.5	3.97837	2.57143	0.16867	-5.46084
2561.62	-35946.3	-14599.6	4.02257	2.58498	0.171835	-5.66126
2561.64	-35946.4	-14599.6	4.06696	2.59713	0.175454	-5.83735
2561.66	-35946.4	-14599.7	4.11123	2.6051	0.179924	-5.98944
2561.67	-35946.4	-14599.7	4.15538	2.60829	0.185359	-6.11946
2561.69	-35946.4	-14599.8	4.19958	2.6074	0.191711	-6.23024
2561.71	-35946.5	-14599.9	4.24394	2.60301	0.198916	-6.32468
2561.72	-35946.5	-14599.9	4.28829	2.59496	0.206806	-6.40635
2561.74	-35946.5	-14600	4.33229	2.58266	0.215161	-6.47909
2561.76	-35946.6	-14600.1	4.37569	2.5658	0.223721	-6.54639
2561.78	-35946.6	-14600.1	4.41867	2.54599	0.231959	-6.60928
2561.79	-35946.6	-14600.2	4.4616	2.52565	0.239237	-6.66771
2561.81	-35946.7	-14600.3	4.50477	2.50695	0.245035	-6.72184
2561.83	-35946.7	-14600.3	4.54798	2.49072	0.249529	-6.77296
2561.84	-35946.7	-14600.4	4.59083	2.47736	0.253139	-6.82278
2561.86	-35946.8	-14600.5	4.63305	2.46728	0.256193	-6.87232
2561.88	-35946.8	-14600.6	4.67487	2.46122	0.258566	-6.91937
2561.89	-35946.8	-14600.6	4.71667	2.46	0.26	-6.96078
2561.91	-35946.9	-14600.7	4.75869	2.4633	0.260644	-6.99373
2561.93	-35946.9	-14600.8	4.80073	2.46625	0.262275	-7.01674
2561.95	-35946.9	-14600.9	4.84244	2.46285	0.267076	-7.0287
2561.96	-35947	-14600.9	4.88358	2.44835	0.276522	-7.02787
2561.98	-35947	-14601	4.92428	2.42228	0.28971	-7.01054
2562	-35947	-14601.1	4.96476	2.38505	0.305236	-6.97254
2562.01	-35947.1	-14601.2	5.00505	2.33545	0.322272	-6.91093
2562.03	-35947.1	-14601.2	5.04475	2.26761	0.341603	-6.82614
2562.05	-35947.1	-14601.3	5.08339	2.17487	0.364293	-6.71922
2562.06	-35947.2	-14601.4	5.12043	2.05392	0.390353	-6.59126
2562.08	-35947.2	-14601.5	5.15526	1.90943	0.417278	-6.44355
2562.1	-35947.3	-14601.5	5.18723	1.7472	0.442206	-6.27741
2562.12	-35947.3	-14601.6	5.21589	1.57197	0.463451	-6.09583
2562.13	-35947.3	-14601.7	5.24106	1.38623	0.481709	-5.90527
2562.15	-35947.4	-14601.8	5.26263	1.19224	0.497956	-5.71256
2562.17	-35947.4	-14601.9	5.28065	0.995077	0.512461	-5.5237
2562.18	-35947.5	-14601.9	5.29539	0.804687	0.524282	-5.34328
2562.2	-35947.5	-14602	5.30717	0.631411	0.532381	-5.17571
2562.22	-35947.5	-14602.1	5.31634	0.481645	0.53708	-5.02441
2562.23	-35947.6	-14602.2	5.32336	0.355965	0.540703	-4.8914
2562.25	-35947.6	-14602.3	5.32868	0.254441	0.545703	-4.77847
2562.27	-35947.7	-14602.3	5.33264	0.175486	0.553388	-4.68566
2562.29	-35947.7	-14602.4	5.33551	0.115436	0.563624	-4.61066
2562.3	-35947.8	-14602.5	5.33752	0.0705027	0.576205	-4.55106
2562.32	-35947.8	-14602.6	5.33887	0.0372727	0.591383	-4.50455
2562.34	-35947.8	-14602.7	5.33972	0.0127302	0.609906	-4.46894
2562.35	-35947.9	-14602.7	5.34024	-0.00608341	0.632437	-4.44209
2562.37	-35947.9	-14602.8	5.34044	-0.0213896	0.657438	-4.42232
2562.39	-35948	-14602.9	5.34023	-0.0347269	0.681335	-4.40843
2562.4	-35948	-14603	5.33952	-0.0475167	0.70064	-4.39926
2562.42	-35948	-14603.1	5.33841	-0.0597444	0.714482	-4.3943
2562.44	-35948.1	-14603.1	5.33712	-0.0702555	0.724065	-4.39358
2562.45	-35948.1	-14603.2	5.33588	-0.077957	0.730601	-4.39695
2562.47	-35948.2	-14603.3	5.33475	-0.0829171	0.734693	-4.40227
2562.49	-35948.2	-14603.4	5.33366	-0.0859934	0.736529	-4.40603
2562.51	-35948.3	-14603.5	5.33255	-0.0880104	0.736441	-4.4054
2562.52	-35948.3	-14603.5	5.33141	-0.0893073	0.736272	-4.40504
2562.54	-35948.4	-14603.6	5.33027	-0.0899413	0.73874	-4.4139
2562.56	-35948.4	-14603.7	5.32913	-0.0899984	0.746308	-4.43773
2562.57	-35948.5	-14603.8	5.328	-0.0898305	0.759203	-4.4552
2562.59	-35948.5	-14603.9	5.32687	-0.0899208	0.776545	-4.43155
2562.61	-35948.5	-14603.9	5.32573	-0.0906695	0.797386	-4.33669
2562.62	-35948.6	-14604	5.32459	-0.0919006	0.820361	-4.17319
2562.64	-35948.6	-14604.1	5.32347	-0.0931961	0.843927	-3.95728
2562.66	-35948.7	-14604.2	5.32235	-0.0942317	0.866716	-3.70054
2562.68	-35948.7	-14604.2	5.32123	-0.0952209	0.888357	-3.3876
2562.69	-35948.8	-14604.3	5.32007	-0.0965677	0.908832	-2.99356
2562.71	-35948.8	-14604.4	5.31887	-0.0985629	0.928133	-2.50629
2562.73	-35948.9	-14604.5	5.3177	-0.100956	0.946288	-1.97479
2562.74	-35948.9	-14604.6	5.31667	-0.103333	0.963333	-1.46623
2562.76	-35949	-14604.6	5.3158	-0.105429	0.979542	-1.03288
2562.78	-35949	-14604.7	5.31478	-0.107557	0.996116	-0.667253
2562.8	-35949.1	-14604.8	5.31322	-0.110176	1.01449	-0.346936
2562.81	-35949.1	-14604.9	5.31094	-0.113528	1.03514	-0.0588446
2562.83	-35949.2	-14604.9	5.30846	-0.117128	1.05532	0.178793
2562.85	-35949.2	-14605	5.30648	-0.120337	1.07161	0.341206
2562.86	-35949.3	-14605.1	5.30533	-0.122785	1.08276	0.416782
2562.88	-35949.3	-14605.2	5.30443	-0.124863	1.09367	0.431046
2562.9	-35949.4	-14605.2	5.30301	-0.127095	1.11027	0.415991
2562.91	-35949.4	-14605.3	5.30074	-0.129894	1.1363	0.393439
2562.93	-35949.5	-14605.4	5.29824	-0.133416	1.17021	0.360958
2562.95	-35949.5	-14605.5	5.2963	-0.137773	1.20966	0.312618
2562.97	-35949.6	-14605.5	5.2952	-0.142984	1.25288	0.248021
2562.98	-35949.6	-14605.6	5.29429	-0.148875	1.29915	0.17796
2563	-35949.7	-14605.7	5.29279	-0.155245	1.34788	0.11453
2563.02	-35949.7	-14605.8	5.29047	-0.16193	1.39756	0.0661057
2563.03	-35949.8	-14605.8	5.288	-0.168818	1.44516	0.0346506
2563.05	-35949.8	-14605.9	5.28611	-0.175803	1.4875	0.0214569
2563.07	-35949.9	-14606	5.28501	-0.182756	1.52357	0.0258317
2563.08	-35949.9	-14606	5.28408	-0.189515	1.55551	0.0441618
2563.1	-35950	-14606.1	5.28265	-0.195916	1.58568	0.0726025
2563.12	-35950.1	-14606.2	5.2805	-0.201858	1.6154	0.107385
2563.14	-35950.1	-14606.3	5.278	-0.207315	1.64469	0.144834
2563.15	-35950.2	-14606.3	5.27553	-0.21227	1.67346	0.181311
2563.17	-35950.2	-14606.4	5.27323	-0.216832	1.70104	0.21393
2563.19	-35950.3	-14606.5	5.27103	-0.221241	1.72612	0.240617
2563.2	-35950.4	-14606.5	5.26882	-0.225714	1.74733	0.259454
2563.22	-35950.4	-14606.6	5.26657	-0.229864	1.76319	0.2708
2563.24	-35950.5	-14606.7	5.26428	-0.232743	1.77208	0.277126
2563.25	-35950.5	-14606.7	5.26198	-0.233459	1.77256	0.280966
2563.27	-35950.6	-14606.8	5.2597	-0.232309	1.76614	0.284621
2563.29	-35950.6	-14606.9	5.25745	-0.230537	1.75667	0.290203
2563.31	-35950.7	-14606.9	5.25524	-0.229309	1.74772	0.29989
2563.32	-35950.8	-14607	5.25303	-0.228537	1.7385	0.316737
2563.34	-35950.8	-14607.1	5.25071	-0.227272	1.72523	0.344395
2563.36	-35950.9	-14607.1	5.24823	-0.224666	1.7045	0.386077
2563.37	-35951	-14607.2	5.24577	-0.221012	1.67697	0.440445
2563.39	-35951	-14607.3	5.24365	-0.217265	1.64568	0.503519
2563.41	-35951.1	-14607.3	5.24214	-0.21427	1.6135	0.571463
2563.42	-35951.1	-14607.4	5.2411	-0.212051	1.58189	0.641685
2563.44	-35951.2	-14607.5	5.24018	-0.210288	1.55176	0.712108
2563.46	-35951.3	-14607.5	5.23909	-0.208713	1.52414	0.780598
2563.48	-35951.3	-14607.6	5.2379	-0.207431	1.50099	0.844588
2563.49	-35951.4	-14607.7	5.23678	-0.206704	1.48469	0.901335
2563.51	-35951.5	-14607.7	5.23588	-0.206776	1.4772	0.94853
2563.53	-35951.5	-14607.8	5.2349	-0.207788	1.47807	0.986367
2563.54	-35951.6	-14607.8	5.23344	-0.209844	1.48601	1.01593
2563.56	-35951.7	-14607.9	5.23124	-0.21294	1.49962	1.03831
2563.58	-35951.7	-14608	5.22875	-0.216551	1.51713	1.05473
2563.59	-35951.8	-14608	5.22667	-0.22	1.53667	1.06645
2563.61	-35951.9	-14608.1	5.22544	-0.222763	1.55654	1.07459
2563.63	-35951.9	-14608.1	5.22455	-0.224936	1.57597	1.07988
2563.65	-35952	-14608.2	5.22323	-0.22677	1.59438	1.08292
2563.66	-35952.1	-14608.3	5.22104	-0.228401	1.61104	1.08422
2563.68	-35952.1	-14608.3	5.21853	-0.229585	1.62474	1.08403
2563.7	-35952.2	-14608.4	5.21647	-0.229998	1.63418	1.08255
2563.71	-35952.3	-14608.4	5.21529	-0.229452	1.63842	1.07997
2563.73	-35952.3	-14608.5	5.21439	-0.228139	1.63759	1.07645
2563.75	-35952.4	-14608.5	5.21303	-0.22632	1.63202	1.07219
2563.76	-35952.5	-14608.6	5.21083	-0.224205	1.62216	1.06734
2563.78	-35952.5	-14608.7	5.20834	-0.221878	1.60878	1.06203
2563.8	-35952.6	-14608.7	5.20624	-0.219411	1.59268	1.05638
2563.82	-35952.7	-14608.8	5.20488	-0.216926	1.57478	1.05052
2563.83	-35952.8	-14608.8	5.20395	-0.214662	1.55621	1.04454
2563.85	-35952.8	-14608.9	5.20305	-0.212868	1.53813	1.03855
2563.87	-35952.9	-14608.9	5.20197	-0.211607	1.52131	1.0327
2563.88	-35953	-14609	5.20078	-0.210623	1.50588	1.02721
2563.9	-35953	-14609	5.19958	-0.209634	1.49191	1.02232
2563.92	-35953.1	-14609.1	5.19844	-0.208506	1.4795	1.01805
2563.93	-35953.2	-14609.1	5.19732	-0.207334	1.46879	1.01417
2563.95	-35953.3	-14609.2	5.1962	-0.206222	1.4599	1.01047
2563.97	-35953.3	-14609.3	5.19507	-0.205168	1.453	1.00759
2563.99	-35953.4	-14609.3	5.19393	-0.204026	1.44825	1.00725
2564	-35953.5	-14609.4	5.19281	-0.202654	1.44583	1.01128
2564.02	-35953.6	-14609.4	5.19169	-0.201214	1.4458	1.02209
2564.04	-35953.6	-14609.5	5.19055	-0.200192	1.44811	1.04269
2564.05	-35953.7	-14609.5	5.18937	-0.200074	1.45272	1.07607
2564.07	-35953.8	-14609.6	5.18818	-0.200948	1.45962	1.12389
2564.09	-35953.8	-14609.6	5.18707	-0.202538	1.46885	1.18656
2564.1	-35953.9	-14609.7	5.18614	-0.20456	1.48042	1.26434
2564.12	-35954	-14609.7	5.18522	-0.206814	1.49384	1.35555
2564.14	-35954.1	-14609.8	5.18394	-0.209169	1.50821	1.45694
2564.16	-35954.1	-14609.8	5.18198	-0.211503	1.52267	1.56512
2564.17	-35954.2	-14609.8	5.17956	-0.213778	1.53715	1.67479
2564.19	-35954.3	-14609.9	5.17724	-0.216014	1.55211	1.77942
2564.21	-35954.4	-14609.9	5.17556	-0.218231	1.56792	1.87281
2564.22	-35954.5	-14610	5.17445	-0.220469	1.58414	1.9525
2564.24	-35954.5	-14610	5.17356	-0.222775	1.59982	2.0182
2564.26	-35954.6	-14610.1	5.17252	-0.225179	1.61412	2.06972
2564.27	-35954.7	-14610.1	5.17135	-0.227547	1.62684	2.10765
2564.29	-35954.8	-14610.2	5.17019	-0.229668	1.63814	2.13294
2564.31	-35954.8	-14610.2	5.16917	-0.231421	1.64804	2.14693
2564.33	-35954.9	-14610.3	5.16814	-0.23334	1.65568	2.15346
2564.34	-35955	-14610.3	5.16685	-0.236226	1.6598	2.15743
2564.36	-35955.1	-14610.3	5.16507	-0.241619	1.65943	2.16385
2564.38	-35955.1	-14610.4	5.16282	-0.255246	1.65493	2.17839
2564.39	-35955.2	-14610.4	5.16017	-0.284321	1.6472	2.20691
2564.41	-35955.3	-14610.5	5.15707	-0.336723	1.63668	2.25499
2564.43	-35955.4	-14610.5	5.15286	-0.423505	1.6217	2.32677
2564.44	-35955.5	-14610.6	5.14667	-0.556667	1.6	2.42593
2564.46	-35955.5	-14610.6	5.13768	-0.744341	1.56987	2.55519
2564.48	-35955.6	-14610.6	5.12528	-0.979203	1.53189	2.71337
2564.5	-35955.7	-14610.7	5.10892	-1.25006	1.48721	2.89829
2564.51	-35955.8	-14610.7	5.08797	-1.54587	1.43674	3.10649
2564.53	-35955.9	-14610.8	5.06166	-1.85606	1.3807	3.33027
2564.55	-35955.9	-14610.8	5.02916	-2.17015	1.31914	3.56099
2564.56	-35956	-14610.8	4.99022	-2.47657	1.25284	3.78978
2564.58	-35956.1	-14610.9	4.94616	-2.76064	1.18468	4.00693
2564.6	-35956.2	-14610.9	4.89857	-3.00721	1.11792	4.20267
2564.61	-35956.3	-14610.9	4.84846	-3.20874	1.05459	4.37098
2564.63	-35956.3	-14611	4.79568	-3.37318	0.994365	4.51353
2564.65	-35956.4	-14611	4.73994	-3.51033	0.936595	4.63289
2564.66	-35956.5	-14611	4.68129	-3.62864	0.880821	4.73138
2564.68	-35956.5	-14611.1	4.62046	-3.73391	0.826935	4.81076
2564.7	-35956.6	-14611.1	4.55828	-3.83158	0.774878	4.87274
2564.72	-35956.7	-14611.1	4.49501	-3.92482	0.724965	4.92024
2564.73	-35956.8	-14611.2	4.43001	-4.01292	0.678155	4.95832
2564.75	-35956.8	-14611.2	4.36253	-4.09481	0.635458	4.99216
2564.77	-35956.9	-14611.2	4.29258	-4.17104	0.597297	5.02481
2564.78	-35957	-14611.2	4.22126	-4.2445	0.563225	5.05606
2564.8	-35957	-14611.3	4.14968	-4.31818	0.53273	5.08551
2564.82	-35957.1	-14611.3	4.07794	-4.39197	0.505363	5.11353
2564.84	-35957.2	-14611.3	4.00503	-4.46239	0.480743	5.14132
2564.85	-35957.2	-14611.3	3.92992	-4.52595	0.458459	5.17006
2564.87	-35957.3	-14611.4	3.85284	-4.58172	0.437442	5.19914
2564.89	-35957.4	-14611.4	3.77516	-4.63114	0.41601	5.2263
2564.9	-35957.4	-14611.4	3.69821	-4.67562	0.392535	5.24931
2564.92	-35957.5	-14611.4	3.62196	-4.71467	0.366574	5.26726
2564.94	-35957.5	-14611.5	3.54529	-4.74629	0.338628	5.28032
2564.95	-35957.6	-14611.5	3.46711	-4.76854	0.309191	5.28863
2564.97	-35957.6	-14611.5	3.38713	-4.78143	0.27826	5.29196
2564.99	-35957.7	-14611.5	3.30569	-4.78647	0.245443	5.28978
2565.01	-35957.8	-14611.5	3.22319	-4.78517	0.210428	5.28159
2565.02	-35957.8	-14611.6	3.14052	-4.77843	0.17411	5.2679
2565.04	-35957.9	-14611.6	3.05892	-4.76675	0.138202	5.24985
2565.06	-35957.9	-14611.6	2.97937	-4.75065	0.10423	5.22851
2565.07	-35958	-14611.6	2.90104	-4.73099	0.0720512	5.20418
2565.09	-35958	-14611.6	2.82216	-4.70881	0.0406966	5.17682
2565.11	-35958	-14611.6	2.74127	-4.68517	0.00936196	5.14646
2565.12	-35958.1	-14611.7	2.6595	-4.66143	-0.0213485	5.11388
2565.14	-35958.1	-14611.7	2.57923	-4.63913	-0.050134	5.08023
2565.16	-35958.2	-14611.7	2.50234	-4.61955	-0.075946	5.04651
2565.18	-35958.2	-14611.7	2.42751	-4.60272	-0.0992044	5.01282
2565.19	-35958.3	-14611.7	2.35232	-4.58824	-0.120849	4.97895
2565.21	-35958.3	-14611.7	2.27481	-4.57573	-0.141663	4.94483
2565.23	-35958.3	-14611.7	2.1957	-4.56518	-0.161527	4.9112
2565.24	-35958.4	-14611.7	2.11667	-4.55667	-0.18	4.87908
2565.26	-35958.4	-14611.8	2.03896	-4.55011	-0.196824	4.84932
2565.28	-35958.4	-14611.8	1.96218	-4.54476	-0.21246	4.82201
2565.29	-35958.5	-14611.8	1.88548	-4.53969	-0.227551	4.79707
2565.31	-35958.5	-14611.8	1.80831	-4.53422	-0.242559	4.77455
2565.33	-35958.5	-14611.8	1.73107	-4.52845	-0.257346	4.75501
2565.35	-35958.6	-14611.8	1.65435	-4.52266	-0.271649	4.73907
2565.36	-35958.6	-14611.8	1.57851	-4.51755	-0.28532	4.72717
2565.38	-35958.6	-14611.8	1.50315	-4.51504	-0.298534	4.719
2565.4	-35958.6	-14611.8	1.42778	-4.51724	-0.311524	4.71419
2565.41	-35958.7	-14611.8	1.35204	-4.52515	-0.324394	4.71248
2565.43	-35958.7	-14611.8	1.27603	-4.53657	-0.336888	4.71402
2565.45	-35958.7	-14611.8	1.1999	-4.54875	-0.348684	4.719
2565.46	-35958.7	-14611.8	1.12359	-4.56019	-0.359567	4.72663
2565.48	-35958.7	-14611.8	1.04652	-4.57236	-0.369569	4.73366
2565.5	-35958.8	-14611.9	0.968041	-4.58712	-0.378758	4.73651
2565.52	-35958.8	-14611.9	0.888111	-4.60255	-0.386969	4.73556
2565.53	-35958.8	-14611.9	0.807975	-4.60897	-0.393573	4.73919
2565.55	-35958.8	-14611.9	0.729002	-4.59613	-0.397911	4.75641
2565.57	-35958.8	-14611.9	0.651349	-4.57229	-0.400817	4.77946
2565.58	-35958.8	-14611.9	0.573386	-4.57297	-0.405317	4.7758
2565.6	-35958.8	-14611.9	0.493406	-4.63383	-0.414465	4.71153
2565.62	-35958.8	-14611.9	0.412063	-4.71787	-0.425888	4.5738
2565.63	-35958.8	-14611.9	0.332982	-4.69652	-0.430383	4.37627
2565.65	-35958.8	-14611.9	0.259909	-4.44029	-0.41864	4.13365
2565.67	-35958.8	-14611.9	0.194777	-3.9504	-0.390127	3.84366
2565.69	-35958.8	-14611.9	0.137557	-3.36921	-0.35379	3.4857
2565.7	-35958.9	-14611.9	0.0881526	-2.84008	-0.318623	3.04025
2565.72	-35958.9	-14611.9	0.046987	-2.38633	-0.285126	2.52881
