# Supplementary material for: Extraction of driving behavior primitives considering driver expectation and vehicle dynamics
Source: PLoS One. 2025 Dec 31;20(12):e0340123. doi: 10.1371/journal.pone.0340123 (PMC12755792; doi:10.1371/journal.pone.0340123)
Supplement: S2 File — The dataset utilized in this study is organized into two main folders, categorizing driving scenarios into straight driving and turning maneuvers. These folders contain the raw, unprocessed behavioral data. For a detailed description of the variables and format within the.xlsx files, please refer to the accompanying readme.txt file. (ZIP) [file pone.0340123.s002.zip › DataSetForPimitiveExaction-2/turning/d1c24_w_2.xlsx]

## Sheet: Sheet1
2599.14	-36125.5	-14554.4	1.31876	0.640188	-0.00998183	-0.2143
2599.16	-36125.5	-14554.4	1.32939	0.640057	-0.0100023	-0.216632
2599.18	-36125.6	-14554.4	1.33942	0.636898	-0.00999938	-0.218884
2599.19	-36125.6	-14554.4	1.34939	0.633527	-0.0100002	-0.218973
2599.21	-36125.6	-14554.4	1.36	0.63	-0.01	-0.218954
2599.23	-36125.6	-14554.4	1.37	0.626667	-0.01	-0.218954
2599.24	-36125.7	-14554.4	1.38	0.623333	-0.01	-0.218954
2599.26	-36125.7	-14554.4	1.39061	0.619786	-0.00999999	-0.218964
2599.28	-36125.7	-14554.4	1.40058	0.616514	-0.01	-0.218915
2599.29	-36125.7	-14554.4	1.41062	0.61298	-0.00999985	-0.217808
2599.31	-36125.7	-14554.3	1.42122	0.606043	-0.0100012	-0.216509
2599.33	-36125.8	-14554.3	1.43115	0.603007	-0.00999561	-0.217632
2599.35	-36125.8	-14554.3	1.44123	0.599574	-0.0100163	-0.242516
2599.36	-36125.8	-14554.3	1.45182	0.596063	-0.00990544	-0.313779
2599.38	-36125.8	-14554.3	1.46173	0.592765	-0.0103767	-0.426473
2599.4	-36125.9	-14554.3	1.47186	0.589349	-0.01398	-0.555907
2599.41	-36125.9	-14554.3	1.48242	0.586026	-0.0175836	-0.692948
2599.43	-36125.9	-14554.3	1.49231	0.581893	-0.0202471	-0.823366
2599.45	-36125.9	-14554.3	1.50248	0.575542	-0.0199373	-0.97887
2599.46	-36126	-14554.3	1.51302	0.57242	-0.0200195	-1.14677
2599.48	-36126	-14554.3	1.52288	0.569015	-0.0199948	-1.29945
2599.5	-36126	-14554.3	1.53311	0.565632	-0.0200012	-1.43202
2599.52	-36126	-14554.2	1.54361	0.562146	-0.0199999	-1.54223
2599.53	-36126.1	-14554.2	1.55346	0.558778	-0.019999	-1.622
2599.55	-36126.1	-14554.2	1.56375	0.555668	-0.0200038	-1.68693
2599.57	-36126.1	-14554.2	1.57413	0.550623	-0.0199832	-1.73554
2599.58	-36126.1	-14554.2	1.5843	0.54496	-0.0200634	-1.7679
2599.6	-36126.1	-14554.2	1.59315	0.541964	-0.019771	-1.79376
2599.62	-36126.2	-14554.2	1.59986	0.538381	-0.0213173	-1.81889
2599.63	-36126.2	-14554.2	1.60616	0.535124	-0.0248696	-1.84483
2599.65	-36126.2	-14554.2	1.61475	0.531689	-0.0286236	-1.87623
2599.67	-36126.2	-14554.2	1.62544	0.52811	-0.0300167	-1.90863
2599.69	-36126.3	-14554.2	1.63521	0.525303	-0.0314333	-1.93406
2599.7	-36126.3	-14554.1	1.64557	0.519545	-0.0352189	-1.95192
2599.72	-36126.3	-14554.1	1.65623	0.514366	-0.038907	-1.9646
2599.74	-36126.4	-14554.1	1.66407	0.511483	-0.0402228	-1.9773
2599.75	-36126.4	-14554.1	1.67086	0.507895	-0.0399685	-1.99395
2599.77	-36126.4	-14554.1	1.67742	0.504486	-0.0399291	-2.00952
2599.79	-36126.4	-14554.1	1.68621	0.501228	-0.0403162	-2.02223
2599.8	-36126.5	-14554.1	1.69687	0.497617	-0.0378443	-2.03185
2599.82	-36126.5	-14554.1	1.70738	0.49464	-0.0343496	-2.03658
2599.84	-36126.5	-14554.1	1.7148	0.488539	-0.0306423	-2.03662
2599.86	-36126.5	-14554.1	1.72172	0.483995	-0.0301061	-2.03361
2599.87	-36126.6	-14554.1	1.72816	0.480813	-0.0275997	-2.02942
2599.89	-36126.6	-14554	1.73773	0.477463	-0.0241587	-2.02431
2599.91	-36126.6	-14554	1.74554	0.47395	-0.0204269	-2.01758
2599.92	-36126.7	-14554	1.75221	0.470595	-0.0198898	-2.01091
2599.94	-36126.7	-14554	1.75858	0.467202	-0.0200332	-2.00454
2599.96	-36126.7	-14554	1.76866	0.463937	-0.019983	-1.9966
2599.97	-36126.7	-14554	1.77902	0.457348	-0.0200481	-1.98889
2599.99	-36126.8	-14554	1.78589	0.453663	-0.0198246	-1.98131
2600.01	-36126.8	-14554	1.79295	0.450215	-0.0230993	-1.97326
2600.03	-36126.8	-14554	1.79951	0.446856	-0.0264829	-1.96459
2600.04	-36126.9	-14554	1.80946	0.443538	-0.0297924	-1.95485
2600.06	-36126.9	-14554	1.81667	0.44	-0.0333333	-1.94444
2600.08	-36126.9	-14553.9	1.82333	0.436667	-0.0366667	-1.93464
2600.09	-36126.9	-14553.9	1.83	0.433333	-0.04	-1.92484
2600.11	-36127	-14553.9	1.83708	0.429786	-0.0399762	-1.91448
2600.13	-36127	-14553.9	1.84368	0.426514	-0.0400064	-1.90579
2600.14	-36127	-14553.9	1.85056	0.42298	-0.0399984	-1.89591
2600.16	-36127.1	-14553.9	1.86103	0.416043	-0.0400007	-1.88543
2600.18	-36127.1	-14553.9	1.86738	0.413008	-0.0400001	-1.8746
2600.2	-36127.1	-14553.9	1.87417	0.409574	-0.0399989	-1.86488
2600.21	-36127.2	-14553.9	1.88121	0.406065	-0.0400069	-1.85585
2600.23	-36127.2	-14553.8	1.88782	0.402756	-0.0399736	-1.85014
2600.25	-36127.2	-14553.8	1.89457	0.39938	-0.040098	-1.8501
2600.26	-36127.2	-14553.8	1.90161	0.395867	-0.0394585	-1.85587
2600.28	-36127.3	-14553.8	1.9082	0.392536	-0.0358609	-1.86479
2600.3	-36127.3	-14553.8	1.915	0.389277	-0.0323907	-1.87377
2600.31	-36127.3	-14553.8	1.92196	0.385166	-0.0297057	-1.88688
2600.33	-36127.4	-14553.8	1.92879	0.384157	-0.030036	-1.9032
2600.35	-36127.4	-14553.8	1.93458	0.363678	-0.0301477	-1.90668
2600.37	-36127.4	-14553.8	1.93798	0.275579	-0.0291024	-1.87208
2600.38	-36127.5	-14553.8	1.94031	0.135728	-0.0254767	-1.80067
2600.4	-36127.5	-14553.7	1.93988	-0.0101912	-0.0219273	-1.71102
2600.42	-36127.5	-14553.7	1.94021	-0.138185	-0.0196128	-1.61665
2600.43	-36127.6	-14553.7	1.93905	-0.277327	-0.0203441	-1.52044
2600.45	-36127.6	-14553.7	1.93441	-0.448891	-0.0187629	-1.40088
2600.47	-36127.6	-14553.7	1.92408	-0.634394	-0.0150786	-1.27373
2600.48	-36127.7	-14553.7	1.91066	-0.788822	-0.0115271	-1.15898
2600.5	-36127.7	-14553.7	1.89519	-0.929039	-0.00975118	-1.06099
2600.52	-36127.7	-14553.7	1.878	-1.03438	-0.0100698	-0.987386
2600.54	-36127.7	-14553.7	1.85946	-1.11319	-0.0099811	-0.938809
2600.55	-36127.8	-14553.7	1.84061	-1.18252	-0.0100057	-0.899514
2600.57	-36127.8	-14553.6	1.82167	-1.23257	-0.0099934	-0.868222
2600.59	-36127.8	-14553.6	1.80196	-1.26466	-0.0100205	-0.842792
2600.6	-36127.9	-14553.6	1.77894	-1.29361	-0.00993023	-0.819448
2600.62	-36127.9	-14553.6	1.75469	-1.32025	-0.0102807	-0.783899
2600.64	-36127.9	-14553.6	1.73177	-1.35065	-0.00804431	-0.778242
2600.65	-36128	-14553.6	1.70725	-1.38837	-0.00439333	-0.548522
2600.67	-36128	-14553.6	1.6834	-1.4267	-0.000708062	-0.0550059
2600.69	-36128	-14553.6	1.66037	-1.45656	0.000165094	0.701241
2600.71	-36128	-14553.6	1.63581	-1.47652	-3.49318e-05	1.24439
2600.72	-36128.1	-14553.6	1.61197	-1.48983	9.36482e-06	1.40325
2600.74	-36128.1	-14553.6	1.58926	-1.50826	-2.15834e-06	1.27986
2600.76	-36128.1	-14553.5	1.56171	-1.52956	-5.41461e-07	1.21999
2600.77	-36128.1	-14553.5	1.53458	-1.5503	3.90624e-06	1.30571
2600.79	-36128.2	-14553.5	1.5082	-1.56432	-1.50858e-05	1.48088
2600.81	-36128.2	-14553.5	1.47996	-1.5786	4.06085e-05	1.67566
2600.82	-36128.2	-14553.5	1.45307	-1.58615	-0.000157581	1.81744
2600.84	-36128.2	-14553.5	1.42659	-1.5898	0.00287955	1.8799
2600.86	-36128.2	-14553.5	1.3983	-1.59	0.00644667	1.87177
2600.88	-36128.3	-14553.5	1.37157	-1.59008	0.00989244	1.80567
2600.89	-36128.3	-14553.5	1.34485	-1.5869	0.010028	1.71099
2600.91	-36128.3	-14553.5	1.32	-1.58333	0.01	1.60349
2600.93	-36128.3	-14553.5	1.29333	-1.58	0.01	1.51525
2600.94	-36128.4	-14553.5	1.26505	-1.57646	0.0100005	1.45023
2600.96	-36128.4	-14553.5	1.23844	-1.57314	0.00999988	1.4183
2600.98	-36128.4	-14553.4	1.21179	-1.5698	0.01	1.41073
2600.99	-36128.4	-14553.4	1.18499	-1.56649	0.00999999	1.41914
2601.01	-36128.4	-14553.4	1.15704	-1.5627	0.01	1.43689
2601.03	-36128.5	-14553.4	1.13379	-1.55585	0.01	1.45515
2601.05	-36128.5	-14553.4	1.10668	-1.54919	0.01	1.46998
2601.06	-36128.5	-14553.4	1.07838	-1.54212	0.01	1.48079
2601.08	-36128.5	-14553.4	1.05253	-1.53551	0.01	1.4867
2601.1	-36128.5	-14553.4	1.02863	-1.52879	0.01	1.49082
2601.11	-36128.5	-14553.4	1.00017	-1.52155	0.01	1.49441
2601.13	-36128.6	-14553.4	0.973725	-1.5158	0.01	1.49887
2601.15	-36128.6	-14553.4	0.947311	-1.51198	0.01	1.50316
2601.16	-36128.6	-14553.4	0.922987	-1.50455	0.01	1.50585
2601.18	-36128.6	-14553.4	0.900106	-1.49815	0.01	1.50479
2601.2	-36128.6	-14553.4	0.875287	-1.4911	0.01	1.50068
2601.22	-36128.6	-14553.4	0.847024	-1.48512	0.00999999	1.49436
2601.23	-36128.6	-14553.4	0.820558	-1.48252	0.01	1.48833
2601.25	-36128.7	-14553.4	0.794358	-1.48616	0.00999993	1.48502
2601.27	-36128.7	-14553.4	0.770211	-1.49873	0.0100003	1.48546
2601.28	-36128.7	-14553.4	0.747462	-1.51248	0.00999879	1.48772
2601.3	-36128.7	-14553.4	0.721946	-1.5241	0.0100044	1.49086
2601.32	-36128.7	-14553.3	0.69382	-1.53796	0.00998145	1.49967
2601.33	-36128.7	-14553.3	0.667703	-1.56332	0.0100698	1.52075
2601.35	-36128.7	-14553.3	0.639907	-1.60694	0.00975083	1.55982
2601.37	-36128.7	-14553.3	0.612709	-1.66247	0.0115287	1.60938
2601.39	-36128.7	-14553.3	0.584227	-1.71167	0.0150727	1.65883
2601.4	-36128.8	-14553.3	0.554981	-1.75826	0.0187837	1.70839
2601.42	-36128.8	-14553.3	0.525718	-1.80006	0.0202593	1.75665
2601.44	-36128.8	-14553.3	0.496155	-1.8436	0.0199311	1.80269
2601.45	-36128.8	-14553.3	0.46268	-1.89057	0.0200158	1.85207
2601.47	-36128.8	-14553.3	0.428153	-1.93573	0.0199957	1.8975
2601.49	-36128.8	-14553.3	0.39538	-1.97189	0.0200012	1.93734
2601.5	-36128.8	-14553.3	0.360364	-2.00621	0.0199997	1.97521
2601.52	-36128.8	-14553.3	0.326276	-2.04023	0.0200001	2.01011
2601.54	-36128.8	-14553.3	0.293407	-2.07398	0.02	2.04077
2601.56	-36128.8	-14553.3	0.258212	-2.10189	0.0200001	2.06699
2601.57	-36128.8	-14553.3	0.2246	-2.11762	0.0199997	2.08284
2601.59	-36128.8	-14553.3	0.188982	-2.12569	0.0200013	2.08943
2601.61	-36128.8	-14553.3	0.15018	-2.12885	0.0199961	2.09089
2601.62	-36128.8	-14553.3	0.112768	-2.13133	0.0200152	2.08241
2601.64	-36128.8	-14553.3	0.0794468	-2.10932	0.0199432	2.09741
2601.66	-36128.8	-14553.3	0.0437611	-2.15508	0.0201525	1.84305
