# Supplementary material for: Extraction of driving behavior primitives considering driver expectation and vehicle dynamics
Source: PLoS One. 2025 Dec 31;20(12):e0340123. doi: 10.1371/journal.pone.0340123 (PMC12755792; doi:10.1371/journal.pone.0340123)
Supplement: S2 File — The dataset utilized in this study is organized into two main folders, categorizing driving scenarios into straight driving and turning maneuvers. These folders contain the raw, unprocessed behavioral data. For a detailed description of the variables and format within the.xlsx files, please refer to the accompanying readme.txt file. (ZIP) [file pone.0340123.s002.zip › DataSetForPimitiveExaction-2/turning/d1c26_w_2.xlsx]

## Sheet: Sheet1
45039.5	-36123.9	-14555	5.6885	-0.95768	-0.0400046	-2.70518
45039.5	-36124	-14554.9	5.67142	-1.04076	-0.0399806	-2.60163
45039.5	-36124.1	-14554.9	5.65525	-1.11563	-0.040073	-2.48707
45039.5	-36124.2	-14554.9	5.63533	-1.18771	-0.0397647	-2.33769
45039.6	-36124.3	-14554.8	5.61218	-1.27894	-0.0424183	-2.15748
45039.6	-36124.4	-14554.8	5.58888	-1.38632	-0.0459001	-1.94705
45039.6	-36124.4	-14554.8	5.56456	-1.50353	-0.0493685	-1.70309
45039.6	-36124.5	-14554.7	5.53798	-1.60643	-0.0527785	-1.45618
45039.6	-36124.6	-14554.7	5.51176	-1.70851	-0.0559871	-1.19059
45039.6	-36124.7	-14554.7	5.48035	-1.84625	-0.059782	-0.887786
45039.7	-36124.8	-14554.6	5.45043	-1.98441	-0.0599092	-0.597863
45039.7	-36124.9	-14554.6	5.41453	-2.11276	-0.0628652	-0.345641
45039.7	-36125	-14554.6	5.37569	-2.21807	-0.066442	-0.10498
45039.7	-36125	-14554.5	5.33556	-2.29597	-0.0699185	0.117205
45039.7	-36125.1	-14554.5	5.29897	-2.36542	-0.0699284	0.372918
45039.7	-36125.2	-14554.5	5.25667	-2.45	-0.0733333	0.683007
45039.8	-36125.3	-14554.4	5.21667	-2.52667	-0.0766667	0.980392
45039.8	-36125.4	-14554.4	5.17333	-2.6	-0.08	1.24292
45039.8	-36125.5	-14554.4	5.12725	-2.65999	-0.0800037	1.48524
45039.8	-36125.5	-14554.4	5.08062	-2.71277	-0.079899	1.71068
45039.8	-36125.6	-14554.3	5.0338	-2.75984	-0.0764449	1.96049
45039.8	-36125.7	-14554.3	4.98429	-2.8205	-0.0728807	2.24106
45039.9	-36125.8	-14554.3	4.93803	-2.8807	-0.0698409	2.49094
45039.9	-36125.9	-14554.2	4.89063	-2.94367	-0.0700456	2.71872
45039.9	-36125.9	-14554.2	4.8376	-3.00002	-0.0699561	2.92352
45039.9	-36126	-14554.2	4.78767	-3.06156	-0.070113	3.09499
45039.9	-36126.1	-14554.2	4.73337	-3.13891	-0.0695723	3.25388
45040	-36126.2	-14554.1	4.67712	-3.23046	-0.0658416	3.40691
45040	-36126.2	-14554.1	4.62434	-3.3068	-0.0624003	3.52846
45040	-36126.3	-14554.1	4.57019	-3.37032	-0.0598939	3.62691
45040	-36126.4	-14554.1	4.51337	-3.42003	-0.0593577	3.7028
45040	-36126.5	-14554	4.45621	-3.46244	-0.0556502	3.75965
45040	-36126.5	-14554	4.39463	-3.50665	-0.0521565	3.80938
45040.1	-36126.6	-14554	4.33169	-3.5444	-0.04968	3.8505
45040.1	-36126.7	-14554	4.27255	-3.56758	-0.0500853	3.87746
45040.1	-36126.8	-14553.9	4.2109	-3.58555	-0.0499788	3.89595
45040.1	-36126.8	-14553.9	4.14814	-3.59815	-0.0500061	3.90808
45040.1	-36126.9	-14553.9	4.08906	-3.60522	-0.0499984	3.91354
45040.1	-36126.9	-14553.9	4.02712	-3.60787	-0.0500004	3.91539
45040.2	-36127	-14553.8	3.96461	-3.61252	-0.0499999	3.91804
45040.2	-36127.1	-14553.8	3.90557	-3.62205	-0.05	3.92565
45040.2	-36127.1	-14553.8	3.84333	-3.63836	-0.05	3.9374
45040.2	-36127.2	-14553.8	3.78113	-3.6545	-0.05	3.94891
45040.2	-36127.3	-14553.8	3.72196	-3.66505	-0.0500001	3.95777
45040.2	-36127.3	-14553.7	3.65989	-3.67734	-0.0499996	3.96662
45040.3	-36127.4	-14553.7	3.59552	-3.69098	-0.0500016	3.97684
45040.3	-36127.4	-14553.7	3.53522	-3.70645	-0.0499939	3.98834
45040.3	-36127.5	-14553.7	3.47062	-3.72179	-0.0500211	4.00118
45040.3	-36127.5	-14553.7	3.40517	-3.73589	-0.0499152	4.01158
45040.3	-36127.6	-14553.6	3.34297	-3.74459	-0.0503182	4.01796
45040.3	-36127.6	-14553.6	3.27604	-3.75145	-0.0478498	4.02199
45040.4	-36127.7	-14553.6	3.21405	-3.75583	-0.0443247	4.0246
45040.4	-36127.8	-14553.6	3.15266	-3.75925	-0.0407362	4.02531
45040.4	-36127.8	-14553.6	3.08565	-3.7601	-0.0398035	4.02361
45040.4	-36127.8	-14553.5	3.02138	-3.76015	-0.0402833	4.01969
45040.4	-36127.9	-14553.5	2.95829	-3.75783	-0.0375742	4.01387
45040.4	-36127.9	-14553.5	2.89466	-3.75148	-0.0339816	4.00416
45040.5	-36128	-14553.5	2.83079	-3.74191	-0.0303774	3.99315
45040.5	-36128	-14553.5	2.77111	-3.73144	-0.029901	3.98188
45040.5	-36128.1	-14553.5	2.70436	-3.72221	-0.0300286	3.96269
45040.5	-36128.1	-14553.5	2.64369	-3.69137	-0.0299482	3.93163
45040.5	-36128.2	-14553.4	2.58094	-3.64664	-0.0301788	3.88323
45040.5	-36128.2	-14553.4	2.51701	-3.57526	-0.0268953	3.80796
45040.6	-36128.2	-14553.4	2.45671	-3.47325	-0.0235373	3.71309
45040.6	-36128.3	-14553.4	2.40012	-3.3543	-0.020132	3.59899
45040.6	-36128.3	-14553.4	2.34	-3.21667	-0.02	3.46296
45040.6	-36128.4	-14553.4	2.28667	-3.07333	-0.0233333	3.32026
45040.6	-36128.4	-14553.4	2.23667	-2.90667	-0.0266667	3.16122
45040.6	-36128.4	-14553.3	2.18752	-2.71298	-0.0301277	2.99021
45040.7	-36128.5	-14553.3	2.15118	-2.56153	-0.0298641	2.83834
45040.7	-36128.5	-14553.3	2.11086	-2.42262	-0.0264603	2.7091
45040.7	-36128.5	-14553.3	2.06823	-2.30584	-0.0228232	2.57622
45040.7	-36128.6	-14553.3	2.02506	-2.15965	-0.0200505	2.43202
45040.7	-36128.6	-14553.3	1.98746	-1.95324	-0.0244043	2.23153
45040.8	-36128.6	-14553.3	1.95846	-1.70896	-0.0312697	2.0114
45040.8	-36128.7	-14553.3	1.93233	-1.47169	-0.0375572	1.79249
45040.8	-36128.7	-14553.3	1.9094	-1.28228	-0.0401505	1.60132
45040.8	-36128.7	-14553.2	1.88898	-1.12093	-0.0399406	1.42372
45040.8	-36128.8	-14553.2	1.87327	-0.944294	-0.0400513	1.24047
45040.8	-36128.8	-14553.2	1.85907	-0.712667	-0.0398122	1.02418
45040.9	-36128.8	-14553.2	1.84738	-0.491736	-0.0407804	0.814877
45040.9	-36128.8	-14553.2	1.84206	-0.295679	-0.0441211	0.62537
45040.9	-36128.9	-14553.2	1.83977	-0.133775	-0.0487095	0.458537
45040.9	-36128.9	-14553.2	1.84012	0.0141086	-0.054577	0.31842
45040.9	-36128.9	-14553.2	1.83977	0.115279	-0.0592059	0.209223
45040.9	-36129	-14553.2	1.84116	0.200386	-0.0639758	0.123445
45041	-36129	-14553.2	1.84451	0.261257	-0.0634714	0.0600459
45041	-36129	-14553.2	1.8493	0.311286	-0.0618993	0.00931207
45041	-36129.1	-14553.1	1.85663	0.344177	-0.0598641	-0.0278712
45041	-36129.1	-14553.1	1.86298	0.363995	-0.0588075	-0.0494287
45041	-36129.1	-14553.1	1.87031	0.37522	-0.0549764	-0.0632565
45041	-36129.2	-14553.1	1.87514	0.384043	-0.0512971	-0.0714792
45041.1	-36129.2	-14553.1	1.87982	0.388874	-0.0497661	-0.0757453
45041.1	-36129.2	-14553.1	1.88717	0.390201	-0.0499892	-0.0759439
45041.1	-36129.2	-14553.1	1.89393	0.389874	-0.0502722	-0.0734075
45041.1	-36129.3	-14553.1	1.9006	0.390297	-0.0482421	-0.0694971
45041.1	-36129.3	-14553.1	1.90721	0.38826	-0.0447621	-0.0640785
45041.1	-36129.3	-14553.1	1.91417	0.384618	-0.0409303	-0.0556436
45041.2	-36129.4	-14553	1.92102	0.38081	-0.0400547	-0.0465709
45041.2	-36129.4	-14553	1.92759	0.380114	-0.0381042	-0.0379863
45041.2	-36129.4	-14553	1.9346	0.377913	-0.0343804	-0.0289351
45041.2	-36129.5	-14553	1.9414	0.374235	-0.0307103	-0.0192303
45041.2	-36129.5	-14553	1.94801	0.371029	-0.0298393	-0.00946961
45041.2	-36129.5	-14553	1.95494	0.367463	-0.030018	0.000806729
45041.3	-36129.6	-14553	1.96209	0.364213	-0.0300581	0.0109075
45041.3	-36129.6	-14553	1.96594	0.360364	-0.0297972	0.0193668
45041.3	-36129.6	-14553	1.97203	0.360109	-0.0326612	0.0262615
45041.3	-36129.6	-14553	1.97888	0.357356	-0.0360469	0.0308396
45041.3	-36129.7	-14552.9	1.98537	0.353977	-0.0396216	0.0352968
45041.3	-36129.7	-14552.9	1.99272	0.350225	-0.0400622	0.0378957
45041.4	-36129.7	-14552.9	1.99614	0.350085	-0.0399833	0.0400574
45041.4	-36129.8	-14552.9	2.00266	0.347151	-0.0400044	0.0421666
45041.4	-36129.8	-14552.9	2.00642	0.343526	-0.0399994	0.0455355
45041.4	-36129.8	-14552.9	2.01289	0.340206	-0.0400001	0.0488541
45041.4	-36129.9	-14552.9	2.02	0.336667	-0.04	0.0511983
45041.4	-36129.9	-14552.9	2.02667	0.333333	-0.04	0.0522876
45041.5	-36129.9	-14552.9	2.03333	0.33	-0.04	0.0511983
45041.5	-36130	-14552.8	2.03667	0.33	-0.04	0.0511983
45041.5	-36130	-14552.8	2.04362	0.326443	-0.04	0.0512474
45041.5	-36130	-14552.8	2.04699	0.32311	-0.04	0.052292
45041.5	-36130.1	-14552.8	2.05389	0.31982	-0.04	0.0509771
45041.5	-36130.1	-14552.8	2.05731	0.320049	-0.04	0.048688
45041.6	-36130.1	-14552.8	2.06387	0.319983	-0.04	0.0453332
45041.6	-36130.2	-14552.8	2.06769	0.320033	-0.04	0.0419144
45041.6	-36130.2	-14552.8	2.07409	0.31989	-0.04	0.0385618
45041.6	-36130.2	-14552.8	2.07763	0.320427	-0.04	0.0339027
45041.6	-36130.3	-14552.8	2.08504	0.324159	-0.04	0.0280427
45041.7	-36130.3	-14552.7	2.09149	0.3276	-0.04	0.0228586
45041.7	-36130.3	-14552.7	2.09842	0.330104	-0.04	0.0186495
45041.7	-36130.4	-14552.7	2.10422	0.330541	-0.0400002	0.0140198
45041.7	-36130.4	-14552.7	2.10852	0.33437	-0.0399991	0.00788697
45041.7	-36130.4	-14552.7	2.11448	0.337839	-0.0400032	0.0014608
45041.7	-36130.5	-14552.7	2.11891	0.340318	-0.0399855	-0.00395951
45041.8	-36130.5	-14552.7	2.12465	0.339929	-0.0400547	-0.00742985
45041.8	-36130.5	-14552.7	2.1288	0.339968	-0.0398006	-0.00956439
45041.8	-36130.6	-14552.7	2.13625	0.340227	-0.0410995	-0.0114181
45041.8	-36130.6	-14552.7	2.14262	0.338891	-0.0447202	-0.0125668
45041.8	-36130.7	-14552.6	2.14972	0.335294	-0.0482552	-0.0127495
45041.8	-36130.7	-14552.6	2.15474	0.331689	-0.0502599	-0.0118102
45041.9	-36130.7	-14552.6	2.15981	0.329625	-0.0499317	-0.0123096
45041.9	-36130.8	-14552.6	2.16499	0.330324	-0.0499981	-0.0142152
45041.9	-36130.8	-14552.6	2.17025	0.328445	-0.0500767	-0.0156119
45041.9	-36130.8	-14552.6	2.17502	0.324953	-0.0496944	-0.0142781
45041.9	-36130.9	-14552.6	2.18044	0.321145	-0.0516729	-0.0114304
45041.9	-36130.9	-14552.6	2.18537	0.320028	-0.0552991	-0.00656302
45042	-36130.9	-14552.6	2.19027	0.318312	-0.0588884	0.00347412
45042	-36131	-14552.5	2.19732	0.314725	-0.0602335	0.0212032
45042	-36131	-14552.5	2.20406	0.311002	-0.0599462	0.044842
45042	-36131	-14552.5	2.21139	0.309781	-0.060015	0.0678107
45042	-36131.1	-14552.5	2.21544	0.31003	-0.0599955	0.0880646
45042	-36131.1	-14552.5	2.22156	0.310067	-0.0600061	0.106339
45042.1	-36131.2	-14552.5	2.22548	0.309702	-0.0599803	0.121282
45042.1	-36131.2	-14552.5	2.23182	0.312378	-0.0600627	0.134546
45042.1	-36131.2	-14552.5	2.23575	0.315916	-0.0597529	0.144163
45042.1	-36131.3	-14552.5	2.2419	0.31925	-0.0624162	0.15129
45042.1	-36131.3	-14552.5	2.24591	0.322517	-0.0660204	0.154523
45042.1	-36131.3	-14552.4	2.25229	0.328729	-0.0696218	0.15413
45042.2	-36131.4	-14552.4	2.25601	0.335524	-0.0701001	0.149227
45042.2	-36131.4	-14552.4	2.26199	0.342117	-0.0699594	0.143595
45042.2	-36131.4	-14552.4	2.26921	0.349177	-0.0700452	0.140302
45042.2	-36131.5	-14552.4	2.27583	0.3559	-0.0698403	0.14853
45042.2	-36131.5	-14552.4	2.28274	0.362518	-0.0728836	0.16887
45042.2	-36131.6	-14552.4	2.2864	0.369597	-0.0764392	0.200642
45042.3	-36131.6	-14552.4	2.29291	0.376255	-0.0799211	0.232434
45042.3	-36131.6	-14552.4	2.2996	0.38303	-0.0799207	0.260976
45042.3	-36131.7	-14552.3	2.30667	0.386667	-0.0833333	0.283224
45042.3	-36131.7	-14552.3	2.31333	0.39	-0.0866667	0.29085
45042.3	-36131.7	-14552.3	2.32041	0.389975	-0.0936532	0.283511
45042.3	-36131.8	-14552.3	2.32706	0.390007	-0.0968568	0.264452
45042.4	-36131.8	-14552.3	2.33372	0.389998	-0.100095	0.239161
45042.4	-36131.9	-14552.3	2.34041	0.390003	-0.0999825	0.210628
45042.4	-36131.9	-14552.3	2.34748	0.389981	-0.0999512	0.179402
45042.4	-36131.9	-14552.3	2.3541	0.39007	-0.100235	0.150262
45042.4	-36132	-14552.3	2.36083	0.389734	-0.103751	0.121875
45042.5	-36132	-14552.2	2.36786	0.386045	-0.107461	0.0948994
45042.5	-36132.1	-14552.2	2.37457	0.382613	-0.109777	0.0736131
45042.5	-36132.1	-14552.2	2.38157	0.379846	-0.105764	0.0533338
45042.5	-36132.1	-14552.2	2.38838	0.379549	-0.102457	0.0363881
45042.5	-36132.2	-14552.2	2.39427	0.375758	-0.0997462	0.0203964
45042.5	-36132.2	-14552.2	2.39829	0.372357	-0.10012	0.00758194
45042.6	-36132.3	-14552.2	2.40541	0.369015	-0.0998127	-0.00111059
45042.6	-36132.3	-14552.2	2.41185	0.365699	-0.100714	-0.00693282
45042.6	-36132.3	-14552.2	2.41895	0.362302	-0.104392	-0.0107403
45042.6	-36132.4	-14552.1	2.42466	0.358778	-0.108044	-0.0149634
45042.6	-36132.4	-14552.1	2.42861	0.35558	-0.110285	-0.0227004
45042.6	-36132.4	-14552.1	2.43594	0.351839	-0.109915	-0.0364691
45042.7	-36132.5	-14552.1	2.44268	0.349911	-0.110088	-0.0559811
45042.7	-36132.5	-14552.1	2.44971	0.349012	-0.109739	-0.0759731
45042.7	-36132.6	-14552.1	2.45475	0.345115	-0.111205	-0.0966329
45042.7	-36132.6	-14552.1	2.4598	0.341795	-0.11498	-0.114827
45042.7	-36132.6	-14552.1	2.465	0.33831	-0.118294	-0.12995
45042.7	-36132.7	-14552.1	2.4702	0.334976	-0.121862	-0.142206
45042.8	-36132.7	-14552	2.47518	0.331218	-0.124827	-0.152341
45042.8	-36132.8	-14552	2.4798	0.330056	-0.129913	-0.161648
45042.8	-36132.8	-14552	2.4872	0.328376	-0.137105	-0.169534
45042.8	-36132.9	-14552	2.49379	0.324728	-0.144113	-0.17491
45042.8	-36132.9	-14552	2.50119	0.320938	-0.149275	-0.178521
45042.8	-36132.9	-14552	2.50535	0.320053	-0.149889	-0.18196
45042.9	-36133	-14552	2.51109	0.318104	-0.151911	-0.184452
45042.9	-36133	-14552	2.5155	0.314383	-0.155617	-0.186713
45042.9	-36133.1	-14552	2.52154	0.310698	-0.159289	-0.188752
45042.9	-36133.1	-14552	2.5255	0.309884	-0.160166	-0.19245
45042.9	-36133.1	-14551.9	2.5318	0.309873	-0.159965	-0.197749
45042.9	-36133.2	-14551.9	2.53585	0.312121	-0.16001	-0.20638
45043	-36133.2	-14551.9	2.54154	0.31996	-0.159997	-0.220767
45043	-36133.3	-14551.9	2.5488	0.339114	-0.160001	-0.244637
45043	-36133.3	-14551.9	2.55551	0.362816	-0.159999	-0.271886
45043	-36133.4	-14551.9	2.56212	0.383066	-0.160005	-0.299125
45043	-36133.4	-14551.9	2.56918	0.404345	-0.159988	-0.325933
45043	-36133.4	-14551.9	2.57588	0.421437	-0.160048	-0.350337
45043.1	-36133.5	-14551.9	2.58258	0.438135	-0.159822	-0.371199
45043.1	-36133.5	-14551.9	2.58948	0.452527	-0.163106	-0.392102
45043.1	-36133.6	-14551.8	2.59948	0.465958	-0.166457	-0.409675
45043.1	-36133.6	-14551.8	2.60629	0.476155	-0.169889	-0.427096
45043.1	-36133.7	-14551.8	2.61333	0.483333	-0.17	-0.443355
45043.1	-36133.7	-14551.8	2.62	0.486667	-0.17	-0.457516
45043.2	-36133.7	-14551.8	2.63	0.49	-0.173333	-0.46841
45043.2	-36133.8	-14551.8	2.6405	0.486589	-0.184202	-0.479995
45043.2	-36133.8	-14551.8	2.64703	0.490399	-0.200984	-0.494624
45043.2	-36133.9	-14551.8	2.65372	0.504863	-0.217743	-0.522806
45043.2	-36133.9	-14551.8	2.66106	0.541412	-0.234874	-0.565426
45043.2	-36134	-14551.7	2.67113	0.581333	-0.244513	-0.613376
45043.3	-36134	-14551.7	2.68149	0.621489	-0.254121	-0.658922
45043.3	-36134	-14551.7	2.69579	0.659028	-0.256864	-0.700224
45043.3	-36134.1	-14551.7	2.70906	0.683635	-0.256291	-0.727075
45043.3	-36134.1	-14551.7	2.72206	0.692968	-0.252581	-0.739493
45043.3	-36134.2	-14551.7	2.73235	0.679121	-0.249698	-0.735141
45043.4	-36134.2	-14551.7	2.74232	0.657706	-0.250228	-0.718632
45043.4	-36134.3	-14551.7	2.75248	0.62936	-0.249345	-0.693928
45043.4	-36134.3	-14551.7	2.76301	0.597575	-0.245808	-0.664659
45043.4	-36134.4	-14551.7	2.7729	0.568021	-0.241496	-0.636866
45043.4	-36134.4	-14551.6	2.78307	0.537351	-0.23535	-0.609468
45043.4	-36134.5	-14551.6	2.7938	0.505762	-0.23202	-0.582037
45043.5	-36134.5	-14551.6	2.80258	0.476714	-0.229746	-0.556526
45043.5	-36134.6	-14551.6	2.80909	0.452055	-0.229902	-0.531241
45043.5	-36134.6	-14551.6	2.81615	0.431787	-0.230961	-0.506552
45043.5	-36134.7	-14551.6	2.82269	0.411671	-0.235397	-0.484753
45043.5	-36134.7	-14551.6	2.82958	0.392285	-0.245132	-0.464693
45043.5	-36134.7	-14551.6	2.83655	0.376552	-0.261144	-0.448545
45043.6	-36134.8	-14551.6	2.843	0.364872	-0.277758	-0.437408
45043.6	-36134.8	-14551.6	2.85031	0.356526	-0.294989	-0.428408
45043.6	-36134.9	-14551.6	2.85514	0.34958	-0.31229	-0.421446
45043.6	-36134.9	-14551.5	2.85984	0.344027	-0.328685	-0.413752
45043.6	-36135	-14551.5	2.86709	0.331479	-0.34606	-0.401069
45043.6	-36135	-14551.5	2.87423	0.31177	-0.363223	-0.383667
45043.7	-36135.1	-14551.5	2.8788	0.289988	-0.379799	-0.364443
45043.7	-36135.1	-14551.5	2.88212	0.265397	-0.395836	-0.343938
45043.7	-36135.2	-14551.5	2.88517	0.241214	-0.403437	-0.323762
45043.7	-36135.2	-14551.5	2.89104	0.220124	-0.400165	-0.304845
45043.7	-36135.3	-14551.5	2.89584	0.201452	-0.387561	-0.287631
45043.7	-36135.3	-14551.5	2.89897	0.187113	-0.375575	-0.274311
45043.8	-36135.4	-14551.5	2.90237	0.173741	-0.369062	-0.26498
45043.8	-36135.4	-14551.5	2.90576	0.16241	-0.357316	-0.256637
45043.8	-36135.5	-14551.5	2.90955	0.152077	-0.338479	-0.250567
45043.8	-36135.5	-14551.5	2.90985	0.144901	-0.315434	-0.246039
45043.8	-36135.6	-14551.4	2.91261	0.137656	-0.293632	-0.242427
45043.8	-36135.6	-14551.4	2.91605	0.134085	-0.273377	-0.239065
45043.9	-36135.7	-14551.4	2.91968	0.127692	-0.255907	-0.236757
45043.9	-36135.7	-14551.4	2.91991	0.12387	-0.244178	-0.234455
45043.9	-36135.8	-14551.4	2.92288	0.117309	-0.240198	-0.232369
45043.9	-36135.8	-14551.4	2.92624	0.113886	-0.239686	-0.228267
45043.9	-36135.9	-14551.4	2.92987	0.107008	-0.246067	-0.223517
45043.9	-36135.9	-14551.4	2.93006	0.103569	-0.259045	-0.223061
45044	-36136	-14551.4	2.92989	0.0971126	-0.278607	-0.234098
45044	-36136	-14551.4	2.93333	0.09	-0.303333	-0.262527
45044	-36136.1	-14551.4	2.93667	0.0833333	-0.323333	-0.299564
45044	-36136.1	-14551.4	2.94	0.0766667	-0.346667	-0.335512
45044	-36136.2	-14551.4	2.93998	0.069603	-0.37154	-0.380148
45044	-36136.2	-14551.3	2.94001	0.0629095	-0.398167	-0.456915
45044.1	-36136.3	-14551.3	2.94	0.0564069	-0.421249	-0.594034
45044.1	-36136.3	-14551.3	2.94002	0.0527212	-0.442706	-0.789283
45044.1	-36136.4	-14551.3	2.93993	0.0459084	-0.465815	-0.978867
45044.1	-36136.4	-14551.3	2.94026	0.0389328	-0.485864	-1.15443
45044.1	-36136.5	-14551.3	2.94397	0.0281173	-0.506292	-1.32419
45044.2	-36136.5	-14551.3	2.94733	0.0182856	-0.518659	-1.47969
45044.2	-36136.6	-14551.3	2.95021	0.00814844	-0.527764	-1.62379
45044.2	-36136.6	-14551.3	2.94993	-0.00246875	-0.53016	-1.75041
45044.2	-36136.7	-14551.3	2.95002	-0.012118	-0.529914	-1.85362
45044.2	-36136.7	-14551.3	2.95001	-0.0232297	-0.530181	-1.96239
45044.2	-36136.8	-14551.3	2.94995	-0.0366093	-0.529103	-2.08358
45044.3	-36136.8	-14551.3	2.95019	-0.046549	-0.526341	-2.19197
45044.3	-36136.9	-14551.3	2.94921	-0.0546797	-0.519283	-2.28807
45044.3	-36136.9	-14551.3	2.94545	-0.0588695	-0.499775	-2.36631
45044.3	-36137	-14551.3	2.94198	-0.0646095	-0.478518	-2.43054
45044.3	-36137	-14551.3	2.93973	-0.0690091	-0.464697	-2.49524
45044.3	-36137.1	-14551.3	2.94008	-0.0750869	-0.469324	-2.55798
45044.4	-36137.1	-14551.3	2.93998	-0.0781419	-0.475743	-2.60675
45044.4	-36137.2	-14551.3	2.94001	-0.0803441	-0.474527	-2.64311
45044.4	-36137.2	-14551.3	2.93999	-0.0796683	-0.466279	-2.6654
45044.4	-36137.3	-14551.3	2.94002	-0.0813115	-0.462244	-2.67676
45044.4	-36137.3	-14551.3	2.93993	-0.0850145	-0.466467	-2.68359
45044.4	-36137.4	-14551.3	2.94027	-0.0886242	-0.47247	-2.69003
45044.5	-36137.4	-14551.3	2.93849	-0.0905589	-0.472878	-2.69868
45044.5	-36137.5	-14551.2	2.9348	-0.0882668	-0.463118	-2.71064
45044.5	-36137.5	-14551.3	2.93109	-0.0847194	-0.448374	-2.7262
45044.5	-36137.6	-14551.2	2.92977	-0.0810996	-0.437045	-2.7435
45044.5	-36137.6	-14551.2	2.93005	-0.0798006	-0.428987	-2.76494
45044.5	-36137.7	-14551.3	2.92999	-0.0800546	-0.42242	-2.78894
45044.6	-36137.7	-14551.2	2.93001	-0.0799856	-0.41547	-2.81262
45044.6	-36137.8	-14551.3	2.92999	-0.0800029	-0.410691	-2.83177
45044.6	-36137.8	-14551.2	2.93002	-0.0800005	-0.409571	-2.84027
45044.6	-36137.9	-14551.2	2.92992	-0.0799952	-0.41229	-2.84071
45044.6	-36137.9	-14551.2	2.93026	-0.0800163	-0.415586	-2.83524
45044.6	-36138	-14551.2	2.92748	-0.0799357	-0.421818	-2.81795
45044.7	-36138	-14551.2	2.92522	-0.0807497	-0.426692	-2.80383
45044.7	-36138.1	-14551.2	2.92381	-0.0828498	-0.43181	-2.78555
45044.7	-36138.1	-14551.2	2.92042	-0.0860017	-0.443853	-2.74378
45044.7	-36138.2	-14551.2	2.91989	-0.0896198	-0.460562	-2.69824
45044.7	-36138.2	-14551.2	2.92002	-0.0900998	-0.474917	-2.65682
45044.7	-36138.3	-14551.2	2.92	-0.0898294	-0.491399	-2.62521
45044.8	-36138.3	-14551.2	2.92	-0.0928724	-0.507727	-2.59891
45044.8	-36138.4	-14551.2	2.92001	-0.0964691	-0.531667	-2.57332
45044.8	-36138.4	-14551.2	2.91997	-0.099804	-0.561553	-2.55037
45044.8	-36138.5	-14551.2	2.9201	-0.103138	-0.591534	-2.52287
45044.8	-36138.5	-14551.2	2.91667	-0.106667	-0.62	-2.47712
45044.8	-36138.6	-14551.2	2.91333	-0.11	-0.636667	-2.36383
45044.9	-36138.6	-14551.2	2.91	-0.11	-0.653333	-1.95969
45044.9	-36138.7	-14551.2	2.91002	-0.113558	-0.664068	-1.2944
45044.9	-36138.7	-14551.3	2.91	-0.116885	-0.677205	-0.577632
45044.9	-36138.8	-14551.3	2.90999	-0.120079	-0.683908	-0.140184
45044.9	-36138.8	-14551.3	2.91006	-0.120024	-0.693817	0.195356
45044.9	-36138.9	-14551.3	2.90977	-0.119755	-0.693604	0.42341
45045	-36138.9	-14551.3	2.90624	-0.120987	-0.696394	0.657803
45045	-36139	-14551.3	2.90262	-0.141863	-0.688499	0.791126
45045	-36139	-14551.3	2.8999	-0.181424	-0.677101	0.884992
45045	-36139.1	-14551.3	2.89961	-0.232822	-0.650877	0.982031
45045	-36139.1	-14551.3	2.89591	-0.278542	-0.615113	1.08506
45045.1	-36139.2	-14551.3	2.89203	-0.313135	-0.58247	1.16132
45045.1	-36139.2	-14551.3	2.88505	-0.399133	-0.55426	1.26974
45045.1	-36139.3	-14551.3	2.87743	-0.574956	-0.53483	1.43525
45045.1	-36139.3	-14551.3	2.86647	-0.79186	-0.518723	1.62707
45045.1	-36139.4	-14551.3	2.85187	-1.00154	-0.50075	1.82617
45045.1	-36139.4	-14551.3	2.83298	-1.18099	-0.479128	2.01734
45045.2	-36139.5	-14551.3	2.81318	-1.34958	-0.460832	2.19131
45045.2	-36139.5	-14551.3	2.79172	-1.52893	-0.442949	2.37144
45045.2	-36139.6	-14551.3	2.76585	-1.69461	-0.420833	2.53768
45045.2	-36139.6	-14551.3	2.73835	-1.81054	-0.395379	2.67103
45045.2	-36139.7	-14551.3	2.70558	-1.92255	-0.371726	2.79979
45045.2	-36139.7	-14551.3	2.67092	-2.05037	-0.356638	2.94162
45045.3	-36139.7	-14551.3	2.63657	-2.18473	-0.345121	3.09387
45045.3	-36139.8	-14551.4	2.59853	-2.31542	-0.335072	3.26666
45045.3	-36139.8	-14551.4	2.55873	-2.41405	-0.324561	3.45177
45045.3	-36139.9	-14551.4	2.51937	-2.48751	-0.31498	3.65083
45045.3	-36139.9	-14551.4	2.47584	-2.55702	-0.30311	3.89948
45045.3	-36140	-14551.4	2.43082	-2.63022	-0.285694	4.17283
45045.4	-36140	-14551.4	2.38814	-2.69908	-0.26175	4.42925
45045.4	-36140	-14551.4	2.34313	-2.75263	-0.231641	4.66056
45045.4	-36140.1	-14551.4	2.29636	-2.78549	-0.198234	4.83029
45045.4	-36140.1	-14551.4	2.25022	-2.80536	-0.165942	4.93919
45045.4	-36140.2	-14551.4	2.20086	-2.81475	-0.126105	5.01231
45045.4	-36140.2	-14551.4	2.15593	-2.82349	-0.0848153	5.06841
45045.5	-36140.2	-14551.4	2.11086	-2.83371	-0.0452788	5.13902
45045.5	-36140.3	-14551.4	2.06184	-2.84422	-0.00513041	5.25531
45045.5	-36140.3	-14551.4	2.01144	-2.85417	0.0265498	5.40427
45045.5	-36140.3	-14551.4	1.96446	-2.86646	0.0564603	5.56312
45045.5	-36140.4	-14551.5	1.91357	-2.88323	0.084611	5.72351
45045.5	-36140.4	-14551.5	1.85315	-2.90338	0.117886	5.8483
45045.6	-36140.4	-14551.5	1.80675	-2.91907	0.142126	5.90969
45045.6	-36140.5	-14551.5	1.77033	-2.93113	0.15733	5.92855
45045.6	-36140.5	-14551.5	1.72537	-2.94466	0.174101	5.93792
45045.6	-36140.5	-14551.5	1.6729	-2.95852	0.191511	5.94066
45045.6	-36140.6	-14551.5	1.62087	-2.96938	0.204588	5.92865
45045.6	-36140.6	-14551.5	1.5697	-2.97637	0.21296	5.90372
45045.7	-36140.6	-14551.5	1.5178	-2.97967	0.217816	5.87083
45045.7	-36140.6	-14551.5	1.46667	-2.98	0.22	5.83333
45045.7	-36140.7	-14551.5	1.41793	-2.97843	0.220338	5.79298
45045.7	-36140.7	-14551.5	1.37	-2.97667	0.22	5.74728
45045.7	-36140.7	-14551.5	1.32089	-2.9757	0.21995	5.69276
45045.7	-36140.7	-14551.5	1.27032	-2.97307	0.219997	5.62644
45045.8	-36140.7	-14551.5	1.2187	-2.96624	0.219876	5.54599
45045.8	-36140.8	-14551.5	1.16736	-2.95516	0.220057	5.45104
45045.8	-36140.8	-14551.5	1.11721	-2.94014	0.221152	5.34202
45045.8	-36140.8	-14551.6	1.06747	-2.92082	0.223732	5.22038
45045.8	-36140.8	-14551.6	1.01751	-2.89746	0.228214	5.08863
45045.9	-36140.8	-14551.6	0.968002	-2.87218	0.234594	4.95174
45045.9	-36140.9	-14551.6	0.919588	-2.84735	0.24274	4.81473
45045.9	-36140.9	-14551.6	0.872306	-2.8251	0.252388	4.68165
45045.9	-36140.9	-14551.6	0.825764	-2.8063	0.26274	4.55314
45045.9	-36140.9	-14551.6	0.778877	-2.78946	0.271973	4.4232
45045.9	-36140.9	-14551.6	0.73096	-2.7736	0.279091	4.28801
45046	-36140.9	-14551.6	0.682309	-2.75936	0.285017	4.14988
45046	-36140.9	-14551.6	0.633818	-2.74709	0.290354	4.01207
45046	-36140.9	-14551.6	0.58718	-2.73635	0.294755	3.87832
45046	-36141	-14551.6	0.542438	-2.72642	0.29814	3.7513
45046	-36141	-14551.6	0.497125	-2.71639	0.30097	3.63208
45046	-36141	-14551.6	0.450513	-2.70599	0.304111	3.52258
45046.1	-36141	-14551.6	0.404689	-2.69594	0.308873	3.42611
45046.1	-36141	-14551.6	0.360215	-2.6859	0.313262	3.34407
45046.1	-36141	-14551.6	0.315509	-2.67405	0.311416	3.27531
45046.1	-36141	-14551.6	0.270325	-2.65669	0.306325	3.2185
45046.1	-36141	-14551.6	0.225937	-2.62847	0.310168	3.17136
45046.1	-36141	-14551.6	0.181641	-2.59263	0.318155	3.10607
45046.2	-36141	-14551.6	0.134834	-2.5574	0.307799	2.96954
45046.2	-36141	-14551.6	0.0893633	-2.44521	0.278957	2.7529
45046.2	-36141	-14551.6	0.054581	-2.1116	0.251662	2.48778
45046.2	-36141	-14551.6	0.0311599	-1.61435	0.225008	2.17838
