# Supplementary material for: Extraction of driving behavior primitives considering driver expectation and vehicle dynamics
Source: PLoS One. 2025 Dec 31;20(12):e0340123. doi: 10.1371/journal.pone.0340123 (PMC12755792; doi:10.1371/journal.pone.0340123)
Supplement: S2 File — The dataset utilized in this study is organized into two main folders, categorizing driving scenarios into straight driving and turning maneuvers. These folders contain the raw, unprocessed behavioral data. For a detailed description of the variables and format within the.xlsx files, please refer to the accompanying readme.txt file. (ZIP) [file pone.0340123.s002.zip › DataSetForPimitiveExaction-2/turning/d1c28_w_4.xlsx]

## Sheet: Sheet1
2586.8	-36226.5	-14778.9	1.23877	0.663723	-2.16362e-05	-0.211209
2586.82	-36226.5	-14778.9	1.24885	0.660394	-0.000140877	-0.212329
2586.83	-36226.5	-14778.9	1.25878	0.657057	0.00287515	-0.212469
2586.85	-36226.5	-14778.9	1.26939	0.653568	0.00644723	-0.212356
2586.87	-36226.5	-14778.9	1.27942	0.650079	0.0098923	-0.214465
2586.88	-36226.5	-14779	1.28941	0.65007	0.010028	-0.216599
2586.9	-36226.5	-14779	1.3	0.646667	0.01	-0.220044
2586.92	-36226.5	-14779	1.31333	0.643333	0.01	-0.221133
2586.93	-36226.5	-14779	1.32667	0.64	0.01	-0.222222
2586.95	-36226.5	-14779.1	1.34071	0.636464	0.0100084	-0.221052
2586.97	-36226.6	-14779.1	1.35055	0.633141	0.00996769	-0.219975
2586.99	-36226.6	-14779.1	1.36062	0.629795	0.0101216	-0.218924
2587	-36226.6	-14779.1	1.37121	0.626261	0.0137641	-0.218975
2587.02	-36226.6	-14779.1	1.38115	0.622949	0.017107	-0.218928
2587.04	-36226.6	-14779.2	1.39123	0.619589	0.0201555	-0.219041
2587.05	-36226.6	-14779.2	1.40182	0.616057	0.0199421	-0.220253
2587.07	-36226.6	-14779.2	1.41173	0.612766	0.0200155	-0.221342
2587.09	-36226.6	-14779.2	1.42186	0.609348	0.019996	-0.222321
2587.11	-36226.6	-14779.3	1.43242	0.606026	0.0200013	-0.222023
2587.12	-36226.6	-14779.3	1.44231	0.601893	0.0199997	-0.220874
2587.14	-36226.6	-14779.3	1.45248	0.595542	0.0200001	-0.219738
2587.16	-36226.6	-14779.3	1.46302	0.59242	0.02	-0.218838
2587.17	-36226.7	-14779.3	1.47288	0.589015	0.02	-0.219042
2587.19	-36226.7	-14779.4	1.48311	0.585632	0.0199999	-0.218691
2587.21	-36226.7	-14779.4	1.49361	0.582146	0.0200003	-0.217453
2587.22	-36226.7	-14779.4	1.50346	0.578778	0.0199987	-0.216388
2587.24	-36226.7	-14779.4	1.51374	0.575668	0.0200048	-0.215338
2587.26	-36226.7	-14779.5	1.52422	0.570623	0.0199792	-0.2138
2587.28	-36226.7	-14779.5	1.53398	0.56496	0.0200783	-0.211452
2587.29	-36226.7	-14779.5	1.5446	0.561964	0.019717	-0.209594
2587.31	-36226.7	-14779.5	1.55347	0.558381	0.0215461	-0.209155
2587.33	-36226.7	-14779.6	1.55974	0.555124	0.023662	-0.208751
2587.34	-36226.7	-14779.6	1.56644	0.551689	0.0233093	-0.207497
2587.36	-36226.8	-14779.6	1.57508	0.54811	0.0231111	-0.206369
2587.38	-36226.8	-14779.6	1.58529	0.545303	0.0247442	-0.205407
2587.39	-36226.8	-14779.7	1.59561	0.539545	0.0288611	-0.203655
2587.41	-36226.8	-14779.7	1.60598	0.534366	0.0302382	-0.201234
2587.43	-36226.8	-14779.7	1.61572	0.531483	0.0299354	-0.199635
2587.45	-36226.8	-14779.7	1.62653	0.527895	0.0300196	-0.199294
2587.46	-36226.8	-14779.8	1.63456	0.524486	0.0299758	-0.199374
2587.48	-36226.8	-14779.8	1.64095	0.521228	0.030077	-0.19929
2587.5	-36226.8	-14779.8	1.64768	0.517617	0.029745	-0.199524
2587.51	-36226.8	-14779.8	1.65695	0.514639	0.0321866	-0.197875
2587.53	-36226.9	-14779.9	1.66696	0.508541	0.0357116	-0.195769
2587.55	-36226.9	-14779.9	1.67775	0.503989	0.0391577	-0.192859
2587.56	-36226.9	-14779.9	1.68526	0.500836	0.0425853	-0.198945
2587.58	-36226.9	-14780	1.69175	0.497376	0.0457927	-0.233478
2587.6	-36226.9	-14780	1.69856	0.494214	0.0495819	-0.320123
2587.62	-36226.9	-14780	1.70818	0.487699	0.0501107	-0.468806
2587.63	-36226.9	-14780	1.71815	0.483893	0.0499556	-0.663901
2587.65	-36226.9	-14780.1	1.72892	0.480236	0.0500487	-0.918842
2587.67	-36226.9	-14780.1	1.73596	0.480096	0.0498286	-1.16767
2587.68	-36226.9	-14780.1	1.74254	0.477097	0.0529266	-1.3909
2587.7	-36227	-14780.1	1.74951	0.473636	0.0563524	-1.59578
2587.72	-36227	-14780.2	1.75937	0.466999	0.0630346	-1.76882
2587.73	-36227	-14780.2	1.7695	0.463498	0.0663779	-1.94775
2587.75	-36227	-14780.2	1.77667	0.46	0.0733333	-2.12854
2587.77	-36227	-14780.2	1.78333	0.456667	0.0766667	-2.28105
2587.79	-36227	-14780.3	1.79	0.453333	0.08	-2.39434
2587.8	-36227	-14780.3	1.80053	0.446341	0.083496	-2.48133
2587.82	-36227	-14780.3	1.80703	0.443177	0.0870069	-2.53767
2587.84	-36227	-14780.4	1.81372	0.439776	0.0936079	-2.58073
2587.85	-36227.1	-14780.4	1.8211	0.436347	0.0973266	-2.61294
2587.87	-36227.1	-14780.4	1.83097	0.43263	0.103866	-2.62859
2587.89	-36227.1	-14780.5	1.83744	0.426142	0.10728	-2.63147
2587.9	-36227.1	-14780.5	1.84457	0.422323	0.114634	-2.62341
2587.92	-36227.1	-14780.5	1.85115	0.415836	0.121098	-2.61083
2587.94	-36227.1	-14780.5	1.85791	0.412667	0.128036	-2.59503
2587.95	-36227.1	-14780.6	1.86495	0.409828	0.134261	-2.57774
2587.97	-36227.1	-14780.6	1.87154	0.409555	0.137983	-2.56158
2587.99	-36227.2	-14780.6	1.87832	0.405754	0.144667	-2.545
2588.01	-36227.2	-14780.7	1.88534	0.402368	0.146504	-2.52754
2588.02	-36227.2	-14780.7	1.89192	0.398975	0.140787	-2.5101
2588.04	-36227.2	-14780.7	1.89874	0.39584	0.130439	-2.49041
2588.06	-36227.2	-14780.8	1.90576	0.391045	0.126905	-2.46875
2588.07	-36227.2	-14780.8	1.91224	0.385154	0.132022	-2.4499
2588.09	-36227.2	-14780.8	1.91941	0.382176	0.1402	-2.42838
2588.11	-36227.2	-14780.8	1.92482	0.378575	0.15075	-2.39775
2588.12	-36227.3	-14780.9	1.92901	0.375324	0.161399	-2.34419
2588.14	-36227.3	-14780.9	1.93633	0.371881	0.167648	-2.27781
2588.16	-36227.3	-14780.9	1.94317	0.368382	0.165235	-2.0623
2588.18	-36227.3	-14781	1.94975	0.365211	0.161456	-1.61815
2588.19	-36227.3	-14781	1.95669	0.361357	0.159875	-0.986137
2588.21	-36227.3	-14781	1.96348	0.35999	0.1591	-0.52047
2588.23	-36227.3	-14781	1.97052	0.358559	0.151811	-0.412858
2588.24	-36227.4	-14781.1	1.97518	0.354802	0.141098	-0.380792
2588.26	-36227.4	-14781.1	1.98031	0.351009	0.130098	-0.241629
2588.28	-36227.4	-14781.1	1.98731	0.350091	0.12462	0.0280548
2588.3	-36227.4	-14781.2	1.99406	0.348136	0.119364	0.236872
2588.31	-36227.4	-14781.2	2.00142	0.344524	0.112613	0.361484
2588.33	-36227.4	-14781.2	2.00524	0.340831	0.103408	0.432076
2588.35	-36227.4	-14781.3	2.0114	0.340092	0.0955449	0.492717
2588.36	-36227.4	-14781.3	2.01558	0.337835	0.0860748	0.534953
2588.38	-36227.5	-14781.3	2.02147	0.33437	0.0789037	0.553946
2588.4	-36227.5	-14781.4	2.02578	0.330544	0.0688391	0.562637
2588.41	-36227.5	-14781.4	2.0316	0.330093	0.0638333	0.562608
2588.43	-36227.5	-14781.4	2.03846	0.327641	0.0606273	0.560438
2588.45	-36227.5	-14781.5	2.04534	0.323918	0.0598703	0.558123
2588.47	-36227.5	-14781.5	2.05247	0.32059	0.060093	0.555999
2588.48	-36227.5	-14781.5	2.05584	0.317251	0.0597585	0.552913
2588.5	-36227.6	-14781.6	2.06264	0.3138	0.0628613	0.549419
2588.52	-36227.6	-14781.6	2.06615	0.310173	0.0663007	0.546125
2588.53	-36227.6	-14781.6	2.07267	0.310152	0.0695828	0.542898
2588.55	-36227.6	-14781.6	2.07638	0.306835	0.0731427	0.54028
2588.57	-36227.6	-14781.7	2.08303	0.303796	0.0764208	0.547912
2588.58	-36227.6	-14781.7	2.08638	0.271368	0.0799976	0.588177
2588.6	-36227.7	-14781.8	2.09333	0.16	0.0766667	0.685185
2588.62	-36227.7	-14781.8	2.0952	0.0762438	0.0745017	0.767488
2588.64	-36227.7	-14781.8	2.09333	0.00333333	0.0733333	0.842048
2588.65	-36227.7	-14781.8	2.09215	-0.106708	0.0702409	0.937592
2588.67	-36227.7	-14781.9	2.08976	-0.237711	0.0664665	1.05171
2588.69	-36227.7	-14781.9	2.08382	-0.365889	0.0633966	1.17489
2588.7	-36227.7	-14781.9	2.07566	-0.495687	0.0594112	1.30001
2588.72	-36227.8	-14782	2.0665	-0.632691	0.0531547	1.42193
2588.74	-36227.8	-14782	2.05517	-0.769001	0.0457959	1.5398
2588.75	-36227.8	-14782	2.04062	-0.895224	0.0386618	1.6531
2588.77	-36227.8	-14782.1	2.0235	-1.00443	0.0322779	1.7602
2588.79	-36227.8	-14782.1	2.00477	-1.09622	0.0268772	1.85941
2588.81	-36227.8	-14782.1	1.98546	-1.18467	0.0223322	1.94954
2588.82	-36227.8	-14782.2	1.96588	-1.27851	0.0186528	2.03297
2588.84	-36227.9	-14782.2	1.94485	-1.37134	0.0162292	2.11904
2588.86	-36227.9	-14782.2	1.92141	-1.46071	0.0147598	2.21178
2588.87	-36227.9	-14782.2	1.89543	-1.55578	0.0124686	2.30268
2588.89	-36227.9	-14782.3	1.86729	-1.65797	0.00887727	2.38689
2588.91	-36227.9	-14782.3	1.83798	-1.75299	0.00603163	2.46839
2588.92	-36227.9	-14782.3	1.80761	-1.83317	0.00456919	2.54773
2588.94	-36227.9	-14782.4	1.77466	-1.90468	0.0023044	2.6182
2588.96	-36228	-14782.4	1.73979	-1.96993	-0.00136605	2.6764
2588.98	-36228	-14782.4	1.70694	-2.02386	-0.00434575	2.72482
2588.99	-36228	-14782.4	1.67606	-2.06564	-0.00590669	2.76562
2589.01	-36228	-14782.5	1.6419	-2.10053	-0.00729825	2.79987
2589.03	-36228	-14782.5	1.60359	-2.13167	-0.00907071	2.82865
2589.04	-36228	-14782.5	1.56604	-2.15913	-0.0107551	2.85306
2589.06	-36228	-14782.5	1.53039	-2.18311	-0.0123922	2.8738
2589.08	-36228	-14782.6	1.49345	-2.20411	-0.0146352	2.8911
2589.09	-36228	-14782.6	1.4548	-2.22237	-0.0179684	2.90514
2589.11	-36228.1	-14782.6	1.41664	-2.2378	-0.0226449	2.91609
2589.13	-36228.1	-14782.6	1.37908	-2.24973	-0.0279759	2.92379
2589.14	-36228.1	-14782.6	1.3403	-2.25701	-0.0324773	2.92789
2589.16	-36228.1	-14782.7	1.30056	-2.25983	-0.0357317	2.92856
2589.18	-36228.1	-14782.7	1.26168	-2.25948	-0.0381581	2.92645
2589.2	-36228.1	-14782.7	1.22417	-2.25739	-0.0397418	2.9221
2589.21	-36228.1	-14782.7	1.18756	-2.2549	-0.0402261	2.91604
2589.23	-36228.1	-14782.7	1.15095	-2.25144	-0.0400527	2.90868
2589.25	-36228.1	-14782.8	1.1133	-2.24559	-0.0399931	2.90035
2589.26	-36228.1	-14782.8	1.07541	-2.23833	-0.0400293	2.89117
2589.28	-36228.1	-14782.8	1.03882	-2.2317	-0.0397933	2.88119
2589.3	-36228.2	-14782.8	1.00223	-2.22509	-0.0398389	2.87069
2589.32	-36228.2	-14782.8	0.963399	-2.2169	-0.0410283	2.86006
2589.33	-36228.2	-14782.8	0.923573	-2.20811	-0.0429835	2.84939
2589.35	-36228.2	-14782.8	0.885269	-2.20066	-0.0448275	2.83863
2589.37	-36228.2	-14782.9	0.847785	-2.19411	-0.0464744	2.82802
2589.38	-36228.2	-14782.9	0.809587	-2.18727	-0.0481434	2.81781
2589.4	-36228.2	-14782.9	0.772127	-2.18039	-0.0498944	2.80778
2589.42	-36228.2	-14782.9	0.737078	-2.17396	-0.0516849	2.7976
2589.43	-36228.2	-14782.9	0.702128	-2.16711	-0.0532548	2.78712
2589.45	-36228.2	-14782.9	0.664704	-2.15889	-0.0545338	2.77623
2589.47	-36228.2	-14782.9	0.626667	-2.15	-0.0566667	2.76471
2589.49	-36228.2	-14782.9	0.59033	-2.14135	-0.0603998	2.75261
2589.5	-36228.2	-14783	0.55454	-2.13283	-0.0634383	2.74121
2589.52	-36228.2	-14783	0.517912	-2.12427	-0.0638298	2.73122
2589.54	-36228.2	-14783	0.481192	-2.11622	-0.0633238	2.72042
2589.55	-36228.2	-14783	0.445141	-2.10911	-0.0635581	2.70624
2589.57	-36228.2	-14783	0.409054	-2.10258	-0.0631971	2.68696
2589.59	-36228.2	-14783	0.372586	-2.09538	-0.0613138	2.66007
2589.6	-36228.3	-14783	0.337262	-2.08427	-0.0598885	2.62035
2589.62	-36228.2	-14783	0.303885	-2.06724	-0.0600706	2.56221
2589.64	-36228.3	-14783	0.270746	-2.04605	-0.0598156	2.48034
2589.66	-36228.3	-14783	0.236547	-2.01884	-0.0579503	2.3737
2589.67	-36228.3	-14783	0.201826	-1.97388	-0.0564817	2.25131
2589.69	-36228.3	-14783	0.1673	-1.91782	-0.0565418	2.10728
2589.71	-36228.3	-14783	0.133498	-1.89632	-0.0565594	1.90297
2589.72	-36228.3	-14783	0.101205	-1.87071	-0.0552333	1.61949
2589.74	-36228.3	-14783	0.0716845	-1.65081	-0.0522889	1.27875
2589.76	-36228.3	-14783	0.0464668	-1.1982	-0.0475185	0.897461
