# Supplementary material for: Extraction of driving behavior primitives considering driver expectation and vehicle dynamics
Source: PLoS One. 2025 Dec 31;20(12):e0340123. doi: 10.1371/journal.pone.0340123 (PMC12755792; doi:10.1371/journal.pone.0340123)
Supplement: S2 File — The dataset utilized in this study is organized into two main folders, categorizing driving scenarios into straight driving and turning maneuvers. These folders contain the raw, unprocessed behavioral data. For a detailed description of the variables and format within the.xlsx files, please refer to the accompanying readme.txt file. (ZIP) [file pone.0340123.s002.zip › DataSetForPimitiveExaction-2/turning/d1g10_w_21.xlsx]

## Sheet: Sheet1
1297.24	-37074.5	-8692.26	11.8433	-2.69333	0.19	-1.54031
1297.26	-37074.4	-8692.11	11.7933	-2.77	0.19	-1.48802
1297.28	-37074.3	-8691.9	11.7438	-2.8334	0.186449	-1.455
1297.29	-37074.2	-8691.75	11.6973	-2.88624	0.183118	-1.43704
1297.31	-37074.1	-8691.6	11.6504	-2.93652	0.179904	-1.42162
1297.33	-37074	-8691.4	11.5971	-2.99316	0.180111	-1.40173
1297.34	-37073.9	-8691.25	11.5434	-3.04634	0.179725	-1.3824
1297.36	-37073.8	-8691.09	11.487	-3.09853	0.176034	-1.36881
1297.38	-37073.7	-8690.89	11.434	-3.13991	0.172668	-1.36789
1297.39	-37073.6	-8690.76	11.3805	-3.17148	0.169782	-1.37821
1297.41	-37073.5	-8690.6	11.3273	-3.19324	0.170065	-1.39398
1297.43	-37073.4	-8690.41	11.2736	-3.20947	0.169958	-1.41018
1297.45	-37073.3	-8690.27	11.2164	-3.22208	0.170145	-1.42488
1297.46	-37073.2	-8690.12	11.1607	-3.22822	0.169427	-1.43935
1297.48	-37073.1	-8689.93	11.1068	-3.2344	0.165946	-1.45826
1297.5	-37073	-8689.78	11.0507	-3.23775	0.161468	-1.48191
1297.51	-37072.9	-8689.63	10.9973	-3.24029	0.1554	-1.50399
1297.53	-37072.8	-8689.45	10.9388	-3.23992	0.15222	-1.51997
1297.55	-37072.7	-8689.31	10.8805	-3.24004	0.149657	-1.52656
1297.56	-37072.6	-8689.15	10.8282	-3.23994	0.150105	-1.52655
1297.58	-37072.5	-8688.98	10.7736	-3.2402	0.149925	-1.52492
1297.6	-37072.4	-8688.85	10.7165	-3.2389	0.150235	-1.5246
1297.62	-37072.3	-8688.69	10.6604	-3.2353	0.148904	-1.52426
1297.63	-37072.2	-8688.51	10.6017	-3.23167	0.14522	-1.5253
1297.65	-37072.1	-8688.38	10.5442	-3.22971	0.141433	-1.52831
1297.67	-37072	-8688.23	10.492	-3.23001	0.140017	-1.53458
1297.68	-37071.9	-8688.06	10.4369	-3.23023	0.138624	-1.54555
1297.7	-37071.8	-8687.94	10.3798	-3.22847	0.13487	-1.56311
1297.72	-37071.7	-8687.78	10.3238	-3.22495	0.131317	-1.58587
1297.73	-37071.6	-8687.61	10.2645	-3.22115	0.129771	-1.61134
1297.75	-37071.5	-8687.49	10.208	-3.22002	0.130065	-1.63301
1297.77	-37071.4	-8687.33	10.1558	-3.21835	0.129977	-1.65031
1297.79	-37071.3	-8687.17	10.0999	-3.21453	0.130025	-1.66602
1297.8	-37071.3	-8687.05	10.0452	-3.21112	0.129914	-1.67824
1297.82	-37071.2	-8686.89	9.9925	-3.20898	0.130319	-1.68261
1297.84	-37071.1	-8686.74	9.93685	-3.21604	0.127848	-1.67757
1297.85	-37071	-8686.62	9.87984	-3.23115	0.12433	-1.66381
1297.87	-37070.9	-8686.46	9.8238	-3.25128	0.120717	-1.64778
1297.89	-37070.8	-8686.32	9.76377	-3.26652	0.119866	-1.62892
1297.9	-37070.7	-8686.2	9.70908	-3.28493	0.120037	-1.60826
1297.92	-37070.6	-8686.04	9.6538	-3.30857	0.119989	-1.57728
1297.94	-37070.6	-8685.9	9.59407	-3.35362	0.120006	-1.52951
1297.96	-37070.5	-8685.78	9.53363	-3.40962	0.119983	-1.47038
1297.97	-37070.4	-8685.63	9.4768	-3.4698	0.120063	-1.41052
1297.99	-37070.3	-8685.49	9.41718	-3.52383	0.119832	-1.34826
1298.01	-37070.2	-8685.38	9.35692	-3.57949	0.122941	-1.28649
1298.02	-37070.1	-8685.22	9.29748	-3.64739	0.126058	-1.21531
1298.04	-37070	-8685.09	9.23057	-3.73177	0.132984	-1.13124
1298.06	-37070	-8684.97	9.16706	-3.80619	0.136489	-1.05432
1298.07	-37069.9	-8684.82	9.10077	-3.86646	0.139882	-0.985404
1298.09	-37069.8	-8684.7	9.03	-3.92667	0.14	-0.920479
1298.11	-37069.7	-8684.58	8.96333	-3.97667	0.14	-0.860566
1298.12	-37069.6	-8684.43	8.89667	-4.03333	0.14	-0.800654
1298.14	-37069.6	-8684.31	8.82236	-4.08987	0.136478	-0.733712
1298.16	-37069.5	-8684.2	8.75265	-4.13919	0.133001	-0.676656
1298.18	-37069.4	-8684.05	8.68235	-4.17521	0.126388	-0.63065
1298.19	-37069.3	-8683.94	8.60822	-4.20268	0.122692	-0.602044
1298.21	-37069.2	-8683.82	8.53829	-4.22233	0.116065	-0.586924
1298.23	-37069.2	-8683.68	8.46456	-4.24212	0.112984	-0.577237
1298.24	-37069.1	-8683.57	8.39028	-4.26029	0.109337	-0.565193
1298.26	-37069	-8683.46	8.31724	-4.28457	0.106228	-0.548919
1298.28	-37068.9	-8683.32	8.24308	-4.31697	0.1022	-0.524331
1298.3	-37068.9	-8683.22	8.16554	-4.35941	0.0955179	-0.492308
1298.31	-37068.8	-8683.11	8.09324	-4.39464	0.0926587	-0.461647
1298.33	-37068.7	-8682.97	8.01787	-4.42758	0.0891391	-0.435105
1298.35	-37068.6	-8682.87	7.9368	-4.45941	0.0857174	-0.41239
1298.36	-37068.6	-8682.76	7.86124	-4.49428	0.0821848	-0.394531
1298.38	-37068.5	-8682.64	7.78282	-4.53655	0.0797464	-0.375469
1298.4	-37068.4	-8682.54	7.70234	-4.58285	0.0800724	-0.356177
1298.41	-37068.4	-8682.42	7.62672	-4.62268	0.0799928	-0.340181
1298.43	-37068.3	-8682.3	7.5482	-4.65406	0.0799575	-0.328664
1298.45	-37068.2	-8682.21	7.46672	-4.67875	0.080205	-0.320216
1298.47	-37068.2	-8682.1	7.38756	-4.69887	0.0789904	-0.309792
1298.48	-37068.1	-8681.99	7.30507	-4.72446	0.0749135	-0.289688
1298.5	-37068	-8681.9	7.2217	-4.7547	0.0730756	-0.259794
1298.52	-37068	-8681.78	7.14297	-4.78066	0.0733166	-0.228549
1298.53	-37067.9	-8681.67	7.06003	-4.79659	0.0736433	-0.20535
1298.55	-37067.8	-8681.59	6.9769	-4.79881	0.0714821	-0.196298
1298.57	-37067.8	-8681.49	6.89874	-4.79659	0.0699846	-0.197357
1298.58	-37067.7	-8681.37	6.81278	-4.79469	0.0683988	-0.197548
1298.6	-37067.6	-8681.3	6.72979	-4.79375	0.0646975	-0.193293
1298.62	-37067.6	-8681.19	6.64458	-4.78914	0.061029	-0.18577
1298.64	-37067.5	-8681.09	6.56089	-4.78597	0.0596907	-0.179348
1298.65	-37067.5	-8681.01	6.48164	-4.78817	0.060364	-0.173551
1298.67	-37067.4	-8680.91	6.40195	-4.79623	0.0579502	-0.165499
1298.69	-37067.3	-8680.81	6.31859	-4.80627	0.0546568	-0.149977
1298.7	-37067.3	-8680.74	6.23386	-4.82342	0.0485006	-0.12732
1298.72	-37067.2	-8680.64	6.15423	-4.84616	0.0441981	-0.100309
1298.74	-37067.2	-8680.55	6.06751	-4.87128	0.0406373	-0.0693279
1298.75	-37067.1	-8680.48	5.98256	-4.89006	0.0398418	-0.0402514
1298.77	-37067.1	-8680.38	5.89997	-4.90337	0.0400415	-0.01279
1298.79	-37067	-8680.29	5.81457	-4.91788	0.0399928	0.0123626
1298.81	-37067	-8680.22	5.73461	-4.92586	0.0399981	0.0328145
1298.82	-37066.9	-8680.13	5.64702	-4.92976	0.0400105	0.0493582
1298.84	-37066.8	-8680.06	5.56301	-4.93006	0.0399579	0.0647374
1298.86	-37066.8	-8679.99	5.47976	-4.93	0.040158	0.0788699
1298.87	-37066.7	-8679.9	5.39677	-4.92996	0.0371203	0.0934452
1298.89	-37066.7	-8679.82	5.30847	-4.93009	0.0335534	0.105464
1298.91	-37066.7	-8679.75	5.2248	-4.92686	0.0301074	0.119336
1298.92	-37066.6	-8679.67	5.14175	-4.92363	0.0299724	0.11832
1298.94	-37066.6	-8679.6	5.05333	-4.91667	0.03	0.521786
1298.96	-37066.5	-8679.54	4.97	-4.91	0.03	1.4488
1298.98	-37066.5	-8679.45	4.89	-4.90333	0.03	2.89325
1298.99	-37066.4	-8679.39	4.80155	-4.89985	0.0298917	4.11659
1299.01	-37066.4	-8679.33	4.71851	-4.89636	0.0264583	4.66291
1299.03	-37066.3	-8679.25	4.63498	-4.88957	0.0230985	4.68163
1299.04	-37066.3	-8679.19	4.55036	-4.88253	0.0198816	4.61747
1299.06	-37066.2	-8679.13	4.47055	-4.8759	0.0198139	4.6464
1299.08	-37066.2	-8679.05	4.38632	-4.86918	0.0162195	4.75926
1299.09	-37066.2	-8679	4.29831	-4.86213	0.0126505	4.93107
1299.11	-37066.1	-8678.95	4.21506	-4.85547	0.00979821	5.10764
1299.13	-37066.1	-8678.87	4.13074	-4.84818	0.0100668	5.25964
1299.15	-37066	-8678.82	4.05123	-4.83629	0.0099821	5.3265
1299.16	-37066	-8678.77	3.97139	-4.82025	0.0100048	5.31297
1299.18	-37066	-8678.71	3.89019	-4.81168	0.00999879	5.22187
1299.2	-37065.9	-8678.66	3.8058	-4.81185	0.0100004	5.07992
1299.21	-37065.9	-8678.6	3.72715	-4.82342	0.00999996	4.92229
1299.23	-37065.9	-8678.54	3.64421	-4.83205	0.00999979	4.76143
1299.25	-37065.8	-8678.5	3.55707	-4.84008	0.010001	4.62338
1299.26	-37065.8	-8678.45	3.47217	-4.84945	0.00999615	4.5302
1299.28	-37065.8	-8678.39	3.38605	-4.85623	0.0100167	4.48026
1299.3	-37065.7	-8678.36	3.30768	-4.86177	0.00993696	4.47447
1299.32	-37065.7	-8678.3	3.22525	-4.86427	0.0102279	4.50296
1299.33	-37065.7	-8678.25	3.1404	-4.87085	0.0086875	4.55542
1299.35	-37065.7	-8678.21	3.05808	-4.88188	0.00511222	4.61799
1299.37	-37065.6	-8678.16	2.97146	-4.90098	0.00144153	4.6917
1299.38	-37065.6	-8678.12	2.88665	-4.92598	-0.000286955	4.76571
1299.4	-37065.6	-8678.09	2.8087	-4.94912	7.64507e-05	4.83127
1299.42	-37065.5	-8678.05	2.72319	-4.97137	-1.85361e-05	4.89285
1299.43	-37065.5	-8678.01	2.63737	-4.99237	7.11346e-06	4.94468
1299.45	-37065.5	-8677.97	2.55289	-5.00831	-9.31563e-06	4.98325
1299.47	-37065.5	-8677.94	2.46457	-5.02038	2.78608e-05	5.00895
1299.49	-37065.5	-8677.9	2.3767	-5.02433	-0.000111047	5.01807
1299.5	-37065.4	-8677.87	2.29315	-5.02004	0.000416212	5.01184
1299.52	-37065.4	-8677.83	2.20593	-5.00736	-0.00247903	4.9935
1299.54	-37065.4	-8677.81	2.12087	-4.99772	-0.00319398	4.97142
1299.55	-37065.4	-8677.78	2.03779	-4.99606	-0.00582935	4.95048
1299.57	-37065.3	-8677.75	1.95502	-4.99937	-0.00651869	4.92951
1299.59	-37065.3	-8677.72	1.86738	-4.99816	-0.00922891	4.90411
1299.6	-37065.3	-8677.7	1.78254	-4.98954	-0.0101945	4.87665
1299.62	-37065.3	-8677.67	1.70017	-4.9762	-0.00994857	4.8514
1299.64	-37065.3	-8677.64	1.61214	-4.96733	-0.0100101	4.83418
1299.66	-37065.3	-8677.62	1.52774	-4.96638	-0.0099973	4.82719
1299.67	-37065.3	-8677.6	1.44518	-4.96718	-0.0100006	4.82671
1299.69	-37065.2	-8677.58	1.35695	-4.96093	-0.0100001	4.82678
1299.71	-37065.2	-8677.56	1.27297	-4.95409	-0.00999921	4.82768
1299.72	-37065.2	-8677.54	1.19002	-4.94741	-0.0100031	4.82982
1299.74	-37065.2	-8677.53	1.10481	-4.94057	-0.00999376	4.83116
1299.76	-37065.2	-8677.51	1.02493	-4.92752	-0.0100241	4.82922
1299.77	-37065.2	-8677.5	0.936667	-4.91333	-0.01	4.82353
1299.79	-37065.2	-8677.49	0.853333	-4.9	-0.0133333	4.81699
1299.81	-37065.2	-8677.48	0.77	-4.89	-0.0166667	4.80937
1299.83	-37065.2	-8677.46	0.685136	-4.87586	-0.0201275	4.79882
1299.84	-37065.2	-8677.46	0.605389	-4.86242	-0.0198665	4.78452
1299.86	-37065.2	-8677.45	0.525074	-4.84578	-0.016451	4.76795
1299.88	-37065.1	-8677.44	0.440296	-4.83142	-0.0128961	4.75001
1299.89	-37065.1	-8677.44	0.360632	-4.81977	-0.00976752	4.73178
1299.91	-37065.1	-8677.43	0.280704	-4.80009	-0.0103291	4.72311
1299.93	-37065.1	-8677.43	0.200071	-4.81041	-0.0135532	4.67576
1299.94	-37065.1	-8677.42	0.115912	-4.65735	-0.013025	4.17882
1299.96	-37065.1	-8677.42	0.0451883	-3.29284	-0.00885644	3.11199
