# Supplementary material for: Extraction of driving behavior primitives considering driver expectation and vehicle dynamics
Source: PLoS One. 2025 Dec 31;20(12):e0340123. doi: 10.1371/journal.pone.0340123 (PMC12755792; doi:10.1371/journal.pone.0340123)
Supplement: S2 File — The dataset utilized in this study is organized into two main folders, categorizing driving scenarios into straight driving and turning maneuvers. These folders contain the raw, unprocessed behavioral data. For a detailed description of the variables and format within the.xlsx files, please refer to the accompanying readme.txt file. (ZIP) [file pone.0340123.s002.zip › DataSetForPimitiveExaction-2/turning/d2c114_w_1.xlsx]

## Sheet: Sheet1
1175.38	-36332.5	-14505.4	0.0416218	0.722621	0.00355463	0.165867
1175.39	-36332.5	-14505.4	0.0551487	0.777872	8.71999e-05	0.108126
1175.41	-36332.5	-14505.4	0.0683706	0.819055	0.00302378	0.0634869
1175.43	-36332.5	-14505.4	0.0825151	0.851797	0.00326102	0.0279275
1175.45	-36332.5	-14505.4	0.0958923	0.8723	0.00655752	0.00230845
1175.46	-36332.5	-14505.4	0.10921	0.889164	0.00655404	-0.0154233
1175.48	-36332.5	-14505.4	0.123333	0.9	0.01	-0.0294118
1175.5	-36332.5	-14505.4	0.14	0.906667	0.00666667	-0.0381264
1175.51	-36332.5	-14505.4	0.156667	0.91	0.00666667	-0.0446623
1175.53	-36332.5	-14505.4	0.174209	0.910009	0.00669003	-0.0480126
1175.55	-36332.5	-14505.4	0.187556	0.909898	0.00653928	-0.0478804
1175.57	-36332.5	-14505.3	0.20423	0.906445	0.00319807	-0.0467547
1175.58	-36332.5	-14505.4	0.218547	0.902885	0.00359895	-0.0457575
1175.6	-36332.5	-14505.3	0.234995	0.899825	0.0071565	-0.0470494
1175.62	-36332.5	-14505.3	0.2486	0.900103	0.0101226	-0.0493788
1175.63	-36332.5	-14505.3	0.265942	0.899604	0.0100713	-0.0528973
1175.65	-36332.5	-14505.3	0.2794	0.89606	0.00952212	-0.0561235
1175.67	-36332.5	-14505.3	0.295955	0.892625	0.00646717	-0.0594033
1175.68	-36332.5	-14505.3	0.31051	0.88976	0.0064533	-0.0630397
1175.7	-36332.5	-14505.3	0.326566	0.889925	0.00786097	-0.0675531
1175.72	-36332.5	-14505.3	0.340616	0.890586	0.0144553	-0.0736517
1175.73	-36332.5	-14505.3	0.357744	0.894357	0.0178884	-0.0818485
1175.75	-36332.5	-14505.3	0.370451	0.897838	0.0195786	-0.0893931
1175.77	-36332.5	-14505.3	0.384004	0.900092	0.015564	-0.0968935
1175.79	-36332.5	-14505.3	0.399048	0.900826	0.0118361	-0.103625
1175.8	-36332.5	-14505.3	0.415785	0.904542	0.0103941	-0.110173
1175.82	-36332.5	-14505.3	0.433146	0.908068	0.0156195	-0.116547
1175.84	-36332.5	-14505.3	0.448938	0.910389	0.0232016	-0.121805
1175.85	-36332.5	-14505.3	0.463387	0.909656	0.0275084	-0.125578
1175.87	-36332.4	-14505.3	0.4792	0.911237	0.0251658	-0.128847
1175.89	-36332.4	-14505.2	0.49459	0.914921	0.0227687	-0.132351
1175.9	-36332.5	-14505.2	0.509507	0.918473	0.0246265	-0.13515
1175.92	-36332.4	-14505.2	0.524976	0.920249	0.0286405	-0.136851
1175.94	-36332.4	-14505.2	0.540601	0.91993	0.0301847	-0.137325
1175.96	-36332.4	-14505.2	0.555026	0.920019	0.0302473	-0.137255
1175.97	-36332.4	-14505.2	0.572738	0.919995	0.0283012	-0.13719
1175.99	-36332.4	-14505.2	0.590156	0.920003	0.0248696	-0.137761
1176.01	-36332.4	-14505.2	0.604708	0.919994	0.0204623	-0.13944
1176.02	-36332.4	-14505.2	0.618027	0.920021	0.0236439	-0.142569
1176.04	-36332.4	-14505.2	0.634048	0.919915	0.0309299	-0.145436
1176.06	-36332.4	-14505.2	0.650602	0.92032	0.0385148	-0.146246
1176.08	-36332.4	-14505.2	0.668486	0.917843	0.0381196	-0.144659
1176.09	-36332.4	-14505.1	0.682638	0.91435	0.0345125	-0.141414
1176.11	-36332.4	-14505.1	0.698495	0.910642	0.0285374	-0.138946
1176.13	-36332.4	-14505.1	0.713211	0.910106	0.0241101	-0.136694
1176.14	-36332.4	-14505.1	0.729637	0.9076	0.0203321	-0.134586
1176.16	-36332.4	-14505.1	0.743252	0.904158	0.0222528	-0.131475
1176.18	-36332.4	-14505.1	0.760383	0.900428	0.0261186	-0.128869
1176.19	-36332.4	-14505.1	0.774215	0.899887	0.0293381	-0.1275
1176.21	-36332.4	-14505.1	0.790479	0.900044	0.032998	-0.128216
1176.23	-36332.4	-14505	0.804896	0.899954	0.0333018	-0.130427
1176.24	-36332.4	-14505	0.82154	0.900159	0.0336751	-0.132697
1176.26	-36332.4	-14505	0.834892	0.89712	0.027418	-0.133136
1176.28	-36332.3	-14505	0.852386	0.893553	0.0235095	-0.128897
1176.3	-36332.3	-14505	0.86582	0.890108	0.0201441	-0.121485
1176.31	-36332.3	-14505	0.882406	0.88997	0.0198696	-0.109711
1176.33	-36332.3	-14505	0.896667	0.89	0.0233333	-0.0958606
1176.35	-36332.3	-14505	0.913333	0.89	0.0266667	-0.0795207
1176.36	-36332.3	-14504.9	0.926667	0.89	0.03	-0.0566449
1176.38	-36332.3	-14504.9	0.944279	0.886439	0.0300034	-0.0204619
1176.4	-36332.3	-14504.9	0.957397	0.883148	0.0299008	0.0233739
1176.41	-36332.3	-14504.9	0.97084	0.87979	0.0264379	0.0704061
1176.43	-36332.3	-14504.9	0.98487	0.876284	0.0229361	0.118702
1176.45	-36332.3	-14504.9	0.998523	0.872865	0.019625	0.161829
1176.47	-36332.3	-14504.8	1.01509	0.86991	0.0162107	0.20745
1176.48	-36332.3	-14504.8	1.02952	0.869677	0.0130064	0.262866
1176.5	-36332.3	-14504.8	1.04579	0.866037	0.0137667	0.322379
1176.52	-36332.2	-14504.8	1.05958	0.862646	0.0173189	0.386233
1176.53	-36332.2	-14504.8	1.07693	0.85968	0.0208128	0.448259
1176.55	-36332.2	-14504.8	1.08963	0.860222	0.0240363	0.4992
1176.57	-36332.2	-14504.7	1.10338	0.859386	0.0277478	0.544187
1176.59	-36332.2	-14504.7	1.11712	0.855606	0.0296341	0.585386
1176.6	-36332.2	-14504.7	1.13146	0.852344	0.0254012	0.619591
1176.62	-36332.2	-14504.7	1.14758	0.849129	0.0229665	0.650526
1176.64	-36332.2	-14504.7	1.16254	0.844555	0.024229	0.677604
1176.65	-36332.2	-14504.7	1.17806	0.837681	0.0281093	0.698713
1176.67	-36332.2	-14504.6	1.19274	0.830593	0.030245	0.715697
1176.69	-36332.2	-14504.6	1.20935	0.825262	0.0299299	0.727482
1176.7	-36332.2	-14504.6	1.22195	0.820658	0.0300151	0.734463
1176.72	-36332.2	-14504.6	1.23585	0.815168	0.0300094	0.739551
1176.74	-36332.1	-14504.6	1.24971	0.810201	0.0299418	0.7431
1176.75	-36332.1	-14504.5	1.26284	0.805102	0.0302236	0.744699
1176.77	-36332.1	-14504.5	1.27667	0.80009	0.0287834	0.744829
1176.79	-36332.1	-14504.5	1.2905	0.794499	0.0234601	0.742539
1176.81	-36332.1	-14504.5	1.30361	0.791701	0.0153657	0.738133
1176.82	-36332.1	-14504.5	1.31753	0.788079	0.00236555	0.731624
1176.84	-36332.1	-14504.4	1.33117	0.784771	-0.00939818	0.724992
1176.86	-36332.1	-14504.4	1.34479	0.781086	-0.0197814	0.717471
1176.87	-36332.1	-14504.4	1.35619	0.779804	-0.0254746	0.706953
1176.89	-36332.1	-14504.4	1.36846	0.780054	-0.0310756	0.694189
1176.91	-36332.1	-14504.4	1.38183	0.779985	-0.0353315	0.681157
1176.92	-36332.1	-14504.3	1.39616	0.780004	-0.0413761	0.667472
1176.94	-36332	-14504.3	1.40704	0.779994	-0.0455966	0.65409
1176.96	-36332	-14504.3	1.4191	0.78002	-0.0514353	0.641218
1176.98	-36332	-14504.3	1.4334	0.779937	-0.0558908	0.627364
1176.99	-36332	-14504.2	1.44691	0.780247	-0.059687	0.614865
1177.01	-36332	-14504.2	1.46013	0.777584	-0.0576697	0.603807
1177.03	-36332	-14504.2	1.47412	0.77398	-0.0541166	0.593352
1177.04	-36332	-14504.2	1.48796	0.770377	-0.0478805	0.582581
1177.06	-36332	-14504.2	1.49804	0.769905	-0.0414033	0.570906
1177.08	-36332	-14504.1	1.51161	0.770016	-0.0313349	0.557185
1177.1	-36332	-14504.1	1.52515	0.769996	-0.0210043	0.543989
1177.11	-36331.9	-14504.1	1.53837	0.770001	-0.0139976	0.530991
1177.13	-36331.9	-14504.1	1.55251	0.77	-0.0100189	0.517173
1177.15	-36331.9	-14504	1.5659	0.770001	-0.013056	0.503003
1177.16	-36331.9	-14504	1.57918	0.769998	-0.0165821	0.488886
1177.18	-36331.9	-14504	1.59333	0.77	-0.0166667	0.473856
1177.2	-36331.9	-14504	1.60667	0.77	-0.0166667	0.460784
1177.21	-36331.9	-14503.9	1.62	0.77	-0.0166667	0.448802
1177.23	-36331.9	-14503.9	1.6307	0.766444	-0.0272179	0.437322
1177.25	-36331.9	-14503.9	1.64412	0.763131	-0.0337696	0.428694
1177.26	-36331.8	-14503.9	1.65752	0.759857	-0.0400545	0.418694
1177.28	-36331.8	-14503.8	1.67134	0.760487	-0.0362009	0.404399
1177.3	-36331.8	-14503.8	1.68133	0.76759	-0.0326991	0.385263
1177.32	-36331.8	-14503.8	1.69503	0.778515	-0.0260122	0.360682
1177.33	-36331.8	-14503.8	1.70907	0.79601	-0.023059	0.332751
1177.35	-36331.8	-14503.7	1.72234	0.809264	-0.0238329	0.300489
1177.37	-36331.8	-14503.7	1.73568	0.831921	-0.0269818	0.244196
1177.38	-36331.8	-14503.7	1.75059	0.86973	-0.0261799	0.144916
1177.4	-36331.8	-14503.6	1.76657	0.914128	-0.0219933	0.00927366
1177.42	-36331.7	-14503.6	1.78052	0.96112	-0.0149394	-0.155013
1177.43	-36331.7	-14503.6	1.7983	1.00574	-0.00811765	-0.336382
1177.45	-36331.7	-14503.6	1.81548	1.04438	-0.000977785	-0.505863
1177.47	-36331.7	-14503.5	1.83629	1.08769	0.00362623	-0.680387
1177.49	-36331.7	-14503.5	1.8572	1.14405	0.00429933	-0.858516
1177.5	-36331.7	-14503.5	1.87694	1.20532	0.00694249	-1.02122
1177.52	-36331.7	-14503.5	1.89746	1.26972	0.00701734	-1.1762
1177.54	-36331.7	-14503.4	1.91845	1.32986	0.00427456	-1.31092
1177.55	-36331.6	-14503.4	1.9379	1.37999	-0.00171312	-1.41041
1177.57	-36331.6	-14503.4	1.95971	1.42355	-0.00498371	-1.48874
1177.59	-36331.6	-14503.3	1.98589	1.45953	-0.00665879	-1.54867
1177.61	-36331.6	-14503.3	2.01232	1.49122	-0.0082057	-1.59486
1177.62	-36331.6	-14503.3	2.04029	1.51923	-0.0100852	-1.63416
1177.64	-36331.6	-14503.2	2.06589	1.53951	-0.0114169	-1.66228
1177.66	-36331.6	-14503.2	2.09024	1.5543	-0.0151704	-1.67868
1177.67	-36331.6	-14503.2	2.11843	1.56436	-0.0185202	-1.68901
1177.69	-36331.5	-14503.1	2.14585	1.56909	-0.0219911	-1.69362
1177.71	-36331.5	-14503.1	2.17216	1.5701	-0.0252666	-1.69321
1177.72	-36331.5	-14503.1	2.19996	1.57024	-0.0287491	-1.68797
1177.74	-36331.5	-14503	2.22768	1.56797	-0.0321985	-1.67974
1177.76	-36331.5	-14503	2.25185	1.56481	-0.0353891	-1.66966
1177.78	-36331.5	-14503	2.27577	1.55885	-0.0392132	-1.65753
1177.79	-36331.5	-14502.9	2.30216	1.55214	-0.040205	-1.6436
1177.81	-36331.4	-14502.9	2.32858	1.54319	-0.0398761	-1.62964
1177.83	-36331.4	-14502.8	2.357	1.53246	-0.0402515	-1.61376
1177.84	-36331.4	-14502.8	2.38119	1.52224	-0.0375559	-1.59915
1177.86	-36331.4	-14502.8	2.40673	1.51269	-0.0341869	-1.58434
1177.88	-36331.4	-14502.7	2.43503	1.49924	-0.0303709	-1.56824
1177.89	-36331.4	-14502.7	2.46225	1.48561	-0.0301014	-1.5519
1177.91	-36331.4	-14502.7	2.48585	1.47243	-0.0273813	-1.53558
1177.93	-36331.3	-14502.6	2.51044	1.45831	-0.0237607	-1.51926
1177.94	-36331.3	-14502.6	2.53398	1.44487	-0.0202465	-1.50483
1177.96	-36331.3	-14502.5	2.55716	1.43162	-0.0198963	-1.49176
1177.98	-36331.3	-14502.5	2.5819	1.41749	-0.020095	-1.47795
1178	-36331.3	-14502.5	2.60532	1.4041	-0.0168824	-1.46381
1178.01	-36331.3	-14502.4	2.62857	1.39081	-0.0135511	-1.44869
1178.03	-36331.2	-14502.4	2.65333	1.37667	-0.01	-1.43137
