# Supplementary material for: Extraction of driving behavior primitives considering driver expectation and vehicle dynamics
Source: PLoS One. 2025 Dec 31;20(12):e0340123. doi: 10.1371/journal.pone.0340123 (PMC12755792; doi:10.1371/journal.pone.0340123)
Supplement: S2 File — The dataset utilized in this study is organized into two main folders, categorizing driving scenarios into straight driving and turning maneuvers. These folders contain the raw, unprocessed behavioral data. For a detailed description of the variables and format within the.xlsx files, please refer to the accompanying readme.txt file. (ZIP) [file pone.0340123.s002.zip › DataSetForPimitiveExaction-2/turning/d2c11_w_1.xlsx]

## Sheet: Sheet1
247.269	-36325.8	-14489.2	0.0341165	0.631399	0.0108946	0.246818
247.286	-36325.8	-14489.2	0.0444102	0.711108	0.0148296	0.171047
247.303	-36325.8	-14489.2	0.0545271	0.772905	0.0185529	0.115381
247.32	-36325.8	-14489.2	0.0659738	0.813553	0.0199868	0.0792293
247.337	-36325.8	-14489.2	0.079815	0.84398	0.021376	0.0531941
247.354	-36325.8	-14489.2	0.0953403	0.868269	0.0251288	0.0387331
247.371	-36325.8	-14489.2	0.112027	0.884606	0.0286898	0.0397825
247.388	-36325.8	-14489.1	0.129629	0.894038	0.0302037	0.0650607
247.405	-36325.8	-14489.2	0.144846	0.900853	0.0300401	0.117946
247.422	-36325.8	-14489.1	0.157743	0.905363	0.0296283	0.191288
247.439	-36325.8	-14489.2	0.17143	0.909226	0.0321495	0.286301
247.456	-36325.8	-14489.1	0.187355	0.908255	0.033605	0.38539
247.473	-36325.8	-14489.1	0.203966	0.90451	0.0332788	0.477275
247.49	-36325.8	-14489.1	0.221732	0.900742	0.0332865	0.56404
247.507	-36325.8	-14489.1	0.236317	0.900073	0.0347526	0.63559
247.524	-36325.8	-14489.1	0.249361	0.897885	0.0442501	0.694023
247.541	-36325.8	-14489.1	0.263046	0.894115	0.0472094	0.747823
247.558	-36325.8	-14489.1	0.279682	0.890785	0.0461858	0.791032
247.575	-36325.8	-14489.1	0.29324	0.887454	0.0510238	0.824969
247.592	-36325.8	-14489.1	0.310385	0.884001	0.0638105	0.854017
247.609	-36325.8	-14489.1	0.324214	0.880386	0.0767796	0.875009
247.626	-36325.8	-14489.1	0.340479	0.879845	0.0635673	0.890074
247.643	-36325.8	-14489.1	0.354896	0.880183	0.0479626	0.899859
247.66	-36325.8	-14489.1	0.37154	0.877056	0.0424361	0.908633
247.677	-36325.8	-14489.1	0.384893	0.873939	0.0606928	0.915478
247.694	-36325.8	-14489.1	0.402383	0.867024	0.0763199	0.91934
247.711	-36325.8	-14489.1	0.415829	0.863477	0.0738883	0.917429
247.728	-36325.8	-14489.1	0.432374	0.860247	0.0637415	0.913163
247.745	-36325.8	-14489.1	0.446667	0.856667	0.0633333	0.907407
247.762	-36325.8	-14489	0.46	0.856667	0.07	0.901961
247.779	-36325.8	-14489	0.473333	0.853333	0.0633333	0.893246
247.796	-36325.7	-14489	0.487479	0.853249	0.0529175	0.881633
247.813	-36325.7	-14489	0.500778	0.849812	0.0538945	0.869716
247.83	-36325.7	-14489	0.514115	0.846327	0.071283	0.860083
247.847	-36325.7	-14489	0.528603	0.839334	0.0920555	0.853378
247.864	-36325.7	-14489	0.544986	0.836492	0.0997814	0.847827
247.881	-36325.7	-14489	0.558581	0.836995	0.0880084	0.838411
247.898	-36325.7	-14489	0.576073	0.840376	0.0705046	0.822556
247.915	-36325.7	-14489	0.58888	0.839546	0.0637547	0.803961
247.932	-36325.7	-14489	0.60253	0.836047	0.0762775	0.786906
247.949	-36325.7	-14489	0.616387	0.832371	0.0942224	0.772557
247.966	-36325.7	-14489	0.630415	0.829903	0.109852	0.760952
247.983	-36325.7	-14488.9	0.64694	0.829463	0.117374	0.748395
248	-36325.7	-14488.9	0.660597	0.825605	0.115827	0.734951
248.017	-36325.7	-14488.9	0.67387	0.822261	0.112161	0.725046
248.034	-36325.7	-14488.9	0.687473	0.819556	0.10973	0.716218
248.051	-36325.7	-14488.9	0.701483	0.821047	0.110177	0.704436
248.068	-36325.7	-14488.9	0.714611	0.824253	0.109592	0.687023
248.085	-36325.7	-14488.9	0.728345	0.829157	0.111773	0.662641
248.102	-36325.7	-14488.9	0.742151	0.834786	0.120721	0.630918
248.119	-36325.6	-14488.9	0.75588	0.839446	0.130464	0.585618
248.136	-36325.6	-14488.9	0.769377	0.845316	0.132828	0.524705
248.153	-36325.6	-14488.8	0.784487	0.848167	0.126896	0.459291
248.17	-36325.6	-14488.8	0.799976	0.851461	0.120218	0.391196
248.187	-36325.6	-14488.8	0.815617	0.856571	0.111644	0.326745
248.204	-36325.6	-14488.8	0.830253	0.863759	0.101631	0.269892
248.221	-36325.6	-14488.8	0.84601	0.869083	0.103642	0.215417
248.238	-36325.6	-14488.8	0.861588	0.869887	0.122824	0.164196
248.255	-36325.6	-14488.8	0.874403	0.871793	0.148343	0.108872
248.272	-36325.6	-14488.8	0.88786	0.87494	0.162764	0.0417985
248.289	-36325.6	-14488.7	0.901404	0.880951	0.160123	-0.0406646
248.306	-36325.6	-14488.7	0.91736	0.885537	0.149523	-0.127835
248.323	-36325.6	-14488.7	0.933973	0.890586	0.14553	-0.213746
248.34	-36325.6	-14488.7	0.951704	0.898229	0.150758	-0.304404
248.357	-36325.5	-14488.7	0.966429	0.90376	0.160521	-0.392942
248.374	-36325.5	-14488.7	0.97894	0.920814	0.169589	-0.481653
248.391	-36325.5	-14488.7	0.995808	0.960472	0.187518	-0.590419
248.408	-36325.5	-14488.6	1.0126	1.02463	0.213582	-0.713592
248.425	-36325.5	-14488.6	1.03176	1.11293	0.239091	-0.848892
248.442	-36325.5	-14488.6	1.05278	1.21792	0.249647	-1.00067
248.459	-36325.5	-14488.6	1.07586	1.3198	0.248091	-1.14241
248.476	-36325.5	-14488.6	1.0991	1.41137	0.237736	-1.26991
248.493	-36325.5	-14488.6	1.12382	1.49439	0.239186	-1.39202
248.51	-36325.5	-14488.5	1.14714	1.56301	0.24812	-1.49268
248.527	-36325.5	-14488.5	1.17342	1.61734	0.270445	-1.57866
248.544	-36325.4	-14488.5	1.20159	1.66725	0.292165	-1.65505
248.561	-36325.4	-14488.5	1.23168	1.70807	0.312144	-1.71383
248.578	-36325.4	-14488.5	1.25831	1.73523	0.33498	-1.75902
248.595	-36325.4	-14488.5	1.29	1.76	0.366667	-1.7963
248.612	-36325.4	-14488.4	1.32	1.78	0.39	-1.82135
248.629	-36325.4	-14488.4	1.35	1.79	0.41	-1.83987
248.646	-36325.4	-14488.4	1.38181	1.80036	0.431353	-1.85019
248.663	-36325.3	-14488.4	1.41183	1.80368	0.454613	-1.85758
248.68	-36325.3	-14488.4	1.44365	1.81023	0.471357	-1.85954
248.697	-36325.3	-14488.3	1.47351	1.80596	0.481554	-1.85787
248.714	-36325.3	-14488.3	1.50349	1.79893	0.498776	-1.85095
248.731	-36325.3	-14488.3	1.53371	1.78897	0.519764	-1.84329
248.748	-36325.3	-14488.3	1.56538	1.7823	0.547691	-1.83518
248.765	-36325.3	-14488.3	1.59553	1.77506	0.571527	-1.82598
248.782	-36325.2	-14488.2	1.62724	1.76383	0.598609	-1.81226
248.799	-36325.2	-14488.2	1.65705	1.74946	0.618657	-1.79566
248.816	-36325.2	-14488.2	1.68692	1.73334	0.641109	-1.77945
248.833	-36325.2	-14488.2	1.71764	1.71985	0.657416	-1.7649
248.85	-36325.2	-14488.1	1.74797	1.70733	0.666848	-1.75434
248.867	-36325.1	-14488.1	1.77583	1.70169	0.655863	-1.7459
248.884	-36325.1	-14488.1	1.80645	1.69273	0.642438	-1.73537
248.901	-36325.1	-14488.1	1.83362	1.67712	0.643314	-1.71891
248.918	-36325.1	-14488	1.86341	1.65443	0.666429	-1.69618
248.935	-36325.1	-14488	1.89241	1.63212	0.693553	-1.67309
248.952	-36325	-14488	1.92117	1.61779	0.705946	-1.65577
248.969	-36325	-14488	1.94824	1.60439	0.707533	-1.64093
248.986	-36325	-14487.9	1.97607	1.58912	0.713645	-1.6257
249.003	-36325	-14487.9	2.00254	1.57168	0.727451	-1.61066
249.02	-36325	-14487.9	2.02907	1.55778	0.732607	-1.59804
249.037	-36324.9	-14487.9	2.05665	1.55024	0.719571	-1.58785
249.054	-36324.9	-14487.8	2.08434	1.54066	0.710283	-1.57629
249.071	-36324.9	-14487.8	2.11055	1.52315	0.724234	-1.56125
249.088	-36324.9	-14487.8	2.13842	1.50234	0.748979	-1.54014
249.105	-36324.8	-14487.7	2.16557	1.478	0.765063	-1.51197
249.122	-36324.8	-14487.7	2.1936	1.43435	0.777488	-1.46895
249.139	-36324.8	-14487.7	2.21873	1.37073	0.797839	-1.41289
249.156	-36324.7	-14487.7	2.24183	1.30326	0.822154	-1.35374
249.173	-36324.7	-14487.6	2.26396	1.23824	0.842509	-1.29207
249.19	-36324.7	-14487.6	2.28418	1.17911	0.852013	-1.23613
249.207	-36324.7	-14487.6	2.304	1.12786	0.856213	-1.18574
249.224	-36324.6	-14487.5	2.32497	1.07804	0.856098	-1.13571
249.241	-36324.6	-14487.5	2.34562	1.03133	0.863835	-1.08717
249.258	-36324.6	-14487.5	2.36279	0.978096	0.874576	-1.03189
249.275	-36324.6	-14487.5	2.37964	0.908706	0.882252	-0.966348
249.292	-36324.5	-14487.4	2.39403	0.825165	0.883873	-0.886196
249.309	-36324.5	-14487.4	2.41054	0.741117	0.878125	-0.80492
249.326	-36324.5	-14487.4	2.4243	0.658611	0.868787	-0.723973
249.343	-36324.4	-14487.3	2.43851	0.569961	0.854987	-0.639186
249.36	-36324.4	-14487.3	2.44883	0.492128	0.841698	-0.56312
249.377	-36324.4	-14487.3	2.45947	0.417456	0.824519	-0.489922
249.394	-36324.3	-14487.3	2.46628	0.353551	0.801572	-0.426135
249.411	-36324.3	-14487.2	2.47305	0.293473	0.77187	-0.368325
249.428	-36324.3	-14487.2	2.47667	0.236667	0.74	-0.311547
249.445	-36324.2	-14487.2	2.48333	0.186667	0.71	-0.263617
249.462	-36324.2	-14487.1	2.48667	0.143333	0.683333	-0.220044
249.479	-36324.2	-14487.1	2.49333	0.103333	0.66	-0.180828
249.496	-36324.1	-14487.1	2.49687	0.0644175	0.642554	-0.141647
249.513	-36324.1	-14487	2.50009	0.0279879	0.632855	-0.108067
249.53	-36324.1	-14487	2.49995	-0.00345741	0.626104	-0.0761509
249.547	-36324	-14487	2.50001	-0.0292849	0.622994	-0.051852
249.564	-36324	-14487	2.5	-0.0489368	0.619568	-0.0316294
249.581	-36324	-14486.9	2.5	-0.0655339	0.61612	-0.0160785
249.598	-36323.9	-14486.9	2.5	-0.0751645	0.612541	-0.00494253
249.615	-36323.9	-14486.9	2.49999	-0.0843609	0.610225	0.0022624
249.632	-36323.9	-14486.9	2.50004	-0.0874575	0.614225	0.00733783
249.649	-36323.8	-14486.8	2.49985	-0.0902808	0.617585	0.00902645
249.666	-36323.8	-14486.8	2.5006	-0.0899286	0.620099	0.00988037
249.683	-36323.7	-14486.8	2.50436	-0.0900231	0.620694	0.00976692
249.7	-36323.7	-14486.7	2.50779	-0.0899905	0.62415	0.00986359
249.717	-36323.7	-14486.7	2.51026	-0.0900148	0.628681	0.00957223
249.734	-36323.6	-14486.7	2.50992	-0.0899396	0.634679	0.00813522
249.751	-36323.6	-14486.7	2.51002	-0.0902261	0.638816	0.00517777
249.768	-36323.6	-14486.6	2.50999	-0.0889998	0.644937	0.000539675
249.785	-36323.5	-14486.6	2.51	-0.0852586	0.647959	-0.00412633
249.802	-36323.5	-14486.6	2.51	-0.0817505	0.651392	-0.00766252
249.819	-36323.5	-14486.6	2.51	-0.0797385	0.654725	-0.00930425
249.836	-36323.4	-14486.5	2.51	-0.0800698	0.658512	-0.00988622
249.853	-36323.4	-14486.5	2.51	-0.0799983	0.660265	-0.00979934
249.87	-36323.4	-14486.5	2.51	-0.0799397	0.659936	-0.00974293
249.887	-36323.3	-14486.5	2.51	-0.0802688	0.66002	-0.0102403
249.904	-36323.3	-14486.4	2.51	-0.0784909	0.659989	-0.011855
249.921	-36323.2	-14486.4	2.51	-0.0747986	0.660023	-0.0149211
249.938	-36323.2	-14486.4	2.51	-0.0710896	0.65991	-0.0177996
249.955	-36323.2	-14486.4	2.51	-0.0697724	0.660338	-0.0192989
249.972	-36323.1	-14486.3	2.51	-0.0700524	0.658021	-0.0196614
249.989	-36323.1	-14486.3	2.51001	-0.0699856	0.654793	-0.0195932
250.006	-36323.1	-14486.3	2.50998	-0.0700038	0.648969	-0.0196118
250.023	-36323	-14486.3	2.51007	-0.0699991	0.644157	-0.0196069
250.04	-36323	-14486.2	2.50973	-0.0700006	0.641024	-0.0196085
250.057	-36322.9	-14486.2	2.51218	-0.0699985	0.637638	-0.0196062
250.074	-36322.9	-14486.2	2.51581	-0.0700046	0.634224	-0.0196129
250.091	-36322.9	-14486.2	2.51946	-0.0699818	0.63053	-0.0195878
250.108	-36322.8	-14486.1	2.52013	-0.0700681	0.629855	-0.019683
250.125	-36322.8	-14486.1	2.51997	-0.0697943	0.630079	-0.0187967
250.142	-36322.7	-14486.1	2.52001	-0.072666	0.629782	-0.0168268
250.159	-36322.7	-14486.1	2.52	-0.076031	0.632655	-0.0136278
250.176	-36322.7	-14486.1	2.52	-0.0797362	0.636219	-0.0111013
250.193	-36322.6	-14486	2.52	-0.0800691	0.639814	-0.00986319
250.21	-36322.6	-14486	2.52	-0.0799818	0.639882	-0.00978879
250.227	-36322.6	-14486	2.52	-0.0800023	0.643099	-0.00980585
250.244	-36322.5	-14486	2.52	-0.0799994	0.646458	-0.0098034
250.261	-36322.5	-14485.9	2.52	-0.0800002	0.649892	-0.00980406
250.278	-36322.4	-14485.9	2.52	-0.08	0.65	-0.00980392
250.295	-36322.4	-14485.9	2.52	-0.08	0.65	-0.00980392
250.312	-36322.4	-14485.9	2.52	-0.08	0.65	-0.00980392
250.329	-36322.3	-14485.9	2.52	-0.08	0.65	-0.00980392
250.346	-36322.3	-14485.8	2.52001	-0.08	0.65	-0.00980392
250.363	-36322.2	-14485.8	2.51997	-0.08	0.65	-0.00980392
250.38	-36322.2	-14485.8	2.52024	-0.08	0.65	-0.00980392
250.397	-36322.2	-14485.8	2.52375	-0.08	0.65	-0.00980392
250.414	-36322.1	-14485.8	2.52713	-0.08	0.65	-0.00980392
250.431	-36322.1	-14485.7	2.53024	-0.08	0.65	-0.00980392
250.448	-36322	-14485.7	2.52994	-0.08	0.65	-0.00980392
250.465	-36322	-14485.7	2.53002	-0.08	0.65	-0.00980392
250.482	-36322	-14485.7	2.52999	-0.08	0.65	-0.00980392
250.499	-36321.9	-14485.7	2.53	-0.08	0.65	-0.00980392
250.516	-36321.9	-14485.6	2.53	-0.08	0.65	-0.00980392
250.533	-36321.8	-14485.6	2.53	-0.08	0.65	-0.00980392
250.55	-36321.8	-14485.6	2.53	-0.08	0.65	-0.00980392
250.567	-36321.8	-14485.6	2.53	-0.08	0.65	-0.00980392
250.584	-36321.7	-14485.6	2.53	-0.08	0.65	-0.00980391
250.601	-36321.7	-14485.5	2.53	-0.08	0.65	-0.00980395
250.618	-36321.6	-14485.5	2.53	-0.0799999	0.65	-0.00980382
250.635	-36321.6	-14485.5	2.53	-0.0800003	0.65	-0.00980436
250.652	-36321.6	-14485.5	2.53	-0.0799988	0.65	-0.00980226
250.669	-36321.5	-14485.5	2.53	-0.0800044	0.65	-0.00980992
250.686	-36321.5	-14485.4	2.53	-0.0799814	0.65	-0.00977851
250.703	-36321.4	-14485.4	2.53	-0.0800698	0.65	-0.00989949
250.72	-36321.4	-14485.4	2.53	-0.0797508	0.65	-0.0093264
250.737	-36321.3	-14485.4	2.53001	-0.0815287	0.65	-0.00815995
250.754	-36321.3	-14485.4	2.52998	-0.0850727	0.65	-0.00686461
250.771	-36321.3	-14485.4	2.53007	-0.0887837	0.65	-0.0070081
250.788	-36321.2	-14485.3	2.52972	-0.0902593	0.65	-0.00828906
250.805	-36321.2	-14485.3	2.53173	-0.0899311	0.65	-0.00943217
250.822	-36321.1	-14485.3	2.5354	-0.0900158	0.65	-0.00988961
250.839	-36321.1	-14485.3	2.53911	-0.0899957	0.65	-0.00970937
250.856	-36321.1	-14485.3	2.5402	-0.0900012	0.65	-0.0103899
250.873	-36321	-14485.3	2.53996	-0.0899997	0.65	-0.0121836
250.89	-36321	-14485.3	2.54001	-0.0900001	0.649998	-0.0160756
250.907	-36320.9	-14485.2	2.54	-0.09	0.650006	-0.0204529
250.924	-36320.9	-14485.2	2.54	-0.09	0.649981	-0.0252117
250.941	-36320.8	-14485.2	2.54	-0.09	0.650075	-0.0279102
250.958	-36320.8	-14485.2	2.54	-0.09	0.64972	-0.0299743
250.975	-36320.8	-14485.2	2.54	-0.09	0.652634	-0.0322009
250.992	-36320.7	-14485.2	2.54	-0.09	0.656054	-0.035399
251.009	-36320.7	-14485.2	2.54	-0.09	0.65962	-0.037826
251.026	-36320.6	-14485.1	2.54	-0.09	0.660063	-0.0391475
251.043	-36320.6	-14485.1	2.54	-0.09	0.659983	-0.0392215
251.06	-36320.5	-14485.1	2.54	-0.09	0.660004	-0.0392586
251.077	-36320.5	-14485.1	2.54	-0.09	0.659999	-0.0382223
251.094	-36320.5	-14485.1	2.54	-0.09	0.66	-0.0361161
251.111	-36320.4	-14485.1	2.54	-0.09	0.66	-0.0328602
251.128	-36320.4	-14485.1	2.54	-0.09	0.66	-0.0305011
251.145	-36320.3	-14485	2.54	-0.09	0.66	-0.0294118
251.162	-36320.3	-14485	2.54	-0.09	0.66	-0.0294118
251.179	-36320.2	-14485	2.54	-0.09	0.66	-0.0294103
251.196	-36320.2	-14485	2.54	-0.09	0.66	-0.0294116
251.213	-36320.1	-14485	2.54	-0.09	0.66	-0.0294137
251.23	-36320.1	-14485	2.54	-0.09	0.66	-0.0294118
251.247	-36320.1	-14485	2.54	-0.09	0.66	-0.0294399
251.264	-36320	-14485	2.54001	-0.09	0.66	-0.0305973
251.281	-36320	-14485	2.53994	-0.09	0.66	-0.0330941
251.298	-36319.9	-14484.9	2.54023	-0.09	0.66	-0.0376148
251.315	-36319.9	-14484.9	2.54377	-0.09	0.66	-0.0432644
251.332	-36319.8	-14484.9	2.54735	-0.09	0.66	-0.0501171
251.349	-36319.8	-14484.9	2.55021	-0.09	0.66	-0.0553276
251.366	-36319.8	-14484.9	2.54995	-0.09	0.66	-0.0593635
251.383	-36319.7	-14484.9	2.55002	-0.09	0.66	-0.0614025
251.4	-36319.7	-14484.9	2.55	-0.09	0.66	-0.0619723
251.417	-36319.6	-14484.9	2.55	-0.09	0.66	-0.060744
251.434	-36319.6	-14484.9	2.55	-0.09	0.66	-0.0593363
251.451	-36319.5	-14484.9	2.55	-0.09	0.66	-0.0571864
251.468	-36319.5	-14484.8	2.55	-0.09	0.66	-0.0544155
251.485	-36319.4	-14484.8	2.55	-0.09	0.66	-0.049341
251.502	-36319.4	-14484.8	2.55	-0.09	0.66	-0.0435838
251.519	-36319.4	-14484.8	2.55	-0.09	0.66	-0.0366819
251.536	-36319.3	-14484.8	2.55	-0.09	0.66	-0.030325
251.553	-36319.3	-14484.8	2.55	-0.09	0.66	-0.0249462
251.57	-36319.2	-14484.8	2.55	-0.09	0.66	-0.0198872
251.587	-36319.2	-14484.8	2.55	-0.09	0.66	-0.0148532
251.604	-36319.1	-14484.8	2.55	-0.09	0.66	-0.00989183
251.621	-36319.1	-14484.8	2.55	-0.09	0.66	-0.0053129
251.638	-36319	-14484.8	2.55	-0.0899999	0.66	-0.00191705
251.655	-36319	-14484.8	2.55	-0.0900004	0.66	3.85918e-05
251.672	-36319	-14484.8	2.55	-0.0899987	0.66	0.00217604
251.689	-36318.9	-14484.8	2.55	-0.0900054	0.66	0.00562635
251.706	-36318.9	-14484.7	2.55	-0.0899798	0.659998	0.0106702
251.723	-36318.8	-14484.7	2.55	-0.0900697	0.660006	0.0170527
251.74	-36318.8	-14484.7	2.55	-0.0897194	0.659978	0.0244064
251.757	-36318.7	-14484.7	2.55	-0.0919556	0.660084	0.0331951
251.774	-36318.7	-14484.7	2.55	-0.0956071	0.659719	0.0451667
251.791	-36318.6	-14484.7	2.55	-0.0992903	0.662292	0.0577414
251.808	-36318.6	-14484.7	2.55	-0.100171	0.665316	0.0679516
251.825	-36318.6	-14484.7	2.55	-0.0999449	0.671838	0.0781458
251.842	-36318.5	-14484.7	2.55	-0.100089	0.675822	0.0886834
251.859	-36318.5	-14484.7	2.55	-0.0996995	0.68161	0.102717
251.876	-36318.4	-14484.7	2.55	-0.102689	0.688596	0.12153
251.893	-36318.4	-14484.7	2.55	-0.105843	0.698152	0.143976
251.91	-36318.3	-14484.7	2.55	-0.112273	0.708225	0.167858
251.927	-36318.3	-14484.7	2.55	-0.116282	0.718719	0.191372
251.944	-36318.2	-14484.7	2.55	-0.119797	0.729008	0.210447
251.961	-36318.2	-14484.7	2.55	-0.119886	0.7359	0.226774
251.978	-36318.1	-14484.7	2.55	-0.123098	0.742942	0.244125
251.995	-36318.1	-14484.7	2.55	-0.126458	0.749517	0.258543
252.012	-36318.1	-14484.7	2.55	-0.129892	0.759417	0.268627
252.029	-36318	-14484.7	2.55	-0.13	0.766667	0.27342
252.046	-36317.9	-14484.7	2.55	-0.13	0.766667	0.27342
252.063	-36317.9	-14484.7	2.55	-0.13	0.763333	0.270153
252.08	-36317.9	-14484.7	2.55	-0.129893	0.759819	0.260764
252.097	-36317.8	-14484.7	2.55	-0.126456	0.7564	0.247468
252.114	-36317.8	-14484.7	2.55	-0.123106	0.749449	0.231069
252.131	-36317.7	-14484.7	2.55	-0.119822	0.738746	0.216292
252.148	-36317.7	-14484.7	2.55	-0.120048	0.728874	0.204658
252.165	-36317.6	-14484.7	2.55	-0.119988	0.718697	0.194946
252.182	-36317.6	-14484.7	2.55	-0.120004	0.708583	0.185958
252.199	-36317.5	-14484.7	2.55	-0.120001	0.702131	0.180034
252.216	-36317.5	-14484.7	2.55	-0.119992	0.695851	0.177249
252.233	-36317.5	-14484.7	2.55	-0.120041	0.692492	0.176344
252.25	-36317.4	-14484.7	2.55	-0.119844	0.689657	0.176768
252.267	-36317.4	-14484.7	2.55	-0.120627	0.690417	0.179492
252.284	-36317.3	-14484.7	2.55	-0.124247	0.6957	0.185013
252.301	-36317.3	-14484.7	2.55	-0.128318	0.70683	0.193062
252.318	-36317.2	-14484.7	2.55	-0.135431	0.72179	0.202336
252.335	-36317.2	-14484.7	2.55	-0.142595	0.738526	0.212626
252.352	-36317.1	-14484.7	2.55	-0.148043	0.75118	0.222765
252.369	-36317.1	-14484.7	2.55	-0.151394	0.765024	0.236195
252.386	-36317	-14484.7	2.55	-0.153577	0.778867	0.253971
252.403	-36317	-14484.7	2.55	-0.153578	0.792283	0.274359
252.42	-36317	-14484.7	2.55	-0.15187	0.804747	0.29789
252.437	-36316.9	-14484.7	2.55	-0.149885	0.813856	0.323124
252.454	-36316.9	-14484.7	2.55	-0.148756	0.817356	0.346125
252.471	-36316.8	-14484.7	2.55	-0.145154	0.815351	0.366157
252.488	-36316.8	-14484.7	2.55	-0.140065	0.810101	0.380147
252.505	-36316.7	-14484.7	2.55	-0.133083	0.80224	0.38835
252.522	-36316.7	-14484.7	2.55	-0.12636	0.78768	0.393662
252.539	-36316.6	-14484.7	2.55	-0.118973	0.769989	0.397573
252.556	-36316.6	-14484.7	2.55	-0.114926	0.753598	0.399586
252.573	-36316.6	-14484.7	2.55	-0.109054	0.736559	0.399452
252.59	-36316.5	-14484.7	2.55	-0.104564	0.71686	0.396049
252.607	-36316.5	-14484.7	2.55	-0.0990053	0.699156	0.391448
252.624	-36316.4	-14484.7	2.55	-0.0942324	0.681703	0.38787
252.641	-36316.4	-14484.7	2.55	-0.0906724	0.666773	0.391371
252.658	-36316.3	-14484.7	2.55	-0.0901416	0.656019	0.405183
252.675	-36316.3	-14484.8	2.55	-0.0876013	0.647959	0.4325
252.692	-36316.2	-14484.8	2.54998	-0.0843001	0.644058	0.464277
252.709	-36316.2	-14484.8	2.55007	-0.0784146	0.640563	0.495883
252.726	-36316.1	-14484.8	2.54979	-0.071227	0.639897	0.526488
252.743	-36316.1	-14484.8	2.55267	-0.0644288	0.640031	0.553519
252.76	-36316	-14484.8	2.55603	-0.058119	0.63998	0.575095
252.777	-36316	-14484.8	2.55974	-0.0479449	0.640036	0.592112
252.794	-36316	-14484.8	2.56006	-0.0378721	0.639865	0.602494
252.811	-36315.9	-14484.8	2.56003	-0.0276263	0.642794	0.610399
252.828	-36315.9	-14484.8	2.55991	-0.0205575	0.646619	0.614267
252.845	-36315.8	-14484.8	2.56312	-0.0074862	0.643668	0.614518
252.862	-36315.8	-14484.8	2.56644	0.00579767	0.634324	0.609393
252.879	-36315.7	-14484.9	2.57	0.0233333	0.61	0.599129
252.896	-36315.7	-14484.9	2.57	0.0433333	0.576667	0.582789
252.913	-36315.6	-14484.9	2.57333	0.0633333	0.533333	0.562092
252.93	-36315.6	-14484.9	2.57686	0.0843083	0.49476	0.53778
252.947	-36315.5	-14484.9	2.5802	0.0975225	0.468701	0.513836
252.964	-36315.5	-14484.9	2.5835	0.114262	0.444977	0.488628
252.981	-36315.5	-14484.9	2.58736	0.128334	0.413098	0.462261
252.998	-36315.4	-14484.9	2.59392	0.141148	0.387227	0.44112
253.015	-36315.4	-14484.9	2.59702	0.147195	0.368476	0.424086
253.032	-36315.3	-14484.9	2.60066	0.150286	0.363259	0.410947
253.049	-36315.3	-14485	2.60377	0.149629	0.36813	0.403005
253.066	-36315.2	-14485	2.6078	0.145786	0.384008	0.399729
253.083	-36315.2	-14485	2.61448	0.137259	0.414806	0.403252
253.1	-36315.1	-14485	2.61734	0.123495	0.452553	0.412349
253.117	-36315.1	-14485	2.62085	0.109928	0.499314	0.427841
253.134	-36315.1	-14485	2.62433	0.0966628	0.556128	0.447001
253.151	-36315	-14485	2.62763	0.0872356	0.609326	0.466208
253.168	-36315	-14485	2.63105	0.0767344	0.667824	0.485229
253.185	-36314.9	-14485	2.63446	0.0671508	0.726398	0.506416
253.202	-36314.9	-14485	2.6381	0.0617676	0.777377	0.532067
253.219	-36314.8	-14485.1	2.64006	0.0597708	0.8206	0.571111
253.236	-36314.8	-14485.1	2.64103	0.0601295	0.850681	0.621918
253.253	-36314.7	-14485.1	2.64471	0.0597292	0.871319	0.67568
253.27	-36314.7	-14485.1	2.64838	0.0612021	0.882923	0.728615
253.287	-36314.7	-14485.1	2.65006	0.0650036	0.881388	0.775695
253.304	-36314.6	-14485.1	2.6512	0.0681807	0.870081	0.812669
253.321	-36314.6	-14485.1	2.65508	0.0717051	0.84889	0.845338
253.338	-36314.5	-14485.1	2.65843	0.0749826	0.822635	0.872906
253.355	-36314.5	-14485.2	2.66174	0.0794258	0.795153	0.894609
253.372	-36314.4	-14485.2	2.66522	0.089983	0.759782	0.90973
253.389	-36314.4	-14485.2	2.66862	0.107987	0.721275	0.914271
253.406	-36314.3	-14485.2	2.67204	0.129762	0.686527	0.907123
253.423	-36314.3	-14485.2	2.67507	0.156564	0.656239	0.88939
253.44	-36314.2	-14485.2	2.68116	0.183993	0.629532	0.864605
253.457	-36314.2	-14485.2	2.6854	0.210925	0.602184	0.837733
253.474	-36314.2	-14485.2	2.69104	0.234323	0.580727	0.80897
253.491	-36314.1	-14485.3	2.69814	0.252135	0.570975	0.782671
253.508	-36314.1	-14485.3	2.70464	0.26643	0.569773	0.758634
253.525	-36314	-14485.3	2.71168	0.277572	0.570092	0.735214
253.542	-36314	-14485.3	2.71846	0.287854	0.569801	0.71295
253.559	-36313.9	-14485.3	2.72505	0.295394	0.572195	0.693101
253.576	-36313.9	-14485.3	2.7321	0.299657	0.578484	0.673114
253.593	-36313.8	-14485.4	2.73885	0.300069	0.588201	0.658623
253.61	-36313.8	-14485.4	2.74545	0.300047	0.598139	0.652314
253.627	-36313.7	-14485.4	2.75251	0.299817	0.60893	0.659593
253.644	-36313.7	-14485.4	2.75924	0.305305	0.615906	0.675561
253.661	-36313.7	-14485.4	2.76584	0.323428	0.622732	0.690504
253.678	-36313.6	-14485.4	2.77295	0.357664	0.626384	0.696032
253.695	-36313.6	-14485.5	2.77953	0.397749	0.632997	0.694154
253.712	-36313.5	-14485.5	2.78936	0.434443	0.636497	0.688793
253.729	-36313.5	-14485.5	2.8	0.473333	0.64	0.683007
253.746	-36313.4	-14485.5	2.81	0.506667	0.643333	0.676471
253.763	-36313.4	-14485.5	2.82	0.536667	0.65	0.671024
253.78	-36313.3	-14485.5	2.83062	0.561298	0.660544	0.666418
253.797	-36313.3	-14485.6	2.84054	0.581055	0.666938	0.662009
253.814	-36313.2	-14485.6	2.85074	0.597585	0.6701	0.655279
253.831	-36313.2	-14485.6	2.86498	0.611344	0.669735	0.645981
253.848	-36313.1	-14485.6	2.87825	0.621174	0.666241	0.638855
253.865	-36313.1	-14485.6	2.89141	0.631012	0.66295	0.638938
253.882	-36313	-14485.7	2.90167	0.637647	0.659285	0.651259
253.899	-36313	-14485.7	2.91212	0.639736	0.656507	0.674588
253.916	-36313	-14485.7	2.92584	0.636156	0.656551	0.705433
253.933	-36312.9	-14485.7	2.94	0.631446	0.65759	0.741323
253.95	-36312.9	-14485.7	2.95259	0.621054	0.66553	0.774763
253.967	-36312.8	-14485.8	2.96229	0.610166	0.675904	0.808587
253.984	-36312.8	-14485.8	2.97375	0.596601	0.685949	0.839573
254.001	-36312.7	-14485.8	2.98721	0.587206	0.690499	0.863812
254.018	-36312.7	-14485.8	3.00096	0.57691	0.689713	0.88349
254.035	-36312.6	-14485.8	3.01393	0.566191	0.690961	0.899215
254.052	-36312.6	-14485.9	3.02338	0.557461	0.694426	0.909312
254.069	-36312.5	-14485.9	3.03376	0.550737	0.698393	0.913518
254.086	-36312.5	-14485.9	3.04419	0.544832	0.698539	0.911308
254.103	-36312.4	-14485.9	3.05405	0.542692	0.688195	0.903312
254.12	-36312.4	-14485.9	3.06435	0.545582	0.664127	0.888485
254.137	-36312.3	-14486	3.07486	0.554494	0.621603	0.867465
254.154	-36312.3	-14486	3.08434	0.565141	0.564987	0.844249
254.171	-36312.2	-14486	3.09644	0.572899	0.508668	0.817908
254.188	-36312.2	-14486	3.11049	0.584438	0.463882	0.788056
254.205	-36312.1	-14486.1	3.12389	0.604771	0.430779	0.750818
254.222	-36312.1	-14486.1	3.13591	0.646197	0.383178	0.697083
254.239	-36312	-14486.1	3.1457	0.703614	0.305229	0.63221
254.256	-36312	-14486.1	3.15722	0.759651	0.219663	0.565009
254.273	-36311.9	-14486.1	3.17362	0.817696	0.130565	0.496896
254.29	-36311.9	-14486.2	3.19094	0.865622	0.0694876	0.435787
254.307	-36311.8	-14486.2	3.2073	0.906556	0.0374252	0.386297
254.324	-36311.8	-14486.2	3.22483	0.941078	0.0214424	0.342023
254.341	-36311.7	-14486.2	3.24183	0.971537	-0.0031427	0.3044
254.358	-36311.7	-14486.3	3.25841	0.998604	-0.039845	0.268696
254.375	-36311.6	-14486.3	3.27554	1.02737	-0.090188	0.234611
254.392	-36311.6	-14486.3	3.29558	1.04664	-0.116189	0.210241
254.409	-36311.5	-14486.3	3.31243	1.06089	-0.134944	0.204883
254.426	-36311.5	-14486.3	3.3331	1.06649	-0.126607	0.223003
254.443	-36311.4	-14486.4	3.35031	1.06686	-0.110613	0.265056
254.46	-36311.4	-14486.4	3.36987	1.0642	-0.0792595	0.32586
254.477	-36311.3	-14486.4	3.38783	1.05771	-0.0524575	0.406994
254.494	-36311.2	-14486.4	3.40776	1.04781	-0.0345984	0.493197
254.511	-36311.2	-14486.4	3.42472	1.03811	-0.0277971	0.579084
254.528	-36311.2	-14486.5	3.4423	1.02404	-0.0112265	0.665163
254.545	-36311.1	-14486.5	3.45904	1.01408	0.00887696	0.738974
254.562	-36311	-14486.5	3.47565	0.997617	0.0258813	0.802522
254.579	-36311	-14486.5	3.49333	0.983333	0.04	0.859477
254.596	-36310.9	-14486.6	3.51	0.966667	0.0733333	0.899782
254.613	-36310.9	-14486.6	3.52667	0.96	0.12	0.921569
254.63	-36310.8	-14486.6	3.54436	0.971291	0.140026	0.918506
254.647	-36310.7	-14486.6	3.56092	1.00206	0.12148	0.892297
254.664	-36310.7	-14486.6	3.57785	1.03896	0.0883992	0.850084
254.681	-36310.6	-14486.7	3.59886	1.07755	0.0723052	0.797601
254.698	-36310.6	-14486.7	3.61542	1.11052	0.0703703	0.744302
254.715	-36310.5	-14486.7	3.63586	1.14392	0.0824557	0.689255
254.732	-36310.5	-14486.7	3.65695	1.1751	0.107392	0.63047
254.749	-36310.4	-14486.8	3.67682	1.20095	0.121188	0.576832
254.766	-36310.4	-14486.8	3.69696	1.22393	0.118491	0.524397
254.783	-36310.3	-14486.8	3.71867	1.24445	0.107691	0.473499
254.8	-36310.2	-14486.8	3.74227	1.25964	0.103099	0.430459
254.817	-36310.2	-14486.8	3.76517	1.26803	0.102847	0.392319
254.834	-36310.1	-14486.9	3.78602	1.26998	0.098846	0.358755
254.851	-36310	-14486.9	3.8056	1.27091	0.0959054	0.32713
254.868	-36310	-14486.9	3.82701	1.28078	0.0915534	0.289436
254.885	-36309.9	-14486.9	3.85176	1.30202	0.0839824	0.244597
254.902	-36309.9	-14487	3.87501	1.33027	0.0786263	0.202131
254.919	-36309.8	-14487	3.89753	1.36139	0.0753506	0.160457
254.936	-36309.7	-14487	3.91949	1.39167	0.0724941	0.120495
254.953	-36309.7	-14487	3.94256	1.41652	0.0660116	0.0839986
254.97	-36309.6	-14487	3.96826	1.43907	0.0578533	0.0468713
254.987	-36309.6	-14487.1	3.99489	1.45866	0.0554209	0.0135427
255.004	-36309.5	-14487.1	4.01735	1.47198	0.0504271	-0.0124994
255.021	-36309.4	-14487.1	4.04176	1.48035	0.0317013	-0.0332306
255.038	-36309.4	-14487.1	4.06559	1.48549	-0.00142595	-0.0489649
255.055	-36309.3	-14487.2	4.09034	1.48737	-0.0314718	-0.0595707
255.072	-36309.2	-14487.2	4.11834	1.4836	-0.055829	-0.0661493
255.089	-36309.2	-14487.2	4.14614	1.4741	-0.0693668	-0.0680335
255.106	-36309.1	-14487.2	4.17043	1.46449	-0.082555	-0.0659479
255.123	-36309	-14487.3	4.19456	1.45179	-0.0999572	-0.0611146
255.14	-36309	-14487.3	4.2186	1.43818	-0.121831	-0.0540026
255.157	-36308.9	-14487.3	4.24157	1.42287	-0.141747	-0.0458329
255.174	-36308.8	-14487.3	4.26608	1.4052	-0.153926	-0.0355415
255.191	-36308.8	-14487.4	4.28994	1.38789	-0.161943	-0.0281548
255.208	-36308.7	-14487.4	4.31296	1.37386	-0.16409	-0.0276576
255.225	-36308.6	-14487.4	4.33756	1.36001	-0.158956	-0.0378071
255.242	-36308.5	-14487.4	4.36121	1.3464	-0.146792	-0.0537961
255.259	-36308.5	-14487.5	4.38463	1.33322	-0.132615	-0.0703966
255.276	-36308.4	-14487.5	4.40637	1.31918	-0.124389	-0.0848662
255.293	-36308.3	-14487.5	4.42658	1.30549	-0.117876	-0.0970957
255.31	-36308.3	-14487.5	4.44613	1.29484	-0.111167	-0.108824
255.327	-36308.2	-14487.5	4.4704	1.28741	-0.10425	-0.122619
255.344	-36308.1	-14487.6	4.49395	1.28092	-0.0947893	-0.133988
255.361	-36308	-14487.6	4.51733	1.27135	-0.0790671	-0.141945
255.378	-36308	-14487.6	4.5388	1.26046	-0.0577215	-0.147799
255.395	-36307.9	-14487.6	4.55884	1.2567	-0.0468906	-0.156107
255.412	-36307.8	-14487.7	4.57878	1.26227	-0.046585	-0.175864
255.429	-36307.8	-14487.7	4.6	1.29333	-0.0466667	-0.213508
255.446	-36307.7	-14487.7	4.62	1.34	-0.0433333	-0.266885
255.463	-36307.6	-14487.8	4.64333	1.40333	-0.04	-0.333333
255.48	-36307.5	-14487.8	4.67165	1.48484	-0.0328196	-0.415608
255.497	-36307.4	-14487.8	4.69821	1.5647	-0.022643	-0.497071
255.514	-36307.4	-14487.8	4.72495	1.6446	-0.013081	-0.576605
255.531	-36307.3	-14487.8	4.75348	1.71814	-0.0134589	-0.653136
255.548	-36307.2	-14487.9	4.7835	1.77979	-0.0132986	-0.714752
255.565	-36307.2	-14487.9	4.81369	1.82882	-0.0133467	-0.767148
255.582	-36307.1	-14487.9	4.8455	1.86909	-0.0133027	-0.809345
255.599	-36307	-14488	4.87508	1.89403	-0.0134381	-0.838758
255.616	-36306.9	-14488	4.906	1.91216	-0.0129252	-0.857944
255.633	-36306.8	-14488	4.94143	1.91711	-0.00907923	-0.8687
255.65	-36306.7	-14488	4.97448	1.91594	-0.00609445	-0.870047
255.667	-36306.7	-14488.1	5.00767	1.90657	-0.00178934	-0.863662
255.684	-36306.6	-14488.1	5.03904	1.88754	0.00476435	-0.849266
255.701	-36306.5	-14488.1	5.06844	1.86698	0.00732781	-0.830878
255.718	-36306.4	-14488.1	5.10029	1.84207	0.0119015	-0.809064
255.735	-36306.3	-14488.2	5.13447	1.81276	0.0188796	-0.78392
255.752	-36306.3	-14488.2	5.16392	1.78287	0.0267579	-0.757489
255.769	-36306.2	-14488.2	5.19332	1.75214	0.0360413	-0.729395
255.786	-36306.1	-14488.3	5.22251	1.72071	0.0432213	-0.701362
255.803	-36306	-14488.3	5.25084	1.69128	0.0469708	-0.67564
255.82	-36305.9	-14488.3	5.27967	1.65993	0.0477859	-0.649106
255.837	-36305.8	-14488.3	5.30974	1.63056	0.0514482	-0.623054
255.854	-36305.8	-14488.4	5.33592	1.60296	0.0561737	-0.598739
255.871	-36305.7	-14488.4	5.36169	1.5726	0.0632249	-0.574719
255.888	-36305.6	-14488.4	5.38733	1.54846	0.0714681	-0.554687
255.905	-36305.5	-14488.5	5.4139	1.53192	0.0834656	-0.541775
255.922	-36305.4	-14488.5	5.44201	1.52309	0.0974935	-0.532008
255.939	-36305.3	-14488.5	5.4671	1.51256	0.111482	-0.523337
255.956	-36305.2	-14488.5	5.49226	1.49917	0.122902	-0.513418
255.973	-36305.1	-14488.6	5.51785	1.48285	0.131343	-0.501902
255.99	-36305	-14488.6	5.54418	1.46775	0.13531	-0.490551
256.007	-36305	-14488.6	5.56813	1.45458	0.141094	-0.481152
256.024	-36304.9	-14488.7	5.59507	1.44293	0.145524	-0.472852
256.041	-36304.8	-14488.7	5.62018	1.43294	0.151447	-0.465879
256.058	-36304.7	-14488.7	5.6429	1.42298	0.155828	-0.459522
256.075	-36304.6	-14488.8	5.66755	1.41255	0.159317	-0.452537
256.092	-36304.5	-14488.8	5.69128	1.40206	0.160327	-0.446687
256.109	-36304.4	-14488.8	5.71435	1.39482	0.15784	-0.442113
256.126	-36304.3	-14488.8	5.73902	1.38793	0.1513	-0.438487
256.143	-36304.2	-14488.9	5.76256	1.38114	0.144531	-0.435223
256.16	-36304.1	-14488.9	5.78604	1.37458	0.137638	-0.431927
256.177	-36304	-14488.9	5.80744	1.3674	0.133722	-0.428612
256.194	-36304	-14489	5.83057	1.36112	0.130246	-0.422567
256.211	-36303.9	-14489	5.8538	1.34597	0.129937	-0.410651
256.228	-36303.8	-14489	5.87865	1.31856	0.130008	-0.387204
256.245	-36303.7	-14489.1	5.89888	1.28523	0.129999	-0.360011
256.262	-36303.6	-14489.1	5.91877	1.25505	0.129996	-0.332689
256.279	-36303.5	-14489.1	5.94	1.22667	0.13	-0.308279
256.296	-36303.4	-14489.2	5.96	1.20333	0.13	-0.286492
256.313	-36303.3	-14489.2	5.98	1.18	0.133333	-0.266885
256.33	-36303.2	-14489.2	6.00122	1.15878	0.140513	-0.24734
256.347	-36303.1	-14489.3	6.02114	1.13892	0.150667	-0.232269
256.364	-36303	-14489.3	6.04126	1.12242	0.164306	-0.218187
256.381	-36302.9	-14489.3	6.0622	1.10863	0.181935	-0.206887
256.398	-36302.8	-14489.4	6.07856	1.0989	0.194416	-0.198515
256.415	-36302.7	-14489.4	6.09533	1.08869	0.200521	-0.192014
256.432	-36302.6	-14489.4	6.1135	1.07859	0.203778	-0.185146
256.449	-36302.5	-14489.5	6.13314	1.0721	0.207761	-0.180119
256.466	-36302.4	-14489.5	6.14972	1.06595	0.214082	-0.177108
256.483	-36302.3	-14489.5	6.16727	1.06194	0.218056	-0.174919
256.5	-36302.2	-14489.6	6.18432	1.05556	0.224414	-0.172485
256.517	-36302.1	-14489.6	6.20518	1.05259	0.227505	-0.169269
256.534	-36302	-14489.7	6.22523	1.04897	0.23049	-0.16729
256.551	-36301.9	-14489.7	6.24169	1.04571	0.229213	-0.16666
256.568	-36301.8	-14489.7	6.25736	1.04229	0.225598	-0.166423
256.585	-36301.7	-14489.8	6.27345	1.0388	0.222089	-0.165178
256.602	-36301.6	-14489.8	6.29263	1.03551	0.219049	-0.16403
256.619	-36301.5	-14489.8	6.31063	1.03209	0.214489	-0.163372
256.636	-36301.4	-14489.9	6.33075	1.02858	0.206896	-0.163084
256.653	-36301.3	-14489.9	6.34663	1.0254	0.201749	-0.161775
256.67	-36301.2	-14489.9	6.36398	1.02159	0.198538	-0.161059
256.687	-36301.1	-14490	6.3813	1.01995	0.195342	-0.161717
256.704	-36301	-14490	6.39772	1.01878	0.190363	-0.162524
256.721	-36300.9	-14490.1	6.415	1.015	0.183822	-0.161765
256.738	-36300.8	-14490.1	6.43229	1.01122	0.173152	-0.161006
256.755	-36300.7	-14490.1	6.44869	1.01005	0.161059	-0.161812
256.772	-36300.6	-14490.2	6.46605	1.00841	0.151105	-0.162471
256.789	-36300.5	-14490.2	6.48326	1.0046	0.140792	-0.161752
256.806	-36300.4	-14490.2	6.49967	1.00142	0.129793	-0.160452
256.823	-36300.3	-14490.3	6.5171	0.997909	0.111133	-0.160134
256.84	-36300.2	-14490.3	6.53423	0.994487	0.0902422	-0.159595
256.857	-36300.1	-14490.4	6.55065	0.99121	0.0702967	-0.157699
256.874	-36300	-14490.4	6.56815	0.987678	0.05157	-0.15532
256.891	-36299.9	-14490.4	6.58519	0.984394	0.035287	-0.153649
256.908	-36299.8	-14490.5	6.60164	0.980632	0.0155506	-0.154372
256.925	-36299.7	-14490.5	6.6192	0.980104	-0.000218836	-0.154718
256.942	-36299.6	-14490.5	6.63616	0.977617	-0.0139028	-0.154776
256.959	-36299.4	-14490.6	6.65263	0.974092	-0.0238424	-0.153792
256.976	-36299.3	-14490.6	6.67025	0.970628	-0.0400253	-0.153622
256.993	-36299.2	-14490.7	6.68706	0.96724	-0.0571458	-0.152733
