# Supplementary material for: Extraction of driving behavior primitives considering driver expectation and vehicle dynamics
Source: PLoS One. 2025 Dec 31;20(12):e0340123. doi: 10.1371/journal.pone.0340123 (PMC12755792; doi:10.1371/journal.pone.0340123)
Supplement: S2 File — The dataset utilized in this study is organized into two main folders, categorizing driving scenarios into straight driving and turning maneuvers. These folders contain the raw, unprocessed behavioral data. For a detailed description of the variables and format within the.xlsx files, please refer to the accompanying readme.txt file. (ZIP) [file pone.0340123.s002.zip › DataSetForPimitiveExaction-2/turning/d2c14_w_1.xlsx]

## Sheet: Sheet1
803.159	-36327.5	-14493	0.0342187	0.636377	0.018887	1.74518
803.176	-36327.5	-14493	0.0460586	0.717845	0.022142	1.6773
803.193	-36327.5	-14493	0.0595969	0.774925	0.0220829	1.6249
803.21	-36327.5	-14493	0.0732869	0.819954	0.0298905	1.58256
803.227	-36327.4	-14493	0.0872753	0.850604	0.0388968	1.55192
803.244	-36327.5	-14493	0.0998812	0.869091	0.0455943	1.53112
803.261	-36327.4	-14493	0.11618	0.884871	0.0486377	1.51417
803.278	-36327.5	-14493	0.131204	0.894366	0.0503929	1.49848
803.295	-36327.5	-14493	0.146443	0.900665	0.0495468	1.48413
803.312	-36327.4	-14493	0.161591	0.905845	0.052126	1.46919
803.329	-36327.5	-14493	0.177652	0.907076	0.0537811	1.45608
803.346	-36327.4	-14493	0.19171	0.904785	0.0516945	1.44442
803.363	-36327.5	-14493	0.208273	0.90068	0.045356	1.43193
803.38	-36327.4	-14493	0.222696	0.900094	0.0404753	1.41878
803.397	-36327.4	-14493	0.238479	0.897863	0.039891	1.40658
803.414	-36327.4	-14493	0.253215	0.894172	0.0400411	1.3941
803.431	-36327.4	-14492.9	0.269636	0.890561	0.0399179	1.38119
803.448	-36327.4	-14492.9	0.283253	0.889782	0.0402871	1.3666
803.465	-36327.4	-14492.9	0.300382	0.890289	0.0373492	1.34945
803.482	-36327.4	-14492.9	0.314217	0.887101	0.0340096	1.33292
803.499	-36327.4	-14492.9	0.330472	0.886679	0.0301423	1.31596
803.516	-36327.4	-14492.9	0.344916	0.886335	0.0328096	1.29556
803.533	-36327.4	-14492.9	0.361464	0.892607	0.0362703	1.27386
803.55	-36327.4	-14492.9	0.375179	0.896253	0.0397562	1.25108
803.567	-36327.4	-14492.9	0.388404	0.902314	0.0400619	1.22742
803.584	-36327.4	-14492.9	0.402427	0.912597	0.0399937	1.19991
803.601	-36327.4	-14492.9	0.419016	0.925939	0.0399957	1.17259
803.618	-36327.4	-14492.9	0.435627	0.936164	0.0400237	1.14639
803.635	-36327.4	-14492.9	0.453333	0.943333	0.04	1.122
803.652	-36327.4	-14492.9	0.466667	0.946667	0.0433333	1.10131
803.669	-36327.4	-14492.9	0.483333	0.95	0.0466667	1.0817
803.686	-36327.4	-14492.9	0.50101	0.953533	0.0501023	1.06086
803.703	-36327.4	-14492.8	0.51763	0.956867	0.0499634	1.04018
803.72	-36327.4	-14492.8	0.534351	0.960176	0.0500439	1.01819
803.737	-36327.4	-14492.8	0.552085	0.963974	0.0497014	0.992647
803.754	-36327.4	-14492.8	0.568374	0.970799	0.0464866	0.967602
803.771	-36327.4	-14492.8	0.581545	0.977535	0.0466421	0.941273
803.788	-36327.4	-14492.8	0.596151	0.984204	0.0471067	0.914958
803.805	-36327.4	-14492.8	0.612932	0.987083	0.0503002	0.891345
803.822	-36327.3	-14492.8	0.629772	0.991035	0.0498315	0.865014
803.839	-36327.3	-14492.8	0.647244	1.00502	0.0505672	0.825929
803.856	-36327.3	-14492.8	0.66437	1.04035	0.0541236	0.767114
803.873	-36327.3	-14492.8	0.685019	1.09959	0.0576454	0.672265
803.89	-36327.3	-14492.7	0.70605	1.17625	0.0601308	0.529361
803.907	-36327.3	-14492.7	0.725637	1.25928	0.0606642	0.346142
803.924	-36327.3	-14492.7	0.746821	1.37113	0.0642751	0.103103
803.941	-36327.3	-14492.7	0.772783	1.51455	0.068809	-0.185383
803.958	-36327.3	-14492.7	0.799068	1.65562	0.0754515	-0.471932
803.975	-36327.3	-14492.7	0.827641	1.79016	0.0836722	-0.761885
803.992	-36327.3	-14492.7	0.859196	1.90862	0.0931042	-1.04107
804.009	-36327.3	-14492.7	0.889577	2.00471	0.0995971	-1.28299
804.026	-36327.3	-14492.7	0.925917	2.09154	0.104768	-1.51246
804.043	-36327.3	-14492.6	0.963924	2.16648	0.109823	-1.71876
804.06	-36327.3	-14492.6	1.00194	2.2275	0.114868	-1.88881
804.077	-36327.3	-14492.6	1.04165	2.28124	0.120001	-2.04203
804.094	-36327.2	-14492.6	1.08146	2.32402	0.125128	-2.17002
804.111	-36327.2	-14492.6	1.11916	2.35679	0.13019	-2.26791
804.128	-36327.2	-14492.6	1.15888	2.38209	0.135186	-2.34709
804.145	-36327.2	-14492.5	1.20058	2.40014	0.140591	-2.40317
804.162	-36327.2	-14492.5	1.23982	2.41517	0.14551	-2.43843
804.179	-36327.2	-14492.5	1.28181	2.42472	0.148923	-2.45912
804.196	-36327.2	-14492.5	1.32245	2.42924	0.150325	-2.46614
804.213	-36327.2	-14492.5	1.36449	2.43018	0.149624	-2.46446
804.23	-36327.2	-14492.4	1.40774	2.42991	0.152145	-2.46004
804.247	-36327.1	-14492.4	1.44851	2.43022	0.155748	-2.45481
804.264	-36327.1	-14492.4	1.48757	2.42805	0.158976	-2.44889
804.281	-36327.1	-14492.4	1.5327	2.42201	0.162531	-2.43951
804.298	-36327.1	-14492.4	1.5742	2.41235	0.165806	-2.42775
804.315	-36327.1	-14492.3	1.61394	2.40269	0.169537	-2.41493
804.332	-36327.1	-14492.3	1.6531	2.38917	0.169889	-2.40119
804.349	-36327.1	-14492.3	1.69295	2.3759	0.172644	-2.38699
804.366	-36327.1	-14492.3	1.73277	2.35949	0.176023	-2.37304
804.383	-36327	-14492.2	1.775	2.3451	0.179775	-2.35696
804.4	-36327	-14492.2	1.81561	2.32847	0.179915	-2.34263
804.417	-36327	-14492.2	1.85202	2.31505	0.18285	-2.32753
804.434	-36327	-14492.2	1.89429	2.29774	0.186472	-2.31241
804.451	-36327	-14492.1	1.93113	2.28093	0.189801	-2.29819
804.468	-36327	-14492.1	1.97104	2.26443	0.193146	-2.28506
804.485	-36326.9	-14492.1	2.00781	2.24445	0.196439	-2.27207
804.502	-36326.9	-14492	2.04667	2.22667	0.2	-2.25708
804.519	-36326.9	-14492	2.08333	2.20667	0.2	-2.24183
804.536	-36326.9	-14492	2.12	2.19	0.2	-2.2244
804.553	-36326.9	-14491.9	2.15891	2.16885	0.200106	-2.20593
804.57	-36326.8	-14491.9	2.19543	2.15241	0.203545	-2.18976
804.587	-36326.8	-14491.9	2.23229	2.13563	0.206892	-2.17564
804.604	-36326.8	-14491.8	2.27084	2.11801	0.210194	-2.16188
804.621	-36326.8	-14491.8	2.30403	2.10129	0.209892	-2.15008
804.638	-36326.8	-14491.8	2.33943	2.08364	0.210397	-2.14019
804.655	-36326.7	-14491.7	2.37242	2.06708	0.213944	-2.13411
804.672	-36326.7	-14491.7	2.40619	2.0504	0.217357	-2.12866
804.689	-36326.7	-14491.7	2.44352	2.03366	0.22014	-2.12149
804.706	-36326.7	-14491.6	2.48216	2.01551	0.220304	-2.11063
804.723	-36326.7	-14491.6	2.51858	1.995	0.224846	-2.098
804.74	-36326.6	-14491.6	2.55262	1.97398	0.231993	-2.08247
804.757	-36326.6	-14491.5	2.58197	1.95423	0.238826	-2.06562
804.774	-36326.6	-14491.5	2.61251	1.93378	0.244393	-2.0464
804.791	-36326.6	-14491.5	2.64506	1.91277	0.248999	-2.02763
804.808	-36326.5	-14491.4	2.67824	1.8931	0.254409	-2.01205
804.825	-36326.5	-14491.4	2.71264	1.87244	0.25984	-1.99672
804.842	-36326.5	-14491.3	2.74625	1.85197	0.270819	-1.97913
804.859	-36326.5	-14491.3	2.77539	1.82982	0.28175	-1.95542
804.876	-36326.5	-14491.3	2.80642	1.79063	0.295859	-1.91126
804.893	-36326.4	-14491.2	2.83786	1.71662	0.309886	-1.83602
804.91	-36326.4	-14491.2	2.86624	1.61063	0.321772	-1.72984
804.927	-36326.4	-14491.1	2.8918	1.46368	0.330448	-1.58875
804.944	-36326.3	-14491.1	2.91603	1.29884	0.335256	-1.43315
804.961	-36326.3	-14491	2.93757	1.14372	0.338716	-1.28245
804.978	-36326.3	-14491	2.95651	0.976264	0.339987	-1.12489
804.995	-36326.3	-14491	2.97131	0.812968	0.341639	-0.969996
805.012	-36326.2	-14490.9	2.98499	0.661197	0.345449	-0.827401
805.029	-36326.2	-14490.9	2.99451	0.515095	0.347585	-0.68578
805.046	-36326.2	-14490.8	3.00121	0.384605	0.340923	-0.560442
805.063	-36326.1	-14490.8	3.00561	0.272999	0.328548	-0.455122
805.08	-36326.1	-14490.8	3.00917	0.173161	0.311811	-0.360304
805.097	-36326.1	-14490.7	3.0102	0.090904	0.296721	-0.284845
805.114	-36326.1	-14490.7	3.00995	0.0236982	0.286115	-0.22942
805.131	-36326	-14490.6	3.01001	-0.0273296	0.277673	-0.186712
805.148	-36326	-14490.6	3.01	-0.0609543	0.27667	-0.158431
805.165	-36326	-14490.5	3.01	-0.0803217	0.274249	-0.141079
805.182	-36326	-14490.5	3.01	-0.089596	0.270847	-0.133321
805.199	-36325.9	-14490.4	3.01002	-0.0874283	0.264349	-0.133504
805.216	-36325.9	-14490.4	3.00994	-0.0841612	0.262524	-0.136689
805.233	-36325.9	-14490.4	3.01016	-0.0774108	0.271663	-0.139256
805.25	-36325.8	-14490.3	3.00711	-0.0736289	0.287923	-0.139595
805.267	-36325.8	-14490.3	3.00376	-0.0704324	0.30489	-0.136715
805.284	-36325.8	-14490.2	3.00012	-0.0668621	0.319099	-0.13109
805.301	-36325.8	-14490.2	2.99997	-0.0635522	0.338525	-0.124587
805.318	-36325.7	-14490.2	3.00001	-0.0601057	0.36808	-0.11706
805.335	-36325.7	-14490.1	3	-0.06	0.4	-0.107843
805.352	-36325.7	-14490.1	3	-0.06	0.423333	-0.0991285
805.369	-36325.6	-14490	3	-0.06	0.436667	-0.0925926
805.386	-36325.6	-14490	3	-0.0599973	0.461361	-0.089231
805.403	-36325.6	-14489.9	3	-0.0600086	0.481274	-0.0894108
805.42	-36325.5	-14489.9	2.99999	-0.0599683	0.504555	-0.0916587
805.437	-36325.5	-14489.9	3.00006	-0.0602534	0.522014	-0.0938446
805.454	-36325.5	-14489.8	2.99977	-0.0636785	0.538275	-0.0934463
805.471	-36325.5	-14489.8	2.99623	-0.0673915	0.547354	-0.0899079
805.488	-36325.4	-14489.7	2.99265	-0.0742066	0.550175	-0.0851782
805.505	-36325.4	-14489.7	2.98979	-0.0772725	0.549853	-0.0812621
805.522	-36325.4	-14489.7	2.99005	-0.0802145	0.54496	-0.0806541
805.539	-36325.3	-14489.6	2.98998	-0.0799645	0.528785	-0.0824125
805.556	-36325.3	-14489.6	2.99	-0.0798759	0.508935	-0.0854494
805.573	-36325.3	-14489.5	2.99001	-0.0805784	0.49352	-0.0861428
805.59	-36325.2	-14489.5	2.98995	-0.0844544	0.48526	-0.0857386
805.607	-36325.2	-14489.4	2.99019	-0.0874536	0.482365	-0.0849571
805.624	-36325.2	-14489.4	2.9892	-0.0917112	0.494334	-0.0845597
805.641	-36325.1	-14489.4	2.98545	-0.0997989	0.535546	-0.0815087
805.658	-36325.1	-14489.3	2.98197	-0.111242	0.585925	-0.0762355
805.675	-36325.1	-14489.3	2.97975	-0.124247	0.634868	-0.0697403
805.692	-36325.1	-14489.2	2.98001	-0.133033	0.672967	-0.0641884
805.709	-36325	-14489.2	2.98024	-0.139258	0.7122	-0.0588203
805.726	-36325	-14489.2	2.97879	-0.146429	0.757683	-0.0530676
805.743	-36325	-14489.1	2.97507	-0.152128	0.798363	-0.0481963
805.76	-36324.9	-14489.1	2.97155	-0.153564	0.808795	-0.046175
805.777	-36324.9	-14489.1	2.96969	-0.153129	0.81411	-0.0453831
805.794	-36324.9	-14489	2.97034	-0.154504	0.841306	-0.0431353
805.811	-36324.8	-14489	2.96847	-0.160288	0.892459	-0.0392844
805.828	-36324.8	-14488.9	2.9648	-0.165403	0.936374	-0.0339331
805.845	-36324.8	-14488.9	2.96111	-0.168874	0.95602	-0.0289672
805.862	-36324.7	-14488.9	2.9597	-0.170164	0.963215	-0.0244598
805.879	-36324.7	-14488.8	2.96032	-0.170216	0.95921	-0.0218797
805.896	-36324.6	-14488.8	2.95801	-0.168016	0.934426	-0.022183
805.913	-36324.6	-14488.7	2.95455	-0.164633	0.887235	-0.0250305
805.93	-36324.6	-14488.7	2.95081	-0.160515	0.828015	-0.0271427
805.947	-36324.5	-14488.7	2.94973	-0.1621	0.791679	-0.026739
805.964	-36324.5	-14488.6	2.95036	-0.165379	0.781304	-0.0238607
805.981	-36324.5	-14488.6	2.9476	-0.171785	0.798176	-0.0211322
805.998	-36324.4	-14488.6	2.94414	-0.175994	0.812222	-0.0197029
806.015	-36324.4	-14488.5	2.94054	-0.179484	0.812716	-0.0197448
806.032	-36324.4	-14488.5	2.93992	-0.179907	0.79354	-0.0179312
806.049	-36324.3	-14488.5	2.93996	-0.182611	0.783091	-0.0148903
806.066	-36324.3	-14488.4	2.94023	-0.186139	0.790542	-0.0097125
806.083	-36324.2	-14488.4	2.93713	-0.189465	0.810594	-0.00406583
806.1	-36324.2	-14488.4	2.93376	-0.195697	0.836193	0.00431814
806.117	-36324.2	-14488.3	2.93019	-0.205337	0.874977	0.0140746
806.134	-36324.1	-14488.3	2.93006	-0.216197	0.914701	0.0235149
806.151	-36324.1	-14488.3	2.92689	-0.21999	0.939185	0.0291561
806.168	-36324.1	-14488.2	2.92356	-0.219888	0.949205	0.0335
806.185	-36324	-14488.2	2.92	-0.223333	0.966667	0.0381264
806.202	-36324	-14488.2	2.92	-0.223333	0.973333	0.0413943
806.219	-36323.9	-14488.1	2.91667	-0.223333	0.973333	0.0424837
806.236	-36323.9	-14488.1	2.91311	-0.219789	0.95557	0.0424648
806.253	-36323.9	-14488.1	2.90991	-0.216408	0.938936	0.041247
806.27	-36323.8	-14488	2.91002	-0.209445	0.914889	0.0366502
806.287	-36323.8	-14488	2.91005	-0.198757	0.878619	0.0283041
806.304	-36323.7	-14488	2.90976	-0.188834	0.834352	0.0184422
806.321	-36323.7	-14487.9	2.90625	-0.178847	0.784099	0.00865383
806.338	-36323.7	-14487.9	2.90287	-0.168719	0.73396	-0.0011534
806.355	-36323.6	-14487.9	2.89976	-0.158485	0.68584	-0.0101016
806.372	-36323.6	-14487.9	2.90006	-0.152512	0.651164	-0.0160914
806.389	-36323.5	-14487.8	2.89998	-0.149639	0.624628	-0.0188056
806.406	-36323.5	-14487.8	2.90001	-0.150597	0.605949	-0.0181734
806.423	-36323.5	-14487.8	2.89996	-0.154173	0.589574	-0.0155453
806.44	-36323.4	-14487.7	2.90017	-0.157819	0.577379	-0.0122628
806.457	-36323.4	-14487.7	2.89929	-0.160272	0.571911	-0.0104654
806.474	-36323.3	-14487.7	2.89561	-0.159919	0.570445	-0.00972378
806.491	-36323.3	-14487.6	2.89196	-0.16008	0.57533	-0.00987385
806.508	-36323.2	-14487.6	2.88972	-0.159768	0.583552	-0.00956469
806.525	-36323.2	-14487.6	2.89007	-0.161006	0.601016	-0.00803335
806.542	-36323.2	-14487.6	2.89	-0.164723	0.628781	-0.00522723
806.559	-36323.1	-14487.5	2.88994	-0.168318	0.659109	-0.00199796
806.576	-36323.1	-14487.5	2.89023	-0.170016	0.688772	0.00178135
806.593	-36323	-14487.5	2.88869	-0.171319	0.714733	0.00672093
806.61	-36323	-14487.4	2.88511	-0.174603	0.737425	0.0132126
806.627	-36323	-14487.4	2.88144	-0.18006	0.761603	0.0211592
806.644	-36322.9	-14487.4	2.87973	-0.18513	0.786191	0.0297986
806.661	-36322.9	-14487.4	2.88	-0.19012	0.806614	0.0373962
806.678	-36322.8	-14487.3	2.88024	-0.195447	0.818136	0.043638
806.695	-36322.8	-14487.3	2.87825	-0.198842	0.82044	0.0473519
806.712	-36322.7	-14487.3	2.87474	-0.200246	0.819589	0.0486781
806.729	-36322.7	-14487.3	2.871	-0.199944	0.821927	0.0490642
806.746	-36322.6	-14487.2	2.86979	-0.200015	0.8255	0.0490737
806.763	-36322.6	-14487.2	2.86998	-0.199997	0.829008	0.0484622
806.78	-36322.6	-14487.2	2.87025	-0.199996	0.830465	0.0465736
806.797	-36322.5	-14487.1	2.8678	-0.20002	0.8276	0.0433874
806.814	-36322.5	-14487.1	2.86436	-0.199926	0.824928	0.0409038
806.831	-36322.4	-14487.1	2.8606	-0.20024	0.816005	0.0386561
806.848	-36322.4	-14487.1	2.85987	-0.197563	0.805887	0.0365452
806.865	-36322.3	-14487.1	2.85997	-0.194168	0.793079	0.0334395
806.882	-36322.3	-14487	2.8602	-0.190425	0.781793	0.0308179
806.899	-36322.3	-14487	2.85734	-0.18989	0.771524	0.0295055
806.916	-36322.2	-14487	2.85397	-0.190033	0.764564	0.0293995
806.933	-36322.2	-14487	2.85026	-0.189983	0.75719	0.0293845
806.95	-36322.1	-14486.9	2.84993	-0.190049	0.756574	0.0302808
806.967	-36322.1	-14486.9	2.85003	-0.189822	0.756526	0.0332283
806.984	-36322	-14486.9	2.84997	-0.193104	0.759766	0.0388575
807.001	-36322	-14486.9	2.85009	-0.196465	0.763132	0.0443848
807.018	-36322	-14486.8	2.84689	-0.19986	0.76653	0.0478385
807.035	-36321.9	-14486.8	2.84333	-0.2	0.766667	0.0479303
807.052	-36321.8	-14486.8	2.84	-0.196667	0.763333	0.046841
807.069	-36321.8	-14486.8	2.84	-0.196667	0.763333	0.0446623
807.086	-36321.8	-14486.8	2.83999	-0.193239	0.766905	0.0434723
807.103	-36321.7	-14486.7	2.84003	-0.193233	0.770116	0.0412927
807.12	-36321.7	-14486.7	2.83988	-0.189875	0.769851	0.0402466
807.137	-36321.6	-14486.7	2.83624	-0.190119	0.766292	0.0390902
807.154	-36321.6	-14486.7	2.83289	-0.18975	0.762712	0.0379538
807.171	-36321.5	-14486.7	2.82984	-0.18624	0.755863	0.0355643
807.188	-36321.5	-14486.6	2.83006	-0.182618	0.74843	0.032172
807.205	-36321.4	-14486.6	2.82998	-0.179899	0.738198	0.0302347
807.222	-36321.4	-14486.6	2.83001	-0.179629	0.728187	0.0293569
807.239	-36321.4	-14486.6	2.82996	-0.175814	0.717436	0.0294299
807.256	-36321.3	-14486.6	2.83015	-0.172441	0.70826	0.029407
807.273	-36321.3	-14486.5	2.8294	-0.169759	0.701598	0.0294128
807.29	-36321.2	-14486.5	2.82564	-0.170075	0.69539	0.0294122
807.307	-36321.2	-14486.5	2.82221	-0.16998	0.692276	0.0294088
807.324	-36321.1	-14486.5	2.81974	-0.170005	0.689711	0.0294229
807.341	-36321.1	-14486.5	2.82008	-0.169999	0.690141	0.0293615
807.358	-36321	-14486.4	2.81998	-0.17	0.689755	0.029649
807.375	-36321	-14486.4	2.82002	-0.17	0.690994	0.031171
807.392	-36320.9	-14486.4	2.81993	-0.17	0.694792	0.0340431
807.409	-36320.9	-14486.4	2.82026	-0.17	0.698053	0.0369344
807.426	-36320.8	-14486.4	2.81878	-0.17	0.701251	0.0390749
807.443	-36320.8	-14486.3	2.81507	-0.17	0.706167	0.0412536
807.46	-36320.8	-14486.3	2.81153	-0.17	0.713373	0.0439874
807.477	-36320.7	-14486.3	2.80975	-0.17	0.718823	0.0469852
807.494	-36320.7	-14486.3	2.81007	-0.170002	0.720133	0.0487325
807.511	-36320.6	-14486.3	2.80998	-0.169994	0.720262	0.048671
807.528	-36320.6	-14486.3	2.81003	-0.17002	0.718293	0.0468266
807.545	-36320.5	-14486.3	2.80991	-0.169917	0.71489	0.0438779
807.562	-36320.5	-14486.2	2.81032	-0.170312	0.709709	0.0405689
807.579	-36320.4	-14486.2	2.80809	-0.16811	0.702432	0.0371737
807.596	-36320.4	-14486.2	2.80452	-0.164432	0.695678	0.0338118
807.613	-36320.3	-14486.2	2.8009	-0.161223	0.688992	0.0305866
807.63	-36320.3	-14486.2	2.79983	-0.15768	0.682333	0.0271768
807.647	-36320.2	-14486.2	2.80005	-0.154376	0.673053	0.0237515
807.664	-36320.2	-14486.2	2.79999	-0.150704	0.663026	0.0212271
807.681	-36320.1	-14486.1	2.8	-0.149869	0.652305	0.0197693
807.698	-36320.1	-14486.1	2.8	-0.150034	0.644533	0.01957
807.715	-36320	-14486.1	2.79999	-0.149996	0.640516	0.0196134
807.732	-36320	-14486.1	2.80002	-0.149986	0.639703	0.0196204
807.749	-36319.9	-14486.1	2.79994	-0.150063	0.642738	0.0195514
807.766	-36319.9	-14486.1	2.80024	-0.149762	0.645835	0.0204295
807.783	-36319.9	-14486.1	2.79713	-0.152872	0.652482	0.0224914
807.8	-36319.8	-14486	2.79375	-0.156252	0.659108	0.0266946
807.817	-36319.8	-14486	2.79024	-0.159765	0.668672	0.0310566
807.834	-36319.7	-14486	2.78997	-0.160029	0.679487	0.0357058
807.851	-36319.7	-14486	2.79001	-0.159992	0.686278	0.0390399
807.868	-36319.6	-14486	2.79	-0.160002	0.693046	0.0422749
807.885	-36319.6	-14486	2.79	-0.16	0.696667	0.0457516
807.902	-36319.5	-14486	2.79	-0.16	0.703333	0.0479303
807.919	-36319.5	-14486	2.79	-0.16	0.706667	0.0490196
807.936	-36319.4	-14485.9	2.79003	-0.160028	0.710109	0.0489913
807.953	-36319.4	-14485.9	2.78989	-0.159892	0.709963	0.047812
807.97	-36319.3	-14485.9	2.78645	-0.156447	0.710039	0.044372
807.987	-36319.3	-14485.9	2.78288	-0.15288	0.709742	0.0385177
808.004	-36319.2	-14485.9	2.77984	-0.149842	0.706327	0.0331991
808.021	-36319.2	-14485.9	2.78004	-0.150041	0.702592	0.0289741
808.038	-36319.1	-14485.9	2.77998	-0.149985	0.695886	0.0255391
808.055	-36319.1	-14485.9	2.78	-0.150004	0.69236	0.0224035
808.072	-36319	-14485.9	2.78	-0.149999	0.685772	0.0204093
808.089	-36319	-14485.9	2.78	-0.15	0.68262	0.0195666
808.106	-36318.9	-14485.8	2.78001	-0.15	0.679198	0.0194894
808.123	-36318.9	-14485.8	2.77997	-0.15	0.67588	0.0180812
808.14	-36318.9	-14485.8	2.78017	-0.150001	0.672164	0.0153947
808.157	-36318.8	-14485.8	2.77929	-0.149996	0.669735	0.012292
808.174	-36318.8	-14485.8	2.77561	-0.150013	0.670067	0.0104342
808.191	-36318.7	-14485.8	2.77196	-0.14994	0.66998	0.00976449
808.208	-36318.7	-14485.8	2.76972	-0.150226	0.670006	0.00960541
808.225	-36318.6	-14485.8	2.77007	-0.149	0.669995	0.00798094
808.242	-36318.6	-14485.8	2.76998	-0.145259	0.670017	0.00550262
808.259	-36318.5	-14485.8	2.77001	-0.141751	0.669938	0.00401558
808.276	-36318.5	-14485.8	2.77	-0.139737	0.670223	0.00518447
808.293	-36318.4	-14485.8	2.77	-0.140076	0.668707	0.0076111
808.31	-36318.4	-14485.8	2.77	-0.139975	0.665038	0.00972623
808.327	-36318.3	-14485.7	2.77	-0.140025	0.661707	0.011939
808.344	-36318.3	-14485.7	2.76999	-0.139917	0.658117	0.014432
808.361	-36318.2	-14485.7	2.77002	-0.140309	0.655257	0.0151864
808.378	-36318.2	-14485.7	2.76993	-0.138321	0.649714	0.0119904
808.395	-36318.1	-14485.7	2.77028	-0.134724	0.642999	0.00644942
808.412	-36318.1	-14485.7	2.76827	-0.131027	0.634106	0.00219187
808.429	-36318	-14485.7	2.7646	-0.130065	0.625646	-0.000263049
808.446	-36318	-14485.7	2.76089	-0.128082	0.618754	-0.00296186
808.463	-36317.9	-14485.7	2.7598	-0.124524	0.614383	-0.00774463
808.48	-36317.9	-14485.7	2.76005	-0.120882	0.61092	-0.0134449
808.497	-36317.8	-14485.7	2.75999	-0.119908	0.609899	-0.0178742
808.514	-36317.8	-14485.7	2.76	-0.11974	0.609748	-0.018201
808.531	-36317.7	-14485.7	2.76	-0.122383	0.612364	-0.0144234
808.548	-36317.7	-14485.7	2.76	-0.125863	0.615937	-0.00799359
808.565	-36317.6	-14485.7	2.76	-0.129458	0.619182	-0.00299331
808.582	-36317.6	-14485.7	2.76	-0.130098	0.62272	-0.000234389
808.599	-36317.5	-14485.7	2.76	-0.129974	0.626074	7.5122e-05
808.616	-36317.5	-14485.7	2.76	-0.130007	0.629451	-7.91446e-05
808.633	-36317.5	-14485.7	2.76	-0.129999	0.632765	0.000903839
808.65	-36317.4	-14485.7	2.76	-0.13	0.63918	0.00293649
808.667	-36317.3	-14485.7	2.76001	-0.13	0.645815	0.00617019
808.684	-36317.3	-14485.7	2.75998	-0.13	0.653036	0.00861254
808.701	-36317.3	-14485.7	2.76009	-0.13	0.656393	0.00977674
808.718	-36317.2	-14485.6	2.75689	-0.13	0.662994	0.00981112
808.735	-36317.2	-14485.6	2.75333	-0.13	0.666667	0.00980392
808.752	-36317.1	-14485.6	2.75	-0.13	0.67	0.00980392
808.769	-36317.1	-14485.6	2.75	-0.13	0.67	0.00980392
808.786	-36317	-14485.6	2.75	-0.13	0.67	0.00980392
808.803	-36317	-14485.6	2.75	-0.129907	0.666416	0.00862294
808.82	-36316.9	-14485.6	2.75	-0.126667	0.66	0.00653595
808.837	-36316.9	-14485.6	2.75	-0.123135	0.645813	0.0030604
808.854	-36316.8	-14485.6	2.75	-0.119805	0.632552	-0.000183977
808.871	-36316.8	-14485.6	2.75	-0.116469	0.619272	-0.00347793
808.888	-36316.7	-14485.6	2.75	-0.112868	0.609017	-0.00686654
808.905	-36316.7	-14485.6	2.75	-0.109847	0.602757	-0.00891711
808.922	-36316.6	-14485.6	2.75	-0.110035	0.599896	-0.0097695
808.939	-36316.6	-14485.6	2.75	-0.110013	0.599945	-0.00842175
808.956	-36316.5	-14485.6	2.75	-0.109897	0.600385	-0.00590373
808.973	-36316.5	-14485.6	2.75	-0.110417	0.603907	-0.0013471
808.99	-36316.4	-14485.6	2.75	-0.114204	0.608014	0.0032696
809.007	-36316.4	-14485.6	2.75001	-0.117428	0.614847	0.0073524
809.024	-36316.3	-14485.6	2.74996	-0.120789	0.622055	0.0106772
809.041	-36316.3	-14485.7	2.75013	-0.124123	0.632551	0.0154201
809.058	-36316.2	-14485.6	2.74929	-0.127838	0.642973	0.0214847
809.075	-36316.2	-14485.7	2.74566	-0.130254	0.65298	0.0280994
809.092	-36316.2	-14485.7	2.7422	-0.129974	0.662753	0.0345146
809.109	-36316.1	-14485.6	2.73974	-0.129854	0.673762	0.0414945
809.126	-36316.1	-14485.7	2.74008	-0.130881	0.688931	0.0496987
809.143	-36316	-14485.7	2.73998	-0.1346	0.706561	0.0595143
809.16	-36316	-14485.7	2.74001	-0.138269	0.72186	0.0707501
809.177	-36315.9	-14485.7	2.74	-0.140282	0.728667	0.079979
809.194	-36315.9	-14485.7	2.74	-0.139927	0.730118	0.0880318
809.211	-36315.8	-14485.7	2.74	-0.140038	0.730144	0.0942517
809.228	-36315.8	-14485.7	2.74	-0.139925	0.728948	0.0989012
809.245	-36315.7	-14485.7	2.74	-0.140252	0.723754	0.100405
809.262	-36315.7	-14485.7	2.74002	-0.138466	0.714865	0.100222
809.279	-36315.6	-14485.7	2.73993	-0.134946	0.704704	0.100007
809.296	-36315.6	-14485.7	2.74026	-0.131153	0.694457	0.101397
809.313	-36315.5	-14485.7	2.73825	-0.13	0.683743	0.103096
809.33	-36315.5	-14485.7	2.73474	-0.128416	0.675999	0.104582
809.347	-36315.4	-14485.7	2.731	-0.124314	0.668907	0.107532
809.364	-36315.4	-14485.7	2.72977	-0.122875	0.664419	0.112229
809.381	-36315.3	-14485.7	2.73006	-0.125246	0.660641	0.118675
809.398	-36315.3	-14485.7	2.72999	-0.129254	0.661952	0.124223
809.415	-36315.2	-14485.7	2.73	-0.130157	0.665799	0.12643
809.432	-36315.2	-14485.7	2.73	-0.130027	0.66897	0.125447
809.449	-36315.1	-14485.7	2.73	-0.129771	0.672511	0.126528
809.466	-36315.1	-14485.7	2.73	-0.132429	0.675897	0.13206
809.483	-36315.1	-14485.8	2.73	-0.13585	0.679194	0.141446
809.5	-36315	-14485.8	2.73	-0.139521	0.682714	0.150866
809.517	-36314.9	-14485.8	2.73	-0.140319	0.686093	0.16058
809.534	-36314.9	-14485.8	2.73	-0.137323	0.689384	0.170291
809.551	-36314.8	-14485.8	2.73001	-0.133773	0.692947	0.180839
809.568	-36314.8	-14485.8	2.72995	-0.130233	0.696186	0.187827
809.585	-36314.8	-14485.8	2.73018	-0.129937	0.699956	0.192455
809.602	-36314.7	-14485.8	2.72689	-0.130015	0.696905	0.193894
809.619	-36314.7	-14485.8	2.72354	-0.129971	0.693603	0.192966
809.636	-36314.6	-14485.8	2.72011	-0.1301	0.687081	0.188765
809.653	-36314.6	-14485.8	2.72	-0.126667	0.68	0.183007
809.67	-36314.5	-14485.8	2.72	-0.123333	0.67	0.176471
809.687	-36314.5	-14485.9	2.72	-0.12	0.66	0.171024
809.704	-36314.4	-14485.9	2.72	-0.120024	0.649502	0.166406
809.721	-36314.4	-14485.9	2.72	-0.119994	0.642942	0.162054
809.738	-36314.3	-14485.9	2.72	-0.120002	0.636376	0.157697
809.755	-36314.3	-14485.9	2.72	-0.119999	0.632914	0.154508
809.772	-36314.2	-14485.9	2.72	-0.12	0.629834	0.154796
809.789	-36314.2	-14485.9	2.72	-0.12	0.630038	0.15593
809.806	-36314.1	-14485.9	2.72	-0.12	0.630013	0.15694
809.823	-36314.1	-14485.9	2.72	-0.12	0.629896	0.156835
809.84	-36314.1	-14485.9	2.72	-0.12	0.630424	0.156894
809.857	-36314	-14486	2.72	-0.120001	0.634169	0.156713
809.874	-36314	-14486	2.72	-0.119997	0.637561	0.155389
809.891	-36313.9	-14486	2.72	-0.120011	0.64025	0.152794
809.908	-36313.9	-14486	2.72	-0.11995	0.639877	0.149598
809.925	-36313.8	-14486	2.72	-0.120189	0.640205	0.147349
809.942	-36313.8	-14486	2.72	-0.119205	0.639214	0.143709
809.959	-36313.7	-14486	2.72	-0.115448	0.635385	0.138253
809.976	-36313.7	-14486	2.72	-0.111973	0.632213	0.132142
809.993	-36313.6	-14486.1	2.72	-0.10975	0.628695	0.128559
810.01	-36313.6	-14486.1	2.72	-0.110005	0.6255	0.127341
810.027	-36313.6	-14486.1	2.72	-0.11025	0.620879	0.127192
810.044	-36313.5	-14486.1	2.72	-0.108748	0.613801	0.125593
810.061	-36313.4	-14486.1	2.72	-0.105243	0.605994	0.122337
810.078	-36313.4	-14486.1	2.72	-0.100535	0.592859	0.117432
810.095	-36313.4	-14486.1	2.72	-0.0932588	0.574019	0.111193
810.112	-36313.3	-14486.1	2.72	-0.0864624	0.549284	0.104264
810.129	-36313.3	-14486.2	2.72	-0.0797607	0.524052	0.098086
810.146	-36313.2	-14486.2	2.72	-0.0732381	0.500509	0.0900658
810.163	-36313.2	-14486.2	2.72	-0.0640281	0.474492	0.0803737
810.18	-36313.1	-14486.2	2.72	-0.0558274	0.44659	0.0699114
810.197	-36313.1	-14486.2	2.72	-0.0492769	0.41199	0.0590812
810.214	-36313	-14486.2	2.72	-0.0420866	0.383427	0.0497123
810.231	-36313	-14486.2	2.72	-0.0374135	0.366952	0.0422365
810.248	-36312.9	-14486.3	2.72	-0.0363898	0.35908	0.037942
810.265	-36312.9	-14486.3	2.72	-0.0373119	0.346149	0.0346471
810.282	-36312.9	-14486.3	2.72	-0.03202	0.323149	0.0322414
810.299	-36312.8	-14486.3	2.72	-0.0273135	0.305615	0.0297835
810.316	-36312.8	-14486.3	2.71998	-0.024087	0.29854	0.029425
810.333	-36312.7	-14486.3	2.72007	-0.0210492	0.285269	0.0280431
810.35	-36312.7	-14486.3	2.71979	-0.0147257	0.258548	0.0237461
810.367	-36312.6	-14486.4	2.72267	-0.00757555	0.232854	0.0191829
810.384	-36312.6	-14486.4	2.72603	-0.00389425	0.224076	0.0164649
810.401	-36312.5	-14486.4	2.72974	-0.00031981	0.219929	0.0172042
810.418	-36312.5	-14486.4	2.73007	0.000250189	0.228122	0.0193114
810.435	-36312.5	-14486.4	2.72998	-0.00297653	0.245126	0.0216613
810.452	-36312.4	-14486.4	2.73	-0.00354027	0.247503	0.0208602
810.469	-36312.4	-14486.4	2.72999	0.00290068	0.218969	0.0166761
810.486	-36312.3	-14486.5	2.73002	0.009586	0.178866	0.0101953
810.503	-36312.3	-14486.5	2.73	0.0166667	0.143333	0.00326797
810.52	-36312.2	-14486.5	2.73333	0.0233333	0.09	-0.00653595
810.537	-36312.2	-14486.5	2.73667	0.04	-6.11269e-13	-0.0185185
810.554	-36312.1	-14486.5	2.74	0.0533333	-0.08	-0.0315904
810.571	-36312.1	-14486.5	2.73998	0.0637026	-0.13166	-0.040734
810.588	-36312.1	-14486.6	2.73998	0.0668792	-0.144071	-0.0459246
810.605	-36312	-14486.6	2.74023	0.0699707	-0.161869	-0.0468158
810.622	-36312	-14486.6	2.74375	0.0661759	-0.175142	-0.0454571
810.639	-36311.9	-14486.6	2.74711	0.0629728	-0.196265	-0.042062
810.656	-36311.9	-14486.6	2.75015	0.0595796	-0.218536	-0.0388915
810.673	-36311.8	-14486.6	2.74994	0.0560798	-0.228111	-0.0367325
810.69	-36311.8	-14486.6	2.75002	0.0526878	-0.228125	-0.035955
810.707	-36311.7	-14486.6	2.74999	0.0493516	-0.208464	-0.0356495
810.724	-36311.7	-14486.7	2.75004	0.0452498	-0.182099	-0.0330745
810.741	-36311.6	-14486.7	2.74987	0.0387889	-0.145527	-0.0295647
810.758	-36311.6	-14486.7	2.75072	0.0362473	-0.120332	-0.0268914
810.775	-36311.5	-14486.7	2.75433	0.0376034	-0.10833	-0.0275243
810.792	-36311.5	-14486.7	2.75785	0.0403083	-0.105061	-0.0287165
810.809	-36311.5	-14486.7	2.76032	0.0399045	-0.0973591	-0.0295172
810.826	-36311.4	-14486.7	2.75992	0.0400389	-0.0828927	-0.02937
810.843	-36311.4	-14486.7	2.76002	0.0399413	-0.0579773	-0.0294723
810.86	-36311.3	-14486.7	2.75999	0.0402307	-0.0320859	-0.0290998
810.877	-36311.3	-14486.8	2.76	0.0389049	-0.00788836	-0.0276082
810.894	-36311.2	-14486.8	2.76	0.0352195	0.0115056	-0.0247099
810.911	-36311.2	-14486.8	2.76	0.0314331	0.0232041	-0.0217221
810.928	-36311.1	-14486.8	2.75998	0.0300168	0.0222471	-0.0196933
810.945	-36311.1	-14486.8	2.76007	0.0286236	0.0170081	-0.0175179
810.962	-36311	-14486.8	2.75973	0.0248696	0.00907897	-0.0146103
810.979	-36311	-14486.8	2.76151	0.0213173	0.00701557	-0.0117609
810.996	-36311	-14486.8	2.7652	0.019771	0.0161539	-0.0101292
811.013	-36310.9	-14486.8	2.76891	0.0200634	0.0369367	-0.00980906
811.03	-36310.9	-14486.9	2.77023	0.0199831	0.0577586	-0.00931929
811.047	-36310.8	-14486.9	2.76995	0.020004	0.0683879	-0.00755349
811.064	-36310.8	-14486.9	2.77001	0.0199985	0.0715935	-0.00386657
811.081	-36310.7	-14486.9	2.77	0.0200019	0.0807114	0.00110738
811.098	-36310.7	-14486.9	2.77	0.0199945	0.0999446	0.00829346
811.115	-36310.6	-14486.9	2.77	0.0200216	0.123347	0.0176175
811.132	-36310.6	-14486.9	2.77	0.0199189	0.144377	0.0289302
811.149	-36310.5	-14486.9	2.77	0.0203027	0.163766	0.0424161
811.166	-36310.5	-14486.9	2.77	0.0176192	0.18701	0.0582353
811.183	-36310.5	-14487	2.77	0.0140909	0.215899	0.0744859
811.2	-36310.4	-14487	2.77	0.0106317	0.247903	0.0917794
811.217	-36310.4	-14487	2.77	0.00722796	0.275835	0.107494
811.234	-36310.3	-14487	2.77	0.00398697	0.296771	0.120999
811.251	-36310.3	-14487	2.77	0.000353571	0.314007	0.131395
811.268	-36310.2	-14487	2.77	-1.50134e-05	0.325967	0.138762
811.285	-36310.2	-14487	2.77	-0.000161707	0.326974	0.143357
811.302	-36310.1	-14487	2.77	0.00310362	0.323622	0.146862
811.319	-36310.1	-14487.1	2.77	0.00645862	0.317117	0.150139
811.336	-36310	-14487.1	2.77	0.00988543	0.307482	0.153389
811.353	-36310	-14487.1	2.77	0.01	0.29	0.156863
811.37	-36309.9	-14487.1	2.77	0.01	0.27	0.159041
811.387	-36309.9	-14487.1	2.77	0.0133333	0.243333	0.160131
811.404	-36309.9	-14487.1	2.77	0.0166667	0.213333	0.159041
811.421	-36309.8	-14487.1	2.77001	0.0200993	0.177976	0.157896
811.438	-36309.8	-14487.1	2.76997	0.0199742	0.14462	0.158068
811.455	-36309.7	-14487.2	2.77024	0.0200128	0.109456	0.163269
811.472	-36309.7	-14487.2	2.77375	0.0199966	0.0800618	0.174833
811.489	-36309.6	-14487.2	2.77713	0.0200009	0.053772	0.193429
811.506	-36309.6	-14487.2	2.78024	0.0199997	0.034035	0.225886
811.523	-36309.5	-14487.2	2.77994	0.0200001	0.025962	0.279668
811.54	-36309.5	-14487.2	2.78002	0.02	0.0277406	0.371821
811.557	-36309.4	-14487.2	2.77999	0.0200001	0.0343771	0.50872
811.574	-36309.4	-14487.2	2.78	0.0199998	0.0378817	0.668916
811.591	-36309.4	-14487.3	2.78	0.0200007	0.0450043	0.852091
811.608	-36309.3	-14487.3	2.78	0.0199968	0.0524019	1.05257
811.625	-36309.3	-14487.3	2.78	0.020012	0.0642246	1.24521
811.642	-36309.2	-14487.3	2.78	0.019956	0.0825754	1.44906
811.659	-36309.2	-14487.3	2.78	0.0201981	0.104828	1.65882
811.676	-36309.1	-14487.3	2.78	0.0191067	0.12812	1.84875
811.693	-36309.1	-14487.3	2.78	0.0154033	0.152163	2.03179
811.71	-36309	-14487.3	2.78	0.01173	0.175702	2.19783
811.727	-36309	-14487.4	2.78	0.00971984	0.193004	2.33381
811.744	-36308.9	-14487.4	2.78	0.0100686	0.203421	2.46024
811.761	-36308.9	-14487.4	2.78	0.00998049	0.208944	2.57578
811.778	-36308.9	-14487.4	2.78	0.0100052	0.208938	2.67511
811.795	-36308.8	-14487.4	2.78	0.00999875	0.204883	2.76653
811.812	-36308.8	-14487.4	2.78	0.0100004	0.201582	2.84169
811.829	-36308.7	-14487.4	2.78	0.00999991	0.198228	2.89624
811.846	-36308.7	-14487.5	2.78	0.01	0.194881	2.93772
811.863	-36308.6	-14487.5	2.78	0.00999999	0.190983	2.96534
811.88	-36308.6	-14487.5	2.78	0.01	0.190115	2.98048
811.897	-36308.5	-14487.5	2.78001	0.00999999	0.188071	2.98475
811.914	-36308.5	-14487.5	2.77998	0.01	0.184782	2.97885
811.931	-36308.5	-14487.5	2.78008	0.00999988	0.178958	2.96579
811.948	-36308.4	-14487.5	2.77974	0.0100004	0.174206	2.94661
811.965	-36308.3	-14487.5	2.78221	0.00999836	0.170827	2.92351
811.982	-36308.3	-14487.6	2.78564	0.0100062	0.16955	2.89678
811.999	-36308.3	-14487.6	2.7894	0.00998014	0.172321	2.86421
812.016	-36308.2	-14487.6	2.79015	0.0100783	0.177774	2.83113
812.033	-36308.2	-14487.6	2.78996	0.00970673	0.190194	2.79809
812.05	-36308.1	-14487.6	2.79001	0.0126738	0.201506	2.76072
812.067	-36308.1	-14487.6	2.79	0.0158991	0.211999	2.72157
812.084	-36308	-14487.6	2.79	0.0220617	0.216183	2.6809
812.101	-36308	-14487.7	2.79	0.0290815	0.219749	2.63512
812.118	-36307.9	-14487.7	2.79	0.0386212	0.219916	2.58928
812.135	-36307.9	-14487.7	2.78999	0.0516693	0.222871	2.54182
812.152	-36307.9	-14487.7	2.79002	0.0658516	0.226425	2.49094
812.169	-36307.8	-14487.7	2.78991	0.0792298	0.229985	2.44383
812.186	-36307.8	-14487.7	2.79311	0.0925231	0.2269	2.39822
812.203	-36307.7	-14487.8	2.79667	0.106667	0.223333	2.34967
812.22	-36307.7	-14487.8	2.8	0.12	0.216667	2.3061
812.237	-36307.6	-14487.8	2.8	0.13	0.21	2.26906
812.254	-36307.6	-14487.8	2.80011	0.137092	0.199372	2.24058
812.271	-36307.5	-14487.8	2.80354	0.143584	0.189397	2.22715
812.288	-36307.5	-14487.8	2.8069	0.14697	0.179512	2.22216
812.305	-36307.4	-14487.8	2.81012	0.154182	0.172485	2.22506
812.322	-36307.4	-14487.9	2.81018	0.160821	0.166198	2.23473
812.339	-36307.4	-14487.9	2.8138	0.167233	0.162656	2.25606
812.356	-36307.3	-14487.9	2.81725	0.170555	0.155688	2.29098
812.373	-36307.3	-14487.9	2.82058	0.173901	0.153105	2.33081
812.39	-36307.2	-14487.9	2.82395	0.177372	0.153775	2.37376
812.407	-36307.2	-14487.9	2.82747	0.180303	0.157569	2.41542
812.424	-36307.1	-14487.9	2.83077	0.179824	0.160607	2.44795
812.441	-36307.1	-14488	2.83416	0.18045	0.164759	2.47066
812.458	-36307	-14488	2.83767	0.185333	0.172071	2.48034
812.475	-36307	-14488	2.84096	0.198436	0.178615	2.4738
812.492	-36306.9	-14488	2.84436	0.219864	0.185246	2.45052
812.509	-36306.9	-14488	2.84792	0.248849	0.193295	2.4028
812.526	-36306.9	-14488	2.85098	0.303329	0.203548	2.32421
812.543	-36306.8	-14488	2.85541	0.407586	0.213715	2.19836
812.56	-36306.8	-14488.1	2.86379	0.556913	0.224219	2.02853
812.577	-36306.7	-14488.1	2.87498	0.726686	0.233992	1.83911
812.594	-36306.7	-14488.1	2.89023	0.924243	0.244556	1.62172
812.611	-36306.6	-14488.1	2.90915	1.12678	0.253651	1.39075
812.628	-36306.6	-14488.1	2.93037	1.32336	0.258727	1.16565
812.645	-36306.5	-14488.2	2.95629	1.53655	0.260018	0.922715
812.662	-36306.5	-14488.2	2.98561	1.75048	0.261192	0.679416
812.679	-36306.4	-14488.2	3.01725	1.94327	0.266637	0.456272
812.696	-36306.4	-14488.2	3.05193	2.12611	0.273839	0.236733
812.713	-36306.3	-14488.2	3.08805	2.28666	0.280429	0.0441067
812.73	-36306.3	-14488.2	3.12605	2.41867	0.288621	-0.111462
812.747	-36306.2	-14488.3	3.17038	2.54372	0.301467	-0.249448
812.764	-36306.2	-14488.3	3.21474	2.65975	0.315695	-0.369138
812.781	-36306.1	-14488.3	3.25969	2.7601	0.326581	-0.475334
812.798	-36306.1	-14488.3	3.30861	2.85221	0.336829	-0.578048
812.815	-36306	-14488.3	3.35871	2.9262	0.347209	-0.661841
812.832	-36306	-14488.4	3.40831	2.97773	0.356674	-0.724798
812.849	-36305.9	-14488.4	3.46089	3.01593	0.369912	-0.774605
812.866	-36305.9	-14488.4	3.5119	3.04242	0.383554	-0.810324
812.883	-36305.8	-14488.4	3.56089	3.05532	0.39704	-0.835357
812.9	-36305.7	-14488.4	3.61687	3.05739	0.408237	-0.850356
812.917	-36305.7	-14488.5	3.66816	3.04902	0.418262	-0.854376
812.934	-36305.6	-14488.5	3.71752	3.03335	0.428123	-0.849087
812.951	-36305.6	-14488.5	3.77051	3.0126	0.438933	-0.838214
812.968	-36305.5	-14488.5	3.82085	2.98967	0.445905	-0.822361
812.985	-36305.5	-14488.5	3.8708	2.9606	0.452736	-0.803193
813.002	-36305.4	-14488.6	3.9204	2.9254	0.456376	-0.780213
813.019	-36305.3	-14488.6	3.97042	2.89192	0.463027	-0.759275
813.036	-36305.3	-14488.6	4.02027	2.85868	0.466384	-0.741738
813.053	-36305.2	-14488.6	4.07333	2.82333	0.473333	-0.72658
813.07	-36305.1	-14488.7	4.12	2.78667	0.476667	-0.721133
813.087	-36305.1	-14488.7	4.16333	2.75	0.476667	-0.72549
813.104	-36305	-14488.7	4.20929	2.71109	0.473084	-0.749264
813.121	-36304.9	-14488.8	4.2526	2.67456	0.469913	-0.79536
813.138	-36304.9	-14488.8	4.29956	2.63771	0.470043	-0.870309
813.155	-36304.8	-14488.8	4.34905	2.5991	0.469815	-0.97484
813.172	-36304.7	-14488.8	4.39522	2.56621	0.466019	-1.08765
813.189	-36304.7	-14488.9	4.43838	2.53254	0.459112	-1.21035
813.206	-36304.6	-14488.9	4.48061	2.49725	0.45236	-1.34661
813.223	-36304.5	-14488.9	4.52013	2.46434	0.450045	-1.48448
813.24	-36304.4	-14488.9	4.56127	2.43554	0.449281	-1.63671
813.257	-36304.4	-14489	4.60669	2.41646	0.441133	-1.80631
813.274	-36304.3	-14489	4.6458	2.40986	0.430604	-1.96771
813.291	-36304.2	-14489	4.68662	2.41481	0.416081	-2.12705
813.308	-36304.1	-14489.1	4.72871	2.42289	0.397999	-2.2754
813.325	-36304.1	-14489.1	4.76825	2.4397	0.375616	-2.3931
813.342	-36304	-14489.1	4.80894	2.47036	0.350369	-2.49725
813.359	-36303.9	-14489.2	4.852	2.51277	0.335591	-2.59134
813.376	-36303.9	-14489.2	4.89508	2.55957	0.328575	-2.67277
813.393	-36303.8	-14489.2	4.93957	2.60787	0.324689	-2.74822
813.41	-36303.7	-14489.3	4.98465	2.65351	0.316249	-2.81041
813.427	-36303.6	-14489.3	5.0286	2.68537	0.304745	-2.85131
813.444	-36303.5	-14489.3	5.07713	2.70824	0.291083	-2.87762
813.461	-36303.4	-14489.4	5.12565	2.72242	0.275363	-2.89172
813.478	-36303.4	-14489.4	5.17162	2.72811	0.260725	-2.8943
813.495	-36303.3	-14489.4	5.21993	2.72253	0.255563	-2.88485
813.512	-36303.2	-14489.5	5.26867	2.70891	0.259969	-2.86295
813.529	-36303.1	-14489.5	5.31284	2.68673	0.265968	-2.83315
813.546	-36303	-14489.5	5.35767	2.65818	0.265362	-2.79737
813.563	-36302.9	-14489.6	5.40249	2.63077	0.259716	-2.76187
813.58	-36302.9	-14489.6	5.44513	2.60475	0.251333	-2.72899
813.597	-36302.8	-14489.6	5.49049	2.57503	0.238569	-2.69227
813.614	-36302.7	-14489.7	5.53491	2.54162	0.224189	-2.65458
813.631	-36302.6	-14489.7	5.578	2.50899	0.214747	-2.61725
813.648	-36302.5	-14489.7	5.62106	2.47151	0.213052	-2.57737
813.665	-36302.4	-14489.8	5.66174	2.43413	0.213538	-2.53679
813.682	-36302.4	-14489.8	5.70131	2.39555	0.211628	-2.49692
813.699	-36302.3	-14489.9	5.74332	2.35331	0.203111	-2.45476
813.716	-36302.2	-14489.9	5.78445	2.31372	0.187698	-2.42113
813.733	-36302.1	-14489.9	5.82089	2.2926	0.168055	-2.39898
813.75	-36302	-14490	5.86272	2.28407	0.149384	-2.38799
813.767	-36301.9	-14490	5.9002	2.28113	0.137683	-2.38051
813.784	-36301.8	-14490	5.93949	2.26938	0.134237	-2.37135
813.801	-36301.7	-14490.1	5.97889	2.25497	0.124803	-2.35787
813.818	-36301.6	-14490.1	6.01576	2.24139	0.111813	-2.34463
813.835	-36301.5	-14490.2	6.0522	2.23117	0.0927717	-2.33166
813.852	-36301.4	-14490.2	6.09108	2.2206	0.0680158	-2.31779
813.869	-36301.3	-14490.2	6.12786	2.21066	0.0478428	-2.30469
813.886	-36301.2	-14490.3	6.16453	2.1975	0.0276729	-2.29159
813.903	-36301.1	-14490.3	6.20109	2.18403	0.0140825	-2.27957
813.92	-36301	-14490.4	6.24	2.17333	0	-2.26797
813.937	-36300.9	-14490.4	6.27667	2.16333	-0.0166667	-2.25926
813.954	-36300.8	-14490.4	6.31561	2.15614	-0.0452873	-2.25005
813.971	-36300.7	-14490.5	6.35201	2.14619	-0.0784505	-2.24246
813.988	-36300.6	-14490.5	6.38532	2.13953	-0.104764	-2.23363
814.005	-36300.5	-14490.6	6.42105	2.12846	-0.129796	-2.22309
814.022	-36300.4	-14490.6	6.45728	2.11522	-0.160832	-2.21083
814.039	-36300.3	-14490.6	6.49107	2.10123	-0.197323	-2.19506
814.056	-36300.2	-14490.7	6.52959	2.07925	-0.223516	-2.17302
814.073	-36300.1	-14490.7	6.56283	2.05028	-0.234059	-2.14211
814.09	-36300	-14490.8	6.59978	2.00437	-0.232781	-2.09854
814.107	-36299.9	-14490.8	6.63474	1.94371	-0.229007	-2.03304
814.124	-36299.8	-14490.8	6.66729	1.85681	-0.220235	-1.94688
814.141	-36299.7	-14490.9	6.69692	1.73367	-0.202042	-1.82958
814.158	-36299.6	-14490.9	6.72396	1.58212	-0.186877	-1.68574
814.175	-36299.5	-14491	6.74664	1.43222	-0.190257	-1.53753
814.192	-36299.4	-14491	6.7707	1.26977	-0.215894	-1.37591
814.209	-36299.3	-14491.1	6.79452	1.09659	-0.246083	-1.20163
814.226	-36299.2	-14491.1	6.81199	0.924135	-0.266621	-1.03089
814.243	-36299.1	-14491.1	6.82384	0.734532	-0.280657	-0.848079
814.26	-36298.9	-14491.2	6.83433	0.543371	-0.291774	-0.662898
814.277	-36298.9	-14491.2	6.84318	0.37142	-0.305712	-0.497872
814.294	-36298.7	-14491.3	6.84853	0.211642	-0.318121	-0.341885
814.311	-36298.6	-14491.3	6.85027	0.0728193	-0.326907	-0.210445
814.328	-36298.5	-14491.3	6.84987	-0.0228133	-0.332819	-0.115507
814.345	-36298.4	-14491.4	6.85026	-0.0903175	-0.352454	-0.0445282
814.362	-36298.3	-14491.4	6.84849	-0.139623	-0.37972	0.00576117
814.379	-36298.2	-14491.5	6.84483	-0.175113	-0.401821	0.0417939
814.396	-36298.1	-14491.5	6.84161	-0.203629	-0.413704	0.0687719
814.413	-36298	-14491.6	6.83811	-0.222034	-0.410622	0.0868321
814.43	-36297.9	-14491.6	6.8347	-0.229571	-0.397833	0.095497
814.447	-36297.8	-14491.6	6.83128	-0.229996	-0.377603	0.0979252
814.464	-36297.6	-14491.7	6.82772	-0.230199	-0.356699	0.0975405
814.481	-36297.6	-14491.7	6.82493	-0.228303	-0.338909	0.0952257
814.498	-36297.4	-14491.8	6.81865	-0.222454	-0.323815	0.089458
814.515	-36297.3	-14491.8	6.81406	-0.213017	-0.312545	0.0811354
814.532	-36297.2	-14491.8	6.81107	-0.20305	-0.304933	0.0715363
814.549	-36297.1	-14491.9	6.80746	-0.192254	-0.300687	0.061966
814.566	-36297	-14491.9	6.8042	-0.184727	-0.297601	0.0539474
814.583	-36296.9	-14491.9	6.80046	-0.178302	-0.292128	0.0472438
814.6	-36296.8	-14492	6.80011	-0.171283	-0.281567	0.0411929
814.617	-36296.7	-14492	6.79736	-0.16428	-0.276848	0.0374089
814.634	-36296.6	-14492.1	6.79398	-0.160518	-0.278334	0.0360846
814.651	-36296.4	-14492.1	6.79022	-0.157083	-0.294385	0.0350472
814.668	-36296.3	-14492.1	6.79009	-0.153759	-0.313762	0.032963
814.685	-36296.2	-14492.2	6.78712	-0.150236	-0.343321	0.0307153
814.702	-36296.1	-14492.2	6.78377	-0.149939	-0.367213	0.0294684
814.719	-36296	-14492.3	6.7801	-0.150008	-0.392125	0.0294047
814.736	-36295.9	-14492.3	6.78007	-0.149998	-0.406026	0.0294137
814.753	-36295.8	-14492.3	6.77667	-0.15	-0.416667	0.0294118
814.77	-36295.7	-14492.4	6.77333	-0.15	-0.42	0.0294118
814.787	-36295.6	-14492.4	6.77	-0.15	-0.416667	0.0294118
814.804	-36295.5	-14492.5	6.76992	-0.150028	-0.41296	0.0293829
814.821	-36295.4	-14492.5	6.76645	-0.149892	-0.402573	0.0282291
814.838	-36295.3	-14492.5	6.76311	-0.146447	-0.385305	0.0259579
814.855	-36295.1	-14492.6	6.7598	-0.14288	-0.356213	0.0225284
814.872	-36295	-14492.6	6.76012	-0.139842	-0.322622	0.0205174
814.889	-36294.9	-14492.6	6.75972	-0.140041	-0.285116	0.0195663
814.906	-36294.8	-14492.7	6.75604	-0.139985	-0.243121	0.0196233
814.923	-36294.7	-14492.7	6.75264	-0.140004	-0.206769	0.0196037
814.94	-36294.6	-14492.7	6.74989	-0.139999	-0.171014	0.0196088
814.957	-36294.5	-14492.8	6.74963	-0.14	-0.141123	0.019608
814.974	-36294.4	-14492.8	6.74582	-0.14	-0.10991	0.0196056
814.991	-36294.3	-14492.9	6.74241	-0.14	-0.0838813	0.0196167
815.008	-36294.2	-14492.9	6.73989	-0.14	-0.0569464	0.019575
815.025	-36294.1	-14492.9	6.73937	-0.14	-0.0348918	0.0197906
815.042	-36294	-14493	6.73558	-0.14	-0.0241995	0.0212496
815.059	-36293.8	-14493	6.73198	-0.14	-0.018347	0.0240162
815.076	-36293.7	-14493.1	6.72966	-0.14	-0.0165494	0.0270815
815.093	-36293.6	-14493.1	6.73027	-0.140001	-0.0163666	0.0287937
815.11	-36293.5	-14493.1	6.72887	-0.139996	-0.0186522	0.0298252
815.127	-36293.4	-14493.2	6.72532	-0.140016	-0.0270891	0.0311251
815.144	-36293.3	-14493.2	6.72161	-0.13994	-0.0386751	0.0344563
815.161	-36293.2	-14493.2	6.71995	-0.140252	-0.0545284	0.0390786
815.178	-36293.1	-14493.3	6.71879	-0.138705	-0.0703144	0.0438372
815.195	-36293	-14493.3	6.71498	-0.135	-0.0806968	0.0495165
815.212	-36292.9	-14493.3	6.71132	-0.131295	-0.0846202	0.0556647
815.229	-36292.8	-14493.4	6.70967	-0.129748	-0.0785799	0.0625515
815.246	-36292.7	-14493.4	6.71032	-0.13006	-0.0681298	0.0720146
815.263	-36292.5	-14493.5	6.70823	-0.129984	-0.0537178	0.0869144
815.28	-36292.5	-14493.5	6.70474	-0.130004	-0.0384325	0.112895
815.297	-36292.3	-14493.5	6.70102	-0.129999	-0.0257259	0.151958
815.314	-36292.2	-14493.6	6.70006	-0.13	-0.0106407	0.210348
815.331	-36292.1	-14493.6	6.69811	-0.13	0.0148307	0.277586
