# Supplementary material for: Extraction of driving behavior primitives considering driver expectation and vehicle dynamics
Source: PLoS One. 2025 Dec 31;20(12):e0340123. doi: 10.1371/journal.pone.0340123 (PMC12755792; doi:10.1371/journal.pone.0340123)
Supplement: S2 File — The dataset utilized in this study is organized into two main folders, categorizing driving scenarios into straight driving and turning maneuvers. These folders contain the raw, unprocessed behavioral data. For a detailed description of the variables and format within the.xlsx files, please refer to the accompanying readme.txt file. (ZIP) [file pone.0340123.s002.zip › DataSetForPimitiveExaction-2/turning/d2c14_w_2.xlsx]

## Sheet: Sheet1
861.248	-35979.6	-14602.6	0.0308184	0.549403	-5.71235e-06	1.16543
861.265	-35979.6	-14602.6	0.0408248	0.649041	1.81621e-05	1.19299
861.282	-35979.6	-14602.6	0.0527447	0.726288	-7.6345e-05	1.23757
861.299	-35979.6	-14602.6	0.0662502	0.778709	0.000286929	1.30287
861.316	-35979.6	-14602.6	0.0799864	0.817412	-0.00144154	1.38493
861.333	-35979.6	-14602.6	0.0938102	0.84885	-0.00511218	1.46843
861.35	-35979.6	-14602.6	0.107042	0.86948	-0.00868764	1.5405
861.367	-35979.6	-14602.6	0.120517	0.884723	-0.0102274	1.60922
861.384	-35979.6	-14602.6	0.136608	0.894632	-0.00993902	1.66552
861.401	-35979.6	-14602.6	0.151562	0.89909	-0.0100091	1.70326
861.418	-35979.6	-14602.6	0.167624	0.900203	-0.0100174	1.71616
861.435	-35979.6	-14602.6	0.181852	0.899941	-0.00992113	1.70686
861.452	-35979.5	-14602.6	0.197489	0.900034	-0.0102981	1.6853
861.469	-35979.5	-14602.6	0.212392	0.89993	-0.00791646	1.65444
861.486	-35979.6	-14602.6	0.228654	0.900266	-0.00405938	1.61505
861.503	-35979.5	-14602.6	0.242471	0.897834	-0.00290315	1.5626
861.52	-35979.5	-14602.6	0.259339	0.894126	-0.00567362	1.49035
861.537	-35979.5	-14602.6	0.273447	0.890781	-0.00951891	1.40045
861.554	-35979.5	-14602.6	0.289486	0.88746	-0.0100527	1.29111
861.571	-35979.5	-14602.6	0.304046	0.883985	-0.010181	1.14618
861.588	-35979.5	-14602.6	0.3206	0.880449	-0.00734454	0.993792
861.605	-35979.5	-14602.6	0.334059	0.879611	-0.00395196	0.842886
861.622	-35979.5	-14602.7	0.351397	0.883044	-0.000305528	0.691236
861.639	-35979.5	-14602.6	0.365019	0.883354	0.00022973	0.557939
861.656	-35979.5	-14602.7	0.381399	0.883533	-0.00290901	0.440477
861.673	-35979.5	-14602.6	0.395879	0.880144	-0.00642164	0.329496
861.69	-35979.5	-14602.7	0.409248	0.879986	-0.0099806	0.239045
861.707	-35979.5	-14602.7	0.422422	0.879911	-0.00692141	0.159257
861.724	-35979.5	-14602.7	0.44	0.883333	-0.00333333	0.083878
861.741	-35979.5	-14602.7	0.456667	0.886667	-1.46961e-14	0.0174292
861.758	-35979.5	-14602.7	0.473333	0.89	0	-0.0424837
861.775	-35979.4	-14602.7	0.487455	0.889948	-0.00354603	-0.101289
861.792	-35979.4	-14602.7	0.500782	0.890113	-0.00688569	-0.152104
861.809	-35979.4	-14602.7	0.514123	0.893554	-0.010087	-0.201205
861.826	-35979.4	-14602.7	0.528527	0.897103	-0.00995684	-0.250649
861.843	-35979.4	-14602.7	0.545283	0.900228	-0.0100115	-0.294799
861.86	-35979.4	-14602.7	0.562108	0.899691	-0.00999703	-0.337205
861.877	-35979.4	-14602.7	0.579326	0.896075	-0.0100011	-0.376789
861.894	-35979.4	-14602.7	0.592267	0.892553	-0.0099997	-0.409792
861.911	-35979.4	-14602.7	0.605728	0.890222	-0.0100001	-0.442886
861.928	-35979.4	-14602.7	0.62043	0.894227	-0.00999997	-0.477399
861.945	-35979.4	-14602.7	0.637215	0.897581	-0.01	-0.50766
861.962	-35979.3	-14602.7	0.654252	0.900113	-0.01	-0.532931
861.979	-35979.3	-14602.7	0.670983	0.900631	-0.01	-0.555109
861.996	-35979.3	-14602.7	0.683809	0.904387	-0.01	-0.57405
862.013	-35979.3	-14602.7	0.697332	0.907709	-0.01	-0.592748
862.03	-35979.3	-14602.7	0.712377	0.91107	-0.01	-0.610246
862.047	-35979.3	-14602.7	0.729142	0.915163	-0.01	-0.625124
862.064	-35979.3	-14602.7	0.746391	0.923476	-0.01	-0.640495
862.081	-35979.3	-14602.7	0.762656	0.934558	-0.01	-0.65504
862.098	-35979.3	-14602.7	0.775037	0.942889	-0.01	-0.669797
862.115	-35979.2	-14602.7	0.790441	0.959893	-0.01	-0.690736
862.132	-35979.2	-14602.7	0.80778	0.993538	-0.01	-0.729286
862.149	-35979.2	-14602.7	0.825707	1.05479	-0.01	-0.790917
862.166	-35979.2	-14602.7	0.846495	1.15057	-0.01	-0.881435
862.183	-35979.2	-14602.7	0.86888	1.25738	-0.01	-0.989871
862.2	-35979.2	-14602.8	0.892322	1.37162	-0.01	-1.10174
862.217	-35979.2	-14602.8	0.916179	1.50055	-0.00999999	-1.22806
862.234	-35979.1	-14602.8	0.942364	1.63465	-0.01	-1.35568
862.251	-35979.1	-14602.8	0.96862	1.75733	-0.00999988	-1.47528
862.268	-35979.1	-14602.8	0.998351	1.87965	-0.0100004	-1.59804
862.285	-35979.1	-14602.8	1.03146	2.00087	-0.00999837	-1.71889
862.302	-35979.1	-14602.8	1.0662	2.12438	-0.0100061	-1.83711
862.319	-35979.1	-14602.8	1.10776	2.25376	-0.00997949	-1.96067
862.336	-35979	-14602.8	1.14603	2.36792	-0.0100817	-2.0707
862.353	-35979	-14602.8	1.18445	2.45876	-0.00969396	-2.16359
862.37	-35979	-14602.8	1.22655	2.54164	-0.012392	-2.24916
862.387	-35979	-14602.8	1.26986	2.61121	-0.015865	-2.31334
862.404	-35979	-14602.8	1.31286	2.64897	-0.0194408	-2.35216
862.421	-35978.9	-14602.8	1.35868	2.65791	-0.0201518	-2.3625
862.438	-35978.9	-14602.8	1.40224	2.6411	-0.0197632	-2.35089
862.455	-35978.9	-14602.8	1.44833	2.61503	-0.0226565	-2.32831
862.472	-35978.9	-14602.8	1.49467	2.584	-0.0262271	-2.29816
862.489	-35978.8	-14602.9	1.53853	2.54565	-0.0297783	-2.25928
862.506	-35978.8	-14602.9	1.57832	2.48559	-0.0300166	-2.20407
862.523	-35978.8	-14602.9	1.62403	2.40174	-0.0300798	-2.12609
862.54	-35978.8	-14602.9	1.66446	2.31272	-0.026886	-2.03113
862.557	-35978.7	-14602.9	1.70121	2.18857	-0.0235519	-1.91537
862.574	-35978.7	-14602.9	1.73667	2.03	-0.02	-1.7658
862.591	-35978.7	-14602.9	1.77	1.86333	-0.02	-1.61438
862.608	-35978.7	-14602.9	1.8	1.71	-0.02	-1.46405
862.625	-35978.6	-14602.9	1.82817	1.55818	-0.020004	-1.31647
862.642	-35978.6	-14602.9	1.85132	1.42604	-0.0199917	-1.19023
862.659	-35978.6	-14603	1.8748	1.30642	-0.0200293	-1.07615
862.676	-35978.5	-14603	1.89933	1.19447	-0.0197659	-0.968804
862.693	-35978.5	-14603	1.91869	1.10378	-0.0162477	-0.881483
862.71	-35978.5	-14603	1.93537	1.02776	-0.0128901	-0.8038
862.727	-35978.4	-14603	1.95302	0.954687	-0.00965998	-0.733512
862.744	-35978.4	-14603	1.96966	0.892643	-0.0104684	-0.67432
862.761	-35978.4	-14603	1.98599	0.833092	-0.0138594	-0.619759
862.778	-35978.3	-14603	1.99995	0.777	-0.0181628	-0.565322
862.795	-35978.3	-14603	2.01257	0.725241	-0.0242628	-0.51878
862.812	-35978.3	-14603	2.02242	0.679144	-0.0280501	-0.474461
862.829	-35978.2	-14603.1	2.03303	0.633607	-0.0352306	-0.432431
862.846	-35978.2	-14603.1	2.04289	0.590905	-0.0427814	-0.392236
862.863	-35978.2	-14603.1	2.05307	0.54624	-0.0523882	-0.349997
862.88	-35978.1	-14603.1	2.0638	0.502605	-0.0590337	-0.308583
862.897	-35978.1	-14603.1	2.07259	0.468374	-0.0654478	-0.273641
862.914	-35978.1	-14603.1	2.07909	0.434125	-0.0734674	-0.241319
862.931	-35978	-14603.1	2.08618	0.400018	-0.0842917	-0.212282
862.948	-35978	-14603.1	2.09261	0.373244	-0.0939697	-0.189026
862.965	-35978	-14603.1	2.09989	0.350874	-0.104572	-0.168148
862.982	-35977.9	-14603.1	2.10488	0.331846	-0.113602	-0.149353
862.999	-35977.9	-14603.2	2.10978	0.315371	-0.118907	-0.133623
863.016	-35977.9	-14603.2	2.115	0.299872	-0.118959	-0.119959
863.033	-35977.8	-14603.2	2.12024	0.285693	-0.113506	-0.109911
863.05	-35977.8	-14603.2	2.12504	0.276089	-0.104997	-0.10315
863.067	-35977.8	-14603.2	2.13037	0.269424	-0.0943041	-0.097648
863.084	-35977.7	-14603.2	2.13566	0.264471	-0.0841262	-0.0931761
863.101	-35977.7	-14603.2	2.13848	0.261184	-0.0739416	-0.0898991
863.118	-35977.7	-14603.2	2.1422	0.259716	-0.0654304	-0.0891613
863.135	-35977.6	-14603.2	2.14512	0.260339	-0.0607371	-0.0899305
863.152	-35977.6	-14603.2	2.15114	0.258029	-0.0597529	-0.091344
863.169	-35977.6	-14603.3	2.15552	0.254397	-0.0603595	-0.0908005
863.186	-35977.5	-14603.3	2.16143	0.250707	-0.0575197	-0.0902221
863.203	-35977.5	-14603.3	2.16589	0.249835	-0.0565301	-0.0915887
863.22	-35977.5	-14603.3	2.1691	0.250035	-0.0564787	-0.0964783
863.237	-35977.4	-14603.3	2.17268	0.249991	-0.0590603	-0.103132
863.254	-35977.4	-14603.3	2.17549	0.250002	-0.0626176	-0.108741
863.271	-35977.3	-14603.3	2.18228	0.250001	-0.0658905	-0.114474
863.288	-35977.3	-14603.3	2.18591	0.249996	-0.0718699	-0.119872
863.305	-35977.3	-14603.3	2.19258	0.250011	-0.0818716	-0.126601
863.322	-35977.2	-14603.3	2.19637	0.249958	-0.0951829	-0.133317
863.339	-35977.2	-14603.4	2.19957	0.250158	-0.1057	-0.137943
863.356	-35977.2	-14603.4	2.20299	0.24712	-0.112664	-0.140402
863.373	-35977.1	-14603.4	2.20635	0.243553	-0.119385	-0.14054
863.39	-35977.1	-14603.4	2.213	0.240108	-0.132612	-0.140512
863.407	-35977.1	-14603.4	2.2165	0.23997	-0.142686	-0.140551
863.424	-35977	-14603.4	2.22	0.24	-0.153333	-0.139434
863.441	-35977	-14603.4	2.22333	0.24	-0.153333	-0.137255
863.458	-35977	-14603.4	2.22667	0.24	-0.156667	-0.132898
863.475	-35976.9	-14603.4	2.23366	0.236447	-0.156881	-0.125915
863.492	-35976.9	-14603.5	2.23682	0.233118	-0.163632	-0.118296
863.509	-35976.8	-14603.5	2.24022	0.229905	-0.166991	-0.111923
863.526	-35976.8	-14603.5	2.24366	0.230103	-0.173903	-0.108577
863.543	-35976.8	-14603.5	2.24735	0.229755	-0.17727	-0.105256
863.56	-35976.7	-14603.5	2.25394	0.226233	-0.184007	-0.100557
863.577	-35976.7	-14603.5	2.2572	0.222654	-0.186871	-0.0937496
863.594	-35976.7	-14603.5	2.26059	0.219764	-0.186424	-0.0898827
863.611	-35976.6	-14603.5	2.26395	0.220149	-0.182024	-0.0881255
863.628	-35976.6	-14603.5	2.26746	0.219453	-0.17626	-0.08827
863.645	-35976.5	-14603.5	2.27082	0.215816	-0.176043	-0.0882321
863.662	-35976.5	-14603.5	2.27434	0.212181	-0.173163	-0.0882098
863.679	-35976.5	-14603.6	2.27763	0.209742	-0.172412	-0.0883694
863.696	-35976.4	-14603.6	2.28104	0.210024	-0.17031	-0.0900922
863.713	-35976.4	-14603.6	2.28454	0.210179	-0.175411	-0.0943792
863.73	-35976.4	-14603.6	2.28782	0.209108	-0.183232	-0.100037
863.747	-35976.3	-14603.6	2.29125	0.205418	-0.193769	-0.105206
863.764	-35976.3	-14603.6	2.29473	0.201662	-0.204312	-0.109582
863.781	-35976.2	-14603.6	2.29801	0.199979	-0.213329	-0.114305
863.798	-35976.2	-14603.6	2.30146	0.198852	-0.217678	-0.120099
863.815	-35976.2	-14603.6	2.30493	0.195053	-0.213108	-0.125363
863.832	-35976.1	-14603.6	2.30821	0.191535	-0.199439	-0.128987
863.849	-35976.1	-14603.6	2.31167	0.189745	-0.181008	-0.132474
863.866	-35976	-14603.7	2.31512	0.19009	-0.168296	-0.134858
863.883	-35976	-14603.7	2.3184	0.189907	-0.167271	-0.134904
863.9	-35976	-14603.7	2.32188	0.190267	-0.175332	-0.131766
863.917	-35975.9	-14603.7	2.32532	0.188248	-0.185945	-0.126599
863.934	-35975.9	-14603.7	2.3286	0.184743	-0.196829	-0.119884
863.951	-35975.9	-14603.7	2.33209	0.180995	-0.215636	-0.111798
863.968	-35975.8	-14603.7	2.33551	0.179795	-0.235123	-0.10377
863.985	-35975.8	-14603.7	2.3388	0.179983	-0.245677	-0.0977256
864.002	-35975.7	-14603.7	2.3423	0.180246	-0.244824	-0.0920409
864.019	-35975.7	-14603.7	2.34571	0.177797	-0.240582	-0.087294
864.036	-35975.7	-14603.7	2.34899	0.174362	-0.239901	-0.0828484
864.053	-35975.6	-14603.7	2.35253	0.170604	-0.239914	-0.0799296
864.07	-35975.6	-14603.8	2.35581	0.169846	-0.241933	-0.0785224
864.087	-35975.5	-14603.8	2.35953	0.170057	-0.250671	-0.0790981
864.104	-35975.5	-14603.8	2.35989	0.169938	-0.2616	-0.0812542
864.121	-35975.5	-14603.8	2.36262	0.170213	-0.269411	-0.083601
864.138	-35975.4	-14603.8	2.3661	0.167348	-0.26995	-0.0840855
864.155	-35975.4	-14603.8	2.36958	0.163778	-0.272772	-0.0820105
864.172	-35975.3	-14603.8	2.37297	0.160198	-0.278833	-0.0797156
864.189	-35975.3	-14603.8	2.37621	0.160071	-0.294063	-0.0785378
864.206	-35975.3	-14603.8	2.3799	0.156996	-0.321391	-0.0774297
864.223	-35975.2	-14603.8	2.37994	0.150398	-0.35495	-0.0753356
864.24	-35975.2	-14603.8	2.3831	0.143765	-0.378707	-0.072069
864.257	-35975.2	-14603.8	2.38667	0.136667	-0.403333	-0.0697168
864.274	-35975.1	-14603.8	2.39	0.133333	-0.436667	-0.0675381
864.291	-35975.1	-14603.9	2.39	0.126667	-0.486667	-0.0653595
864.308	-35975	-14603.9	2.39356	0.119609	-0.532241	-0.0618764
864.325	-35975	-14603.9	2.39688	0.112916	-0.561297	-0.0586661
864.342	-35974.9	-14603.9	2.4001	0.106374	-0.581294	-0.0565397
864.359	-35974.9	-14603.9	2.3999	0.102989	-0.606327	-0.0555695
864.376	-35974.9	-14603.9	2.40024	0.0995328	-0.628993	-0.0568564
864.393	-35974.8	-14603.9	2.40377	0.0965327	-0.640211	-0.0591626
864.41	-35974.8	-14603.9	2.40735	0.096632	-0.630396	-0.0628272
864.427	-35974.7	-14603.9	2.41024	0.0970128	-0.609429	-0.0672096
864.444	-35974.7	-14603.9	2.40985	0.100709	-0.585292	-0.071642
864.461	-35974.7	-14603.9	2.41056	0.103952	-0.55651	-0.0760487
864.478	-35974.6	-14603.9	2.41413	0.108125	-0.525415	-0.0791486
864.495	-35974.6	-14603.9	2.41764	0.114412	-0.487007	-0.0825607
864.512	-35974.5	-14603.9	2.42014	0.117792	-0.443799	-0.0857158
864.529	-35974.5	-14603.9	2.42063	0.120101	-0.400984	-0.0877675
864.546	-35974.5	-14603.9	2.4244	0.120723	-0.355637	-0.089939
864.563	-35974.4	-14603.9	2.4281	0.124571	-0.307106	-0.0926488
864.58	-35974.4	-14603.9	2.43006	0.128032	-0.266115	-0.095619
864.597	-35974.3	-14603.9	2.43093	0.130214	-0.233134	-0.0978248
864.614	-35974.3	-14603.9	2.43474	0.130157	-0.213512	-0.0995863
864.631	-35974.2	-14603.9	2.43831	0.128905	-0.20276	-0.10112
864.648	-35974.2	-14603.9	2.44003	0.125309	-0.201267	-0.10277
864.665	-35974.2	-14603.9	2.44115	0.121619	-0.211893	-0.104813
864.682	-35974.1	-14603.9	2.44493	0.119929	-0.22856	-0.107842
864.699	-35974.1	-14604	2.44853	0.118813	-0.252132	-0.11031
864.716	-35974	-14604	2.45037	0.113624	-0.286395	-0.110278
864.733	-35974	-14603.9	2.44962	0.104676	-0.332075	-0.107856
864.75	-35973.9	-14604	2.45169	0.0959964	-0.385583	-0.104792
864.767	-35973.9	-14604	2.45529	0.0893557	-0.431721	-0.102847
864.784	-35973.9	-14604	2.4589	0.0830887	-0.466434	-0.100609
864.801	-35973.8	-14604	2.46021	0.0740818	-0.500402	-0.0974089
864.818	-35973.8	-14604	2.46003	0.0656528	-0.543502	-0.0924868
864.835	-35973.7	-14604	2.4597	0.058749	-0.587336	-0.0875357
864.852	-35973.7	-14604	2.46215	0.0543318	-0.617911	-0.0829401
864.869	-35973.7	-14604	2.46567	0.0504767	-0.629388	-0.0799327
864.886	-35973.6	-14604	2.46929	0.0519962	-0.62878	-0.078743
864.903	-35973.6	-14604	2.47012	0.0558953	-0.617252	-0.0776108
864.92	-35973.5	-14604	2.47003	0.0592718	-0.598913	-0.0765248
864.937	-35973.5	-14604	2.46976	0.0623083	-0.570781	-0.0753449
864.954	-35973.4	-14604	2.47241	0.0682799	-0.538697	-0.075101
864.971	-35973.4	-14604	2.47602	0.0753966	-0.497404	-0.0752309
864.988	-35973.4	-14604	2.47961	0.0823958	-0.459563	-0.074322
865.005	-35973.3	-14604	2.48015	0.0860971	-0.423198	-0.0724646
865.022	-35973.3	-14604	2.47983	0.0897254	-0.387257	-0.0681178
865.039	-35973.2	-14604	2.4829	0.0900691	-0.356625	-0.0636521
865.056	-35973.2	-14604	2.48624	0.0899924	-0.329719	-0.0601831
865.073	-35973.1	-14604	2.48987	0.0899796	-0.304694	-0.0588672
865.09	-35973.1	-14604	2.49006	0.0900874	-0.284328	-0.0578269
865.107	-35973.1	-14604	2.48989	0.0868917	-0.27061	-0.0557065
865.124	-35973	-14604	2.49333	0.0833333	-0.263333	-0.0533769
865.141	-35973	-14604	2.49667	0.08	-0.263333	-0.0533769
865.158	-35972.9	-14604	2.5	0.08	-0.27	-0.0566449
865.175	-35972.9	-14604	2.49995	0.0800212	-0.284209	-0.0612802
865.192	-35972.8	-14604	2.50011	0.0798962	-0.301294	-0.0655756
865.209	-35972.8	-14604	2.50355	0.0764387	-0.328363	-0.0688194
865.226	-35972.7	-14604	2.50712	0.0729387	-0.356611	-0.072313
865.243	-35972.7	-14604	2.51015	0.069613	-0.382841	-0.0754763
865.26	-35972.7	-14604	2.50998	0.066256	-0.406206	-0.07755
865.277	-35972.6	-14603.9	2.50992	0.0627259	-0.430717	-0.0783931
865.294	-35972.6	-14604	2.51037	0.0594246	-0.449419	-0.07703
865.311	-35972.5	-14603.9	2.51398	0.0560453	-0.461988	-0.0746168
865.328	-35972.5	-14604	2.51758	0.0525383	-0.472292	-0.0710749
865.345	-35972.5	-14603.9	2.52025	0.0491868	-0.482702	-0.0679179
865.362	-35972.4	-14603.9	2.51994	0.0460041	-0.497271	-0.0643866
865.379	-35972.4	-14603.9	2.52002	0.0414644	-0.51519	-0.0594803
865.396	-35972.3	-14603.9	2.51998	0.0353472	-0.530966	-0.0537624
865.413	-35972.3	-14603.9	2.52005	0.0324307	-0.543235	-0.0468776
865.43	-35972.2	-14603.9	2.5198	0.0285586	-0.553851	-0.0406427
865.447	-35972.2	-14603.9	2.52089	0.0264662	-0.562061	-0.0370261
865.464	-35972.1	-14603.9	2.5246	0.0264853	-0.562846	-0.036135
865.481	-35972.1	-14603.9	2.52827	0.0279582	-0.556388	-0.0375377
865.498	-35972.1	-14603.9	2.53028	0.0303633	-0.545541	-0.0386327
865.515	-35972	-14603.9	2.52994	0.0299107	-0.536945	-0.0393045
865.532	-35972	-14603.9	2.53	0.0300269	-0.529859	-0.0391892
865.549	-35971.9	-14603.9	2.53006	0.0299874	-0.525216	-0.0392274
865.566	-35971.9	-14603.9	2.52975	0.0300227	-0.519982	-0.0391963
865.583	-35971.8	-14603.9	2.53153	0.0299122	-0.514865	-0.0392899
865.6	-35971.8	-14603.9	2.53507	0.0303283	-0.509853	-0.0387767
865.617	-35971.8	-14603.9	2.53878	0.0282521	-0.504657	-0.0371306
865.634	-35971.7	-14603.9	2.54026	0.0250055	-0.500728	-0.0334694
865.651	-35971.7	-14603.9	2.53993	0.0192901	-0.502723	-0.0291535
865.668	-35971.6	-14603.9	2.54001	0.0146856	-0.514185	-0.0237972
865.685	-35971.6	-14603.9	2.54	0.0088801	-0.532986	-0.0189012
865.702	-35971.5	-14603.9	2.53998	0.0046817	-0.550882	-0.0144617
865.719	-35971.5	-14603.9	2.54007	-0.00138404	-0.5683	-0.0114679
865.736	-35971.4	-14603.8	2.53972	-0.00557458	-0.584353	-0.00933147
865.753	-35971.4	-14603.8	2.54221	-0.0115154	-0.608367	-0.0073437
865.77	-35971.4	-14603.8	2.54564	-0.0155115	-0.635375	-0.00358782
865.787	-35971.3	-14603.8	2.5494	-0.0217571	-0.663609	0.00108658
865.804	-35971.3	-14603.8	2.55015	-0.0260001	-0.687996	0.00565398
865.821	-35971.2	-14603.8	2.54997	-0.0295382	-0.710301	0.00842411
865.838	-35971.2	-14603.8	2.55001	-0.0301338	-0.719937	0.00968318
865.855	-35971.1	-14603.8	2.55	-0.0299072	-0.715363	0.00989778
865.872	-35971.1	-14603.8	2.55	-0.0301715	-0.701491	0.00888603
865.889	-35971.1	-14603.8	2.55	-0.0270642	-0.691372	0.00691563
865.906	-35971	-14603.8	2.55	-0.023919	-0.675506	0.00270667
865.923	-35971	-14603.8	2.55	-0.0173228	-0.656067	-0.00159823
865.94	-35970.9	-14603.8	2.54999	-0.0135875	-0.628495	-0.00728661
865.957	-35970.9	-14603.7	2.55003	-0.00709217	-0.595456	-0.0127329
865.974	-35970.8	-14603.7	2.5499	-0.000396151	-0.555888	-0.0191988
865.991	-35970.8	-14603.7	2.55333	0.00666667	-0.51	-0.0261438
866.008	-35970.8	-14603.7	2.55667	0.0133333	-0.463333	-0.0326797
866.025	-35970.7	-14603.7	2.56	0.02	-0.42	-0.0392157
866.042	-35970.7	-14603.7	2.55997	0.0269963	-0.377969	-0.0461192
866.059	-35970.6	-14603.7	2.56001	0.0300577	-0.352	-0.0514926
866.076	-35970.6	-14603.7	2.55994	0.0299762	-0.331298	-0.0559969
866.093	-35970.5	-14603.7	2.56024	0.029988	-0.318901	-0.0592095
866.11	-35970.5	-14603.6	2.56375	0.0300717	-0.312984	-0.0624112
866.127	-35970.4	-14603.6	2.56713	0.0297195	-0.313757	-0.0644826
866.144	-35970.4	-14603.6	2.57024	0.0261303	-0.322289	-0.0652834
866.161	-35970.4	-14603.6	2.56994	0.0222703	-0.340257	-0.0641105
866.178	-35970.3	-14603.6	2.57001	0.0158847	-0.365161	-0.0627289
866.195	-35970.3	-14603.6	2.57003	0.0120828	-0.397773	-0.0589925
866.212	-35970.2	-14603.6	2.56985	0.00502335	-0.431606	-0.0541659
866.229	-35970.2	-14603.6	2.5706	-0.00159367	-0.469087	-0.0474866
866.246	-35970.1	-14603.6	2.57436	-0.00885914	-0.508021	-0.0423363
866.263	-35970.1	-14603.5	2.57779	-0.0145126	-0.542572	-0.0398001
866.28	-35970	-14603.5	2.58026	-0.017803	-0.572235	-0.0391652
866.297	-35970	-14603.5	2.57992	-0.0203303	-0.596951	-0.0392304
866.314	-35970	-14603.5	2.58002	-0.0199189	-0.611952	-0.0392131
866.331	-35969.9	-14603.5	2.57999	-0.0200194	-0.623844	-0.0392117
866.348	-35969.9	-14603.5	2.58	-0.0200101	-0.627146	-0.0392344
866.365	-35969.8	-14603.5	2.58	-0.0199402	-0.62598	-0.0391449
866.382	-35969.8	-14603.5	2.58	-0.0202218	-0.619504	-0.0395628
866.399	-35969.8	-14603.5	2.57998	-0.0187117	-0.607781	-0.0411527
866.416	-35969.7	-14603.4	2.58007	-0.0149981	-0.590465	-0.0440984
866.433	-35969.7	-14603.4	2.57972	-0.0112965	-0.569171	-0.047168
866.45	-35969.6	-14603.4	2.58154	-0.00974582	-0.549428	-0.0482046
866.467	-35969.6	-14603.4	2.58507	-0.0100676	-0.529589	-0.0470449
866.484	-35969.5	-14603.4	2.58878	-0.00998405	-0.508518	-0.0438638
866.501	-35969.5	-14603.4	2.59026	-0.0100044	-0.489712	-0.041119
866.518	-35969.4	-14603.4	2.58994	-0.00999899	-0.474664	-0.0389369
866.535	-35969.4	-14603.3	2.59002	-0.0100003	-0.463064	-0.0368132
866.552	-35969.4	-14603.3	2.58999	-0.00999993	-0.455346	-0.0338204
866.569	-35969.3	-14603.3	2.59001	-0.01	-0.450693	-0.031117
866.586	-35969.3	-14603.3	2.58998	-0.01	-0.449674	-0.0289418
866.603	-35969.2	-14603.3	2.59007	-0.0099999	-0.451878	-0.0268995
866.62	-35969.2	-14603.3	2.58976	-0.0100003	-0.458326	-0.0237143
866.637	-35969.1	-14603.3	2.59244	-0.00999873	-0.464818	-0.0204153
866.654	-35969.1	-14603.2	2.59583	-0.0100048	-0.474475	-0.0164001
866.671	-35969.1	-14603.2	2.59958	-0.00998559	-0.481948	-0.0109582
866.688	-35969	-14603.2	2.60011	-0.0100563	-0.491733	-0.0036057
866.705	-35969	-14603.2	2.59997	-0.00978911	-0.498687	0.00485411
866.722	-35968.9	-14603.2	2.60001	-0.012649	-0.508305	0.0154005
866.739	-35968.9	-14603.2	2.6	-0.0162302	-0.515886	0.0269722
866.756	-35968.9	-14603.2	2.6	-0.0197705	-0.522697	0.0380134
866.773	-35968.8	-14603.1	2.6	-0.0200286	-0.526469	0.0474253
866.79	-35968.8	-14603.1	2.6	-0.0199923	-0.529886	0.0551741
866.807	-35968.7	-14603.1	2.59999	-0.020002	-0.53003	0.0607036
866.824	-35968.7	-14603.1	2.6	-0.02	-0.53	0.0653595
866.841	-35968.6	-14603.1	2.6	-0.02	-0.53	0.0675381
866.858	-35968.6	-14603	2.60333	-0.02	-0.53	0.0686275
866.875	-35968.5	-14603	2.60689	-0.02	-0.53	0.0686211
866.892	-35968.5	-14603	2.61009	-0.02	-0.53	0.0686272
866.909	-35968.5	-14603	2.60998	-0.02	-0.53	0.0686347
866.926	-35968.4	-14603	2.61001	-0.02	-0.53	0.0685657
866.943	-35968.4	-14603	2.61	-0.0200001	-0.53	0.0673443
866.96	-35968.4	-14602.9	2.61	-0.0199997	-0.53	0.0649974
866.977	-35968.3	-14602.9	2.61	-0.0200018	-0.530002	0.0614776
866.994	-35968.3	-14602.9	2.61	-0.0199932	-0.529993	0.0582766
867.011	-35968.2	-14602.9	2.61	-0.0200251	-0.530027	0.0548964
867.028	-35968.2	-14602.9	2.61	-0.0198724	-0.529862	0.0517858
867.045	-35968.1	-14602.9	2.60999	-0.0205261	-0.530565	0.0512457
867.062	-35968.1	-14602.8	2.61003	-0.0242223	-0.53408	0.0529644
867.079	-35968	-14602.8	2.60983	-0.0276531	-0.53841	0.0566211
867.096	-35968	-14602.8	2.61071	-0.0309662	-0.545144	0.0595742
867.113	-35968	-14602.8	2.61439	-0.0343695	-0.552878	0.0614579
867.13	-35967.9	-14602.8	2.61804	-0.0378664	-0.563491	0.0621801
867.147	-35967.9	-14602.7	2.62028	-0.0411688	-0.574344	0.0620485
867.164	-35967.9	-14602.7	2.61993	-0.0445273	-0.588308	0.0621732
867.181	-35967.8	-14602.7	2.62002	-0.0482942	-0.60261	0.0616825
867.198	-35967.8	-14602.7	2.61999	-0.0502584	-0.613559	0.0608065
867.215	-35967.7	-14602.7	2.62	-0.0499922	-0.618055	0.0614989
867.232	-35967.7	-14602.6	2.62	-0.049767	-0.622711	0.0661665
867.249	-35967.6	-14602.6	2.62	-0.0512904	-0.630731	0.0757061
867.266	-35967.6	-14602.6	2.62	-0.0550012	-0.64351	0.0911501
867.283	-35967.6	-14602.6	2.62	-0.0587042	-0.654658	0.11463
867.3	-35967.5	-14602.6	2.62	-0.0602522	-0.657273	0.14711
867.317	-35967.5	-14602.5	2.62	-0.0599405	-0.655025	0.191974
867.334	-35967.4	-14602.5	2.62	-0.0600164	-0.650943	0.240152
867.351	-35967.4	-14602.5	2.62	-0.0599957	-0.650127	0.281669
867.368	-35967.4	-14602.5	2.62	-0.0600006	-0.648062	0.314031
867.385	-35967.3	-14602.4	2.62	-0.0600012	-0.644808	0.333017
867.402	-35967.3	-14602.4	2.62	-0.0599946	-0.638865	0.340249
867.419	-35967.2	-14602.4	2.62	-0.0600203	-0.634607	0.340308
867.436	-35967.2	-14602.4	2.62	-0.0599317	-0.628897	0.334249
867.453	-35967.2	-14602.4	2.62	-0.0602717	-0.622127	0.329806
867.47	-35967.1	-14602.3	2.62	-0.0578091	-0.613193	0.335865
867.487	-35967.1	-14602.3	2.62	-0.0542071	-0.60245	0.368973
867.504	-35967	-14602.3	2.62	-0.0504603	-0.592296	0.430718
867.521	-35967	-14602.3	2.62	-0.0501513	-0.582491	0.517171
867.538	-35967	-14602.2	2.62	-0.0473876	-0.571638	0.627887
867.555	-35966.9	-14602.2	2.61998	-0.043954	-0.56445	0.737778
867.572	-35966.9	-14602.2	2.62006	-0.0403263	-0.557643	0.836043
867.589	-35966.8	-14602.2	2.61985	-0.0400869	-0.553766	0.916211
867.606	-35966.8	-14602.1	2.62288	-0.037146	-0.550064	0.965596
867.623	-35966.8	-14602.1	2.62645	-0.033536	-0.553077	0.988473
867.64	-35966.7	-14602.1	2.62989	-0.0301661	-0.556458	0.989611
867.657	-35966.7	-14602.1	2.63003	-0.0269762	-0.559914	0.974097
867.674	-35966.6	-14602	2.63	-0.02	-0.56	0.946623
867.691	-35966.6	-14602	2.63	-0.0133333	-0.563333	0.912854
867.708	-35966.6	-14602	2.63	-0.00333333	-0.566667	0.877996
867.725	-35966.5	-14602	2.62997	0.00385419	-0.570206	0.839966
867.742	-35966.5	-14601.9	2.63011	0.0137977	-0.573525	0.807439
867.759	-35966.5	-14601.9	2.63355	0.0205297	-0.576872	0.774954
867.776	-35966.4	-14601.9	2.63712	0.031025	-0.580409	0.753258
867.793	-35966.4	-14601.9	2.64018	0.0374488	-0.583705	0.754631
867.81	-35966.3	-14601.8	2.63989	0.0438803	-0.587123	0.788578
867.827	-35966.3	-14601.8	2.64028	0.0470935	-0.590151	0.846855
867.844	-35966.3	-14601.8	2.64396	0.05025	-0.589944	0.91822
867.861	-35966.2	-14601.8	2.64735	0.0499362	-0.590015	0.976847
867.878	-35966.2	-14601.7	2.65032	0.0500203	-0.589992	1.01978
867.895	-35966.2	-14601.7	2.64977	0.0499976	-0.590013	1.03882
867.912	-35966.1	-14601.7	2.65066	0.0499895	-0.589957	1.03983
867.929	-35966.1	-14601.7	2.65415	0.0500624	-0.590236	1.02819
867.946	-35966	-14601.6	2.65555	0.0502735	-0.591878	1.01828
867.963	-35966	-14601.6	2.65748	0.0496886	-0.593899	1.00727
867.98	-35966	-14601.6	2.66117	0.0479728	-0.595616	0.992833
867.997	-35965.9	-14601.5	2.66413	0.0459981	-0.597255	0.976936
868.014	-35965.9	-14601.5	2.66558	0.0442851	-0.598976	0.961151
868.031	-35965.8	-14601.5	2.66783	0.0426629	-0.60071	0.945834
868.048	-35965.8	-14601.5	2.67141	0.0410009	-0.602389	0.931093
868.065	-35965.8	-14601.4	2.67434	0.0392897	-0.603975	0.916852
868.082	-35965.7	-14601.4	2.67595	0.0375621	-0.605626	0.903273
868.099	-35965.7	-14601.4	2.67739	0.0358887	-0.607717	0.890821
868.116	-35965.7	-14601.3	2.67915	0.0341986	-0.609635	0.879628
868.133	-35965.6	-14601.3	2.68091	0.0322932	-0.609766	0.869458
868.15	-35965.6	-14601.3	2.68256	0.0305304	-0.607906	0.860219
868.167	-35965.6	-14601.3	2.68422	0.0297457	-0.60516	0.851944
868.184	-35965.5	-14601.2	2.68595	0.0298834	-0.601748	0.844198
868.201	-35965.5	-14601.2	2.68769	0.0300823	-0.597096	0.83618
868.218	-35965.4	-14601.2	2.6894	0.0300411	-0.591765	0.828247
868.235	-35965.4	-14601.1	2.69108	0.0299285	-0.587188	0.821643
868.252	-35965.4	-14601.1	2.69274	0.0299337	-0.584059	0.817019
868.269	-35965.3	-14601.1	2.69443	0.0301973	-0.582555	0.814718
868.286	-35965.3	-14601	2.69616	0.0301938	-0.582867	0.816434
868.303	-35965.3	-14601	2.69789	0.029063	-0.58514	0.824541
868.32	-35965.2	-14601	2.6996	0.0271288	-0.588958	0.83898
868.337	-35965.2	-14601	2.70128	0.0253087	-0.593615	0.858336
868.354	-35965.2	-14600.9	2.70294	0.0237096	-0.598745	0.881758
868.371	-35965.1	-14600.9	2.70463	0.0220608	-0.604116	0.908507
868.388	-35965.1	-14600.9	2.70636	0.0203138	-0.609188	0.936367
868.405	-35965	-14600.8	2.70809	0.0185383	-0.613335	0.962569
868.422	-35965	-14600.8	2.7098	0.0168527	-0.61638	0.98557
868.439	-35965	-14600.8	2.71147	0.0153201	-0.618401	1.00448
868.456	-35964.9	-14600.7	2.71313	0.0135763	-0.619842	1.01923
868.473	-35964.9	-14600.7	2.71484	0.0113756	-0.62127	1.03009
868.49	-35964.9	-14600.7	2.71657	0.0100145	-0.623194	1.03776
868.507	-35964.8	-14600.6	2.71827	0.0108973	-0.62605	1.04318
868.524	-35964.8	-14600.6	2.72	0.0133333	-0.63	1.04793
868.541	-35964.8	-14600.6	2.72177	0.016307	-0.634939	1.05373
868.558	-35964.7	-14600.5	2.72333	0.02	-0.64	1.06209
868.575	-35964.7	-14600.5	2.72468	0.0247533	-0.644189	1.07437
868.592	-35964.7	-14600.5	2.72684	0.0303458	-0.646761	1.09158
868.609	-35964.6	-14600.4	2.73042	0.0366518	-0.647334	1.11392
868.626	-35964.6	-14600.4	2.73362	0.0443362	-0.646527	1.13921
868.643	-35964.6	-14600.4	2.73521	0.0544402	-0.645024	1.16528
868.66	-35964.5	-14600.3	2.73695	0.0685988	-0.64309	1.19154
868.677	-35964.5	-14600.3	2.74025	0.0878096	-0.641091	1.21656
868.694	-35964.5	-14600.3	2.74395	0.110978	-0.639885	1.2359
868.711	-35964.4	-14600.2	2.7472	0.136559	-0.639844	1.24599
868.728	-35964.4	-14600.2	2.75101	0.162812	-0.639993	1.24657
868.745	-35964.4	-14600.2	2.75593	0.188269	-0.639825	1.23795
868.762	-35964.3	-14600.1	2.76124	0.21208	-0.640183	1.22069
868.779	-35964.3	-14600.1	2.76637	0.233463	-0.641681	1.19626
868.796	-35964.3	-14600.1	2.77154	0.251632	-0.644142	1.16795
868.813	-35964.2	-14600	2.77676	0.26605	-0.647416	1.13891
868.83	-35964.2	-14600	2.78168	0.276629	-0.65157	1.11163
868.847	-35964.2	-14600	2.78647	0.283654	-0.656522	1.08735
868.864	-35964.1	-14599.9	2.79219	0.287893	-0.661943	1.06552
868.881	-35964.1	-14599.9	2.79911	0.289863	-0.667267	1.04603
868.898	-35964.1	-14599.9	2.80622	0.289667	-0.671635	1.02961
868.915	-35964	-14599.8	2.81305	0.287866	-0.674982	1.01697
868.932	-35964	-14599.8	2.81993	0.285594	-0.678246	1.0086
868.949	-35964	-14599.7	2.8267	0.282555	-0.681662	1.00427
868.966	-35963.9	-14599.7	2.83266	0.27702	-0.684684	1.00295
868.983	-35963.9	-14599.7	2.83774	0.27111	-0.687897	1.00317
869	-35963.9	-14599.6	2.84257	0.270968	-0.693066	1.00297
869.017	-35963.8	-14599.6	2.8477	0.278504	-0.700205	0.999209
869.034	-35963.8	-14599.5	2.85355	0.291737	-0.707772	0.987755
869.051	-35963.8	-14599.5	2.86029	0.311997	-0.716012	0.965733
869.068	-35963.7	-14599.5	2.86795	0.34307	-0.726515	0.931321
869.085	-35963.7	-14599.4	2.87664	0.384047	-0.73889	0.883189
869.102	-35963.7	-14599.4	2.88654	0.430484	-0.75126	0.820656
869.119	-35963.6	-14599.4	2.89699	0.480955	-0.763172	0.746552
869.136	-35963.6	-14599.3	2.90696	0.536048	-0.775093	0.665798
869.153	-35963.6	-14599.3	2.91689	0.595284	-0.786736	0.580414
869.17	-35963.5	-14599.2	2.928	0.657373	-0.797459	0.490991
869.187	-35963.5	-14599.2	2.94032	0.719248	-0.807601	0.400919
869.204	-35963.5	-14599.2	2.95335	0.777015	-0.817942	0.315073
869.221	-35963.4	-14599.1	2.96737	0.82838	-0.828243	0.237111
869.238	-35963.4	-14599.1	2.98297	0.872019	-0.837968	0.169669
869.255	-35963.4	-14599	3.00016	0.907805	-0.848062	0.112585
869.272	-35963.4	-14599	3.01862	0.93616	-0.859755	0.0646716
869.289	-35963.3	-14598.9	3.03774	0.957845	-0.871959	0.0257604
869.306	-35963.3	-14598.9	3.05683	0.973576	-0.882937	-0.00421099
869.323	-35963.3	-14598.9	3.07558	0.982992	-0.892775	-0.0271387
869.34	-35963.2	-14598.8	3.09394	0.985767	-0.901938	-0.0455865
869.357	-35963.2	-14598.8	3.11225	0.983569	-0.90962	-0.0622032
869.374	-35963.2	-14598.7	3.13091	0.978283	-0.915112	-0.0793665
869.391	-35963.1	-14598.7	3.15	0.97	-0.92	-0.0980392
869.408	-35963.1	-14598.6	3.16928	0.958683	-0.926149	-0.118749
869.425	-35963.1	-14598.6	3.1877	0.94591	-0.933825	-0.141966
869.442	-35963	-14598.5	3.20457	0.933013	-0.943003	-0.168012
869.459	-35963	-14598.5	3.22098	0.919133	-0.954042	-0.19675
869.476	-35963	-14598.5	3.23802	0.903647	-0.967152	-0.228083
869.493	-35962.9	-14598.4	3.25537	0.888267	-0.981776	-0.262371
869.51	-35962.9	-14598.4	3.27259	0.874359	-0.997199	-0.29932
869.527	-35962.9	-14598.3	3.28968	0.860941	-1.01271	-0.336533
869.544	-35962.8	-14598.3	3.30655	0.847327	-1.02783	-0.372668
869.561	-35962.8	-14598.2	3.3228	0.834518	-1.04258	-0.40978
869.578	-35962.8	-14598.2	3.33827	0.822797	-1.05676	-0.449299
869.595	-35962.7	-14598.1	3.35365	0.810168	-1.06947	-0.48999
869.612	-35962.7	-14598.1	3.36923	0.79687	-1.08016	-0.531123
869.629	-35962.7	-14598	3.38437	0.78832	-1.08917	-0.573786
869.646	-35962.7	-14598	3.39909	0.788287	-1.09644	-0.619225
869.663	-35962.6	-14597.9	3.41481	0.796631	-1.10101	-0.668576
869.68	-35962.6	-14597.9	3.43202	0.813626	-1.10284	-0.722036
869.697	-35962.6	-14597.8	3.4494	0.840863	-1.10357	-0.778194
869.714	-35962.5	-14597.8	3.46644	0.876974	-1.10383	-0.834834
869.731	-35962.5	-14597.7	3.48403	0.916111	-1.10258	-0.888819
869.748	-35962.5	-14597.7	3.50242	0.954577	-1.10046	-0.938267
869.765	-35962.4	-14597.6	3.52094	0.991825	-1.1004	-0.982948
869.782	-35962.4	-14597.6	3.53966	1.02665	-1.10377	-1.02219
869.799	-35962.4	-14597.5	3.55956	1.05681	-1.10978	-1.05467
869.816	-35962.3	-14597.4	3.58037	1.08089	-1.11828	-1.07987
869.833	-35962.3	-14597.4	3.60049	1.09851	-1.12993	-1.09822
869.85	-35962.3	-14597.3	3.62024	1.10991	-1.14503	-1.11045
869.867	-35962.3	-14597.3	3.64161	1.11584	-1.16353	-1.11755
869.884	-35962.2	-14597.2	3.66425	1.11721	-1.18444	-1.12007
869.901	-35962.2	-14597.2	3.6857	1.11494	-1.20606	-1.11823
869.918	-35962.2	-14597.1	3.70603	1.10941	-1.22837	-1.11268
869.935	-35962.1	-14597	3.7272	1.10054	-1.25258	-1.10438
869.952	-35962.1	-14597	3.74908	1.08838	-1.27788	-1.09369
869.969	-35962.1	-14596.9	3.77017	1.07313	-1.30229	-1.08055
869.986	-35962	-14596.9	3.79061	1.05549	-1.32614	-1.06559
870.003	-35962	-14596.8	3.81143	1.03654	-1.35101	-1.04987
870.02	-35962	-14596.7	3.83203	1.01762	-1.37494	-1.03414
870.037	-35962	-14596.7	3.85103	1.00005	-1.3944	-1.01892
870.054	-35961.9	-14596.6	3.86906	0.983737	-1.40995	-1.0044
870.071	-35961.9	-14596.6	3.88756	0.967989	-1.42386	-0.990669
870.088	-35961.9	-14596.5	3.90662	0.952654	-1.43514	-0.978096
870.105	-35961.8	-14596.4	3.9257	0.937951	-1.4416	-0.967093
870.122	-35961.8	-14596.4	3.94448	0.924738	-1.44338	-0.957485
870.139	-35961.8	-14596.3	3.96287	0.913843	-1.44159	-0.948874
870.156	-35961.8	-14596.3	3.98116	0.904414	-1.43729	-0.94098
870.173	-35961.7	-14596.2	3.9998	0.895303	-1.43168	-0.933459
870.19	-35961.7	-14596.1	4.01887	0.887096	-1.42687	-0.925356
870.207	-35961.7	-14596	4.03816	0.880436	-1.42497	-0.915909
870.224	-35961.7	-14596	4.05667	0.873333	-1.42667	-0.906318
870.241	-35961.6	-14595.9	4.07359	0.864259	-1.43198	-0.898022
870.258	-35961.6	-14595.9	4.09	0.856667	-1.44	-0.891068
870.275	-35961.6	-14595.8	4.10705	0.854283	-1.44971	-0.885738
870.292	-35961.6	-14595.7	4.12434	0.856942	-1.46068	-0.884641
870.309	-35961.5	-14595.6	4.14139	0.864322	-1.47256	-0.89008
870.326	-35961.5	-14595.6	4.15875	0.878841	-1.48477	-0.901372
870.343	-35961.5	-14595.5	4.1769	0.901861	-1.4973	-0.917525
870.36	-35961.5	-14595.5	4.19554	0.930134	-1.51189	-0.938438
870.377	-35961.4	-14595.4	4.21434	0.959877	-1.52985	-0.963358
870.394	-35961.4	-14595.3	4.23339	0.988071	-1.55044	-0.989236
870.411	-35961.4	-14595.2	4.25298	1.01263	-1.573	-1.01343
870.428	-35961.4	-14595.2	4.27379	1.03339	-1.59793	-1.03525
870.445	-35961.3	-14595.1	4.29604	1.05022	-1.6252	-1.05421
870.462	-35961.3	-14595	4.31861	1.06242	-1.65324	-1.06978
870.479	-35961.3	-14595	4.34084	1.06997	-1.68	-1.08201
870.496	-35961.3	-14594.9	4.36336	1.07442	-1.70282	-1.09219
870.513	-35961.3	-14594.8	4.38602	1.07762	-1.72054	-1.10164
870.53	-35961.2	-14594.7	4.40722	1.08166	-1.7347	-1.11138
870.547	-35961.2	-14594.7	4.4269	1.08894	-1.74658	-1.12242
870.564	-35961.2	-14594.6	4.44755	1.10218	-1.75678	-1.13574
870.581	-35961.2	-14594.5	4.47	1.12231	-1.76665	-1.15213
870.598	-35961.1	-14594.4	4.49249	1.1476	-1.77872	-1.17205
870.615	-35961.1	-14594.3	4.51459	1.1779	-1.79411	-1.1955
870.632	-35961.1	-14594.3	4.53784	1.21519	-1.81202	-1.22194
870.649	-35961.1	-14594.2	4.56286	1.25886	-1.83197	-1.25164
870.666	-35961.1	-14594.1	4.58919	1.30533	-1.85386	-1.28562
870.683	-35961.1	-14594	4.61664	1.35188	-1.87648	-1.32211
870.7	-35961	-14594	4.64537	1.39668	-1.89735	-1.35635
870.717	-35961	-14593.9	4.67473	1.43477	-1.91443	-1.38482
870.734	-35961	-14593.8	4.70337	1.45865	-1.92625	-1.40533
870.751	-35961	-14593.7	4.73152	1.46695	-1.93238	-1.41654
870.768	-35961	-14593.7	4.76061	1.46328	-1.9332	-1.41792
870.785	-35961	-14593.6	4.78999	1.45177	-1.92916	-1.41113
870.802	-35960.9	-14593.5	4.81758	1.43665	-1.92074	-1.39947
870.819	-35960.9	-14593.4	4.84391	1.41972	-1.90847	-1.38539
870.836	-35960.9	-14593.3	4.87109	1.40118	-1.89285	-1.3706
870.853	-35960.9	-14593.2	4.89874	1.38213	-1.87333	-1.35603
870.87	-35960.9	-14593.1	4.92505	1.36409	-1.84902	-1.34213
870.887	-35960.9	-14593.1	4.95056	1.34721	-1.82265	-1.32951
870.904	-35960.9	-14593	4.977	1.33098	-1.79789	-1.31879
870.921	-35960.9	-14592.9	5.00381	1.31636	-1.76869	-1.31006
870.938	-35960.8	-14592.8	5.02963	1.30493	-1.72515	-1.30323
870.955	-35960.8	-14592.7	5.05533	1.29752	-1.6654	-1.29891
870.972	-35960.8	-14592.6	5.08251	1.29455	-1.59067	-1.29783
870.989	-35960.8	-14592.5	5.11015	1.29617	-1.49611	-1.29929
871.006	-35960.8	-14592.4	5.1365	1.30204	-1.37768	-1.30189
871.023	-35960.8	-14592.3	5.16185	1.30958	-1.25061	-1.30387
871.04	-35960.8	-14592.3	5.18704	1.31548	-1.1339	-1.30338
871.057	-35960.8	-14592.2	5.21189	1.31679	-1.03218	-1.29889
871.074	-35960.8	-14592.1	5.23608	1.31092	-0.945966	-1.289
871.091	-35960.7	-14592	5.26	1.29667	-0.876667	-1.27233
871.108	-35960.7	-14591.9	5.28408	1.27386	-0.82412	-1.24817
871.125	-35960.7	-14591.8	5.30807	1.24484	-0.780882	-1.21816
871.142	-35960.7	-14591.7	5.33161	1.21231	-0.738361	-1.1842
871.159	-35960.7	-14591.6	5.35468	1.17796	-0.690244	-1.14696
871.176	-35960.7	-14591.6	5.37726	1.14325	-0.634913	-1.10744
871.193	-35960.7	-14591.4	5.39921	1.10944	-0.584892	-1.06855
871.21	-35960.7	-14591.3	5.42029	1.07762	-0.552213	-1.03314
871.227	-35960.6	-14591.3	5.44003	1.04838	-0.539129	-1.00266
871.244	-35960.6	-14591.2	5.45842	1.02224	-0.541975	-0.977724
871.261	-35960.6	-14591.1	5.47657	0.999618	-0.547068	-0.957515
871.278	-35960.6	-14591	5.49534	0.981045	-0.542538	-0.940773
871.295	-35960.6	-14590.9	5.51454	0.967197	-0.524337	-0.925698
871.312	-35960.6	-14590.8	5.53367	0.95713	-0.490376	-0.910467
871.329	-35960.6	-14590.7	5.55188	0.946583	-0.440209	-0.893371
871.346	-35960.6	-14590.6	5.56873	0.93243	-0.372744	-0.872728
871.363	-35960.5	-14590.5	5.58459	0.9142	-0.285513	-0.846891
871.38	-35960.5	-14590.4	5.59999	0.891277	-0.182138	-0.815167
871.397	-35960.5	-14590.3	5.61554	0.86239	-0.0768383	-0.778503
871.414	-35960.5	-14590.2	5.63118	0.828074	0.0227304	-0.737867
871.431	-35960.5	-14590.1	5.64586	0.791527	0.12	-0.694019
871.448	-35960.5	-14590.1	5.6592	0.752577	0.214659	-0.647409
871.465	-35960.5	-14590	5.6718	0.706674	0.300619	-0.598118
871.482	-35960.4	-14589.9	5.68389	0.654407	0.37368	-0.546111
871.499	-35960.4	-14589.8	5.69522	0.602967	0.432487	-0.491307
871.516	-35960.4	-14589.7	5.70554	0.553808	0.475613	-0.435338
871.533	-35960.4	-14589.6	5.71471	0.502004	0.501351	-0.381518
871.55	-35960.4	-14589.5	5.72295	0.447954	0.507699	-0.329689
871.567	-35960.4	-14589.4	5.73078	0.396961	0.492947	-0.276572
871.584	-35960.3	-14589.3	5.73773	0.347942	0.466441	-0.222313
871.601	-35960.3	-14589.2	5.74249	0.294302	0.447017	-0.170169
871.618	-35960.3	-14589.1	5.74559	0.238438	0.442025	-0.120657
871.635	-35960.3	-14589	5.74889	0.189363	0.448997	-0.0721345
871.652	-35960.3	-14588.9	5.75234	0.147459	0.460332	-0.0242592
871.669	-35960.3	-14588.8	5.75468	0.107551	0.465595	0.022449
871.686	-35960.2	-14588.7	5.75619	0.0699926	0.460297	0.0682702
871.703	-35960.2	-14588.6	5.75802	0.0386848	0.443794	0.113795
871.72	-35960.2	-14588.5	5.75975	0.0146643	0.413095	0.157143
871.737	-35960.2	-14588.4	5.76026	-0.00276699	0.364885	0.195395
871.754	-35960.2	-14588.3	5.76003	-0.0145833	0.304783	0.22895
871.771	-35960.1	-14588.2	5.76013	-0.0219141	0.242758	0.25963
871.788	-35960.1	-14588.1	5.76011	-0.0261328	0.188177	0.287409
871.805	-35960.1	-14588	5.75893	-0.0286108	0.149487	0.311724
871.822	-35960.1	-14587.9	5.757	-0.0298858	0.130979	0.334642
871.839	-35960.1	-14587.8	5.75525	-0.030186	0.134696	0.359027
871.856	-35960	-14587.8	5.75355	-0.0300209	0.159214	0.385622
871.873	-35960	-14587.7	5.75159	-0.0299344	0.201071	0.414166
871.89	-35960	-14587.6	5.75005	-0.0299941	0.253431	0.443782
871.907	-35960	-14587.4	5.74973	-0.0300821	0.308925	0.473412
871.924	-35960	-14587.4	5.75	-0.03	0.363333	0.502179
871.941	-35959.9	-14587.3	5.75008	-0.0297209	0.414737	0.529476
871.958	-35959.9	-14587.2	5.75	-0.03	0.466667	0.555556
871.975	-35959.9	-14587.1	5.74998	-0.0314642	0.523013	0.581051
871.992	-35959.9	-14587	5.75	-0.0334466	0.583667	0.607251
872.009	-35959.9	-14586.9	5.75003	-0.0352097	0.646606	0.63505
872.026	-35959.8	-14586.8	5.74999	-0.0368651	0.706747	0.66346
872.043	-35959.8	-14586.7	5.74992	-0.0385796	0.761452	0.691626
872.06	-35959.8	-14586.6	5.75003	-0.0401737	0.816786	0.720184
872.077	-35959.8	-14586.5	5.75029	-0.0416646	0.876365	0.749291
872.094	-35959.7	-14586.4	5.74982	-0.0437925	0.932598	0.777026
872.111	-35959.7	-14586.3	5.74817	-0.0470367	0.978636	0.801645
872.128	-35959.7	-14586.2	5.74624	-0.0509486	1.01406	0.822704
872.145	-35959.7	-14586.1	5.74463	-0.0547059	1.03576	0.840032
872.162	-35959.6	-14586	5.74288	-0.0570093	1.03338	0.853627
872.179	-35959.6	-14585.9	5.74095	-0.0572518	1.00371	0.863492
872.196	-35959.6	-14585.8	5.7398	-0.0563388	0.959805	0.869598
872.213	-35959.6	-14585.7	5.7398	-0.0548175	0.91294	0.872253
872.23	-35959.5	-14585.6	5.74006	-0.0523128	0.867864	0.872345
872.247	-35959.5	-14585.6	5.74005	-0.0489157	0.826164	0.870454
872.264	-35959.5	-14585.5	5.73998	-0.0455223	0.785726	0.866618
872.281	-35959.5	-14585.4	5.73999	-0.0422714	0.74474	0.86109
872.298	-35959.4	-14585.3	5.74	-0.0381204	0.702319	0.854494
872.315	-35959.4	-14585.2	5.74	-0.0329848	0.658777	0.847386
872.332	-35959.4	-14585.1	5.74	-0.0281009	0.615922	0.840192
872.349	-35959.3	-14585	5.74	-0.0244968	0.578359	0.833365
872.366	-35959.3	-14584.9	5.74	-0.0228044	0.553905	0.827395
872.383	-35959.3	-14584.8	5.74	-0.0229115	0.545618	0.822834
872.4	-35959.3	-14584.7	5.74	-0.0239597	0.551292	0.820253
872.417	-35959.2	-14584.6	5.74	-0.0256852	0.570803	0.819333
872.434	-35959.2	-14584.5	5.74001	-0.0283775	0.606014	0.818988
872.451	-35959.2	-14584.4	5.74002	-0.0318322	0.655938	0.818975
872.468	-35959.1	-14584.4	5.73995	-0.0354506	0.717194	0.819709
872.485	-35959.1	-14584.3	5.73994	-0.0388712	0.785311	0.820942
872.502	-35959.1	-14584.2	5.7402	-0.0419784	0.855256	0.82193
872.519	-35959.1	-14584.1	5.74023	-0.0452809	0.925225	0.822393
872.536	-35959	-14584	5.73914	-0.0495114	0.995202	0.822327
872.553	-35959	-14583.9	5.73723	-0.0529587	1.05992	0.821041
872.57	-35959	-14583.8	5.73549	-0.0525393	1.11114	0.817448
872.587	-35958.9	-14583.7	5.73381	-0.0481171	1.14696	0.81121
872.604	-35958.9	-14583.6	5.73161	-0.0411419	1.16851	0.802476
872.621	-35958.9	-14583.5	5.73006	-0.0318919	1.17181	0.791792
872.638	-35958.8	-14583.4	5.7308	-0.0203537	1.15161	0.780082
872.655	-35958.8	-14583.3	5.73295	-0.00855762	1.11181	0.769516
872.672	-35958.8	-14583.3	5.73483	0.000797243	1.05979	0.762579
872.689	-35958.7	-14583.2	5.73646	0.00631034	1.00058	0.760293
872.706	-35958.7	-14583.1	5.73835	0.00757643	0.938246	0.763132
872.723	-35958.7	-14583	5.73989	0.00675758	0.876948	0.771945
872.74	-35958.6	-14582.9	5.74027	0.00646234	0.82009	0.787263
872.757	-35958.6	-14582.8	5.74001	0.00666029	0.76645	0.80704
872.774	-35958.6	-14582.7	5.73993	0.00661303	0.714224	0.828741
872.791	-35958.5	-14582.6	5.74	0.00666667	0.666667	0.851852
872.808	-35958.5	-14582.5	5.74002	0.00710481	0.627545	0.876509
872.825	-35958.4	-14582.4	5.74	0.00666667	0.596667	0.90305
872.842	-35958.4	-14582.3	5.73999	0.00409657	0.57433	0.931779
872.859	-35958.4	-14582.2	5.74	-0.000296288	0.566769	0.962658
872.876	-35958.3	-14582.1	5.74001	-0.00564099	0.578502	0.995205
872.893	-35958.3	-14582	5.74	-0.0104954	0.603326	1.02773
872.91	-35958.3	-14582	5.73998	-0.0139671	0.634664	1.0586
872.927	-35958.2	-14581.9	5.74001	-0.0170523	0.671226	1.08709
872.944	-35958.2	-14581.8	5.74008	-0.0205635	0.711353	1.11257
872.961	-35958.2	-14581.7	5.73995	-0.0238601	0.749716	1.13423
872.978	-35958.1	-14581.6	5.73971	-0.0261027	0.782224	1.15137
872.995	-35958.1	-14581.5	5.74025	-0.0265891	0.809251	1.16367
873.012	-35958	-14581.4	5.74194	-0.0251231	0.831239	1.17126
873.029	-35958	-14581.3	5.74386	-0.0224882	0.847452	1.17509
873.046	-35958	-14581.2	5.74546	-0.0192686	0.857202	1.17606
873.063	-35957.9	-14581.2	5.74723	-0.0155071	0.860139	1.17482
873.08	-35957.9	-14581.1	5.74915	-0.011743	0.856153	1.17178
873.097	-35957.9	-14581	5.75022	-0.00942794	0.845501	1.16693
873.114	-35957.8	-14580.9	5.75018	-0.00818135	0.828826	1.16035
873.131	-35957.8	-14580.8	5.74994	-0.00484911	0.807288	1.15228
873.148	-35957.7	-14580.7	5.74996	0.0017966	0.782301	1.14267
873.165	-35957.7	-14580.6	5.75001	0.0102749	0.755527	1.13122
873.182	-35957.7	-14580.5	5.74999	0.0190469	0.728051	1.11904
873.199	-35957.6	-14580.4	5.75003	0.0267205	0.700228	1.10902
873.216	-35957.6	-14580.3	5.75007	0.0319689	0.673236	1.10289
873.233	-35957.5	-14580.3	5.74986	0.0335766	0.649132	1.10091
873.25	-35957.5	-14580.2	5.74974	0.0316699	0.628627	1.10362
873.267	-35957.5	-14580.1	5.75066	0.0278421	0.611012	1.11178
873.284	-35957.4	-14580	5.75253	0.0241964	0.597265	1.12461
873.301	-35957.4	-14579.9	5.75436	0.0231282	0.589752	1.13986
873.318	-35957.3	-14579.8	5.75602	0.0252796	0.587183	1.15574
873.335	-35957.3	-14579.7	5.75797	0.0299348	0.585443	1.17084
873.352	-35957.3	-14579.6	5.75968	0.0369291	0.58194	1.18424
873.369	-35957.2	-14579.5	5.76008	0.0463837	0.575203	1.19541
873.386	-35957.2	-14579.4	5.75989	0.0569918	0.564175	1.20456
873.403	-35957.1	-14579.4	5.76086	0.0666377	0.548548	1.21246
873.42	-35957.1	-14579.3	5.76285	0.0748755	0.532889	1.22025
873.437	-35957	-14579.2	5.76471	0.0821872	0.523354	1.2293
873.454	-35957	-14579.1	5.7663	0.0886283	0.515815	1.24082
873.471	-35957	-14579	5.76793	0.0941075	0.502152	1.25574
873.488	-35956.9	-14578.9	5.76968	0.099109	0.483413	1.2734
873.505	-35956.9	-14578.8	5.77147	0.10426	0.463193	1.29235
873.522	-35956.8	-14578.7	5.77309	0.109206	0.431355	1.31149
873.539	-35956.8	-14578.6	5.77441	0.113268	0.375544	1.32989
873.556	-35956.8	-14578.6	5.77634	0.116359	0.307737	1.34674
873.573	-35956.7	-14578.5	5.77976	0.118607	0.246533	1.36129
873.59	-35956.7	-14578.4	5.78318	0.119952	0.190039	1.37304
873.607	-35956.6	-14578.3	5.78496	0.120332	0.131612	1.38161
873.624	-35956.6	-14578.2	5.78667	0.12	0.0766667	1.38671
873.641	-35956.5	-14578.1	5.78999	0.119894	0.0317222	1.38798
873.658	-35956.5	-14578	5.79333	0.123333	-0.00666667	1.38453
873.675	-35956.5	-14577.9	5.79509	0.133117	-0.0428777	1.37551
873.692	-35956.4	-14577.8	5.79681	0.147599	-0.0750531	1.36061
873.709	-35956.4	-14577.7	5.80006	0.164899	-0.0998831	1.3402
873.726	-35956.3	-14577.7	5.80373	0.18608	-0.114417	1.31625
873.743	-35956.3	-14577.6	5.80687	0.21125	-0.117446	1.29059
873.76	-35956.3	-14577.5	5.8105	0.23607	-0.112473	1.26366
873.777	-35956.2	-14577.4	5.81545	0.257268	-0.103125	1.23575
873.794	-35956.2	-14577.3	5.82097	0.276778	-0.0910636	1.20741
873.811	-35956.1	-14577.2	5.82625	0.296899	-0.0767522	1.17897
873.828	-35956.1	-14577.1	5.8311	0.318636	-0.0586353	1.14996
873.845	-35956	-14577	5.83582	0.34278	-0.0360117	1.11962
873.862	-35956	-14577	5.84147	0.370075	-0.0105089	1.08675
873.879	-35956	-14576.9	5.84838	0.400578	0.0157446	1.05133
873.896	-35955.9	-14576.8	5.85528	0.432962	0.0401735	1.01587
873.913	-35955.9	-14576.7	5.8617	0.465305	0.0601117	0.981933
873.93	-35955.8	-14576.6	5.86898	0.494961	0.07285	0.948969
873.947	-35955.8	-14576.5	5.87761	0.520929	0.0773334	0.916718
873.964	-35955.8	-14576.4	5.88636	0.545148	0.0753824	0.885782
873.981	-35955.7	-14576.3	5.89479	0.569136	0.0699011	0.856106
873.998	-35955.7	-14576.2	5.90389	0.593378	0.0648949	0.826571
874.015	-35955.6	-14576.1	5.91416	0.618821	0.0616911	0.797158
874.032	-35955.6	-14576	5.92537	0.647019	0.0580401	0.769327
874.049	-35955.5	-14576	5.93711	0.677382	0.0492107	0.744128
874.066	-35955.5	-14575.9	5.94881	0.707018	0.0282823	0.722076
874.083	-35955.5	-14575.8	5.9607	0.73446	-0.00516195	0.703984
874.1	-35955.4	-14575.7	5.97378	0.759847	-0.0444696	0.690949
874.117	-35955.4	-14575.6	5.98771	0.782183	-0.0843175	0.68293
874.134	-35955.3	-14575.5	6.00104	0.799501	-0.120859	0.678817
874.151	-35955.3	-14575.4	6.01419	0.81222	-0.148977	0.677519
874.168	-35955.3	-14575.3	6.02895	0.822572	-0.162969	0.677999
874.185	-35955.2	-14575.2	6.04469	0.831003	-0.16443	0.679275
