# Supplementary material for: Extraction of driving behavior primitives considering driver expectation and vehicle dynamics
Source: PLoS One. 2025 Dec 31;20(12):e0340123. doi: 10.1371/journal.pone.0340123 (PMC12755792; doi:10.1371/journal.pone.0340123)
Supplement: S2 File — The dataset utilized in this study is organized into two main folders, categorizing driving scenarios into straight driving and turning maneuvers. These folders contain the raw, unprocessed behavioral data. For a detailed description of the variables and format within the.xlsx files, please refer to the accompanying readme.txt file. (ZIP) [file pone.0340123.s002.zip › DataSetForPimitiveExaction-2/turning/d2c17_w_2.xlsx]

## Sheet: Sheet1
757.678	-36157.7	-14541	0.0347678	0.607683	-6.6746e-05	0.628205
757.695	-36157.7	-14541	0.0447613	0.688599	0.000238297	0.592977
757.712	-36157.7	-14541	0.0567843	0.750662	-0.0014835	0.578285
757.729	-36157.7	-14541	0.0708626	0.793059	-0.0052715	0.571262
757.746	-36157.7	-14541	0.0846732	0.828965	-0.00862978	0.567515
757.763	-36157.7	-14541	0.0974451	0.854738	-0.0119579	0.566436
757.78	-36157.7	-14541	0.113501	0.872097	-0.0153505	0.570823
757.797	-36157.7	-14541	0.131229	0.885722	-0.0191227	0.583303
757.814	-36157.7	-14541	0.145347	0.894926	-0.0201882	0.608107
757.831	-36157.7	-14541	0.159215	0.899283	-0.0199774	0.650466
757.848	-36157.7	-14541	0.172562	0.900186	-0.01993	0.703622
757.865	-36157.6	-14541	0.188161	0.899881	-0.0203033	0.761682
757.882	-36157.7	-14541	0.205834	0.90025	-0.0176074	0.833961
757.899	-36157.6	-14541	0.223063	0.897556	-0.0141397	0.917648
757.916	-36157.6	-14541	0.236878	0.894187	-0.010541	1.01489
757.933	-36157.6	-14541	0.250906	0.890371	-0.00990312	1.12774
757.95	-36157.6	-14541	0.26408	0.890103	-0.0100223	1.24153
757.967	-36157.6	-14541	0.280514	0.887376	-0.0100085	1.35846
757.984	-36157.6	-14541	0.294891	0.883776	-0.00995981	1.49806
758.001	-36157.6	-14541	0.311538	0.880187	-0.0101603	1.64219
758.018	-36157.6	-14541	0.324908	0.880118	-0.0071092	1.78666
758.035	-36157.6	-14541	0.342354	0.876902	-0.00357616	1.93197
758.052	-36157.6	-14541	0.355944	0.87354	-1.95137e-05	2.06042
758.069	-36157.6	-14541	0.369165	0.870115	-0.00308034	2.18115
758.086	-36157.6	-14541	0.383333	0.87	-0.00666667	2.30719
758.103	-36157.6	-14541	0.396667	0.87	-0.01	2.42266
758.12	-36157.6	-14541	0.413333	0.866667	-0.01	2.52941
758.137	-36157.6	-14541	0.427595	0.8631	-0.0100063	2.6283
758.154	-36157.6	-14541	0.444182	0.859944	-0.00999886	2.70447
758.171	-36157.5	-14541	0.457604	0.859904	-0.00999827	2.76821
758.188	-36157.5	-14541	0.475192	0.856206	-0.0100168	2.82142
758.205	-36157.5	-14541	0.488134	0.852965	-0.00993539	2.86007
758.222	-36157.5	-14541	0.501685	0.84958	-0.0102475	2.88731
758.239	-36157.5	-14541	0.515625	0.846089	-0.0140636	2.90719
758.256	-36157.5	-14541	0.529484	0.84265	-0.0169573	2.92346
758.273	-36157.5	-14541.1	0.545933	0.8398	-0.0162258	2.94449
758.29	-36157.5	-14541	0.560517	0.84006	-0.0123482	2.97332
758.307	-36157.5	-14541.1	0.576564	0.840008	-0.00977105	3.00399
758.324	-36157.5	-14541.1	0.590614	0.839908	-0.0100581	3.03413
758.341	-36157.5	-14541.1	0.607756	0.840537	-0.00998197	3.05801
758.358	-36157.5	-14541.1	0.620406	0.845087	-0.0100048	3.07013
758.375	-36157.4	-14541.1	0.634172	0.852062	-0.00999879	3.07261
758.392	-36157.4	-14541.1	0.648142	0.859316	-0.0100004	3.0677
758.409	-36157.4	-14541.1	0.661273	0.864531	-0.0099999	3.06003
758.426	-36157.4	-14541.1	0.675037	0.868881	-0.01	3.04954
758.443	-36157.4	-14541.1	0.688705	0.876001	-0.00999999	3.03668
758.46	-36157.4	-14541.1	0.703148	0.88376	-0.01	3.01992
758.477	-36157.4	-14541.1	0.720629	0.894386	-0.01	2.99723
758.494	-36157.4	-14541.1	0.738188	0.905005	-0.00999991	2.9693
758.511	-36157.4	-14541.1	0.753176	0.913387	-0.0100003	2.9405
758.528	-36157.3	-14541.1	0.766357	0.919824	-0.00999885	2.90706
758.545	-36157.3	-14541.1	0.782023	0.927887	-0.0100048	2.86691
758.562	-36157.3	-14541.1	0.798759	0.942184	-0.00998201	2.81774
758.579	-36157.3	-14541.1	0.816034	0.969712	-0.0100633	2.75441
758.596	-36157.3	-14541.1	0.833267	1.00135	-0.00974166	2.68403
758.613	-36157.3	-14541.1	0.849653	1.03136	-0.0116481	2.61099
758.63	-36157.3	-14541.1	0.86715	1.07448	-0.0156857	2.52332
758.647	-36157.3	-14541.1	0.884035	1.12948	-0.0170666	2.42597
758.664	-36157.2	-14541.1	0.902274	1.18885	-0.0149873	2.32515
758.681	-36157.2	-14541.1	0.925955	1.24727	-0.00887768	2.21615
758.698	-36157.2	-14541.1	0.94997	1.29933	-0.00187258	2.11159
758.715	-36157.2	-14541.1	0.972953	1.34466	0.00459516	2.01513
758.732	-36157.2	-14541.1	0.997543	1.38249	0.0118443	1.9192
758.749	-36157.2	-14541.1	1.02128	1.41086	0.0178165	1.8333
758.766	-36157.1	-14541.2	1.04436	1.43481	0.0304537	1.75595
758.783	-36157.1	-14541.2	1.06898	1.45605	0.0388443	1.67539
758.8	-36157.1	-14541.2	1.0927	1.4815	0.0460745	1.59689
758.817	-36157.1	-14541.2	1.1155	1.51532	0.0442102	1.51138
758.834	-36157.1	-14541.2	1.14337	1.56968	0.0404295	1.40997
758.851	-36157.1	-14541.2	1.17006	1.62675	0.0367964	1.30619
758.868	-36157	-14541.2	1.19984	1.68562	0.0393179	1.20225
758.885	-36157	-14541.2	1.22831	1.75858	0.0462019	1.09055
758.902	-36157	-14541.2	1.25825	1.84464	0.0531119	0.974611
758.919	-36157	-14541.2	1.28811	1.9434	0.0534395	0.833362
758.936	-36156.9	-14541.2	1.32333	2.06333	0.05	0.642702
758.953	-36156.9	-14541.2	1.36	2.17333	0.04	0.418301
758.97	-36156.9	-14541.2	1.39667	2.29	0.03	0.139434
758.987	-36156.9	-14541.2	1.43912	2.43209	0.0229442	-0.225329
759.004	-36156.9	-14541.3	1.47904	2.58217	0.016285	-0.619508
759.021	-36156.8	-14541.3	1.52279	2.73217	0.00956277	-1.03645
759.038	-36156.8	-14541.3	1.57255	2.87562	0.00274827	-1.47218
759.055	-36156.8	-14541.3	1.62269	2.99717	-0.000324504	-1.86724
759.072	-36156.8	-14541.3	1.67663	3.11812	-0.00380339	-2.24533
759.089	-36156.7	-14541.3	1.73297	3.24532	-0.00698222	-2.613
759.106	-36156.7	-14541.3	1.78615	3.36352	-0.00625934	-2.91982
759.123	-36156.7	-14541.3	1.84433	3.47141	-0.00258874	-3.18662
759.14	-36156.6	-14541.3	1.9079	3.56303	0.000301208	-3.40966
759.157	-36156.6	-14541.3	1.96719	3.63583	-0.000216164	-3.56483
759.174	-36156.6	-14541.3	2.0281	3.69695	0.000609803	-3.67788
759.191	-36156.5	-14541.4	2.09213	3.74567	0.00440636	-3.75154
759.208	-36156.5	-14541.4	2.15502	3.77891	0.00761007	-3.78958
759.225	-36156.5	-14541.4	2.21966	3.80192	0.0110409	-3.80562
759.242	-36156.4	-14541.4	2.28627	3.81342	0.0145363	-3.80598
759.259	-36156.4	-14541.4	2.34833	3.82464	0.0178171	-3.79914
759.276	-36156.4	-14541.4	2.41487	3.84562	0.0212628	-3.79395
759.293	-36156.3	-14541.4	2.48363	3.87678	0.0246612	-3.79288
759.31	-36156.3	-14541.4	2.54558	3.91069	0.028286	-3.79321
759.327	-36156.2	-14541.4	2.61081	3.94244	0.0301979	-3.7923
759.344	-36156.2	-14541.5	2.67827	3.96733	0.0301804	-3.78952
759.361	-36156.2	-14541.5	2.74427	3.98239	0.0287185	-3.78905
759.378	-36156.1	-14541.5	2.81331	3.98917	0.025015	-3.79362
759.395	-36156.1	-14541.5	2.88249	3.9886	0.0212151	-3.80253
759.412	-36156	-14541.5	2.94809	3.98511	0.0200546	-3.81185
759.429	-36156	-14541.5	3.01754	3.9798	0.0183859	-3.82083
759.446	-36155.9	-14541.6	3.08637	3.97275	0.0146865	-3.82939
759.463	-36155.9	-14541.6	3.152	3.96501	0.0111084	-3.83545
759.48	-36155.8	-14541.6	3.22176	3.95011	0.00979856	-3.83603
759.497	-36155.8	-14541.6	3.29016	3.93062	0.0100552	-3.82932
759.514	-36155.7	-14541.6	3.35625	3.90876	0.00998525	-3.81791
759.531	-36155.7	-14541.6	3.4238	3.88222	0.0100036	-3.8005
759.548	-36155.6	-14541.7	3.48835	3.85013	0.00999771	-3.77704
759.565	-36155.5	-14541.7	3.55092	3.8148	0.0100055	-3.7475
759.582	-36155.5	-14541.7	3.61758	3.77329	0.00998305	-3.71145
759.599	-36155.4	-14541.7	3.68218	3.73288	0.0100666	-3.67437
759.616	-36155.4	-14541.7	3.74273	3.69021	0.00975042	-3.63582
759.633	-36155.3	-14541.8	3.80214	3.64741	0.0124223	-3.59438
759.65	-36155.2	-14541.8	3.86563	3.59858	0.0160029	-3.54765
759.667	-36155.2	-14541.8	3.92586	3.55215	0.0196901	-3.50007
759.684	-36155.1	-14541.8	3.98938	3.4967	0.0198957	-3.44755
759.701	-36155	-14541.8	4.04688	3.44292	0.022915	-3.39404
759.718	-36155	-14541.9	4.10309	3.38698	0.0260965	-3.34003
759.735	-36154.9	-14541.9	4.16316	3.3268	0.032914	-3.28121
759.752	-36154.8	-14541.9	4.22016	3.26996	0.0395377	-3.22542
759.769	-36154.8	-14541.9	4.2734	3.21336	0.0493611	-3.17007
759.786	-36154.7	-14542	4.33	3.15667	0.06	-3.11111
759.803	-36154.6	-14542	4.38	3.10333	0.07	-3.05664
759.82	-36154.6	-14542	4.43333	3.05333	0.08	-3.00436
759.837	-36154.5	-14542	4.48638	3.00026	0.0941636	-2.95125
759.854	-36154.4	-14542	4.53611	2.9505	0.10746	-2.90364
759.871	-36154.4	-14542.1	4.58286	2.90404	0.120702	-2.86037
759.888	-36154.3	-14542.1	4.63228	2.86671	0.131183	-2.824
759.905	-36154.2	-14542.1	4.67901	2.84359	0.141131	-2.791
759.922	-36154.1	-14542.1	4.72925	2.79919	0.151351	-2.7419
759.939	-36154.1	-14542.2	4.77863	2.71212	0.161093	-2.65688
759.956	-36154	-14542.2	4.82395	2.59354	0.163715	-2.53683
759.973	-36153.9	-14542.2	4.8642	2.42318	0.167596	-2.36398
759.99	-36153.8	-14542.2	4.9052	2.17496	0.175754	-2.13079
760.007	-36153.7	-14542.3	4.93798	1.90611	0.184782	-1.87511
760.024	-36153.7	-14542.3	4.96981	1.61904	0.186798	-1.59567
760.041	-36153.6	-14542.3	4.99375	1.31771	0.186475	-1.30311
760.058	-36153.5	-14542.4	5.01556	1.03767	0.187368	-1.03292
760.075	-36153.4	-14542.4	5.03099	0.773728	0.191107	-0.780745
760.092	-36153.3	-14542.4	5.04267	0.543135	0.194095	-0.55124
760.109	-36153.3	-14542.4	5.04824	0.33561	0.199175	-0.350926
760.126	-36153.2	-14542.5	5.05021	0.173815	0.203888	-0.194347
760.143	-36153.1	-14542.5	5.04994	0.0518661	0.203299	-0.0713245
760.16	-36153	-14542.5	5.05002	-0.0288801	0.202867	0.00633383
760.177	-36152.9	-14542.5	5.05	-0.0748514	0.205728	0.0544424
760.194	-36152.8	-14542.6	5.05	-0.0916526	0.213304	0.0754857
760.211	-36152.8	-14542.6	5.05	-0.0929694	0.219851	0.0782228
760.228	-36152.7	-14542.6	5.05	-0.08442	0.22618	0.0700376
760.245	-36152.6	-14542.7	5.05	-0.0664102	0.236629	0.0540246
760.262	-36152.5	-14542.7	5.05	-0.0452723	0.250314	0.0326869
760.279	-36152.5	-14542.7	5.05	-0.0167729	0.264564	0.00576006
760.296	-36152.4	-14542.7	5.05	0.0143145	0.274857	-0.0244693
760.313	-36152.3	-14542.8	5.05001	0.0459609	0.278335	-0.0548678
760.33	-36152.2	-14542.8	5.04998	0.0793815	0.284091	-0.0858038
760.347	-36152.1	-14542.8	5.05008	0.10635	0.290548	-0.110596
760.364	-36152	-14542.9	5.04968	0.121815	0.300488	-0.123669
760.381	-36152	-14542.9	5.05215	0.119921	0.303754	-0.124006
760.398	-36151.9	-14542.9	5.05567	0.107383	0.303673	-0.114808
760.415	-36151.8	-14543	5.05928	0.0939039	0.2992	-0.101687
760.432	-36151.7	-14543	5.06013	0.0802082	0.28966	-0.0915431
760.449	-36151.6	-14543	5.05996	0.0640419	0.274175	-0.0921069
760.466	-36151.6	-14543	5.06001	0.0471205	0.257087	-0.111439
760.483	-36151.5	-14543.1	5.06	0.0321885	0.242189	-0.147428
760.5	-36151.4	-14543.1	5.06	0.0216346	0.231659	-0.188922
760.517	-36151.3	-14543.1	5.06	0.0118847	0.221785	-0.229543
760.534	-36151.2	-14543.2	5.06	0.00111835	0.211386	-0.279992
760.551	-36151.1	-14543.2	5.06	-0.00612104	0.198259	-0.336319
760.568	-36151.1	-14543.2	5.06	-0.00963198	0.184985	-0.395075
760.585	-36151	-14543.2	5.06	-0.0131297	0.17073	-0.450304
760.602	-36150.9	-14543.3	5.06	-0.01645	0.160571	-0.491427
760.619	-36150.8	-14543.3	5.06	-0.0198937	0.150515	-0.523278
760.636	-36150.8	-14543.3	5.06	-0.02	0.143333	-0.553377
760.653	-36150.7	-14543.4	5.06	-0.02	0.136667	-0.583878
760.67	-36150.6	-14543.4	5.06	-0.02	0.133333	-0.618736
760.687	-36150.5	-14543.4	5.06	-0.0200006	0.129869	-0.656799
760.704	-36150.4	-14543.5	5.06	-0.0199993	0.130129	-0.687846
760.721	-36150.4	-14543.5	5.06	-0.0200024	0.133569	-0.710272
760.738	-36150.3	-14543.5	5.06	-0.0199818	0.136939	-0.725892
760.755	-36150.2	-14543.6	5.06	-0.0200691	0.136212	-0.736473
760.772	-36150.1	-14543.6	5.06	-0.0197362	0.128921	-0.746147
760.789	-36150	-14543.6	5.06	-0.016031	0.117717	-0.752181
760.806	-36149.9	-14543.7	5.06	-0.012666	0.104526	-0.749156
760.823	-36149.9	-14543.7	5.06	-0.00979425	0.0900185	-0.733874
760.84	-36149.8	-14543.7	5.06	-0.0100681	0.0684469	-0.709874
760.857	-36149.7	-14543.7	5.06	-0.00998182	0.048365	-0.686484
760.874	-36149.6	-14543.8	5.06	-0.0100046	0.0235958	-0.66682
760.891	-36149.5	-14543.8	5.06	-0.00999857	-0.00508651	-0.651818
760.908	-36149.5	-14543.8	5.06	-0.0100004	-0.0369893	-0.641021
760.925	-36149.4	-14543.9	5.06	-0.0099999	-0.0739747	-0.632632
760.942	-36149.3	-14543.9	5.06	-0.01	-0.109019	-0.624945
760.959	-36149.2	-14543.9	5.06	-0.00999999	-0.139653	-0.618927
760.976	-36149.1	-14544	5.06	-0.01	-0.167091	-0.613637
760.993	-36149.1	-14544	5.06	-0.01	-0.191275	-0.610033
761.01	-36149	-14544	5.06	-0.01	-0.206383	-0.608023
761.027	-36148.9	-14544	5.06	-0.01	-0.214514	-0.60607
761.044	-36148.8	-14544.1	5.06	-0.01	-0.212046	-0.601781
761.061	-36148.7	-14544.1	5.06002	-0.01	-0.206635	-0.591141
761.078	-36148.7	-14544.1	5.05993	-0.01	-0.190997	-0.569966
761.095	-36148.6	-14544.2	5.06027	-0.01	-0.166476	-0.541907
761.112	-36148.5	-14544.2	5.05849	-0.01	-0.137301	-0.516158
761.129	-36148.4	-14544.2	5.0548	-0.01	-0.109477	-0.494789
761.146	-36148.3	-14544.2	5.05109	-0.01	-0.0878845	-0.47523
761.163	-36148.2	-14544.3	5.04977	-0.01	-0.0687466	-0.451418
761.18	-36148.2	-14544.3	5.05005	-0.01	-0.0455688	-0.418154
761.197	-36148.1	-14544.3	5.04999	-0.01	-0.0214094	-0.383372
761.214	-36148	-14544.4	5.05	-0.01	0.00173649	-0.354462
761.231	-36147.9	-14544.4	5.05	-0.01	0.0244199	-0.329395
761.248	-36147.8	-14544.4	5.05	-0.01	0.0399656	-0.305839
761.265	-36147.8	-14544.5	5.05	-0.01	0.0508114	-0.278483
761.282	-36147.7	-14544.5	5.05	-0.01	0.0566745	-0.244522
761.299	-36147.6	-14544.5	5.05	-0.00999997	0.0523717	-0.21191
761.316	-36147.5	-14544.5	5.05	-0.0100001	0.0401329	-0.181722
