# Supplementary material for: Extraction of driving behavior primitives considering driver expectation and vehicle dynamics
Source: PLoS One. 2025 Dec 31;20(12):e0340123. doi: 10.1371/journal.pone.0340123 (PMC12755792; doi:10.1371/journal.pone.0340123)
Supplement: S2 File — The dataset utilized in this study is organized into two main folders, categorizing driving scenarios into straight driving and turning maneuvers. These folders contain the raw, unprocessed behavioral data. For a detailed description of the variables and format within the.xlsx files, please refer to the accompanying readme.txt file. (ZIP) [file pone.0340123.s002.zip › DataSetForPimitiveExaction-2/turning/d2c18_w_1.xlsx]

## Sheet: Sheet1
1078.8	-36326	-14491.4	0.0342774	0.601828	0.0199793	0.221504
1078.81	-36325.9	-14491.4	0.0437684	0.685547	0.0198536	0.136215
1078.83	-36326	-14491.4	0.0556437	0.75189	0.0208657	0.0677352
1078.85	-36325.9	-14491.4	0.0694691	0.800942	0.0267434	0.0154123
1078.87	-36326	-14491.4	0.0843682	0.833343	0.0307751	-0.0200035
1078.88	-36325.9	-14491.4	0.100345	0.858784	0.0287818	-0.0486262
1078.9	-36325.9	-14491.4	0.113611	0.879842	0.0234103	-0.0709963
1078.92	-36325.9	-14491.4	0.127582	0.89301	0.0296201	-0.087638
1078.93	-36325.9	-14491.4	0.140957	0.899453	0.0453767	-0.0974992
1078.95	-36325.9	-14491.4	0.156271	0.899745	0.053877	-0.104162
1078.97	-36325.9	-14491.4	0.173014	0.902013	0.0467896	-0.109931
1078.98	-36325.9	-14491.4	0.190681	0.90352	0.0306466	-0.115831
1079	-36325.9	-14491.4	0.205589	0.903537	0.0247808	-0.119358
1079.02	-36325.9	-14491.4	0.218536	0.901424	0.0344726	-0.120624
1079.04	-36325.9	-14491.4	0.23228	0.897631	0.049836	-0.120984
1079.05	-36325.9	-14491.4	0.248333	0.894408	0.05718	-0.120838
1079.07	-36325.9	-14491.4	0.265042	0.890627	0.0505935	-0.121535
1079.09	-36325.9	-14491.4	0.282457	0.890111	0.0363447	-0.123589
1079.1	-36325.9	-14491.4	0.299736	0.887593	0.0273175	-0.12595
1079.12	-36325.9	-14491.4	0.313565	0.884179	0.0283665	-0.127217
1079.14	-36325.9	-14491.4	0.327502	0.880366	0.0379291	-0.128359
1079.15	-36325.9	-14491.3	0.341025	0.88013	0.0486256	-0.129331
1079.17	-36325.9	-14491.3	0.354811	0.877147	0.0532572	-0.131597
1079.19	-36325.9	-14491.3	0.371539	0.873738	0.050806	-0.132689
1079.21	-36325.9	-14491.3	0.384983	0.870252	0.0412804	-0.135759
1079.22	-36325.9	-14491.3	0.4014	0.869897	0.0311203	-0.138966
1079.24	-36325.9	-14491.3	0.415896	0.870091	0.0235041	-0.143565
1079.26	-36325.9	-14491.3	0.429177	0.866897	0.0262204	-0.145877
1079.27	-36325.9	-14491.3	0.443333	0.863333	0.0366667	-0.147059
1079.29	-36325.9	-14491.3	0.456667	0.86	0.05	-0.145969
1079.31	-36325.9	-14491.3	0.473333	0.856667	0.0566667	-0.14488
1079.32	-36325.9	-14491.3	0.486667	0.853333	0.0633333	-0.142702
1079.34	-36325.9	-14491.3	0.504228	0.846352	0.0668873	-0.142699
1079.36	-36325.9	-14491.3	0.517593	0.843133	0.0700306	-0.142777
1079.38	-36325.9	-14491.3	0.53519	0.839806	0.0704364	-0.145162
1079.39	-36325.9	-14491.3	0.548164	0.840057	0.0774654	-0.147355
1079.41	-36325.8	-14491.2	0.561568	0.839964	0.0844131	-0.150828
1079.43	-36325.8	-14491.2	0.574979	0.840088	0.0942264	-0.155118
1079.44	-36325.8	-14491.2	0.589051	0.839493	0.101896	-0.158691
1079.46	-36325.8	-14491.2	0.602486	0.836549	0.110288	-0.16292
1079.48	-36325.8	-14491.2	0.616402	0.836005	0.105345	-0.166775
1079.49	-36325.8	-14491.2	0.630411	0.833325	0.0972682	-0.171977
1079.51	-36325.8	-14491.2	0.646941	0.832094	0.0902001	-0.175103
1079.53	-36325.8	-14491.2	0.660597	0.825237	0.100248	-0.17828
1079.55	-36325.8	-14491.2	0.673869	0.822313	0.114748	-0.18056
1079.56	-36325.8	-14491.2	0.687478	0.819713	0.123852	-0.184066
1079.58	-36325.8	-14491.2	0.70146	0.820085	0.116797	-0.187382
1079.6	-36325.8	-14491.1	0.714699	0.819977	0.105877	-0.190961
1079.61	-36325.8	-14491.1	0.727981	0.820006	0.0989583	-0.195598
1079.63	-36325.8	-14491.1	0.741648	0.819998	0.101156	-0.201993
1079.65	-36325.8	-14491.1	0.755586	0.82	0.104901	-0.210501
1079.66	-36325.8	-14491.1	0.768849	0.82	0.107197	-0.219539
1079.68	-36325.7	-14491.1	0.784597	0.82	0.105049	-0.228252
1079.7	-36325.7	-14491.1	0.799854	0.82	0.103029	-0.235036
1079.72	-36325.7	-14491.1	0.813227	0.82	0.103332	-0.24222
1079.73	-36325.7	-14491.1	0.827285	0.820002	0.103641	-0.250721
1079.75	-36325.7	-14491	0.839903	0.819994	0.101604	-0.259933
1079.77	-36325.7	-14491	0.856087	0.820021	0.0995166	-0.2703
1079.78	-36325.7	-14491	0.871589	0.819915	0.101573	-0.279882
1079.8	-36325.7	-14491	0.884317	0.82032	0.106876	-0.287424
1079.82	-36325.7	-14491	0.898367	0.818084	0.114723	-0.292047
1079.83	-36325.7	-14491	0.912043	0.814538	0.117159	-0.294514
1079.85	-36325.7	-14491	0.925189	0.810829	0.116328	-0.296462
1079.87	-36325.7	-14491	0.939187	0.810086	0.118527	-0.299677
1079.89	-36325.6	-14490.9	0.952821	0.807861	0.124762	-0.302244
1079.9	-36325.6	-14490.9	0.965978	0.80427	0.12957	-0.304464
1079.92	-36325.6	-14490.9	0.980024	0.800864	0.129849	-0.305773
1079.94	-36325.6	-14490.9	0.993592	0.797341	0.132411	-0.307821
1079.95	-36325.6	-14490.9	1.00677	0.794483	0.135843	-0.309067
1079.97	-36325.6	-14490.9	1.02086	0.787799	0.139558	-0.311117
1079.99	-36325.6	-14490.9	1.03436	0.783777	0.140173	-0.313292
1080	-36325.6	-14490.9	1.04757	0.780642	0.139732	-0.316369
1080.02	-36325.6	-14490.8	1.06169	0.777072	0.142881	-0.319852
1080.04	-36325.6	-14490.8	1.07511	0.773719	0.146239	-0.323198
1080.06	-36325.5	-14490.8	1.08844	0.770404	0.14981	-0.325477
1080.07	-36325.5	-14490.8	1.10173	0.767018	0.149879	-0.326854
1080.09	-36325.5	-14490.8	1.11582	0.763647	0.153105	-0.324775
1080.11	-36325.5	-14490.8	1.12931	0.756996	0.156431	-0.322575
1080.12	-36325.5	-14490.8	1.13944	0.753499	0.159993	-0.320335
1080.14	-36325.5	-14490.7	1.15	0.75	0.156667	-0.320261
1080.16	-36325.5	-14490.7	1.16333	0.746667	0.153333	-0.320261
1080.17	-36325.5	-14490.7	1.17667	0.743333	0.15	-0.319172
1080.19	-36325.4	-14490.7	1.19068	0.73638	0.153547	-0.317971
1080.21	-36325.4	-14490.7	1.20066	0.733027	0.156995	-0.315818
1080.23	-36325.4	-14490.7	1.21418	0.726382	0.163605	-0.314707
1080.24	-36325.4	-14490.6	1.22834	0.72269	0.167373	-0.312441
1080.26	-36325.4	-14490.6	1.2413	0.716088	0.173678	-0.311391
1080.28	-36325.4	-14490.6	1.25122	0.712897	0.173335	-0.310511
1080.29	-36325.4	-14490.6	1.2617	0.70986	0.172786	-0.311642
1080.31	-36325.4	-14490.6	1.27226	0.709616	0.170185	-0.311591
1080.33	-36325.3	-14490.6	1.2866	0.705937	0.174126	-0.311151
1080.34	-36325.3	-14490.5	1.29986	0.701917	0.178078	-0.309047
1080.36	-36325.3	-14490.5	1.31276	0.695533	0.184423	-0.307804
1080.38	-36325.3	-14490.5	1.32278	0.692438	0.187791	-0.305642
1080.4	-36325.3	-14490.5	1.33361	0.688954	0.190093	-0.304721
1080.41	-36325.3	-14490.5	1.3475	0.685855	0.190754	-0.303614
1080.43	-36325.3	-14490.4	1.36164	0.680997	0.194432	-0.302214
1080.45	-36325.2	-14490.4	1.37381	0.675328	0.198705	-0.299584
1080.46	-36325.2	-14490.4	1.3834	0.671388	0.205769	-0.296156
1080.48	-36325.2	-14490.4	1.3938	0.664083	0.212357	-0.293229
1080.5	-36325.2	-14490.4	1.40397	0.657231	0.219958	-0.291022
1080.51	-36325.2	-14490.4	1.41513	0.650614	0.223737	-0.288967
1080.53	-36325.2	-14490.3	1.42918	0.643811	0.223722	-0.2862
1080.55	-36325.1	-14490.3	1.44321	0.636575	0.220464	-0.283007
1080.57	-36325.1	-14490.3	1.45523	0.631452	0.214926	-0.28192
1080.58	-36325.1	-14490.3	1.46529	0.628206	0.209863	-0.2827
1080.6	-36325.1	-14490.3	1.47531	0.625169	0.204629	-0.28351
1080.62	-36325.1	-14490.2	1.48523	0.620035	0.201381	-0.282008
1080.63	-36325.1	-14490.2	1.49563	0.613092	0.199756	-0.276532
1080.65	-36325	-14490.2	1.50596	0.6044	0.200066	-0.268901
1080.67	-36325	-14490.2	1.5158	0.593809	0.199988	-0.261643
1080.68	-36325	-14490.2	1.52626	0.585667	0.199983	-0.256944
1080.7	-36325	-14490.1	1.53654	0.578941	0.200084	-0.254583
1080.72	-36325	-14490.1	1.54638	0.57271	0.19968	-0.251979
1080.74	-36325	-14490.1	1.55693	0.563263	0.202157	-0.246949
1080.75	-36324.9	-14490.1	1.56696	0.5529	0.20565	-0.240557
1080.77	-36324.9	-14490.1	1.57775	0.54257	0.209394	-0.233579
1080.79	-36324.9	-14490	1.58526	0.532033	0.210154	-0.227759
1080.8	-36324.9	-14490	1.59175	0.524912	0.209943	-0.22306
1080.82	-36324.9	-14490	1.59857	0.517654	0.210062	-0.220415
1080.84	-36324.8	-14490	1.60816	0.514086	0.209788	-0.218162
1080.85	-36324.8	-14490	1.61822	0.507692	0.212649	-0.217041
1080.87	-36324.8	-14489.9	1.62872	0.50387	0.216231	-0.214824
1080.89	-36324.8	-14489.9	1.63901	0.497309	0.219767	-0.213674
1080.91	-36324.8	-14489.9	1.6459	0.493886	0.220059	-0.21155
1080.92	-36324.8	-14489.9	1.65294	0.487007	0.219994	-0.210323
1080.94	-36324.7	-14489.9	1.65952	0.483574	0.219996	-0.208197
1080.96	-36324.7	-14489.8	1.66939	0.477095	0.220021	-0.206025
1080.97	-36324.7	-14489.8	1.67937	0.470397	0.219918	-0.202857
1080.99	-36324.7	-14489.8	1.69	0.463333	0.223333	-0.198257
1081.01	-36324.7	-14489.8	1.69667	0.456667	0.23	-0.1939
1081.02	-36324.6	-14489.7	1.70371	0.449601	0.240652	-0.189311
1081.04	-36324.6	-14489.7	1.71052	0.442913	0.250488	-0.186088
1081.06	-36324.6	-14489.7	1.7205	0.436394	0.256967	-0.18283
1081.08	-36324.6	-14489.7	1.72706	0.433114	0.260039	-0.18077
1081.09	-36324.5	-14489.7	1.73407	0.42988	0.260195	-0.180936
1081.11	-36324.5	-14489.6	1.74113	0.429789	0.263783	-0.182013
1081.13	-36324.5	-14489.6	1.7515	0.425985	0.267319	-0.181658
1081.14	-36324.5	-14489.6	1.75777	0.422777	0.27032	-0.179303
1081.16	-36324.5	-14489.6	1.76447	0.419376	0.269521	-0.177261
1081.18	-36324.4	-14489.6	1.77227	0.415862	0.265851	-0.176442
1081.19	-36324.4	-14489.5	1.78185	0.412564	0.262425	-0.176315
1081.21	-36324.4	-14489.5	1.78824	0.409173	0.259786	-0.175097
1081.23	-36324.4	-14489.5	1.79537	0.40566	0.259958	-0.17392
1081.25	-36324.4	-14489.5	1.80192	0.402376	0.260503	-0.173109
1081.26	-36324.3	-14489.4	1.80874	0.398947	0.265182	-0.173244
1081.28	-36324.3	-14489.4	1.81574	0.395537	0.272644	-0.173111
1081.3	-36324.3	-14489.4	1.82231	0.391902	0.278123	-0.173572
1081.31	-36324.3	-14489.4	1.82916	0.38994	0.281032	-0.174371
1081.33	-36324.2	-14489.4	1.83613	0.388967	0.285633	-0.174384
1081.35	-36324.2	-14489.3	1.8427	0.385293	0.293785	-0.173761
1081.36	-36324.2	-14489.3	1.84958	0.381619	0.304647	-0.173568
1081.38	-36324.2	-14489.3	1.85652	0.379945	0.313452	-0.174409
1081.4	-36324.1	-14489.3	1.86309	0.378781	0.319776	-0.174389
1081.42	-36324.1	-14489.2	1.87	0.375001	0.326326	-0.173674
1081.43	-36324.1	-14489.2	1.87691	0.371214	0.335561	-0.173592
1081.45	-36324.1	-14489.2	1.88348	0.370073	0.342512	-0.174867
1081.47	-36324.1	-14489.2	1.89042	0.368319	0.343768	-0.176152
1081.48	-36324	-14489.2	1.8973	0.364961	0.341217	-0.175984
1081.5	-36324	-14489.1	1.90387	0.3594	0.34004	-0.174734
1081.52	-36324	-14489.1	1.91083	0.35432	0.338133	-0.173519
1081.53	-36324	-14489.1	1.91772	0.35125	0.334586	-0.173191
1081.55	-36323.9	-14489.1	1.92416	0.347754	0.330585	-0.172687
1081.57	-36323.9	-14489	1.93158	0.3447	0.332003	-0.170663
1081.59	-36323.9	-14489	1.93563	0.33849	0.335633	-0.168313
1081.6	-36323.9	-14489	1.9411	0.334195	0.339584	-0.166852
1081.62	-36323.8	-14489	1.94841	0.330657	0.337723	-0.166617
1081.64	-36323.8	-14489	1.95503	0.329762	0.334181	-0.166742
1081.65	-36323.8	-14488.9	1.96206	0.330339	0.330259	-0.165926
1081.67	-36323.8	-14488.9	1.96594	0.327305	0.332572	-0.16396
1081.69	-36323.7	-14488.9	1.97204	0.324154	0.335934	-0.159853
1081.7	-36323.7	-14488.9	1.97884	0.317746	0.342023	-0.155479
1081.72	-36323.7	-14488.8	1.98578	0.313666	0.349168	-0.150818
1081.74	-36323.7	-14488.8	1.99278	0.310405	0.356001	-0.147412
1081.76	-36323.6	-14488.8	1.99609	0.307067	0.359833	-0.144195
1081.77	-36323.6	-14488.8	2.003	0.303539	0.360014	-0.140723
1081.79	-36323.6	-14488.8	2.00643	0.300192	0.36002	-0.137444
1081.81	-36323.6	-14488.7	2.01289	0.29687	0.359904	-0.134185
1081.82	-36323.5	-14488.7	2.02	0.293333	0.363333	-0.130719
1081.84	-36323.5	-14488.7	2.02667	0.29	0.366667	-0.127451
1081.86	-36323.5	-14488.7	2.03	0.286667	0.37	-0.125272
1081.87	-36323.4	-14488.6	2.03365	0.28313	0.373528	-0.124163
1081.89	-36323.4	-14488.6	2.0404	0.279808	0.37689	-0.124165
1081.91	-36323.4	-14488.6	2.04711	0.276461	0.380086	-0.122982
1081.93	-36323.4	-14488.6	2.05383	0.272929	0.379957	-0.120611
1081.94	-36323.3	-14488.5	2.05732	0.26961	0.380012	-0.118604
1081.96	-36323.3	-14488.5	2.06387	0.266276	0.379996	-0.118891
1081.98	-36323.3	-14488.5	2.0677	0.262605	0.380008	-0.121586
1081.99	-36323.2	-14488.5	2.07407	0.259903	0.379973	-0.12605
1082.01	-36323.2	-14488.5	2.07772	0.259626	0.380098	-0.130461
1082.03	-36323.2	-14488.4	2.08451	0.255824	0.379459	-0.134873
1082.04	-36323.2	-14488.4	2.08732	0.252405	0.37586	-0.137975
1082.06	-36323.1	-14488.4	2.0909	0.249892	0.372393	-0.141373
1082.08	-36323.1	-14488.4	2.0941	0.249359	0.369694	-0.144595
1082.1	-36323.1	-14488.4	2.09857	0.245646	0.370078	-0.146355
1082.11	-36323	-14488.3	2.10446	0.24217	0.369992	-0.147346
1082.13	-36323	-14488.3	2.10894	0.23962	0.36995	-0.148758
1082.15	-36323	-14488.3	2.11458	0.240312	0.370209	-0.151454
1082.16	-36322.9	-14488.3	2.11907	0.238975	0.369057	-0.154558
1082.18	-36322.9	-14488.2	2.12484	0.235281	0.365013	-0.156377
1082.2	-36322.9	-14488.2	2.12931	0.231687	0.362909	-0.156932
1082.21	-36322.9	-14488.2	2.13486	0.229961	0.364289	-0.156852
1082.23	-36322.8	-14488.2	2.1397	0.228781	0.369957	-0.156842
1082.25	-36322.8	-14488.2	2.14525	0.225022	0.374838	-0.156959
1082.27	-36322.8	-14488.1	2.14822	0.221697	0.379985	-0.156379
1082.28	-36322.7	-14488.1	2.15192	0.218178	0.385226	-0.155247
1082.3	-36322.7	-14488.1	2.15469	0.215024	0.389815	-0.153816
1082.32	-36322.7	-14488.1	2.16045	0.211129	0.3971	-0.154638
1082.33	-36322.6	-14488.1	2.16564	0.210027	0.40423	-0.156979
1082.35	-36322.6	-14488	2.16849	0.208332	0.408802	-0.159994
1082.37	-36322.6	-14488	2.1722	0.204602	0.412128	-0.161942
1082.38	-36322.6	-14488	2.17512	0.200814	0.415148	-0.163715
1082.4	-36322.5	-14488	2.18114	0.200113	0.421117	-0.165258
1082.42	-36322.5	-14488	2.18552	0.197913	0.425586	-0.166374
1082.44	-36322.5	-14487.9	2.19143	0.194238	0.431162	-0.166799
1082.45	-36322.4	-14487.9	2.19589	0.19102	0.43808	-0.166017
1082.47	-36322.4	-14487.9	2.19913	0.187491	0.444913	-0.164046
1082.49	-36322.4	-14487.9	2.20258	0.184101	0.452135	-0.160944
1082.5	-36322.3	-14487.8	2.20586	0.180813	0.455638	-0.157563
1082.52	-36322.3	-14487.8	2.20936	0.177266	0.462197	-0.155032
1082.54	-36322.3	-14487.8	2.21283	0.173987	0.466148	-0.153603
1082.55	-36322.2	-14487.8	2.21577	0.170316	0.469663	-0.154501
1082.57	-36322.2	-14487.8	2.2226	0.170094	0.469871	-0.154734
1082.59	-36322.2	-14487.7	2.22637	0.167123	0.473033	-0.153848
1082.61	-36322.1	-14487.7	2.22957	0.16376	0.473358	-0.150713
1082.62	-36322.1	-14487.7	2.23313	0.160122	0.473438	-0.148248
1082.64	-36322.1	-14487.7	2.23647	0.159968	0.470114	-0.147087
1082.66	-36322	-14487.7	2.2398	0.160009	0.470061	-0.14705
1082.67	-36322	-14487.6	2.24333	0.16	0.466667	-0.147059
1082.69	-36322	-14487.6	2.24667	0.16	0.463333	-0.147059
1082.71	-36321.9	-14487.6	2.25	0.16	0.46	-0.148148
1082.72	-36321.9	-14487.6	2.25354	0.16	0.456494	-0.150507
1082.74	-36321.9	-14487.6	2.25686	0.16	0.453026	-0.153764
1082.76	-36321.8	-14487.5	2.26021	0.16	0.446271	-0.155867
1082.78	-36321.8	-14487.5	2.26374	0.16	0.438905	-0.156926
1082.79	-36321.7	-14487.5	2.26705	0.159999	0.429046	-0.156791
1082.81	-36321.7	-14487.5	2.27041	0.160005	0.422496	-0.155566
1082.83	-36321.7	-14487.5	2.27394	0.159971	0.415837	-0.153054
1082.84	-36321.6	-14487.4	2.27724	0.160108	0.412711	-0.149772
1082.86	-36321.6	-14487.4	2.28062	0.159576	0.409808	-0.146349
1082.88	-36321.6	-14487.4	2.28414	0.15583	0.409932	-0.141461
1082.89	-36321.5	-14487.4	2.28744	0.152443	0.410555	-0.135939
1082.91	-36321.5	-14487.4	2.29083	0.149736	0.414048	-0.130634
1082.93	-36321.5	-14487.4	2.29434	0.150187	0.418583	-0.126253
1082.95	-36321.4	-14487.3	2.29763	0.149469	0.424403	-0.12142
1082.96	-36321.4	-14487.3	2.30104	0.144787	0.428609	-0.114287
1082.98	-36321.4	-14487.3	2.30454	0.137535	0.434742	-0.105855
1083	-36321.3	-14487.3	2.30782	0.131045	0.438645	-0.0972573
1083.01	-36321.3	-14487.3	2.31125	0.12415	0.445721	-0.0878947
1083.03	-36321.3	-14487.3	2.31473	0.11729	0.453877	-0.0777815
1083.05	-36321.2	-14487.2	2.31801	0.110304	0.464068	-0.0701341
1083.06	-36321.2	-14487.2	2.32148	0.105234	0.474593	-0.0639421
1083.08	-36321.1	-14487.2	2.32484	0.100271	0.483406	-0.0588542
1083.1	-36321.1	-14487.2	2.32856	0.0947524	0.49002	-0.0545664
1083.12	-36321.1	-14487.2	2.33	0.0917791	0.495021	-0.0505413
1083.13	-36321	-14487.1	2.33146	0.0880831	0.499887	-0.0473998
1083.15	-36321	-14487.1	2.3351	0.0853173	0.506922	-0.0434597
1083.17	-36321	-14487.1	2.33876	0.0795183	0.513664	-0.039451
1083.18	-36320.9	-14487.1	2.34035	0.0744697	0.520918	-0.0364782
1083.2	-36320.9	-14487.1	2.33961	0.0710937	0.525487	-0.0364632
1083.22	-36320.9	-14487.1	2.34193	0.0700523	0.528707	-0.0371995
1083.23	-36320.8	-14487	2.34548	0.0680761	0.532176	-0.0365046
1083.25	-36320.8	-14487	2.34908	0.0645597	0.535524	-0.0344293
1083.27	-36320.7	-14487	2.35024	0.0607251	0.538749	-0.033563
1083.29	-36320.7	-14487	2.34968	0.060102	0.5444	-0.0345284
1083.3	-36320.7	-14487	2.3522	0.057785	0.553138	-0.0351979
1083.32	-36320.6	-14487	2.35581	0.0544359	0.5669	-0.0325676
1083.34	-36320.6	-14486.9	2.35947	0.0480284	0.577547	-0.0283601
1083.35	-36320.5	-14486.9	2.36011	0.0443123	0.590231	-0.0230423
1083.37	-36320.5	-14486.9	2.36003	0.0378326	0.601534	-0.0182302
1083.39	-36320.5	-14486.9	2.3598	0.033767	0.611854	-0.0137161
1083.4	-36320.4	-14486.9	2.36265	0.0306487	0.618594	-0.0111688
1083.42	-36320.4	-14486.9	2.36623	0.0270597	0.628848	-0.00987939
1083.44	-36320.4	-14486.9	2.36977	0.0237656	0.635953	-0.00978447
1083.46	-36320.3	-14486.8	2.37005	0.0202313	0.642629	-0.00980818
1083.47	-36320.3	-14486.8	2.37002	0.0199696	0.646581	-0.00980511
1083.49	-36320.2	-14486.8	2.36991	0.0200142	0.646682	-0.00979696
1083.51	-36320.2	-14486.8	2.37311	0.0199738	0.646689	-0.00983059
1083.52	-36320.2	-14486.8	2.37667	0.02	0.646667	-0.0087146
1083.54	-36320.1	-14486.8	2.38	0.0166667	0.65	-0.00653595
1083.56	-36320.1	-14486.8	2.38	0.0133333	0.65	-0.00326797
1083.57	-36320	-14486.7	2.38001	0.00990034	0.646359	-0.000991156
1083.59	-36320	-14486.7	2.37997	0.0100267	0.639527	2.21929e-05
1083.61	-36320	-14486.7	2.38012	0.00999304	0.629223	-5.79201e-06
1083.62	-36319.9	-14486.7	2.38376	0.0100038	0.615212	3.14694e-06
1083.64	-36319.9	-14486.7	2.38711	0.00999776	0.605681	-1.86955e-06
1083.66	-36319.8	-14486.7	2.39015	0.0100052	0.599658	4.31955e-06
1083.68	-36319.8	-14486.7	2.38997	0.00997131	0.600484	-2.39247e-05
1083.69	-36319.8	-14486.6	2.38991	0.0101084	0.603919	9.64102e-05
1083.71	-36319.7	-14486.6	2.39042	0.00957539	0.607372	0.00140708
1083.73	-36319.7	-14486.6	2.39417	0.0058309	0.610285	0.00401935
1083.74	-36319.6	-14486.6	2.39756	0.00243941	0.6099	0.00716604
1083.76	-36319.6	-14486.6	2.40024	-0.000250586	0.610116	0.00910665
1083.78	-36319.6	-14486.6	2.39991	0.000124689	0.609452	0.00973131
1083.8	-36319.5	-14486.6	2.40007	-0.000209346	0.604927	0.00801155
1083.81	-36319.5	-14486.6	2.39983	0.000803003	0.597892	0.00391218
1083.83	-36319.4	-14486.6	2.40091	0.00453783	0.590886	-0.0021152
1083.85	-36319.4	-14486.5	2.40452	0.00807699	0.584561	-0.00681571
1083.86	-36319.3	-14486.5	2.40809	0.0100701	0.576576	-0.0095893
1083.88	-36319.3	-14486.5	2.4103	0.0110098	0.565497	-0.0117234
1083.9	-36319.3	-14486.5	2.40998	0.014787	0.557065	-0.0143043
1083.91	-36319.2	-14486.5	2.40979	0.0180922	0.550423	-0.0177999
1083.93	-36319.2	-14486.5	2.41131	0.0216259	0.54371	-0.0211193
1083.95	-36319.1	-14486.5	2.41489	0.0247874	0.535622	-0.0245659
1083.97	-36319.1	-14486.5	2.41854	0.0286434	0.525004	-0.0268764
1083.98	-36319.1	-14486.5	2.42037	0.0300112	0.51436	-0.0274937
1084	-36319	-14486.5	2.41962	0.0314346	0.506351	-0.0260962
1084.02	-36319	-14486.5	2.42169	0.035219	0.499361	-0.024515
1084.03	-36318.9	-14486.4	2.42529	0.0389055	0.494493	-0.0221593
1084.05	-36318.9	-14486.4	2.4289	0.0402289	0.491163	-0.0189595
1084.07	-36318.9	-14486.4	2.43018	0.0399474	0.489775	-0.0141389
1084.08	-36318.9	-14486.4	2.43003	0.040014	0.490106	-0.00846712
1084.1	-36318.8	-14486.4	2.42969	0.0399977	0.489805	-0.00245856
1084.12	-36318.8	-14486.4	2.43215	0.0399959	0.491688	0.00460618
1084.14	-36318.7	-14486.4	2.43565	0.0400196	0.499872	0.0104553
1084.15	-36318.6	-14486.4	2.43936	0.0399257	0.512517	0.0158182
1084.17	-36318.6	-14486.4	2.43989	0.0402396	0.526876	0.0213764
1084.19	-36318.6	-14486.4	2.4424	0.0375649	0.538096	0.0286335
1084.2	-36318.5	-14486.4	2.44585	0.034163	0.545077	0.0363554
1084.22	-36318.5	-14486.4	2.44956	0.030441	0.552278	0.0435978
1084.24	-36318.4	-14486.4	2.45017	0.029828	0.556207	0.0483646
1084.25	-36318.4	-14486.3	2.44973	0.0302667	0.559344	0.0524336
1084.27	-36318.3	-14486.3	2.45288	0.0271226	0.562979	0.0590168
1084.29	-36318.3	-14486.3	2.45625	0.0237489	0.56608	0.0666557
1084.31	-36318.3	-14486.3	2.45977	0.020235	0.572638	0.0734596
1084.32	-36318.2	-14486.3	2.46002	0.0199705	0.576497	0.0771915
1084.34	-36318.2	-14486.3	2.46002	0.0200084	0.579803	0.0794099
1084.36	-36318.1	-14486.3	2.4599	0.019996	0.583114	0.0815238
1084.37	-36318.1	-14486.3	2.46333	0.02	0.586667	0.0849673
1084.39	-36318	-14486.3	2.46667	0.02	0.586667	0.087146
1084.41	-36318	-14486.3	2.47	0.02	0.583333	0.0904139
1084.42	-36318	-14486.3	2.46998	0.0164475	0.579898	0.0951256
1084.44	-36317.9	-14486.3	2.46997	0.013116	0.580057	0.101646
1084.46	-36317.9	-14486.3	2.47012	0.00991257	0.579872	0.105855
1084.48	-36317.8	-14486.3	2.47376	0.0100434	0.576239	0.107939
1084.49	-36317.8	-14486.3	2.47711	0.00998841	0.572892	0.107818
1084.51	-36317.7	-14486.2	2.48015	0.010003	0.569845	0.10785
1084.53	-36317.7	-14486.2	2.47997	0.00999889	0.570057	0.107841
1084.54	-36317.6	-14486.2	2.47991	0.0100003	0.569987	0.107842
1084.56	-36317.6	-14486.2	2.48042	0.00999992	0.569994	0.107849
1084.58	-36317.6	-14486.2	2.48417	0.01	0.570048	0.10781
1084.59	-36317.5	-14486.2	2.48756	0.00999999	0.569815	0.107982
1084.61	-36317.5	-14486.2	2.49024	0.01	0.570736	0.109362
1084.63	-36317.4	-14486.2	2.48991	0.01	0.573646	0.112071
1084.65	-36317.4	-14486.2	2.49006	0.01	0.573464	0.11511
1084.66	-36317.3	-14486.2	2.48983	0.00999998	0.572411	0.11723
1084.68	-36317.3	-14486.2	2.49089	0.0100001	0.569606	0.119432
1084.7	-36317.3	-14486.2	2.4946	0.00999973	0.570098	0.122097
1084.71	-36317.2	-14486.2	2.49827	0.0100012	0.569972	0.12528
1084.73	-36317.2	-14486.2	2.50026	0.00999559	0.570008	0.126934
1084.75	-36317.1	-14486.2	2.49999	0.0100165	0.569998	0.127549
1084.76	-36317.1	-14486.2	2.49979	0.00994047	0.570001	0.127356
1084.78	-36317	-14486.2	2.50131	0.0102521	0.57	0.127891
1084.8	-36317	-14486.2	2.50489	0.0087045	0.57	0.129024
1084.82	-36317	-14486.2	2.50856	0.005	0.569999	0.130329
1084.83	-36316.9	-14486.2	2.51029	0.00129549	0.570005	0.130315
1084.85	-36316.9	-14486.2	2.5099	-0.000252115	0.569981	0.129029
1084.87	-36316.8	-14486.2	2.51009	5.94276e-05	0.570069	0.12788
1084.88	-36316.8	-14486.2	2.50971	-1.60543e-05	0.56972	0.12726
1084.9	-36316.7	-14486.2	2.51173	2.81149e-06	0.571729	0.128309
1084.92	-36316.7	-14486.2	2.5154	4.38638e-06	0.575408	0.133061
1084.93	-36316.6	-14486.2	2.51911	-2.144e-05	0.579087	0.144009
1084.95	-36316.6	-14486.2	2.5202	8.13765e-05	0.580274	0.160104
1084.97	-36316.6	-14486.2	2.51994	-0.000273157	0.579703	0.179456
1084.99	-36316.5	-14486.2	2.52009	0.00225987	0.582193	0.197789
1085	-36316.5	-14486.2	2.51976	0.00555673	0.585809	0.213402
1085.02	-36316.4	-14486.2	2.52243	0.0119652	0.589469	0.226982
1085.04	-36316.4	-14486.2	2.52585	0.0157211	0.590113	0.238788
1085.05	-36316.3	-14486.2	2.52944	0.0218919	0.590033	0.254353
1085.07	-36316.3	-14486.2	2.53015	0.0259765	0.589801	0.27904
1085.09	-36316.2	-14486.2	2.52976	0.0320343	0.592664	0.311679
1085.1	-36316.2	-14486.2	2.53265	0.038844	0.596031	0.350069
1085.12	-36316.2	-14486.2	2.53623	0.0457814	0.599736	0.39168
1085.14	-36316.1	-14486.2	2.53976	0.0527838	0.600069	0.430491
1085.16	-36316.1	-14486.2	2.5401	0.056087	0.599982	0.463537
1085.17	-36316	-14486.2	2.53991	0.0630017	0.600002	0.495072
1085.19	-36316	-14486.2	2.54311	0.0664038	0.599999	0.519391
1085.21	-36315.9	-14486.2	2.54647	0.0729848	0.6	0.54127
1085.22	-36315.9	-14486.2	2.55	0.0766667	0.6	0.559913
1085.24	-36315.8	-14486.2	2.55333	0.08	0.6	0.574074
1085.26	-36315.8	-14486.2	2.55667	0.0833333	0.6	0.582789
1085.27	-36315.7	-14486.2	2.56007	0.0870069	0.599998	0.587371
1085.29	-36315.7	-14486.2	2.56008	0.0936278	0.600008	0.591833
1085.31	-36315.7	-14486.2	2.56357	0.0968792	0.59997	0.602322
1085.33	-36315.6	-14486.2	2.56706	0.100129	0.600237	0.626308
1085.34	-36315.6	-14486.2	2.57039	0.100184	0.603743	0.656366
1085.36	-36315.5	-14486.2	2.57375	0.103777	0.607146	0.691612
1085.38	-36315.5	-14486.2	2.57726	0.107375	0.61013	0.727354
1085.39	-36315.4	-14486.2	2.58061	0.110104	0.610365	0.762092
1085.41	-36315.4	-14486.2	2.58414	0.110474	0.614179	0.794805
1085.43	-36315.3	-14486.2	2.58743	0.114158	0.617594	0.821749
1085.44	-36315.3	-14486.2	2.59083	0.117602	0.620108	0.847617
1085.46	-36315.2	-14486.3	2.59433	0.120308	0.620638	0.880965
1085.48	-36315.2	-14486.3	2.59765	0.119918	0.624364	0.923091
1085.5	-36315.1	-14486.3	2.60097	0.120022	0.62779	0.974281
1085.51	-36315.1	-14486.3	2.60437	0.119995	0.630274	1.02944
1085.53	-36315.1	-14486.3	2.60785	0.120001	0.629858	1.08176
1085.55	-36315	-14486.3	2.61122	0.120004	0.630265	1.12606
1085.56	-36315	-14486.3	2.61434	0.119986	0.628928	1.16957
1085.58	-36314.9	-14486.3	2.61936	0.120062	0.625552	1.21303
1085.6	-36314.9	-14486.3	2.62511	0.119772	0.620399	1.25008
1085.61	-36314.8	-14486.3	2.62816	0.121312	0.615036	1.27854
1085.63	-36314.8	-14486.3	2.63159	0.124888	0.610242	1.29603
1085.65	-36314.7	-14486.3	2.63488	0.128547	0.605027	1.30764
1085.67	-36314.7	-14486.3	2.63833	0.129999	0.60034	1.3135
1085.68	-36314.6	-14486.3	2.64179	0.131459	0.59297	1.31171
1085.7	-36314.6	-14486.3	2.64508	0.135091	0.586629	1.30306
1085.72	-36314.6	-14486.3	2.64852	0.138779	0.579295	1.2901
1085.73	-36314.5	-14486.3	2.65209	0.140262	0.574512	1.27653
1085.75	-36314.5	-14486.4	2.65488	0.139925	0.571155	1.26358
1085.77	-36314.4	-14486.4	2.66091	0.140037	0.569788	1.25054
1085.78	-36314.4	-14486.4	2.66579	0.139911	0.570058	1.23892
1085.8	-36314.3	-14486.4	2.66872	0.14032	0.569985	1.22898
1085.82	-36314.3	-14486.4	2.67231	0.137849	0.570002	1.21873
1085.84	-36314.2	-14486.4	2.6757	0.134327	0.570004	1.20877
1085.85	-36314.2	-14486.4	2.679	0.130726	0.569981	1.1984
1085.87	-36314.2	-14486.4	2.6825	0.129836	0.570063	1.18609
1085.89	-36314.1	-14486.4	2.6859	0.130157	0.569751	1.173
1085.9	-36314	-14486.4	2.68917	0.12954	0.572422	1.15949
1085.92	-36314	-14486.4	2.69279	0.134939	0.576004	1.14113
1085.94	-36314	-14486.4	2.6958	0.147125	0.579687	1.11702
1085.95	-36313.9	-14486.5	2.70234	0.166202	0.579855	1.08746
1085.97	-36313.9	-14486.5	2.70613	0.187591	0.582859	1.05394
1085.99	-36313.8	-14486.5	2.71268	0.207553	0.586246	1.02319
1086.01	-36313.8	-14486.5	2.71638	0.228848	0.589876	0.992003
1086.02	-36313.7	-14486.5	2.72302	0.245754	0.590039	0.962491
1086.04	-36313.7	-14486.5	2.7264	0.262254	0.589967	0.932211
1086.06	-36313.6	-14486.5	2.73333	0.283333	0.59	0.896514
1086.07	-36313.6	-14486.5	2.74	0.313333	0.586667	0.85512
1086.09	-36313.6	-14486.5	2.75	0.356667	0.583333	0.8061
1086.11	-36313.5	-14486.5	2.75667	0.403333	0.58	0.750545
1086.12	-36313.4	-14486.6	2.76372	0.456214	0.580026	0.692817
1086.14	-36313.4	-14486.6	2.7705	0.499055	0.579988	0.642151
1086.16	-36313.4	-14486.6	2.78061	0.538905	0.580024	0.597544
1086.18	-36313.3	-14486.6	2.79144	0.573797	0.579823	0.551354
1086.19	-36313.3	-14486.6	2.8049	0.603238	0.576024	0.506444
1086.21	-36313.2	-14486.6	2.81838	0.629782	0.569086	0.454123
1086.23	-36313.2	-14486.6	2.83196	0.653498	0.562512	0.394627
1086.24	-36313.1	-14486.6	2.84204	0.669264	0.55945	0.33648
1086.26	-36313.1	-14486.7	2.85585	0.681667	0.556155	0.280885
1086.28	-36313	-14486.7	2.87	0.687905	0.551863	0.226593
1086.29	-36313	-14486.7	2.88256	0.695948	0.545612	0.175733
1086.31	-36312.9	-14486.7	2.8937	0.712231	0.542103	0.117925
1086.33	-36312.9	-14486.7	2.90712	0.739962	0.540376	0.0582998
1086.35	-36312.8	-14486.7	2.92144	0.777315	0.544621	-0.00435788
1086.36	-36312.8	-14486.7	2.93764	0.815628	0.546937	-0.0677573
1086.38	-36312.7	-14486.7	2.95227	0.856877	0.546208	-0.128185
1086.4	-36312.7	-14486.8	2.96922	0.892975	0.53995	-0.179372
1086.41	-36312.6	-14486.8	2.98619	0.92865	0.531124	-0.225174
1086.43	-36312.6	-14486.8	3.00374	0.957934	0.520386	-0.266432
1086.45	-36312.5	-14486.8	3.01982	0.984626	0.504452	-0.302513
1086.46	-36312.5	-14486.8	3.03848	1.01926	0.489255	-0.344002
1086.48	-36312.4	-14486.8	3.05965	1.06768	0.474821	-0.392479
1086.5	-36312.4	-14486.8	3.07922	1.12262	0.46435	-0.444195
1086.52	-36312.3	-14486.9	3.10007	1.18265	0.461367	-0.498108
1086.53	-36312.3	-14486.9	3.12045	1.23439	0.474491	-0.544737
1086.55	-36312.2	-14486.9	3.14201	1.27567	0.480771	-0.578832
1086.57	-36312.2	-14486.9	3.16621	1.32099	0.453762	-0.603271
1086.58	-36312.1	-14486.9	3.19255	1.3664	0.402553	-0.615347
1086.6	-36312.1	-14486.9	3.21717	1.40413	0.362352	-0.615384
1086.62	-36312	-14486.9	3.24119	1.43222	0.33263	-0.604115
1086.63	-36311.9	-14487	3.26535	1.45127	0.309966	-0.585875
1086.65	-36311.9	-14487	3.28792	1.46612	0.29113	-0.562805
1086.67	-36311.8	-14487	3.3149	1.47314	0.286619	-0.534913
1086.69	-36311.8	-14487	3.34227	1.47175	0.305131	-0.504612
1086.7	-36311.7	-14487	3.36892	1.4632	0.334549	-0.474278
1086.72	-36311.7	-14487	3.39432	1.45267	0.360512	-0.442743
1086.74	-36311.6	-14487.1	3.41801	1.43989	0.359872	-0.416059
1086.75	-36311.6	-14487.1	3.44066	1.42658	0.344572	-0.394474
1086.77	-36311.5	-14487.1	3.46855	1.4123	0.321521	-0.377263
1086.79	-36311.5	-14487.1	3.4925	1.40156	0.294092	-0.364612
1086.8	-36311.4	-14487.1	3.51857	1.39209	0.27778	-0.353472
1086.82	-36311.3	-14487.1	3.5439	1.37835	0.278703	-0.332321
1086.84	-36311.3	-14487.1	3.56718	1.36492	0.292389	-0.296572
1086.86	-36311.2	-14487.2	3.5919	1.35083	0.290528	-0.237132
1086.87	-36311.1	-14487.2	3.6153	1.33742	0.277848	-0.164717
1086.89	-36311.1	-14487.2	3.63867	1.32418	0.251669	-0.0796428
1086.91	-36311	-14487.2	3.66	1.31	0.223333	0.0217865
1086.92	-36311	-14487.2	3.68	1.3	0.193333	0.126362
1086.94	-36310.9	-14487.2	3.70333	1.28667	0.183333	0.233115
1086.96	-36310.8	-14487.3	3.72811	1.2725	0.179687	0.342639
1086.97	-36310.8	-14487.3	3.75124	1.25933	0.169008	0.434124
1086.99	-36310.7	-14487.3	3.77122	1.24944	0.144929	0.513196
1087.01	-36310.7	-14487.3	3.79237	1.23854	0.117614	0.58368
1087.03	-36310.6	-14487.3	3.8126	1.2251	0.11021	0.63748
1087.04	-36310.5	-14487.3	3.836	1.21164	0.122369	0.679755
1087.06	-36310.5	-14487.4	3.8569	1.19794	0.148206	0.708702
1087.08	-36310.4	-14487.4	3.87682	1.18833	0.168794	0.722883
1087.09	-36310.3	-14487.4	3.89701	1.17815	0.168899	0.727963
1087.11	-36310.3	-14487.4	3.91832	1.16746	0.156034	0.725395
1087.13	-36310.2	-14487.4	3.93736	1.15822	0.140755	0.716079
1087.14	-36310.2	-14487.4	3.95433	1.15176	0.142508	0.698991
1087.16	-36310.1	-14487.5	3.97506	1.14533	0.16808	0.676498
1087.18	-36310	-14487.5	3.99587	1.13617	0.201309	0.65574
1087.2	-36310	-14487.5	4.01635	1.11699	0.208883	0.643621
1087.21	-36309.9	-14487.5	4.03634	1.08824	0.1938	0.641936
1087.23	-36309.8	-14487.5	4.05235	1.04885	0.17908	0.647745
1087.25	-36309.8	-14487.5	4.0696	1.00254	0.170466	0.659026
1087.26	-36309.7	-14487.6	4.08693	0.954823	0.155241	0.672088
1087.28	-36309.6	-14487.6	4.10366	0.912353	0.137914	0.684997
1087.3	-36309.5	-14487.6	4.11942	0.868773	0.130909	0.698883
1087.31	-36309.5	-14487.6	4.13295	0.828516	0.132189	0.718084
1087.33	-36309.4	-14487.6	4.14629	0.795204	0.129403	0.74712
1087.35	-36309.3	-14487.7	4.15953	0.767298	0.120334	0.786426
1087.37	-36309.3	-14487.7	4.17332	0.741026	0.110167	0.829329
1087.38	-36309.2	-14487.7	4.18718	0.720357	0.0989262	0.86452
1087.4	-36309.1	-14487.7	4.20021	0.705954	0.094202	0.888518
1087.42	-36309.1	-14487.7	4.21443	0.694224	0.0956284	0.907171
1087.43	-36309	-14487.7	4.22621	0.683886	0.109453	0.922193
1087.45	-36308.9	-14487.8	4.23573	0.675665	0.126079	0.932663
1087.47	-36308.9	-14487.8	4.2463	0.67082	0.14596	0.938847
1087.48	-36308.8	-14487.8	4.25642	0.669906	0.164211	0.94124
1087.5	-36308.7	-14487.8	4.26695	0.669746	0.181926	0.93985
1087.52	-36308.6	-14487.8	4.27683	0.672334	0.194106	0.936449
1087.54	-36308.6	-14487.8	4.28926	0.675119	0.203808	0.927533
1087.55	-36308.5	-14487.9	4.3027	0.684824	0.213016	0.91266
1087.57	-36308.4	-14487.9	4.3167	0.706471	0.229164	0.885801
1087.59	-36308.4	-14487.9	4.33016	0.740408	0.243799	0.851141
1087.6	-36308.3	-14487.9	4.34418	0.782814	0.25541	0.809492
1087.62	-36308.2	-14487.9	4.35768	0.820183	0.257162	0.766552
1087.64	-36308.2	-14487.9	4.37096	0.859462	0.25402	0.725447
1087.65	-36308.1	-14488	4.38487	0.898972	0.250226	0.68136
1087.67	-36308	-14488	4.40135	0.933142	0.250052	0.644468
1087.69	-36307.9	-14488	4.41799	0.96034	0.247281	0.611536
1087.71	-36307.8	-14488	4.43564	0.985299	0.240516	0.582188
1087.72	-36307.8	-14488	4.45237	1.00567	0.230597	0.557891
1087.74	-36307.7	-14488.1	4.46898	1.01941	0.220623	0.539117
1087.76	-36307.6	-14488.1	4.48667	1.02667	0.21	0.523965
1087.77	-36307.6	-14488.1	4.50333	1.03	0.203333	0.514161
1087.79	-36307.5	-14488.1	4.52	1.03	0.2	0.507625
1087.81	-36307.4	-14488.1	4.53769	1.02996	0.200156	0.501699
1087.82	-36307.3	-14488.2	4.55426	1.03413	0.203429	0.487941
1087.84	-36307.3	-14488.2	4.57114	1.06238	0.20335	0.457171
1087.86	-36307.2	-14488.2	4.59248	1.11357	0.202995	0.402295
1087.88	-36307.1	-14488.2	4.61228	1.17794	0.200038	0.334677
1087.89	-36307	-14488.2	4.63251	1.25333	0.203787	0.254197
1087.91	-36306.9	-14488.3	4.65345	1.34697	0.207548	0.158234
1087.93	-36306.9	-14488.3	4.67423	1.44403	0.214821	0.0610908
1087.94	-36306.8	-14488.3	4.7016	1.54464	0.225642	-0.0399478
1087.96	-36306.7	-14488.3	4.73045	1.64123	0.239948	-0.138202
1087.98	-36306.7	-14488.3	4.75965	1.72077	0.253066	-0.219295
1087.99	-36306.6	-14488.4	4.78716	1.7884	0.266623	-0.289311
1088.01	-36306.5	-14488.4	4.81899	1.84539	0.2808	-0.349169
1088.03	-36306.4	-14488.4	4.84932	1.88712	0.293334	-0.392634
1088.05	-36306.3	-14488.4	4.88379	1.91291	0.302261	-0.424515
1088.06	-36306.2	-14488.4	4.91862	1.9272	0.309017	-0.443923
1088.08	-36306.2	-14488.5	4.95178	1.92874	0.315658	-0.450137
1088.1	-36306.1	-14488.5	4.98479	1.91995	0.322486	-0.447873
1088.11	-36306	-14488.5	5.01594	1.90728	0.32948	-0.437384
1088.13	-36305.9	-14488.5	5.04517	1.88805	0.335984	-0.422443
1088.15	-36305.8	-14488.6	5.07786	1.86093	0.343078	-0.40066
1088.16	-36305.7	-14488.6	5.1114	1.82731	0.34881	-0.374401
1088.18	-36305.7	-14488.6	5.14045	1.79582	0.35019	-0.347936
1088.2	-36305.6	-14488.6	5.17171	1.76502	0.349936	-0.320146
1088.22	-36305.5	-14488.7	5.2027	1.73411	0.350093	-0.29326
1088.23	-36305.4	-14488.7	5.23261	1.70295	0.349694	-0.266915
1088.25	-36305.3	-14488.7	5.26191	1.66757	0.351659	-0.238486
1088.27	-36305.2	-14488.7	5.28914	1.63529	0.35536	-0.210263
1088.28	-36305.2	-14488.7	5.31551	1.60577	0.35866	-0.184382
1088.3	-36305.1	-14488.8	5.34327	1.57613	0.361827	-0.160948
1088.32	-36305	-14488.8	5.37112	1.5532	0.367478	-0.148631
1088.33	-36304.9	-14488.8	5.39479	1.55411	0.374281	-0.152029
1088.35	-36304.8	-14488.9	5.4215	1.57342	0.381375	-0.169942
1088.37	-36304.7	-14488.9	5.44904	1.59499	0.387572	-0.190695
1088.39	-36304.6	-14488.9	5.47525	1.60778	0.398906	-0.207974
1088.4	-36304.5	-14488.9	5.50347	1.61498	0.413685	-0.221696
1088.42	-36304.4	-14489	5.53018	1.62205	0.424392	-0.23211
1088.44	-36304.4	-14489	5.55964	1.62592	0.434573	-0.240237
1088.45	-36304.3	-14489	5.58825	1.62955	0.441941	-0.246301
1088.47	-36304.2	-14489	5.61822	1.63013	0.451688	-0.251823
1088.49	-36304.1	-14489.1	5.64527	1.62991	0.458872	-0.25637
1088.5	-36304	-14489.1	5.67335	1.63017	0.465934	-0.260033
1088.52	-36303.9	-14489.1	5.70027	1.62706	0.469844	-0.261455
1088.54	-36303.8	-14489.1	5.72675	1.62394	0.47004	-0.260507
1088.56	-36303.7	-14489.2	5.75503	1.61702	0.469994	-0.259327
1088.57	-36303.6	-14489.2	5.7818	1.61348	0.470006	-0.258216
1088.59	-36303.5	-14489.2	5.80837	1.61022	0.469982	-0.25812
1088.61	-36303.4	-14489.3	5.83667	1.60667	0.47	-0.259259
1088.62	-36303.3	-14489.3	5.86333	1.60333	0.466667	-0.259259
1088.64	-36303.2	-14489.3	5.89	1.59667	0.46	-0.259259
1088.66	-36303.1	-14489.4	5.9183	1.59302	0.452892	-0.256969
1088.67	-36303.1	-14489.4	5.94487	1.5864	0.446427	-0.255929
1088.69	-36303	-14489.4	5.97164	1.583	0.443	-0.254878
1088.71	-36302.8	-14489.5	5.99991	1.57609	0.436051	-0.254854
1088.73	-36302.8	-14489.5	6.0264	1.57278	0.432938	-0.253619
1088.74	-36302.7	-14489.5	6.05329	1.56578	0.429848	-0.251256
1088.76	-36302.6	-14489.5	6.08151	1.55884	0.429966	-0.247855
1088.78	-36302.5	-14489.6	6.10799	1.55206	0.430369	-0.245925
1088.79	-36302.4	-14489.6	6.13475	1.54588	0.433951	-0.245031
1088.81	-36302.3	-14489.6	6.16122	1.54274	0.437359	-0.245148
1088.83	-36302.2	-14489.7	6.18546	1.53931	0.44031	-0.244902
1088.84	-36302.1	-14489.7	6.20926	1.53536	0.439813	-0.243799
1088.86	-36302	-14489.7	6.23666	1.52833	0.440484	-0.242401
1088.88	-36301.9	-14489.8	6.26479	1.52113	0.445091	-0.24037
1088.9	-36301.8	-14489.8	6.29063	1.51561	0.452072	-0.239032
1088.91	-36301.7	-14489.8	6.31593	1.51105	0.459264	-0.236962
1088.93	-36301.6	-14489.9	6.34261	1.50541	0.464728	-0.235971
1088.95	-36301.5	-14489.9	6.37015	1.501	0.467984	-0.235198
1088.96	-36301.3	-14489.9	6.39677	1.49485	0.470578	-0.235327
1088.98	-36301.3	-14490	6.41942	1.49212	0.468755	-0.235265
1089	-36301.1	-14490	6.44332	1.48843	0.465466	-0.235376
1089.01	-36301	-14490.1	6.46914	1.48542	0.460126	-0.23484
1089.03	-36301	-14490.1	6.49569	1.48014	0.455088	-0.233791
1089.05	-36300.8	-14490.1	6.52356	1.475	0.450218	-0.232027
1089.07	-36300.7	-14490.2	6.54949	1.46986	0.44345	-0.23026
1089.08	-36300.6	-14490.2	6.57209	1.46458	0.433843	-0.229218
1089.1	-36300.5	-14490.2	6.59649	1.46156	0.417475	-0.228655
1089.12	-36300.4	-14490.3	6.62054	1.45789	0.39967	-0.228872
1089.13	-36300.3	-14490.3	6.64361	1.45513	0.386445	-0.228187
1089.15	-36300.2	-14490.3	6.66769	1.44909	0.381038	-0.226992
1089.17	-36300.1	-14490.4	6.69384	1.44421	0.376661	-0.225788
1089.18	-36300	-14490.4	6.72058	1.44127	0.363596	-0.225404
1089.2	-36299.9	-14490.5	6.74737	1.43775	0.342003	-0.225587
1089.22	-36299.8	-14490.5	6.77295	1.43469	0.317133	-0.224865
1089.24	-36299.7	-14490.5	6.79637	1.42853	0.293701	-0.222929
1089.25	-36299.5	-14490.6	6.82087	1.42399	0.268826	-0.220532
1089.27	-36299.4	-14490.6	6.84458	1.42084	0.249625	-0.219034
1089.29	-36299.3	-14490.6	6.86786	1.41735	0.240783	-0.219097
1089.3	-36299.2	-14490.7	6.89104	1.41448	0.239767	-0.216856
1089.32	-36299.1	-14490.7	6.91566	1.4078	0.240194	-0.209918
1089.34	-36299	-14490.8	6.9393	1.40377	0.237508	-0.196742
1089.35	-36298.9	-14490.8	6.96241	1.40066	0.231424	-0.179038
1089.37	-36298.8	-14490.8	6.98715	1.39701	0.221528	-0.156378
1089.39	-36298.7	-14490.9	7.01053	1.39395	0.205613	-0.133376
1089.41	-36298.5	-14490.9	7.03523	1.38702	0.18461	-0.111245
1089.42	-36298.4	-14491	7.05866	1.38348	0.164368	-0.0924729
1089.44	-36298.3	-14491	7.08191	1.38022	0.150533	-0.0771437
1089.46	-36298.2	-14491	7.10667	1.37667	0.143333	-0.0620915
1089.47	-36298.1	-14491.1	7.13	1.37333	0.133333	-0.0501089
1089.49	-36298	-14491.1	7.15333	1.36667	0.126667	-0.040305
1089.51	-36297.9	-14491.2	7.17812	1.36316	0.116191	-0.0346322
1089.52	-36297.8	-14491.2	7.20124	1.3598	0.109414	-0.0326699
1089.54	-36297.7	-14491.2	7.22122	1.35646	0.0919328	-0.033876
1089.56	-36297.5	-14491.3	7.24239	1.35293	0.0628535	-0.03635
1089.58	-36297.4	-14491.3	7.26253	1.3496	0.0294811	-0.0409113
1089.59	-36297.3	-14491.4	7.28625	1.34633	0.000350332	-0.0464284
1089.61	-36297.2	-14491.4	7.3109	1.34226	-0.0194632	-0.0521948
1089.63	-36297.1	-14491.5	7.33404	1.33582	-0.032029	-0.0575613
1089.64	-36296.9	-14491.5	7.35764	1.33279	-0.0465826	-0.0632046
1089.66	-36296.8	-14491.5	7.38245	1.32912	-0.0687653	-0.0704211
1089.68	-36296.7	-14491.6	7.40484	1.32609	-0.0923407	-0.0779685
