# Supplementary material for: Extraction of driving behavior primitives considering driver expectation and vehicle dynamics
Source: PLoS One. 2025 Dec 31;20(12):e0340123. doi: 10.1371/journal.pone.0340123 (PMC12755792; doi:10.1371/journal.pone.0340123)
Supplement: S2 File — The dataset utilized in this study is organized into two main folders, categorizing driving scenarios into straight driving and turning maneuvers. These folders contain the raw, unprocessed behavioral data. For a detailed description of the variables and format within the.xlsx files, please refer to the accompanying readme.txt file. (ZIP) [file pone.0340123.s002.zip › DataSetForPimitiveExaction-2/turning/d2c210_w_1.xlsx]

## Sheet: Sheet1
1925.02	-35954.2	-14608.1	0.0309462	0.312861	0.0338431	-1.69729
1925.03	-35954.2	-14608.1	0.0377131	0.402249	0.0300272	-1.76916
1925.05	-35954.2	-14608.1	0.0460257	0.496852	0.0320454	-1.84853
1925.07	-35954.2	-14608.1	0.0558422	0.587709	0.0387661	-1.93058
1925.09	-35954.2	-14608.1	0.0671325	0.667136	0.047799	-2.0104
1925.1	-35954.2	-14608.1	0.0798239	0.728358	0.0570147	-2.08344
1925.12	-35954.2	-14608.1	0.0934899	0.772004	0.0665714	-2.14816
1925.14	-35954.2	-14608.1	0.107529	0.802363	0.0777587	-2.20445
1925.15	-35954.2	-14608.1	0.121403	0.823482	0.0914945	-2.25244
1925.17	-35954.2	-14608.1	0.135009	0.837551	0.10609	-2.29345
1925.19	-35954.2	-14608.1	0.14843	0.84598	0.118764	-2.32936
1925.2	-35954.2	-14608.1	0.161768	0.850139	0.127278	-2.36193
1925.22	-35954.2	-14608.1	0.175255	0.851163	0.132507	-2.39244
1925.24	-35954.2	-14608.1	0.189163	0.850105	0.136434	-2.42201
1925.26	-35954.3	-14608.2	0.203675	0.847854	0.140487	-2.45197
1925.27	-35954.3	-14608.1	0.218529	0.844525	0.143453	-2.48469
1925.29	-35954.3	-14608.1	0.233333	0.84	0.143333	-2.52288
1925.31	-35954.3	-14608.2	0.247846	0.835788	0.13907	-2.5691
1925.32	-35954.3	-14608.2	0.262426	0.839898	0.13338	-2.62546
1925.34	-35954.3	-14608.2	0.277583	0.861968	0.129924	-2.69394
1925.36	-35954.3	-14608.2	0.293713	0.908967	0.13116	-2.77648
1925.37	-35954.3	-14608.2	0.31082	0.97893	0.13551	-2.87481
1925.39	-35954.3	-14608.2	0.32883	1.06802	0.140551	-2.99062
1925.41	-35954.3	-14608.2	0.347819	1.17333	0.145094	-3.12437
1925.43	-35954.3	-14608.2	0.368289	1.29462	0.151416	-3.27305
1925.44	-35954.3	-14608.2	0.390817	1.43211	0.162402	-3.43303
1925.46	-35954.3	-14608.2	0.415857	1.5838	0.179611	-3.60096
1925.48	-35954.3	-14608.2	0.443579	1.74239	0.201451	-3.77414
1925.49	-35954.3	-14608.2	0.474109	1.89987	0.225873	-3.94997
1925.51	-35954.3	-14608.2	0.507441	2.05107	0.251399	-4.12574
1925.53	-35954.3	-14608.2	0.543312	2.19661	0.277714	-4.29857
1925.54	-35954.3	-14608.2	0.581427	2.33782	0.304635	-4.46555
1925.56	-35954.4	-14608.2	0.621689	2.47487	0.33164	-4.62475
1925.58	-35954.4	-14608.2	0.664337	2.60596	0.357619	-4.77587
1925.6	-35954.4	-14608.2	0.709637	2.7291	0.38142	-4.91878
1925.61	-35954.4	-14608.2	0.757444	2.8426	0.40269	-5.05386
1925.63	-35954.4	-14608.2	0.80701	2.94522	0.422253	-5.18215
1925.65	-35954.4	-14608.2	0.857554	3.03583	0.44103	-5.3048
1925.66	-35954.4	-14608.2	0.908879	3.11723	0.460021	-5.42351
1925.68	-35954.5	-14608.2	0.961519	3.19713	0.480327	-5.54075
1925.7	-35954.5	-14608.2	1.01605	3.28344	0.503024	-5.65897
1925.71	-35954.5	-14608.2	1.07274	3.37988	0.527973	-5.77954
1925.73	-35954.5	-14608.3	1.13146	3.4849	0.55351	-5.90244
1925.75	-35954.5	-14608.3	1.19209	3.59661	0.577908	-6.0275
1925.77	-35954.5	-14608.3	1.25459	3.71283	0.600331	-6.15313
1925.78	-35954.6	-14608.3	1.319	3.83105	0.620907	-6.27616
1925.8	-35954.6	-14608.3	1.3854	3.94869	0.639812	-6.39342
1925.82	-35954.6	-14608.3	1.45376	4.06132	0.657274	-6.50251
1925.83	-35954.6	-14608.3	1.52394	4.16285	0.673567	-6.60179
1925.85	-35954.7	-14608.3	1.5958	4.24744	0.68902	-6.68967
1925.87	-35954.7	-14608.3	1.66911	4.31397	0.704809	-6.76512
1925.88	-35954.7	-14608.3	1.74353	4.36511	0.722784	-6.82758
1925.9	-35954.7	-14608.3	1.81873	4.40352	0.744663	-6.87655
1925.92	-35954.8	-14608.4	1.89453	4.43065	0.770287	-6.91278
1925.94	-35954.8	-14608.4	1.97081	4.44711	0.798223	-6.93787
1925.95	-35954.8	-14608.4	2.04751	4.45351	0.827099	-6.95334
1925.97	-35954.9	-14608.4	2.12452	4.45082	0.856431	-6.96015
1925.99	-35954.9	-14608.4	2.20179	4.4402	0.886245	-6.95891
1926	-35954.9	-14608.4	2.27921	4.42272	0.916553	-6.95025
1926.02	-35955	-14608.4	2.35649	4.39894	0.947194	-6.93495
1926.04	-35955	-14608.4	2.43321	4.36918	0.977921	-6.91385
1926.05	-35955.1	-14608.5	2.50904	4.33385	1.00852	-6.88775
1926.07	-35955.1	-14608.5	2.58393	4.29419	1.03906	-6.85715
1926.09	-35955.1	-14608.5	2.658	4.25177	1.06971	-6.82242
1926.11	-35955.2	-14608.5	2.73134	4.20795	1.10057	-6.78398
1926.12	-35955.2	-14608.5	2.80395	4.16285	1.13134	-6.74249
1926.14	-35955.3	-14608.5	2.8758	4.11614	1.16158	-6.69871
1926.16	-35955.3	-14608.6	2.94687	4.06771	1.1908	-6.65333
1926.17	-35955.4	-14608.6	3.01715	4.01856	1.2183	-6.60664
1926.19	-35955.4	-14608.6	3.08667	3.97	1.24333	-6.55882
1926.21	-35955.5	-14608.6	3.15541	3.92296	1.26531	-6.50992
1926.22	-35955.5	-14608.6	3.22339	3.87683	1.2844	-6.45935
1926.24	-35955.6	-14608.6	3.2906	3.83059	1.30091	-6.40639
1926.26	-35955.6	-14608.7	3.35704	3.78351	1.31515	-6.35033
1926.28	-35955.7	-14608.7	3.4227	3.73575	1.32738	-6.29054
1926.29	-35955.8	-14608.7	3.48759	3.68767	1.33781	-6.22642
1926.31	-35955.8	-14608.7	3.55172	3.63945	1.34687	-6.15726
1926.33	-35955.9	-14608.7	3.61507	3.59075	1.3556	-6.08219
1926.34	-35955.9	-14608.8	3.67765	3.54117	1.36512	-6.00025
1926.36	-35956	-14608.8	3.73947	3.49053	1.37603	-5.91111
1926.38	-35956.1	-14608.8	3.80051	3.43928	1.38771	-5.81585
1926.39	-35956.1	-14608.8	3.86078	3.38794	1.39937	-5.71572
1926.41	-35956.2	-14608.8	3.92028	3.33684	1.41083	-5.6112
1926.43	-35956.3	-14608.8	3.97901	3.28591	1.42326	-5.50115
1926.45	-35956.3	-14608.9	4.03697	3.23504	1.43796	-5.38421
1926.46	-35956.4	-14608.9	4.09416	3.1844	1.45505	-5.25987
1926.48	-35956.5	-14608.9	4.15057	3.13468	1.47265	-5.12903
1926.5	-35956.5	-14608.9	4.20622	3.08658	1.48871	-4.99272
1926.51	-35956.6	-14608.9	4.26109	3.04007	1.50254	-4.85179
1926.53	-35956.7	-14609	4.3152	2.99402	1.5155	-4.70679
1926.55	-35956.7	-14609	4.36854	2.9473	1.52907	-4.55827
1926.56	-35956.8	-14609	4.42111	2.90135	1.54304	-4.40624
1926.58	-35956.9	-14609	4.4729	2.86087	1.55515	-4.25011
1926.6	-35957	-14609	4.5239	2.83037	1.56306	-4.0892
1926.62	-35957	-14609	4.57413	2.8036	1.56562	-3.92181
1926.63	-35957.1	-14609.1	4.62362	2.76272	1.56298	-3.74513
1926.65	-35957.2	-14609.1	4.67239	2.68983	1.55534	-3.55628
1926.67	-35957.3	-14609.1	4.71996	2.57843	1.54236	-3.35217
1926.68	-35957.4	-14609.1	4.76543	2.43246	1.52321	-3.12947
1926.7	-35957.4	-14609.1	4.80791	2.25608	1.49704	-2.88518
1926.72	-35957.5	-14609.1	4.84684	2.04995	1.46305	-2.62135
1926.73	-35957.6	-14609.2	4.88192	1.81199	1.42052	-2.34398
1926.75	-35957.7	-14609.2	4.91287	1.54118	1.36892	-2.05929
1926.77	-35957.8	-14609.2	4.93939	1.25077	1.31026	-1.77428
1926.79	-35957.9	-14609.2	4.96119	0.963742	1.2483	-1.49646
1926.8	-35958	-14609.2	4.97804	0.701974	1.18649	-1.23329
1926.82	-35958	-14609.2	4.99027	0.474526	1.12496	-0.991367
1926.84	-35958.1	-14609.2	4.99855	0.28301	1.06192	-0.776792
1926.85	-35958.2	-14609.3	5.00356	0.128644	0.996054	-0.595061
1926.87	-35958.3	-14609.3	5.00602	0.0101622	0.930319	-0.446769
1926.89	-35958.4	-14609.3	5.00668	-0.0749284	0.869766	-0.330085
1926.9	-35958.4	-14609.3	5.00624	-0.129425	0.81881	-0.242929
1926.92	-35958.5	-14609.3	5.00509	-0.158136	0.777389	-0.181622
1926.94	-35958.6	-14609.3	5.00353	-0.166718	0.743569	-0.141816
1926.96	-35958.7	-14609.4	5.00186	-0.160632	0.715938	-0.119243
1926.97	-35958.8	-14609.4	5.00052	-0.144226	0.696124	-0.110122
1926.99	-35958.9	-14609.4	5	-0.121453	0.686828	-0.11084
1927.01	-35959	-14609.4	5.00061	-0.0959023	0.690021	-0.118007
1927.02	-35959	-14609.4	5.00194	-0.0694196	0.704163	-0.129298
1927.04	-35959.1	-14609.4	5.00333	-0.0433333	0.726667	-0.142702
1927.06	-35959.2	-14609.4	5.00435	-0.018909	0.754817	-0.156388
1927.07	-35959.3	-14609.4	5.00531	0.00283623	0.785378	-0.169241
1927.09	-35959.4	-14609.5	5.00678	0.0209477	0.814989	-0.180325
1927.11	-35959.5	-14609.5	5.00902	0.0345891	0.840701	-0.188908
1927.13	-35959.6	-14609.5	5.01151	0.0433216	0.860969	-0.19495
1927.14	-35959.6	-14609.5	5.01352	0.0467904	0.874541	-0.198559
1927.16	-35959.7	-14609.5	5.01469	0.0450912	0.879845	-0.199813
1927.18	-35959.8	-14609.5	5.0156	0.0395917	0.874406	-0.198728
1927.19	-35959.9	-14609.5	5.01698	0.0318814	0.855601	-0.195305
1927.21	-35960	-14609.6	5.01919	0.0231992	0.823615	-0.189722
1927.23	-35960.1	-14609.6	5.02168	0.0139488	0.785322	-0.182578
1927.24	-35960.2	-14609.6	5.02375	0.00441214	0.748555	-0.174529
1927.26	-35960.2	-14609.6	5.02505	-0.00508431	0.71836	-0.166011
1927.28	-35960.3	-14609.6	5.02598	-0.0141247	0.694159	-0.15701
1927.3	-35960.4	-14609.6	5.027	-0.0222861	0.674705	-0.147458
1927.31	-35960.5	-14609.6	5.02828	-0.0294355	0.659841	-0.137537
1927.33	-35960.6	-14609.6	5.02946	-0.0359396	0.651283	-0.127848
1927.35	-35960.7	-14609.6	5.03017	-0.0422025	0.650867	-0.11903
1927.36	-35960.7	-14609.7	5.0303	-0.0479939	0.656963	-0.1115
1927.38	-35960.8	-14609.7	5.03012	-0.0521507	0.662847	-0.105347
1927.4	-35960.9	-14609.7	5.02995	-0.0534563	0.661475	-0.100629
1927.41	-35961	-14609.7	5.02994	-0.0514729	0.64911	-0.0972156
1927.43	-35961.1	-14609.7	5.02999	-0.0467429	0.62618	-0.0947414
1927.45	-35961.2	-14609.7	5.02999	-0.0398949	0.593442	-0.0928133
1927.47	-35961.3	-14609.7	5.02995	-0.0321825	0.553341	-0.0907025
1927.48	-35961.3	-14609.7	5.02995	-0.0255344	0.510151	-0.0873174
1927.5	-35961.4	-14609.7	5.0301	-0.0218886	0.468085	-0.0815427
1927.52	-35961.5	-14609.8	5.03027	-0.022694	0.428375	-0.0721449
1927.53	-35961.6	-14609.8	5.03019	-0.0289466	0.389489	-0.0577814
1927.55	-35961.7	-14609.8	5.02955	-0.041633	0.349945	-0.0371273
1927.57	-35961.8	-14609.8	5.02841	-0.0618551	0.310714	-0.00920421
1927.58	-35961.8	-14609.8	5.02711	-0.0908068	0.274712	0.0266915
1927.6	-35961.9	-14609.8	5.0259	-0.12969	0.244669	0.0712349
1927.62	-35962	-14609.8	5.0243	-0.179769	0.220292	0.124842
1927.64	-35962.1	-14609.8	5.0213	-0.242355	0.19924	0.187753
1927.65	-35962.2	-14609.8	5.01602	-0.318257	0.179422	0.259913
1927.67	-35962.3	-14609.8	5.00902	-0.403225	0.161722	0.338326
1927.69	-35962.4	-14609.9	5.00164	-0.490074	0.148748	0.41829
1927.7	-35962.4	-14609.9	4.99495	-0.573002	0.143148	0.496115
1927.72	-35962.5	-14609.9	4.98736	-0.657998	0.147717	0.576686
1927.74	-35962.6	-14609.9	4.97596	-0.756882	0.165323	0.669129
1927.75	-35962.7	-14609.9	4.95865	-0.877248	0.197413	0.779851
1927.77	-35962.8	-14609.9	4.93889	-0.997444	0.23567	0.896429
1927.79	-35962.9	-14609.9	4.92134	-1.0892	0.269468	1.00154
1927.81	-35963	-14609.9	4.90439	-1.15648	0.298383	1.09496
1927.82	-35963	-14609.9	4.88508	-1.21222	0.324966	1.18268
1927.84	-35963.1	-14609.9	4.86453	-1.25769	0.348721	1.2713
1927.86	-35963.2	-14609.9	4.84445	-1.29156	0.369141	1.36661
1927.87	-35963.3	-14610	4.82333	-1.31667	0.39	1.4695
1927.89	-35963.4	-14610	4.7996	-1.33677	0.414431	1.57907
1927.91	-35963.4	-14610	4.77527	-1.35433	0.437906	1.69305
1927.92	-35963.5	-14610	4.75217	-1.37111	0.455476	1.80998
1927.94	-35963.6	-14610	4.72855	-1.38764	0.467216	1.93223
1927.96	-35963.7	-14610	4.70292	-1.40489	0.474124	2.06167
1927.98	-35963.8	-14610	4.67702	-1.42617	0.476774	2.19561
1927.99	-35963.9	-14610	4.65258	-1.45313	0.476493	2.33115
1928.01	-35963.9	-14610	4.62927	-1.48157	0.476989	2.46744
1928.03	-35964	-14610	4.60623	-1.50959	0.481021	2.6052
1928.04	-35964.1	-14610	4.58233	-1.54336	0.488091	2.74795
1928.06	-35964.2	-14610.1	4.55688	-1.58667	0.496859	2.89815
1928.08	-35964.2	-14610.1	4.53037	-1.63478	0.505105	3.05477
1928.09	-35964.3	-14610.1	4.50315	-1.68404	0.511004	3.21511
1928.11	-35964.4	-14610.1	4.47489	-1.73541	0.513805	3.37432
1928.13	-35964.5	-14610.1	4.44523	-1.78893	0.513858	3.53127
1928.15	-35964.5	-14610.1	4.41396	-1.84213	0.513182	3.69168
1928.16	-35964.6	-14610.1	4.38135	-1.89368	0.513111	3.85753
1928.18	-35964.7	-14610.1	4.34839	-1.94469	0.513523	4.02327
1928.2	-35964.8	-14610.1	4.3153	-1.99616	0.514788	4.18702
1928.21	-35964.8	-14610.1	4.28104	-2.04868	0.518156	4.35345
1928.23	-35964.9	-14610.1	4.2451	-2.10204	0.522405	4.52384
1928.25	-35965	-14610.1	4.2079	-2.15499	0.522667	4.69383
1928.26	-35965	-14610.1	4.17005	-2.2054	0.517379	4.85948
1928.28	-35965.1	-14610.1	4.13226	-2.25026	0.509476	5.01797
1928.3	-35965.2	-14610.1	4.09457	-2.2894	0.500847	5.16736
1928.32	-35965.3	-14610.1	4.05631	-2.32574	0.491954	5.30665
1928.33	-35965.3	-14610.1	4.01783	-2.36212	0.483518	5.43633
1928.35	-35965.4	-14610.1	3.98029	-2.40105	0.476477	5.55818
1928.37	-35965.5	-14610.1	3.94278	-2.44261	0.469881	5.67284
1928.38	-35965.5	-14610.1	3.90254	-2.48462	0.461012	5.77985
1928.4	-35965.6	-14610.1	3.85913	-2.52405	0.446856	5.87825
1928.42	-35965.7	-14610.2	3.81428	-2.55741	0.42475	5.96659
1928.43	-35965.7	-14610.2	3.77266	-2.58296	0.398616	6.04172
1928.45	-35965.8	-14610.1	3.73953	-2.60052	0.375906	6.10087
1928.47	-35965.9	-14610.1	3.70212	-2.61507	0.352266	6.16084
1928.49	-35965.9	-14610.2	3.64131	-2.63393	0.318778	6.24519
1928.5	-35966	-14610.2	3.58975	-2.65404	0.297126	6.3184
1928.52	-35966	-14610.2	3.5415	-2.67503	0.283426	6.37355
1928.54	-35966.1	-14610.2	3.49675	-2.69536	0.269514	6.41203
1928.55	-35966.2	-14610.2	3.45153	-2.71413	0.25855	6.43208
1928.57	-35966.2	-14610.2	3.40718	-2.72296	0.247991	6.43135
1928.59	-35966.3	-14610.2	3.36749	-2.72132	0.243803	6.41245
1928.6	-35966.3	-14610.2	3.32193	-2.7112	0.2403	6.37607
1928.62	-35966.4	-14610.2	3.27894	-2.69244	0.239893	6.3123
1928.64	-35966.4	-14610.2	3.22605	-2.61428	0.240134	6.20363
1928.66	-35966.5	-14610.2	3.1823	-2.52796	0.23797	6.08814
1928.67	-35966.6	-14610.2	3.14837	-2.44074	0.236501	5.98384
1928.69	-35966.6	-14610.2	3.11294	-2.32268	0.23681	5.84984
1928.71	-35966.7	-14610.2	3.06961	-2.13345	0.236071	5.59604
1928.72	-35966.7	-14610.2	3.03497	-1.81283	0.242055	5.24587
1928.74	-35966.8	-14610.2	3.00788	-1.46596	0.246442	4.85648
1928.76	-35966.8	-14610.2	2.98362	-1.10663	0.246768	4.47856
1928.77	-35966.9	-14610.2	2.96608	-0.839322	0.246469	4.14801
1928.79	-35966.9	-14610.2	2.95129	-0.629737	0.249397	3.88058
1928.81	-35967	-14610.2	2.94407	-0.502397	0.25577	3.68375
1928.83	-35967	-14610.2	2.93698	-0.395564	0.263021	3.5197
1928.84	-35967.1	-14610.2	2.9336	-0.320314	0.266479	3.38505
1928.86	-35967.1	-14610.2	2.92701	-0.262965	0.269888	3.27498
1928.88	-35967.2	-14610.1	2.92333	-0.22	0.27	3.18519
1928.89	-35967.2	-14610.1	2.92	-0.19	0.27	3.12854
1928.91	-35967.3	-14610.1	2.92	-0.17	0.27	3.09586
1928.93	-35967.3	-14610.1	2.91644	-0.16673	0.273559	3.08133
1928.94	-35967.4	-14610.2	2.91311	-0.170404	0.27686	3.08071
1928.96	-35967.4	-14610.1	2.90994	-0.176785	0.280177	3.08169
1928.98	-35967.5	-14610.1	2.90981	-0.172393	0.283975	3.07882
1929	-35967.5	-14610.1	2.90624	-0.161879	0.290793	3.06949
1929.01	-35967.6	-14610.1	2.90288	-0.148387	0.29756	3.05583
1929.03	-35967.6	-14610.1	2.89973	-0.133895	0.304054	3.03655
1929.05	-35967.7	-14610.1	2.90017	-0.116975	0.307668	3.01301
1929.06	-35967.7	-14610.1	2.89956	-0.100571	0.314178	2.9847
1929.08	-35967.8	-14610.1	2.89584	-0.0873929	0.317612	2.95218
1929.1	-35967.8	-14610.1	2.89243	-0.0776497	0.319841	2.92042
1929.11	-35967.9	-14610.1	2.88976	-0.0679308	0.315286	2.88607
1929.13	-35967.9	-14610.1	2.89006	-0.0622612	0.307079	2.84947
1929.15	-35968	-14610.1	2.89003	-0.0580838	0.297778	2.80382
1929.17	-35968	-14610.1	2.88981	-0.0226365	0.291207	2.7228
1929.18	-35968.1	-14610.1	2.89101	0.0793877	0.285002	2.58539
1929.2	-35968.1	-14610.1	2.8941	0.232082	0.282882	2.40158
1929.22	-35968.2	-14610.1	2.89995	0.43523	0.284526	2.16665
1929.23	-35968.2	-14610.1	2.91063	0.6675	0.287192	1.90363
1929.25	-35968.3	-14610.1	2.92261	0.884907	0.285768	1.6495
1929.27	-35968.3	-14610.1	2.94178	1.10774	0.280561	1.38507
1929.28	-35968.4	-14610.1	2.96405	1.33462	0.27373	1.1168
1929.3	-35968.4	-14610.1	2.98859	1.55383	0.265395	0.858185
1929.32	-35968.5	-14610.1	3.01794	1.78182	0.256271	0.579096
1929.34	-35968.5	-14610.1	3.0508	2.00881	0.250679	0.293955
1929.35	-35968.6	-14610.1	3.0854	2.23314	0.252314	0.0163404
1929.37	-35968.6	-14610.1	3.1253	2.48446	0.263428	-0.283083
1929.39	-35968.7	-14610.1	3.17011	2.72697	0.281262	-0.589021
1929.4	-35968.7	-14610.1	3.22062	2.95748	0.303211	-0.89191
1929.42	-35968.8	-14610.1	3.27677	3.16677	0.329522	-1.23462
1929.44	-35968.8	-14610.1	3.33165	3.33628	0.359731	-1.58479
1929.45	-35968.9	-14610.1	3.38357	3.46393	0.387202	-1.92323
1929.47	-35968.9	-14610.1	3.444	3.5781	0.415257	-2.26771
1929.49	-35969	-14610.1	3.50866	3.67387	0.440078	-2.57866
1929.51	-35969.1	-14610.1	3.56843	3.74577	0.463128	-2.85065
1929.52	-35969.1	-14610	3.63419	3.79746	0.485439	-3.11136
1929.54	-35969.2	-14610	3.69846	3.83079	0.502831	-3.33582
1929.56	-35969.3	-14610	3.764	3.85084	0.519646	-3.52288
1929.57	-35969.3	-14610	3.8317	3.85446	0.533991	-3.6823
1929.59	-35969.4	-14610	3.89569	3.84292	0.550708	-3.79268
1929.61	-35969.5	-14610	3.95848	3.82418	0.561821	-3.86065
1929.62	-35969.5	-14610	4.02551	3.79681	0.569592	-3.89739
1929.64	-35969.6	-14610	4.08938	3.7671	0.567503	-3.90734
1929.66	-35969.7	-14610	4.15224	3.73138	0.558152	-3.90329
1929.68	-35969.7	-14610	4.21952	3.68922	0.544121	-3.8859
1929.69	-35969.8	-14610	4.27991	3.6459	0.533746	-3.85819
1929.71	-35969.9	-14610	4.33966	3.59969	0.529982	-3.81769
1929.73	-35969.9	-14610	4.40333	3.54333	0.533333	-3.76253
1929.74	-35970	-14610	4.46333	3.48333	0.54	-3.70044
1929.76	-35970.1	-14610	4.52	3.42	0.55	-3.63399
1929.78	-35970.2	-14609.9	4.58013	3.35288	0.564252	-3.56118
1929.79	-35970.3	-14609.9	4.63662	3.29334	0.58106	-3.49398
1929.81	-35970.3	-14609.9	4.69338	3.23655	0.601346	-3.4273
1929.83	-35970.4	-14609.9	4.74969	3.17626	0.62638	-3.35673
1929.85	-35970.5	-14609.9	4.8032	3.11611	0.653344	-3.28967
1929.86	-35970.6	-14609.9	4.85981	3.05698	0.683713	-3.22578
1929.88	-35970.7	-14609.9	4.91255	3.01394	0.715573	-3.17017
1929.9	-35970.8	-14609.9	4.96106	2.99025	0.744711	-3.13282
1929.91	-35970.8	-14609.9	5.00543	2.97844	0.771987	-3.10714
1929.93	-35970.9	-14609.9	5.05894	2.97221	0.803991	-3.08908
1929.95	-35971	-14609.9	5.10815	2.96981	0.83364	-3.07671
1929.96	-35971.1	-14609.9	5.15909	2.97006	0.863774	-3.06478
1929.98	-35971.2	-14609.8	5.21174	2.96994	0.889966	-3.05327
1930	-35971.3	-14609.8	5.26109	2.97017	0.908598	-3.04309
1930.02	-35971.4	-14609.8	5.31221	2.9693	0.923723	-3.03423
1930.03	-35971.4	-14609.8	5.36473	2.96486	0.932712	-3.02302
1930.05	-35971.6	-14609.8	5.41392	2.95597	0.938273	-3.00845
1930.07	-35971.6	-14609.8	5.46561	2.941	0.940205	-2.98716
1930.08	-35971.7	-14609.8	5.51635	2.92064	0.939941	-2.96057
1930.1	-35971.8	-14609.8	5.56322	2.89762	0.940016	-2.92936
1930.12	-35971.9	-14609.7	5.61521	2.87066	0.939996	-2.88475
1930.13	-35972	-14609.7	5.66749	2.83933	0.94	-2.82275
1930.15	-35972.1	-14609.7	5.7152	2.80686	0.940003	-2.74407
1930.17	-35972.2	-14609.7	5.76329	2.76846	0.939988	-2.64307
1930.19	-35972.3	-14609.7	5.81167	2.72875	0.94005	-2.52899
1930.2	-35972.4	-14609.7	5.85796	2.68936	0.939811	-2.41192
1930.22	-35972.5	-14609.7	5.90462	2.64585	0.941258	-2.27857
1930.24	-35972.6	-14609.6	5.9491	2.60079	0.948351	-2.1382
1930.25	-35972.7	-14609.6	5.99174	2.55824	0.96245	-2.00049
1930.27	-35972.8	-14609.6	6.03739	2.51279	0.982092	-1.85708
1930.29	-35972.9	-14609.6	6.0797	2.46865	1.00525	-1.72193
1930.3	-35973	-14609.6	6.11886	2.42269	1.02759	-1.59659
1930.32	-35973.1	-14609.6	6.16084	2.36246	1.05727	-1.46488
1930.34	-35973.2	-14609.5	6.20206	2.3003	1.08585	-1.33709
1930.36	-35973.3	-14609.5	6.2391	2.24349	1.11215	-1.2189
1930.37	-35973.4	-14609.5	6.27754	2.18452	1.1378	-1.09877
1930.39	-35973.5	-14609.5	6.31483	2.12023	1.16081	-0.982389
1930.41	-35973.6	-14609.5	6.35134	2.03517	1.18898	-0.851042
1930.42	-35973.7	-14609.4	6.38742	1.88328	1.22348	-0.671914
1930.44	-35973.8	-14609.4	6.41831	1.68169	1.26055	-0.461637
1930.46	-35973.9	-14609.4	6.44569	1.45552	1.29178	-0.231851
1930.47	-35974	-14609.4	6.46761	1.21398	1.31748	0.0223796
1930.49	-35974.2	-14609.4	6.4878	0.997425	1.335	0.268046
1930.51	-35974.3	-14609.3	6.5048	0.791531	1.34618	0.512451
1930.53	-35974.4	-14609.3	6.51936	0.578727	1.34375	0.772671
1930.54	-35974.5	-14609.3	6.5264	0.387289	1.33419	1.00978
1930.56	-35974.6	-14609.3	6.52991	0.213074	1.31469	1.22607
1930.58	-35974.7	-14609.2	6.53	0.06	1.29	1.43028
1930.59	-35974.8	-14609.2	6.53	-0.0566667	1.26333	1.59477
1930.61	-35974.9	-14609.2	6.53	-0.14	1.24333	1.72985
1930.63	-35975	-14609.2	6.53003	-0.192489	1.22574	1.84233
1930.64	-35975.1	-14609.1	6.52988	-0.228555	1.2127	1.92481
1930.66	-35975.2	-14609.1	6.52648	-0.258322	1.20273	1.99281
1930.68	-35975.4	-14609.1	6.52265	-0.282142	1.19214	2.04807
1930.7	-35975.5	-14609.1	6.51608	-0.294497	1.18206	2.08517
1930.71	-35975.6	-14609	6.51298	-0.299981	1.17255	2.10786
1930.73	-35975.7	-14609	6.50934	-0.296007	1.16988	2.12143
1930.75	-35975.8	-14609	6.50623	-0.292402	1.17003	2.12562
1930.76	-35975.9	-14609	6.5022	-0.285461	1.16999	2.12465
1930.78	-35976	-14608.9	6.49552	-0.277876	1.17001	2.11779
1930.8	-35976.1	-14608.9	6.49266	-0.267612	1.16997	2.1074
1930.81	-35976.2	-14608.9	6.48914	-0.257548	1.17011	2.09481
1930.83	-35976.3	-14608.8	6.48573	-0.246927	1.16937	2.0812
1930.85	-35976.4	-14608.8	6.48214	-0.237306	1.16524	2.06971
1930.87	-35976.5	-14608.8	6.47991	-0.226095	1.15652	2.05902
1930.88	-35976.6	-14608.8	6.47917	-0.211839	1.14051	2.04849
1930.9	-35976.8	-14608.7	6.47546	-0.198508	1.11685	2.03755
1930.92	-35976.9	-14608.7	6.47193	-0.186014	1.07715	2.02665
1930.93	-35977	-14608.7	6.46961	-0.175791	1.02438	2.01724
1930.95	-35977.1	-14608.6	6.47034	-0.166262	0.972959	2.01038
1930.97	-35977.2	-14608.6	6.46876	-0.154174	0.920751	2.0037
1930.98	-35977.3	-14608.6	6.46508	-0.141672	0.874275	1.99681
1931	-35977.4	-14608.5	6.46153	-0.131507	0.841754	1.99078
1931.02	-35977.5	-14608.5	6.45975	-0.124732	0.8155	1.98572
1931.04	-35977.6	-14608.5	6.46009	-0.120177	0.785044	1.98174
1931.05	-35977.7	-14608.4	6.45991	-0.11308	0.74613	1.97922
1931.07	-35977.8	-14608.4	6.46027	-0.106267	0.702159	1.97692
1931.09	-35977.9	-14608.4	6.45825	-0.0993805	0.659573	1.97508
1931.1	-35978	-14608.3	6.45472	-0.0920308	0.618106	1.96995
1931.12	-35978.1	-14608.3	6.45107	-0.0738592	0.575804	1.95449
1931.14	-35978.2	-14608.3	6.4495	-0.0390694	0.546226	1.92347
1931.15	-35978.3	-14608.3	6.452	0.0106379	0.533919	1.8756
1931.17	-35978.4	-14608.2	6.45564	0.0830245	0.536767	1.80784
1931.19	-35978.5	-14608.2	6.45911	0.16089	0.551059	1.73112
1931.21	-35978.7	-14608.1	6.46203	0.240449	0.572184	1.65009
1931.22	-35978.7	-14608.1	6.4682	0.336043	0.602218	1.55757
1931.24	-35978.9	-14608.1	6.47522	0.436707	0.633603	1.46219
1931.26	-35979	-14608	6.4815	0.535968	0.658013	1.368
1931.27	-35979	-14608	6.49118	0.639275	0.680234	1.2711
1931.29	-35979.2	-14608	6.50426	0.729164	0.692064	1.18747
1931.31	-35979.3	-14607.9	6.51766	0.806633	0.698996	1.11569
1931.32	-35979.4	-14607.9	6.53152	0.881643	0.703078	1.04789
1931.34	-35979.5	-14607.9	6.54807	0.948861	0.703603	0.987109
1931.36	-35979.6	-14607.8	6.56443	1.01584	0.697925	0.931327
1931.38	-35979.7	-14607.8	6.58551	1.07362	0.684214	0.877617
1931.39	-35979.8	-14607.8	6.60233	1.12087	0.670694	0.834469
1931.41	-35979.9	-14607.7	6.62207	1.15809	0.657717	0.799323
1931.43	-35980	-14607.7	6.64333	1.18667	0.636667	0.769063
1931.44	-35980.1	-14607.7	6.66333	1.20667	0.623333	0.747277
1931.46	-35980.2	-14607.6	6.68333	1.22	0.616667	0.72549
1931.48	-35980.3	-14607.6	6.70466	1.24161	0.609275	0.697402
1931.49	-35980.5	-14607.6	6.72804	1.2757	0.588309	0.658701
1931.51	-35980.6	-14607.5	6.75143	1.32317	0.554609	0.610023
1931.53	-35980.7	-14607.5	6.77617	1.37994	0.52359	0.550896
1931.55	-35980.8	-14607.4	6.79937	1.43258	0.505218	0.495786
1931.56	-35980.9	-14607.4	6.82281	1.48276	0.495341	0.439812
1931.58	-35981	-14607.4	6.84799	1.53605	0.480338	0.380627
1931.6	-35981.1	-14607.3	6.87453	1.58971	0.464178	0.321858
1931.61	-35981.2	-14607.3	6.90214	1.64696	0.456141	0.261354
1931.63	-35981.3	-14607.3	6.93334	1.70197	0.457007	0.20136
1931.65	-35981.5	-14607.2	6.95991	1.74644	0.455861	0.151114
1931.66	-35981.6	-14607.2	6.99087	1.7857	0.447056	0.106443
1931.68	-35981.7	-14607.1	7.02234	1.8179	0.432502	0.0682015
1931.7	-35981.8	-14607.1	7.05204	1.83949	0.419635	0.038959
1931.72	-35981.9	-14607.1	7.08249	1.85812	0.405312	0.015205
1931.73	-35982	-14607	7.11507	1.87051	0.385836	-0.00385832
1931.75	-35982.1	-14607	7.14824	1.87966	0.360071	-0.0172564
1931.77	-35982.2	-14606.9	7.18264	1.88375	0.32847	-0.0273041
1931.78	-35982.4	-14606.9	7.21623	1.88342	0.298587	-0.0329782
1931.8	-35982.5	-14606.9	7.24544	1.88228	0.272364	-0.0310366
1931.82	-35982.6	-14606.8	7.27626	1.87851	0.24621	-0.0206508
1931.83	-35982.7	-14606.8	7.30891	1.87492	0.22218	-0.00378702
1931.85	-35982.8	-14606.7	7.34244	1.8728	0.199417	0.0133907
1931.87	-35982.9	-14606.7	7.37527	1.87476	0.173742	0.0286151
1931.89	-35983.1	-14606.7	7.40587	1.87876	0.144449	0.0413112
1931.9	-35983.2	-14606.6	7.43663	1.88028	0.112137	0.0530786
1931.92	-35983.3	-14606.6	7.46946	1.87963	0.0719525	0.0637413
1931.94	-35983.4	-14606.5	7.5033	1.88186	0.025866	0.0723956
1931.95	-35983.5	-14606.5	7.53432	1.88493	-0.0196766	0.0780004
1931.97	-35983.7	-14606.5	7.56546	1.89092	-0.0582208	0.0812886
1931.99	-35983.8	-14606.4	7.59601	1.89569	-0.0900681	0.0806274
1932	-35983.9	-14606.4	7.62779	1.89912	-0.116825	0.0771486
1932.02	-35984	-14606.3	7.66294	1.8999	-0.147392	0.0695377
1932.04	-35984.2	-14606.3	7.69732	1.90225	-0.175867	0.0583454
1932.06	-35984.3	-14606.2	7.72774	1.90532	-0.20078	0.043418
1932.07	-35984.4	-14606.2	7.75931	1.91186	-0.215169	0.0242915
1932.09	-35984.5	-14606.2	7.78926	1.91571	-0.217861	0.00470669
1932.11	-35984.7	-14606.1	7.8237	1.92218	-0.20674	-0.0159703
1932.12	-35984.8	-14606.1	7.85756	1.92617	-0.184269	-0.0357809
1932.14	-35984.9	-14606	7.89074	1.9296	-0.162699	-0.0554324
1932.16	-35985	-14606	7.92418	1.93003	-0.151716	-0.0740612
1932.17	-35985.2	-14606	7.95638	1.93018	-0.138651	-0.0927133
1932.19	-35985.3	-14605.9	7.98643	1.92695	-0.119354	-0.109125
1932.21	-35985.4	-14605.9	8.01807	1.92666	-0.094773	-0.127427
1932.23	-35985.5	-14605.8	8.05136	1.92656	-0.0714005	-0.145976
1932.24	-35985.7	-14605.8	8.08473	1.92989	-0.0450814	-0.164486
1932.26	-35985.8	-14605.7	8.11797	1.92993	-0.0149058	-0.18301
1932.28	-35985.9	-14605.7	8.15333	1.93333	0.00666667	-0.201525
1932.29	-35986.1	-14605.6	8.18667	1.93667	0.0233333	-0.220044
1932.31	-35986.2	-14605.6	8.22	1.94333	0.0366667	-0.237473
1932.33	-35986.3	-14605.6	8.25537	1.95039	0.0471558	-0.255943
1932.34	-35986.5	-14605.5	8.28858	1.95709	0.0536882	-0.272142
1932.36	-35986.6	-14605.5	8.32208	1.96362	0.0604443	-0.287412
1932.38	-35986.7	-14605.4	8.35716	1.96709	0.0672471	-0.302162
1932.4	-35986.9	-14605.4	8.38676	1.97015	0.0703301	-0.312672
1932.41	-35987	-14605.3	8.41699	1.97003	0.0737859	-0.321079
1932.43	-35987.1	-14605.3	8.44917	1.96961	0.0770821	-0.326582
1932.45	-35987.3	-14605.2	8.48249	1.96617	0.0758626	-0.330595
1932.46	-35987.4	-14605.2	8.51617	1.96218	0.0686831	-0.332514
1932.48	-35987.6	-14605.2	8.55141	1.95569	0.0616937	-0.333399
1932.5	-35987.7	-14605.1	8.58435	1.95194	0.0553326	-0.333363
1932.51	-35987.8	-14605.1	8.61827	1.94569	0.0475152	-0.333133
1932.53	-35988	-14605	8.6534	1.94151	0.0382127	-0.331947
1932.55	-35988.1	-14605	8.68623	1.93552	0.0363736	-0.330605
1932.57	-35988.3	-14604.9	8.72053	1.93161	0.0375545	-0.328329
1932.58	-35988.4	-14604.9	8.75446	1.92416	0.0408917	-0.325727
