# Supplementary material for: Extraction of driving behavior primitives considering driver expectation and vehicle dynamics
Source: PLoS One. 2025 Dec 31;20(12):e0340123. doi: 10.1371/journal.pone.0340123 (PMC12755792; doi:10.1371/journal.pone.0340123)
Supplement: S2 File — The dataset utilized in this study is organized into two main folders, categorizing driving scenarios into straight driving and turning maneuvers. These folders contain the raw, unprocessed behavioral data. For a detailed description of the variables and format within the.xlsx files, please refer to the accompanying readme.txt file. (ZIP) [file pone.0340123.s002.zip › DataSetForPimitiveExaction-2/turning/d2c214_w_3.xlsx]

## Sheet: Sheet1
2456.51	-36227	-14780.6	0.0356318	0.651162	0.0161449	0.887664
2456.53	-36227	-14780.6	0.0466224	0.667607	0.0175115	0.843419
2456.55	-36227	-14780.6	0.0588029	0.743668	0.0192759	0.814534
2456.57	-36227	-14780.6	0.0719005	0.804717	0.0214082	0.775434
2456.58	-36227	-14780.6	0.0857765	0.833956	0.0231073	0.727485
2456.6	-36227	-14780.6	0.100376	0.854047	0.0232804	0.68913
2456.62	-36227	-14780.6	0.115496	0.872091	0.023095	0.663116
2456.63	-36227	-14780.6	0.13086	0.885894	0.0246796	0.643429
2456.65	-36227	-14780.6	0.146343	0.89509	0.0265648	0.629567
2456.67	-36227	-14780.6	0.161894	0.900473	0.0257225	0.6241
2456.68	-36227	-14780.6	0.177313	0.903076	0.0235746	0.627969
2456.7	-36227	-14780.6	0.192392	0.903953	0.0231578	0.641187
2456.72	-36227	-14780.6	0.207345	0.90353	0.0234238	0.663069
2456.74	-36227	-14780.6	0.222537	0.902043	0.0220863	0.692683
2456.75	-36227	-14780.6	0.238134	0.900199	0.0201551	0.729433
2456.77	-36227	-14780.6	0.254045	0.89867	0.0196012	0.772563
2456.79	-36227	-14780.6	0.269166	0.89681	0.0199769	0.819616
2456.8	-36227	-14780.6	0.282567	0.893799	0.0201726	0.868018
2456.82	-36227	-14780.6	0.29584	0.890208	0.0200177	0.917523
2456.84	-36227	-14780.6	0.310792	0.886809	0.0197248	0.967974
2456.86	-36227	-14780.6	0.326667	0.883333	0.02	1.01634
2456.87	-36227	-14780.7	0.34225	0.879541	0.0214201	1.05928
2456.89	-36227	-14780.7	0.357566	0.876538	0.0234557	1.09563
2456.91	-36227	-14780.7	0.372784	0.875019	0.0253788	1.12491
2456.92	-36227	-14780.7	0.38751	0.873174	0.0267223	1.14708
2456.94	-36227	-14780.7	0.401432	0.869648	0.0271443	1.16241
2456.96	-36227	-14780.7	0.414913	0.86638	0.0265408	1.17187
2456.97	-36227	-14780.7	0.428453	0.864786	0.0249929	1.17636
2456.99	-36227	-14780.7	0.442549	0.862856	0.0229638	1.17608
2457.01	-36227	-14780.7	0.457432	0.859346	0.0210314	1.17152
2457.03	-36227	-14780.7	0.472701	0.856259	0.0198849	1.16414
2457.04	-36227	-14780.7	0.488066	0.854725	0.0198015	1.15483
2457.06	-36227	-14780.7	0.503722	0.852678	0.0200391	1.14287
2457.08	-36227	-14780.7	0.519462	0.84908	0.020051	1.12804
2457.09	-36227	-14780.7	0.534138	0.845908	0.019986	1.11166
2457.11	-36227	-14780.8	0.547427	0.844227	0.0199813	1.09393
2457.13	-36227	-14780.8	0.560615	0.842907	0.0200089	1.07284
2457.14	-36227	-14780.8	0.574389	0.841195	0.0200224	1.04684
2457.16	-36227	-14780.8	0.588147	0.83936	0.0199737	1.01559
2457.18	-36227	-14780.8	0.601759	0.837628	0.0199296	0.978735
2457.19	-36227.1	-14780.8	0.615969	0.836015	0.0201125	0.935812
2457.21	-36227.1	-14780.8	0.630993	0.834398	0.0202688	0.88672
2457.23	-36227.1	-14780.8	0.646311	0.832514	0.0195477	0.831876
2457.25	-36227.1	-14780.8	0.661719	0.830649	0.0177792	0.77238
2457.26	-36227.1	-14780.8	0.67745	0.829746	0.0156941	0.710152
2457.28	-36227.1	-14780.9	0.69305	0.829862	0.0139245	0.647091
2457.3	-36227.1	-14780.9	0.707362	0.830073	0.0129239	0.58485
2457.31	-36227.1	-14780.9	0.720506	0.830037	0.0129463	0.521659
2457.33	-36227.1	-14780.9	0.733778	0.829982	0.0140489	0.452726
2457.35	-36227.1	-14780.9	0.747591	0.829993	0.015875	0.375893
2457.36	-36227.1	-14780.9	0.761509	0.830002	0.0177245	0.291627
2457.38	-36227.1	-14780.9	0.775234	0.829998	0.0194056	0.201557
2457.4	-36227.1	-14780.9	0.788626	0.830011	0.0211192	0.108071
2457.42	-36227.1	-14780.9	0.801914	0.830014	0.0227975	0.0124104
2457.43	-36227.1	-14781	0.815524	0.829954	0.0242402	-0.0849193
2457.45	-36227.1	-14781	0.829318	0.829954	0.0259617	-0.182719
2457.47	-36227.1	-14781	0.84286	0.830188	0.0288393	-0.279303
2457.48	-36227.1	-14781	0.856622	0.830147	0.0324854	-0.372928
2457.5	-36227.1	-14781	0.871421	0.829051	0.0359045	-0.462168
2457.52	-36227.1	-14781	0.88655	0.827149	0.0391819	-0.54845
2457.53	-36227.2	-14781	0.900736	0.825169	0.0428096	-0.634139
2457.55	-36227.2	-14781	0.914267	0.823557	0.0461838	-0.717745
2457.57	-36227.2	-14781.1	0.928035	0.822663	0.0483642	-0.796117
2457.59	-36227.2	-14781.1	0.941758	0.823149	0.0498257	-0.867846
2457.6	-36227.2	-14781.1	0.954901	0.825606	0.0514613	-0.932613
2457.62	-36227.2	-14781.1	0.968337	0.829493	0.0531528	-0.992139
2457.64	-36227.2	-14781.1	0.983175	0.834055	0.0546004	-1.04859
2457.65	-36227.2	-14781.1	0.999053	0.839626	0.0565165	-1.10257
2457.67	-36227.2	-14781.2	1.01504	0.846543	0.0596637	-1.15403
2457.69	-36227.2	-14781.2	1.03	0.853333	0.0633333	-1.20261
2457.7	-36227.2	-14781.2	1.04331	0.858588	0.0666716	-1.24791
2457.72	-36227.2	-14781.2	1.05667	0.863333	0.07	-1.28976
2457.74	-36227.2	-14781.2	1.07173	0.868671	0.0736504	-1.32805
2457.76	-36227.2	-14781.2	1.0876	0.873583	0.0768205	-1.36248
2457.77	-36227.3	-14781.3	1.10313	0.877131	0.0788019	-1.39242
2457.79	-36227.3	-14781.3	1.11847	0.880423	0.080153	-1.4164
2457.81	-36227.3	-14781.3	1.13375	0.884188	0.0816025	-1.43379
2457.82	-36227.3	-14781.3	1.14832	0.886862	0.0836124	-1.44696
2457.84	-36227.3	-14781.3	1.16193	0.887913	0.0865819	-1.45835
2457.86	-36227.3	-14781.3	1.17589	0.890835	0.0908652	-1.46926
2457.88	-36227.3	-14781.4	1.19115	0.899074	0.0962144	-1.4814
2457.89	-36227.3	-14781.4	1.20711	0.914278	0.100972	-1.49792
2457.91	-36227.3	-14781.4	1.22345	0.938063	0.104307	-1.52164
2457.93	-36227.3	-14781.4	1.24092	0.972508	0.107472	-1.55434
2457.94	-36227.3	-14781.4	1.25976	1.01925	0.111097	-1.59671
2457.96	-36227.3	-14781.5	1.27894	1.07889	0.114064	-1.64755
2457.98	-36227.4	-14781.5	1.29782	1.14905	0.115818	-1.70485
2457.99	-36227.4	-14781.5	1.31668	1.22253	0.117138	-1.76572
2458.01	-36227.4	-14781.5	1.33628	1.29551	0.118702	-1.82788
2458.03	-36227.4	-14781.5	1.35797	1.36981	0.120841	-1.89007
2458.05	-36227.4	-14781.6	1.38199	1.4435	0.124023	-1.9507
2458.06	-36227.4	-14781.6	1.407	1.50863	0.128942	-2.00756
2458.08	-36227.4	-14781.6	1.43258	1.56201	0.135775	-2.05865
2458.1	-36227.4	-14781.6	1.45963	1.60703	0.144005	-2.10235
2458.11	-36227.4	-14781.7	1.48809	1.64559	0.152559	-2.13836
2458.13	-36227.4	-14781.7	1.51684	1.67753	0.159843	-2.16775
2458.15	-36227.5	-14781.7	1.54588	1.70317	0.164994	-2.19082
2458.16	-36227.5	-14781.7	1.57637	1.72346	0.168004	-2.20704
2458.18	-36227.5	-14781.7	1.60755	1.73865	0.169523	-2.21566
2458.2	-36227.5	-14781.8	1.63703	1.7482	0.170744	-2.21576
2458.21	-36227.5	-14781.8	1.66503	1.74951	0.17242	-2.20681
2458.23	-36227.5	-14781.8	1.69374	1.73856	0.174928	-2.18857
2458.25	-36227.5	-14781.8	1.72314	1.71458	0.17848	-2.16109
2458.27	-36227.5	-14781.9	1.7515	1.67947	0.183128	-2.12491
2458.28	-36227.6	-14781.9	1.77873	1.63672	0.18843	-2.08395
2458.3	-36227.6	-14781.9	1.80572	1.59105	0.193655	-2.04417
2458.32	-36227.6	-14782	1.83235	1.54992	0.198591	-2.00911
2458.33	-36227.6	-14782	1.85801	1.52169	0.203371	-1.98088
2458.35	-36227.6	-14782	1.88373	1.50801	0.208606	-1.96161
2458.37	-36227.6	-14782	1.91111	1.50658	0.215029	-1.95295
2458.38	-36227.6	-14782.1	1.93867	1.51453	0.222105	-1.95265
2458.4	-36227.7	-14782.1	1.96402	1.52855	0.228843	-1.95679
2458.42	-36227.7	-14782.1	1.98877	1.54414	0.235458	-1.96291
2458.44	-36227.7	-14782.2	2.01569	1.55678	0.242492	-1.96923
2458.45	-36227.7	-14782.2	2.04348	1.5658	0.249274	-1.97445
2458.47	-36227.7	-14782.2	2.06971	1.5721	0.254865	-1.97769
2458.49	-36227.7	-14782.2	2.09515	1.57646	0.259717	-1.97925
2458.5	-36227.8	-14782.3	2.12138	1.57933	0.26463	-1.97974
2458.52	-36227.8	-14782.3	2.1484	1.58005	0.269699	-1.97935
2458.54	-36227.8	-14782.3	2.17578	1.57786	0.274828	-1.97812
2458.55	-36227.8	-14782.4	2.20333	1.57333	0.28	-1.97603
2458.57	-36227.8	-14782.4	2.23091	1.56723	0.285195	-1.97308
2458.59	-36227.8	-14782.5	2.25827	1.5595	0.290295	-1.96925
2458.61	-36227.9	-14782.5	2.28519	1.55005	0.295245	-1.96474
2458.62	-36227.9	-14782.5	2.31153	1.53935	0.300307	-1.96057
2458.64	-36227.9	-14782.6	2.33732	1.52887	0.305596	-1.95787
2458.66	-36227.9	-14782.6	2.36304	1.52306	0.31054	-1.95765
2458.67	-36227.9	-14782.6	2.38897	1.5255	0.314489	-1.96098
2458.69	-36228	-14782.7	2.41442	1.53562	0.316985	-1.96918
2458.71	-36228	-14782.7	2.43918	1.55287	0.31833	-1.98316
2458.72	-36228	-14782.7	2.4646	1.57854	0.320555	-2.00277
2458.74	-36228	-14782.8	2.49171	1.6129	0.325144	-2.02793
2458.76	-36228	-14782.8	2.5201	1.65317	0.331677	-2.0591
2458.78	-36228.1	-14782.8	2.54924	1.69707	0.339799	-2.09593
2458.79	-36228.1	-14782.9	2.57866	1.74418	0.349838	-2.13629
2458.81	-36228.1	-14782.9	2.60838	1.79395	0.361526	-2.1788
2458.83	-36228.1	-14783	2.63925	1.84511	0.373448	-2.22372
2458.84	-36228.2	-14783	2.67169	1.89569	0.385173	-2.27016
2458.86	-36228.2	-14783	2.7053	1.94262	0.398156	-2.31501
2458.88	-36228.2	-14783.1	2.73962	1.98321	0.41336	-2.35562
2458.89	-36228.2	-14783.1	2.7743	2.01554	0.43076	-2.39047
2458.91	-36228.3	-14783.2	2.80924	2.03932	0.450481	-2.4188
2458.93	-36228.3	-14783.2	2.84465	2.05624	0.472939	-2.44073
2458.95	-36228.3	-14783.2	2.88068	2.06701	0.498481	-2.45628
2458.96	-36228.3	-14783.3	2.91729	2.07101	0.527256	-2.4653
2458.98	-36228.4	-14783.3	2.95357	2.06901	0.557019	-2.46803
2459	-36228.4	-14783.4	2.98779	2.06333	0.583187	-2.46512
2459.01	-36228.4	-14783.4	3.02072	2.05497	0.605884	-2.45727
2459.03	-36228.4	-14783.5	3.05537	2.04359	0.629489	-2.44518
2459.05	-36228.5	-14783.5	3.09179	2.0296	0.653977	-2.42923
2459.07	-36228.5	-14783.5	3.12736	2.01401	0.675456	-2.40959
2459.08	-36228.5	-14783.6	3.16146	1.99671	0.695487	-2.38728
2459.1	-36228.5	-14783.6	3.19505	1.97676	0.719364	-2.36381
2459.12	-36228.6	-14783.7	3.22837	1.95468	0.743359	-2.33864
2459.13	-36228.6	-14783.7	3.26113	1.93172	0.75846	-2.30986
2459.15	-36228.6	-14783.8	3.29369	1.90562	0.767156	-2.27652
2459.17	-36228.7	-14783.8	3.32665	1.87209	0.778712	-2.23823
2459.18	-36228.7	-14783.9	3.35923	1.83069	0.791186	-2.19428
2459.2	-36228.7	-14783.9	3.39004	1.7829	0.797606	-2.14383
2459.22	-36228.8	-14784	3.41969	1.72766	0.80388	-2.08715
2459.23	-36228.8	-14784	3.44949	1.66345	0.820507	-2.0251
2459.25	-36228.8	-14784.1	3.47846	1.59519	0.842989	-1.95949
2459.27	-36228.9	-14784.1	3.50496	1.52992	0.860982	-1.89242
2459.29	-36228.9	-14784.2	3.53031	1.46734	0.875034	-1.82493
2459.3	-36228.9	-14784.2	3.55649	1.40445	0.889645	-1.75734
2459.32	-36229	-14784.3	3.58192	1.34046	0.905687	-1.68825
2459.34	-36229	-14784.3	3.60447	1.27413	0.922942	-1.61555
2459.35	-36229	-14784.4	3.62543	1.19828	0.942124	-1.5365
2459.37	-36229.1	-14784.4	3.64654	1.10675	0.963819	-1.44916
2459.39	-36229.1	-14784.5	3.66667	1.00667	0.986667	-1.35621
2459.4	-36229.2	-14784.5	3.68432	0.906807	1.00855	-1.26106
2459.42	-36229.2	-14784.6	3.7	0.806667	1.02667	-1.16449
2459.44	-36229.2	-14784.6	3.71443	0.704666	1.03941	-1.06683
2459.46	-36229.3	-14784.7	3.72738	0.604217	1.05072	-0.96923
2459.47	-36229.3	-14784.7	3.73845	0.508514	1.06428	-0.873115
2459.49	-36229.4	-14784.8	3.74766	0.41583	1.07823	-0.780126
2459.51	-36229.4	-14784.8	3.75504	0.324012	1.09044	-0.690872
2459.52	-36229.4	-14784.9	3.76055	0.232594	1.10122	-0.602914
2459.54	-36229.5	-14784.9	3.76432	0.1421	1.11074	-0.514865
2459.56	-36229.5	-14785	3.76713	0.0550018	1.11762	-0.429826
2459.57	-36229.6	-14785	3.76932	-0.0254876	1.12208	-0.350843
2459.59	-36229.6	-14785.1	3.76995	-0.0952324	1.12868	-0.278972
2459.61	-36229.7	-14785.1	3.76856	-0.153283	1.13997	-0.214031
2459.63	-36229.7	-14785.2	3.76602	-0.205399	1.15306	-0.153929
2459.64	-36229.7	-14785.2	3.76285	-0.255777	1.16539	-0.096797
2459.66	-36229.8	-14785.3	3.75862	-0.303824	1.17641	-0.0416926
2459.68	-36229.8	-14785.3	3.75338	-0.348916	1.18459	0.0115815
2459.69	-36229.9	-14785.4	3.74828	-0.39138	1.18635	0.0621362
2459.71	-36229.9	-14785.4	3.74351	-0.431624	1.18135	0.109428
2459.73	-36230	-14785.4	3.7378	-0.470013	1.17418	0.153568
2459.74	-36230	-14785.5	3.73083	-0.505356	1.16744	0.194092
2459.76	-36230	-14785.5	3.72389	-0.534265	1.16027	0.229625
2459.78	-36230.1	-14785.6	3.7172	-0.556414	1.15305	0.259204
2459.8	-36230.1	-14785.6	3.70954	-0.575412	1.14799	0.282516
2459.81	-36230.2	-14785.7	3.70081	-0.59135	1.14352	0.300265
2459.83	-36230.2	-14785.7	3.69216	-0.600453	1.13418	0.314178
2459.85	-36230.3	-14785.8	3.6839	-0.603088	1.12007	0.325465
2459.86	-36230.3	-14785.8	3.67553	-0.60352	1.10654	0.334822
2459.88	-36230.4	-14785.9	3.66692	-0.603563	1.09642	0.343087
2459.9	-36230.4	-14785.9	3.65822	-0.602662	1.09012	0.351192
2459.91	-36230.5	-14785.9	3.64964	-0.600799	1.08886	0.35908
2459.93	-36230.5	-14786	3.64132	-0.598381	1.09418	0.365967
2459.95	-36230.6	-14786	3.63302	-0.594968	1.10171	0.371771
2459.97	-36230.6	-14786.1	3.62431	-0.589612	1.10375	0.376913
2459.98	-36230.7	-14786.1	3.61569	-0.582377	1.10088	0.381913
2460	-36230.7	-14786.1	3.60818	-0.574018	1.09892	0.387403
2460.02	-36230.7	-14786.2	3.60154	-0.565335	1.09956	0.394474
2460.03	-36230.8	-14786.2	3.5949	-0.557205	1.1024	0.404348
2460.05	-36230.8	-14786.3	3.58821	-0.551003	1.11027	0.417109
2460.07	-36230.9	-14786.3	3.58173	-0.548027	1.12661	0.432315
2460.09	-36231	-14786.3	3.57472	-0.546883	1.14672	0.449828
2460.1	-36231	-14786.4	3.56625	-0.545243	1.16271	0.469493
2460.12	-36231	-14786.4	3.5576	-0.543479	1.17256	0.489992
2460.14	-36231.1	-14786.5	3.5505	-0.542569	1.17654	0.510015
2460.15	-36231.1	-14786.5	3.54412	-0.54047	1.17408	0.5311
2460.17	-36231.2	-14786.5	3.5371	-0.534776	1.16481	0.555546
2460.19	-36231.2	-14786.6	3.53035	-0.527113	1.1509	0.58423
2460.2	-36231.3	-14786.6	3.52507	-0.519995	1.13528	0.617643
2460.22	-36231.3	-14786.6	3.52	-0.513333	1.12	0.656863
2460.24	-36231.4	-14786.7	3.51367	-0.506525	1.10631	0.703875
2460.26	-36231.4	-14786.7	3.50667	-0.5	1.09333	0.763617
2460.27	-36231.5	-14786.7	3.49982	-0.494347	1.0799	0.840965
2460.29	-36231.5	-14786.8	3.49292	-0.489762	1.06582	0.937607
2460.31	-36231.6	-14786.8	3.48577	-0.486173	1.05098	1.05362
2460.32	-36231.6	-14786.8	3.47931	-0.482949	1.03464	1.1863
2460.34	-36231.7	-14786.9	3.47416	-0.479586	1.01649	1.33235
2460.36	-36231.7	-14786.9	3.46943	-0.476293	0.997829	1.48823
2460.37	-36231.8	-14787	3.46434	-0.473105	0.980045	1.64985
2460.39	-36231.8	-14787	3.45907	-0.469224	0.963995	1.81149
2460.41	-36231.9	-14787	3.45389	-0.464194	0.950684	1.9674
2460.42	-36231.9	-14787	3.44882	-0.458716	0.941688	2.1124
2460.44	-36232	-14787.1	3.44383	-0.453517	0.937561	2.24436
2460.46	-36232.1	-14787.1	3.43881	-0.449028	0.936639	2.36704
2460.48	-36232.1	-14787.1	3.43367	-0.445442	0.937762	2.48296
2460.49	-36232.2	-14787.2	3.42847	-0.442536	0.941342	2.59059
2460.51	-36232.2	-14787.2	3.42329	-0.440471	0.947731	2.68812
2460.53	-36232.2	-14787.2	3.41823	-0.44013	0.956857	2.77401
2460.54	-36232.3	-14787.3	3.41326	-0.441712	0.968339	2.84891
2460.56	-36232.4	-14787.3	3.40818	-0.444309	0.981432	2.91648
2460.58	-36232.4	-14787.3	3.40299	-0.447558	0.996358	2.97782
2460.59	-36232.5	-14787.4	3.39797	-0.452006	1.01473	3.02995
2460.61	-36232.5	-14787.4	3.39295	-0.457332	1.03578	3.0706
2460.63	-36232.6	-14787.4	3.3871	-0.462065	1.05562	3.09886
2460.65	-36232.6	-14787.4	3.38034	-0.465427	1.07232	3.11486
2460.66	-36232.7	-14787.5	3.37345	-0.467447	1.08619	3.11973
2460.68	-36232.7	-14787.5	3.36663	-0.467588	1.09668	3.11547
2460.7	-36232.8	-14787.5	3.35952	-0.464735	1.10225	3.10499
2460.71	-36232.8	-14787.5	3.35256	-0.459264	1.10193	3.09261
2460.73	-36232.9	-14787.6	3.34681	-0.452894	1.09549	3.0836
2460.75	-36232.9	-14787.6	3.34201	-0.446233	1.0848	3.07979
2460.76	-36233	-14787.6	3.3369	-0.439034	1.07325	3.08022
2460.78	-36233.1	-14787.7	3.33164	-0.432087	1.06132	3.08346
2460.8	-36233.1	-14787.7	3.32747	-0.426926	1.04742	3.08777
2460.82	-36233.1	-14787.7	3.32425	-0.423891	1.03348	3.09043
2460.83	-36233.2	-14787.7	3.321	-0.422542	1.02347	3.08839
2460.85	-36233.3	-14787.7	3.31762	-0.422877	1.01777	3.0813
2460.87	-36233.3	-14787.8	3.31445	-0.425106	1.0149	3.07039
2460.88	-36233.4	-14787.8	3.31097	-0.428932	1.01571	3.05683
2460.9	-36233.4	-14787.8	3.30632	-0.433766	1.02213	3.04178
2460.92	-36233.5	-14787.8	3.30094	-0.439058	1.03407	3.02656
2460.93	-36233.5	-14787.9	3.2958	-0.444307	1.05039	3.0123
2460.95	-36233.6	-14787.9	3.29088	-0.449194	1.06972	2.99822
2460.97	-36233.6	-14787.9	3.28582	-0.45343	1.09054	2.98287
2460.99	-36233.7	-14787.9	3.28061	-0.456429	1.11103	2.96523
2461	-36233.7	-14787.9	3.27541	-0.457568	1.12921	2.94449
2461.02	-36233.8	-14788	3.2703	-0.456771	1.14273	2.91988
2461.04	-36233.9	-14788	3.26529	-0.454205	1.14998	2.8909
2461.05	-36233.9	-14788	3.2603	-0.450265	1.1532	2.85822
2461.07	-36234	-14788	3.25519	-0.445402	1.15491	2.82296
2461.09	-36234	-14788	3.25	-0.44	1.15333	2.78649
2461.11	-36234.1	-14788.1	3.24482	-0.434512	1.14638	2.75061
2461.12	-36234.1	-14788.1	3.2397	-0.429757	1.13602	2.7183
2461.14	-36234.2	-14788.1	3.23469	-0.426243	1.12412	2.69148
2461.16	-36234.2	-14788.1	3.22971	-0.423143	1.10898	2.66744
2461.17	-36234.3	-14788.1	3.22465	-0.419692	1.08925	2.64334
2461.19	-36234.3	-14788.1	3.21936	-0.416289	1.06743	2.61918
2461.21	-36234.4	-14788.2	3.21393	-0.413134	1.04623	2.59521
2461.22	-36234.4	-14788.2	3.20928	-0.409194	1.02671	2.57079
2461.24	-36234.5	-14788.2	3.20587	-0.40405	1.0094	2.54563
2461.26	-36234.6	-14788.2	3.20276	-0.39926	0.994105	2.52073
2461.28	-36234.6	-14788.2	3.19928	-0.395788	0.981036	2.49712
2461.29	-36234.7	-14788.2	3.19592	-0.392506	0.971469	2.47553
2461.31	-36234.7	-14788.2	3.19273	-0.388845	0.965826	2.45644
2461.33	-36234.8	-14788.3	3.18864	-0.385984	0.962485	2.4398
2461.34	-36234.8	-14788.3	3.18345	-0.384365	0.960432	2.42534
2461.36	-36234.9	-14788.3	3.17878	-0.382809	0.960122	2.41246
2461.38	-36235	-14788.3	3.17537	-0.380894	0.961671	2.40059
2461.39	-36235	-14788.3	3.17215	-0.379765	0.964371	2.38931
2461.41	-36235.1	-14788.3	3.16863	-0.379808	0.967733	2.37853
2461.43	-36235.1	-14788.3	3.16542	-0.380077	0.97172	2.36856
2461.44	-36235.2	-14788.4	3.16231	-0.380066	0.976555	2.35934
2461.46	-36235.2	-14788.4	3.15802	-0.379958	0.982722	2.3503
2461.48	-36235.3	-14788.4	3.15264	-0.379935	0.989782	2.34126
2461.5	-36235.3	-14788.4	3.14805	-0.380106	0.996156	2.33258
2461.51	-36235.4	-14788.4	3.14475	-0.380189	1.00124	2.32422
2461.53	-36235.4	-14788.4	3.14166	-0.379507	1.00553	2.31573
2461.55	-36235.5	-14788.4	3.1383	-0.377793	1.00892	2.30698
2461.56	-36235.6	-14788.4	3.13483	-0.375177	1.01072	2.29816
2461.58	-36235.6	-14788.4	3.13139	-0.371697	1.0106	2.2892
2461.6	-36235.7	-14788.4	3.12803	-0.367301	1.00861	2.27984
2461.61	-36235.7	-14788.4	3.12461	-0.362039	1.00496	2.27024
2461.63	-36235.8	-14788.5	3.12091	-0.356033	0.999907	2.26082
2461.65	-36235.8	-14788.5	3.11755	-0.349262	0.99303	2.25104
2461.67	-36235.9	-14788.5	3.11556	-0.341597	0.983601	2.23978
2461.68	-36235.9	-14788.5	3.11402	-0.332827	0.972961	2.22715
2461.7	-36236	-14788.5	3.11098	-0.322793	0.963593	2.21408
2461.72	-36236	-14788.5	3.10733	-0.312357	0.955312	2.20121
2461.73	-36236.1	-14788.5	3.10528	-0.30288	0.946644	2.18898
2461.75	-36236.2	-14788.5	3.10385	-0.294952	0.938357	2.17781
2461.77	-36236.2	-14788.5	3.10088	-0.288732	0.932092	2.16802
2461.78	-36236.3	-14788.5	3.09721	-0.284032	0.927431	2.15939
2461.8	-36236.3	-14788.5	3.09486	-0.280432	0.923213	2.15143
2461.82	-36236.4	-14788.5	3.09349	-0.27709	0.920202	2.14363
2461.84	-36236.4	-14788.5	3.09197	-0.273024	0.919546	2.13548
2461.85	-36236.5	-14788.5	3.09021	-0.267454	0.919977	2.12643
2461.87	-36236.5	-14788.5	3.08845	-0.259836	0.919816	2.11597
2461.89	-36236.6	-14788.5	3.08676	-0.25058	0.919945	2.10421
2461.9	-36236.7	-14788.5	3.08512	-0.240414	0.921595	2.0915
2461.92	-36236.7	-14788.5	3.08333	-0.23	0.923333	2.07843
2461.94	-36236.8	-14788.6	3.08139	-0.219852	0.923579	2.06549
2461.95	-36236.8	-14788.5	3.08	-0.21	0.923333	2.05229
2461.97	-36236.9	-14788.5	3.07976	-0.200163	0.923657	2.03826
2461.99	-36236.9	-14788.6	3.08001	-0.189312	0.923256	2.02303
2462.01	-36237	-14788.6	3.08004	-0.176468	0.921235	2.00632
2462.02	-36237	-14788.6	3.08	-0.161454	0.919994	1.98794
2462.04	-36237.1	-14788.6	3.08007	-0.144155	0.921357	1.96784
2462.06	-36237.1	-14788.6	3.07997	-0.12416	0.923559	1.94618
2462.07	-36237.2	-14788.6	3.0797	-0.101785	0.925116	1.92311
2462.09	-36237.3	-14788.6	3.08019	-0.0795424	0.927119	1.89863
2462.11	-36237.3	-14788.6	3.0819	-0.0589701	0.930417	1.87294
2462.12	-36237.4	-14788.6	3.0837	-0.0383705	0.934226	1.84678
2462.14	-36237.4	-14788.6	3.08509	-0.0158889	0.938514	1.81963
2462.16	-36237.5	-14788.6	3.08735	0.00969054	0.945249	1.7884
2462.18	-36237.5	-14788.6	3.09091	0.0394077	0.955281	1.75098
2462.19	-36237.6	-14788.6	3.09416	0.074111	0.96672	1.70791
2462.21	-36237.6	-14788.6	3.09701	0.115304	0.978483	1.65768
2462.23	-36237.7	-14788.5	3.10234	0.165573	0.99142	1.59479
2462.24	-36237.7	-14788.5	3.11085	0.223027	1.00516	1.52046
2462.26	-36237.8	-14788.5	3.11959	0.279148	1.01728	1.44617
2462.28	-36237.9	-14788.5	3.12715	0.331637	1.02679	1.3767
2462.3	-36237.9	-14788.5	3.13483	0.388146	1.03507	1.30572
2462.31	-36238	-14788.5	3.1441	0.45697	1.04367	1.22612
2462.33	-36238	-14788.5	3.15562	0.541015	1.05339	1.13481
2462.35	-36238.1	-14788.5	3.16899	0.636392	1.06405	1.03377
2462.36	-36238.1	-14788.5	3.18378	0.738861	1.07544	0.925286
2462.38	-36238.2	-14788.5	3.19989	0.846256	1.08749	0.811331
2462.4	-36238.2	-14788.5	3.21764	0.958654	1.10032	0.693546
2462.41	-36238.3	-14788.5	3.23737	1.07614	1.11407	0.573544
2462.43	-36238.4	-14788.5	3.25919	1.19655	1.12907	0.452741
2462.45	-36238.4	-14788.5	3.28298	1.31566	1.14581	0.332374
2462.46	-36238.5	-14788.5	3.30867	1.42938	1.16478	0.213642
2462.48	-36238.5	-14788.5	3.33624	1.53656	1.18585	0.0973042
2462.5	-36238.6	-14788.5	3.36576	1.63841	1.20844	-0.0162293
2462.52	-36238.7	-14788.5	3.39731	1.73617	1.232	-0.126577
2462.53	-36238.7	-14788.5	3.43079	1.8303	1.25648	-0.233584
2462.55	-36238.8	-14788.5	3.46601	1.92077	1.28217	-0.337249
2462.57	-36238.8	-14788.4	3.50277	2.00745	1.30933	-0.437581
2462.58	-36238.9	-14788.4	3.54096	2.08963	1.33765	-0.53467
2462.6	-36239	-14788.4	3.58051	2.16624	1.36653	-0.628651
2462.62	-36239	-14788.4	3.62131	2.23635	1.39536	-0.719609
2462.63	-36239.1	-14788.4	3.66315	2.3005	1.42384	-0.807209
2462.65	-36239.1	-14788.4	3.70576	2.35991	1.4518	-0.890905
2462.67	-36239.2	-14788.4	3.74891	2.41564	1.47914	-0.97025
2462.69	-36239.3	-14788.4	3.79284	2.4675	1.50618	-1.04547
2462.7	-36239.4	-14788.4	3.83793	2.51477	1.53342	-1.11706
2462.72	-36239.4	-14788.4	3.88449	2.55692	1.56129	-1.18543
2462.74	-36239.5	-14788.3	3.93219	2.59442	1.58969	-1.25035
2462.75	-36239.5	-14788.3	3.98049	2.62812	1.61831	-1.31136
2462.77	-36239.6	-14788.3	4.02894	2.65858	1.64691	-1.36803
2462.79	-36239.7	-14788.3	4.0776	2.68512	1.6753	-1.4201
2462.8	-36239.8	-14788.3	4.12667	2.70667	1.70333	-1.46732
2462.82	-36239.8	-14788.3	4.17627	2.72224	1.73064	-1.50956
2462.84	-36239.9	-14788.3	4.22623	2.73126	1.75596	-1.54708
2462.86	-36240	-14788.2	4.27628	2.73325	1.77783	-1.58027
2462.87	-36240	-14788.2	4.32622	2.72841	1.79501	-1.60962
2462.89	-36240.1	-14788.2	4.37606	2.71926	1.80709	-1.63611
2462.91	-36240.2	-14788.2	4.42586	2.7088	1.81384	-1.6608
2462.92	-36240.3	-14788.2	4.47566	2.69939	1.81547	-1.68491
2462.94	-36240.4	-14788.2	4.52552	2.69163	1.81338	-1.71018
2462.96	-36240.4	-14788.1	4.57549	2.68579	1.80917	-1.73839
2462.97	-36240.5	-14788.1	4.62554	2.68245	1.80321	-1.7707
2462.99	-36240.6	-14788.1	4.67544	2.6829	1.79284	-1.8068
2463.01	-36240.7	-14788.1	4.72493	2.68852	1.77496	-1.84611
2463.03	-36240.7	-14788.1	4.77414	2.6992	1.74809	-1.88816
2463.04	-36240.8	-14788	4.82395	2.71182	1.71397	-1.93256
2463.06	-36240.9	-14788	4.87532	2.72291	1.67472	-1.97897
2463.08	-36241	-14788	4.92788	2.73046	1.63258	-2.02623
2463.09	-36241.1	-14788	4.97902	2.73498	1.58999	-2.07179
2463.11	-36241.2	-14788	5.02593	2.73724	1.54936	-2.11307
2463.13	-36241.2	-14787.9	5.06911	2.73661	1.51182	-2.15042
2463.14	-36241.3	-14787.9	5.11392	2.73054	1.47663	-2.1886
2463.16	-36241.4	-14787.9	5.16587	2.71641	1.44281	-2.23256
2463.18	-36241.5	-14787.9	5.22369	2.69533	1.40635	-2.28168
2463.2	-36241.6	-14787.8	5.27775	2.67302	1.35962	-2.32848
2463.21	-36241.7	-14787.8	5.32521	2.65247	1.2993	-2.36976
2463.23	-36241.8	-14787.8	5.37097	2.63338	1.22679	-2.40734
2463.25	-36241.9	-14787.8	5.41766	2.61515	1.13889	-2.44214
2463.26	-36242	-14787.7	5.46539	2.59705	1.02854	-2.47396
2463.28	-36242.1	-14787.7	5.51359	2.57821	0.902217	-2.50142
2463.3	-36242.1	-14787.7	5.56122	2.55766	0.778052	-2.52215
2463.32	-36242.2	-14787.6	5.60746	2.53509	0.659114	-2.5347
2463.33	-36242.3	-14787.6	5.6518	2.51049	0.537168	-2.53848
2463.35	-36242.4	-14787.6	5.69485	2.48178	0.41651	-2.53448
2463.37	-36242.5	-14787.6	5.73789	2.44599	0.309494	-2.52471
2463.38	-36242.6	-14787.5	5.78086	2.40729	0.219965	-2.51104
2463.4	-36242.7	-14787.5	5.82284	2.37393	0.146073	-2.49534
2463.42	-36242.8	-14787.5	5.8638	2.34619	0.0879216	-2.48025
2463.43	-36242.9	-14787.5	5.90414	2.32029	0.0463534	-2.46841
2463.45	-36243	-14787.4	5.94402	2.29772	0.0184375	-2.45871
2463.47	-36243.1	-14787.4	5.98348	2.28156	7.83676e-05	-2.44846
2463.48	-36243.2	-14787.4	6.02298	2.26656	-0.00695333	-2.43683
2463.5	-36243.3	-14787.4	6.06293	2.24492	0.00150339	-2.42388
2463.52	-36243.4	-14787.4	6.10218	2.21955	0.0260868	-2.40926
2463.54	-36243.5	-14787.3	6.13937	2.19669	0.0655885	-2.39261
2463.55	-36243.6	-14787.3	6.17569	2.1758	0.116736	-2.37469
2463.57	-36243.7	-14787.3	6.21291	2.15459	0.175059	-2.35656
2463.59	-36243.8	-14787.2	6.25107	2.13443	0.233407	-2.33872
2463.6	-36243.9	-14787.2	6.28944	2.11746	0.283174	-2.32147
2463.62	-36244	-14787.2	6.32667	2.10333	0.313333	-2.30501
2463.64	-36244.1	-14787.2	6.36186	2.09107	0.316573	-2.28946
2463.65	-36244.2	-14787.1	6.39667	2.08	0.303333	-2.27451
2463.67	-36244.3	-14787.1	6.43269	2.06958	0.286253	-2.25983
2463.69	-36244.4	-14787.1	6.46876	2.0594	0.269007	-2.24534
2463.71	-36244.5	-14787.1	6.5035	2.04915	0.253928	-2.23108
2463.72	-36244.6	-14787	6.53728	2.03877	0.246355	-2.21739
2463.74	-36244.7	-14787	6.57069	2.02847	0.247602	-2.20436
2463.76	-36244.9	-14787	6.6039	2.01895	0.245849	-2.19123
2463.77	-36245	-14787	6.63746	2.01046	0.231686	-2.17717
2463.79	-36245.1	-14786.9	6.67322	2.0017	0.208976	-2.16162
2463.81	-36245.2	-14786.9	6.70999	1.9924	0.183101	-2.14518
2463.82	-36245.3	-14786.9	6.73897	1.98538	0.157514	-2.13103
2463.84	-36245.4	-14786.9	6.7609	1.98038	0.137064	-2.11754
2463.86	-36245.5	-14786.8	6.7979	1.97003	0.129983	-2.09272
2463.88	-36245.6	-14786.8	6.84486	1.95732	0.142378	-2.05776
2463.89	-36245.8	-14786.8	6.87589	1.95154	0.167691	-2.02912
2463.91	-36245.9	-14786.8	6.91046	1.94476	0.195127	-2.00343
2463.93	-36246	-14786.7	6.94535	1.93652	0.222008	-1.98072
2463.94	-36246.1	-14786.7	6.97817	1.92733	0.244905	-1.96441
2463.96	-36246.2	-14786.7	7.01266	1.92093	0.267693	-1.95256
2463.98	-36246.3	-14786.7	7.04623	1.91384	0.288609	-1.94271
2463.99	-36246.5	-14786.6	7.07544	1.90731	0.306779	-1.93204
2464.01	-36246.6	-14786.6	7.10626	1.90042	0.325093	-1.9167
2464.03	-36246.7	-14786.6	7.13891	1.89348	0.346258	-1.8961
2464.05	-36246.8	-14786.5	7.17246	1.88691	0.366186	-1.87099
2464.06	-36246.9	-14786.5	7.20521	1.88	0.385226	-1.83913
2464.08	-36247	-14786.5	7.23613	1.87308	0.402317	-1.80402
2464.1	-36247.2	-14786.5	7.26537	1.86655	0.41833	-1.76833
2464.11	-36247.3	-14786.4	7.29847	1.8595	0.437966	-1.73012
2464.13	-36247.4	-14786.4	7.33352	1.85303	0.456875	-1.694
2464.15	-36247.5	-14786.4	7.36428	1.84421	0.473045	-1.66348
2464.16	-36247.6	-14786.3	7.3954	1.83442	0.490011	-1.63318
2464.18	-36247.8	-14786.3	7.42632	1.8178	0.511146	-1.6014
2464.2	-36247.9	-14786.3	7.45573	1.79451	0.537144	-1.56423
2464.22	-36248	-14786.2	7.48769	1.75609	0.563378	-1.51919
2464.23	-36248.1	-14786.2	7.51546	1.71707	0.582409	-1.47397
2464.25	-36248.3	-14786.2	7.54447	1.68049	0.596193	-1.43544
2464.27	-36248.4	-14786.2	7.57325	1.64738	0.609564	-1.39925
2464.28	-36248.5	-14786.1	7.60315	1.61466	0.628324	-1.36563
2464.3	-36248.6	-14786.1	7.63032	1.57803	0.65047	-1.32534
2464.32	-36248.8	-14786.1	7.65856	1.51886	0.680755	-1.27021
2464.34	-36248.9	-14786	7.68269	1.44932	0.714012	-1.20573
2464.35	-36249	-14786	7.70595	1.37422	0.749773	-1.1364
2464.37	-36249.1	-14786	7.7276	1.29022	0.789193	-1.05647
2464.39	-36249.3	-14785.9	7.74769	1.20345	0.817457	-0.976602
2464.4	-36249.4	-14785.9	7.76754	1.11717	0.835268	-0.895682
2464.42	-36249.5	-14785.9	7.78883	1.02539	0.843031	-0.806983
2464.44	-36249.7	-14785.8	7.80583	0.935359	0.849454	-0.718812
2464.45	-36249.8	-14785.8	7.81918	0.836608	0.862358	-0.621783
2464.47	-36249.9	-14785.8	7.83333	0.713333	0.88	-0.506536
2464.49	-36250.1	-14785.7	7.84333	0.586667	0.893333	-0.38671
2464.51	-36250.2	-14785.7	7.85333	0.456667	0.896667	-0.261438
2464.52	-36250.3	-14785.6	7.8604	0.319029	0.885916	-0.129782
2464.54	-36250.4	-14785.6	7.86699	0.199891	0.872387	-0.011994
2464.56	-36250.5	-14785.6	7.87005	0.0869697	0.855877	0.094332
2464.57	-36250.7	-14785.5	7.87003	-0.0100722	0.845404	0.189563
2464.59	-36250.8	-14785.5	7.86977	-0.080261	0.836033	0.257383
2464.61	-36250.9	-14785.5	7.86623	-0.128125	0.832683	0.306823
2464.62	-36251.1	-14785.4	7.86262	-0.161708	0.825763	0.343333
2464.64	-36251.2	-14785.4	7.8599	-0.188177	0.822744	0.370231
2464.66	-36251.3	-14785.3	7.8596	-0.213769	0.819748	0.393002
2464.67	-36251.4	-14785.3	7.85594	-0.230196	0.820215	0.415607
2464.69	-36251.6	-14785.3	7.85192	-0.242085	0.819406	0.436807
2464.71	-36251.7	-14785.2	7.84554	-0.247852	0.815961	0.462739
2464.73	-36251.8	-14785.2	7.84242	-0.249661	0.811417	0.488954
2464.74	-36252	-14785.1	7.83901	-0.245086	0.805586	0.511577
2464.76	-36252.1	-14785.1	7.83564	-0.236958	0.801435	0.530426
2464.78	-36252.2	-14785.1	7.83213	-0.227181	0.79506	0.546548
2464.79	-36252.4	-14785	7.82885	-0.221249	0.792245	0.558058
2464.81	-36252.5	-14785	7.82542	-0.213521	0.788887	0.565053
2464.83	-36252.6	-14785	7.82194	-0.200383	0.784344	0.56598
2464.84	-36252.7	-14784.9	7.81864	-0.182278	0.776394	0.559706
2464.86	-36252.8	-14784.9	7.81527	-0.160081	0.764403	0.545276
2464.88	-36253	-14784.8	7.81149	-0.135226	0.750151	0.525136
2464.9	-36253.1	-14784.8	7.80974	-0.113679	0.737454	0.504651
2464.91	-36253.2	-14784.7	7.81006	-0.0943478	0.721929	0.486397
2464.93	-36253.3	-14784.7	7.81	-0.0806941	0.704222	0.472853
2464.95	-36253.5	-14784.7	7.80993	-0.0724194	0.688833	0.464621
2464.96	-36253.6	-14784.6	7.81026	-0.0697824	0.679366	0.458918
2464.98	-36253.7	-14784.6	7.80825	-0.0686086	0.671392	0.45223
2465	-36253.9	-14784.5	7.80474	-0.0631201	0.658899	0.443016
2465.01	-36254	-14784.5	7.80101	-0.0543087	0.646322	0.428745
2465.03	-36254.1	-14784.4	7.79975	-0.0399935	0.640778	0.41107
2465.05	-36254.2	-14784.4	7.80014	-0.0189334	0.637952	0.389443
2465.07	-36254.4	-14784.4	7.79973	0.00798888	0.63441	0.361034
2465.08	-36254.5	-14784.3	7.80221	0.0379674	0.63072	0.329632
2465.1	-36254.6	-14784.3	7.80564	0.0672461	0.629769	0.29733
2465.12	-36254.7	-14784.2	7.80938	0.101947	0.630252	0.264334
2465.13	-36254.9	-14784.2	7.81022	0.131279	0.627644	0.236488
2465.15	-36255	-14784.1	7.80969	0.152198	0.623833	0.21476
2465.17	-36255.1	-14784.1	7.81262	0.170516	0.623232	0.196736
2465.18	-36255.2	-14784.1	7.81612	0.184402	0.623407	0.182036
2465.2	-36255.4	-14784	7.81937	0.197735	0.621279	0.16978
2465.22	-36255.4	-14784	7.82297	0.208956	0.608791	0.159013
2465.24	-36255.6	-14783.9	7.82608	0.216057	0.589046	0.151986
2465.25	-36255.7	-14783.9	7.83264	0.219816	0.569134	0.148404
2465.27	-36255.9	-14783.8	7.8365	0.220021	0.54779	0.147083
2465.29	-36256	-14783.8	7.83979	0.22	0.531022	0.147059
2465.3	-36256.1	-14783.7	7.84316	0.219978	0.511225	0.147036
2465.32	-36256.2	-14783.7	7.84667	0.22	0.49	0.148148
2465.34	-36256.3	-14783.7	7.85333	0.216667	0.466667	0.150327
2465.36	-36256.5	-14783.6	7.85667	0.213333	0.446667	0.152505
2465.37	-36256.6	-14783.6	7.86021	0.209792	0.422136	0.15361
2465.39	-36256.8	-14783.5	7.86352	0.206485	0.405581	0.153625
2465.41	-36256.9	-14783.5	7.86687	0.203092	0.385704	0.15475
2465.42	-36257	-14783.4	7.87041	0.199885	0.371271	0.155984
2465.44	-36257.1	-14783.4	7.87372	0.199813	0.351221	0.158193
2465.46	-36257.2	-14783.3	7.87708	0.196219	0.334364	0.160496
2465.47	-36257.4	-14783.3	7.88061	0.192653	0.313293	0.163914
2465.49	-36257.5	-14783.2	7.88391	0.189789	0.297306	0.16584
2465.51	-36257.6	-14783.2	7.88729	0.190054	0.285282	0.16673
2465.53	-36257.7	-14783.1	7.89077	0.189981	0.283774	0.166608
2465.54	-36257.9	-14783.1	7.89389	0.190004	0.287161	0.166792
2465.56	-36258	-14783.1	7.89729	0.189999	0.285703	0.169773
2465.58	-36258.1	-14783	7.90081	0.190001	0.272079	0.179487
2465.59	-36258.3	-14782.9	7.9041	0.189998	0.247141	0.195968
2465.61	-36258.4	-14782.9	7.90749	0.190007	0.22025	0.214541
2465.63	-36258.5	-14782.9	7.91101	0.189968	0.198551	0.228586
2465.64	-36258.6	-14782.8	7.91429	0.190122	0.193492	0.234307
2465.66	-36258.7	-14782.8	7.9177	0.189551	0.198054	0.234631
2465.68	-36258.9	-14782.7	7.9212	0.192459	0.200132	0.22773
2465.69	-36259	-14782.7	7.92449	0.204809	0.191886	0.212163
2465.71	-36259.1	-14782.6	7.9279	0.22592	0.17338	0.185578
2465.73	-36259.2	-14782.6	7.93147	0.254768	0.1573	0.153263
2465.75	-36259.4	-14782.5	7.93443	0.280619	0.145623	0.120226
2465.76	-36259.5	-14782.5	7.93932	0.308738	0.136124	0.086126
2465.78	-36259.6	-14782.4	7.94662	0.333676	0.122631	0.0543734
2465.8	-36259.8	-14782.4	7.95298	0.351442	0.105385	0.0296409
