# Supplementary material for: Extraction of driving behavior primitives considering driver expectation and vehicle dynamics
Source: PLoS One. 2025 Dec 31;20(12):e0340123. doi: 10.1371/journal.pone.0340123 (PMC12755792; doi:10.1371/journal.pone.0340123)
Supplement: S2 File — The dataset utilized in this study is organized into two main folders, categorizing driving scenarios into straight driving and turning maneuvers. These folders contain the raw, unprocessed behavioral data. For a detailed description of the variables and format within the.xlsx files, please refer to the accompanying readme.txt file. (ZIP) [file pone.0340123.s002.zip › DataSetForPimitiveExaction-2/turning/d2c215_w_1.xlsx]

## Sheet: Sheet1
2328.13	-35962.2	-14612.6	0.0360855	0.595379	0.0529314	1.02849
2328.15	-35962.2	-14612.6	0.0464526	0.664131	0.057983	0.935305
2328.16	-35962.2	-14612.6	0.0577907	0.716629	0.0614324	0.848856
2328.18	-35962.2	-14612.6	0.07	0.76	0.0666667	0.772331
2328.2	-35962.2	-14612.6	0.0829805	0.799693	0.0759695	0.708017
2328.21	-35962.2	-14612.6	0.0966311	0.834443	0.0872111	0.654575
2328.23	-35962.2	-14612.6	0.11085	0.86131	0.0971582	0.609763
2328.25	-35962.2	-14612.6	0.125501	0.878538	0.10355	0.571756
2328.27	-35962.2	-14612.6	0.140329	0.888363	0.107389	0.540133
2328.28	-35962.2	-14612.6	0.155051	0.893854	0.110359	0.514765
2328.3	-35962.2	-14612.6	0.169555	0.897391	0.113487	0.495241
2328.32	-35962.2	-14612.6	0.184196	0.89941	0.11595	0.480343
2328.33	-35962.2	-14612.6	0.199412	0.900006	0.116601	0.468714
2328.35	-35962.2	-14612.6	0.21534	0.89938	0.114958	0.459267
2328.37	-35962.2	-14612.6	0.231396	0.897972	0.11213	0.45156
2328.38	-35962.2	-14612.6	0.246896	0.896261	0.109454	0.445244
2328.4	-35962.2	-14612.6	0.261593	0.894441	0.108013	0.440057
2328.42	-35962.2	-14612.6	0.276117	0.892145	0.108379	0.435903
2328.44	-35962.2	-14612.6	0.291201	0.888939	0.111048	0.432707
2328.45	-35962.2	-14612.6	0.307085	0.884706	0.115726	0.430467
2328.47	-35962.3	-14612.6	0.323158	0.879879	0.120747	0.429307
2328.49	-35962.3	-14612.6	0.338736	0.874939	0.124335	0.429359
2328.5	-35962.3	-14612.6	0.353578	0.870209	0.125857	0.430726
2328.52	-35962.3	-14612.6	0.368094	0.865776	0.126365	0.433462
2328.54	-35962.3	-14612.6	0.382737	0.861705	0.127022	0.437614
2328.55	-35962.3	-14612.6	0.397607	0.85805	0.128246	0.443177
2328.57	-35962.3	-14612.6	0.412362	0.854841	0.129512	0.450079
2328.59	-35962.3	-14612.6	0.426641	0.852105	0.130252	0.458239
2328.61	-35962.3	-14612.6	0.440362	0.849768	0.130336	0.467496
2328.62	-35962.3	-14612.6	0.453749	0.847645	0.13011	0.477598
2328.64	-35962.3	-14612.6	0.467036	0.845551	0.129928	0.48829
2328.66	-35962.3	-14612.6	0.480448	0.843363	0.129915	0.499354
2328.67	-35962.3	-14612.6	0.494194	0.841022	0.129976	0.510606
2328.69	-35962.3	-14612.6	0.508467	0.838486	0.12999	0.521858
2328.71	-35962.4	-14612.6	0.523195	0.835969	0.129487	0.532865
2328.72	-35962.4	-14612.6	0.53809	0.833886	0.127728	0.543332
2328.74	-35962.4	-14612.7	0.552884	0.832636	0.124101	0.552978
2328.76	-35962.4	-14612.7	0.567564	0.832352	0.119721	0.56174
2328.78	-35962.4	-14612.7	0.582298	0.832982	0.116876	0.569696
2328.79	-35962.4	-14612.6	0.597224	0.834463	0.117609	0.576924
2328.81	-35962.4	-14612.6	0.612146	0.836644	0.121293	0.583429
2328.83	-35962.4	-14612.6	0.626679	0.83932	0.125746	0.589176
2328.84	-35962.4	-14612.7	0.640507	0.842309	0.129004	0.594137
2328.86	-35962.4	-14612.7	0.653925	0.845607	0.131076	0.598342
2328.88	-35962.5	-14612.7	0.667534	0.849301	0.132949	0.601846
2328.89	-35962.5	-14612.7	0.681836	0.853455	0.135503	0.604685
2328.91	-35962.5	-14612.7	0.69667	0.857989	0.138862	0.606732
2328.93	-35962.5	-14612.7	0.711592	0.862763	0.142835	0.607792
2328.95	-35962.5	-14612.7	0.726256	0.867705	0.147224	0.607719
2328.96	-35962.5	-14612.7	0.740853	0.873151	0.151818	0.606623
2328.98	-35962.5	-14612.7	0.755771	0.879581	0.156402	0.604709
2329	-35962.5	-14612.7	0.771297	0.887269	0.160826	0.602173
2329.01	-35962.6	-14612.7	0.787256	0.895517	0.165267	0.599175
2329.03	-35962.6	-14612.7	0.803333	0.903333	0.17	0.595861
2329.05	-35962.6	-14612.7	0.819282	0.909951	0.175105	0.592393
2329.06	-35962.6	-14612.7	0.83512	0.915483	0.179897	0.58899
2329.08	-35962.6	-14612.7	0.850931	0.920267	0.183496	0.585887
2329.1	-35962.6	-14612.7	0.866779	0.924501	0.185373	0.583258
2329.12	-35962.6	-14612.7	0.882655	0.927928	0.186165	0.581092
2329.13	-35962.7	-14612.7	0.898534	0.930195	0.186754	0.579333
2329.15	-35962.7	-14612.7	0.914402	0.931098	0.18775	0.577938
2329.17	-35962.7	-14612.7	0.930265	0.930855	0.188995	0.576881
2329.18	-35962.7	-14612.7	0.946135	0.929757	0.190196	0.576145
2329.2	-35962.7	-14612.7	0.962014	0.92801	0.191218	0.57575
2329.22	-35962.7	-14612.7	0.977884	0.925617	0.192295	0.575814
2329.23	-35962.8	-14612.7	0.993723	0.922549	0.193712	0.576465
2329.25	-35962.8	-14612.7	1.00954	0.918733	0.195649	0.57772
2329.27	-35962.8	-14612.7	1.0254	0.913997	0.198057	0.579358
2329.29	-35962.8	-14612.7	1.04138	0.908161	0.200862	0.581132
2329.3	-35962.8	-14612.7	1.05744	0.901373	0.20402	0.582913
2329.32	-35962.8	-14612.7	1.07331	0.894333	0.207534	0.584771
2329.34	-35962.9	-14612.7	1.08869	0.88779	0.21141	0.586793
2329.35	-35962.9	-14612.7	1.10354	0.882016	0.215671	0.588888
2329.37	-35962.9	-14612.7	1.11811	0.876575	0.220359	0.590709
2329.39	-35962.9	-14612.7	1.13268	0.870989	0.225514	0.591895
2329.4	-35962.9	-14612.7	1.14739	0.865161	0.231083	0.592392
2329.42	-35963	-14612.7	1.16217	0.859476	0.236891	0.592536
2329.44	-35963	-14612.7	1.17695	0.854337	0.242757	0.592676
2329.46	-35963	-14612.7	1.1917	0.849775	0.248538	0.592856
2329.47	-35963	-14612.7	1.20642	0.845421	0.25413	0.592792
2329.49	-35963.1	-14612.7	1.2211	0.840905	0.259427	0.592201
2329.51	-35963.1	-14612.7	1.23579	0.836224	0.26428	0.591109
2329.52	-35963.1	-14612.7	1.25055	0.831721	0.268495	0.58983
2329.54	-35963.1	-14612.7	1.26544	0.827727	0.271888	0.58866
2329.56	-35963.1	-14612.7	1.28032	0.824261	0.274429	0.587467
2329.57	-35963.2	-14612.7	1.29495	0.821092	0.276205	0.585774
2329.59	-35963.2	-14612.7	1.30907	0.818019	0.277298	0.583124
2329.61	-35963.2	-14612.7	1.32272	0.815314	0.277635	0.579369
2329.62	-35963.2	-14612.7	1.33609	0.813574	0.277043	0.57458
2329.64	-35963.2	-14612.7	1.34939	0.813376	0.275391	0.568805
2329.66	-35963.3	-14612.7	1.36284	0.815053	0.273018	0.561861
2329.68	-35963.3	-14612.7	1.37667	0.818798	0.270534	0.553432
2329.69	-35963.3	-14612.7	1.39106	0.824744	0.268514	0.543216
2329.71	-35963.3	-14612.7	1.40585	0.83255	0.267201	0.531059
2329.73	-35963.4	-14612.7	1.42073	0.84164	0.266673	0.51688
2329.74	-35963.4	-14612.7	1.4354	0.851612	0.267059	0.500592
2329.76	-35963.4	-14612.7	1.45002	0.863289	0.268856	0.482081
2329.78	-35963.4	-14612.7	1.46489	0.878007	0.272714	0.46122
2329.8	-35963.5	-14612.7	1.48026	0.896852	0.279171	0.437817
2329.81	-35963.5	-14612.7	1.49612	0.919491	0.288133	0.411308
2329.83	-35963.5	-14612.7	1.51237	0.945087	0.299283	0.381001
2329.85	-35963.6	-14612.7	1.52892	0.973198	0.312322	0.34638
2329.86	-35963.6	-14612.7	1.54586	1.00527	0.32706	0.307781
2329.88	-35963.6	-14612.7	1.56333	1.04333	0.343333	0.265795
2329.9	-35963.6	-14612.7	1.58152	1.0885	0.360908	0.220979
2329.91	-35963.7	-14612.7	1.60071	1.13838	0.379249	0.173753
2329.93	-35963.7	-14612.7	1.62125	1.18966	0.397748	0.124505
2329.95	-35963.7	-14612.7	1.64327	1.23975	0.415808	0.0738841
2329.97	-35963.8	-14612.7	1.66621	1.2883	0.432873	0.0234204
2329.98	-35963.8	-14612.7	1.68938	1.33548	0.448395	-0.025172
2330	-35963.8	-14612.7	1.71246	1.38094	0.462057	-0.0705285
2330.02	-35963.8	-14612.7	1.73613	1.42288	0.474185	-0.112272
2330.03	-35963.9	-14612.7	1.76124	1.45926	0.48522	-0.150197
2330.05	-35963.9	-14612.7	1.7879	1.48884	0.495369	-0.184006
2330.07	-35963.9	-14612.7	1.8144	1.51229	0.504283	-0.213183
2330.08	-35964	-14612.7	1.83879	1.53055	0.511537	-0.237182
2330.1	-35964	-14612.7	1.86089	1.54446	0.517226	-0.256204
2330.12	-35964	-14612.7	1.88414	1.55468	0.5225	-0.271957
2330.14	-35964.1	-14612.7	1.91234	1.56181	0.528622	-0.28631
2330.15	-35964.1	-14612.7	1.94554	1.56595	0.535725	-0.299464
2330.17	-35964.1	-14612.7	1.97731	1.56632	0.542018	-0.30879
2330.19	-35964.2	-14612.7	2.00472	1.56302	0.547005	-0.313426
2330.2	-35964.2	-14612.7	2.03077	1.55762	0.552353	-0.315494
2330.22	-35964.2	-14612.7	2.05741	1.55105	0.558964	-0.316208
2330.24	-35964.3	-14612.7	2.08457	1.54338	0.566563	-0.31533
2330.25	-35964.3	-14612.7	2.11206	1.53479	0.575059	-0.312642
2330.27	-35964.4	-14612.7	2.13965	1.52563	0.584668	-0.308072
2330.29	-35964.4	-14612.7	2.16714	1.51549	0.595078	-0.301838
2330.31	-35964.4	-14612.7	2.19437	1.50321	0.60542	-0.294469
2330.32	-35964.5	-14612.7	2.22107	1.49095	0.615381	-0.286725
2330.34	-35964.5	-14612.7	2.24689	1.48378	0.625203	-0.279589
2330.36	-35964.5	-14612.7	2.27249	1.48424	0.635454	-0.274494
2330.37	-35964.6	-14612.7	2.29933	1.49243	0.646912	-0.273224
2330.39	-35964.6	-14612.7	2.32703	1.5088	0.659117	-0.276577
2330.41	-35964.7	-14612.7	2.35392	1.53396	0.670765	-0.284565
2330.42	-35964.7	-14612.7	2.38041	1.56691	0.682307	-0.297231
2330.44	-35964.7	-14612.7	2.40822	1.60562	0.695257	-0.314606
2330.46	-35964.8	-14612.7	2.43774	1.64944	0.709255	-0.336146
2330.48	-35964.8	-14612.6	2.4684	1.69843	0.722852	-0.360849
2330.49	-35964.9	-14612.6	2.49941	1.75082	0.736572	-0.387073
2330.51	-35964.9	-14612.6	2.53015	1.8038	0.751933	-0.412879
2330.53	-35965	-14612.6	2.56206	1.85507	0.769091	-0.436959
2330.54	-35965	-14612.6	2.59714	1.90253	0.787516	-0.458159
2330.56	-35965.1	-14612.6	2.63367	1.94362	0.806609	-0.474023
2330.58	-35965.1	-14612.6	2.66863	1.97579	0.825761	-0.481621
2330.59	-35965.2	-14612.6	2.70263	1.99805	0.844507	-0.479212
2330.61	-35965.2	-14612.6	2.73743	2.00996	0.862351	-0.465487
2330.63	-35965.2	-14612.6	2.77257	2.01069	0.878302	-0.438731
2330.64	-35965.3	-14612.6	2.80704	1.99932	0.891488	-0.397367
2330.66	-35965.3	-14612.6	2.8413	1.97517	0.902705	-0.341423
2330.68	-35965.4	-14612.6	2.87597	1.93845	0.912796	-0.272145
2330.7	-35965.4	-14612.6	2.91	1.89333	0.92	-0.1939
2330.71	-35965.5	-14612.6	2.94229	1.8444	0.922745	-0.111288
2330.73	-35965.5	-14612.5	2.97333	1.79333	0.923333	-0.0261438
2330.75	-35965.6	-14612.5	3.00403	1.7413	0.924499	0.059879
2330.76	-35965.6	-14612.5	3.03519	1.69041	0.926838	0.143086
2330.78	-35965.7	-14612.5	3.06688	1.64257	0.9302	0.219877
2330.8	-35965.7	-14612.5	3.09664	1.59832	0.933724	0.288691
2330.82	-35965.8	-14612.5	3.12317	1.5575	0.936876	0.349265
2330.83	-35965.9	-14612.5	3.14997	1.51885	0.940481	0.403788
2330.85	-35965.9	-14612.5	3.17878	1.48235	0.944643	0.453109
2330.87	-35966	-14612.5	3.20386	1.45194	0.946762	0.4931
2330.88	-35966	-14612.5	3.2239	1.42771	0.946099	0.524413
2330.9	-35966.1	-14612.5	3.25103	1.39888	0.947426	0.561063
2330.92	-35966.1	-14612.4	3.28298	1.36689	0.950178	0.600036
2330.93	-35966.2	-14612.4	3.30556	1.34512	0.950419	0.622308
2330.95	-35966.2	-14612.4	3.33045	1.32353	0.954978	0.636959
2330.97	-35966.3	-14612.4	3.35336	1.30624	0.962672	0.638783
2330.99	-35966.4	-14612.4	3.37731	1.30488	0.973167	0.623563
2331	-35966.4	-14612.4	3.40151	1.32031	0.983577	0.586775
2331.02	-35966.5	-14612.4	3.42581	1.34715	0.993532	0.538393
2331.04	-35966.5	-14612.4	3.45264	1.37627	1.00347	0.484079
2331.05	-35966.6	-14612.3	3.48018	1.4034	1.01378	0.429274
2331.07	-35966.7	-14612.3	3.50657	1.4301	1.02398	0.377116
2331.09	-35966.7	-14612.3	3.53041	1.45282	1.03511	0.330943
2331.1	-35966.8	-14612.3	3.55846	1.47611	1.04925	0.284537
2331.12	-35966.8	-14612.3	3.58585	1.49369	1.06291	0.24086
2331.14	-35966.9	-14612.3	3.61337	1.50531	1.07671	0.205305
2331.16	-35967	-14612.3	3.64067	1.51395	1.09023	0.180034
2331.17	-35967	-14612.2	3.66899	1.51914	1.10512	0.169518
2331.19	-35967.1	-14612.2	3.69874	1.51871	1.12274	0.169939
2331.21	-35967.1	-14612.2	3.72538	1.51316	1.14007	0.177032
2331.22	-35967.2	-14612.2	3.75443	1.50421	1.15504	0.185748
2331.24	-35967.3	-14612.2	3.78235	1.49448	1.1659	0.196586
2331.26	-35967.3	-14612.2	3.81034	1.48173	1.17652	0.212492
2331.27	-35967.4	-14612.1	3.83498	1.46842	1.18442	0.231474
2331.29	-35967.5	-14612.1	3.86146	1.4517	1.19156	0.251909
2331.31	-35967.5	-14612.1	3.88904	1.43731	1.19547	0.273974
2331.33	-35967.6	-14612.1	3.91529	1.42152	1.20175	0.300069
2331.34	-35967.7	-14612.1	3.94332	1.40678	1.20351	0.335204
2331.36	-35967.7	-14612	3.97076	1.39037	1.20375	0.372701
2331.38	-35967.8	-14612	3.99448	1.37672	1.19849	0.408314
2331.39	-35967.8	-14612	4.01897	1.35969	1.19138	0.438195
2331.41	-35967.9	-14612	4.04265	1.3455	1.18185	0.454981
2331.43	-35968	-14612	4.06573	1.33247	1.17178	0.458072
2331.44	-35968.1	-14611.9	4.0905	1.31831	1.16126	0.45204
2331.46	-35968.1	-14611.9	4.11378	1.30487	1.15109	0.442305
2331.48	-35968.2	-14611.9	4.1402	1.29162	1.14374	0.433462
2331.5	-35968.3	-14611.9	4.16527	1.27749	1.14327	0.425248
2331.51	-35968.3	-14611.8	4.18864	1.2641	1.1434	0.419671
2331.53	-35968.4	-14611.8	4.21192	1.25082	1.14036	0.41524
2331.55	-35968.5	-14611.8	4.23667	1.23667	1.13333	0.412854
2331.56	-35968.5	-14611.8	4.26	1.22333	1.13333	0.411765
2331.58	-35968.6	-14611.7	4.28	1.21	1.14	0.409586
2331.6	-35968.7	-14611.7	4.30333	1.20333	1.14333	0.404139
2331.61	-35968.8	-14611.7	4.32807	1.20022	1.13221	0.390006
2331.63	-35968.8	-14611.7	4.35142	1.21466	1.10859	0.365141
2331.65	-35968.9	-14611.6	4.37618	1.24403	1.08792	0.322038
2331.66	-35969	-14611.6	4.39935	1.2811	1.07588	0.264854
2331.68	-35969	-14611.6	4.4229	1.32212	1.06374	0.190527
2331.7	-35969.1	-14611.6	4.44749	1.37203	1.02625	0.0990317
2331.72	-35969.2	-14611.5	4.47107	1.4177	0.985864	0.00654281
2331.73	-35969.2	-14611.5	4.49833	1.46122	0.942531	-0.0895497
2331.75	-35969.3	-14611.5	4.52647	1.50786	0.892658	-0.191498
2331.77	-35969.4	-14611.4	4.55271	1.55994	0.816692	-0.291917
2331.78	-35969.5	-14611.4	4.58042	1.62799	0.686278	-0.402486
2331.8	-35969.5	-14611.4	4.61312	1.71167	0.483595	-0.522278
2331.82	-35969.6	-14611.4	4.64651	1.79297	0.276743	-0.631472
2331.84	-35969.7	-14611.3	4.67966	1.86193	0.100037	-0.72759
2331.85	-35969.8	-14611.3	4.71373	1.91298	0.00856198	-0.804149
2331.87	-35969.8	-14611.3	4.7485	1.94749	-0.0505564	-0.861685
2331.89	-35969.9	-14611.3	4.78239	1.96949	-0.0949494	-0.900339
2331.9	-35970	-14611.2	4.81735	1.98014	-0.159597	-0.927928
2331.92	-35970.1	-14611.2	4.85015	1.98434	-0.206445	-0.942853
2331.94	-35970.1	-14611.2	4.88456	1.98066	-0.237991	-0.949881
2331.95	-35970.2	-14611.1	4.91931	1.97407	-0.237898	-0.950156
2331.97	-35970.3	-14611.1	4.95202	1.96325	-0.227813	-0.944553
2331.99	-35970.4	-14611.1	4.98692	1.94389	-0.199962	-0.931577
2332.01	-35970.5	-14611.1	5.01971	1.91946	-0.157189	-0.912008
2332.02	-35970.6	-14611	5.04899	1.89298	-0.0987126	-0.889736
2332.04	-35970.6	-14611	5.07992	1.86317	-0.0220113	-0.863957
2332.06	-35970.7	-14611	5.1132	1.83354	0.0534627	-0.837857
2332.07	-35970.8	-14610.9	5.14436	1.80959	0.110599	-0.814386
2332.09	-35970.9	-14610.9	5.17538	1.78568	0.159935	-0.791291
2332.11	-35971	-14610.9	5.20632	1.75946	0.221605	-0.769188
2332.12	-35971.1	-14610.9	5.23573	1.73287	0.293981	-0.746483
2332.14	-35971.1	-14610.8	5.26769	1.70615	0.344576	-0.725887
2332.16	-35971.2	-14610.8	5.29546	1.69194	0.34314	-0.713013
2332.18	-35971.3	-14610.8	5.32447	1.68648	0.29919	-0.711395
2332.19	-35971.4	-14610.8	5.35323	1.69179	0.247711	-0.715537
2332.21	-35971.5	-14610.7	5.38323	1.69369	0.2046	-0.7211
2332.23	-35971.6	-14610.7	5.41002	1.69336	0.174961	-0.724743
2332.24	-35971.6	-14610.7	5.44124	1.69297	0.131032	-0.728868
2332.26	-35971.8	-14610.6	5.46858	1.69856	0.0997953	-0.735152
2332.28	-35971.8	-14610.6	5.49805	1.70578	0.0874344	-0.742524
2332.29	-35971.9	-14610.6	5.52659	1.70953	0.0822306	-0.751643
2332.31	-35972	-14610.6	5.55666	1.71565	0.0434119	-0.761138
2332.33	-35972.1	-14610.5	5.58333	1.72775	-0.0213781	-0.776541
2332.35	-35972.2	-14610.5	5.61478	1.75184	-0.0959156	-0.799157
2332.36	-35972.3	-14610.5	5.64495	1.77528	-0.156768	-0.8253
2332.38	-35972.4	-14610.4	5.67483	1.79879	-0.210275	-0.848475
2332.4	-35972.5	-14610.4	5.70667	1.81333	-0.256667	-0.864924
2332.41	-35972.6	-14610.4	5.73667	1.81333	-0.28	-0.869281
2332.43	-35972.7	-14610.4	5.76667	1.8	-0.286667	-0.861656
2332.45	-35972.7	-14610.3	5.7985	1.7752	-0.268425	-0.845291
2332.46	-35972.9	-14610.3	5.82838	1.75197	-0.238159	-0.825671
2332.48	-35972.9	-14610.3	5.85855	1.72869	-0.20835	-0.807181
2332.5	-35973	-14610.2	5.89001	1.70755	-0.184376	-0.78882
2332.52	-35973.1	-14610.2	5.91666	1.68793	-0.1681	-0.772602
2332.53	-35973.2	-14610.2	5.94683	1.67126	-0.146798	-0.756299
2332.55	-35973.3	-14610.2	5.97478	1.65399	-0.113757	-0.74159
2332.57	-35973.4	-14610.1	6.0013	1.64109	-0.0764546	-0.728678
2332.58	-35973.5	-14610.1	6.02828	1.62754	-0.0362165	-0.711897
2332.6	-35973.6	-14610.1	6.05645	1.61329	0.00170772	-0.68479
2332.62	-35973.7	-14610	6.08282	1.60089	0.0338456	-0.651684
2332.63	-35973.8	-14610	6.10992	1.59047	0.0637468	-0.61036
2332.65	-35973.9	-14610	6.13821	1.575	0.0898591	-0.558769
2332.67	-35974	-14610	6.16365	1.55179	0.109146	-0.495373
2332.69	-35974.1	-14609.9	6.18725	1.51401	0.12879	-0.415069
2332.7	-35974.2	-14609.9	6.21152	1.46593	0.146006	-0.321253
2332.72	-35974.3	-14609.9	6.23586	1.41506	0.162025	-0.230496
2332.74	-35974.4	-14609.8	6.26234	1.35985	0.172951	-0.138171
2332.75	-35974.5	-14609.8	6.28659	1.30527	0.179297	-0.0505356
2332.77	-35974.6	-14609.8	6.30841	1.25714	0.186211	0.0238471
2332.79	-35974.7	-14609.7	6.32858	1.21186	0.192098	0.0925145
2332.8	-35974.8	-14609.7	6.34994	1.17217	0.192502	0.155874
2332.82	-35974.9	-14609.7	6.3676	1.13715	0.187096	0.213542
2332.84	-35975	-14609.6	6.38669	1.10612	0.179764	0.273818
2332.86	-35975.1	-14609.6	6.40564	1.08009	0.174443	0.330568
2332.87	-35975.3	-14609.6	6.42372	1.06092	0.172763	0.378663
2332.89	-35975.3	-14609.6	6.44302	1.04385	0.175952	0.423139
2332.91	-35975.5	-14609.5	6.45984	1.02825	0.189094	0.461088
2332.92	-35975.6	-14609.5	6.47636	1.01708	0.207863	0.490024
2332.94	-35975.7	-14609.5	6.49376	1.00898	0.231236	0.512329
2332.96	-35975.8	-14609.4	6.5109	1.00244	0.253816	0.527532
2332.97	-35975.9	-14609.4	6.52732	0.995414	0.269137	0.538218
2332.99	-35976	-14609.4	6.54482	0.990878	0.28036	0.546251
2333.01	-35976.1	-14609.3	6.56186	0.987654	0.290257	0.550528
2333.03	-35976.2	-14609.3	6.57831	0.984394	0.302119	0.552198
2333.04	-35976.3	-14609.3	6.59586	0.980614	0.319324	0.551619
2333.06	-35976.4	-14609.2	6.61283	0.979778	0.333801	0.549541
2333.08	-35976.5	-14609.2	6.62929	0.98032	0.345104	0.547395
2333.09	-35976.6	-14609.2	6.64693	0.977354	0.347087	0.544965
2333.11	-35976.7	-14609.1	6.6637	0.973963	0.344153	0.543871
2333.13	-35976.8	-14609.1	6.68061	0.970323	0.33795	0.540933
2333.14	-35976.9	-14609.1	6.69488	0.97009	0.330848	0.537528
2333.16	-35977.1	-14609	6.71153	0.967135	0.323951	0.532264
2333.18	-35977.2	-14609	6.72495	0.963716	0.320346	0.5268
2333.2	-35977.3	-14609	6.74227	0.96021	0.31688	0.521024
2333.21	-35977.4	-14608.9	6.75905	0.95685	0.313523	0.516512
2333.23	-35977.5	-14608.9	6.77565	0.953567	0.310206	0.514322
2333.25	-35977.6	-14608.9	6.79333	0.95	0.306667	0.510893
2333.26	-35977.7	-14608.8	6.81	0.95	0.303333	0.508715
2333.28	-35977.8	-14608.8	6.82667	0.946667	0.3	0.505447
2333.3	-35977.9	-14608.7	6.84421	0.943102	0.300132	0.504265
2333.31	-35978.1	-14608.7	6.85756	0.939943	0.303536	0.502078
2333.33	-35978.2	-14608.7	6.87423	0.939904	0.306902	0.501021
2333.35	-35978.3	-14608.6	6.88854	0.936205	0.310128	0.499963
2333.37	-35978.4	-14608.6	6.90502	0.932969	0.310148	0.501443
2333.38	-35978.5	-14608.6	6.91851	0.929564	0.313931	0.507651
2333.4	-35978.6	-14608.5	6.93645	0.926182	0.322011	0.521462
2333.42	-35978.7	-14608.5	6.95283	0.922281	0.335704	0.540598
2333.43	-35978.8	-14608.4	6.96987	0.915793	0.349294	0.561501
2333.45	-35978.9	-14608.4	6.98682	0.912613	0.36223	0.581783
2333.47	-35979.1	-14608.4	6.9997	0.9092	0.367794	0.598464
2333.48	-35979.2	-14608.3	7.01319	0.905876	0.369717	0.613526
2333.5	-35979.3	-14608.3	7.02807	0.902177	0.36498	0.626249
2333.52	-35979.4	-14608.2	7.04484	0.899686	0.357337	0.633466
2333.54	-35979.5	-14608.2	7.062	0.900248	0.346838	0.636809
2333.55	-35979.6	-14608.2	7.07845	0.899016	0.336393	0.636916
2333.57	-35979.7	-14608.1	7.09125	0.895858	0.326586	0.633274
2333.59	-35979.8	-14608.1	7.10481	0.898943	0.316065	0.62244
2333.6	-35980	-14608.1	7.12001	0.915327	0.306888	0.604608
2333.62	-35980.1	-14608	7.13683	0.940295	0.30072	0.586057
2333.64	-35980.2	-14608	7.1539	0.970668	0.293734	0.567415
2333.65	-35980.3	-14607.9	7.17142	1.00665	0.286813	0.545688
2333.67	-35980.4	-14607.9	7.18734	1.04754	0.280252	0.517356
2333.69	-35980.5	-14607.9	7.20674	1.09673	0.273313	0.48021
2333.71	-35980.7	-14607.8	7.22569	1.14551	0.266504	0.439762
2333.72	-35980.8	-14607.8	7.24349	1.18819	0.259537	0.400994
2333.74	-35980.9	-14607.7	7.26444	1.22791	0.254634	0.361111
2333.76	-35981	-14607.7	7.28687	1.26177	0.251133	0.325173
2333.77	-35981.1	-14607.7	7.31057	1.28959	0.249768	0.296329
2333.79	-35981.2	-14607.6	7.33278	1.31265	0.250029	0.26972
2333.81	-35981.4	-14607.6	7.35272	1.33484	0.25009	0.243132
2333.82	-35981.5	-14607.5	7.37483	1.35955	0.249609	0.212316
2333.84	-35981.6	-14607.5	7.3991	1.39296	0.252406	0.172748
2333.86	-35981.7	-14607.4	7.42581	1.42478	0.253482	0.130502
2333.88	-35981.8	-14607.4	7.44947	1.45484	0.253579	0.0922439
2333.89	-35981.9	-14607.4	7.47678	1.48106	0.250952	0.0574838
2333.91	-35982.1	-14607.3	7.50146	1.5049	0.247472	0.0294701
2333.93	-35982.2	-14607.3	7.52437	1.52341	0.242376	0.0078695
2333.94	-35982.3	-14607.2	7.5488	1.53509	0.229084	-0.01046
2333.96	-35982.4	-14607.2	7.5753	1.54247	0.218332	-0.0222383
2333.98	-35982.6	-14607.1	7.60177	1.54609	0.2082	-0.0321989
2333.99	-35982.7	-14607.1	7.63023	1.54969	0.201008	-0.0395734
2334.01	-35982.8	-14607.1	7.65389	1.55023	0.188556	-0.0452706
2334.03	-35982.9	-14607	7.68001	1.54711	0.16959	-0.0477617
2334.05	-35983	-14607	7.70837	1.54353	0.141569	-0.0489886
2334.06	-35983.2	-14606.9	7.73513	1.5402	0.120875	-0.0490073
2334.08	-35983.3	-14606.9	7.76171	1.53684	0.110327	-0.0500078
2334.1	-35983.4	-14606.8	7.79	1.53333	0.106667	-0.0522876
