# Supplementary material for: Extraction of driving behavior primitives considering driver expectation and vehicle dynamics
Source: PLoS One. 2025 Dec 31;20(12):e0340123. doi: 10.1371/journal.pone.0340123 (PMC12755792; doi:10.1371/journal.pone.0340123)
Supplement: S2 File — The dataset utilized in this study is organized into two main folders, categorizing driving scenarios into straight driving and turning maneuvers. These folders contain the raw, unprocessed behavioral data. For a detailed description of the variables and format within the.xlsx files, please refer to the accompanying readme.txt file. (ZIP) [file pone.0340123.s002.zip › DataSetForPimitiveExaction-2/turning/d2c216_w_1.xlsx]

## Sheet: Sheet1
2026.87	-35961.5	-14613.1	0.0342073	0.407765	0.031455	-0.122662
2026.89	-35961.5	-14613.1	0.0414971	0.449367	0.0368069	-0.16033
2026.9	-35961.5	-14613.1	0.0496493	0.485241	0.0415931	-0.194722
2026.92	-35961.5	-14613.1	0.0586176	0.514547	0.0455592	-0.225279
2026.94	-35961.5	-14613.1	0.0680876	0.537733	0.0488789	-0.251828
2026.96	-35961.5	-14613.1	0.0777233	0.55535	0.0517598	-0.274225
2026.97	-35961.5	-14613.1	0.0871952	0.567952	0.0544042	-0.292338
2026.99	-35961.5	-14613.1	0.0964106	0.576215	0.0568082	-0.306416
2027.01	-35961.5	-14613.1	0.105574	0.580965	0.0587078	-0.317184
2027.02	-35961.5	-14613.1	0.114911	0.583036	0.0598229	-0.325401
2027.04	-35961.5	-14613.1	0.124636	0.583273	0.0598883	-0.331821
2027.06	-35961.5	-14613.1	0.134755	0.582749	0.0590379	-0.337145
2027.07	-35961.5	-14613.1	0.145046	0.582787	0.057837	-0.342011
2027.09	-35961.5	-14613.1	0.155274	0.584721	0.056872	-0.347056
2027.11	-35961.5	-14613.1	0.165223	0.589844	0.0567043	-0.352906
2027.13	-35961.5	-14613.1	0.17498	0.598641	0.0573885	-0.35998
2027.14	-35961.5	-14613.1	0.184918	0.610851	0.0585099	-0.368506
2027.16	-35961.5	-14613.1	0.195421	0.626182	0.059636	-0.378705
2027.18	-35961.5	-14613.1	0.20684	0.644328	0.0603661	-0.390766
2027.19	-35961.5	-14613.1	0.219012	0.664775	0.0607969	-0.404397
2027.21	-35961.5	-14613.1	0.231364	0.686838	0.0614206	-0.418917
2027.23	-35961.5	-14613.1	0.243313	0.709828	0.0627398	-0.43364
2027.24	-35961.5	-14613.1	0.254377	0.733068	0.0651944	-0.447915
2027.26	-35961.5	-14613.1	0.265077	0.755978	0.0685875	-0.461483
2027.28	-35961.6	-14613.1	0.276519	0.778036	0.0723526	-0.474315
2027.3	-35961.6	-14613.1	0.289815	0.798722	0.0759184	-0.486382
2027.31	-35961.6	-14613.2	0.305836	0.817467	0.0787833	-0.497584
2027.33	-35961.6	-14613.2	0.323451	0.83331	0.0810204	-0.50723
2027.35	-35961.6	-14613.1	0.340534	0.845095	0.0829872	-0.514335
2027.36	-35961.6	-14613.2	0.355265	0.851916	0.0849889	-0.518081
2027.38	-35961.6	-14613.2	0.367937	0.854573	0.0869576	-0.51881
2027.4	-35961.6	-14613.2	0.379732	0.854584	0.0886688	-0.517354
2027.41	-35961.6	-14613.2	0.391834	0.853468	0.0898976	-0.514542
2027.43	-35961.6	-14613.2	0.405229	0.852533	0.0904719	-0.51112
2027.45	-35961.6	-14613.2	0.419761	0.851871	0.0905221	-0.50733
2027.47	-35961.6	-14613.2	0.434871	0.85114	0.0902856	-0.503238
2027.48	-35961.6	-14613.2	0.45	0.85	0.09	-0.498911
2027.5	-35961.6	-14613.2	0.464712	0.848194	0.0898541	-0.494405
2027.52	-35961.6	-14613.2	0.479074	0.845791	0.0898425	-0.489753
2027.53	-35961.7	-14613.2	0.493276	0.842946	0.089911	-0.484978
2027.55	-35961.7	-14613.2	0.507508	0.83981	0.0900053	-0.480103
2027.57	-35961.7	-14613.2	0.521898	0.836517	0.0900789	-0.475154
2027.58	-35961.7	-14613.2	0.536362	0.83313	0.0901105	-0.470165
2027.6	-35961.7	-14613.2	0.55077	0.829696	0.0900842	-0.465169
2027.62	-35961.7	-14613.2	0.564993	0.826265	0.0899839	-0.460203
2027.64	-35961.7	-14613.2	0.57895	0.822863	0.0898254	-0.455297
2027.65	-35961.7	-14613.2	0.592694	0.819461	0.0897136	-0.45048
2027.67	-35961.7	-14613.2	0.606303	0.816018	0.0897694	-0.445774
2027.69	-35961.7	-14613.2	0.619854	0.812495	0.0901127	-0.441204
2027.7	-35961.7	-14613.2	0.633398	0.80891	0.0907868	-0.436798
2027.72	-35961.8	-14613.2	0.646937	0.805397	0.0916795	-0.432584
2027.74	-35961.8	-14613.2	0.660463	0.802107	0.0926598	-0.428593
2027.75	-35961.8	-14613.2	0.673971	0.799188	0.0935975	-0.424854
2027.77	-35961.8	-14613.2	0.687467	0.796648	0.0944339	-0.421363
2027.79	-35961.8	-14613.2	0.700976	0.794262	0.0952325	-0.41806
2027.81	-35961.8	-14613.2	0.714528	0.791778	0.0960693	-0.414879
2027.82	-35961.8	-14613.2	0.728151	0.788948	0.0970182	-0.411754
2027.84	-35961.8	-14613.2	0.74185	0.785689	0.0980587	-0.408646
2027.86	-35961.8	-14613.2	0.7556	0.782164	0.0990315	-0.405556
2027.87	-35961.9	-14613.2	0.769374	0.778552	0.0997659	-0.402487
2027.89	-35961.9	-14613.2	0.783144	0.77503	0.100099	-0.399441
2027.91	-35961.9	-14613.2	0.796856	0.771647	0.100064	-0.396412
2027.92	-35961.9	-14613.2	0.810436	0.768319	0.0999084	-0.393383
2027.94	-35961.9	-14613.2	0.823804	0.764955	0.0998888	-0.390335
2027.96	-35961.9	-14613.3	0.836888	0.76147	0.100251	-0.387252
2027.98	-35961.9	-14613.3	0.849697	0.757908	0.101015	-0.384152
2027.99	-35962	-14613.3	0.86232	0.754433	0.101988	-0.381084
2028.01	-35962	-14613.3	0.874848	0.751213	0.102972	-0.3781
2028.03	-35962	-14613.3	0.88737	0.7484	0.103781	-0.375244
2028.04	-35962	-14613.3	0.89995	0.745925	0.10445	-0.372495
2028.06	-35962	-14613.3	0.912626	0.743539	0.105186	-0.369777
2028.08	-35962	-14613.3	0.925438	0.740987	0.106201	-0.367014
2028.09	-35962	-14613.3	0.938416	0.738037	0.107686	-0.364127
2028.11	-35962.1	-14613.3	0.951467	0.734693	0.109528	-0.361034
2028.13	-35962.1	-14613.3	0.964414	0.731125	0.111415	-0.35765
2028.15	-35962.1	-14613.3	0.97708	0.727507	0.113028	-0.35389
2028.16	-35962.1	-14613.3	0.989314	0.723993	0.1141	-0.349668
2028.18	-35962.1	-14613.3	1.00119	0.720597	0.114784	-0.344901
2028.2	-35962.1	-14613.3	1.01288	0.717261	0.11544	-0.339507
2028.21	-35962.2	-14613.3	1.02459	0.713926	0.11643	-0.333401
2028.23	-35962.2	-14613.3	1.03645	0.710541	0.118039	-0.326523
2028.25	-35962.2	-14613.3	1.04847	0.707109	0.120026	-0.318949
2028.26	-35962.2	-14613.3	1.06056	0.703655	0.121927	-0.310815
2028.28	-35962.2	-14613.3	1.07263	0.700202	0.123281	-0.302257
2028.3	-35962.2	-14613.3	1.08461	0.696774	0.12375	-0.293401
2028.32	-35962.3	-14613.3	1.09649	0.693374	0.123611	-0.284328
2028.33	-35962.3	-14613.3	1.10829	0.690005	0.12332	-0.275103
2028.35	-35962.3	-14613.4	1.12	0.686667	0.123333	-0.265795
2028.37	-35962.3	-14613.4	1.13166	0.683353	0.12397	-0.256474
2028.38	-35962.3	-14613.4	1.14336	0.680023	0.124991	-0.247228
2028.4	-35962.4	-14613.4	1.15524	0.676629	0.126023	-0.238152
2028.42	-35962.4	-14613.4	1.16739	0.673123	0.126689	-0.229338
2028.43	-35962.4	-14613.4	1.17985	0.669501	0.126766	-0.220873
2028.45	-35962.4	-14613.4	1.19225	0.665906	0.126543	-0.212815
2028.47	-35962.4	-14613.4	1.20417	0.662516	0.126417	-0.205218
2028.49	-35962.5	-14613.4	1.2152	0.659503	0.126784	-0.198136
2028.5	-35962.5	-14613.4	1.22521	0.656924	0.127881	-0.191551
2028.52	-35962.5	-14613.4	1.23486	0.654546	0.129561	-0.185274
2028.54	-35962.5	-14613.4	1.24491	0.652095	0.131623	-0.17909
2028.55	-35962.5	-14613.4	1.25611	0.649297	0.133867	-0.172788
2028.57	-35962.6	-14613.4	1.26862	0.646036	0.136145	-0.166322
2028.59	-35962.6	-14613.4	1.28142	0.642514	0.138416	-0.159986
2028.6	-35962.6	-14613.4	1.29335	0.638968	0.140653	-0.154113
2028.62	-35962.6	-14613.4	1.30391	0.635533	0.142869	-0.148898
2028.64	-35962.6	-14613.4	1.31371	0.632168	0.145135	-0.144295
2028.66	-35962.7	-14613.4	1.32349	0.628814	0.14753	-0.140238
2028.67	-35962.7	-14613.4	1.33361	0.625435	0.149988	-0.136661
2028.69	-35962.7	-14613.4	1.34392	0.622023	0.152232	-0.133499
2028.71	-35962.7	-14613.5	1.35423	0.618577	0.153975	-0.130689
2028.72	-35962.8	-14613.5	1.36445	0.615125	0.155185	-0.128111
2028.74	-35962.8	-14613.5	1.37462	0.61174	0.15615	-0.125575
2028.76	-35962.8	-14613.5	1.38479	0.608489	0.15717	-0.122891
2028.77	-35962.8	-14613.5	1.39499	0.605272	0.158334	-0.119991
2028.79	-35962.9	-14613.5	1.4052	0.601803	0.159497	-0.116938
2028.81	-35962.9	-14613.5	1.4154	0.597804	0.160516	-0.113798
2028.83	-35962.9	-14613.5	1.4256	0.593299	0.16148	-0.11056
2028.84	-35962.9	-14613.5	1.4358	0.588591	0.162691	-0.107143
2028.86	-35963	-14613.5	1.446	0.583977	0.164437	-0.103475
2028.88	-35963	-14613.5	1.45619	0.579493	0.166685	-0.0996699
2028.89	-35963	-14613.5	1.4664	0.574971	0.16914	-0.0959902
2028.91	-35963	-14613.5	1.47661	0.570261	0.171521	-0.0926806
2028.93	-35963	-14613.5	1.48682	0.565529	0.173773	-0.0897168
2028.94	-35963.1	-14613.5	1.49701	0.56116	0.176001	-0.0868918
2028.96	-35963.1	-14613.5	1.50716	0.557483	0.178296	-0.0840108
2028.98	-35963.1	-14613.5	1.51732	0.55425	0.180616	-0.0810412
2029	-35963.2	-14613.5	1.52757	0.550877	0.182838	-0.0780444
2029.01	-35963.2	-14613.5	1.53796	0.54685	0.184878	-0.0750752
2029.03	-35963.2	-14613.6	1.54831	0.54226	0.186964	-0.0721257
2029.05	-35963.2	-14613.6	1.5583	0.537496	0.189482	-0.0691565
2029.06	-35963.3	-14613.6	1.56768	0.532897	0.192722	-0.0661406
2029.08	-35963.3	-14613.6	1.57664	0.528424	0.196325	-0.0631373
2029.1	-35963.3	-14613.6	1.5856	0.523881	0.199655	-0.060242
2029.11	-35963.3	-14613.6	1.59483	0.519141	0.202219	-0.0575292
2029.13	-35963.4	-14613.6	1.60406	0.514458	0.204313	-0.0549557
2029.15	-35963.4	-14613.6	1.61284	0.510226	0.206521	-0.052436
2029.17	-35963.4	-14613.6	1.62085	0.506703	0.209325	-0.0498593
2029.18	-35963.4	-14613.6	1.62856	0.503491	0.212746	-0.0469942
2029.2	-35963.5	-14613.6	1.63667	0.5	0.216667	-0.043573
2029.22	-35963.5	-14613.6	1.64563	0.495803	0.22097	-0.0393513
2029.23	-35963.5	-14613.6	1.65494	0.491135	0.225545	-0.0341772
2029.25	-35963.6	-14613.6	1.66383	0.486393	0.230281	-0.0279223
2029.27	-35963.6	-14613.6	1.67185	0.481855	0.235045	-0.0204855
2029.28	-35963.6	-14613.6	1.67954	0.477388	0.239625	-0.0118588
2029.3	-35963.6	-14613.6	1.68767	0.472776	0.243795	-0.00205366
2029.32	-35963.7	-14613.6	1.69665	0.467961	0.247434	0.00890186
2029.34	-35963.7	-14613.6	1.70594	0.463335	0.250723	0.0209331
2029.35	-35963.7	-14613.6	1.71485	0.459368	0.253895	0.033957
2029.37	-35963.8	-14613.6	1.72299	0.456167	0.257143	0.0477979
2029.39	-35963.8	-14613.7	1.73072	0.452978	0.260559	0.0620601
2029.4	-35963.8	-14613.7	1.73854	0.448926	0.264222	0.0763189
2029.42	-35963.8	-14613.7	1.74663	0.443855	0.268259	0.0905931
2029.44	-35963.9	-14613.7	1.75463	0.43907	0.272899	0.105798
2029.45	-35963.9	-14613.7	1.76213	0.436024	0.278375	0.122957
2029.47	-35963.9	-14613.7	1.769	0.4342	0.284482	0.143071
2029.49	-35964	-14613.7	1.77563	0.429686	0.290259	0.1671
2029.51	-35964	-14613.7	1.78246	0.418262	0.294682	0.196001
2029.52	-35964	-14613.7	1.78954	0.397258	0.297419	0.23067
2029.54	-35964.1	-14613.7	1.79635	0.366289	0.299148	0.271912
2029.56	-35964.1	-14613.7	1.80233	0.325173	0.300615	0.320498
2029.57	-35964.1	-14613.7	1.80727	0.27463	0.302063	0.376193
2029.59	-35964.2	-14613.7	1.81139	0.216512	0.303099	0.437495
2029.61	-35964.2	-14613.7	1.81494	0.152757	0.303301	0.502764
2029.62	-35964.2	-14613.7	1.81783	0.0856728	0.302532	0.568909
2029.64	-35964.2	-14613.7	1.81965	0.0179667	0.300963	0.631267
2029.66	-35964.3	-14613.7	1.81997	-0.0474559	0.298786	0.685192
2029.68	-35964.3	-14613.7	1.81896	-0.104089	0.296338	0.727876
2029.69	-35964.3	-14613.7	1.81734	-0.142094	0.29409	0.758219
2029.71	-35964.4	-14613.7	1.8158	-0.152168	0.292509	0.775199
2029.73	-35964.4	-14613.7	1.8146	-0.135402	0.291956	0.778016
2029.74	-35964.4	-14613.7	1.81363	-0.101142	0.292706	0.766043
2029.76	-35964.5	-14613.7	1.81284	-0.0584577	0.29502	0.738963
2029.78	-35964.5	-14613.7	1.81245	-0.0101142	0.299008	0.700243
2029.79	-35964.5	-14613.7	1.81295	0.0454055	0.304678	0.655919
2029.81	-35964.6	-14613.7	1.81477	0.10901	0.312018	0.611775
2029.83	-35964.6	-14613.7	1.81792	0.174619	0.320837	0.570543
2029.85	-35964.6	-14613.7	1.82219	0.232095	0.33084	0.533182
2029.86	-35964.7	-14613.8	1.82734	0.272467	0.341723	0.500685
2029.88	-35964.7	-14613.7	1.83306	0.296849	0.353123	0.474539
2029.9	-35964.7	-14613.7	1.83897	0.31134	0.364649	0.456469
2029.91	-35964.8	-14613.8	1.84474	0.321488	0.375899	0.447813
2029.93	-35964.8	-14613.8	1.85038	0.328789	0.386406	0.447242
2029.95	-35964.8	-14613.8	1.856	0.333043	0.39568	0.452306
2029.96	-35964.8	-14613.8	1.8617	0.33418	0.403283	0.46079
2029.98	-35964.9	-14613.8	1.86741	0.332902	0.409106	0.471821
2030	-35964.9	-14613.8	1.87301	0.330184	0.413151	0.485005
2030.02	-35964.9	-14613.8	1.87844	0.326899	0.415487	0.499919
2030.03	-35965	-14613.8	1.88397	0.323426	0.416499	0.516009
2030.05	-35965	-14613.8	1.89	0.32	0.416667	0.53268
2030.07	-35965	-14613.8	1.89673	0.316758	0.416461	0.549426
2030.08	-35965.1	-14613.8	1.90372	0.313459	0.416329	0.566106
2030.1	-35965.1	-14613.8	1.91037	0.309766	0.416711	0.582669
2030.12	-35965.1	-14613.8	1.91628	0.305473	0.417985	0.59908
2030.13	-35965.2	-14613.8	1.92178	0.300817	0.420312	0.615356
2030.15	-35965.2	-14613.8	1.92734	0.296123	0.423809	0.631528
2030.17	-35965.2	-14613.8	1.9332	0.291601	0.428357	0.647541
2030.19	-35965.3	-14613.8	1.93898	0.287122	0.433161	0.663114
2030.2	-35965.3	-14613.8	1.94419	0.282499	0.437313	0.677926
2030.22	-35965.3	-14613.8	1.94867	0.277709	0.440461	0.691802
2030.24	-35965.4	-14613.8	1.95301	0.273116	0.443579	0.704925
2030.25	-35965.4	-14613.8	1.95791	0.269141	0.447829	0.717527
2030.27	-35965.5	-14613.8	1.96362	0.265856	0.454074	0.729661
2030.29	-35965.5	-14613.8	1.9695	0.26263	0.462563	0.741014
2030.3	-35965.5	-14613.8	1.97479	0.258755	0.47346	0.751236
2030.32	-35965.6	-14613.8	1.97925	0.254067	0.48623	0.760239
2030.34	-35965.6	-14613.8	1.98358	0.249339	0.499129	0.768396
2030.36	-35965.6	-14613.8	1.98853	0.245429	0.510313	0.776121
2030.37	-35965.7	-14613.8	1.99428	0.242711	0.519034	0.783554
2030.39	-35965.7	-14613.8	2.00014	0.240851	0.526157	0.790439
2030.41	-35965.7	-14613.7	2.00537	0.23947	0.532646	0.796498
2030.42	-35965.8	-14613.7	2.00984	0.238651	0.538491	0.801773
2030.44	-35965.8	-14613.7	2.01419	0.239053	0.54245	0.80672
2030.46	-35965.8	-14613.7	2.01906	0.241351	0.543262	0.811805
2030.47	-35965.9	-14613.7	2.02464	0.24551	0.541158	0.81724
2030.49	-35965.9	-14613.7	2.03055	0.250739	0.537983	0.82295
2030.51	-35965.9	-14613.7	2.03641	0.256235	0.535573	0.828855
2030.53	-35966	-14613.7	2.0421	0.261738	0.533978	0.834978
2030.54	-35966	-14613.7	2.0477	0.267495	0.531597	0.841439
2030.56	-35966.1	-14613.7	2.0533	0.273751	0.526851	0.848353
2030.58	-35966.1	-14613.7	2.05895	0.280494	0.519469	0.855688
2030.59	-35966.1	-14613.7	2.06465	0.287504	0.510224	0.863293
2030.61	-35966.2	-14613.7	2.07038	0.29456	0.499919	0.871021
2030.63	-35966.2	-14613.7	2.07609	0.301483	0.489364	0.878797
2030.64	-35966.2	-14613.7	2.08171	0.308123	0.479377	0.886595
2030.66	-35966.3	-14613.7	2.08718	0.314342	0.47072	0.894392
2030.68	-35966.3	-14613.7	2.09269	0.320111	0.463585	0.902176
2030.7	-35966.3	-14613.7	2.09854	0.325464	0.457834	0.909941
2030.71	-35966.4	-14613.7	2.105	0.330433	0.453317	0.917686
2030.73	-35966.4	-14613.7	2.11189	0.335037	0.449817	0.925441
2030.75	-35966.5	-14613.7	2.11881	0.339286	0.447087	0.933253
2030.76	-35966.5	-14613.7	2.12544	0.343182	0.44486	0.941146
2030.78	-35966.5	-14613.7	2.13205	0.346673	0.442752	0.949002
2030.8	-35966.6	-14613.7	2.13912	0.349681	0.440326	0.95664
2030.81	-35966.6	-14613.6	2.14699	0.352175	0.437247	0.96389
2030.83	-35966.6	-14613.6	2.15519	0.354361	0.433732	0.970635
2030.85	-35966.7	-14613.6	2.16291	0.356533	0.430199	0.976783
2030.87	-35966.7	-14613.6	2.16964	0.358901	0.426946	0.982294
2030.88	-35966.8	-14613.6	2.17609	0.361272	0.423696	0.98739
2030.9	-35966.8	-14613.6	2.18333	0.363333	0.42	0.992375
2030.92	-35966.8	-14613.6	2.19195	0.364962	0.415428	0.997604
2030.93	-35966.9	-14613.6	2.20046	0.366795	0.409618	1.00366
2030.95	-35966.9	-14613.6	2.20749	0.369058	0.402691	1.01109
2030.97	-35966.9	-14613.6	2.2137	0.369978	0.396346	1.02019
2030.98	-35967	-14613.6	2.22013	0.368382	0.391565	1.03134
2031	-35967	-14613.6	2.22763	0.366532	0.38584	1.04541
2031.02	-35967.1	-14613.6	2.23637	0.366337	0.377388	1.06252
2031.04	-35967.1	-14613.6	2.24468	0.366701	0.368543	1.08045
2031.05	-35967.1	-14613.5	2.25147	0.366644	0.361399	1.0977
2031.07	-35967.2	-14613.5	2.25781	0.366724	0.355758	1.11543
2031.09	-35967.2	-14613.5	2.26461	0.367076	0.351567	1.13421
2031.1	-35967.2	-14613.5	2.27166	0.366304	0.349902	1.1522
2031.12	-35967.3	-14613.5	2.27863	0.3642	0.352065	1.1679
2031.14	-35967.3	-14613.5	2.28522	0.363406	0.35946	1.18124
2031.15	-35967.4	-14613.5	2.29165	0.365957	0.372219	1.19187
2031.17	-35967.4	-14613.5	2.29898	0.37225	0.388268	1.19873
2031.19	-35967.4	-14613.5	2.30757	0.382116	0.406534	1.20147
2031.21	-35967.5	-14613.5	2.31643	0.39468	0.428003	1.20112
2031.22	-35967.5	-14613.5	2.32499	0.408608	0.452241	1.19853
2031.24	-35967.6	-14613.5	2.33353	0.422009	0.476458	1.19401
2031.26	-35967.6	-14613.5	2.34214	0.434029	0.498905	1.18829
2031.27	-35967.6	-14613.4	2.35065	0.445147	0.519389	1.18255
2031.29	-35967.7	-14613.4	2.35899	0.455288	0.537801	1.17718
2031.31	-35967.7	-14613.4	2.36717	0.463712	0.554012	1.17163
2031.32	-35967.8	-14613.4	2.37564	0.470468	0.56779	1.16594
2031.34	-35967.8	-14613.4	2.38528	0.476439	0.578804	1.16076
2031.36	-35967.8	-14613.4	2.39552	0.481534	0.587026	1.15642
2031.38	-35967.9	-14613.4	2.40455	0.484768	0.592702	1.1529
2031.39	-35967.9	-14613.4	2.41285	0.486273	0.59599	1.14914
2031.41	-35968	-14613.4	2.4227	0.487016	0.596953	1.14335
2031.43	-35968	-14613.4	2.43114	0.48485	0.595269	1.13653
2031.44	-35968	-14613.3	2.43726	0.480748	0.587203	1.12865
2031.46	-35968.1	-14613.3	2.44673	0.480102	0.576614	1.1181
2031.48	-35968.1	-14613.3	2.45714	0.477864	0.564091	1.10448
2031.49	-35968.2	-14613.3	2.46705	0.474243	0.550482	1.09021
2031.51	-35968.2	-14613.3	2.477	0.471046	0.53751	1.07601
2031.53	-35968.3	-14613.3	2.48753	0.467399	0.522802	1.06265
2031.55	-35968.3	-14613.3	2.49764	0.464469	0.514727	1.05229
2031.56	-35968.3	-14613.3	2.50808	0.457799	0.507678	1.04297
2031.58	-35968.4	-14613.3	2.51848	0.453787	0.504125	1.0337
2031.6	-35968.4	-14613.2	2.52553	0.452463	0.497512	1.0179
2031.61	-35968.5	-14613.2	2.53254	0.464458	0.496596	0.992763
2031.63	-35968.5	-14613.2	2.53907	0.486667	0.496421	0.95765
2031.65	-35968.5	-14613.2	2.54876	0.51929	0.502301	0.918705
2031.66	-35968.6	-14613.2	2.55884	0.55266	0.511972	0.87662
2031.68	-35968.6	-14613.2	2.5693	0.587943	0.525714	0.832586
2031.7	-35968.7	-14613.2	2.58251	0.621411	0.542428	0.791105
2031.72	-35968.7	-14613.1	2.59667	0.653333	0.556667	0.750545
2031.73	-35968.8	-14613.1	2.61	0.68	0.573333	0.717865
2031.75	-35968.8	-14613.1	2.62	0.7	0.59	0.689542
2031.77	-35968.9	-14613.1	2.63418	0.717606	0.611248	0.663117
2031.78	-35968.9	-14613.1	2.64742	0.730591	0.631144	0.643907
2031.8	-35968.9	-14613.1	2.66083	0.740781	0.651234	0.628787
2031.82	-35969	-14613.1	2.67488	0.759246	0.672421	0.611893
2031.83	-35969	-14613	2.68852	0.787441	0.692358	0.58454
2031.85	-35969.1	-14613	2.70511	0.82839	0.71226	0.547233
2031.87	-35969.1	-14613	2.71939	0.870636	0.729336	0.502171
2031.89	-35969.2	-14613	2.73633	0.90999	0.741994	0.462834
2031.9	-35969.2	-14613	2.75294	0.94636	0.751399	0.426109
2031.92	-35969.3	-14613	2.77142	0.981187	0.758226	0.392259
2031.94	-35969.3	-14613	2.79063	1.00867	0.764888	0.362429
2031.95	-35969.4	-14612.9	2.80815	1.02784	0.771641	0.332669
2031.97	-35969.4	-14612.9	2.8286	1.04339	0.778728	0.303579
2031.99	-35969.4	-14612.9	2.8454	1.05368	0.785071	0.27747
2032	-35969.5	-14612.9	2.86631	1.07395	0.792854	0.245675
2032.02	-35969.5	-14612.9	2.88719	1.10543	0.803689	0.204626
2032.04	-35969.6	-14612.9	2.90692	1.14462	0.813429	0.162657
2032.06	-35969.6	-14612.8	2.92753	1.18978	0.823796	0.13292
2032.07	-35969.7	-14612.8	2.94817	1.23391	0.833973	0.126448
2032.09	-35969.7	-14612.8	2.96917	1.27193	0.845124	0.143791
2032.11	-35969.8	-14612.8	2.99358	1.30819	0.859207	0.171268
2032.12	-35969.8	-14612.8	3.01789	1.34188	0.87311	0.196607
2032.14	-35969.9	-14612.7	3.04052	1.36715	0.885876	0.20945
2032.16	-35969.9	-14612.7	3.06645	1.38388	0.901486	0.209447
2032.17	-35970	-14612.7	3.09429	1.39613	0.918752	0.192183
2032.19	-35970	-14612.7	3.12093	1.41585	0.936846	0.156159
2032.21	-35970.1	-14612.7	3.14641	1.44789	0.957924	0.0981385
2032.23	-35970.1	-14612.6	3.17234	1.48729	0.978834	0.0293132
2032.24	-35970.2	-14612.6	3.19847	1.52309	0.996562	-0.0399708
2032.26	-35970.2	-14612.6	3.22892	1.5579	1.01372	-0.113582
2032.28	-35970.3	-14612.6	3.25733	1.58803	1.03091	-0.183555
2032.29	-35970.3	-14612.5	3.28598	1.61223	1.04731	-0.244084
2032.31	-35970.4	-14612.5	3.31493	1.63194	1.06484	-0.296907
2032.33	-35970.4	-14612.5	3.34475	1.64672	1.08178	-0.338305
2032.34	-35970.5	-14612.5	3.37198	1.6552	1.09862	-0.371492
2032.36	-35970.5	-14612.4	3.40207	1.65943	1.11344	-0.397725
2032.38	-35970.6	-14612.4	3.43582	1.66032	1.12709	-0.408041
2032.4	-35970.7	-14612.4	3.46614	1.65777	1.13789	-0.396403
2032.41	-35970.7	-14612.4	3.49799	1.65153	1.1458	-0.359443
2032.43	-35970.8	-14612.3	3.5253	1.64176	1.14726	-0.304905
2032.45	-35970.8	-14612.3	3.55441	1.63199	1.14139	-0.240059
2032.46	-35970.9	-14612.3	3.58633	1.61848	1.13403	-0.168321
2032.48	-35970.9	-14612.2	3.61649	1.60217	1.13012	-0.10466
2032.5	-35971	-14612.2	3.64653	1.5823	1.13013	-0.0533496
2032.51	-35971	-14612.2	3.67505	1.56435	1.1269	-0.0118105
2032.53	-35971.1	-14612.2	3.70181	1.54755	1.12075	0.0151161
2032.55	-35971.1	-14612.1	3.72828	1.53412	1.10133	0.0328896
2032.57	-35971.2	-14612.1	3.76	1.52	1.07667	0.0457516
2032.58	-35971.3	-14612.1	3.79	1.50667	1.04333	0.0566449
2032.6	-35971.3	-14612	3.81667	1.49333	1.02	0.077342
2032.62	-35971.4	-14612	3.84483	1.47588	0.995258	0.11137
2032.63	-35971.4	-14612	3.86811	1.46597	0.971839	0.157421
2032.65	-35971.5	-14611.9	3.89492	1.45276	0.94124	0.201903
2032.67	-35971.6	-14611.9	3.92162	1.44619	0.904705	0.242928
2032.68	-35971.6	-14611.9	3.94996	1.43541	0.877192	0.274411
2032.7	-35971.7	-14611.8	3.97627	1.42541	0.85838	0.297771
2032.72	-35971.8	-14611.8	4.00125	1.41518	0.842781	0.320005
2032.74	-35971.8	-14611.8	4.02799	1.409	0.815302	0.347702
2032.75	-35971.9	-14611.7	4.05503	1.40173	0.78775	0.388597
2032.77	-35971.9	-14611.7	4.08258	1.3905	0.757468	0.437944
2032.79	-35972	-14611.7	4.10535	1.38249	0.726617	0.476346
2032.8	-35972	-14611.6	4.12897	1.38404	0.66227	0.501076
2032.82	-35972.1	-14611.6	4.15463	1.38802	0.570025	0.512251
2032.84	-35972.2	-14611.6	4.18016	1.38955	0.47637	0.517462
2032.85	-35972.2	-14611.5	4.20484	1.38554	0.411775	0.520564
2032.87	-35972.3	-14611.5	4.23192	1.38196	0.354096	0.52414
2032.89	-35972.4	-14611.5	4.25574	1.37975	0.283252	0.526907
2032.91	-35972.4	-14611.4	4.28241	1.37993	0.177692	0.526659
2032.92	-35972.5	-14611.4	4.30637	1.38061	0.0717587	0.523956
2032.94	-35972.6	-14611.4	4.32942	1.37693	0.0102748	0.522774
2032.96	-35972.6	-14611.3	4.35368	1.36462	0.00509324	0.529133
2032.97	-35972.7	-14611.3	4.37716	1.34825	0.0347771	0.541944
2032.99	-35972.7	-14611.2	4.40403	1.33596	0.0134558	0.556062
2033.01	-35972.8	-14611.2	4.43161	1.33056	-0.0576513	0.567282
2033.02	-35972.9	-14611.2	4.45091	1.32329	-0.0889466	0.570938
2033.04	-35973	-14611.1	4.4718	1.31689	-0.126674	0.573387
2033.06	-35973	-14611.1	4.4966	1.31201	-0.174226	0.576002
2033.08	-35973.1	-14611.1	4.52005	1.30705	-0.190913	0.575167
2033.09	-35973.2	-14611	4.54126	1.30505	-0.17371	0.569765
2033.11	-35973.2	-14611	4.56291	1.31239	-0.149511	0.560718
2033.13	-35973.3	-14611	4.58544	1.3293	-0.124438	0.547435
2033.14	-35973.4	-14610.9	4.60756	1.35132	-0.0889237	0.528296
2033.16	-35973.4	-14610.9	4.62983	1.37777	-0.0515784	0.504305
2033.18	-35973.5	-14610.8	4.65385	1.41018	-0.0315866	0.47805
2033.19	-35973.6	-14610.8	4.6792	1.44612	-0.0270973	0.449931
2033.21	-35973.6	-14610.8	4.70444	1.48104	-0.0248487	0.419319
2033.23	-35973.7	-14610.7	4.73029	1.51297	-0.0209708	0.388251
2033.25	-35973.8	-14610.7	4.7583	1.5414	-0.016853	0.360017
2033.26	-35973.9	-14610.7	4.78687	1.56522	-0.0116153	0.335388
2033.28	-35974	-14610.6	4.81331	1.58315	-0.00445242	0.314017
2033.3	-35974	-14610.6	4.83873	1.59513	-0.00475294	0.296664
2033.31	-35974.1	-14610.6	4.86567	1.6017	-0.0244966	0.284455
2033.33	-35974.2	-14610.5	4.89344	1.60342	-0.0588765	0.27724
2033.35	-35974.2	-14610.5	4.92037	1.60082	-0.097213	0.274359
2033.36	-35974.3	-14610.4	4.94686	1.59433	-0.13556	0.275267
2033.38	-35974.4	-14610.4	4.9739	1.58432	-0.172559	0.27942
2033.4	-35974.5	-14610.4	5.00168	1.5709	-0.207964	0.286044
2033.42	-35974.5	-14610.3	5.02981	1.5544	-0.242157	0.294353
2033.43	-35974.6	-14610.3	5.05667	1.53667	-0.276667	0.303922
2033.45	-35974.7	-14610.3	5.08104	1.51945	-0.31269	0.314393
2033.47	-35974.8	-14610.2	5.10476	1.50231	-0.34875	0.325259
2033.48	-35974.9	-14610.2	5.12963	1.48445	-0.381099	0.336282
2033.5	-35974.9	-14610.2	5.1548	1.46552	-0.400609	0.348242
2033.52	-35975	-14610.1	5.17916	1.44538	-0.399756	0.361623
2033.53	-35975.1	-14610.1	5.20274	1.42411	-0.380175	0.375193
2033.55	-35975.2	-14610	5.22594	1.40217	-0.346873	0.388077
2033.57	-35975.3	-14610	5.24948	1.38092	-0.308949	0.401425
2033.59	-35975.3	-14610	5.27367	1.36145	-0.273662	0.41623
2033.6	-35975.4	-14609.9	5.29744	1.34363	-0.241058	0.432022
2033.62	-35975.5	-14609.9	5.31998	1.32743	-0.211465	0.448714
2033.64	-35975.6	-14609.9	5.34175	1.3137	-0.188863	0.46773
2033.65	-35975.7	-14609.8	5.36334	1.30221	-0.173157	0.489953
2033.67	-35975.8	-14609.8	5.38519	1.29037	-0.154982	0.514728
2033.69	-35975.8	-14609.8	5.40748	1.27672	-0.131885	0.541069
2033.7	-35975.9	-14609.7	5.42993	1.26254	-0.117572	0.56769
2033.72	-35976	-14609.7	5.45228	1.24976	-0.119592	0.59272
2033.74	-35976.1	-14609.6	5.47449	1.2407	-0.131597	0.613366
2033.76	-35976.2	-14609.6	5.49632	1.23669	-0.15006	0.627561
2033.77	-35976.3	-14609.6	5.51726	1.23747	-0.177571	0.634445
2033.79	-35976.3	-14609.5	5.53764	1.24344	-0.213673	0.633277
2033.81	-35976.4	-14609.5	5.55901	1.25611	-0.252789	0.623371
2033.82	-35976.5	-14609.5	5.58154	1.27507	-0.292085	0.605092
2033.84	-35976.6	-14609.4	5.60351	1.29747	-0.332648	0.580086
2033.86	-35976.7	-14609.4	5.6249	1.32224	-0.374487	0.549226
2033.87	-35976.8	-14609.4	5.64763	1.35038	-0.416154	0.512505
2033.89	-35976.9	-14609.3	5.67189	1.38152	-0.455884	0.471215
2033.91	-35977	-14609.3	5.69599	1.41371	-0.491687	0.428048
2033.93	-35977	-14609.2	5.71988	1.44475	-0.522333	0.384764
2033.94	-35977.1	-14609.2	5.74495	1.47244	-0.547282	0.342233
2033.96	-35977.2	-14609.2	5.77093	1.49597	-0.565473	0.301963
2033.98	-35977.3	-14609.1	5.79626	1.51564	-0.575533	0.26584
2033.99	-35977.4	-14609.1	5.8211	1.53177	-0.577615	0.233855
2034.01	-35977.5	-14609.1	5.84665	1.54462	-0.572957	0.204778
2034.03	-35977.6	-14609	5.87253	1.55438	-0.563411	0.178282
2034.04	-35977.7	-14609	5.89752	1.56117	-0.551144	0.154656
2034.06	-35977.8	-14608.9	5.92241	1.56565	-0.53749	0.134031
2034.08	-35977.9	-14608.9	5.94897	1.56866	-0.523313	0.116392
2034.1	-35978	-14608.9	5.97679	1.57001	-0.509671	0.101296
2034.11	-35978.1	-14608.8	6.00436	1.56911	-0.497488	0.0881956
2034.13	-35978.2	-14608.8	6.03178	1.56702	-0.485576	0.0777326
2034.15	-35978.3	-14608.8	6.05969	1.5653	-0.472123	0.0707123
2034.16	-35978.4	-14608.7	6.08693	1.56359	-0.458224	0.06501
2034.18	-35978.5	-14608.7	6.11211	1.56145	-0.445806	0.0576793
2034.2	-35978.5	-14608.7	6.13697	1.56271	-0.434617	0.048105
2034.21	-35978.6	-14608.6	6.16377	1.57158	-0.42384	0.0362528
2034.23	-35978.8	-14608.6	6.1917	1.58577	-0.413876	0.0206811
2034.25	-35978.9	-14608.5	6.21923	1.60161	-0.405589	0.000191366
2034.27	-35979	-14608.5	6.24667	1.62	-0.4	-0.0228758
2034.28	-35979	-14608.5	6.2747	1.64193	-0.397613	-0.0458082
2034.3	-35979.1	-14608.4	6.30333	1.66333	-0.396667	-0.0686275
2034.32	-35979.2	-14608.4	6.3324	1.68023	-0.395716	-0.0916226
2034.33	-35979.4	-14608.3	6.36173	1.69412	-0.396843	-0.113417
2034.35	-35979.5	-14608.3	6.3911	1.70696	-0.40166	-0.13257
2034.37	-35979.6	-14608.3	6.42003	1.71779	-0.407237	-0.14882
2034.38	-35979.7	-14608.2	6.44834	1.72552	-0.41094	-0.162451
2034.4	-35979.8	-14608.2	6.4767	1.73045	-0.413648	-0.174596
2034.42	-35979.9	-14608.2	6.50572	1.73363	-0.416044	-0.186336
2034.44	-35980	-14608.1	6.53523	1.73753	-0.416526	-0.198201
2034.45	-35980.1	-14608.1	6.56509	1.74445	-0.413918	-0.210973
2034.47	-35980.2	-14608	6.59539	1.75568	-0.409015	-0.226269
2034.49	-35980.3	-14608	6.6262	1.77173	-0.402589	-0.245097
2034.5	-35980.4	-14608	6.65735	1.79163	-0.394667	-0.266725
2034.52	-35980.5	-14607.9	6.68847	1.81391	-0.385811	-0.289869
2034.54	-35980.6	-14607.9	6.7188	1.83659	-0.377878	-0.312653
2034.55	-35980.7	-14607.8	6.74849	1.85753	-0.372294	-0.333753
2034.57	-35980.8	-14607.8	6.77927	1.87442	-0.369471	-0.352922
2034.59	-35980.9	-14607.8	6.81186	1.8867	-0.369237	-0.36978
2034.61	-35981	-14607.7	6.845	1.89681	-0.370591	-0.383541
2034.62	-35981.1	-14607.7	6.87772	1.90579	-0.372447	-0.393935
2034.64	-35981.3	-14607.7	6.90979	1.91229	-0.373697	-0.401513
2034.66	-35981.4	-14607.6	6.94138	1.91575	-0.372654	-0.406996
2034.67	-35981.5	-14607.6	6.97313	1.91693	-0.366999	-0.411227
2034.69	-35981.6	-14607.5	7.00563	1.91682	-0.357805	-0.414653
2034.71	-35981.7	-14607.5	7.0394	1.91664	-0.350312	-0.417231
2034.72	-35981.8	-14607.5	7.07394	1.91672	-0.345613	-0.419367
2034.74	-35981.9	-14607.4	7.10769	1.91647	-0.340233	-0.421932
2034.76	-35982.1	-14607.4	7.14018	1.91634	-0.334665	-0.42485
2034.78	-35982.2	-14607.3	7.172	1.91766	-0.332937	-0.427184
2034.79	-35982.3	-14607.3	7.20361	1.91961	-0.333667	-0.428712
2034.81	-35982.4	-14607.3	7.23544	1.91977	-0.331286	-0.429781
2034.83	-35982.5	-14607.2	7.26811	1.9177	-0.323743	-0.430307
2034.84	-35982.6	-14607.2	7.30231	1.91457	-0.311936	-0.429896
2034.86	-35982.8	-14607.1	7.33682	1.91105	-0.29766	-0.4286
2034.88	-35982.9	-14607.1	7.36944	1.90751	-0.283048	-0.426814
2034.89	-35983	-14607.1	7.40073	1.90422	-0.268027	-0.425176
2034.91	-35983.1	-14607	7.4327	1.90146	-0.251427	-0.424412
2034.93	-35983.2	-14607	7.46556	1.90003	-0.234012	-0.424655
2034.95	-35983.4	-14606.9	7.49851	1.90079	-0.217117	-0.425726
2034.96	-35983.5	-14606.9	7.53101	1.90294	-0.197495	-0.427662
2034.98	-35983.6	-14606.8	7.56277	1.90496	-0.170873	-0.430471
2035	-35983.7	-14606.8	7.59437	1.90646	-0.141533	-0.433185
2035.01	-35983.8	-14606.8	7.62663	1.90735	-0.116376	-0.434603
