# Supplementary material for: Extraction of driving behavior primitives considering driver expectation and vehicle dynamics
Source: PLoS One. 2025 Dec 31;20(12):e0340123. doi: 10.1371/journal.pone.0340123 (PMC12755792; doi:10.1371/journal.pone.0340123)
Supplement: S2 File — The dataset utilized in this study is organized into two main folders, categorizing driving scenarios into straight driving and turning maneuvers. These folders contain the raw, unprocessed behavioral data. For a detailed description of the variables and format within the.xlsx files, please refer to the accompanying readme.txt file. (ZIP) [file pone.0340123.s002.zip › DataSetForPimitiveExaction-2/turning/d2c216_w_3.xlsx]

## Sheet: Sheet1
2107.5	-36224	-14773.4	0.032482	0.597114	8.09732e-05	-0.0958813
2107.52	-36224	-14773.4	0.0418235	0.650652	-4.786e-05	-0.192653
2107.54	-36224	-14773.4	0.0534612	0.719441	-0.000291968	-0.277603
2107.55	-36224	-14773.4	0.0664495	0.783173	0.000249068	-0.355813
2107.57	-36224	-14773.4	0.0800211	0.825952	0.0019451	-0.429408
2107.59	-36224	-14773.4	0.0942729	0.853808	0.00385722	-0.491636
2107.6	-36224	-14773.4	0.109213	0.873224	0.00546463	-0.539227
2107.62	-36224	-14773.4	0.12452	0.886885	0.00723283	-0.576733
2107.64	-36224	-14773.4	0.139956	0.896243	0.00914871	-0.607294
2107.65	-36224	-14773.4	0.155493	0.901287	0.0102214	-0.630299
2107.67	-36224	-14773.4	0.171005	0.90294	0.0101783	-0.645953
2107.69	-36224	-14773.4	0.186207	0.903661	0.00993347	-0.656201
2107.71	-36224	-14773.4	0.201144	0.904038	0.00995214	-0.66282
2107.72	-36224	-14773.4	0.216289	0.902209	0.0100174	-0.667178
2107.74	-36224	-14773.4	0.231774	0.898419	0.0100114	-0.670063
2107.76	-36224	-14773.4	0.247282	0.895665	0.00999501	-0.671552
2107.77	-36224	-14773.4	0.262715	0.89428	0.00999728	-0.671573
2107.79	-36224	-14773.4	0.278231	0.891673	0.0100015	-0.669922
2107.81	-36224	-14773.4	0.293718	0.887921	0.0100007	-0.665952
2107.82	-36224	-14773.4	0.308836	0.885531	0.00999935	-0.658643
2107.84	-36224	-14773.4	0.323766	0.884191	0.00999949	-0.647421
2107.86	-36224	-14773.5	0.339069	0.881455	0.010001	-0.63214
2107.88	-36224	-14773.5	0.354598	0.87772	0.0100012	-0.613697
2107.89	-36224	-14773.5	0.36971	0.875447	0.00999623	-0.593731
2107.91	-36224	-14773.5	0.384627	0.874087	0.00999568	-0.572911
2107.93	-36224	-14773.5	0.40008	0.871246	0.0100139	-0.551232
2107.94	-36224	-14773.5	0.415605	0.867535	0.0100139	-0.528626
2107.96	-36224	-14773.5	0.430052	0.865324	0.00994388	-0.50508
2107.98	-36224	-14773.5	0.443539	0.863852	0.00995594	-0.481456
2107.99	-36224	-14773.5	0.456859	0.860899	0.010228	-0.459026
2108.01	-36224	-14773.5	0.470202	0.857334	0.0101678	-0.438213
2108.03	-36224	-14773.5	0.483531	0.855218	0.0089524	-0.419096
2108.05	-36224	-14773.5	0.497423	0.853709	0.0070072	-0.402399
2108.06	-36224	-14773.5	0.512556	0.850866	0.00523255	-0.389033
2108.08	-36224	-14773.5	0.52819	0.847104	0.00354838	-0.37898
2108.1	-36224	-14773.6	0.543256	0.843618	0.00162944	-0.371765
2108.11	-36224	-14773.6	0.558203	0.840385	0.000107807	-0.366542
2108.13	-36224	-14773.6	0.573756	0.837021	-0.000267001	-0.362481
2108.15	-36224	-14773.6	0.589129	0.833539	-1.37651e-05	-0.359603
2108.16	-36224.1	-14773.6	0.603302	0.83007	6.98176e-05	-0.358071
2108.18	-36224.1	-14773.6	0.616667	0.826667	0	-0.357298
2108.2	-36224.1	-14773.6	0.629924	0.823335	-1.87352e-05	-0.356652
2108.22	-36224.1	-14773.6	0.643333	0.82	0	-0.356209
2108.23	-36224.1	-14773.6	0.656993	0.816589	3.40263e-06	-0.356132
2108.25	-36224.1	-14773.6	0.670815	0.813129	4.19277e-08	-0.356213
2108.27	-36224.1	-14773.7	0.684642	0.809672	4.20832e-06	-0.356229
2108.28	-36224.1	-14773.7	0.698248	0.806271	-2.06407e-06	-0.356207
2108.3	-36224.1	-14773.7	0.711554	0.802946	-2.10546e-05	-0.356205
2108.32	-36224.1	-14773.7	0.724924	0.799602	8.22183e-06	-0.356209
2108.33	-36224.1	-14773.7	0.738624	0.796175	7.74533e-05	-0.356206
2108.35	-36224.1	-14773.7	0.752431	0.792727	-4.73787e-05	-0.356212
2108.37	-36224.1	-14773.7	0.766156	0.789301	-0.000291081	-0.356226
2108.39	-36224.1	-14773.7	0.779914	0.785849	0.000248841	-0.356195
2108.4	-36224.1	-14773.7	0.793716	0.782378	0.00194459	-0.356144
2108.42	-36224.1	-14773.8	0.807282	0.779041	0.0038576	-0.356283
2108.44	-36224.1	-14773.8	0.820568	0.775793	0.00546587	-0.356759
2108.45	-36224.1	-14773.8	0.833985	0.772232	0.00723159	-0.357571
2108.47	-36224.1	-14773.8	0.847726	0.768541	0.00914448	-0.358668
2108.49	-36224.1	-14773.8	0.861522	0.76595	0.010227	-0.359935
2108.5	-36224.1	-14773.8	0.874999	0.764509	0.0101987	-0.361127
2108.52	-36224.1	-14773.8	0.887706	0.762402	0.00993831	-0.361816
2108.54	-36224.2	-14773.9	0.899675	0.758916	0.00994569	-0.361844
2108.56	-36224.2	-14773.9	0.911633	0.755162	0.0100283	-0.361472
2108.57	-36224.2	-14773.9	0.923741	0.751745	0.0100359	-0.360907
2108.59	-36224.2	-14773.9	0.935403	0.748448	0.00994761	-0.360256
2108.61	-36224.2	-14773.9	0.946892	0.745118	0.00990278	-0.359677
2108.62	-36224.2	-14773.9	0.959436	0.741732	0.0101781	-0.359389
2108.64	-36224.2	-14773.9	0.97328	0.738295	0.0103256	-0.359413
2108.66	-36224.2	-14774	0.987555	0.734834	0.00918884	-0.359551
2108.67	-36224.2	-14774	1.00134	0.731395	0.00723874	-0.359567
2108.69	-36224.2	-14774	1.01381	0.728034	0.00636676	-0.359222
2108.71	-36224.2	-14774	1.02528	0.724714	0.00659875	-0.358621
2108.73	-36224.2	-14774	1.03694	0.721332	0.00653983	-0.358115
2108.74	-36224.2	-14774	1.04904	0.717885	0.0064275	-0.357585
2108.76	-36224.2	-14774.1	1.06114	0.714443	0.00766204	-0.356587
2108.78	-36224.2	-14774.1	1.07313	0.711012	0.00959674	-0.355396
2108.79	-36224.2	-14774.1	1.08519	0.707562	0.0103666	-0.354685
2108.81	-36224.2	-14774.1	1.09721	0.70413	0.0100826	-0.354199
2108.83	-36224.3	-14774.1	1.10894	0.700778	0.00989771	-0.353248
2108.84	-36224.3	-14774.1	1.12057	0.697456	0.00997805	-0.352081
2108.86	-36224.3	-14774.2	1.13244	0.694066	0.0100263	-0.351322
2108.88	-36224.3	-14774.2	1.14453	0.690612	0.0100043	-0.350852
2108.9	-36224.3	-14774.2	1.15664	0.687148	0.009993	-0.350263
2108.91	-36224.3	-14774.2	1.16861	0.68373	0.00999926	-0.349716
2108.93	-36224.3	-14774.2	1.18032	0.680396	0.0100019	-0.34954
2108.95	-36224.3	-14774.2	1.19196	0.677064	0.0100002	-0.349652
2108.96	-36224.3	-14774.3	1.20379	0.673638	0.00999951	-0.349811
2108.98	-36224.3	-14774.3	1.21594	0.6702	0.00999997	-0.349696
2109	-36224.3	-14774.3	1.22832	0.666832	0.0100001	-0.349111
2109.01	-36224.3	-14774.3	1.24	0.663333	0.01	-0.348584
2109.03	-36224.3	-14774.3	1.25025	0.659651	0.00999996	-0.348598
2109.05	-36224.3	-14774.4	1.26	0.656667	0.01	-0.348584
2109.07	-36224.4	-14774.4	1.27025	0.654987	0.01	-0.348
2109.08	-36224.4	-14774.4	1.2806	0.65319	0.01	-0.347482
2109.1	-36224.4	-14774.4	1.29065	0.649985	0.01	-0.347561
2109.12	-36224.4	-14774.4	1.30133	0.646241	0.01	-0.347434
2109.13	-36224.4	-14774.5	1.31314	0.642865	0.01	-0.346451
2109.15	-36224.4	-14774.5	1.3246	0.639608	0.01	-0.345176
2109.17	-36224.4	-14774.5	1.33478	0.636179	0.01	-0.344099
2109.18	-36224.4	-14774.5	1.34531	0.632735	0.01	-0.342895
2109.2	-36224.4	-14774.6	1.35714	0.629407	0.01	-0.341304
2109.22	-36224.4	-14774.6	1.36856	0.62607	0.01	-0.339565
2109.24	-36224.4	-14774.6	1.37867	0.622635	0.01	-0.337882
2109.25	-36224.5	-14774.6	1.38935	0.619197	0.01	-0.336202
2109.27	-36224.5	-14774.6	1.40152	0.615791	0.01	-0.334496
2109.29	-36224.5	-14774.7	1.4133	0.612283	0.01	-0.332868
2109.3	-36224.5	-14774.7	1.42365	0.608749	0.01	-0.33126
2109.32	-36224.5	-14774.7	1.43347	0.605643	0.01	-0.329324
2109.34	-36224.5	-14774.7	1.44344	0.602629	0.01	-0.327069
2109.35	-36224.5	-14774.8	1.45361	0.598183	0.01	-0.325056
2109.37	-36224.5	-14774.8	1.46392	0.592592	0.01	-0.323073
2109.39	-36224.5	-14774.8	1.47424	0.588839	0.01	-0.319711
2109.41	-36224.5	-14774.8	1.48453	0.586199	0.01	-0.314199
2109.42	-36224.5	-14774.8	1.49487	0.579139	0.01	-0.306659
2109.44	-36224.5	-14774.9	1.50498	0.565666	0.01	-0.296569
2109.46	-36224.6	-14774.9	1.51419	0.547918	0.01	-0.282684
2109.47	-36224.6	-14774.9	1.52265	0.527278	0.01	-0.264647
2109.49	-36224.6	-14774.9	1.53134	0.504075	0.01	-0.243121
2109.51	-36224.6	-14775	1.54006	0.478202	0.01	-0.219274
2109.52	-36224.6	-14775	1.54752	0.44932	0.01	-0.194594
2109.54	-36224.6	-14775	1.55396	0.418928	0.01	-0.169032
2109.56	-36224.6	-14775	1.56077	0.38976	0.01	-0.141457
2109.58	-36224.6	-14775.1	1.56776	0.360863	0.01	-0.113098
2109.59	-36224.6	-14775.1	1.57362	0.328905	0.01	-0.0869256
2109.61	-36224.6	-14775.1	1.57855	0.29774	0.01	-0.0639407
2109.63	-36224.6	-14775.1	1.58366	0.275269	0.01	-0.0438455
2109.64	-36224.7	-14775.2	1.58869	0.260468	0.01	-0.0270595
2109.66	-36224.7	-14775.2	1.59269	0.247572	0.01	-0.0143093
2109.68	-36224.7	-14775.2	1.59592	0.235741	0.01	-0.00506821
2109.69	-36224.7	-14775.2	1.59924	0.226812	0.01	0.00183859
2109.71	-36224.7	-14775.3	1.60272	0.220819	0.01	0.00690907
2109.73	-36224.7	-14775.3	1.60611	0.216857	0.01	0.0103519
2109.75	-36224.7	-14775.3	1.60941	0.213851	0.01	0.0127149
2109.76	-36224.7	-14775.3	1.61278	0.210748	0.01	0.0145339
2109.78	-36224.7	-14775.4	1.61625	0.207133	0.01	0.0152788
2109.8	-36224.7	-14775.4	1.61979	0.203408	0.01	0.014023
2109.81	-36224.8	-14775.4	1.62315	0.203141	0.01	0.0101268
2109.83	-36224.8	-14775.4	1.62621	0.209966	0.01	0.00303022
2109.85	-36224.8	-14775.5	1.62975	0.222482	0.01	-0.00793423
2109.86	-36224.8	-14775.5	1.63456	0.238208	0.01	-0.0231389
2109.88	-36224.8	-14775.5	1.64	0.256667	0.01	-0.0413943
2109.9	-36224.8	-14775.5	1.64523	0.27742	0.01	-0.0612202
2109.92	-36224.8	-14775.6	1.6503	0.297797	0.01	-0.0818335
2109.93	-36224.8	-14775.6	1.65536	0.315928	0.01	-0.102816
2109.95	-36224.8	-14775.6	1.66028	0.334503	0.01	-0.124385
2109.97	-36224.9	-14775.7	1.66512	0.356064	0.01	-0.146707
2109.98	-36224.9	-14775.7	1.67073	0.379449	0.01	-0.169323
2110	-36224.9	-14775.7	1.67759	0.402639	0.01	-0.191391
2110.02	-36224.9	-14775.7	1.68449	0.423383	0.01	-0.211359
2110.03	-36224.9	-14775.8	1.69084	0.439918	0.01	-0.228113
2110.05	-36224.9	-14775.8	1.69808	0.451728	0.01	-0.241883
2110.07	-36224.9	-14775.8	1.70685	0.459213	0.01	-0.252884
2110.09	-36224.9	-14775.8	1.71511	0.464499	0.01	-0.260841
2110.1	-36224.9	-14775.9	1.72187	0.468639	0.01	-0.265806
2110.12	-36224.9	-14775.9	1.72887	0.470014	0.01	-0.268641
2110.14	-36225	-14775.9	1.73715	0.468332	0.01	-0.270001
2110.15	-36225	-14775.9	1.7459	0.466113	0.01	-0.270028
2110.17	-36225	-14776	1.75449	0.464599	0.01	-0.268977
2110.19	-36225	-14776	1.763	0.462369	0.01	-0.267384
2110.2	-36225	-14776	1.77156	0.458872	0.01	-0.265676
2110.22	-36225	-14776.1	1.78028	0.45521	0.01	-0.264064
2110.24	-36225	-14776.1	1.7888	0.451911	0.01	-0.262492
2110.26	-36225	-14776.1	1.79619	0.448625	0.00999999	-0.260598
2110.27	-36225	-14776.1	1.80281	0.445181	0.00999997	-0.258322
2110.29	-36225.1	-14776.2	1.81056	0.441697	0.01	-0.256007
2110.31	-36225.1	-14776.2	1.81941	0.43826	0.0100001	-0.253779
2110.32	-36225.1	-14776.2	1.82724	0.434893	0.00999979	-0.251514
2110.34	-36225.1	-14776.3	1.8337	0.43157	0.00999965	-0.249303
2110.36	-36225.1	-14776.3	1.84016	0.428218	0.0100008	-0.247427
2110.37	-36225.1	-14776.3	1.8471	0.424782	0.0100012	-0.245799
2110.39	-36225.1	-14776.3	1.8541	0.421236	0.00999673	-0.243986
2110.41	-36225.1	-14776.4	1.86095	0.417787	0.00999592	-0.241696
2110.43	-36225.1	-14776.4	1.86765	0.414752	0.0100136	-0.238781
2110.44	-36225.2	-14776.4	1.8743	0.411467	0.0100156	-0.235422
2110.46	-36225.2	-14776.5	1.88106	0.406759	0.00994959	-0.231997
2110.48	-36225.2	-14776.5	1.88796	0.401397	0.00994955	-0.228645
2110.49	-36225.2	-14776.5	1.89491	0.397267	0.0102034	-0.225383
2110.51	-36225.2	-14776.6	1.90176	0.394103	0.0101597	-0.222691
2110.53	-36225.2	-14776.6	1.90836	0.390597	0.00898741	-0.22118
2110.54	-36225.2	-14776.6	1.91503	0.387269	0.00710206	-0.220288
2110.56	-36225.2	-14776.6	1.92215	0.385294	0.00540451	-0.218979
2110.58	-36225.3	-14776.7	1.92894	0.38372	0.00369308	-0.217133
2110.6	-36225.3	-14776.7	1.93433	0.380851	0.00147652	-0.215037
2110.61	-36225.3	-14776.7	1.93935	0.377104	2.67688e-05	-0.212711
2110.63	-36225.3	-14776.8	1.94553	0.3736	0.000903686	-0.210093
2110.65	-36225.3	-14776.8	1.95251	0.370377	0.00308169	-0.207302
2110.66	-36225.3	-14776.8	1.95938	0.367108	0.00492633	-0.204706
2110.68	-36225.3	-14776.9	1.96625	0.363556	0.00656109	-0.203678
2110.7	-36225.3	-14776.9	1.97338	0.359729	0.00848324	-0.205609
2110.71	-36225.3	-14776.9	1.98	0.356667	0.01	-0.21024
2110.73	-36225.4	-14777	1.98536	0.355102	0.0103604	-0.217748
2110.75	-36225.4	-14777	1.99	0.353333	0.01	-0.232026
2110.77	-36225.4	-14777	1.99477	0.349873	0.00965269	-0.25733
2110.78	-36225.4	-14777.1	2.00036	0.346519	0.0100579	-0.29567
2110.8	-36225.4	-14777.1	2.00711	0.344859	0.011611	-0.348177
2110.82	-36225.4	-14777.1	2.01414	0.343025	0.0135488	-0.414899
2110.83	-36225.4	-14777.1	2.02077	0.339585	0.0152062	-0.495092
2110.85	-36225.5	-14777.2	2.02748	0.336379	0.0168791	-0.586395
2110.87	-36225.5	-14777.2	2.03457	0.334732	0.0187477	-0.685242
2110.88	-36225.5	-14777.2	2.04105	0.332898	0.0201903	-0.785472
2110.9	-36225.5	-14777.3	2.04633	0.329578	0.0205854	-0.881445
2110.92	-36225.5	-14777.3	2.05114	0.325811	0.0196508	-0.969867
2110.94	-36225.5	-14777.3	2.05611	0.322443	0.0177624	-1.04921
2110.95	-36225.5	-14777.4	2.0612	0.319243	0.0165204	-1.12082
2110.97	-36225.5	-14777.4	2.06635	0.315898	0.0166032	-1.18609
2110.99	-36225.6	-14777.4	2.07153	0.312202	0.0165412	-1.24576
2111	-36225.6	-14777.5	2.0767	0.308492	0.0160909	-1.2998
2111.02	-36225.6	-14777.5	2.08178	0.305992	0.017528	-1.34693
2111.04	-36225.6	-14777.5	2.08676	0.304618	0.0211687	-1.38756
2111.05	-36225.6	-14777.6	2.09179	0.302266	0.0241186	-1.42462
2111.07	-36225.6	-14777.6	2.09694	0.298548	0.0255352	-1.45939
2111.09	-36225.6	-14777.6	2.10214	0.295782	0.0279137	-1.49049
2111.11	-36225.7	-14777.7	2.10731	0.294346	0.0316603	-1.51789
2111.12	-36225.7	-14777.7	2.11236	0.291972	0.0343008	-1.54359
2111.14	-36225.7	-14777.7	2.11734	0.288376	0.0356437	-1.56867
2111.16	-36225.7	-14777.8	2.1224	0.285538	0.0380789	-1.59316
2111.17	-36225.7	-14777.8	2.12757	0.28397	0.0417963	-1.61769
2111.19	-36225.7	-14777.8	2.13271	0.282509	0.0445675	-1.64351
2111.21	-36225.7	-14777.9	2.13784	0.280739	0.0460638	-1.67013
2111.22	-36225.7	-14777.9	2.14313	0.27899	0.047732	-1.69553
2111.24	-36225.8	-14777.9	2.14818	0.277345	0.0495249	-1.71927
2111.26	-36225.8	-14778	2.15224	0.275675	0.0502421	-1.7421
2111.28	-36225.8	-14778	2.15552	0.273948	0.0500484	-1.76336
2111.29	-36225.8	-14778	2.15889	0.272211	0.0501047	-1.78134
2111.31	-36225.8	-14778.1	2.16237	0.270497	0.0501614	-1.79521
2111.33	-36225.8	-14778.1	2.1655	0.268822	0.0491232	-1.80482
2111.34	-36225.8	-14778.1	2.16882	0.26716	0.0472343	-1.81052
2111.36	-36225.8	-14778.2	2.17333	0.265467	0.0454364	-1.81292
2111.38	-36225.9	-14778.2	2.17872	0.263741	0.0437629	-1.81218
2111.39	-36225.9	-14778.2	2.18404	0.262009	0.041828	-1.80839
2111.41	-36225.9	-14778.3	2.18912	0.260298	0.0401835	-1.80278
2111.43	-36225.9	-14778.3	2.19412	0.258626	0.0396721	-1.79704
2111.45	-36225.9	-14778.3	2.19912	0.256963	0.0399374	-1.79173
2111.46	-36225.9	-14778.4	2.20415	0.255265	0.0401824	-1.78713
2111.48	-36226	-14778.4	2.20936	0.253537	0.0400487	-1.78443
2111.5	-36226	-14778.4	2.21482	0.251807	0.0395654	-1.78485
2111.51	-36226	-14778.5	2.21975	0.250099	0.039919	-1.7874
2111.53	-36226	-14778.5	2.2234	0.248431	0.0423501	-1.79066
2111.55	-36226	-14778.6	2.22648	0.246766	0.0463988	-1.79491
2111.56	-36226	-14778.6	2.22989	0.245063	0.0512335	-1.80067
2111.58	-36226	-14778.6	2.23333	0.243333	0.0566667	-1.80719
2111.6	-36226.1	-14778.7	2.23648	0.241604	0.062392	-1.81368
2111.62	-36226.1	-14778.7	2.24026	0.239901	0.0668617	-1.82071
2111.63	-36226.1	-14778.7	2.24531	0.238236	0.0689613	-1.82862
2111.65	-36226.1	-14778.8	2.25026	0.236567	0.070072	-1.83589
2111.67	-36226.1	-14778.8	2.25389	0.234858	0.0716386	-1.84092
2111.68	-36226.1	-14778.8	2.25706	0.23313	0.073565	-1.84327
2111.7	-36226.1	-14778.9	2.26055	0.231408	0.0754394	-1.84272
2111.72	-36226.2	-14778.9	2.26388	0.2297	0.0768693	-1.83896
2111.73	-36226.2	-14778.9	2.2669	0.228015	0.077387	-1.83228
2111.75	-36226.2	-14779	2.27082	0.226384	0.0763385	-1.82428
2111.77	-36226.2	-14779	2.27611	0.22475	0.073356	-1.81513
2111.79	-36226.2	-14779	2.28102	0.222848	0.0688202	-1.80102
2111.8	-36226.2	-14779.1	2.2845	0.220855	0.0635019	-1.77916
2111.82	-36226.2	-14779.1	2.28761	0.219887	0.0587323	-1.74992
2111.84	-36226.3	-14779.2	2.291	0.220086	0.055244	-1.71089
2111.85	-36226.3	-14779.2	2.29424	0.219735	0.0526242	-1.65425
2111.87	-36226.3	-14779.2	2.29742	0.218018	0.0506924	-1.57594
2111.89	-36226.3	-14779.3	2.30171	0.215985	0.0498508	-1.47928
2111.9	-36226.3	-14779.3	2.30709	0.214275	0.0499401	-1.36669
2111.92	-36226.3	-14779.3	2.31169	0.212665	0.0499168	-1.23814
2111.94	-36226.4	-14779.4	2.31492	0.210998	0.0497103	-1.09283
2111.96	-36226.4	-14779.4	2.31798	0.209297	0.050532	-0.929315
2111.97	-36226.4	-14779.4	2.32145	0.207581	0.0524213	-0.748895
2111.99	-36226.4	-14779.5	2.32499	0.205852	0.0539072	-0.55643
2112.01	-36226.4	-14779.5	2.32842	0.20413	0.0553341	-0.359405
2112.02	-36226.4	-14779.6	2.33176	0.202451	0.058975	-0.167808
2112.04	-36226.5	-14779.6	2.33509	0.200794	0.0643803	0.0100711
2112.06	-36226.5	-14779.6	2.33846	0.199088	0.0686336	0.1677
2112.07	-36226.5	-14779.7	2.34191	0.197359	0.0717395	0.300084
2112.09	-36226.5	-14779.7	2.34537	0.195707	0.0762926	0.403771
2112.11	-36226.5	-14779.7	2.3488	0.194004	0.0817611	0.478213
2112.13	-36226.5	-14779.8	2.35216	0.192008	0.0852602	0.52549
2112.14	-36226.5	-14779.8	2.35549	0.190311	0.0864923	0.552361
2112.16	-36226.6	-14779.8	2.35886	0.189931	0.0868811	0.568316
2112.18	-36226.6	-14779.9	2.36231	0.19012	0.0868187	0.57781
2112.19	-36226.6	-14779.9	2.3658	0.189117	0.0859726	0.58194
2112.21	-36226.6	-14780	2.36922	0.18713	0.0839988	0.582779
2112.23	-36226.6	-14780	2.37247	0.185366	0.0807168	0.582743
2112.24	-36226.6	-14780	2.37582	0.183763	0.0772941	0.582051
2112.26	-36226.7	-14780.1	2.37957	0.181776	0.0752675	0.579969
2112.28	-36226.7	-14780.1	2.3829	0.180147	0.0737179	0.576845
2112.3	-36226.7	-14780.1	2.38474	0.179937	0.070841	0.573485
2112.31	-36226.7	-14780.2	2.38638	0.180057	0.0670983	0.570115
2112.33	-36226.7	-14780.2	2.38956	0.178882	0.0636708	0.566744
2112.35	-36226.7	-14780.3	2.39302	0.176896	0.0604031	0.563537
2112.36	-36226.8	-14780.3	2.39495	0.175129	0.056838	0.560651
2112.38	-36226.8	-14780.3	2.39654	0.173442	0.0535035	0.557899
2112.4	-36226.8	-14780.4	2.39953	0.171499	0.0511591	0.55493
2112.41	-36226.8	-14780.4	2.40333	0.17	0.05	0.551198
2112.43	-36226.8	-14780.4	2.40691	0.169661	0.0498845	0.546356
2112.45	-36226.8	-14780.5	2.41019	0.170028	0.0499952	0.54109
2112.47	-36226.9	-14780.5	2.4134	0.17036	0.0497673	0.536104
2112.48	-36226.9	-14780.5	2.41689	0.169942	0.0500513	0.531309
2112.5	-36226.9	-14780.6	2.42066	0.168393	0.0515613	0.526606
2112.52	-36226.9	-14780.6	2.42359	0.166449	0.0535603	0.522429
2112.53	-36226.9	-14780.7	2.42514	0.164748	0.0553153	0.519018
2112.55	-36226.9	-14780.7	2.42716	0.163003	0.0569617	0.515736
2112.57	-36227	-14780.7	2.43067	0.16112	0.0586604	0.512041
2112.58	-36227	-14780.8	2.43374	0.159861	0.0602699	0.507977
2112.6	-36227	-14780.8	2.43527	0.159699	0.0618276	0.503846
2112.62	-36227	-14780.8	2.43732	0.160114	0.0639008	0.500372
2112.64	-36227	-14780.9	2.44088	0.160392	0.0669507	0.49824
2112.65	-36227	-14780.9	2.44386	0.159714	0.0710656	0.497943
2112.67	-36227.1	-14781	2.44535	0.157932	0.0761196	0.500294
2112.69	-36227.1	-14781	2.44751	0.156248	0.0816417	0.506785
2112.7	-36227.1	-14781	2.45115	0.15391	0.0870038	0.518309
2112.72	-36227.1	-14781.1	2.45421	0.146577	0.0913926	0.534607
2112.74	-36227.1	-14781.1	2.45584	0.132907	0.0947479	0.556487
2112.75	-36227.1	-14781.2	2.45736	0.11632	0.0981182	0.586505
2112.77	-36227.2	-14781.2	2.45918	0.0938672	0.10164	0.627498
2112.79	-36227.2	-14781.2	2.46033	0.0542502	0.104217	0.682492
2112.81	-36227.2	-14781.3	2.46035	-0.00826732	0.105789	0.754951
2112.82	-36227.2	-14781.3	2.45952	-0.0916257	0.10764	0.848688
2112.84	-36227.2	-14781.4	2.45784	-0.190485	0.109583	0.962775
2112.86	-36227.3	-14781.4	2.45496	-0.296663	0.109819	1.09128
2112.87	-36227.3	-14781.4	2.45004	-0.405244	0.107971	1.23106
2112.89	-36227.3	-14781.4	2.44194	-0.514275	0.105031	1.38152
2112.91	-36227.3	-14781.5	2.43128	-0.617853	0.101559	1.53606
2112.92	-36227.3	-14781.5	2.42017	-0.706993	0.0977045	1.68294
2112.94	-36227.3	-14781.6	2.40862	-0.783295	0.0942914	1.81736
2112.96	-36227.4	-14781.6	2.39499	-0.856307	0.0926184	1.94009
2112.98	-36227.4	-14781.6	2.3792	-0.926855	0.0928945	2.05044
2112.99	-36227.4	-14781.7	2.3624	-0.989085	0.0944301	2.14662
2113.01	-36227.4	-14781.7	2.34514	-1.0423	0.0962471	2.22944
2113.03	-36227.4	-14781.8	2.32752	-1.08932	0.0972516	2.30171
2113.04	-36227.4	-14781.8	2.30905	-1.13166	0.0969937	2.36836
2113.06	-36227.5	-14781.8	2.28905	-1.17006	0.0954886	2.43516
2113.08	-36227.5	-14781.9	2.2682	-1.20537	0.0936561	2.50345
2113.09	-36227.5	-14781.9	2.24775	-1.23835	0.0928071	2.57205
2113.11	-36227.5	-14781.9	2.22711	-1.26842	0.0931676	2.63968
2113.13	-36227.5	-14782	2.20509	-1.29483	0.0944371	2.70483
2113.15	-36227.5	-14782	2.18259	-1.32022	0.0963987	2.7647
2113.16	-36227.6	-14782	2.161	-1.3479	0.0986988	2.81627
2113.18	-36227.6	-14782.1	2.13931	-1.37667	0.0999926	2.85842
2113.2	-36227.6	-14782.1	2.11601	-1.4043	0.098998	2.89045
2113.21	-36227.6	-14782.1	2.09146	-1.43169	0.0967931	2.90998
2113.23	-36227.6	-14782.2	2.06656	-1.46023	0.0949523	2.91412
2113.25	-36227.6	-14782.2	2.04148	-1.4884	0.0934249	2.90014
2113.26	-36227.7	-14782.2	2.0161	-1.51412	0.0917702	2.86599
2113.28	-36227.7	-14782.2	1.99	-1.53667	0.09	2.81264
2113.3	-36227.7	-14782.3	1.96286	-1.55571	0.0882448	2.74177
2113.32	-36227.7	-14782.3	1.93502	-1.57077	0.0865714	2.65457
2113.33	-36227.7	-14782.3	1.90713	-1.58135	0.0849514	2.55351
2113.35	-36227.7	-14782.4	1.88026	-1.58708	0.0830903	2.44587
2113.37	-36227.7	-14782.4	1.85442	-1.58816	0.0804576	2.33679
2113.38	-36227.8	-14782.4	1.82649	-1.58637	0.0760138	2.2225
2113.4	-36227.8	-14782.4	1.79504	-1.5833	0.0693513	2.10397
2113.42	-36227.8	-14782.5	1.76509	-1.5792	0.0620962	2
2113.43	-36227.8	-14782.5	1.7402	-1.57435	0.0556813	1.92353
2113.45	-36227.8	-14782.5	1.71773	-1.56962	0.050229	1.86612
2113.47	-36227.8	-14782.6	1.69418	-1.56595	0.0456707	1.81624
2113.49	-36227.8	-14782.6	1.66768	-1.56389	0.041893	1.76703
2113.5	-36227.9	-14782.6	1.63967	-1.5632	0.0386933	1.72115
2113.52	-36227.9	-14782.6	1.612	-1.56351	0.0358595	1.68234
2113.54	-36227.9	-14782.7	1.58562	-1.56476	0.0333001	1.65246
2113.55	-36227.9	-14782.7	1.55993	-1.56737	0.0311312	1.63007
2113.57	-36227.9	-14782.7	1.5342	-1.57179	0.0294858	1.6134
2113.59	-36227.9	-14782.7	1.50811	-1.5777	0.0283171	1.60126
2113.6	-36227.9	-14782.7	1.48195	-1.58371	0.0273137	1.59328
2113.62	-36227.9	-14782.8	1.45605	-1.58832	0.0261517	1.58916
2113.64	-36228	-14782.8	1.43034	-1.5914	0.0248197	1.58834
2113.66	-36228	-14782.8	1.40421	-1.59448	0.0237005	1.58996
2113.67	-36228	-14782.8	1.37707	-1.59914	0.0231859	1.59315
2113.69	-36228	-14782.8	1.34886	-1.60572	0.0232438	1.59745
2113.71	-36228	-14782.9	1.32016	-1.61317	0.0233845	1.60279
2113.72	-36228	-14782.9	1.29157	-1.62044	0.0231099	1.60914
2113.74	-36228	-14782.9	1.26326	-1.62721	0.0222116	1.61606
2113.76	-36228	-14782.9	1.235	-1.63386	0.0207495	1.62276
2113.77	-36228	-14783	1.2066	-1.64076	0.0187993	1.62847
2113.79	-36228.1	-14783	1.17812	-1.64731	0.0165228	1.63276
2113.81	-36228.1	-14783	1.14986	-1.65223	0.0141502	1.63556
2113.83	-36228.1	-14783	1.12211	-1.6543	0.0118936	1.63675
2113.84	-36228.1	-14783	1.09485	-1.65357	0.00971425	1.63624
2113.86	-36228.1	-14783	1.0679	-1.65098	0.00740266	1.63393
2113.88	-36228.1	-14783.1	1.04105	-1.64741	0.00474882	1.62977
2113.89	-36228.1	-14783.1	1.01404	-1.64312	0.00156944	1.62422
2113.91	-36228.1	-14783.1	0.986564	-1.638	-0.00230322	1.61803
2113.93	-36228.1	-14783.1	0.958398	-1.63203	-0.00695843	1.61179
2113.94	-36228.1	-14783.1	0.92987	-1.62591	-0.0118365	1.60478
2113.96	-36228.1	-14783.1	0.901587	-1.62073	-0.0160567	1.59563
2113.98	-36228.1	-14783.1	0.874047	-1.61703	-0.0188389	1.58308
2114	-36228.2	-14783.1	0.847002	-1.6114	-0.0201065	1.56688
2114.01	-36228.2	-14783.2	0.819887	-1.59883	-0.0200783	1.5472
2114.03	-36228.2	-14783.2	0.792301	-1.57534	-0.0191293	1.5239
2114.05	-36228.2	-14783.2	0.764778	-1.5429	-0.0185211	1.49523
2114.06	-36228.2	-14783.2	0.738184	-1.50559	-0.0198297	1.45886
2114.08	-36228.2	-14783.2	0.713189	-1.46613	-0.0240516	1.41298
2114.1	-36228.2	-14783.2	0.689531	-1.42065	-0.0294175	1.3583
2114.11	-36228.2	-14783.2	0.666667	-1.36333	-0.0333333	1.2963
2114.13	-36228.2	-14783.2	0.64423	-1.2903	-0.033925	1.22798
2114.15	-36228.2	-14783.2	0.622561	-1.20545	-0.032198	1.15259
2114.17	-36228.2	-14783.3	0.602179	-1.11459	-0.0298779	1.0689
2114.18	-36228.2	-14783.3	0.583508	-1.02176	-0.0281189	0.976105
2114.2	-36228.2	-14783.3	0.566657	-0.924865	-0.0261587	0.874749
2114.22	-36228.2	-14783.3	0.551668	-0.820571	-0.0228338	0.765659
2114.23	-36228.2	-14783.3	0.538598	-0.706417	-0.0173829	0.649699
2114.25	-36228.2	-14783.3	0.527535	-0.582449	-0.0101787	0.527838
2114.27	-36228.3	-14783.3	0.518576	-0.449159	-0.00179274	0.401062
2114.28	-36228.3	-14783.3	0.511887	-0.308334	0.0072362	0.270605
2114.3	-36228.3	-14783.3	0.507805	-0.164857	0.0164469	0.138289
2114.32	-36228.3	-14783.3	0.506688	-0.0240524	0.0253923	0.00602601
2114.34	-36228.3	-14783.3	0.508556	0.110088	0.0340065	-0.123482
2114.35	-36228.3	-14783.3	0.512735	0.236262	0.0429955	-0.245943
2114.37	-36228.3	-14783.3	0.518474	0.35348	0.053149	-0.356896
2114.39	-36228.3	-14783.3	0.525339	0.459616	0.0645309	-0.453823
2114.4	-36228.3	-14783.4	0.533443	0.550581	0.0759551	-0.537547
2114.42	-36228.3	-14783.4	0.54295	0.622136	0.0861179	-0.609217
2114.44	-36228.3	-14783.4	0.553796	0.673385	0.094223	-0.669453
2114.45	-36228.3	-14783.4	0.565518	0.709184	0.100348	-0.717962
2114.47	-36228.3	-14783.4	0.577619	0.734925	0.10466	-0.754383
2114.49	-36228.3	-14783.4	0.589866	0.754161	0.107456	-0.779654
2114.51	-36228.3	-14783.4	0.602409	0.767737	0.10923	-0.796617
2114.52	-36228.3	-14783.4	0.615427	0.776293	0.110475	-0.808238
2114.54	-36228.3	-14783.4	0.628923	0.780832	0.11121	-0.816419
2114.56	-36228.3	-14783.4	0.642685	0.782812	0.110848	-0.821723
2114.57	-36228.3	-14783.4	0.656487	0.783693	0.108798	-0.824633
2114.59	-36228.4	-14783.4	0.670184	0.78411	0.105308	-0.825754
2114.61	-36228.4	-14783.5	0.683711	0.783808	0.101533	-0.825825
2114.62	-36228.4	-14783.5	0.697015	0.782512	0.0986381	-0.825571
2114.64	-36228.4	-14783.5	0.710213	0.780349	0.0970652	-0.82529
2114.66	-36228.4	-14783.5	0.723576	0.777829	0.096586	-0.824884
2114.68	-36228.4	-14783.5	0.73736	0.775448	0.096949	-0.824251
2114.69	-36228.4	-14783.5	0.751426	0.773266	0.0979453	-0.823446
2114.71	-36228.4	-14783.5	0.765267	0.77093	0.0994054	-0.822669
2114.73	-36228.4	-14783.5	0.778401	0.768099	0.101175	-0.822111
2114.74	-36228.4	-14783.5	0.790871	0.764755	0.103268	-0.821757
2114.76	-36228.4	-14783.6	0.803071	0.761103	0.105813	-0.821454
2114.78	-36228.4	-14783.6	0.815373	0.757354	0.108913	-0.82106
2114.79	-36228.4	-14783.6	0.827846	0.75377	0.112386	-0.820625
2114.81	-36228.4	-14783.6	0.840385	0.750639	0.11588	-0.820304
2114.83	-36228.5	-14783.6	0.852892	0.748187	0.119047	-0.820225
2114.85	-36228.5	-14783.6	0.865355	0.746102	0.121576	-0.820289
2114.86	-36228.5	-14783.6	0.877803	0.743804	0.123171	-0.820285
2114.88	-36228.5	-14783.6	0.89026	0.740813	0.123634	-0.820013
2114.9	-36228.5	-14783.6	0.902729	0.737304	0.123431	-0.819359
2114.91	-36228.5	-14783.7	0.9152	0.733736	0.123308	-0.818247
2114.93	-36228.5	-14783.7	0.927665	0.730459	0.123888	-0.816611
2114.95	-36228.5	-14783.7	0.940129	0.727224	0.125089	-0.814435
2114.96	-36228.5	-14783.7	0.952599	0.723571	0.126577	-0.811723
2114.98	-36228.5	-14783.7	0.965079	0.719187	0.128039	-0.808487
2115	-36228.6	-14783.7	0.977553	0.714462	0.129248	-0.804777
2115.02	-36228.6	-14783.7	0.99	0.71	0.13	-0.800654
2115.03	-36228.6	-14783.8	1.00242	0.706238	0.130187	-0.796213
2115.05	-36228.6	-14783.8	1.01486	0.702967	0.130071	-0.791686
2115.07	-36228.6	-14783.8	1.02741	0.699811	0.130004	-0.787335
2115.08	-36228.6	-14783.8	1.04007	0.696492	0.130185	-0.783357
2115.1	-36228.6	-14783.8	1.0526	0.693052	0.130298	-0.779708
2115.12	-36228.6	-14783.8	1.06473	0.689596	0.129916	-0.776297
2115.13	-36228.6	-14783.8	1.07629	0.686195	0.128843	-0.773077
2115.15	-36228.6	-14783.9	1.0875	0.682812	0.12753	-0.770128
2115.17	-36228.7	-14783.9	1.09864	0.679391	0.12654	-0.76755
2115.19	-36228.7	-14783.9	1.1099	0.675923	0.126215	-0.765403
2115.2	-36228.7	-14783.9	1.12127	0.672507	0.126376	-0.763645
2115.22	-36228.7	-14783.9	1.13269	0.669257	0.126767	-0.762219
2115.24	-36228.7	-14783.9	1.1441	0.666371	0.127351	-0.761125
2115.25	-36228.7	-14783.9	1.15543	0.664212	0.128542	-0.760474
2115.27	-36228.7	-14784	1.1666	0.663161	0.130799	-0.76039
2115.29	-36228.7	-14784	1.17767	0.663441	0.13414	-0.760979
2115.3	-36228.8	-14784	1.18901	0.665005	0.137821	-0.762317
2115.32	-36228.8	-14784	1.20099	0.667779	0.141034	-0.764476
2115.34	-36228.8	-14784	1.21358	0.671685	0.143455	-0.767438
2115.36	-36228.8	-14784	1.22618	0.676635	0.145479	-0.771053
2115.37	-36228.8	-14784.1	1.23815	0.68254	0.147551	-0.775165
2115.39	-36228.8	-14784.1	1.2494	0.689193	0.149837	-0.779705
2115.41	-36228.8	-14784.1	1.26056	0.696237	0.152159	-0.784718
2115.42	-36228.8	-14784.1	1.27229	0.703313	0.154324	-0.790255
2115.44	-36228.9	-14784.1	1.28473	0.710219	0.156396	-0.796319
2115.46	-36228.9	-14784.2	1.29741	0.716922	0.158719	-0.802866
2115.47	-36228.9	-14784.2	1.3099	0.723411	0.161628	-0.809872
2115.49	-36228.9	-14784.2	1.32219	0.729915	0.165067	-0.817789
2115.51	-36228.9	-14784.2	1.33469	0.736886	0.168612	-0.827507
2115.53	-36228.9	-14784.2	1.3478	0.744842	0.171861	-0.839911
2115.54	-36228.9	-14784.2	1.36144	0.755176	0.174968	-0.85555
2115.56	-36229	-14784.3	1.3752	0.76998	0.178525	-0.874703
2115.58	-36229	-14784.3	1.38867	0.79122	0.183088	-0.897634
2115.59	-36229	-14784.3	1.40202	0.819088	0.188647	-0.924484
2115.61	-36229	-14784.3	1.41579	0.852569	0.194802	-0.95531
2115.63	-36229	-14784.3	1.43048	0.890621	0.201184	-0.990076
2115.64	-36229	-14784.4	1.44617	0.932165	0.207806	-1.02781
2115.66	-36229	-14784.4	1.46268	0.976101	0.214902	-1.06699
2115.68	-36229.1	-14784.4	1.47986	1.02123	0.222653	-1.10614
2115.7	-36229.1	-14784.4	1.49776	1.06553	0.230754	-1.14417
2115.71	-36229.1	-14784.4	1.51657	1.1066	0.238665	-1.18019
2115.73	-36229.1	-14784.5	1.5364	1.14229	0.245925	-1.21336
2115.75	-36229.1	-14784.5	1.55691	1.17236	0.252656	-1.24323
2115.76	-36229.1	-14784.5	1.57758	1.19737	0.259222	-1.26949
2115.78	-36229.2	-14784.5	1.59798	1.21791	0.265929	-1.29201
2115.8	-36229.2	-14784.5	1.61827	1.23486	0.272765	-1.31153
2115.81	-36229.2	-14784.6	1.63878	1.24922	0.279601	-1.32907
2115.83	-36229.2	-14784.6	1.65981	1.26206	0.286345	-1.34565
2115.85	-36229.2	-14784.6	1.68136	1.27505	0.293095	-1.36207
2115.87	-36229.2	-14784.6	1.70333	1.29	0.3	-1.37908
2115.88	-36229.3	-14784.6	1.72565	1.30836	0.307238	-1.39734
2115.9	-36229.3	-14784.7	1.74832	1.33012	0.315095	-1.417
2115.92	-36229.3	-14784.7	1.77137	1.35487	0.323882	-1.4381
2115.93	-36229.3	-14784.7	1.79481	1.38209	0.333728	-1.46051
2115.95	-36229.4	-14784.7	1.81864	1.41085	0.344149	-1.48341
2115.97	-36229.4	-14784.8	1.84287	1.4401	0.354533	-1.50585
2115.98	-36229.4	-14784.8	1.86748	1.46864	0.364541	-1.52697
2116	-36229.4	-14784.8	1.89247	1.49481	0.374604	-1.5461
2116.02	-36229.4	-14784.8	1.91784	1.51685	0.385288	-1.56261
2116.04	-36229.5	-14784.9	1.94358	1.53373	0.396773	-1.5758
2116.05	-36229.5	-14784.9	1.96972	1.54619	0.408326	-1.58478
2116.07	-36229.5	-14784.9	1.99629	1.55519	0.419082	-1.58863
2116.09	-36229.5	-14784.9	2.02327	1.56074	0.428608	-1.58661
2116.1	-36229.6	-14785	2.05058	1.56093	0.437345	-1.57836
2116.12	-36229.6	-14785	2.07812	1.55361	0.445834	-1.56358
2116.14	-36229.6	-14785	2.10567	1.53758	0.454245	-1.54183
2116.15	-36229.6	-14785	2.13284	1.51324	0.462113	-1.51247
2116.17	-36229.6	-14785.1	2.15918	1.48115	0.468914	-1.47485
2116.19	-36229.7	-14785.1	2.18454	1.4413	0.474324	-1.42892
2116.21	-36229.7	-14785.1	2.20913	1.39287	0.478316	-1.3755
2116.22	-36229.7	-14785.2	2.23319	1.33499	0.480892	-1.31552
2116.24	-36229.7	-14785.2	2.25662	1.26847	0.482287	-1.24987
2116.26	-36229.8	-14785.2	2.27888	1.19621	0.483024	-1.17944
2116.27	-36229.8	-14785.2	2.29943	1.12118	0.483627	-1.10513
2116.29	-36229.8	-14785.3	2.31817	1.04486	0.484094	-1.02796
2116.31	-36229.9	-14785.3	2.33552	0.967127	0.483857	-0.949116
2116.32	-36229.9	-14785.3	2.3519	0.887806	0.482344	-0.869754
2116.34	-36229.9	-14785.4	2.36731	0.807285	0.479408	-0.790868
2116.36	-36229.9	-14785.4	2.38136	0.726475	0.475302	-0.713289
2116.38	-36230	-14785.4	2.3937	0.646315	0.470294	-0.637835
2116.39	-36230	-14785.4	2.40435	0.567888	0.464678	-0.56524
2116.41	-36230	-14785.5	2.41364	0.49239	0.458766	-0.496175
2116.43	-36230.1	-14785.5	2.42191	0.420989	0.452858	-0.431305
2116.44	-36230.1	-14785.5	2.42915	0.354499	0.44711	-0.371267
2116.46	-36230.1	-14785.6	2.43516	0.293487	0.441578	-0.316674
2116.48	-36230.2	-14785.6	2.43978	0.238512	0.436375	-0.268087
2116.49	-36230.2	-14785.6	2.44324	0.190081	0.432198	-0.225526
2116.51	-36230.2	-14785.7	2.44605	0.148672	0.430085	-0.188694
2116.53	-36230.2	-14785.7	2.44864	0.114656	0.430918	-0.157281
2116.55	-36230.3	-14785.7	2.45103	0.0875615	0.434273	-0.130887
2116.56	-36230.3	-14785.7	2.45303	0.0664932	0.439082	-0.109072
2116.58	-36230.3	-14785.8	2.45451	0.050562	0.444452	-0.0913638
2116.6	-36230.4	-14785.8	2.45559	0.0389273	0.450753	-0.0770896
2116.61	-36230.4	-14785.8	2.45655	0.0307692	0.458882	-0.0654935
2116.63	-36230.4	-14785.9	2.4576	0.0253	0.469526	-0.0558612
2116.65	-36230.5	-14785.9	2.45875	0.0219143	0.482165	-0.0477223
2116.66	-36230.5	-14785.9	2.45993	0.0200719	0.495849	-0.0406922
2116.68	-36230.5	-14785.9	2.46108	0.0192846	0.509729	-0.0344019
2116.7	-36230.6	-14786	2.46221	0.019315	0.523417	-0.0285548
2116.72	-36230.6	-14786	2.46333	0.02	0.536667	-0.0228758
2116.73	-36230.6	-14786	2.46446	0.0211405	0.549334	-0.0171263
2116.75	-36230.6	-14786.1	2.4656	0.0223927	0.56168	-0.0112129
2116.77	-36230.7	-14786.1	2.46673	0.023377	0.57407	-0.00507865
2116.78	-36230.7	-14786.1	2.46787	0.0238104	0.586712	0.00132426
2116.8	-36230.8	-14786.1	2.469	0.0237349	0.599291	0.00801313
2116.82	-36230.8	-14786.2	2.47013	0.0232603	0.611384	0.0149988
2116.83	-36230.8	-14786.2	2.47127	0.0224573	0.622607	0.0222663
2116.85	-36230.8	-14786.2	2.4724	0.0212851	0.632703	0.029728
2116.87	-36230.9	-14786.2	2.47353	0.0196837	0.64143	0.0372831
2116.89	-36230.9	-14786.3	2.47467	0.0176441	0.648564	0.0447563
2116.9	-36231	-14786.3	2.4758	0.0152795	0.653908	0.0517936
2116.92	-36231	-14786.3	2.47693	0.0127211	0.65727	0.0580163
2116.94	-36231	-14786.4	2.47807	0.0101589	0.658586	0.0631856
2116.95	-36231.1	-14786.4	2.4792	0.0079014	0.658046	0.0673455
2116.97	-36231.1	-14786.4	2.48033	0.00626742	0.655872	0.0705744
2116.99	-36231.1	-14786.4	2.48147	0.0052456	0.652516	0.0729465
2117	-36231.2	-14786.5	2.4826	0.00425585	0.648822	0.0745289
2117.02	-36231.2	-14786.5	2.48373	0.0026713	0.645662	0.075391
2117.04	-36231.2	-14786.5	2.48487	0.00035835	0.643336	0.0757397
2117.06	-36231.3	-14786.5	2.486	-0.00209092	0.641304	0.075985
2117.07	-36231.3	-14786.6	2.48713	-0.0040385	0.638963	0.0765484
2117.09	-36231.3	-14786.6	2.48826	-0.00528664	0.635959	0.0776828
2117.11	-36231.4	-14786.6	2.48939	-0.00619214	0.632253	0.0794289
2117.12	-36231.4	-14786.6	2.49054	-0.00713805	0.627837	0.0818126
2117.14	-36231.4	-14786.7	2.49169	-0.00826582	0.623029	0.0848385
2117.16	-36231.5	-14786.7	2.49282	-0.00945602	0.618502	0.0884872
2117.17	-36231.5	-14786.7	2.4939	-0.010583	0.614942	0.0927402
2117.19	-36231.5	-14786.7	2.49497	-0.0116551	0.612886	0.0976164
2117.21	-36231.6	-14786.8	2.49614	-0.0128051	0.612743	0.103169
2117.23	-36231.6	-14786.8	2.49747	-0.0141782	0.614902	0.109444
2117.24	-36231.7	-14786.8	2.49882	-0.0160429	0.619571	0.116352
2117.26	-36231.7	-14786.8	2.4998	-0.0187653	0.626817	0.1237
2117.28	-36231.7	-14786.9	2.50011	-0.0226603	0.636631	0.13132
2117.29	-36231.8	-14786.9	2.49996	-0.0273684	0.648166	0.139427
2117.31	-36231.8	-14786.9	2.49991	-0.0320714	0.660003	0.148496
2117.33	-36231.8	-14786.9	2.50049	-0.036025	0.670804	0.158968
2117.34	-36231.9	-14787	2.50166	-0.0393191	0.680174	0.170892
2117.36	-36231.9	-14787	2.50302	-0.0425279	0.688265	0.184092
2117.38	-36232	-14787	2.50425	-0.0461355	0.695224	0.198457
2117.4	-36232	-14787	2.50533	-0.0498305	0.701107	0.214453
2117.41	-36232	-14787	2.50645	-0.0529077	0.705926	0.232835
2117.43	-36232.1	-14787.1	2.50774	-0.0547885	0.709672	0.254286
2117.45	-36232.1	-14787.1	2.509	-0.0557793	0.7122	0.278998
2117.46	-36232.2	-14787.1	2.50993	-0.0565576	0.713306	0.306956
2117.48	-36232.2	-14787.1	2.51027	-0.0576746	0.712813	0.338242
2117.5	-36232.2	-14787.1	2.51019	-0.0589534	0.710685	0.373506
2117.51	-36232.3	-14787.2	2.51001	-0.0599587	0.706937	0.413595
2117.53	-36232.3	-14787.2	2.50997	-0.0603541	0.701602	0.459129
2117.55	-36232.3	-14787.2	2.51002	-0.0602756	0.694797	0.509625
2117.57	-36232.4	-14787.2	2.51	-0.06	0.686667	0.56427
2117.58	-36232.4	-14787.2	2.50982	-0.059777	0.677625	0.622233
2117.6	-36232.5	-14787.3	2.50973	-0.0597479	0.66917	0.68259
2117.62	-36232.5	-14787.3	2.51003	-0.060027	0.663071	0.7444
2117.63	-36232.5	-14787.3	2.51093	-0.0607163	0.660564	0.80654
2117.65	-36232.6	-14787.3	2.51218	-0.0618767	0.661092	0.8673
2117.67	-36232.6	-14787.3	2.51348	-0.0635601	0.663722	0.924844
2117.68	-36232.7	-14787.4	2.51462	-0.0657319	0.667645	0.977717
2117.7	-36232.7	-14787.4	2.51571	-0.0681119	0.672403	1.02554
2117.72	-36232.7	-14787.4	2.51689	-0.0703779	0.677598	1.06813
2117.74	-36232.8	-14787.4	2.5182	-0.0724156	0.682984	1.10549
2117.75	-36232.8	-14787.4	2.51938	-0.0746062	0.688673	1.13808
2117.77	-36232.9	-14787.5	2.52012	-0.0774009	0.694833	1.16646
2117.79	-36232.9	-14787.5	2.52029	-0.0808966	0.701495	1.19141
2117.8	-36233	-14787.5	2.52014	-0.0844745	0.708426	1.21425
2117.82	-36233	-14787.5	2.51996	-0.0874359	0.715358	1.23635
2117.84	-36233	-14787.5	2.51992	-0.0895983	0.722158	1.25873
2117.85	-36233.1	-14787.5	2.51997	-0.0916688	0.728922	1.28185
2117.87	-36233.1	-14787.6	2.52001	-0.0944299	0.735757	1.30609
2117.89	-36233.2	-14787.6	2.52002	-0.0980134	0.74235	1.33144
2117.91	-36233.2	-14787.6	2.52001	-0.101593	0.747764	1.35733
2117.92	-36233.2	-14787.6	2.52	-0.104282	0.751031	1.38312
2117.94	-36233.3	-14787.6	2.51999	-0.105769	0.751891	1.40814
2117.96	-36233.3	-14787.6	2.52	-0.106463	0.750972	1.43171
2117.97	-36233.4	-14787.7	2.52	-0.106813	0.748946	1.45312
2117.99	-36233.4	-14787.7	2.52	-0.10699	0.746081	1.4718
2118.01	-36233.5	-14787.7	2.52	-0.106868	0.742217	1.48734
2118.02	-36233.5	-14787.7	2.52	-0.106312	0.737194	1.49938
2118.04	-36233.5	-14787.7	2.52	-0.105311	0.731362	1.50799
2118.06	-36233.6	-14787.7	2.52	-0.103964	0.725536	1.51365
2118.08	-36233.6	-14787.7	2.52	-0.102389	0.720495	1.51688
2118.09	-36233.7	-14787.8	2.52	-0.10092	0.716151	1.51814
2118.11	-36233.7	-14787.8	2.52	-0.100062	0.711729	1.51783
2118.13	-36233.7	-14787.8	2.52	-0.100275	0.706538	1.5164
2118.14	-36233.8	-14787.8	2.52	-0.101412	0.70122	1.51439
2118.16	-36233.8	-14787.8	2.52	-0.102908	0.697318	1.51245
2118.18	-36233.9	-14787.8	2.52	-0.104237	0.696212	1.5112
2118.19	-36233.9	-14787.8	2.52	-0.105333	0.697458	1.5111
2118.21	-36234	-14787.8	2.52	-0.106398	0.69955	1.51249
2118.23	-36234	-14787.9	2.52	-0.107603	0.701124	1.5157
2118.25	-36234	-14787.9	2.52001	-0.10884	0.702118	1.52086
2118.26	-36234.1	-14787.9	2.52	-0.109861	0.703114	1.52796
2118.28	-36234.1	-14787.9	2.51999	-0.110442	0.704564	1.53698
2118.3	-36234.2	-14787.9	2.51998	-0.110517	0.706026	1.54764
2118.31	-36234.2	-14787.9	2.52	-0.110084	0.706681	1.55954
2118.33	-36234.3	-14787.9	2.52005	-0.109172	0.705841	1.57228
2118.35	-36234.3	-14787.9	2.52008	-0.107973	0.703576	1.58539
2118.36	-36234.4	-14787.9	2.52001	-0.106735	0.700224	1.59838
2118.38	-36234.4	-14788	2.51981	-0.105645	0.696111	1.61082
2118.4	-36234.4	-14788	2.51971	-0.104581	0.691507	1.62267
2118.42	-36234.5	-14788	2.52	-0.103333	0.686667	1.63399
2118.43	-36234.5	-14788	2.52087	-0.101824	0.681837	1.64486
2118.45	-36234.6	-14788	2.5221	-0.100515	0.677244	1.65552
2118.47	-36234.6	-14788	2.52341	-0.100003	0.673107	1.66621
2118.48	-36234.7	-14788	2.52455	-0.100645	0.669689	1.67724
2118.5	-36234.7	-14788	2.52564	-0.102009	0.6674	1.68903
2118.52	-36234.8	-14788	2.52681	-0.103495	0.666677	1.70205
2118.53	-36234.8	-14788	2.52813	-0.104696	0.667765	1.71658
2118.55	-36234.8	-14788.1	2.52932	-0.105748	0.670356	1.7324
2118.57	-36234.9	-14788.1	2.53009	-0.106883	0.674047	1.74921
2118.59	-36234.9	-14788.1	2.53029	-0.108183	0.678436	1.76672
2118.6	-36235	-14788.1	2.53015	-0.109371	0.683125	1.78464
2118.62	-36235	-14788.1	2.52997	-0.11012	0.687717	1.80273
2118.64	-36235.1	-14788.1	2.52992	-0.110293	0.691825	1.82058
2118.65	-36235.1	-14788.1	2.52996	-0.110141	0.69508	1.83753
2118.67	-36235.2	-14788.1	2.53001	-0.109961	0.697121	1.85291
2118.69	-36235.2	-14788.1	2.53002	-0.109919	0.697809	1.86641
2118.7	-36235.2	-14788.1	2.53001	-0.109962	0.697392	1.87843
2118.72	-36235.3	-14788.1	2.53	-0.110016	0.696152	1.8894
2118.74	-36235.3	-14788.1	2.52999	-0.110035	0.694268	1.89967
2118.76	-36235.4	-14788.1	2.53	-0.110021	0.691762	1.90944
2118.77	-36235.4	-14788.1	2.53	-0.10998	0.688647	1.91891
2118.79	-36235.5	-14788.2	2.53	-0.109939	0.68513	1.92857
2118.81	-36235.5	-14788.2	2.53	-0.109952	0.68166	1.93921
2118.82	-36235.6	-14788.2	2.53	-0.110071	0.678687	1.95166
2118.84	-36235.6	-14788.2	2.53	-0.110215	0.676314	1.966
2118.86	-36235.6	-14788.2	2.53	-0.11016	0.674267	1.98156
2118.87	-36235.7	-14788.2	2.53	-0.109684	0.672259	1.99765
2118.89	-36235.7	-14788.2	2.53001	-0.108717	0.670109	2.01375
2118.91	-36235.8	-14788.2	2.53	-0.107337	0.667731	2.02958
2118.93	-36235.8	-14788.2	2.52999	-0.105617	0.665041	2.04482
2118.94	-36235.9	-14788.2	2.52998	-0.103541	0.661907	2.05896
2118.96	-36235.9	-14788.2	2.52999	-0.101016	0.658164	2.07134
2118.98	-36236	-14788.2	2.53004	-0.0979658	0.653651	2.08133
2118.99	-36236	-14788.2	2.53008	-0.0945335	0.64828	2.08893
2119.01	-36236.1	-14788.2	2.53004	-0.0910105	0.642017	2.09453
2119.03	-36236.1	-14788.2	2.52985	-0.0876568	0.634847	2.09853
2119.04	-36236.1	-14788.2	2.52969	-0.0843807	0.626956	2.10111
2119.06	-36236.2	-14788.2	2.52987	-0.0808863	0.618649	2.10231
2119.08	-36236.2	-14788.2	2.53066	-0.0769058	0.610237	2.10218
2119.1	-36236.3	-14788.2	2.53188	-0.0724256	0.60208	2.10087
2119.11	-36236.3	-14788.2	2.53314	-0.0675575	0.594564	2.09854
2119.13	-36236.4	-14788.2	2.53412	-0.0623897	0.588012	2.09536
2119.15	-36236.4	-14788.2	2.53507	-0.0568406	0.582328	2.0914
2119.16	-36236.5	-14788.2	2.53645	-0.0507578	0.577239	2.08666
2119.18	-36236.5	-14788.2	2.53861	-0.044063	0.572495	2.08121
2119.2	-36236.5	-14788.2	2.5411	-0.0371036	0.567972	2.07524
2119.21	-36236.6	-14788.2	2.54323	-0.0303777	0.563589	2.069
2119.23	-36236.6	-14788.2	2.54451	-0.0242771	0.559249	2.06274
2119.25	-36236.7	-14788.2	2.5454	-0.0186851	0.554784	2.05672
2119.27	-36236.7	-14788.2	2.54667	-0.0133333	0.55	2.0512
2119.28	-36236.8	-14788.2	2.54881	-0.00809401	0.544879	2.04643
2119.3	-36236.8	-14788.2	2.55133	-0.00340165	0.540097	2.04268
2119.32	-36236.9	-14788.2	2.55343	0.000168692	0.536503	2.0402
2119.33	-36236.9	-14788.2	2.55466	0.00224658	0.534768	2.03919
2119.35	-36237	-14788.2	2.55555	0.00314803	0.534955	2.03969
2119.37	-36237	-14788.2	2.55687	0.0033326	0.537002	2.04171
2119.38	-36237.1	-14788.2	2.55903	0.00304264	0.540904	2.04524
2119.4	-36237.1	-14788.2	2.56152	0.00190742	0.546819	2.05028
2119.42	-36237.1	-14788.2	2.56366	-0.000550093	0.554932	2.05682
2119.44	-36237.2	-14788.2	2.56505	-0.00450052	0.565196	2.0647
2119.45	-36237.2	-14788.2	2.566	-0.00938391	0.57701	2.07353
2119.47	-36237.3	-14788.2	2.56689	-0.0145348	0.589695	2.08281
2119.49	-36237.3	-14788.2	2.56796	-0.0194394	0.602835	2.09219
2119.5	-36237.4	-14788.2	2.56915	-0.0238904	0.616547	2.10146
2119.52	-36237.4	-14788.2	2.57035	-0.0277172	0.631001	2.11045
2119.54	-36237.5	-14788.2	2.5715	-0.0307306	0.645755	2.11891
2119.55	-36237.5	-14788.2	2.57262	-0.0327096	0.659302	2.12648
2119.57	-36237.5	-14788.2	2.57372	-0.0334334	0.670048	2.13277
2119.59	-36237.6	-14788.2	2.57484	-0.0328755	0.677309	2.13762
2119.61	-36237.6	-14788.2	2.57598	-0.0312944	0.681741	2.14116
2119.62	-36237.7	-14788.2	2.57715	-0.0289673	0.68408	2.14356
2119.64	-36237.7	-14788.2	2.57834	-0.0260031	0.684135	2.14492
2119.66	-36237.8	-14788.2	2.57946	-0.0222995	0.680539	2.14519
2119.67	-36237.8	-14788.2	2.58045	-0.0177461	0.671911	2.14434
2119.69	-36237.9	-14788.2	2.5814	-0.012369	0.658384	2.14248
2119.71	-36237.9	-14788.2	2.5826	-0.00634238	0.641728	2.13981
2119.72	-36238	-14788.2	2.58432	0.000152317	0.623734	2.13656
2119.74	-36238	-14788.2	2.58655	0.00693659	0.605048	2.13278
2119.76	-36238.1	-14788.2	2.589	0.0138345	0.58525	2.12838
2119.78	-36238.1	-14788.2	2.59139	0.0206794	0.56392	2.12326
2119.79	-36238.1	-14788.2	2.59365	0.0274509	0.5413	2.11749
2119.81	-36238.2	-14788.2	2.59587	0.0342449	0.518151	2.11123
2119.83	-36238.2	-14788.2	2.59815	0.0411458	0.495238	2.10463
2119.84	-36238.3	-14788.1	2.60045	0.0480584	0.473168	2.09773
2119.86	-36238.3	-14788.1	2.6027	0.0547652	0.452437	2.09046
2119.88	-36238.4	-14788.1	2.60481	0.061059	0.433534	2.08276
2119.89	-36238.4	-14788.1	2.60694	0.0668593	0.416883	2.07487
2119.91	-36238.5	-14788.1	2.60936	0.0721595	0.402872	2.06712
2119.93	-36238.5	-14788.1	2.6123	0.0769138	0.391938	2.05985
2119.95	-36238.5	-14788.1	2.6157	0.0807443	0.384967	2.05312
2119.96	-36238.6	-14788.1	2.61935	0.0831091	0.383061	2.04682
2119.98	-36238.6	-14788.1	2.62303	0.0835721	0.387067	2.04089
2120	-36238.7	-14788.1	2.62655	0.0824306	0.396067	2.03529
2120.01	-36238.7	-14788.1	2.62967	0.0802895	0.408406	2.03001
2120.03	-36238.8	-14788.1	2.63224	0.07774	0.422527	2.02499
2120.05	-36238.8	-14788.1	2.63444	0.0752895	0.437465	2.01995
2120.06	-36238.9	-14788.1	2.63654	0.0734154	0.452465	2.0145
2120.08	-36238.9	-14788.1	2.63878	0.072507	0.466873	2.00833
2120.1	-36239	-14788.1	2.64109	0.0725322	0.480509	2.00134
2120.12	-36239	-14788.1	2.64333	0.0733333	0.493333	1.99346
2120.13	-36239.1	-14788.1	2.64543	0.0748046	0.505204	1.98469
2120.15	-36239.1	-14788	2.6476	0.0770473	0.515562	1.97503
2120.17	-36239.1	-14788	2.65017	0.0802146	0.523742	1.9645
2120.18	-36239.2	-14788	2.65331	0.0843395	0.52928	1.95317
2120.2	-36239.2	-14788	2.65683	0.0890514	0.53237	1.94121
2120.22	-36239.3	-14788	2.66042	0.0938954	0.53335	1.92881
2120.23	-36239.3	-14788	2.66388	0.0985439	0.532501	1.91611
2120.25	-36239.4	-14788	2.66725	0.103029	0.529957	1.90311
2120.27	-36239.4	-14788	2.67059	0.107445	0.525828	1.88978
2120.29	-36239.5	-14788	2.67397	0.111883	0.520408	1.87601
2120.3	-36239.5	-14788	2.67737	0.116418	0.514438	1.86149
2120.32	-36239.6	-14788	2.68081	0.12113	0.508718	1.84589
2120.34	-36239.6	-14788	2.68426	0.126432	0.503751	1.82892
2120.35	-36239.6	-14788	2.68766	0.133417	0.499428	1.8104
2120.37	-36239.7	-14787.9	2.69096	0.143253	0.49557	1.79015
2120.39	-36239.7	-14787.9	2.6942	0.156411	0.492029	1.76789
2120.4	-36239.8	-14787.9	2.6976	0.172161	0.488721	1.74311
2120.42	-36239.8	-14787.9	2.7014	0.189669	0.485564	1.7153
2120.44	-36239.9	-14787.9	2.7057	0.20898	0.482397	1.68411
2120.46	-36239.9	-14787.9	2.71041	0.231424	0.478945	1.64947
2120.47	-36240	-14787.9	2.71543	0.258414	0.474922	1.6113
2120.49	-36240	-14787.9	2.72079	0.290691	0.470014	1.56924
2120.51	-36240.1	-14787.9	2.72664	0.328139	0.463872	1.52253
2120.52	-36240.1	-14787.9	2.73317	0.370606	0.456165	1.4704
2120.54	-36240.2	-14787.9	2.74056	0.418394	0.447143	1.41288
2120.56	-36240.2	-14787.8	2.74897	0.472291	0.437681	1.3508
2120.57	-36240.3	-14787.8	2.75857	0.533013	0.428677	1.28504
2120.59	-36240.3	-14787.8	2.76941	0.59934	0.420909	1.21647
2120.61	-36240.4	-14787.8	2.78141	0.668257	0.415042	1.14596
2120.63	-36240.4	-14787.8	2.79449	0.73675	0.411675	1.07441
2120.64	-36240.4	-14787.8	2.80871	0.802881	0.41042	1.00337
2120.66	-36240.5	-14787.8	2.8242	0.865565	0.410108	0.93492
2120.68	-36240.5	-14787.8	2.84107	0.923728	0.409609	0.871033
2120.69	-36240.6	-14787.8	2.85909	0.976153	0.408562	0.812568
2120.71	-36240.6	-14787.8	2.87778	1.02152	0.407134	0.759614
2120.73	-36240.7	-14787.7	2.89671	1.05869	0.405425	0.712205
2120.74	-36240.7	-14787.7	2.91583	1.08826	0.402793	0.669994
2120.76	-36240.8	-14787.7	2.93533	1.11182	0.398163	0.632414
2120.78	-36240.8	-14787.7	2.95537	1.13102	0.390669	0.598813
2120.8	-36240.9	-14787.7	2.97581	1.14768	0.381215	0.567879
2120.81	-36240.9	-14787.7	2.99638	1.16375	0.371584	0.537974
2120.83	-36241	-14787.7	3.01683	1.18098	0.363343	0.507579
2120.85	-36241	-14787.7	3.03719	1.19995	0.356557	0.476025
2120.86	-36241.1	-14787.7	3.05759	1.22076	0.350661	0.442995
2120.88	-36241.1	-14787.6	3.07821	1.2435	0.345208	0.408249
2120.9	-36241.2	-14787.6	3.0995	1.26823	0.340437	0.371968
2120.91	-36241.2	-14787.6	3.12196	1.29503	0.336832	0.33448
2120.93	-36241.3	-14787.6	3.14587	1.32356	0.33462	0.296322
2120.95	-36241.3	-14787.6	3.17015	1.35167	0.332798	0.259022
2120.97	-36241.4	-14787.6	3.19333	1.37667	0.33	0.224401
2120.98	-36241.5	-14787.6	3.2147	1.39664	0.325393	0.193391
2121	-36241.5	-14787.6	3.23648	1.4129	0.320284	0.163377
2121.02	-36241.6	-14787.5	3.26163	1.42752	0.316515	0.130852
2121.03	-36241.6	-14787.5	3.29118	1.44131	0.314924	0.0945443
2121.05	-36241.7	-14787.5	3.31976	1.45074	0.312984	0.0606601
2121.07	-36241.7	-14787.5	3.34341	1.45291	0.309716	0.0340883
2121.08	-36241.8	-14787.5	3.36613	1.44936	0.310513	0.0115708
2121.1	-36241.8	-14787.5	3.39148	1.44258	0.31799	-0.0106233
2121.12	-36241.9	-14787.5	3.41799	1.43554	0.323794	-0.0335327
2121.14	-36242	-14787.5	3.44395	1.43088	0.3224	-0.0581837
2121.15	-36242	-14787.4	3.46923	1.43032	0.319596	-0.0866951
2121.17	-36242.1	-14787.4	3.49413	1.43524	0.320348	-0.120884
2121.19	-36242.1	-14787.4	3.51932	1.44665	0.324619	-0.161632
2121.2	-36242.2	-14787.4	3.54508	1.46453	0.331378	-0.209126
2121.22	-36242.3	-14787.4	3.5709	1.48692	0.338818	-0.262371
2121.24	-36242.3	-14787.4	3.59656	1.51129	0.345757	-0.319248
2121.25	-36242.4	-14787.4	3.6226	1.53458	0.35224	-0.375997
2121.27	-36242.4	-14787.4	3.64926	1.55497	0.357724	-0.430925
2121.29	-36242.5	-14787.3	3.67618	1.57259	0.360649	-0.485607
2121.31	-36242.6	-14787.3	3.70346	1.58807	0.360687	-0.540737
2121.32	-36242.6	-14787.3	3.73188	1.60263	0.359425	-0.595346
2121.34	-36242.7	-14787.3	3.76124	1.61778	0.35776	-0.64915
2121.36	-36242.7	-14787.3	3.79012	1.63535	0.355529	-0.702894
2121.37	-36242.8	-14787.3	3.8183	1.65677	0.352312	-0.757265
2121.39	-36242.9	-14787.3	3.84691	1.68293	0.347547	-0.812781
2121.41	-36242.9	-14787.2	3.8762	1.71254	0.342105	-0.869059
2121.42	-36243	-14787.2	3.90544	1.74212	0.338266	-0.924713
2121.44	-36243.1	-14787.2	3.93457	1.76952	0.335222	-0.977555
2121.46	-36243.1	-14787.2	3.96414	1.79396	0.32945	-1.02487
2121.48	-36243.2	-14787.2	3.99421	1.81375	0.320639	-1.06667
2121.49	-36243.3	-14787.2	4.0245	1.82685	0.310983	-1.10506
2121.51	-36243.3	-14787.2	4.05542	1.83625	0.300704	-1.1407
2121.53	-36243.4	-14787.1	4.0878	1.84856	0.288629	-1.17312
2121.54	-36243.5	-14787.1	4.12061	1.86486	0.276423	-1.20352
2121.56	-36243.5	-14787.1	4.15189	1.88283	0.26752	-1.23403
2121.58	-36243.6	-14787.1	4.18343	1.90514	0.263509	-1.26461
2121.59	-36243.7	-14787.1	4.21845	1.93628	0.26466	-1.29389
2121.61	-36243.8	-14787.1	4.25288	1.96981	0.268915	-1.32017
2121.63	-36243.8	-14787	4.2803	1.995	0.273535	-1.34178
2121.65	-36243.9	-14787	4.30993	2.01829	0.281243	-1.35898
2121.66	-36244	-14787	4.35282	2.04894	0.294701	-1.3715
2121.68	-36244	-14787	4.38741	2.06489	0.302137	-1.37082
2121.7	-36244.1	-14787	4.42535	2.07568	0.311914	-1.35897
2121.71	-36244.2	-14787	4.46247	2.07986	0.32483	-1.34408
2121.73	-36244.3	-14787	4.49797	2.08012	0.342326	-1.32472
2121.75	-36244.3	-14786.9	4.5314	2.07681	0.358873	-1.30508
2121.76	-36244.4	-14786.9	4.56466	2.07661	0.381857	-1.28452
2121.78	-36244.5	-14786.9	4.6	2.08	0.406667	-1.26144
2121.8	-36244.6	-14786.9	4.63667	2.09333	0.43	-1.23856
2121.82	-36244.6	-14786.9	4.67333	2.10667	0.45	-1.21895
2121.83	-36244.7	-14786.8	4.71556	2.12782	0.471142	-1.20054
2121.85	-36244.8	-14786.8	4.74863	2.14432	0.487523	-1.18412
2121.87	-36244.9	-14786.8	4.78563	2.16079	0.500694	-1.16186
2121.88	-36245	-14786.8	4.82442	2.17118	0.511122	-1.13251
2121.9	-36245	-14786.8	4.86099	2.18098	0.521398	-1.10082
2121.92	-36245.1	-14786.7	4.89751	2.1873	0.534988	-1.06784
2121.93	-36245.2	-14786.7	4.93321	2.18986	0.549247	-1.0334
2121.95	-36245.3	-14786.7	4.96914	2.1858	0.56164	-1.00214
2121.97	-36245.4	-14786.7	5.00371	2.17797	0.567511	-0.970348
2121.99	-36245.4	-14786.7	5.04598	2.16292	0.570074	-0.937915
2122	-36245.5	-14786.6	5.08167	2.14555	0.57062	-0.906983
2122.02	-36245.6	-14786.6	5.11915	2.12513	0.573599	-0.877241
2122.04	-36245.7	-14786.6	5.15761	2.10323	0.57346	-0.846409
2122.05	-36245.8	-14786.6	5.19433	2.08005	0.572428	-0.816428
2122.07	-36245.9	-14786.6	5.22966	2.05527	0.569854	-0.778431
2122.09	-36245.9	-14786.5	5.26164	2.02715	0.56913	-0.731118
2122.1	-36246	-14786.5	5.29474	1.99991	0.565693	-0.679559
2122.12	-36246.1	-14786.5	5.33025	1.96869	0.56088	-0.623575
2122.14	-36246.2	-14786.5	5.36787	1.93751	0.555101	-0.568794
2122.16	-36246.3	-14786.4	5.39927	1.90754	0.55099	-0.521656
2122.17	-36246.4	-14786.4	5.42839	1.87834	0.543758	-0.477236
2122.19	-36246.5	-14786.4	5.457	1.84923	0.536423	-0.435385
2122.21	-36246.6	-14786.4	5.4889	1.81978	0.532487	-0.396697
2122.22	-36246.7	-14786.3	5.52186	1.78639	0.534985	-0.357418
2122.24	-36246.7	-14786.3	5.55307	1.75529	0.537578	-0.321844
2122.26	-36246.8	-14786.3	5.58044	1.72817	0.53335	-0.29152
2122.27	-36246.9	-14786.3	5.61026	1.69555	0.527631	-0.257573
2122.29	-36247	-14786.3	5.63929	1.65455	0.526147	-0.219521
2122.31	-36247.1	-14786.2	5.66703	1.6134	0.528719	-0.180002
2122.33	-36247.2	-14786.2	5.69907	1.56969	0.530287	-0.135095
2122.34	-36247.3	-14786.2	5.7278	1.5255	0.529737	-0.0833544
2122.36	-36247.4	-14786.1	5.75211	1.47838	0.531661	-0.0226445
2122.38	-36247.5	-14786.1	5.77365	1.42571	0.537733	0.0526961
2122.39	-36247.6	-14786.1	5.7964	1.37229	0.54505	0.130973
2122.41	-36247.7	-14786.1	5.81961	1.31809	0.549124	0.209618
2122.43	-36247.8	-14786	5.84446	1.2503	0.552551	0.296192
2122.44	-36247.9	-14786	5.86543	1.18026	0.555603	0.38293
2122.46	-36248	-14786	5.88553	1.10452	0.56182	0.468873
2122.48	-36248.1	-14786	5.90272	1.03129	0.56626	0.554727
2122.5	-36248.2	-14785.9	5.92043	0.950431	0.566863	0.64136
2122.51	-36248.3	-14785.9	5.93439	0.881233	0.564268	0.716531
2122.53	-36248.4	-14785.9	5.94832	0.817099	0.557494	0.783608
2122.55	-36248.4	-14785.9	5.96182	0.762585	0.550924	0.839375
2122.56	-36248.6	-14785.8	5.975	0.712517	0.541225	0.887832
2122.58	-36248.6	-14785.8	5.98927	0.665672	0.530719	0.930351
2122.6	-36248.7	-14785.8	5.99946	0.634678	0.517367	0.958498
2122.61	-36248.8	-14785.7	6.00938	0.617322	0.507298	0.972406
2122.63	-36248.9	-14785.7	6.02	0.613333	0.496667	0.971678
2122.65	-36249	-14785.7	6.03	0.626667	0.493333	0.958606
2122.67	-36249.1	-14785.6	6.04	0.646667	0.486667	0.93573
2122.68	-36249.2	-14785.6	6.05072	0.671342	0.483018	0.90794
2122.7	-36249.3	-14785.6	6.06412	0.691111	0.476401	0.880792
2122.72	-36249.4	-14785.5	6.07752	0.711272	0.472982	0.854689
2122.73	-36249.5	-14785.5	6.09133	0.732165	0.466267	0.829331
2122.75	-36249.6	-14785.5	6.10135	0.748683	0.466742	0.805576
2122.77	-36249.7	-14785.5	6.11495	0.769526	0.466763	0.779588
2122.78	-36249.8	-14785.4	6.12954	0.799377	0.465921	0.744091
2122.8	-36249.9	-14785.4	6.1459	0.8366	0.458756	0.706617
2122.82	-36250	-14785.4	6.1591	0.873037	0.451995	0.665984
2122.84	-36250.1	-14785.3	6.17312	0.907915	0.445763	0.625721
2122.85	-36250.2	-14785.3	6.18693	0.941456	0.441883	0.586802
2122.87	-36250.3	-14785.3	6.20419	0.979593	0.435839	0.544752
2122.89	-36250.4	-14785.2	6.22172	1.02296	0.430766	0.497398
2122.9	-36250.5	-14785.2	6.23796	1.06532	0.421294	0.453112
2122.92	-36250.6	-14785.2	6.25596	1.10516	0.413376	0.408806
2122.94	-36250.7	-14785.1	6.27729	1.14176	0.405861	0.369169
2122.95	-36250.8	-14785.1	6.29691	1.16859	0.40589	0.336989
2122.97	-36250.9	-14785.1	6.31747	1.1914	0.402594	0.309771
2122.99	-36251	-14785	6.33847	1.20938	0.395138	0.286445
2123.01	-36251.1	-14785	6.35782	1.22241	0.382149	0.268762
2123.02	-36251.2	-14785	6.37998	1.2335	0.372204	0.255744
2123.04	-36251.4	-14784.9	6.40441	1.23955	0.363141	0.249781
2123.06	-36251.5	-14784.9	6.42808	1.24738	0.356989	0.25032
2123.07	-36251.6	-14784.9	6.44856	1.26049	0.350034	0.25236
2123.09	-36251.7	-14784.8	6.46707	1.28364	0.342861	0.252913
2123.11	-36251.8	-14784.8	6.4869	1.31063	0.337884	0.251879
2123.12	-36251.9	-14784.8	6.50956	1.33877	0.335897	0.248193
2123.14	-36252	-14784.7	6.53396	1.36264	0.340537	0.237864
2123.16	-36252.1	-14784.7	6.55685	1.37998	0.34528	0.21859
2123.18	-36252.2	-14784.7	6.58128	1.39547	0.350637	0.190583
2123.19	-36252.3	-14784.6	6.60525	1.40664	0.357476	0.161042
2123.21	-36252.4	-14784.6	6.62825	1.4166	0.366233	0.134678
2123.23	-36252.5	-14784.5	6.65272	1.42496	0.376746	0.113468
2123.24	-36252.6	-14784.5	6.67671	1.42944	0.389039	0.10186
2123.26	-36252.7	-14784.5	6.69923	1.43012	0.40481	0.0983347
2123.28	-36252.8	-14784.4	6.7269	1.42998	0.422723	0.0973821
2123.29	-36253	-14784.4	6.75113	1.42996	0.437322	0.0940211
2123.31	-36253.1	-14784.4	6.77706	1.43016	0.447617	0.0852756
2123.33	-36253.2	-14784.3	6.80221	1.42952	0.458286	0.0641637
2123.35	-36253.3	-14784.3	6.82879	1.43746	0.465787	0.0276121
2123.36	-36253.4	-14784.2	6.85255	1.45571	0.469624	-0.0252614
2123.38	-36253.5	-14784.2	6.87708	1.48326	0.470228	-0.10209
2123.4	-36253.6	-14784.2	6.9007	1.5104	0.467007	-0.191406
2123.41	-36253.7	-14784.1	6.92365	1.53402	0.464091	-0.29315
2123.43	-36253.8	-14784.1	6.95166	1.55552	0.453976	-0.407186
2123.45	-36253.9	-14784.1	6.97847	1.57249	0.444019	-0.520527
2123.46	-36254	-14784	7.00504	1.58585	0.430701	-0.642292
2123.48	-36254.2	-14784	7.03333	1.6	0.42	-0.79085
2123.5	-36254.2	-14784	7.06	1.61	0.403333	-0.941176
2123.52	-36254.4	-14783.9	7.08667	1.61667	0.386667	-1.08932
2123.53	-36254.5	-14783.9	7.11493	1.62008	0.369106	-1.2286
2123.55	-36254.6	-14783.8	7.14167	1.61997	0.355839	-1.34042
2123.57	-36254.7	-14783.8	7.17175	1.62003	0.338877	-1.43556
2123.58	-36254.8	-14783.7	7.19986	1.61977	0.317125	-1.51585
2123.6	-36254.9	-14783.7	7.22642	1.61624	0.289976	-1.57192
2123.62	-36255.1	-14783.7	7.25329	1.61294	0.259501	-1.60934
2123.63	-36255.2	-14783.6	7.28152	1.60936	0.228557	-1.63255
2123.65	-36255.3	-14783.6	7.30794	1.6062	0.206363	-1.64134
2123.67	-36255.4	-14783.5	7.33495	1.6023	0.186689	-1.64086
2123.69	-36255.5	-14783.5	7.36312	1.59497	0.16958	-1.63279
2123.7	-36255.6	-14783.4	7.38948	1.58853	0.158291	-1.62115
2123.72	-36255.8	-14783.4	7.41662	1.58149	0.157113	-1.60831
2123.74	-36255.9	-14783.4	7.44471	1.57559	0.161476	-1.59909
2123.75	-36256	-14783.3	7.47104	1.57151	0.16259	-1.59551
2123.77	-36256.1	-14783.3	7.49824	1.56551	0.15259	-1.59596
2123.79	-36256.2	-14783.2	7.52655	1.56107	0.130965	-1.59574
2123.8	-36256.4	-14783.2	7.55147	1.55542	0.104706	-1.5935
2123.82	-36256.5	-14783.1	7.57632	1.55093	0.0818085	-1.58876
2123.84	-36256.6	-14783.1	7.60456	1.54516	0.0648231	-1.5841
2123.86	-36256.7	-14783.1	7.631	1.54068	0.0567356	-1.58064
