# Supplementary material for: Extraction of driving behavior primitives considering driver expectation and vehicle dynamics
Source: PLoS One. 2025 Dec 31;20(12):e0340123. doi: 10.1371/journal.pone.0340123 (PMC12755792; doi:10.1371/journal.pone.0340123)
Supplement: S2 File — The dataset utilized in this study is organized into two main folders, categorizing driving scenarios into straight driving and turning maneuvers. These folders contain the raw, unprocessed behavioral data. For a detailed description of the variables and format within the.xlsx files, please refer to the accompanying readme.txt file. (ZIP) [file pone.0340123.s002.zip › DataSetForPimitiveExaction-2/turning/d2c21_w_2.xlsx]

## Sheet: Sheet1
1762.43	-35961.7	-14613.2	0.0330191	0.635398	0.0652785	2.04954
1762.45	-35961.7	-14613.2	0.0429057	0.710355	0.0720687	1.99175
1762.46	-35961.7	-14613.2	0.0545843	0.768435	0.0790693	1.94651
1762.48	-35961.7	-14613.2	0.0677393	0.809382	0.0856621	1.91229
1762.5	-35961.7	-14613.2	0.0828798	0.84078	0.0924194	1.88154
1762.51	-35961.7	-14613.2	0.0990359	0.864904	0.099785	1.85459
1762.53	-35961.7	-14613.2	0.113282	0.877912	0.104597	1.83499
1762.55	-35961.7	-14613.2	0.129514	0.886585	0.109633	1.82537
1762.56	-35961.7	-14613.2	0.142931	0.892112	0.114667	1.82973
1762.58	-35961.7	-14613.2	0.156265	0.893464	0.121265	1.84699
1762.6	-35961.7	-14613.2	0.169753	0.893528	0.128824	1.87192
1762.62	-35961.7	-14613.2	0.185325	0.891845	0.132239	1.89789
1762.63	-35961.7	-14613.2	0.202153	0.888156	0.131772	1.92346
1762.65	-35961.7	-14613.2	0.219003	0.884944	0.129885	1.95347
1762.67	-35961.7	-14613.2	0.234397	0.881451	0.128501	1.99285
1762.68	-35961.7	-14613.2	0.247869	0.878024	0.124349	2.0358
1762.7	-35961.7	-14613.2	0.261317	0.874654	0.123036	2.07927
1762.72	-35961.8	-14613.2	0.277727	0.870876	0.123887	2.11532
1762.73	-35961.7	-14613.2	0.291693	0.869812	0.119615	2.14163
1762.75	-35961.8	-14613.2	0.30827	0.870021	0.111433	2.16034
1762.77	-35961.8	-14613.2	0.322722	0.870075	0.111013	2.17278
1762.79	-35961.8	-14613.2	0.338378	0.869678	0.122419	2.17915
1762.8	-35961.8	-14613.2	0.353541	0.872454	0.134974	2.17877
1762.82	-35961.8	-14613.2	0.366859	0.875618	0.137526	2.17055
1762.84	-35961.8	-14613.2	0.380187	0.881857	0.131799	2.15735
1762.85	-35961.8	-14613.2	0.393983	0.886171	0.124448	2.13958
1762.87	-35961.8	-14613.2	0.410361	0.88939	0.120054	2.1201
1762.89	-35961.8	-14613.2	0.426939	0.892739	0.122609	2.09892
1762.9	-35961.8	-14613.2	0.444748	0.896242	0.126168	2.07313
1762.92	-35961.8	-14613.2	0.458568	0.90195	0.132344	2.04051
1762.94	-35961.8	-14613.2	0.47156	0.922706	0.142044	1.99235
1762.96	-35961.8	-14613.2	0.48886	0.969522	0.152787	1.9138
1762.97	-35961.8	-14613.2	0.508832	1.04535	0.15973	1.81858
1762.99	-35961.9	-14613.2	0.528753	1.12202	0.163162	1.71335
1763.01	-35961.9	-14613.2	0.55	1.2	0.166667	1.60566
1763.02	-35961.9	-14613.2	0.566667	1.26	0.173333	1.50436
1763.04	-35961.9	-14613.2	0.586667	1.33333	0.186667	1.39978
1763.06	-35961.9	-14613.2	0.608239	1.41874	0.2045	1.27593
1763.07	-35961.9	-14613.2	0.638318	1.51184	0.224394	1.15644
1763.09	-35961.9	-14613.2	0.665124	1.59496	0.241027	1.03771
1763.11	-35961.9	-14613.2	0.696462	1.67466	0.258474	0.924158
1763.13	-35961.9	-14613.2	0.71974	1.73394	0.271506	0.822811
1763.14	-35962	-14613.2	0.75034	1.8059	0.284914	0.717305
1763.16	-35962	-14613.2	0.78293	1.89353	0.299565	0.593646
1763.18	-35962	-14613.2	0.819432	1.98904	0.315875	0.473584
1763.19	-35962	-14613.2	0.852785	2.07108	0.329196	0.356641
1763.21	-35962	-14613.2	0.888021	2.14502	0.342587	0.250067
1763.23	-35962	-14613.2	0.921343	2.19921	0.352764	0.160935
1763.24	-35962	-14613.2	0.959936	2.25183	0.36668	0.0787099
1763.26	-35962.1	-14613.2	1.00119	2.29429	0.380875	0.001799
1763.28	-35962.1	-14613.2	1.03807	2.32516	0.392966	-0.0634027
1763.3	-35962.1	-14613.2	1.07826	2.35708	0.40384	-0.130963
1763.31	-35962.1	-14613.2	1.11732	2.39935	0.418168	-0.207239
1763.33	-35962.1	-14613.2	1.15742	2.45505	0.431538	-0.288707
1763.35	-35962.2	-14613.2	1.19783	2.51803	0.44377	-0.374992
1763.36	-35962.2	-14613.2	1.24417	2.57895	0.453682	-0.461637
1763.38	-35962.2	-14613.2	1.2916	2.63162	0.464133	-0.540825
1763.4	-35962.2	-14613.2	1.33548	2.66901	0.474373	-0.605319
1763.41	-35962.3	-14613.2	1.38239	2.7014	0.482883	-0.661196
1763.43	-35962.3	-14613.2	1.4286	2.72327	0.491357	-0.708894
1763.45	-35962.3	-14613.2	1.475	2.7406	0.500053	-0.748811
1763.47	-35962.3	-14613.2	1.52141	2.75258	0.508409	-0.784252
1763.48	-35962.3	-14613.2	1.56766	2.7594	0.518369	-0.81032
1763.5	-35962.4	-14613.2	1.61658	2.75868	0.530505	-0.829628
1763.52	-35962.4	-14613.2	1.66246	2.75304	0.54504	-0.842088
1763.53	-35962.4	-14613.2	1.70678	2.7454	0.555668	-0.853816
1763.55	-35962.5	-14613.2	1.75596	2.74399	0.568194	-0.873172
1763.57	-35962.5	-14613.2	1.8038	2.75605	0.581755	-0.901671
1763.58	-35962.5	-14613.2	1.84991	2.77982	0.597423	-0.933013
1763.6	-35962.6	-14613.2	1.89856	2.80901	0.612716	-0.960051
1763.62	-35962.6	-14613.2	1.94875	2.83109	0.626163	-0.977407
1763.64	-35962.6	-14613.2	1.9982	2.8523	0.63908	-0.99321
1763.65	-35962.7	-14613.2	2.05122	2.88174	0.655556	-1.02303
1763.67	-35962.7	-14613.2	2.0991	2.92001	0.675032	-1.06932
1763.69	-35962.7	-14613.2	2.14791	2.96337	0.697605	-1.12429
1763.7	-35962.8	-14613.2	2.20021	3.00339	0.722299	-1.18571
1763.72	-35962.8	-14613.2	2.25716	3.03842	0.746172	-1.23877
1763.74	-35962.9	-14613.2	2.30743	3.06018	0.766436	-1.28615
1763.75	-35962.9	-14613.2	2.3637	3.07823	0.787558	-1.32872
1763.77	-35962.9	-14613.2	2.41115	3.08907	0.807531	-1.36537
1763.79	-35963	-14613.2	2.46334	3.09615	0.830486	-1.39711
1763.81	-35963	-14613.2	2.52008	3.09688	0.855128	-1.43047
1763.82	-35963.1	-14613.2	2.57356	3.0905	0.881859	-1.46421
1763.84	-35963.1	-14613.2	2.62687	3.08071	0.905245	-1.49996
1763.86	-35963.2	-14613.2	2.68	3.06667	0.93	-1.53704
1763.87	-35963.2	-14613.2	2.73333	3.05	0.95	-1.56536
1763.89	-35963.2	-14613.2	2.78333	3.03	0.973333	-1.58715
1763.91	-35963.3	-14613.2	2.83985	3.0087	0.994562	-1.60196
1763.92	-35963.4	-14613.2	2.88951	2.98522	1.01435	-1.60917
1763.94	-35963.4	-14613.2	2.93975	2.95822	1.03116	-1.61118
1763.96	-35963.5	-14613.2	2.99275	2.92637	1.05218	-1.6123
1763.98	-35963.5	-14613.2	3.04243	2.89633	1.06884	-1.61202
1763.99	-35963.6	-14613.2	3.09284	2.86249	1.08886	-1.60673
1764.01	-35963.6	-14613.1	3.14574	2.82737	1.1067	-1.59133
1764.03	-35963.7	-14613.2	3.19542	2.79386	1.12674	-1.56711
1764.04	-35963.7	-14613.1	3.24551	2.75647	1.14755	-1.53499
1764.06	-35963.8	-14613.1	3.29469	2.71781	1.1718	-1.49651
1764.08	-35963.8	-14613.1	3.34024	2.68153	1.19139	-1.4598
1764.09	-35963.9	-14613.1	3.38406	2.64428	1.21085	-1.42244
1764.11	-35964	-14613.1	3.42959	2.60539	1.22937	-1.38424
1764.13	-35964	-14613.1	3.4732	2.57031	1.24757	-1.34579
1764.15	-35964.1	-14613.1	3.52122	2.53557	1.26164	-1.30201
1764.16	-35964.2	-14613.1	3.57029	2.49673	1.27839	-1.25326
1764.18	-35964.2	-14613.1	3.61552	2.46044	1.29203	-1.20715
1764.2	-35964.3	-14613.1	3.65846	2.42394	1.30973	-1.16149
1764.21	-35964.3	-14613.1	3.70016	2.38941	1.32666	-1.12044
1764.23	-35964.4	-14613.1	3.73921	2.35649	1.34481	-1.0869
1764.25	-35964.5	-14613.1	3.78225	2.32211	1.36405	-1.05631
1764.26	-35964.5	-14613.1	3.82609	2.28735	1.38251	-1.02936
1764.28	-35964.6	-14613	3.86545	2.25465	1.40271	-1.00826
1764.3	-35964.7	-14613	3.90496	2.21972	1.42325	-0.990954
1764.32	-35964.7	-14613	3.94475	2.1871	1.44433	-0.976587
1764.33	-35964.8	-14613	3.98273	2.15715	1.46235	-0.963306
1764.35	-35964.9	-14613	4.02096	2.1295	1.47888	-0.948297
1764.37	-35964.9	-14613	4.06068	2.09974	1.49468	-0.929271
1764.38	-35965	-14613	4.10014	2.07075	1.50606	-0.908409
1764.4	-35965.1	-14613	4.13977	2.04316	1.5162	-0.886678
1764.42	-35965.2	-14612.9	4.1775	2.01783	1.52656	-0.866831
1764.43	-35965.2	-14612.9	4.21159	1.99514	1.53636	-0.848765
1764.45	-35965.3	-14612.9	4.24599	1.97062	1.54697	-0.829305
1764.47	-35965.4	-14612.9	4.28261	1.94655	1.55679	-0.810252
1764.49	-35965.4	-14612.9	4.31891	1.92556	1.56938	-0.793227
1764.5	-35965.5	-14612.9	4.35779	1.9074	1.58124	-0.778648
1764.52	-35965.6	-14612.9	4.39246	1.89045	1.5886	-0.766412
1764.54	-35965.7	-14612.8	4.42523	1.87435	1.59489	-0.75386
1764.55	-35965.7	-14612.8	4.46048	1.85366	1.6043	-0.73899
1764.57	-35965.8	-14612.8	4.49424	1.83589	1.62034	-0.726058
1764.59	-35965.9	-14612.8	4.52726	1.82417	1.63672	-0.720147
1764.6	-35966	-14612.8	4.56255	1.82577	1.65762	-0.723434
1764.62	-35966	-14612.8	4.59616	1.83528	1.67481	-0.733952
1764.64	-35966.1	-14612.7	4.62927	1.84606	1.69137	-0.743346
1764.66	-35966.2	-14612.7	4.66462	1.84386	1.7088	-0.744324
1764.67	-35966.3	-14612.7	4.69808	1.83101	1.73193	-0.733951
1764.69	-35966.3	-14612.7	4.7313	1.81123	1.75523	-0.717867
1764.71	-35966.4	-14612.6	4.76667	1.79	1.78	-0.698257
1764.72	-35966.5	-14612.6	4.8	1.76667	1.8	-0.679739
1764.74	-35966.6	-14612.6	4.83333	1.74333	1.82	-0.657952
1764.76	-35966.7	-14612.6	4.8686	1.71514	1.84113	-0.634796
1764.77	-35966.8	-14612.5	4.89837	1.69193	1.85756	-0.612
1764.79	-35966.8	-14612.5	4.92852	1.66494	1.87057	-0.588868
1764.81	-35966.9	-14612.5	4.96029	1.63247	1.87736	-0.558137
1764.83	-35967	-14612.5	4.99021	1.59125	1.87961	-0.521545
1764.84	-35967.1	-14612.4	5.02003	1.54038	1.86795	-0.478059
1764.86	-35967.2	-14612.4	5.0486	1.4878	1.84553	-0.429834
1764.88	-35967.3	-14612.4	5.07823	1.44267	1.81851	-0.388457
1764.89	-35967.3	-14612.4	5.10488	1.40292	1.79222	-0.350979
1764.91	-35967.4	-14612.3	5.13315	1.3654	1.76735	-0.31878
1764.93	-35967.5	-14612.3	5.15944	1.33719	1.73981	-0.292637
1764.94	-35967.6	-14612.3	5.18675	1.30962	1.70321	-0.26709
1764.96	-35967.7	-14612.2	5.21401	1.27679	1.65652	-0.239056
1764.98	-35967.7	-14612.2	5.23665	1.24392	1.60775	-0.21253
1765	-35967.8	-14612.2	5.26061	1.21601	1.54877	-0.190119
1765.01	-35967.9	-14612.1	5.28508	1.19864	1.48124	-0.176019
1765.03	-35968	-14612.1	5.3081	1.19167	1.40832	-0.17108
1765.05	-35968.1	-14612.1	5.332	1.18958	1.32969	-0.172005
1765.06	-35968.2	-14612	5.35669	1.19137	1.25223	-0.175691
1765.08	-35968.3	-14612	5.37835	1.19363	1.20899	-0.179038
1765.1	-35968.4	-14612	5.39873	1.19343	1.18292	-0.181536
1765.11	-35968.5	-14611.9	5.41935	1.19259	1.13421	-0.186001
1765.13	-35968.5	-14611.9	5.44053	1.19725	1.03149	-0.195157
1765.15	-35968.6	-14611.9	5.46507	1.20821	0.881835	-0.208954
1765.17	-35968.7	-14611.8	5.48918	1.22045	0.728625	-0.224498
1765.18	-35968.8	-14611.8	5.51217	1.23211	0.577576	-0.238491
1765.2	-35968.9	-14611.8	5.53647	1.24259	0.423582	-0.251734
1765.22	-35969	-14611.7	5.56058	1.24977	0.279365	-0.260415
1765.23	-35969.1	-14611.7	5.58346	1.24823	0.164262	-0.264375
1765.25	-35969.2	-14611.7	5.60821	1.24501	0.0631082	-0.263702
1765.27	-35969.2	-14611.6	5.62994	1.23734	0.00446789	-0.259541
1765.28	-35969.3	-14611.6	5.64948	1.2256	0.00590776	-0.250532
1765.3	-35969.4	-14611.6	5.67015	1.20623	0.0477474	-0.23745
1765.32	-35969.5	-14611.5	5.6933	1.18806	0.0957177	-0.22215
1765.34	-35969.6	-14611.5	5.71435	1.17105	0.126909	-0.209164
1765.35	-35969.7	-14611.5	5.73392	1.1595	0.144473	-0.198482
1765.37	-35969.8	-14611.4	5.7551	1.14866	0.146679	-0.192573
1765.39	-35969.9	-14611.4	5.77515	1.14418	0.152629	-0.18903
1765.4	-35970	-14611.4	5.79655	1.13779	0.179009	-0.187589
1765.42	-35970.1	-14611.3	5.81361	1.13403	0.234651	-0.18554
1765.44	-35970.2	-14611.3	5.83321	1.12778	0.306463	-0.184272
1765.45	-35970.3	-14611.3	5.85115	1.12366	0.382155	-0.183089
1765.47	-35970.4	-14611.2	5.87114	1.12042	0.437712	-0.183018
1765.49	-35970.4	-14611.2	5.88788	1.11701	0.484735	-0.18213
1765.51	-35970.6	-14611.2	5.90873	1.11365	0.527524	-0.179884
1765.52	-35970.6	-14611.1	5.92887	1.107	0.565164	-0.177662
1765.54	-35970.7	-14611.1	5.94874	1.1035	0.576646	-0.175595
1765.56	-35970.8	-14611.1	5.97	1.1	0.57	-0.168845
1765.57	-35970.9	-14611	5.98667	1.09667	0.546667	-0.153595
1765.59	-35971	-14611	6.00667	1.09333	0.52	-0.12963
1765.61	-35971.1	-14611	6.02446	1.08979	0.487981	-0.100706
1765.62	-35971.2	-14610.9	6.04437	1.08648	0.450978	-0.0736558
1765.64	-35971.3	-14610.9	6.06115	1.0831	0.411212	-0.0486249
1765.66	-35971.4	-14610.9	6.08218	1.07981	0.384609	-0.0247426
1765.68	-35971.5	-14610.8	6.09884	1.08012	0.37624	-0.00674359
1765.69	-35971.6	-14610.8	6.11885	1.07972	0.367985	0.00946458
1765.71	-35971.7	-14610.8	6.13679	1.07604	0.341455	0.0243089
1765.73	-35971.8	-14610.7	6.15637	1.07264	0.311167	0.0367093
1765.74	-35971.9	-14610.7	6.17354	1.06989	0.276689	0.0447814
1765.76	-35972	-14610.6	6.19439	1.06954	0.237767	0.0499356
1765.78	-35972.1	-14610.6	6.21044	1.06581	0.207856	0.0530463
1765.79	-35972.2	-14610.6	6.22737	1.06253	0.194908	0.0562053
1765.81	-35972.3	-14610.5	6.24567	1.05897	0.193914	0.0582292
1765.83	-35972.4	-14610.5	6.26604	1.05576	0.190379	0.0587051
1765.85	-35972.5	-14610.5	6.2854	1.05209	0.168997	0.0571708
1765.86	-35972.6	-14610.4	6.30269	1.04988	0.139212	0.054395
1765.88	-35972.7	-14610.4	6.31885	1.0492	0.110403	0.0514431
1765.9	-35972.8	-14610.4	6.33741	1.04533	0.0921294	0.0492358
1765.91	-35972.9	-14610.3	6.35739	1.04196	0.0822945	0.0474605
1765.93	-35973	-14610.3	6.3733	1.03864	0.0744156	0.0459851
1765.95	-35973.1	-14610.3	6.39064	1.03521	0.0634794	0.0441115
1765.96	-35973.2	-14610.2	6.40797	1.03174	0.0455186	0.0429204
1765.98	-35973.3	-14610.2	6.42438	1.02846	0.02714	0.0428122
