# Supplementary material for: Extraction of driving behavior primitives considering driver expectation and vehicle dynamics
Source: PLoS One. 2025 Dec 31;20(12):e0340123. doi: 10.1371/journal.pone.0340123 (PMC12755792; doi:10.1371/journal.pone.0340123)
Supplement: S2 File — The dataset utilized in this study is organized into two main folders, categorizing driving scenarios into straight driving and turning maneuvers. These folders contain the raw, unprocessed behavioral data. For a detailed description of the variables and format within the.xlsx files, please refer to the accompanying readme.txt file. (ZIP) [file pone.0340123.s002.zip › DataSetForPimitiveExaction-2/turning/d2c22_w_3.xlsx]

## Sheet: Sheet1
2537.95	-36221.1	-14766.5	0.0367407	0.533907	0.00264446	-1.45825
2537.96	-36221.1	-14766.5	0.0462681	0.600055	0.00446832	-1.55271
2537.98	-36221.1	-14766.5	0.0567343	0.665765	0.00613274	-1.63243
2538	-36221.1	-14766.5	0.0681753	0.720511	0.00806186	-1.70071
2538.02	-36221.1	-14766.5	0.0803858	0.764075	0.00975097	-1.75756
2538.03	-36221.1	-14766.5	0.0930934	0.801709	0.0103011	-1.80145
2538.05	-36221.1	-14766.5	0.106628	0.833591	0.0100646	-1.83439
2538.07	-36221.1	-14766.5	0.121496	0.857654	0.00992269	-1.85982
2538.08	-36221.1	-14766.5	0.137212	0.874355	0.00998742	-1.87865
2538.1	-36221.1	-14766.5	0.152886	0.885415	0.0100206	-1.89072
2538.12	-36221.1	-14766.5	0.168221	0.892648	0.0100022	-1.89714
2538.13	-36221.1	-14766.5	0.183223	0.897585	0.00999444	-1.89949
2538.15	-36221.1	-14766.5	0.198216	0.899937	0.00999946	-1.89891
2538.17	-36221.1	-14766.5	0.213552	0.899144	0.010001	-1.89635
2538.19	-36221.1	-14766.5	0.229087	0.896802	0.00999999	-1.89242
2538.2	-36221.1	-14766.5	0.244564	0.894863	0.0100014	-1.8876
2538.22	-36221.1	-14766.5	0.26	0.893333	0.01	-1.88235
2538.24	-36221.1	-14766.5	0.27535	0.891738	0.00999323	-1.87701
2538.25	-36221.1	-14766.5	0.29	0.89	0.01	-1.87146
2538.27	-36221.1	-14766.5	0.303611	0.88819	0.0100251	-1.86551
2538.29	-36221.2	-14766.5	0.317525	0.886584	0.00999505	-1.85909
2538.3	-36221.1	-14766.5	0.332846	0.885195	0.00990406	-1.85228
2538.32	-36221.2	-14766.5	0.34847	0.882992	0.0100385	-1.84566
2538.34	-36221.2	-14766.6	0.363435	0.879494	0.0103765	-1.83959
2538.36	-36221.2	-14766.6	0.378473	0.876388	0.009854	-1.83373
2538.37	-36221.2	-14766.6	0.39408	0.874754	0.00799929	-1.82766
2538.39	-36221.2	-14766.6	0.40926	0.872894	0.00652394	-1.82129
2538.41	-36221.2	-14766.6	0.423234	0.869572	0.00650801	-1.81461
2538.42	-36221.2	-14766.6	0.436382	0.865812	0.00662034	-1.80774
2538.44	-36221.2	-14766.6	0.449426	0.862447	0.00626623	-1.80074
2538.46	-36221.2	-14766.6	0.463441	0.859241	0.00704253	-1.79346
2538.47	-36221.2	-14766.6	0.478839	0.85589	0.00921432	-1.78601
2538.49	-36221.2	-14766.6	0.494612	0.85221	0.0098443	-1.77912
2538.51	-36221.2	-14766.6	0.510078	0.848519	0.00791404	-1.773
2538.53	-36221.2	-14766.6	0.525409	0.845957	0.00634289	-1.76683
2538.54	-36221.2	-14766.6	0.540548	0.844514	0.00644907	-1.76026
2538.56	-36221.2	-14766.6	0.554986	0.8424	0.00664225	-1.75371
2538.58	-36221.2	-14766.7	0.568681	0.838914	0.00641991	-1.74713
2538.59	-36221.2	-14766.7	0.582315	0.835163	0.00718629	-1.73971
2538.61	-36221.2	-14766.7	0.596109	0.831745	0.00908651	-1.73084
2538.63	-36221.2	-14766.7	0.609652	0.828447	0.0105141	-1.72029
2538.64	-36221.2	-14766.7	0.622927	0.825118	0.0105559	-1.70702
2538.66	-36221.2	-14766.7	0.636376	0.821732	0.00920048	-1.68918
2538.68	-36221.2	-14766.7	0.65014	0.818294	0.00728219	-1.66563
2538.7	-36221.2	-14766.7	0.664006	0.814834	0.00641955	-1.63622
2538.71	-36221.2	-14766.7	0.677755	0.811396	0.00662376	-1.60257
2538.73	-36221.2	-14766.7	0.6912	0.808032	0.00649078	-1.56769
2538.75	-36221.2	-14766.8	0.704483	0.804711	0.00633579	-1.53133
2538.76	-36221.2	-14766.8	0.717988	0.801341	0.00772248	-1.49072
2538.78	-36221.2	-14766.8	0.731773	0.797895	0.0097082	-1.44517
2538.8	-36221.2	-14766.8	0.745632	0.794408	0.00956127	-1.39558
2538.82	-36221.2	-14766.8	0.759354	0.790977	0.00739	-1.34155
2538.83	-36221.3	-14766.8	0.772765	0.787713	0.00515148	-1.28192
2538.85	-36221.3	-14766.8	0.786055	0.784386	0.00363124	-1.21706
2538.87	-36221.3	-14766.8	0.799595	0.780672	0.00291702	-1.14808
2538.88	-36221.3	-14766.9	0.8134	0.777278	0.00313175	-1.07468
2538.9	-36221.3	-14766.9	0.827274	0.775267	0.00437136	-0.995921
2538.92	-36221.3	-14766.9	0.840959	0.773706	0.00629722	-0.91264
2538.93	-36221.3	-14766.9	0.854259	0.770958	0.0083421	-0.826283
2538.95	-36221.3	-14766.9	0.867593	0.767318	0.00984409	-0.736375
2538.97	-36221.3	-14766.9	0.881458	0.763768	0.0102506	-0.642123
2538.98	-36221.3	-14766.9	0.895129	0.760398	0.0100265	-0.546089
2539	-36221.3	-14766.9	0.907611	0.756972	0.00993383	-0.452225
2539.02	-36221.3	-14767	0.919316	0.753533	0.00999656	-0.364376
2539.04	-36221.3	-14767	0.930997	0.750188	0.0100182	-0.285357
2539.05	-36221.3	-14767	0.942653	0.746864	0.0100009	-0.213248
2539.07	-36221.3	-14767	0.954251	0.743461	0.00999539	-0.145691
2539.09	-36221.3	-14767	0.966667	0.74	0.01	-0.0849673
2539.1	-36221.3	-14767	0.98049	0.736541	0.0100012	-0.0339511
2539.12	-36221.4	-14767.1	0.994088	0.733135	0.00999994	0.00765283
2539.14	-36221.4	-14767.1	1.00602	0.729805	0.00999968	0.0408926
2539.15	-36221.4	-14767.1	1.01734	0.726468	0.01	0.0666866
2539.17	-36221.4	-14767.1	1.02923	0.723054	0.0100001	0.0860815
2539.19	-36221.4	-14767.1	1.04144	0.719592	0.01	0.100646
2539.21	-36221.4	-14767.1	1.05354	0.716137	0.0100001	0.111764
2539.22	-36221.4	-14767.2	1.0654	0.712741	0.00999994	0.119999
2539.24	-36221.4	-14767.2	1.07704	0.709415	0.00999961	0.125901
2539.26	-36221.4	-14767.2	1.08875	0.706071	0.0100002	0.130349
2539.27	-36221.4	-14767.2	1.10073	0.702648	0.0100014	0.133976
2539.29	-36221.4	-14767.2	1.11285	0.699184	0.00999882	0.136726
2539.31	-36221.4	-14767.2	1.12493	0.695734	0.00999473	0.138565
2539.32	-36221.4	-14767.3	1.13679	0.692346	0.0100057	0.139714
2539.34	-36221.4	-14767.3	1.14842	0.689022	0.0100205	0.14035
2539.36	-36221.4	-14767.3	1.16015	0.685674	0.00997876	0.140534
2539.38	-36221.5	-14767.3	1.17215	0.682249	0.00992718	0.140471
2539.39	-36221.5	-14767.3	1.18429	0.678767	0.0100963	0.140635
2539.41	-36221.5	-14767.3	1.19636	0.675304	0.0102653	0.141203
2539.43	-36221.5	-14767.4	1.20813	0.671997	0.00954323	0.141908
2539.44	-36221.5	-14767.4	1.2197	0.668736	0.00780394	0.143229
2539.46	-36221.5	-14767.4	1.23167	0.665048	0.00593662	0.146618
2539.48	-36221.5	-14767.4	1.24386	0.658913	0.00427676	0.153109
2539.49	-36221.5	-14767.4	1.25512	0.646507	0.00240635	0.163152
2539.51	-36221.5	-14767.5	1.2653	0.627247	0.000568259	0.177588
2539.53	-36221.5	-14767.5	1.27536	0.603986	-0.000277364	0.197715
2539.55	-36221.5	-14767.5	1.28544	0.575998	-0.000139263	0.224525
2539.56	-36221.5	-14767.5	1.2949	0.539208	7.20458e-05	0.258718
2539.58	-36221.5	-14767.6	1.30342	0.492134	3.20977e-05	0.301195
2539.6	-36221.6	-14767.6	1.31103	0.435813	-1.99723e-05	0.352936
2539.61	-36221.6	-14767.6	1.3178	0.371252	-7.237e-06	0.413002
2539.63	-36221.6	-14767.6	1.32378	0.299284	5.42158e-06	0.479113
2539.65	-36221.6	-14767.6	1.32866	0.219899	1.65639e-06	0.551247
2539.66	-36221.6	-14767.7	1.33185	0.13276	-5.19576e-07	0.63056
2539.68	-36221.6	-14767.7	1.33324	0.0406546	5.22483e-07	0.713425
2539.7	-36221.6	-14767.7	1.33298	-0.0515954	-3.42286e-06	0.79319
2539.72	-36221.6	-14767.7	1.33083	-0.140087	-2.91026e-06	0.865601
2539.73	-36221.6	-14767.7	1.32652	-0.221816	1.54138e-05	0.927798
2539.75	-36221.6	-14767.8	1.3212	-0.29661	1.14018e-05	0.976642
2539.77	-36221.6	-14767.8	1.31641	-0.365818	-5.74254e-05	1.00923
2539.78	-36221.6	-14767.8	1.31115	-0.431807	-3.32509e-05	1.02583
2539.8	-36221.6	-14767.8	1.30356	-0.496889	0.000227102	1.02825
2539.82	-36221.7	-14767.8	1.29442	-0.559589	8.74214e-05	1.01825
2539.84	-36221.7	-14767.9	1.28519	-0.617932	-0.00119572	0.997682
2539.85	-36221.7	-14767.9	1.27474	-0.676185	-0.00311085	0.96894
2539.87	-36221.7	-14767.9	1.26157	-0.738941	-0.00486098	0.934757
2539.89	-36221.7	-14767.9	1.24746	-0.800008	-0.00655909	0.898621
2539.9	-36221.7	-14767.9	1.23451	-0.851689	-0.00845866	0.863412
