# Supplementary material for: Extraction of driving behavior primitives considering driver expectation and vehicle dynamics
Source: PLoS One. 2025 Dec 31;20(12):e0340123. doi: 10.1371/journal.pone.0340123 (PMC12755792; doi:10.1371/journal.pone.0340123)
Supplement: S2 File — The dataset utilized in this study is organized into two main folders, categorizing driving scenarios into straight driving and turning maneuvers. These folders contain the raw, unprocessed behavioral data. For a detailed description of the variables and format within the.xlsx files, please refer to the accompanying readme.txt file. (ZIP) [file pone.0340123.s002.zip › DataSetForPimitiveExaction-2/turning/d2c22_w_4.xlsx]

## Sheet: Sheet1
2588.95	-36226.4	-14780.6	0.0348186	0.610584	0.00765941	-0.0379958
2588.96	-36226.4	-14780.6	0.0459191	0.670291	0.00553543	-0.11312
2588.98	-36226.4	-14780.6	0.057543	0.738127	0.00378299	-0.169948
2589	-36226.4	-14780.6	0.0701685	0.792913	0.00320728	-0.220518
2589.02	-36226.4	-14780.6	0.0839863	0.828683	0.00339415	-0.267502
2589.03	-36226.5	-14780.6	0.0988801	0.854311	0.00294614	-0.30481
2589.05	-36226.5	-14780.6	0.114454	0.874237	0.00279309	-0.331942
2589.07	-36226.4	-14780.6	0.130121	0.888894	0.00541896	-0.352918
2589.08	-36226.4	-14780.6	0.145538	0.898277	0.00926565	-0.369544
2589.1	-36226.5	-14780.6	0.160578	0.902366	0.0104697	-0.38207
2589.12	-36226.4	-14780.6	0.175537	0.903222	0.00994425	-0.391121
2589.13	-36226.5	-14780.6	0.190886	0.903786	0.0110118	-0.397548
2589.15	-36226.5	-14780.6	0.206396	0.903697	0.0130366	-0.40215
2589.17	-36226.4	-14780.7	0.221521	0.901068	0.0134799	-0.40562
2589.19	-36226.4	-14780.7	0.236454	0.897359	0.0132184	-0.408081
2589.2	-36226.5	-14780.7	0.251693	0.895247	0.0144663	-0.4094
2589.22	-36226.5	-14780.7	0.267242	0.893746	0.0164212	-0.409643
2589.24	-36226.5	-14780.7	0.28285	0.890569	0.0171042	-0.408894
2589.25	-36226.5	-14780.7	0.298222	0.886986	0.0167279	-0.406702
2589.27	-36226.5	-14780.7	0.313167	0.885143	0.0163497	-0.402491
2589.29	-36226.5	-14780.7	0.328192	0.883617	0.0165789	-0.396277
2589.3	-36226.5	-14780.7	0.343806	0.880346	0.0177827	-0.388273
2589.32	-36226.5	-14780.7	0.359136	0.876823	0.0198567	-0.378613
2589.34	-36226.5	-14780.7	0.373182	0.875037	0.0222794	-0.36757
2589.36	-36226.5	-14780.7	0.386667	0.873333	0.0233333	-0.356209
2589.37	-36226.5	-14780.7	0.400479	0.869884	0.0218068	-0.345623
2589.39	-36226.5	-14780.7	0.414115	0.86652	0.0199357	-0.336069
2589.41	-36226.5	-14780.7	0.427185	0.864919	0.0197889	-0.327697
2589.42	-36226.5	-14780.7	0.440847	0.86318	0.0199833	-0.321015
2589.44	-36226.5	-14780.7	0.456036	0.859698	0.0194053	-0.316388
2589.46	-36226.5	-14780.7	0.471851	0.856367	0.02027	-0.313451
2589.47	-36226.5	-14780.8	0.48737	0.85468	0.0238815	-0.31184
2589.49	-36226.5	-14780.8	0.502705	0.852919	0.02701	-0.311613
2589.51	-36226.5	-14780.8	0.517917	0.849741	0.0273274	-0.312826
2589.53	-36226.5	-14780.8	0.532504	0.846024	0.0265503	-0.315348
2589.54	-36226.5	-14780.8	0.546264	0.842567	0.0263437	-0.319004
2589.56	-36226.5	-14780.8	0.559909	0.8392	0.0268447	-0.323593
2589.58	-36226.5	-14780.8	0.573777	0.835753	0.0281993	-0.328996
2589.59	-36226.5	-14780.8	0.58719	0.832342	0.0310082	-0.335275
2589.61	-36226.5	-14780.8	0.600211	0.829019	0.0347731	-0.342314
2589.63	-36226.5	-14780.8	0.614374	0.825673	0.0370282	-0.349659
2589.64	-36226.5	-14780.8	0.630013	0.822243	0.0369292	-0.356973
2589.66	-36226.5	-14780.9	0.645168	0.818776	0.0367467	-0.364184
2589.68	-36226.5	-14780.9	0.6589	0.81533	0.0381973	-0.371054
2589.7	-36226.5	-14780.9	0.672098	0.811954	0.0417063	-0.377072
2589.71	-36226.5	-14780.9	0.685401	0.808633	0.0468185	-0.382032
2589.73	-36226.6	-14780.9	0.698945	0.805272	0.0520941	-0.386127
2589.75	-36226.6	-14780.9	0.7127	0.801835	0.0558851	-0.389522
2589.76	-36226.6	-14780.9	0.726471	0.798368	0.056448	-0.392307
2589.78	-36226.6	-14780.9	0.740197	0.794927	0.0543595	-0.394547
2589.8	-36226.6	-14780.9	0.753949	0.791566	0.0526297	-0.396297
2589.82	-36226.6	-14781	0.767361	0.788248	0.0527043	-0.397865
2589.83	-36226.6	-14781	0.779714	0.784856	0.0544747	-0.399767
2589.85	-36226.6	-14781	0.791547	0.781405	0.0579888	-0.40207
2589.87	-36226.6	-14781	0.804468	0.778022	0.063367	-0.404452
2589.88	-36226.6	-14781	0.818423	0.774602	0.0687449	-0.407249
2589.9	-36226.6	-14781	0.832099	0.770924	0.0709615	-0.411254
2589.92	-36226.6	-14781	0.845323	0.767565	0.070366	-0.416366
2589.93	-36226.6	-14781	0.858699	0.765512	0.069598	-0.421939
2589.95	-36226.6	-14781.1	0.872512	0.763976	0.0697661	-0.428195
2589.97	-36226.6	-14781.1	0.886728	0.761176	0.0708904	-0.435793
2589.99	-36226.6	-14781.1	0.900371	0.757486	0.0727994	-0.443794
2590	-36226.6	-14781.1	0.912238	0.754304	0.0753049	-0.450549
2590.02	-36226.6	-14781.1	0.923727	0.750982	0.0789038	-0.456223
2590.04	-36226.7	-14781.1	0.937097	0.746146	0.0841548	-0.461721
2590.05	-36226.7	-14781.1	0.951043	0.740823	0.0893155	-0.466605
2590.07	-36226.7	-14781.2	0.96306	0.736889	0.0919912	-0.469976
2590.09	-36226.7	-14781.2	0.974488	0.733878	0.093119	-0.472363
2590.1	-36226.7	-14781.2	0.987766	0.730546	0.0947064	-0.47473
2590.12	-36226.7	-14781.2	1.00176	0.727053	0.0964983	-0.47691
2590.14	-36226.7	-14781.2	1.01432	0.723912	0.0976936	-0.478376
2590.15	-36226.7	-14781.2	1.02598	0.72026	0.0997982	-0.479261
2590.17	-36226.7	-14781.2	1.03794	0.7152	0.104449	-0.479889
2590.19	-36226.7	-14781.3	1.05	0.71	0.11	-0.480392
2590.21	-36226.7	-14781.3	1.0617	0.706135	0.114248	-0.480864
2590.22	-36226.7	-14781.3	1.07333	0.703333	0.116667	-0.481481
2590.24	-36226.7	-14781.3	1.08526	0.701123	0.117277	-0.482419
2590.26	-36226.8	-14781.3	1.09738	0.699974	0.116603	-0.48375
2590.27	-36226.8	-14781.3	1.10948	0.700078	0.115167	-0.485434
2590.29	-36226.8	-14781.4	1.12138	0.699904	0.113049	-0.487112
2590.31	-36226.8	-14781.4	1.13303	0.698342	0.110729	-0.48842
2590.32	-36226.8	-14781.4	1.14472	0.696479	0.110078	-0.489159
2590.34	-36226.8	-14781.4	1.15669	0.695065	0.111917	-0.489277
2590.36	-36226.8	-14781.4	1.16881	0.692802	0.113425	-0.489058
2590.38	-36226.8	-14781.4	1.1809	0.689139	0.112316	-0.488649
2590.39	-36226.8	-14781.5	1.19276	0.686146	0.109102	-0.487741
2590.41	-36226.8	-14781.5	1.20439	0.684725	0.104446	-0.486439
2590.43	-36226.8	-14781.5	1.21612	0.682659	0.0984851	-0.485811
2590.44	-36226.9	-14781.5	1.22813	0.678982	0.0915852	-0.486344
2590.46	-36226.9	-14781.5	1.24021	0.676016	0.084709	-0.487125
2590.48	-36226.9	-14781.6	1.25203	0.674623	0.0790719	-0.487909
2590.49	-36226.9	-14781.6	1.26319	0.672484	0.0761845	-0.489882
2590.51	-36226.9	-14781.6	1.27355	0.668795	0.0761846	-0.493328
2590.53	-36226.9	-14781.6	1.28349	0.665867	0.0768161	-0.496753
2590.55	-36226.9	-14781.6	1.29361	0.664386	0.076794	-0.499487
2590.56	-36226.9	-14781.7	1.30476	0.662233	0.0766069	-0.502312
2590.58	-36226.9	-14781.7	1.31691	0.658678	0.0766002	-0.505269
2590.6	-36226.9	-14781.7	1.32888	0.654995	0.0767531	-0.507348
2590.61	-36226.9	-14781.7	1.34044	0.651713	0.0768214	-0.508357
2590.63	-36227	-14781.7	1.35237	0.64843	0.0763871	-0.509037
2590.65	-36227	-14781.8	1.36454	0.644979	0.0761572	-0.50964
2590.66	-36227	-14781.8	1.37578	0.64149	0.0779644	-0.509856
2590.68	-36227	-14781.8	1.38594	0.638055	0.0816951	-0.509792
2590.7	-36227	-14781.8	1.39582	0.634711	0.0854644	-0.509944
2590.72	-36227	-14781.8	1.40583	0.631392	0.0887008	-0.51053
2590.73	-36227	-14781.9	1.41601	0.62797	0.0919142	-0.51152
2590.75	-36227	-14781.9	1.42634	0.624516	0.0953752	-0.512688
2590.77	-36227	-14781.9	1.43672	0.621225	0.0990953	-0.51366
2590.78	-36227.1	-14781.9	1.44701	0.617795	0.102519	-0.514145
2590.8	-36227.1	-14781.9	1.45707	0.613617	0.104818	-0.513903
2590.82	-36227.1	-14782	1.46704	0.608408	0.106268	-0.512614
2590.84	-36227.1	-14782	1.4772	0.602113	0.107733	-0.509979
2590.85	-36227.1	-14782	1.48755	0.59505	0.109529	-0.506361
2590.87	-36227.1	-14782	1.49794	0.587775	0.111578	-0.502451
2590.89	-36227.1	-14782.1	1.50821	0.581061	0.113175	-0.498515
2590.9	-36227.1	-14782.1	1.51824	0.575601	0.113525	-0.494608
2590.92	-36227.1	-14782.1	1.52822	0.570846	0.113326	-0.490838
2590.94	-36227.2	-14782.1	1.53843	0.565861	0.113615	-0.487315
2590.95	-36227.2	-14782.2	1.54878	0.560618	0.113462	-0.484033
2590.97	-36227.2	-14782.2	1.55908	0.55542	0.11165	-0.480873
2590.99	-36227.2	-14782.2	1.56939	0.5503	0.110027	-0.477355
2591.01	-36227.2	-14782.2	1.57975	0.545221	0.110856	-0.473083
2591.02	-36227.2	-14782.2	1.58947	0.540283	0.11319	-0.468656
2591.04	-36227.2	-14782.3	1.59788	0.535593	0.115444	-0.464776
2591.06	-36227.3	-14782.3	1.60553	0.53109	0.117576	-0.461226
2591.07	-36227.3	-14782.3	1.61333	0.526667	0.12	-0.457516
2591.09	-36227.3	-14782.3	1.62197	0.522223	0.123022	-0.453291
2591.11	-36227.3	-14782.4	1.6312	0.517702	0.12651	-0.448739
2591.12	-36227.3	-14782.4	1.64054	0.513056	0.13022	-0.444182
2591.14	-36227.3	-14782.4	1.64967	0.508306	0.133913	-0.439874
2591.16	-36227.3	-14782.4	1.65867	0.503703	0.137356	-0.435832
2591.17	-36227.4	-14782.5	1.66775	0.499543	0.140316	-0.432025
2591.19	-36227.4	-14782.5	1.67698	0.495972	0.142704	-0.428442
2591.21	-36227.4	-14782.5	1.68611	0.492708	0.144834	-0.425134
2591.23	-36227.4	-14782.5	1.69483	0.489397	0.14709	-0.42216
2591.24	-36227.4	-14782.6	1.70296	0.485869	0.149614	-0.419579
2591.26	-36227.4	-14782.6	1.71076	0.4824	0.151969	-0.417436
2591.28	-36227.4	-14782.6	1.7185	0.479331	0.153639	-0.415778
2591.29	-36227.4	-14782.6	1.72637	0.476829	0.154544	-0.41464
2591.31	-36227.5	-14782.7	1.73434	0.474714	0.155486	-0.414038
2591.33	-36227.5	-14782.7	1.74236	0.472767	0.157367	-0.413986
2591.34	-36227.5	-14782.7	1.75037	0.471034	0.160515	-0.414548
2591.36	-36227.5	-14782.8	1.7583	0.470017	0.16427	-0.415873
2591.38	-36227.5	-14782.8	1.76605	0.47026	0.167884	-0.418117
2591.4	-36227.5	-14782.8	1.77372	0.471939	0.17111	-0.421326
2591.41	-36227.6	-14782.8	1.78169	0.474699	0.174439	-0.425379
2591.43	-36227.6	-14782.9	1.79032	0.478148	0.178406	-0.430144
2591.45	-36227.6	-14782.9	1.79953	0.482175	0.183039	-0.435484
2591.46	-36227.6	-14782.9	1.80871	0.487017	0.187723	-0.441259
2591.48	-36227.6	-14782.9	1.81722	0.492921	0.191823	-0.447325
2591.5	-36227.6	-14783	1.82505	0.499713	0.195236	-0.453451
2591.51	-36227.6	-14783	1.83283	0.506771	0.19843	-0.459307
2591.53	-36227.7	-14783	1.84121	0.513463	0.201878	-0.464565
2591.55	-36227.7	-14783	1.85028	0.519463	0.205531	-0.469033
2591.57	-36227.7	-14783.1	1.85956	0.524724	0.208855	-0.472638
2591.58	-36227.7	-14783.1	1.86861	0.52921	0.211351	-0.47532
2591.6	-36227.7	-14783.1	1.87747	0.532909	0.213299	-0.477098
2591.62	-36227.7	-14783.2	1.88662	0.535824	0.215599	-0.478055
2591.63	-36227.8	-14783.2	1.89646	0.53796	0.219093	-0.478274
2591.65	-36227.8	-14783.2	1.90681	0.53933	0.223676	-0.477774
2591.67	-36227.8	-14783.2	1.91708	0.539955	0.228599	-0.47654
2591.68	-36227.8	-14783.3	1.92672	0.53985	0.233175	-0.474569
2591.7	-36227.8	-14783.3	1.93576	0.538965	0.237504	-0.472012
2591.72	-36227.8	-14783.3	1.94458	0.537214	0.242138	-0.469114
2591.74	-36227.9	-14783.3	1.95352	0.534541	0.247542	-0.466088
2591.75	-36227.9	-14783.4	1.96261	0.531145	0.253415	-0.462877
2591.77	-36227.9	-14783.4	1.97173	0.527353	0.259075	-0.459291
2591.79	-36227.9	-14783.4	1.98078	0.523419	0.264031	-0.455184
2591.8	-36227.9	-14783.5	1.98981	0.519115	0.269118	-0.450693
2591.82	-36228	-14783.5	1.99892	0.514007	0.275725	-0.446074
2591.84	-36228	-14783.5	2.00816	0.507782	0.284975	-0.441517
2591.86	-36228	-14783.5	2.01735	0.500818	0.29646	-0.436833
2591.87	-36228	-14783.6	2.02617	0.49374	0.309229	-0.431696
2591.89	-36228	-14783.6	2.03441	0.487016	0.32247	-0.425863
2591.91	-36228.1	-14783.6	2.04226	0.480378	0.336041	-0.419491
2591.92	-36228.1	-14783.7	2.05	0.473333	0.35	-0.412854
2591.94	-36228.1	-14783.7	2.05787	0.465567	0.364384	-0.406181
2591.96	-36228.1	-14783.7	2.06584	0.457455	0.379148	-0.399515
2591.97	-36228.1	-14783.8	2.0738	0.449551	0.394228	-0.392854
2591.99	-36228.2	-14783.8	2.0817	0.442267	0.409457	-0.386246
2592.01	-36228.2	-14783.8	2.08961	0.435558	0.424321	-0.379904
2592.03	-36228.2	-14783.8	2.09762	0.429279	0.438235	-0.374077
2592.04	-36228.2	-14783.9	2.10574	0.423327	0.450762	-0.368964
2592.06	-36228.2	-14783.9	2.11373	0.417703	0.461875	-0.364625
2592.08	-36228.3	-14783.9	2.12129	0.412429	0.471622	-0.361093
2592.09	-36228.3	-14784	2.12828	0.407537	0.479722	-0.358358
2592.11	-36228.3	-14784	2.13495	0.40308	0.485109	-0.356308
2592.13	-36228.3	-14784	2.14157	0.399113	0.486614	-0.354811
2592.14	-36228.4	-14784	2.14832	0.3956	0.48413	-0.353769
2592.16	-36228.4	-14784.1	2.15516	0.392316	0.479706	-0.353146
2592.18	-36228.4	-14784.1	2.16201	0.389013	0.47563	-0.35291
2592.19	-36228.4	-14784.1	2.16882	0.385583	0.472793	-0.352949
2592.21	-36228.4	-14784.2	2.17561	0.382152	0.469669	-0.353013
2592.23	-36228.5	-14784.2	2.1824	0.378863	0.464527	-0.352836
2592.25	-36228.5	-14784.2	2.18919	0.375673	0.457223	-0.352283
2592.26	-36228.5	-14784.3	2.19599	0.372256	0.449959	-0.351405
2592.28	-36228.5	-14784.3	2.20281	0.368274	0.445076	-0.350263
2592.3	-36228.6	-14784.3	2.20962	0.363728	0.443276	-0.348784
2592.31	-36228.6	-14784.3	2.21642	0.359046	0.443193	-0.346726
2592.33	-36228.6	-14784.4	2.22317	0.354661	0.443392	-0.343843
2592.35	-36228.6	-14784.4	2.22992	0.350485	0.44406	-0.340088
2592.36	-36228.7	-14784.4	2.23674	0.34586	0.447139	-0.335626
2592.38	-36228.7	-14784.5	2.24371	0.340137	0.45456	-0.330627
2592.4	-36228.7	-14784.5	2.2507	0.33336	0.466301	-0.325072
2592.42	-36228.7	-14784.5	2.2574	0.326216	0.480529	-0.318765
2592.43	-36228.8	-14784.5	2.26352	0.319371	0.495411	-0.311529
2592.45	-36228.8	-14784.6	2.26915	0.312801	0.510162	-0.303481
2592.47	-36228.8	-14784.6	2.27467	0.305937	0.52483	-0.294979
2592.48	-36228.8	-14784.6	2.28044	0.298255	0.539448	-0.286374
2592.5	-36228.9	-14784.7	2.28631	0.290043	0.553594	-0.277823
2592.52	-36228.9	-14784.7	2.29184	0.282142	0.566532	-0.269356
2592.53	-36228.9	-14784.7	2.29662	0.275322	0.577598	-0.261013
2592.55	-36228.9	-14784.8	2.30093	0.269587	0.58688	-0.253001
2592.57	-36229	-14784.8	2.30549	0.264489	0.594904	-0.245621
2592.59	-36229	-14784.8	2.31086	0.259624	0.602118	-0.239137
2592.6	-36229	-14784.8	2.31676	0.254971	0.608269	-0.233498
2592.62	-36229.1	-14784.9	2.32242	0.250701	0.612759	-0.2285
2592.64	-36229.1	-14784.9	2.32722	0.246948	0.615142	-0.223956
2592.65	-36229.1	-14784.9	2.33153	0.243585	0.616053	-0.219817
2592.67	-36229.1	-14785	2.33608	0.240378	0.61658	-0.216096
2592.69	-36229.2	-14785	2.34147	0.237116	0.617525	-0.212791
2592.7	-36229.2	-14785	2.34734	0.233732	0.618071	-0.209832
2592.72	-36229.2	-14785	2.35302	0.230212	0.616825	-0.207125
2592.74	-36229.3	-14785.1	2.35798	0.226582	0.612884	-0.204604
2592.76	-36229.3	-14785.1	2.3624	0.22308	0.607678	-0.202338
2592.77	-36229.3	-14785.1	2.36667	0.22	0.603333	-0.200436
2592.79	-36229.4	-14785.2	2.3711	0.217527	0.601354	-0.198973
2592.81	-36229.4	-14785.2	2.37567	0.215387	0.600752	-0.197899
2592.82	-36229.4	-14785.2	2.38027	0.213196	0.599916	-0.197129
2592.84	-36229.4	-14785.2	2.38483	0.210735	0.597784	-0.196592
2592.86	-36229.5	-14785.3	2.38935	0.208346	0.595145	-0.196248
2592.88	-36229.5	-14785.3	2.39387	0.206491	0.593174	-0.196064
2592.89	-36229.5	-14785.3	2.39839	0.205368	0.59242	-0.196006
2592.91	-36229.6	-14785.3	2.40293	0.204434	0.591677	-0.19603
2592.93	-36229.6	-14785.4	2.40747	0.20302	0.589429	-0.19609
2592.94	-36229.6	-14785.4	2.412	0.200809	0.584825	-0.19614
2592.96	-36229.7	-14785.4	2.41653	0.198332	0.578596	-0.19614
2592.98	-36229.7	-14785.5	2.42107	0.196243	0.5717	-0.196046
2592.99	-36229.7	-14785.5	2.4256	0.194879	0.564813	-0.195816
2593.01	-36229.8	-14785.5	2.43013	0.193942	0.558035	-0.195408
2593.03	-36229.8	-14785.5	2.43467	0.193058	0.551399	-0.194778
2593.05	-36229.8	-14785.6	2.4392	0.192003	0.545096	-0.193884
2593.06	-36229.9	-14785.6	2.44373	0.190814	0.539584	-0.192683
2593.08	-36229.9	-14785.6	2.44827	0.189549	0.535341	-0.19113
2593.1	-36229.9	-14785.6	2.4528	0.1883	0.532508	-0.189185
2593.11	-36230	-14785.7	2.45733	0.187195	0.530723	-0.186805
2593.13	-36230	-14785.7	2.46187	0.18636	0.529592	-0.183949
2593.15	-36230	-14785.7	2.46642	0.185613	0.529033	-0.180573
2593.16	-36230.1	-14785.8	2.47095	0.184383	0.529357	-0.176628
2593.18	-36230.1	-14785.8	2.47544	0.182098	0.53089	-0.172064
2593.2	-36230.1	-14785.8	2.47993	0.178769	0.533735	-0.166848
2593.21	-36230.2	-14785.8	2.48448	0.175037	0.53775	-0.16096
2593.23	-36230.2	-14785.9	2.48916	0.171546	0.542792	-0.154387
2593.25	-36230.2	-14785.9	2.49387	0.168343	0.548933	-0.147182
2593.27	-36230.3	-14785.9	2.49831	0.164926	0.556444	-0.139464
2593.28	-36230.3	-14785.9	2.50223	0.160808	0.565561	-0.131352
2593.3	-36230.3	-14786	2.50565	0.156125	0.575863	-0.122925
2593.32	-36230.4	-14786	2.50886	0.151499	0.586403	-0.114233
2593.33	-36230.4	-14786	2.51214	0.14752	0.596284	-0.105332
2593.35	-36230.5	-14786	2.51554	0.144159	0.605385	-0.0963606
2593.37	-36230.5	-14786.1	2.51899	0.140971	0.614111	-0.0875159
2593.38	-36230.5	-14786.1	2.52242	0.13755	0.622813	-0.0789946
2593.4	-36230.6	-14786.1	2.52582	0.133996	0.631177	-0.0709885
2593.42	-36230.6	-14786.1	2.5292	0.130696	0.638503	-0.0636868
2593.44	-36230.6	-14786.2	2.53259	0.127992	0.644143	-0.0572888
2593.45	-36230.7	-14786.2	2.536	0.125773	0.64791	-0.0520821
2593.47	-36230.7	-14786.2	2.5394	0.123707	0.649845	-0.0483975
2593.49	-36230.7	-14786.2	2.5428	0.121506	0.649965	-0.0465142
2593.5	-36230.8	-14786.3	2.5462	0.119193	0.648093	-0.0463534
2593.52	-36230.8	-14786.3	2.5496	0.116924	0.643977	-0.047686
2593.54	-36230.9	-14786.3	2.553	0.114803	0.637502	-0.0502584
2593.55	-36230.9	-14786.3	2.55639	0.112645	0.629358	-0.0536787
2593.57	-36230.9	-14786.4	2.5598	0.110162	0.620521	-0.0575058
2593.59	-36231	-14786.4	2.56321	0.107136	0.61187	-0.0613159
2593.61	-36231	-14786.4	2.56662	0.103678	0.603824	-0.0647661
2593.62	-36231.1	-14786.4	2.57	0.1	0.596667	-0.0675381
2593.64	-36231.1	-14786.5	2.57335	0.096316	0.590674	-0.0693527
2593.66	-36231.1	-14786.5	2.57672	0.0928525	0.586105	-0.0700871
2593.67	-36231.2	-14786.5	2.58021	0.0898393	0.583214	-0.0696578
2593.69	-36231.2	-14786.5	2.58381	0.0873925	0.582104	-0.0680762
2593.71	-36231.2	-14786.6	2.58728	0.0852483	0.582368	-0.0656712
2593.72	-36231.3	-14786.6	2.59033	0.0830631	0.583494	-0.0628381
2593.74	-36231.3	-14786.6	2.5928	0.0806562	0.58514	-0.0598907
2593.76	-36231.4	-14786.6	2.59494	0.078306	0.587446	-0.0569122
2593.78	-36231.4	-14786.6	2.59705	0.0763707	0.590637	-0.0539456
2593.79	-36231.4	-14786.7	2.59931	0.0750305	0.594773	-0.0510769
2593.81	-36231.5	-14786.7	2.60163	0.0740419	0.599524	-0.0484951
2593.83	-36231.5	-14786.7	2.60384	0.0731004	0.604506	-0.0464032
2593.84	-36231.6	-14786.7	2.60594	0.0720182	0.609373	-0.0449155
2593.86	-36231.6	-14786.8	2.60818	0.0708433	0.613862	-0.0439663
2593.88	-36231.6	-14786.8	2.61084	0.0696524	0.617722	-0.0434681
2593.89	-36231.7	-14786.8	2.61405	0.0684947	0.620725	-0.0433252
2593.91	-36231.7	-14786.8	2.61761	0.0673735	0.622693	-0.0434279
2593.93	-36231.8	-14786.8	2.62131	0.0662867	0.623455	-0.043666
2593.95	-36231.8	-14786.9	2.62492	0.0652057	0.622967	-0.0439789
2593.96	-36231.8	-14786.9	2.62826	0.064063	0.62138	-0.044379
2593.98	-36231.9	-14786.9	2.6311	0.0627917	0.618861	-0.0448816
2594	-36231.9	-14786.9	2.63346	0.0614755	0.615634	-0.0454022
2594.01	-36232	-14786.9	2.63556	0.060387	0.611993	-0.0457304
2594.03	-36232	-14787	2.63768	0.0598009	0.608237	-0.0456529
2594.05	-36232.1	-14787	2.63992	0.0597313	0.604621	-0.0450964
2594.07	-36232.1	-14787	2.64223	0.0599102	0.601356	-0.0441384
2594.08	-36232.1	-14787	2.64457	0.060064	0.598634	-0.0428649
2594.1	-36232.2	-14787.1	2.64691	0.0600872	0.596358	-0.0413752
2594.12	-36232.2	-14787.1	2.6492	0.0600293	0.594161	-0.0397818
2594.13	-36232.3	-14787.1	2.65144	0.0599465	0.591707	-0.0381943
2594.15	-36232.3	-14787.1	2.65364	0.0598984	0.589191	-0.0366862
2594.17	-36232.3	-14787.1	2.65587	0.0599477	0.587162	-0.035306
2594.18	-36232.4	-14787.2	2.65816	0.06014	0.586133	-0.0341062
2594.2	-36232.4	-14787.2	2.66048	0.0603111	0.586057	-0.0331946
2594.22	-36232.5	-14787.2	2.66271	0.0601538	0.586501	-0.0327166
2594.24	-36232.5	-14787.2	2.66476	0.0593995	0.587079	-0.0327889
2594.25	-36232.6	-14787.2	2.66684	0.0581954	0.587928	-0.0332323
2594.27	-36232.6	-14787.2	2.66932	0.0569306	0.589483	-0.0336955
2594.29	-36232.6	-14787.3	2.6725	0.0559328	0.592115	-0.0338693
2594.3	-36232.7	-14787.3	2.67608	0.0549957	0.595582	-0.0338111
2594.32	-36232.7	-14787.3	2.67947	0.053649	0.599346	-0.0337594
2594.34	-36232.8	-14787.3	2.68215	0.0515309	0.602929	-0.0338993
2594.35	-36232.8	-14787.3	2.68431	0.0490338	0.606299	-0.0340398
2594.37	-36232.9	-14787.4	2.6864	0.0468669	0.609608	-0.0338325
2594.39	-36232.9	-14787.4	2.68879	0.0455679	0.612983	-0.0330124
2594.4	-36232.9	-14787.4	2.69122	0.0446896	0.616405	-0.0317949
2594.42	-36233	-14787.4	2.69324	0.0434358	0.619802	-0.0305655
2594.44	-36233	-14787.4	2.69452	0.0412462	0.623131	-0.0296332
2594.46	-36233.1	-14787.4	2.69546	0.0386885	0.626485	-0.028941
2594.47	-36233.1	-14787.5	2.69667	0.0366667	0.63	-0.0283224
2594.49	-36233.2	-14787.5	2.69857	0.0358572	0.633709	-0.0276857
2594.51	-36233.2	-14787.5	2.70096	0.0360264	0.637247	-0.0272357
2594.52	-36233.3	-14787.5	2.70348	0.0367131	0.640144	-0.027252
2594.54	-36233.3	-14787.5	2.70583	0.037578	0.64206	-0.0279228
2594.56	-36233.3	-14787.5	2.70806	0.0386901	0.643068	-0.0291316
2594.57	-36233.4	-14787.6	2.71026	0.0402039	0.643331	-0.0306981
2594.59	-36233.4	-14787.6	2.7125	0.0422017	0.642932	-0.0324671
2594.61	-36233.5	-14787.6	2.71477	0.044562	0.641727	-0.0343547
2594.63	-36233.5	-14787.6	2.71707	0.0471272	0.639533	-0.0362894
2594.64	-36233.6	-14787.6	2.71939	0.0497046	0.636356	-0.038213
2594.66	-36233.6	-14787.6	2.7217	0.0520173	0.63265	-0.0400985
2594.68	-36233.7	-14787.7	2.72401	0.0537791	0.628935	-0.041923
2594.69	-36233.7	-14787.7	2.7263	0.0549533	0.625487	-0.0436195
2594.71	-36233.8	-14787.7	2.72856	0.0559324	0.622166	-0.0450448
2594.73	-36233.8	-14787.7	2.73078	0.0571439	0.618794	-0.0460502
2594.74	-36233.8	-14787.7	2.73298	0.0586066	0.615343	-0.046598
2594.76	-36233.9	-14787.7	2.7352	0.0597392	0.612003	-0.0468135
2594.78	-36233.9	-14787.7	2.73748	0.0599209	0.608983	-0.046833
2594.8	-36234	-14787.8	2.73981	0.0590049	0.606416	-0.0466822
2594.81	-36234	-14787.8	2.74208	0.0575404	0.604329	-0.0462246
2594.83	-36234.1	-14787.8	2.74417	0.0561229	0.602738	-0.0453142
2594.85	-36234.1	-14787.8	2.74619	0.0549921	0.60155	-0.0439493
2594.86	-36234.2	-14787.8	2.74851	0.0539396	0.600541	-0.042309
2594.88	-36234.2	-14787.8	2.75152	0.0527386	0.599485	-0.0405787
2594.9	-36234.3	-14787.8	2.7551	0.0514248	0.598313	-0.0387953
2594.91	-36234.3	-14787.9	2.75868	0.0503178	0.59713	-0.0368361
2594.93	-36234.3	-14787.9	2.76165	0.0497314	0.59604	-0.0345787
2594.95	-36234.4	-14787.9	2.76396	0.0496712	0.594992	-0.0320312
2594.97	-36234.4	-14787.9	2.76596	0.0498977	0.593814	-0.0293055
2594.98	-36234.5	-14787.9	2.76802	0.0501693	0.592362	-0.0265088
2595	-36234.5	-14787.9	2.77023	0.0503016	0.590919	-0.0236539
2595.02	-36234.6	-14787.9	2.77252	0.050149	0.590057	-0.0206899
2595.03	-36234.6	-14787.9	2.77482	0.0495756	0.590298	-0.0175675
2595.05	-36234.7	-14788	2.77711	0.0485578	0.591472	-0.014278
2595.07	-36234.7	-14788	2.77935	0.047148	0.59294	-0.0108404
2595.09	-36234.8	-14788	2.78155	0.0453927	0.594119	-0.0072735
2595.1	-36234.8	-14788	2.78376	0.0432618	0.595085	-0.0035931
2595.12	-36234.9	-14788	2.78609	0.0406808	0.596296	0.000186929
2595.14	-36234.9	-14788	2.7886	0.0375988	0.59815	0.00405933
2595.15	-36235	-14788	2.79105	0.0341628	0.600499	0.00807156
2595.17	-36235	-14788	2.79305	0.0306183	0.602928	0.0122981
2595.19	-36235.1	-14788	2.79433	0.0271767	0.605097	0.0167803
2595.2	-36235.1	-14788.1	2.79525	0.0238144	0.607202	0.0213297
2595.22	-36235.2	-14788.1	2.79647	0.0204091	0.609667	0.0256617
2595.24	-36235.2	-14788.1	2.79849	0.0168802	0.61281	0.0295282
2595.26	-36235.2	-14788.1	2.80096	0.0133873	0.616354	0.032892
2595.27	-36235.3	-14788.1	2.80322	0.010175	0.61981	0.0357909
2595.29	-36235.3	-14788.1	2.80477	0.0074443	0.622752	0.0382401
2595.31	-36235.4	-14788.1	2.80579	0.0051872	0.625051	0.0401488
2595.32	-36235.4	-14788.1	2.80667	0.00333333	0.626667	0.0413943
2595.34	-36235.5	-14788.1	2.80771	0.00182883	0.627539	0.0419058
2595.36	-36235.5	-14788.1	2.8089	0.000685727	0.62753	0.0418187
2595.37	-36235.6	-14788.2	2.81015	-6.74523e-05	0.626485	0.0413204
2595.39	-36235.6	-14788.2	2.81135	-0.000412652	0.624268	0.0405382
2595.41	-36235.7	-14788.2	2.81247	-0.000361324	0.620807	0.0394307
2595.42	-36235.7	-14788.2	2.81344	6.99261e-05	0.616035	0.0379265
2595.44	-36235.8	-14788.2	2.81432	0.000877924	0.609959	0.0359823
2595.46	-36235.8	-14788.2	2.81543	0.00209741	0.602771	0.033632
2595.48	-36235.9	-14788.2	2.81714	0.0037693	0.5947	0.0309237
2595.49	-36235.9	-14788.2	2.81951	0.00587034	0.585957	0.0279562
2595.51	-36236	-14788.2	2.82194	0.00824745	0.576721	0.0249306
2595.53	-36236	-14788.2	2.82377	0.010732	0.567169	0.0220599
2595.54	-36236.1	-14788.2	2.82482	0.0131636	0.557614	0.0195192
2595.56	-36236.1	-14788.2	2.82576	0.0153962	0.548604	0.0174176
2595.58	-36236.2	-14788.2	2.82733	0.0172857	0.540706	0.0158579
2595.59	-36236.2	-14788.2	2.8297	0.0187291	0.534226	0.01496
2595.61	-36236.3	-14788.3	2.83215	0.019683	0.529096	0.0148686
2595.63	-36236.3	-14788.3	2.83395	0.0201129	0.525212	0.0157263
2595.65	-36236.4	-14788.3	2.83499	0.0201267	0.522445	0.0175403
2595.66	-36236.4	-14788.3	2.83594	0.0200114	0.520631	0.0201461
2595.68	-36236.5	-14788.3	2.83753	0.0200541	0.519606	0.0233713
2595.7	-36236.5	-14788.3	2.83983	0.0202377	0.519269	0.0271126
2595.71	-36236.6	-14788.3	2.84224	0.020217	0.519582	0.0313414
2595.73	-36236.6	-14788.3	2.84412	0.0196438	0.520519	0.0360311
2595.75	-36236.7	-14788.3	2.84534	0.0185193	0.522207	0.0411085
2595.76	-36236.7	-14788.3	2.84624	0.0172229	0.524937	0.0464502
2595.78	-36236.8	-14788.3	2.8472	0.0161309	0.528992	0.0519281
2595.8	-36236.8	-14788.3	2.84835	0.0151875	0.53438	0.0573664
2595.82	-36236.9	-14788.3	2.84957	0.0139366	0.540844	0.0625456
2595.83	-36236.9	-14788.3	2.85076	0.0119589	0.548124	0.0672574
2595.85	-36237	-14788.3	2.8519	0.00948855	0.555984	0.0714591
2595.87	-36237	-14788.3	2.85301	0.00720355	0.564209	0.07522
2595.88	-36237.1	-14788.4	2.85413	0.00570805	0.572574	0.0786083
2595.9	-36237.1	-14788.4	2.85526	0.0047736	0.580747	0.081656
2595.92	-36237.1	-14788.4	2.8564	0.00368834	0.58834	0.0843744
2595.93	-36237.2	-14788.4	2.85753	0.00183358	0.595007	0.0868032
2595.95	-36237.2	-14788.4	2.85867	-0.000587309	0.600769	0.0892217
2595.97	-36237.3	-14788.4	2.8598	-0.00296451	0.605831	0.0920273
2595.99	-36237.4	-14788.4	2.86094	-0.00475731	0.610338	0.0955754
2596	-36237.4	-14788.4	2.86207	-0.00591876	0.614032	0.099927
2596.02	-36237.5	-14788.4	2.8632	-0.00660898	0.61648	0.10502
2596.04	-36237.5	-14788.4	2.86432	-0.00696769	0.617302	0.110826
2596.05	-36237.5	-14788.4	2.86542	-0.00701393	0.616396	0.117521
2596.07	-36237.6	-14788.4	2.86654	-0.00672398	0.613758	0.125354
2596.09	-36237.6	-14788.4	2.86766	-0.00606646	0.609421	0.134472
2596.11	-36237.7	-14788.4	2.86881	-0.00496639	0.603622	0.144456
2596.12	-36237.8	-14788.4	2.87	-0.00333333	0.596667	0.154684
2596.14	-36237.8	-14788.4	2.87122	-0.00115897	0.588766	0.164644
2596.16	-36237.8	-14788.4	2.87238	0.00123666	0.579748	0.174256
2596.17	-36237.9	-14788.4	2.87339	0.00345144	0.569345	0.183545
2596.19	-36237.9	-14788.4	2.87422	0.00529949	0.557368	0.192677
2596.21	-36238	-14788.4	2.87522	0.00732049	0.543904	0.202286
2596.22	-36238	-14788.4	2.87678	0.010206	0.529094	0.213101
2596.24	-36238.1	-14788.4	2.87909	0.0143658	0.513184	0.225882
2596.26	-36238.1	-14788.4	2.88161	0.0192639	0.496766	0.241487
2596.28	-36238.2	-14788.4	2.88362	0.0241674	0.480503	0.260795
2596.29	-36238.3	-14788.4	2.88481	0.0286585	0.464731	0.284495
2596.31	-36238.3	-14788.4	2.88573	0.0330706	0.449006	0.312815
2596.33	-36238.4	-14788.4	2.88705	0.0378452	0.432772	0.345917
2596.34	-36238.4	-14788.4	2.88911	0.0432263	0.415577	0.383729
2596.36	-36238.4	-14788.4	2.89158	0.0490574	0.397173	0.425706
2596.38	-36238.5	-14788.4	2.89403	0.0551331	0.377345	0.471232
2596.39	-36238.5	-14788.4	2.89628	0.0611769	0.356453	0.518729
2596.41	-36238.6	-14788.4	2.89849	0.0667903	0.335841	0.564957
2596.43	-36238.6	-14788.4	2.90087	0.0715658	0.316949	0.60655
2596.44	-36238.7	-14788.4	2.90349	0.0752663	0.300879	0.642131
2596.46	-36238.7	-14788.4	2.90616	0.0779057	0.288247	0.673246
2596.48	-36238.8	-14788.4	2.90867	0.0795179	0.279629	0.701677
2596.5	-36238.8	-14788.4	2.91084	0.0801349	0.275597	0.729182
2596.51	-36238.9	-14788.4	2.91263	0.0797249	0.27659	0.756705
2596.53	-36238.9	-14788.4	2.91422	0.0781753	0.282879	0.784166
2596.55	-36239	-14788.4	2.91578	0.0753684	0.294724	0.811416
2596.56	-36239	-14788.4	2.91751	0.0711957	0.312368	0.838313
2596.58	-36239.1	-14788.4	2.91939	0.0657856	0.335584	0.86479
2596.6	-36239.1	-14788.4	2.92123	0.059523	0.363635	0.890861
2596.61	-36239.2	-14788.4	2.92281	0.0528054	0.395764	0.916546
2596.63	-36239.3	-14788.4	2.92393	0.0460258	0.431171	0.941864
2596.65	-36239.3	-14788.4	2.92469	0.0395037	0.468487	0.966813
2596.67	-36239.4	-14788.4	2.92536	0.0335005	0.505883	0.991377
2596.68	-36239.4	-14788.4	2.92625	0.028276	0.54152	1.01554
2596.7	-36239.5	-14788.4	2.92762	0.0240713	0.573614	1.03927
2596.72	-36239.5	-14788.4	2.92941	0.0208942	0.60108	1.06243
2596.73	-36239.5	-14788.4	2.93129	0.0185936	0.623311	1.08479
2596.75	-36239.6	-14788.4	2.93294	0.0170156	0.639708	1.10615
2596.77	-36239.6	-14788.4	2.93408	0.0160172	0.649727	1.12628
2596.78	-36239.7	-14788.4	2.93482	0.0155636	0.653363	1.14523
2596.8	-36239.8	-14788.4	2.93547	0.0156834	0.650926	1.16315
2596.82	-36239.8	-14788.4	2.93638	0.0164059	0.642731	1.18019
2596.84	-36239.9	-14788.4	2.93782	0.0177373	0.62918	1.19652
2596.85	-36239.9	-14788.4	2.93966	0.0194919	0.611412	1.21216
2596.87	-36240	-14788.4	2.94156	0.0213894	0.590927	1.22709
2596.89	-36240	-14788.4	2.94318	0.0231485	0.569229	1.2413
2596.9	-36240.1	-14788.4	2.94425	0.0245289	0.547749	1.25477
2596.92	-36240.1	-14788.4	2.94496	0.0255225	0.527496	1.26755
2596.94	-36240.2	-14788.4	2.94563	0.0262036	0.509332	1.2797
2596.95	-36240.2	-14788.4	2.94659	0.0266464	0.494118	1.29127
2596.97	-36240.3	-14788.4	2.94809	0.0269139	0.482579	1.30235
2596.99	-36240.3	-14788.4	2.94993	0.0270128	0.474791	1.313
2597.01	-36240.4	-14788.4	2.95179	0.0269336	0.470637	1.3233
2597.02	-36240.4	-14788.4	2.95333	0.0266667	0.47	1.33333
2597.04	-36240.5	-14788.3	2.95436	0.0261966	0.472672	1.34315
2597.06	-36240.5	-14788.3	2.95507	0.0254847	0.478078	1.35266
2597.07	-36240.6	-14788.3	2.95578	0.0244868	0.485552	1.36174
2597.09	-36240.6	-14788.3	2.95682	0.0231585	0.494429	1.37025
2597.11	-36240.7	-14788.3	2.95835	0.0215107	0.504055	1.37813
2597.12	-36240.7	-14788.3	2.96018	0.0197097	0.513821	1.38543
2597.14	-36240.8	-14788.3	2.96201	0.0179492	0.52312	1.39227
2597.16	-36240.8	-14788.3	2.96358	0.0164226	0.531348	1.39872
2597.18	-36240.9	-14788.3	2.96471	0.0152496	0.538016	1.40481
2597.19	-36240.9	-14788.3	2.96554	0.0143739	0.54291	1.4104
2597.21	-36241	-14788.3	2.9662	0.0137139	0.545856	1.41532
2597.23	-36241	-14788.3	2.96687	0.0131885	0.546678	1.41941
2597.24	-36241.1	-14788.3	2.96764	0.0127925	0.545241	1.42262
2597.26	-36241.1	-14788.3	2.96848	0.0126503	0.541471	1.42511
2597.28	-36241.2	-14788.3	2.96939	0.0128992	0.535302	1.42705
2597.3	-36241.2	-14788.3	2.97034	0.0136746	0.526673	1.42863
2597.31	-36241.3	-14788.3	2.97128	0.0150017	0.515862	1.43
2597.33	-36241.3	-14788.2	2.97217	0.0167444	0.503641	1.4313
2597.35	-36241.4	-14788.2	2.97295	0.0187537	0.490824	1.43267
2597.36	-36241.4	-14788.2	2.97356	0.0208799	0.478214	1.43423
2597.38	-36241.5	-14788.2	2.97409	0.0229562	0.466282	1.43629
2597.4	-36241.5	-14788.2	2.97478	0.0247945	0.455082	1.43933
2597.41	-36241.6	-14788.2	2.97591	0.026205	0.444642	1.44385
2597.43	-36241.6	-14788.2	2.97772	0.0270066	0.435019	1.45033
2597.45	-36241.7	-14788.2	2.98006	0.0271917	0.426855	1.45918
2597.46	-36241.7	-14788.2	2.98239	0.026913	0.421337	1.4707
2597.48	-36241.8	-14788.2	2.9842	0.0263212	0.419624	1.48515
2597.5	-36241.8	-14788.2	2.98541	0.0254011	0.421894	1.50228
2597.52	-36241.9	-14788.2	2.98634	0.0239845	0.427417	1.52131
2597.53	-36241.9	-14788.2	2.98732	0.0219295	0.435439	1.54146
2597.55	-36242	-14788.1	2.98845	0.0194979	0.445328	1.56237
2597.57	-36242	-14788.1	2.98965	0.0172258	0.456534	1.58395
2597.58	-36242.1	-14788.1	2.99083	0.0155978	0.468526	1.60608
2597.6	-36242.1	-14788.1	2.99198	0.0145244	0.480976	1.62845
2597.62	-36242.2	-14788.1	2.99308	0.0135822	0.493668	1.65063
2597.63	-36242.2	-14788.1	2.99414	0.0124044	0.506333	1.67224
2597.65	-36242.3	-14788.1	2.99523	0.0111236	0.518244	1.69333
2597.67	-36242.4	-14788.1	2.99644	0.0101197	0.528448	1.71419
2597.69	-36242.4	-14788.1	2.9978	0.00970953	0.536089	1.73506
2597.7	-36242.5	-14788.1	2.9991	0.00976681	0.540985	1.75611
2597.72	-36242.5	-14788.1	2.99995	0.00997931	0.543237	1.77743
2597.74	-36242.6	-14788	3.0001	0.0100796	0.543	1.79912
2597.75	-36242.6	-14788	2.99991	0.0100595	0.540715	1.82127
2597.77	-36242.7	-14788	2.99998	0.0100027	0.536925	1.84396
2597.79	-36242.7	-14788	3.00073	0.00997826	0.53211	1.86724
2597.8	-36242.8	-14788	3.00198	0.00998482	0.526442	1.89098
2597.82	-36242.8	-14788	3.00333	0.01	0.52	1.91503
2597.84	-36242.8	-14788	3.0045	0.0100061	0.512968	1.93923
2597.86	-36242.9	-14788	3.00557	0.0100041	0.505953	1.96336
2597.87	-36243	-14787.9	3.00674	0.00999978	0.499663	1.98723
2597.89	-36243	-14787.9	3.0081	0.00999755	0.494558	2.01066
2597.91	-36243.1	-14787.9	3.00933	0.00999789	0.490252	2.03358
2597.92	-36243.1	-14787.9	3.01004	0.0100004	0.486182	2.05598
2597.94	-36243.2	-14787.9	3.01007	0.0100038	0.482091	2.07779
2597.96	-36243.2	-14787.9	3.00989	0.0100045	0.478584	2.09884
2597.97	-36243.3	-14787.9	3.01009	0.00999824	0.476413	2.11894
2597.99	-36243.3	-14787.9	3.01099	0.00998666	0.475893	2.13794
2598.01	-36243.4	-14787.9	3.0123	0.00998463	0.476292	2.15586
2598.03	-36243.4	-14787.8	3.01363	0.0100088	0.476727	2.17272
2598.04	-36243.5	-14787.8	3.01475	0.0100514	0.476717	2.18847
2598.06	-36243.5	-14787.8	3.01583	0.0100551	0.476592	2.20299
2598.08	-36243.6	-14787.8	3.01705	0.00995798	0.476774	2.21613
2598.09	-36243.6	-14787.8	3.01841	0.00980102	0.477254	2.22782
2598.11	-36243.7	-14787.8	3.01956	0.00980298	0.47728	2.2381
2598.13	-36243.7	-14787.8	3.0201	0.0101977	0.476036	2.247
2598.14	-36243.8	-14787.8	3.02003	0.0110916	0.473221	2.25453
2598.16	-36243.8	-14787.7	3.01989	0.0124042	0.469291	2.26068
2598.18	-36243.9	-14787.7	3.02023	0.0140426	0.464751	2.26538
2598.2	-36243.9	-14787.7	3.02124	0.0160162	0.459697	2.26867
2598.21	-36244	-14787.7	3.0226	0.018463	0.453706	2.27067
2598.23	-36244	-14787.7	3.02395	0.0215185	0.446354	2.2715
2598.25	-36244.1	-14787.7	3.02514	0.0250248	0.438026	2.27138
2598.26	-36244.1	-14787.7	3.0262	0.0285082	0.429982	2.27063
2598.28	-36244.2	-14787.6	3.02718	0.0314965	0.423438	2.26955
2598.3	-36244.2	-14787.6	3.02817	0.0338681	0.417835	2.26798
2598.32	-36244.3	-14787.6	3.02934	0.0358266	0.410974	2.26537
2598.33	-36244.3	-14787.6	3.03084	0.0375843	0.400753	2.26117
2598.35	-36244.4	-14787.6	3.03259	0.0392908	0.388231	2.25541
2598.37	-36244.4	-14787.6	3.03436	0.0410292	0.37714	2.24864
2598.38	-36244.5	-14787.6	3.03607	0.0427545	0.367214	2.24069
2598.4	-36244.5	-14787.5	3.03777	0.0443511	0.355312	2.23096
2598.42	-36244.6	-14787.5	3.0395	0.0460671	0.343	2.22002
2598.43	-36244.6	-14787.5	3.0412	0.0482613	0.334688	2.20915
2598.45	-36244.7	-14787.5	3.04286	0.0498952	0.330672	2.1983
2598.47	-36244.7	-14787.5	3.04446	0.0493383	0.329001	2.18673
2598.49	-36244.8	-14787.5	3.04621	0.0471954	0.329483	2.17484
2598.5	-36244.8	-14787.4	3.04826	0.0451961	0.332837	2.16355
2598.52	-36244.9	-14787.4	3.04986	0.0436063	0.338752	2.15237
2598.54	-36244.9	-14787.4	3.05005	0.042008	0.346415	2.14025
2598.55	-36245	-14787.4	3.04991	0.0403074	0.355085	2.12673
2598.57	-36245	-14787.4	3.05108	0.0385564	0.364291	2.11153
2598.59	-36245.1	-14787.4	3.0531	0.0368574	0.375188	2.0938
2598.6	-36245.1	-14787.3	3.05489	0.0352665	0.388915	2.07268
2598.62	-36245.2	-14787.3	3.05656	0.0334565	0.402619	2.04836
2598.64	-36245.2	-14787.3	3.05846	0.0312701	0.412808	2.02124
2598.65	-36245.2	-14787.3	3.05994	0.0300083	0.419672	1.991
2598.67	-36245.3	-14787.3	3.06033	0.030966	0.423902	1.95723
2598.69	-36245.4	-14787.3	3.06	0.0333333	0.423333	1.92048
2598.71	-36245.4	-14787.2	3.05968	0.0361429	0.415333	1.88177
2598.72	-36245.5	-14787.2	3.06005	0.0403071	0.398776	1.84308
2598.74	-36245.5	-14787.2	3.06152	0.0465991	0.373499	1.80602
2598.76	-36245.6	-14787.2	3.06344	0.0537471	0.341286	1.77025
2598.77	-36245.6	-14787.2	3.06521	0.0605557	0.304404	1.73571
2598.79	-36245.7	-14787.2	3.06686	0.0675214	0.265381	1.70468
2598.81	-36245.7	-14787.1	3.06856	0.0748443	0.226065	1.6792
2598.82	-36245.8	-14787.1	3.07032	0.0808898	0.186248	1.65914
2598.84	-36245.8	-14787.1	3.07207	0.0846026	0.14661	1.64406
2598.86	-36245.8	-14787.1	3.07357	0.0870728	0.110799	1.63353
2598.88	-36245.9	-14787.1	3.07496	0.0891078	0.080075	1.627
2598.89	-36246	-14787.1	3.0774	0.0900997	0.049015	1.62362
2598.91	-36246	-14787	3.0811	0.0899805	0.0170604	1.62235
2598.93	-36246.1	-14787	3.08396	0.090195	-0.00462377	1.62187
2598.94	-36246.1	-14787	3.08536	0.0925547	-0.0117402	1.62104
2598.96	-36246.2	-14787	3.08752	0.0991714	-0.0142004	1.61909
2598.98	-36246.2	-14787	3.09121	0.11073	-0.0171106	1.61517
2598.99	-36246.3	-14787	3.09414	0.125425	-0.0149644	1.6083
2599.01	-36246.3	-14786.9	3.09563	0.142245	-0.00611713	1.5987
2599.03	-36246.4	-14786.9	3.09775	0.161656	0.0039817	1.58837
2599.05	-36246.4	-14786.9	3.1012	0.182246	0.0145589	1.57816
2599.06	-36246.5	-14786.9	3.10471	0.200182	0.0312654	1.56727
2599.08	-36246.5	-14786.9	3.10799	0.215152	0.0530796	1.55465
2599.1	-36246.6	-14786.9	3.1121	0.231484	0.0702699	1.53899
2599.11	-36246.6	-14786.8	3.1172	0.253945	0.0785274	1.51747
2599.13	-36246.7	-14786.8	3.12242	0.287409	0.0799407	1.48569
2599.15	-36246.7	-14786.8	3.12752	0.335289	0.0749869	1.44134
2599.16	-36246.8	-14786.8	3.13297	0.399255	0.0622538	1.38453
2599.18	-36246.8	-14786.8	3.13979	0.477787	0.0442095	1.31685
2599.2	-36246.9	-14786.8	3.14924	0.566046	0.0268498	1.24153
2599.22	-36246.9	-14786.7	3.15968	0.652343	0.0137699	1.1675
2599.23	-36247	-14786.7	3.16761	0.721589	0.00602469	1.1063
2599.25	-36247	-14786.7	3.17743	0.789157	-0.00359558	1.03998
2599.27	-36247.1	-14786.7	3.19752	0.887508	-0.0262524	0.93423
2599.28	-36247.1	-14786.7	3.2126	0.971801	-0.0454478	0.833156
2599.3	-36247.2	-14786.7	3.23071	1.05169	-0.0623437	0.742852
2599.32	-36247.2	-14786.7	3.24828	1.13339	-0.0710759	0.650701
2599.34	-36247.3	-14786.6	3.26828	1.21262	-0.0608867	0.556017
2599.35	-36247.3	-14786.6	3.28835	1.27933	-0.0417013	0.472772
2599.37	-36247.4	-14786.6	3.31222	1.33734	-0.0200022	0.393381
2599.39	-36247.4	-14786.6	3.33596	1.38355	-0.00527421	0.325667
2599.4	-36247.5	-14786.6	3.35923	1.41508	0.00507602	0.265768
2599.42	-36247.6	-14786.6	3.38242	1.44245	0.0125018	0.214397
2599.44	-36247.6	-14786.5	3.40716	1.46171	0.0161432	0.167333
2599.45	-36247.7	-14786.5	3.43049	1.47247	0.0225055	0.12935
2599.47	-36247.7	-14786.5	3.4567	1.47907	0.0291338	0.0938079
2599.49	-36247.8	-14786.5	3.48502	1.49206	0.0364054	0.0527044
2599.51	-36247.8	-14786.5	3.51185	1.52409	0.0368077	0.00437128
2599.52	-36247.9	-14786.5	3.53667	1.57667	0.0333333	-0.0599129
2599.54	-36247.9	-14786.4	3.56333	1.64	0.0266667	-0.138344
2599.56	-36248	-14786.4	3.59	1.70333	0.0166667	-0.228758
2599.57	-36248.1	-14786.4	3.62182	1.76693	0.00248006	-0.333977
2599.59	-36248.1	-14786.4	3.65185	1.82701	-0.0106884	-0.434063
2599.61	-36248.2	-14786.4	3.6853	1.89413	-0.020476	-0.537648
2599.62	-36248.3	-14786.3	3.71871	1.9679	-0.0269815	-0.641413
2599.64	-36248.3	-14786.3	3.75402	2.04534	-0.034772	-0.748134
2599.66	-36248.4	-14786.3	3.78734	2.11474	-0.0523515	-0.840918
2599.67	-36248.4	-14786.3	3.82313	2.181	-0.0741022	-0.929337
2599.69	-36248.5	-14786.3	3.85971	2.23522	-0.0916744	-0.999434
2599.71	-36248.6	-14786.3	3.89689	2.27651	-0.0934026	-1.05709
2599.73	-36248.6	-14786.2	3.93696	2.3084	-0.0928345	-1.10201
2599.74	-36248.7	-14786.2	3.97599	2.33075	-0.0896623	-1.1366
2599.76	-36248.7	-14786.2	4.01599	2.34209	-0.0900572	-1.15914
2599.78	-36248.8	-14786.2	4.05656	2.34724	-0.0901076	-1.17405
2599.79	-36248.9	-14786.2	4.09878	2.34551	-0.0893033	-1.18232
2599.81	-36249	-14786.2	4.13802	2.33633	-0.085614	-1.18236
2599.83	-36249	-14786.1	4.17767	2.32125	-0.0819076	-1.17505
2599.84	-36249.1	-14786.1	4.21613	2.30235	-0.0799042	-1.16178
2599.86	-36249.2	-14786.1	4.2548	2.27805	-0.0792184	-1.1444
2599.88	-36249.2	-14786.1	4.29581	2.25231	-0.0743587	-1.12341
2599.9	-36249.3	-14786.1	4.33138	2.22644	-0.0659756	-1.1013
2599.91	-36249.4	-14786	4.3694	2.19519	-0.0565675	-1.07174
2599.93	-36249.5	-14786	4.40746	2.15276	-0.0514618	-1.03253
2599.95	-36249.5	-14786	4.44394	2.09906	-0.0487507	-0.983127
2599.96	-36249.6	-14786	4.48018	2.02855	-0.0437241	-0.921032
2599.98	-36249.7	-14785.9	4.51477	1.95565	-0.0351955	-0.854092
2600	-36249.7	-14785.9	4.54591	1.88741	-0.0229175	-0.79286
2600.01	-36249.8	-14785.9	4.57682	1.82486	-0.0108381	-0.737152
2600.03	-36249.9	-14785.9	4.60791	1.77903	-0.000497718	-0.696979
2600.05	-36250	-14785.9	4.63729	1.7551	0.00739352	-0.675104
2600.07	-36250	-14785.9	4.66914	1.74514	0.0142904	-0.666094
2600.08	-36250.1	-14785.8	4.69727	1.74224	0.0194429	-0.667553
2600.1	-36250.2	-14785.8	4.72597	1.74892	0.0198126	-0.676253
2600.12	-36250.3	-14785.8	4.75501	1.76247	0.0221236	-0.691071
2600.13	-36250.4	-14785.8	4.78443	1.77616	0.0256729	-0.707787
2600.15	-36250.4	-14785.7	4.81436	1.78935	0.0293002	-0.72308
2600.17	-36250.5	-14785.7	4.84585	1.80323	0.0300727	-0.739272
2600.18	-36250.6	-14785.7	4.87651	1.81743	0.0302062	-0.753091
2600.2	-36250.7	-14785.7	4.90573	1.82525	0.0276107	-0.765331
2600.22	-36250.8	-14785.7	4.94058	1.83222	0.0239254	-0.775246
2600.24	-36250.8	-14785.6	4.97161	1.8363	0.0205833	-0.782323
2600.25	-36250.9	-14785.6	5.00117	1.83715	0.0172721	-0.785437
2600.27	-36251	-14785.6	5.03297	1.83106	0.0137444	-0.782782
2600.29	-36251.1	-14785.6	5.06321	1.82129	0.010387	-0.775598
2600.3	-36251.1	-14785.6	5.09301	1.80853	0.00706076	-0.765014
2600.32	-36251.3	-14785.5	5.12483	1.79102	0.00356248	-0.75243
2600.34	-36251.3	-14785.5	5.1549	1.77439	9.92908e-05	-0.738313
2600.36	-36251.4	-14785.5	5.18496	1.75454	-4.10988e-06	-0.723242
2600.37	-36251.5	-14785.5	5.21333	1.73333	0	-0.703704
2600.39	-36251.6	-14785.4	5.24333	1.70667	0.00333333	-0.683007
2600.41	-36251.7	-14785.4	5.27	1.68	0.01	-0.660131
2600.42	-36251.8	-14785.4	5.30176	1.6517	0.0277106	-0.635858
2600.44	-36251.8	-14785.4	5.32817	1.62512	0.0444345	-0.61307
2600.46	-36251.9	-14785.3	5.35499	1.59839	0.0643881	-0.590064
2600.47	-36252	-14785.3	5.38322	1.56984	0.0779072	-0.566097
2600.49	-36252.1	-14785.3	5.40983	1.54454	0.0880087	-0.548219
2600.51	-36252.2	-14785.3	5.43629	1.53173	0.101767	-0.534682
2600.53	-36252.3	-14785.2	5.46134	1.51818	0.120855	-0.523754
2600.54	-36252.4	-14785.2	5.48759	1.50174	0.148145	-0.504778
2600.56	-36252.5	-14785.2	5.51115	1.463	0.1748	-0.476817
2600.58	-36252.6	-14785.2	5.53791	1.42201	0.20086	-0.439828
2600.59	-36252.6	-14785.1	5.56235	1.37722	0.220946	-0.402035
2600.61	-36252.7	-14785.1	5.58491	1.34145	0.236699	-0.368426
2600.63	-36252.8	-14785.1	5.60478	1.30527	0.249552	-0.338059
2600.64	-36252.9	-14785.1	5.62671	1.27503	0.258419	-0.30929
2600.66	-36253	-14785	5.65034	1.24956	0.259969	-0.286695
2600.68	-36253.1	-14785	5.67307	1.2268	0.260628	-0.266814
2600.69	-36253.2	-14785	5.69407	1.20686	0.265327	-0.250967
2600.71	-36253.3	-14785	5.71251	1.19189	0.273215	-0.238875
2600.73	-36253.4	-14784.9	5.73047	1.1782	0.283917	-0.228646
2600.75	-36253.5	-14784.9	5.75185	1.16548	0.293411	-0.21961
2600.76	-36253.6	-14784.9	5.77132	1.15602	0.297634	-0.21145
2600.78	-36253.7	-14784.8	5.79236	1.14567	0.294199	-0.203526
2600.8	-36253.8	-14784.8	5.81136	1.13495	0.286504	-0.196503
2600.81	-36253.8	-14784.8	5.82893	1.12674	0.281343	-0.191667
2600.83	-36254	-14784.8	5.85002	1.11974	0.279567	-0.188302
2600.85	-36254	-14784.7	5.87099	1.11492	0.281563	-0.186231
2600.86	-36254.1	-14784.7	5.88892	1.10988	0.285128	-0.184056
2600.88	-36254.2	-14784.7	5.90606	1.10449	0.288544	-0.18172
2600.9	-36254.3	-14784.6	5.92299	1.10143	0.291929	-0.180006
2600.92	-36254.4	-14784.6	5.94139	1.09804	0.295491	-0.179686
2600.93	-36254.5	-14784.6	5.9625	1.09458	0.297163	-0.179757
2600.95	-36254.6	-14784.6	5.98334	1.09115	0.294502	-0.179708
2600.97	-36254.7	-14784.5	6.00082	1.08787	0.292638	-0.179844
2600.98	-36254.8	-14784.5	6.0182	1.08437	0.297082	-0.179034
2601	-36254.9	-14784.5	6.03483	1.08096	0.309422	-0.17789
2601.02	-36255	-14784.4	6.0542	1.07767	0.320693	-0.176687
2601.03	-36255.1	-14784.4	6.07238	1.07416	0.328954	-0.176485
2601.05	-36255.2	-14784.4	6.0922	1.07077	0.330041	-0.175767
2601.07	-36255.3	-14784.3	6.10913	1.06747	0.332277	-0.17377
2601.09	-36255.4	-14784.3	6.1297	1.06395	0.33624	-0.171381
2601.1	-36255.5	-14784.3	6.14724	1.06059	0.336953	-0.169998
2601.12	-36255.6	-14784.3	6.16368	1.05723	0.334067	-0.170003
2601.14	-36255.7	-14784.2	6.18039	1.05401	0.330291	-0.168996
2601.15	-36255.8	-14784.2	6.19775	1.05022	0.330109	-0.168839
2601.17	-36255.9	-14784.2	6.21777	1.05009	0.32708	-0.168777
2601.19	-36256	-14784.1	6.23476	1.04714	0.323919	-0.169875
2601.2	-36256.1	-14784.1	6.25141	1.0437	0.317306	-0.169067
2601.22	-36256.2	-14784.1	6.26782	1.04041	0.313847	-0.166944
2601.24	-36256.3	-14784	6.28872	1.03686	0.307093	-0.16461
2601.26	-36256.4	-14784	6.30894	1.03356	0.30046	-0.163386
2601.27	-36256.5	-14784	6.32567	1.03008	0.290641	-0.164441
2601.29	-36256.6	-14783.9	6.34333	1.03	0.28	-0.164488
2601.31	-36256.7	-14783.9	6.36	1.02667	0.27	-0.164488
2601.32	-36256.8	-14783.9	6.37667	1.02333	0.26	-0.163399
2601.34	-36256.9	-14783.8	6.39435	1.01979	0.249368	-0.163373
2601.36	-36257	-14783.8	6.41096	1.01648	0.239506	-0.162239
2601.38	-36257.1	-14783.8	6.42769	1.01313	0.233037	-0.161144
2601.39	-36257.2	-14783.7	6.44536	1.00959	0.229852	-0.160092
2601.41	-36257.3	-14783.7	6.46192	1.00628	0.230055	-0.16007
2601.43	-36257.5	-14783.7	6.47872	1.00292	0.229927	-0.158897
2601.44	-36257.6	-14783.6	6.49637	0.999393	0.230386	-0.15772
2601.46	-36257.6	-14783.6	6.51288	0.996091	0.233938	-0.156829
2601.48	-36257.8	-14783.6	6.52976	0.992714	0.237394	-0.156741
2601.49	-36257.9	-14783.5	6.54737	0.989193	0.24014	-0.155497
2601.51	-36258	-14783.5	6.56384	0.985898	0.240497	-0.154384
2601.53	-36258.1	-14783.5	6.58081	0.982505	0.244074	-0.153548
2601.55	-36258.2	-14783.4	6.59834	0.978999	0.248522	-0.153441
2601.56	-36258.3	-14783.4	6.61489	0.975687	0.254615	-0.151932
2601.58	-36258.4	-14783.3	6.6315	0.97237	0.257727	-0.149633
2601.6	-36258.5	-14783.3	6.64855	0.968946	0.260274	-0.147677
2601.61	-36258.6	-14783.3	6.66584	0.965551	0.25993	-0.146981
2601.63	-36258.7	-14783.2	6.68313	0.961845	0.259978	-0.147077
2601.65	-36258.8	-14783.2	6.69892	0.959914	0.26018	-0.147059
2601.66	-36258.9	-14783.2	6.71345	0.95899	0.259068	-0.147037
2601.68	-36259.1	-14783.1	6.72888	0.955213	0.2544	-0.147145
2601.7	-36259.1	-14783.1	6.74358	0.951908	0.245905	-0.146655
2601.71	-36259.3	-14783.1	6.76144	0.948374	0.234881	-0.145478
2601.73	-36259.4	-14783	6.77759	0.945215	0.226758	-0.144181
2601.75	-36259.5	-14783	6.79535	0.941349	0.219731	-0.144237
2601.77	-36259.6	-14783	6.81036	0.94002	0.21493	-0.145087
2601.78	-36259.7	-14782.9	6.82576	0.938414	0.209795	-0.144405
2601.8	-36259.8	-14782.9	6.84327	0.934599	0.202957	-0.142511
2601.82	-36259.9	-14782.8	6.85993	0.931429	0.194189	-0.140754
2601.83	-36260	-14782.8	6.8753	0.927882	0.185379	-0.14059
2601.85	-36260.1	-14782.8	6.88834	0.924593	0.180727	-0.139795
2601.87	-36260.3	-14782.7	6.90397	0.920814	0.179845	-0.139386
2601.88	-36260.4	-14782.7	6.92062	0.920113	0.180041	-0.139309
2601.9	-36260.5	-14782.7	6.93848	0.917913	0.179991	-0.140277
2601.92	-36260.6	-14782.6	6.95264	0.914236	0.180002	-0.139942
2601.94	-36260.7	-14782.6	6.96849	0.911028	0.179999	-0.13804
2601.95	-36260.8	-14782.5	6.98321	0.907468	0.18	-0.134794
2601.97	-36260.9	-14782.5	6.99964	0.904194	0.18	-0.132121
2601.99	-36261	-14782.5	7.01325	0.900464	0.18	-0.131639
2602	-36261.1	-14782.4	7.03038	0.900109	0.180001	-0.132711
2602.02	-36261.3	-14782.4	7.04422	0.897361	0.179995	-0.133063
2602.04	-36261.4	-14782.3	7.06047	0.893958	0.180018	-0.131198
2602.05	-36261.5	-14782.3	7.07491	0.890276	0.179951	-0.128713
2602.07	-36261.6	-14782.3	7.09147	0.889889	0.18019	-0.12845
2602.09	-36261.7	-14782.2	7.10578	0.890096	0.176869	-0.129543
2602.11	-36261.8	-14782.2	7.12241	0.886882	0.173641	-0.130717
2602.12	-36262	-14782.1	7.13593	0.883553	0.166967	-0.129702
2602.14	-36262.1	-14782.1	7.14917	0.880084	0.163625	-0.128635
2602.16	-36262.2	-14782.1	7.16333	0.88	0.156667	-0.126362
2602.17	-36262.3	-14782	7.17667	0.876667	0.153333	-0.124183
2602.19	-36262.4	-14782	7.19437	0.873113	0.149923	-0.12192
2602.21	-36262.5	-14781.9	7.211	0.869903	0.14991	-0.122098
2602.22	-36262.6	-14781.9	7.22753	0.870056	0.146482	-0.124301
2602.24	-36262.7	-14781.9	7.24079	0.869872	0.142986	-0.125272
2602.26	-36262.9	-14781.8	7.25497	0.866243	0.136057	-0.123857
2602.28	-36263	-14781.8	7.26819	0.862876	0.13294	-0.12059
2602.29	-36263.1	-14781.7	7.28168	0.859906	0.129837	-0.118483
2602.31	-36263.2	-14781.7	7.29558	0.859684	0.130037	-0.116174
2602.33	-36263.3	-14781.7	7.30967	0.856012	0.13008	-0.113927
2602.34	-36263.5	-14781.6	7.32673	0.852382	0.129473	-0.111971
2602.36	-36263.6	-14781.6	7.34036	0.849901	0.125824	-0.112445
2602.38	-36263.7	-14781.5	7.3568	0.849458	0.122523	-0.11346
2602.39	-36263.8	-14781.5	7.37144	0.84563	0.118997	-0.112804
2602.41	-36263.9	-14781.4	7.38762	0.842165	0.115674	-0.110432
