# Supplementary material for: Extraction of driving behavior primitives considering driver expectation and vehicle dynamics
Source: PLoS One. 2025 Dec 31;20(12):e0340123. doi: 10.1371/journal.pone.0340123 (PMC12755792; doi:10.1371/journal.pone.0340123)
Supplement: S2 File — The dataset utilized in this study is organized into two main folders, categorizing driving scenarios into straight driving and turning maneuvers. These folders contain the raw, unprocessed behavioral data. For a detailed description of the variables and format within the.xlsx files, please refer to the accompanying readme.txt file. (ZIP) [file pone.0340123.s002.zip › DataSetForPimitiveExaction-2/turning/d2c23_w_3.xlsx]

## Sheet: Sheet1
2146.31	-36228.7	-14784.9	0.0316168	0.337891	0.00370151	-0.123832
2146.32	-36228.7	-14784.9	0.0372133	0.413874	0.00449775	-0.196712
2146.34	-36228.7	-14784.9	0.044254	0.492786	0.00711189	-0.271197
2146.36	-36228.7	-14784.9	0.0530984	0.573575	0.0120208	-0.342818
2146.37	-36228.7	-14784.9	0.063602	0.650605	0.0172212	-0.409867
2146.39	-36228.7	-14784.9	0.0755318	0.717443	0.020281	-0.471118
2146.41	-36228.7	-14784.9	0.0886118	0.770023	0.0204053	-0.525419
2146.42	-36228.7	-14784.9	0.102464	0.80991	0.0207026	-0.57179
2146.44	-36228.7	-14784.9	0.116697	0.839492	0.0248293	-0.609284
2146.46	-36228.7	-14784.9	0.131109	0.860914	0.0334908	-0.637763
2146.47	-36228.7	-14784.9	0.145888	0.875839	0.0414229	-0.658731
2146.49	-36228.7	-14784.9	0.161262	0.885866	0.0427029	-0.673887
2146.51	-36228.7	-14784.9	0.177196	0.892259	0.0363831	-0.684626
2146.53	-36228.7	-14784.9	0.193197	0.895708	0.0300838	-0.691827
2146.54	-36228.7	-14784.9	0.208733	0.896842	0.0321445	-0.696314
2146.56	-36228.7	-14784.9	0.223612	0.896277	0.044199	-0.698842
2146.58	-36228.7	-14784.9	0.238142	0.894601	0.0580169	-0.700066
2146.59	-36228.7	-14784.9	0.252667	0.892397	0.0647569	-0.700621
2146.61	-36228.7	-14784.9	0.267354	0.890067	0.0620875	-0.700844
2146.63	-36228.7	-14784.9	0.282148	0.887792	0.0558754	-0.700692
2146.64	-36228.7	-14784.9	0.29698	0.885727	0.0523848	-0.700104
2146.66	-36228.7	-14784.9	0.31178	0.883736	0.0545615	-0.699235
2146.68	-36228.7	-14784.9	0.326475	0.881372	0.0617677	-0.698469
2146.7	-36228.7	-14784.9	0.341004	0.878209	0.0730721	-0.698186
2146.71	-36228.7	-14784.9	0.355519	0.874492	0.0852217	-0.698456
2146.73	-36228.7	-14784.9	0.37037	0.871096	0.0928135	-0.699057
2146.75	-36228.7	-14784.9	0.385884	0.86886	0.0908679	-0.699784
2146.76	-36228.7	-14784.9	0.401891	0.86774	0.0823182	-0.700836
2146.78	-36228.7	-14784.9	0.417831	0.866988	0.0763805	-0.702734
2146.8	-36228.7	-14785	0.433173	0.865934	0.0815302	-0.705964
2146.82	-36228.7	-14785	0.447912	0.865123	0.094827	-0.710528
2146.83	-36228.7	-14785	0.462401	0.865923	0.105571	-0.716089
2146.85	-36228.8	-14785	0.476972	0.869543	0.104161	-0.722331
2146.87	-36228.8	-14785	0.491701	0.875406	0.0936062	-0.729178
2146.88	-36228.8	-14785	0.506512	0.881893	0.084237	-0.736691
2146.9	-36228.8	-14785	0.521329	0.887528	0.0851577	-0.744897
2146.92	-36228.8	-14785	0.536096	0.892098	0.0945516	-0.753519
2146.93	-36228.8	-14785	0.55076	0.896012	0.105203	-0.76213
2146.95	-36228.8	-14785	0.565302	0.899646	0.1108	-0.770328
2146.97	-36228.8	-14785	0.579913	0.903087	0.111496	-0.777889
2146.99	-36228.8	-14785	0.594871	0.906304	0.110158	-0.784664
2147	-36228.8	-14785	0.610391	0.909236	0.109384	-0.790523
2147.02	-36228.8	-14785.1	0.626323	0.911654	0.110204	-0.795424
2147.04	-36228.8	-14785.1	0.64239	0.913269	0.113089	-0.799363
2147.05	-36228.8	-14785.1	0.658358	0.91389	0.118222	-0.802321
2147.07	-36228.8	-14785.1	0.674212	0.913779	0.124398	-0.804231
2147.09	-36228.8	-14785.1	0.69	0.913333	0.13	-0.805011
2147.1	-36228.8	-14785.1	0.705777	0.912799	0.133762	-0.804647
2147.12	-36228.8	-14785.1	0.72162	0.911811	0.135828	-0.803408
2147.14	-36228.8	-14785.1	0.737613	0.909848	0.136693	-0.801629
2147.16	-36228.8	-14785.1	0.753747	0.906672	0.136993	-0.799586
2147.17	-36228.9	-14785.1	0.769704	0.902978	0.137838	-0.797341
2147.19	-36228.9	-14785.2	0.785104	0.899657	0.140435	-0.794912
2147.21	-36228.9	-14785.2	0.799806	0.897234	0.145207	-0.792337
2147.22	-36228.9	-14785.2	0.814348	0.895201	0.150356	-0.78971
2147.24	-36228.9	-14785.2	0.829384	0.892871	0.153698	-0.787136
2147.26	-36228.9	-14785.2	0.845215	0.889817	0.154182	-0.784641
2147.27	-36228.9	-14785.2	0.861292	0.886241	0.153449	-0.782076
2147.29	-36228.9	-14785.2	0.876944	0.88243	0.153528	-0.779263
2147.31	-36228.9	-14785.2	0.891847	0.87844	0.155446	-0.776108
2147.33	-36228.9	-14785.3	0.90638	0.873854	0.158211	-0.772683
2147.34	-36228.9	-14785.3	0.921001	0.868202	0.160592	-0.76908
2147.36	-36228.9	-14785.3	0.935876	0.861462	0.161977	-0.765381
2147.38	-36228.9	-14785.3	0.950663	0.854379	0.162818	-0.761654
2147.39	-36229	-14785.3	0.964976	0.847766	0.163665	-0.757967
2147.41	-36229	-14785.3	0.978701	0.841946	0.16478	-0.754419
2147.43	-36229	-14785.3	0.992121	0.836522	0.165991	-0.751167
2147.44	-36229	-14785.3	1.00555	0.831048	0.167101	-0.748364
2147.46	-36229	-14785.4	1.01912	0.825358	0.168105	-0.74602
2147.48	-36229	-14785.4	1.03277	0.819637	0.169249	-0.743959
2147.49	-36229	-14785.4	1.04641	0.814083	0.170787	-0.742
2147.51	-36229	-14785.4	1.06002	0.808624	0.17283	-0.740081
2147.53	-36229	-14785.4	1.0736	0.802897	0.175339	-0.738268
2147.55	-36229	-14785.4	1.0872	0.796543	0.178264	-0.736631
2147.56	-36229.1	-14785.5	1.10081	0.789655	0.181549	-0.735149
2147.58	-36229.1	-14785.5	1.11441	0.782736	0.185125	-0.733716
2147.6	-36229.1	-14785.5	1.12797	0.776285	0.188939	-0.732232
2147.61	-36229.1	-14785.5	1.14153	0.770455	0.193142	-0.730708
2147.63	-36229.1	-14785.5	1.15516	0.765121	0.198044	-0.729242
2147.65	-36229.1	-14785.5	1.16892	0.760161	0.203893	-0.727931
2147.66	-36229.1	-14785.5	1.18268	0.755523	0.210084	-0.726788
2147.68	-36229.1	-14785.6	1.19614	0.751208	0.21543	-0.725771
2147.7	-36229.1	-14785.6	1.20905	0.747223	0.218834	-0.724831
2147.72	-36229.2	-14785.6	1.2215	0.743652	0.220235	-0.723828
2147.73	-36229.2	-14785.6	1.23377	0.740621	0.220169	-0.722574
2147.75	-36229.2	-14785.6	1.24614	0.738209	0.219187	-0.720896
2147.77	-36229.2	-14785.6	1.25863	0.736104	0.217862	-0.718756
2147.78	-36229.2	-14785.7	1.27113	0.733799	0.216786	-0.716183
2147.8	-36229.2	-14785.7	1.28358	0.730865	0.216516	-0.713186
2147.82	-36229.2	-14785.7	1.29601	0.727408	0.217384	-0.709637
2147.84	-36229.3	-14785.7	1.30852	0.72376	0.219633	-0.705354
2147.85	-36229.3	-14785.7	1.32118	0.720206	0.223396	-0.700214
2147.87	-36229.3	-14785.8	1.33394	0.716758	0.228195	-0.694458
2147.89	-36229.3	-14785.8	1.34667	0.713333	0.233333	-0.688453
2147.9	-36229.3	-14785.8	1.35927	0.709876	0.238231	-0.682495
2147.92	-36229.3	-14785.8	1.37174	0.706449	0.242758	-0.676591
2147.94	-36229.3	-14785.8	1.38405	0.703144	0.246899	-0.670674
2147.95	-36229.4	-14785.9	1.39625	0.699979	0.250785	-0.664678
2147.97	-36229.4	-14785.9	1.40843	0.696726	0.255031	-0.65852
2147.99	-36229.4	-14785.9	1.42073	0.693105	0.260356	-0.652121
2148.01	-36229.4	-14785.9	1.43321	0.688771	0.267247	-0.645408
2148.02	-36229.4	-14785.9	1.44574	0.683162	0.275418	-0.638348
2148.04	-36229.4	-14786	1.45811	0.675668	0.284421	-0.630913
2148.06	-36229.4	-14786	1.47014	0.666062	0.293811	-0.623121
2148.07	-36229.5	-14786	1.48166	0.65519	0.303155	-0.615109
2148.09	-36229.5	-14786	1.49247	0.644085	0.312022	-0.607035
2148.11	-36229.5	-14786	1.5026	0.633274	0.320176	-0.599008
2148.12	-36229.5	-14786.1	1.51242	0.622265	0.327773	-0.591034
2148.14	-36229.5	-14786.1	1.52238	0.61045	0.335016	-0.583106
2148.16	-36229.6	-14786.1	1.5327	0.597678	0.342058	-0.575202
2148.18	-36229.6	-14786.1	1.54321	0.584725	0.348944	-0.567268
2148.19	-36229.6	-14786.1	1.55367	0.572472	0.355704	-0.559247
2148.21	-36229.6	-14786.2	1.56392	0.561214	0.362086	-0.551068
2148.23	-36229.6	-14786.2	1.57382	0.550395	0.367427	-0.542651
2148.24	-36229.6	-14786.2	1.58329	0.539395	0.371034	-0.533911
2148.26	-36229.7	-14786.2	1.59236	0.527996	0.372456	-0.524821
2148.28	-36229.7	-14786.2	1.60133	0.516568	0.371597	-0.515436
2148.29	-36229.7	-14786.3	1.61047	0.505522	0.368402	-0.505822
2148.31	-36229.7	-14786.3	1.61976	0.495056	0.363211	-0.496101
2148.33	-36229.7	-14786.3	1.6288	0.485097	0.356864	-0.486472
2148.35	-36229.7	-14786.3	1.63717	0.475557	0.350227	-0.477138
2148.36	-36229.8	-14786.3	1.64495	0.46636	0.343999	-0.468278
2148.38	-36229.8	-14786.4	1.65278	0.457447	0.338697	-0.460043
2148.4	-36229.8	-14786.4	1.66128	0.448767	0.334802	-0.45258
2148.41	-36229.8	-14786.4	1.67043	0.440464	0.332271	-0.445942
2148.43	-36229.9	-14786.4	1.67966	0.432855	0.33058	-0.440095
2148.45	-36229.9	-14786.5	1.68837	0.426238	0.329204	-0.435001
2148.46	-36229.9	-14786.5	1.69649	0.42045	0.327958	-0.430617
2148.48	-36229.9	-14786.5	1.70435	0.414966	0.32692	-0.426899
2148.5	-36229.9	-14786.5	1.71226	0.409307	0.326185	-0.423782
2148.51	-36230	-14786.5	1.72017	0.403559	0.325929	-0.42099
2148.53	-36230	-14786.6	1.72783	0.398138	0.326371	-0.418125
2148.55	-36230	-14786.6	1.73501	0.3934	0.327707	-0.414813
2148.57	-36230	-14786.6	1.7418	0.389072	0.329866	-0.410905
2148.58	-36230	-14786.6	1.74843	0.38451	0.332622	-0.406383
2148.6	-36230.1	-14786.6	1.75515	0.379169	0.33576	-0.401234
2148.62	-36230.1	-14786.7	1.76197	0.373312	0.339149	-0.395445
2148.63	-36230.1	-14786.7	1.7688	0.367607	0.342697	-0.389005
2148.65	-36230.1	-14786.7	1.77557	0.362619	0.346307	-0.381931
2148.67	-36230.2	-14786.7	1.78234	0.358189	0.349805	-0.374455
2148.68	-36230.2	-14786.7	1.78918	0.353858	0.352989	-0.366894
2148.7	-36230.2	-14786.8	1.79617	0.34926	0.355692	-0.359531
2148.72	-36230.2	-14786.8	1.80309	0.34459	0.357956	-0.35246
2148.74	-36230.2	-14786.8	1.80963	0.340238	0.359894	-0.345703
2148.75	-36230.3	-14786.8	1.8156	0.336496	0.361568	-0.339296
2148.77	-36230.3	-14786.9	1.82117	0.333188	0.362799	-0.333323
2148.79	-36230.3	-14786.9	1.82667	0.33	0.363333	-0.327887
2148.8	-36230.3	-14786.9	1.83232	0.326682	0.362978	-0.323042
2148.82	-36230.4	-14786.9	1.83805	0.323253	0.361786	-0.318663
2148.84	-36230.4	-14786.9	1.84366	0.319798	0.359869	-0.31458
2148.86	-36230.4	-14787	1.84909	0.316379	0.357436	-0.310668
2148.87	-36230.4	-14787	1.85466	0.312988	0.355006	-0.306964
2148.89	-36230.5	-14787	1.86076	0.309601	0.353166	-0.303535
2148.91	-36230.5	-14787	1.86755	0.306202	0.352344	-0.300409
2148.92	-36230.5	-14787.1	1.87453	0.302798	0.352516	-0.297504
2148.94	-36230.5	-14787.1	1.8811	0.299401	0.353582	-0.29472
2148.96	-36230.6	-14787.1	1.88694	0.296014	0.355418	-0.292003
2148.97	-36230.6	-14787.1	1.89243	0.292617	0.357851	-0.289419
2148.99	-36230.6	-14787.1	1.89802	0.28919	0.360698	-0.287047
2149.01	-36230.6	-14787.2	1.90389	0.285741	0.363847	-0.284875
2149.03	-36230.7	-14787.2	1.90963	0.282336	0.367325	-0.282702
2149.04	-36230.7	-14787.2	1.91475	0.279049	0.371173	-0.280305
2149.06	-36230.7	-14787.2	1.91917	0.27583	0.375423	-0.277554
2149.08	-36230.7	-14787.2	1.92354	0.272428	0.380088	-0.274477
2149.09	-36230.8	-14787.3	1.92854	0.268572	0.385179	-0.271115
2149.11	-36230.8	-14787.3	1.93431	0.264187	0.390669	-0.267516
2149.13	-36230.8	-14787.3	1.94016	0.259486	0.396474	-0.263731
2149.14	-36230.8	-14787.3	1.94535	0.254701	0.402501	-0.259814
2149.16	-36230.9	-14787.4	1.94977	0.250018	0.408508	-0.255909
2149.18	-36230.9	-14787.4	1.95413	0.245561	0.414062	-0.252272
2149.2	-36230.9	-14787.4	1.95915	0.241448	0.41873	-0.24916
2149.21	-36230.9	-14787.4	1.9649	0.237776	0.422421	-0.246674
2149.23	-36231	-14787.4	1.97075	0.23462	0.425415	-0.244746
2149.25	-36231	-14787.5	1.97603	0.232039	0.428001	-0.243293
2149.26	-36231	-14787.5	1.98062	0.229855	0.430345	-0.24217
2149.28	-36231.1	-14787.5	1.9849	0.227665	0.432495	-0.241168
2149.3	-36231.1	-14787.5	1.98925	0.225075	0.434502	-0.240078
2149.31	-36231.1	-14787.6	1.99377	0.221903	0.436565	-0.23875
2149.33	-36231.1	-14787.6	1.99837	0.218138	0.438995	-0.237076
2149.35	-36231.2	-14787.6	2.00297	0.213794	0.442072	-0.234962
2149.37	-36231.2	-14787.6	2.00752	0.209133	0.445601	-0.232438
2149.38	-36231.2	-14787.6	2.01202	0.204586	0.449068	-0.229624
2149.4	-36231.3	-14787.7	2.01648	0.200551	0.451994	-0.226639
2149.42	-36231.3	-14787.7	2.02097	0.197079	0.454325	-0.223618
2149.43	-36231.3	-14787.7	2.02556	0.194013	0.456251	-0.2207
2149.45	-36231.3	-14787.7	2.03032	0.191223	0.457933	-0.218003
2149.47	-36231.4	-14787.7	2.03503	0.188796	0.459253	-0.215454
2149.48	-36231.4	-14787.8	2.03931	0.186924	0.459958	-0.212886
2149.5	-36231.4	-14787.8	2.04291	0.185728	0.459823	-0.210148
2149.52	-36231.5	-14787.8	2.04613	0.184805	0.458804	-0.207208
2149.53	-36231.5	-14787.8	2.04956	0.183534	0.45694	-0.204083
2149.55	-36231.5	-14787.8	2.05365	0.181449	0.454275	-0.20077
2149.57	-36231.5	-14787.9	2.05827	0.178956	0.450899	-0.197151
2149.59	-36231.6	-14787.9	2.06305	0.17677	0.446917	-0.193068
2149.6	-36231.6	-14787.9	2.06772	0.175413	0.442458	-0.188425
2149.62	-36231.6	-14787.9	2.07231	0.174468	0.437752	-0.183424
2149.64	-36231.7	-14787.9	2.07694	0.173241	0.433063	-0.178354
2149.65	-36231.7	-14788	2.08167	0.171263	0.428714	-0.173437
2149.67	-36231.7	-14788	2.08627	0.16883	0.425232	-0.168653
2149.69	-36231.8	-14788	2.09046	0.166395	0.423185	-0.163934
2149.7	-36231.8	-14788	2.0941	0.164223	0.422955	-0.159269
2149.72	-36231.8	-14788	2.09738	0.162049	0.424396	-0.154809
2149.74	-36231.9	-14788.1	2.10057	0.15951	0.427267	-0.150732
2149.76	-36231.9	-14788.1	2.10385	0.156412	0.431469	-0.147144
2149.77	-36231.9	-14788.1	2.10721	0.152948	0.437228	-0.143974
2149.79	-36231.9	-14788.1	2.1106	0.149372	0.444817	-0.14113
2149.81	-36232	-14788.1	2.114	0.145872	0.454241	-0.138503
2149.82	-36232	-14788.2	2.1174	0.142491	0.464861	-0.135961
2149.84	-36232	-14788.2	2.1208	0.139251	0.475946	-0.133364
2149.86	-36232.1	-14788.2	2.12419	0.136074	0.487068	-0.130595
2149.88	-36232.1	-14788.2	2.12759	0.132684	0.498402	-0.127582
2149.89	-36232.1	-14788.2	2.131	0.128784	0.510195	-0.124259
2149.91	-36232.2	-14788.3	2.13444	0.124293	0.522289	-0.120614
2149.93	-36232.2	-14788.3	2.13792	0.119498	0.533835	-0.116734
2149.94	-36232.2	-14788.3	2.14147	0.114721	0.543931	-0.112712
2149.96	-36232.3	-14788.3	2.145	0.110147	0.552302	-0.108652
2149.98	-36232.3	-14788.3	2.14828	0.105792	0.559461	-0.104664
2149.99	-36232.3	-14788.3	2.15108	0.101662	0.565954	-0.100859
2150.01	-36232.4	-14788.4	2.1534	0.0978753	0.57166	-0.0973271
2150.03	-36232.4	-14788.4	2.15552	0.0946878	0.575621	-0.0941296
2150.05	-36232.4	-14788.4	2.15773	0.0923561	0.576859	-0.0913242
2150.06	-36232.5	-14788.4	2.1601	0.0909152	0.575289	-0.0889117
2150.08	-36232.5	-14788.4	2.16243	0.0901612	0.571787	-0.0868315
2150.1	-36232.5	-14788.5	2.16455	0.0898797	0.567246	-0.0850224
2150.11	-36232.6	-14788.5	2.16658	0.0898762	0.562019	-0.0834621
2150.13	-36232.6	-14788.5	2.16888	0.0899727	0.556036	-0.082159
2150.15	-36232.6	-14788.5	2.17181	0.0900019	0.549242	-0.0811201
2150.16	-36232.7	-14788.5	2.17529	0.089959	0.542035	-0.0803147
2150.18	-36232.7	-14788.5	2.17895	0.0899685	0.535174	-0.0796826
2150.2	-36232.8	-14788.6	2.18242	0.0901331	0.529366	-0.0791672
2150.22	-36232.8	-14788.6	2.1857	0.0902954	0.524714	-0.078761
2150.23	-36232.8	-14788.6	2.189	0.0901476	0.520967	-0.0784848
2150.25	-36232.9	-14788.6	2.19249	0.089419	0.517889	-0.0783555
2150.27	-36232.9	-14788.6	2.19603	0.0882339	0.515431	-0.0783476
2150.28	-36232.9	-14788.6	2.1993	0.086946	0.513648	-0.0784114
2150.3	-36233	-14788.7	2.20203	0.0858587	0.512605	-0.0784949
2150.32	-36233	-14788.7	2.2043	0.0848357	0.512405	-0.0785326
2150.33	-36233	-14788.7	2.20641	0.0835233	0.513174	-0.078452
2150.35	-36233.1	-14788.7	2.20861	0.0816419	0.515039	-0.0781706
2150.37	-36233.1	-14788.7	2.21088	0.0793458	0.518158	-0.0775485
2150.39	-36233.1	-14788.7	2.21308	0.0769422	0.522698	-0.0764253
2150.4	-36233.2	-14788.8	2.21517	0.0746769	0.528735	-0.0746458
2150.42	-36233.2	-14788.8	2.21736	0.072441	0.535823	-0.0720848
2150.44	-36233.2	-14788.8	2.22	0.07	0.543333	-0.0686275
2150.45	-36233.3	-14788.8	2.22328	0.0671526	0.550806	-0.0641797
2150.47	-36233.3	-14788.8	2.22679	0.0638308	0.558455	-0.0587301
2150.49	-36233.4	-14788.8	2.23	0.06	0.566667	-0.0522876
2150.5	-36233.4	-14788.8	2.23253	0.0556732	0.575651	-0.0448869
2150.52	-36233.4	-14788.9	2.23465	0.0510545	0.584926	-0.036665
2150.54	-36233.5	-14788.9	2.2368	0.046396	0.593836	-0.0277848
2150.56	-36233.5	-14788.9	2.23925	0.04187	0.601965	-0.0184094
2150.57	-36233.5	-14788.9	2.24165	0.037382	0.609708	-0.00870442
2150.59	-36233.6	-14788.9	2.24351	0.0327815	0.617625	0.00116404
2150.61	-36233.6	-14788.9	2.24463	0.0280207	0.625986	0.0109897
2150.62	-36233.7	-14788.9	2.2456	0.0233414	0.634224	0.0204527
2150.64	-36233.7	-14789	2.24711	0.0190353	0.641632	0.0292139
2150.66	-36233.7	-14789	2.24942	0.0152814	0.647846	0.037021
2150.67	-36233.8	-14789	2.2519	0.0120316	0.653191	0.0437974
2150.69	-36233.8	-14789	2.25378	0.00921026	0.658077	0.0494879
2150.71	-36233.8	-14789	2.25485	0.00674907	0.662483	0.0540311
2150.72	-36233.9	-14789	2.25578	0.00459231	0.665657	0.0573557
2150.74	-36233.9	-14789	2.25733	0.00268799	0.666784	0.0593924
2150.76	-36234	-14789	2.25967	0.0011177	0.665569	0.0602319
2150.78	-36234	-14789.1	2.26213	0.000159422	0.66248	0.0601999
2150.79	-36234	-14789.1	2.26398	9.95898e-05	0.658033	0.0596367
2150.81	-36234.1	-14789.1	2.26506	0.000959323	0.652308	0.0587279
2150.83	-36234.1	-14789.1	2.266	0.00242561	0.644836	0.0574646
2150.84	-36234.2	-14789.1	2.26744	0.00417371	0.635135	0.0558304
2150.86	-36234.2	-14789.1	2.26956	0.00613229	0.623368	0.0539465
2150.88	-36234.2	-14789.1	2.27202	0.0085037	0.61039	0.0520825
2150.89	-36234.3	-14789.1	2.27447	0.0114916	0.59707	0.0505081
2150.91	-36234.3	-14789.1	2.27676	0.0149749	0.583711	0.0493024
2150.93	-36234.4	-14789.1	2.27897	0.0184814	0.570002	0.0483389
2150.95	-36234.4	-14789.2	2.28117	0.0215378	0.555643	0.0474915
2150.96	-36234.4	-14789.2	2.28344	0.0239992	0.541114	0.046852
2150.98	-36234.5	-14789.2	2.2858	0.0260243	0.527619	0.0467137
2151	-36234.5	-14789.2	2.28829	0.0277646	0.516329	0.0473623
2151.01	-36234.6	-14789.2	2.29072	0.0291406	0.50767	0.0488902
2151.03	-36234.6	-14789.2	2.29277	0.0299151	0.501563	0.0512587
2151.05	-36234.6	-14789.2	2.29414	0.0298623	0.497938	0.0544274
2151.07	-36234.7	-14789.2	2.2951	0.0289306	0.496978	0.0583678
2151.08	-36234.7	-14789.2	2.29628	0.0271873	0.499038	0.0630593
2151.1	-36234.7	-14789.2	2.29824	0.0246994	0.504408	0.0684757
2151.12	-36234.8	-14789.3	2.30068	0.0215131	0.512833	0.0745426
2151.13	-36234.8	-14789.3	2.30291	0.0176646	0.523781	0.0811617
2151.15	-36234.9	-14789.3	2.30435	0.0132181	0.536693	0.0882199
2151.17	-36234.9	-14789.3	2.30529	0.00847427	0.550752	0.095484
2151.18	-36235	-14789.3	2.30648	0.00385009	0.565018	0.102661
2151.2	-36235	-14789.3	2.3085	-0.000273194	0.578622	0.109476
2151.22	-36235	-14789.3	2.31096	-0.00372427	0.591102	0.115763
2151.24	-36235.1	-14789.3	2.31313	-0.00640621	0.602144	0.121391
2151.25	-36235.1	-14789.3	2.31445	-0.00825397	0.611421	0.126255
2151.27	-36235.2	-14789.3	2.31534	-0.0093842	0.618557	0.130373
2151.29	-36235.2	-14789.3	2.31657	-0.00997791	0.623151	0.133805
2151.3	-36235.2	-14789.3	2.31867	-0.0102047	0.62499	0.136612
2151.32	-36235.3	-14789.3	2.32119	-0.0101793	0.624741	0.138837
2151.34	-36235.3	-14789.4	2.32333	-0.01	0.623333	0.140523
2151.35	-36235.4	-14789.4	2.32459	-0.00978405	0.621513	0.141751
2151.37	-36235.4	-14789.4	2.32548	-0.00972419	0.619288	0.142768
2151.39	-36235.4	-14789.4	2.32677	-0.0100321	0.616483	0.143863
2151.41	-36235.5	-14789.4	2.32894	-0.0108505	0.613224	0.145238
2151.42	-36235.5	-14789.4	2.33148	-0.0120911	0.61065	0.146809
2151.44	-36235.6	-14789.4	2.33366	-0.0136178	0.61011	0.148432
2151.46	-36235.6	-14789.4	2.33506	-0.0153963	0.61228	0.149989
2151.47	-36235.6	-14789.4	2.33597	-0.017636	0.616231	0.151432
2151.49	-36235.7	-14789.4	2.33683	-0.0205811	0.620801	0.15272
2151.51	-36235.7	-14789.4	2.3379	-0.0242057	0.625248	0.153784
2151.52	-36235.8	-14789.4	2.33911	-0.0278412	0.629819	0.154487
2151.54	-36235.8	-14789.4	2.34037	-0.0307295	0.6349	0.15468
2151.56	-36235.9	-14789.4	2.34157	-0.0324621	0.640288	0.154294
2151.58	-36235.9	-14789.4	2.34266	-0.0332321	0.644767	0.153399
2151.59	-36235.9	-14789.4	2.34358	-0.0332904	0.647028	0.152077
2151.61	-36236	-14789.4	2.34444	-0.0327323	0.64638	0.150406
2151.63	-36236	-14789.4	2.34558	-0.0313854	0.643192	0.148448
2151.64	-36236.1	-14789.4	2.34741	-0.0290555	0.637938	0.146269
2151.66	-36236.1	-14789.4	2.34987	-0.0257986	0.630898	0.143963
2151.68	-36236.2	-14789.4	2.3523	-0.022039	0.622071	0.141676
2151.69	-36236.2	-14789.5	2.35402	-0.0182242	0.611445	0.139551
2151.71	-36236.2	-14789.4	2.35501	-0.0146378	0.599308	0.137635
2151.73	-36236.3	-14789.4	2.35599	-0.0113863	0.586269	0.135871
2151.74	-36236.3	-14789.5	2.35769	-0.00856355	0.572959	0.134201
2151.76	-36236.4	-14789.5	2.36007	-0.00618017	0.560054	0.132641
2151.78	-36236.4	-14789.5	2.36244	-0.00416992	0.548278	0.131272
2151.8	-36236.4	-14789.5	2.36408	-0.00246831	0.538335	0.130178
2151.81	-36236.5	-14789.5	2.36506	-0.00110398	0.53054	0.129356
2151.83	-36236.5	-14789.5	2.36613	-0.00019184	0.52485	0.12873
2151.85	-36236.6	-14789.5	2.36798	0.000169745	0.521204	0.128222
2151.86	-36236.6	-14789.5	2.37045	0.000129873	0.519504	0.127812
2151.88	-36236.7	-14789.5	2.37279	5.8477e-06	0.519632	0.127515
2151.9	-36236.7	-14789.5	2.3743	7.90737e-05	0.521447	0.127345
2151.91	-36236.7	-14789.5	2.3752	0.000235365	0.524615	0.127308
2151.93	-36236.8	-14789.5	2.37623	0.000130838	0.528693	0.1274
2151.95	-36236.8	-14789.5	2.37805	-0.000542428	0.53324	0.127618
2151.97	-36236.9	-14789.5	2.38049	-0.00169999	0.537898	0.127959
2151.98	-36236.9	-14789.5	2.38286	-0.0030296	0.54235	0.128416
2152	-36237	-14789.5	2.38457	-0.00425049	0.546317	0.128988
2152.02	-36237	-14789.5	2.38567	-0.00536633	0.549808	0.129702
2152.03	-36237	-14789.5	2.38656	-0.00652145	0.552975	0.130599
2152.05	-36237.1	-14789.5	2.38756	-0.00781201	0.555911	0.131696
2152.07	-36237.1	-14789.5	2.3887	-0.00905374	0.55836	0.132866
2152.09	-36237.2	-14789.5	2.38993	-0.00996294	0.559942	0.133931
2152.1	-36237.2	-14789.5	2.39116	-0.010326	0.560419	0.134762
2152.12	-36237.3	-14789.5	2.39232	-0.0102646	0.560227	0.135453
2152.14	-36237.3	-14789.5	2.39333	-0.01	0.56	0.136166
2152.15	-36237.3	-14789.5	2.39421	-0.00974754	0.560301	0.137043
2152.17	-36237.4	-14789.5	2.39523	-0.00969746	0.561398	0.138147
2152.19	-36237.4	-14789.5	2.39678	-0.0100338	0.563487	0.139523
2152.2	-36237.5	-14789.5	2.39903	-0.0108702	0.5666	0.141189
2152.22	-36237.5	-14789.5	2.40149	-0.0120846	0.570221	0.143083
2152.24	-36237.6	-14789.4	2.40353	-0.0135057	0.573718	0.145126
2152.26	-36237.6	-14789.4	2.40479	-0.0150386	0.576795	0.147318
2152.27	-36237.6	-14789.5	2.40556	-0.0168042	0.580089	0.149889
2152.29	-36237.7	-14789.5	2.40628	-0.018961	0.584405	0.153108
2152.31	-36237.7	-14789.4	2.40736	-0.0216408	0.590462	0.157207
2152.32	-36237.8	-14789.4	2.4088	-0.0245484	0.597674	0.161863
2152.34	-36237.8	-14789.4	2.41024	-0.0270511	0.604418	0.166314
2152.36	-36237.9	-14789.4	2.41148	-0.0287261	0.60967	0.170063
2152.37	-36237.9	-14789.4	2.41258	-0.0296735	0.613908	0.173282
2152.39	-36237.9	-14789.4	2.41366	-0.0300699	0.617822	0.176238
2152.41	-36238	-14789.4	2.41478	-0.03011	0.621681	0.17905
2152.43	-36238	-14789.4	2.41593	-0.0300199	0.625026	0.181587
2152.44	-36238.1	-14789.4	2.41706	-0.0300251	0.627329	0.183692
2152.46	-36238.1	-14789.4	2.41818	-0.0301577	0.628246	0.185334
2152.48	-36238.2	-14789.4	2.41931	-0.0301651	0.627698	0.186662
2152.49	-36238.2	-14789.4	2.42049	-0.0297762	0.625626	0.187837
2152.51	-36238.2	-14789.4	2.42169	-0.0288725	0.621987	0.188846
2152.53	-36238.3	-14789.4	2.42281	-0.0275278	0.616756	0.18946
2152.54	-36238.3	-14789.4	2.42375	-0.0258253	0.609911	0.189446
2152.56	-36238.4	-14789.4	2.42464	-0.0237772	0.601513	0.188818
2152.58	-36238.4	-14789.4	2.42586	-0.0213186	0.591716	0.187852
2152.6	-36238.5	-14789.4	2.42779	-0.0183872	0.580678	0.18683
2152.61	-36238.5	-14789.4	2.43024	-0.0150487	0.568568	0.18581
2152.63	-36238.5	-14789.4	2.43257	-0.0114872	0.555568	0.18465
2152.65	-36238.6	-14789.3	2.43415	-0.00788839	0.54188	0.183213
2152.66	-36238.6	-14789.3	2.4351	-0.00439081	0.527968	0.181612
2152.68	-36238.7	-14789.3	2.43614	-0.0010958	0.514512	0.180157
2152.7	-36238.7	-14789.3	2.43794	0.00189132	0.50218	0.179148
2152.71	-36238.8	-14789.3	2.44036	0.00440238	0.491435	0.178654
2152.73	-36238.8	-14789.3	2.44267	0.00622651	0.482601	0.178587
2152.75	-36238.8	-14789.3	2.44424	0.0071721	0.47599	0.178866
2152.76	-36238.9	-14789.3	2.44521	0.00729855	0.471775	0.179491
2152.78	-36238.9	-14789.3	2.44631	0.00683588	0.470039	0.180521
2152.8	-36239	-14789.3	2.44816	0.00600483	0.470824	0.181996
2152.82	-36239	-14789.3	2.45056	0.00492193	0.473844	0.183814
2152.83	-36239.1	-14789.3	2.45287	0.00365223	0.478656	0.185801
2152.85	-36239.1	-14789.3	2.45455	0.00227529	0.484807	0.187794
2152.87	-36239.1	-14789.3	2.45566	0.000994069	0.491806	0.189712
2152.88	-36239.2	-14789.2	2.45656	7.25042e-05	0.499139	0.191518
2152.9	-36239.2	-14789.2	2.45756	-0.000285863	0.50634	0.193177
2152.92	-36239.3	-14789.2	2.45871	-0.000224905	0.513209	0.194676
2152.93	-36239.3	-14789.2	2.45993	-1.15845e-05	0.519638	0.196006
2152.95	-36239.3	-14789.2	2.46116	0.000123971	0.525459	0.197174
2152.97	-36239.4	-14789.2	2.46232	0.00012816	0.530208	0.198256
2152.99	-36239.4	-14789.2	2.46333	0	0.533333	0.199346
2153	-36239.5	-14789.2	2.4642	-0.000216154	0.534367	0.200505
2153.02	-36239.5	-14789.2	2.46522	-0.000294626	0.533181	0.201651
2153.04	-36239.6	-14789.2	2.46678	3.55727e-05	0.529734	0.202669
2153.05	-36239.6	-14789.2	2.46906	0.000933136	0.524133	0.203487
2153.07	-36239.6	-14789.1	2.47154	0.00218001	0.516996	0.204186
2153.09	-36239.7	-14789.1	2.47352	0.00347934	0.509046	0.204878
2153.11	-36239.7	-14789.1	2.47467	0.00463335	0.500906	0.205629
2153.12	-36239.8	-14789.1	2.47557	0.00572385	0.49292	0.20639
2153.14	-36239.8	-14789.1	2.47699	0.00688133	0.485382	0.207087
2153.16	-36239.9	-14789.1	2.47925	0.00814067	0.47863	0.207716
2153.17	-36239.9	-14789.1	2.48175	0.00930887	0.473108	0.208432
2153.19	-36239.9	-14789.1	2.48371	0.0101601	0.469272	0.209415
2153.21	-36240	-14789.1	2.48484	0.0105341	0.467268	0.210747
2153.22	-36240	-14789	2.48575	0.0104031	0.466615	0.212322
2153.24	-36240.1	-14789	2.48718	0.00975631	0.466765	0.214009
2153.26	-36240.1	-14789	2.48939	0.00868656	0.467668	0.215827
2153.28	-36240.2	-14789	2.49182	0.00746449	0.470146	0.218057
2153.29	-36240.2	-14789	2.49385	0.00637524	0.475092	0.221
2153.31	-36240.2	-14789	2.49519	0.00545277	0.482608	0.224778
2153.33	-36240.3	-14789	2.49614	0.00429849	0.491431	0.229206
2153.34	-36240.3	-14789	2.49706	0.00248442	0.50018	0.234069
2153.36	-36240.4	-14789	2.49812	6.94424e-05	0.50819	0.239271
2153.38	-36240.4	-14788.9	2.49929	-0.00227441	0.515699	0.244866
2153.39	-36240.4	-14788.9	2.50051	-0.00384653	0.522975	0.250912
2153.41	-36240.5	-14788.9	2.50171	-0.00432796	0.529371	0.257289
2153.43	-36240.5	-14788.9	2.50282	-0.00388055	0.533089	0.263648
2153.45	-36240.6	-14788.9	2.50375	-0.00269192	0.532315	0.269635
2153.46	-36240.6	-14788.9	2.50464	-0.000821767	0.526824	0.275076
2153.48	-36240.7	-14788.9	2.50586	0.00180835	0.518105	0.279993
2153.5	-36240.7	-14788.9	2.50779	0.00527797	0.507661	0.284417
2153.51	-36240.7	-14788.8	2.51024	0.00955018	0.495576	0.288351
2153.53	-36240.8	-14788.8	2.51257	0.0144802	0.480623	0.291773
2153.55	-36240.8	-14788.8	2.51415	0.0199177	0.461621	0.294665
2153.56	-36240.9	-14788.8	2.51511	0.025688	0.438929	0.297064
2153.58	-36240.9	-14788.8	2.51621	0.0315972	0.414128	0.299048
2153.6	-36241	-14788.8	2.51811	0.0374599	0.388802	0.300703
2153.62	-36241	-14788.8	2.52058	0.0431828	0.36425	0.30216
2153.63	-36241	-14788.8	2.52289	0.0487261	0.341598	0.303577
2153.65	-36241.1	-14788.7	2.5244	0.0540235	0.32195	0.305105
2153.67	-36241.1	-14788.7	2.52532	0.0587855	0.306204	0.306839
2153.68	-36241.2	-14788.7	2.52634	0.0626123	0.295162	0.308848
2153.7	-36241.2	-14788.7	2.52804	0.0651502	0.289614	0.311205
2153.72	-36241.3	-14788.7	2.53035	0.0664377	0.29029	0.314017
2153.73	-36241.3	-14788.7	2.53289	0.0667072	0.297888	0.317413
2153.75	-36241.3	-14788.7	2.53531	0.0661847	0.312685	0.321457
2153.77	-36241.4	-14788.6	2.5376	0.0650444	0.332067	0.325783
2153.78	-36241.4	-14788.6	2.53986	0.063439	0.352207	0.329846
2153.8	-36241.4	-14788.6	2.5422	0.0616062	0.370147	0.333253
2153.82	-36241.5	-14788.6	2.54448	0.0601911	0.387091	0.336339
2153.84	-36241.5	-14788.6	2.54655	0.0599603	0.405487	0.339655
2153.85	-36241.6	-14788.6	2.54832	0.0613631	0.426669	0.343437
2153.87	-36241.6	-14788.6	2.55	0.0633333	0.446667	0.346405
2153.89	-36241.7	-14788.5	2.55179	0.0648429	0.461119	0.347396
2153.9	-36241.7	-14788.5	2.55342	0.0668214	0.470434	0.347506
2153.92	-36241.8	-14788.5	2.5548	0.0701257	0.475727	0.347982
2153.94	-36241.8	-14788.5	2.55701	0.0737266	0.476494	0.34866
2153.95	-36241.8	-14788.5	2.56053	0.0768421	0.471423	0.349599
2153.97	-36241.9	-14788.5	2.5636	0.0805022	0.457874	0.352322
2153.99	-36241.9	-14788.4	2.56515	0.0854835	0.434514	0.358076
2154.01	-36242	-14788.4	2.56717	0.090952	0.404346	0.366608
2154.02	-36242	-14788.4	2.57081	0.0961507	0.370539	0.377369
2154.04	-36242	-14788.4	2.57387	0.10118	0.334844	0.389729
2154.06	-36242.1	-14788.4	2.5753	0.106187	0.298347	0.403154
2154.07	-36242.1	-14788.4	2.57733	0.111169	0.261206	0.417333
2154.09	-36242.2	-14788.4	2.58099	0.116218	0.223512	0.43221
2154.11	-36242.2	-14788.3	2.58401	0.121655	0.185462	0.448205
2154.12	-36242.3	-14788.3	2.58548	0.127081	0.148943	0.466049
2154.14	-36242.3	-14788.3	2.58741	0.130833	0.118692	0.486908
2154.16	-36242.3	-14788.3	2.59084	0.132488	0.096105	0.511519
2154.18	-36242.4	-14788.3	2.59463	0.133946	0.0764109	0.539795
2154.19	-36242.4	-14788.3	2.59807	0.135884	0.0582192	0.571105
2154.21	-36242.5	-14788.2	2.60136	0.13687	0.0458918	0.604144
2154.23	-36242.5	-14788.2	2.60476	0.136701	0.039554	0.637866
2154.24	-36242.5	-14788.2	2.60844	0.136863	0.0336593	0.671643
2154.26	-36242.6	-14788.2	2.61194	0.137167	0.0290921	0.705355
2154.28	-36242.6	-14788.2	2.61418	0.135565	0.0338011	0.739433
2154.3	-36242.7	-14788.2	2.61563	0.131891	0.0484597	0.775106
2154.31	-36242.7	-14788.2	2.61838	0.128048	0.0657324	0.814141
2154.33	-36242.8	-14788.1	2.62211	0.1247	0.0827229	0.852551
2154.35	-36242.8	-14788.1	2.62442	0.121396	0.100623	0.882401
2154.36	-36242.8	-14788.1	2.62575	0.119599	0.114469	0.9177
2154.38	-36242.9	-14788.1	2.62866	0.121935	0.11453	0.986343
2154.4	-36242.9	-14788.1	2.63223	0.125478	0.0959692	1.06299
2154.41	-36243	-14788.1	2.63536	0.129089	0.0702662	1.13087
2154.43	-36243	-14788	2.63929	0.130194	0.0569297	1.19757
2154.45	-36243.1	-14788	2.63991	0.129853	0.0609461	1.25373
2154.47	-36243.1	-14788	2.64214	0.130393	0.0678858	1.30009
2154.48	-36243.1	-14788	2.6458	0.127363	0.0757664	1.34034
2154.5	-36243.2	-14788	2.64954	0.126582	0.0727498	1.37121
2154.52	-36243.2	-14788	2.64985	0.126354	0.0579945	1.39175
2154.53	-36243.3	-14788	2.65261	0.129534	0.0367183	1.40486
2154.55	-36243.3	-14787.9	2.65605	0.129914	0.0219879	1.40946
2154.57	-36243.4	-14787.9	2.65968	0.132654	0.0113528	1.40829
2154.58	-36243.4	-14787.9	2.65991	0.136126	0.00687542	1.40006
2154.6	-36243.4	-14787.9	2.66288	0.142488	0.00637104	1.38647
2154.62	-36243.5	-14787.9	2.66623	0.149223	0.0122262	1.3675
2154.64	-36243.5	-14787.9	2.6699	0.156223	0.0227267	1.34448
2154.65	-36243.6	-14787.8	2.66995	0.163071	0.0326702	1.32262
2154.67	-36243.6	-14787.8	2.67309	0.166361	0.0430628	1.30084
2154.69	-36243.7	-14787.8	2.67667	0.173333	0.0433333	1.27996
2154.7	-36243.7	-14787.8	2.68	0.176667	0.05	1.26253
2154.72	-36243.7	-14787.8	2.68333	0.183333	0.06	1.25381
2154.74	-36243.8	-14787.8	2.68687	0.186838	0.0809925	1.25648
2154.75	-36243.8	-14787.8	2.69019	0.1902	0.0904091	1.27008
2154.77	-36243.9	-14787.7	2.69354	0.193537	0.0929867	1.28994
2154.79	-36243.9	-14787.7	2.69707	0.197068	0.0823945	1.31193
2154.81	-36244	-14787.7	2.70038	0.200406	0.0798367	1.3323
2154.82	-36244	-14787.7	2.70375	0.203662	0.0758932	1.34933
2154.84	-36244	-14787.7	2.70727	0.207774	0.0635654	1.36251
2154.86	-36244.1	-14787.7	2.71061	0.214047	0.0378325	1.37028
2154.87	-36244.1	-14787.7	2.71383	0.217726	0.0042549	1.37421
2154.89	-36244.2	-14787.6	2.71813	0.224529	-0.0213164	1.37585
2154.91	-36244.2	-14787.6	2.72442	0.227247	-0.0308413	1.37419
2154.92	-36244.3	-14787.6	2.7274	0.23124	-0.0356957	1.37013
2154.94	-36244.3	-14787.6	2.73109	0.239879	-0.0515961	1.36242
2154.96	-36244.4	-14787.6	2.73405	0.255193	-0.0682719	1.3537
2154.97	-36244.4	-14787.6	2.7387	0.277109	-0.0773364	1.34707
2154.99	-36244.4	-14787.6	2.74473	0.301755	-0.0779374	1.34528
2155.01	-36244.5	-14787.5	2.7486	0.324914	-0.0868877	1.34738
2155.03	-36244.5	-14787.5	2.75592	0.347905	-0.0964533	1.3512
2155.04	-36244.6	-14787.5	2.76277	0.367385	-0.100702	1.35612
2155.06	-36244.6	-14787.5	2.76937	0.382544	-0.0990333	1.36219
2155.08	-36244.7	-14787.5	2.77624	0.39451	-0.0939876	1.36821
2155.09	-36244.7	-14787.5	2.78319	0.405002	-0.0867121	1.37173
2155.11	-36244.8	-14787.5	2.78975	0.413266	-0.0807343	1.37275
2155.13	-36244.8	-14787.4	2.79668	0.42029	-0.0825306	1.37612
2155.14	-36244.8	-14787.4	2.80354	0.424956	-0.0909723	1.38634
2155.16	-36244.9	-14787.4	2.81031	0.431073	-0.0937568	1.40225
2155.18	-36244.9	-14787.4	2.81618	0.443994	-0.0933193	1.41526
2155.2	-36245	-14787.4	2.82195	0.463443	-0.0930156	1.42039
2155.21	-36245	-14787.4	2.83059	0.495689	-0.0935614	1.42029
2155.23	-36245.1	-14787.4	2.84121	0.537903	-0.0963567	1.41411
2155.25	-36245.1	-14787.3	2.85121	0.574732	-0.0893094	1.40213
2155.26	-36245.2	-14787.3	2.86186	0.622627	-0.0861113	1.37681
2155.28	-36245.2	-14787.3	2.87161	0.680991	-0.0829402	1.33745
2155.3	-36245.3	-14787.3	2.8823	0.749626	-0.0785583	1.28488
2155.32	-36245.3	-14787.3	2.89649	0.823311	-0.0674215	1.22297
2155.33	-36245.4	-14787.3	2.9103	0.887819	-0.0578136	1.16197
2155.35	-36245.4	-14787.3	2.92736	0.953478	-0.0471494	1.09776
2155.37	-36245.4	-14787.2	2.94593	1.02828	-0.0313043	1.03259
2155.38	-36245.5	-14787.2	2.96496	1.10274	-0.0101454	0.973229
2155.4	-36245.5	-14787.2	2.98259	1.1843	0.0142658	0.914907
2155.42	-36245.6	-14787.2	3.00376	1.2637	0.0367161	0.857901
2155.43	-36245.6	-14787.2	3.02457	1.33353	0.0518096	0.811754
2155.45	-36245.7	-14787.2	3.04826	1.39315	0.0630847	0.77914
2155.47	-36245.7	-14787.2	3.07187	1.44377	0.0680253	0.76543
2155.49	-36245.8	-14787.1	3.0974	1.48625	0.0714189	0.768639
2155.5	-36245.8	-14787.1	3.12494	1.51929	0.0745065	0.782029
2155.52	-36245.9	-14787.1	3.15303	1.54363	0.0798176	0.798152
2155.54	-36246	-14787.1	3.17766	1.5607	0.0851681	0.813397
2155.55	-36246	-14787.1	3.20207	1.56917	0.0884273	0.827696
2155.57	-36246.1	-14787.1	3.23003	1.57018	0.090188	0.84047
2155.59	-36246.1	-14787.1	3.25779	1.56904	0.0902451	0.852884
2155.6	-36246.2	-14787	3.28306	1.56162	0.0882959	0.868999
2155.62	-36246.2	-14787	3.30893	1.54915	0.0848949	0.892879
2155.64	-36246.3	-14787	3.33547	1.53386	0.079688	0.920645
2155.66	-36246.3	-14787	3.36362	1.51617	0.0725039	0.94934
2155.67	-36246.4	-14787	3.38876	1.4992	0.065389	0.972371
2155.69	-36246.4	-14787	3.41172	1.48237	0.0609796	0.986212
2155.71	-36246.5	-14786.9	3.43494	1.46753	0.0578978	0.991313
2155.72	-36246.5	-14786.9	3.45947	1.45769	0.0544258	0.982785
2155.74	-36246.6	-14786.9	3.483	1.45974	0.0506996	0.957932
2155.76	-36246.6	-14786.9	3.50848	1.47662	0.0498358	0.917893
2155.77	-36246.7	-14786.9	3.53667	1.50054	0.050039	0.862561
2155.79	-36246.8	-14786.9	3.56416	1.52732	0.0499728	0.804409
2155.81	-36246.8	-14786.8	3.58754	1.55106	0.0500695	0.74592
2155.83	-36246.9	-14786.8	3.61492	1.576	0.0497969	0.688738
2155.84	-36247	-14786.8	3.6421	1.59416	0.0526537	0.645259
2155.86	-36247	-14786.8	3.66845	1.60779	0.0560774	0.618108
2155.88	-36247.1	-14786.8	3.69676	1.61895	0.0596114	0.598917
2155.89	-36247.1	-14786.8	3.72339	1.62606	0.0628431	0.583444
2155.91	-36247.2	-14786.7	3.75313	1.62981	0.0689529	0.568272
2155.93	-36247.3	-14786.7	3.78173	1.63004	0.079365	0.553114
2155.94	-36247.3	-14786.7	3.80845	1.62994	0.0894239	0.539986
2155.96	-36247.4	-14786.7	3.83507	1.63297	0.0994097	0.525032
2155.98	-36247.4	-14786.7	3.86333	1.64333	0.11	0.503268
2155.99	-36247.5	-14786.6	3.89333	1.66333	0.123333	0.474946
2156.01	-36247.6	-14786.6	3.92	1.69	0.136667	0.441176
2156.03	-36247.6	-14786.6	3.95173	1.71818	0.147159	0.404209
2156.05	-36247.7	-14786.6	3.97827	1.74135	0.153664	0.370662
2156.06	-36247.8	-14786.6	4.00855	1.76467	0.160539	0.339104
2156.08	-36247.8	-14786.5	4.04025	1.78558	0.171223	0.309543
2156.1	-36247.9	-14786.5	4.07034	1.80156	0.181274	0.287415
2156.11	-36248	-14786.5	4.10212	1.81131	0.19145	0.269431
2156.13	-36248	-14786.5	4.13193	1.81798	0.197778	0.252794
2156.15	-36248.1	-14786.5	4.16193	1.82929	0.204495	0.230949
2156.16	-36248.2	-14786.4	4.19213	1.85167	0.211301	0.20088
2156.18	-36248.2	-14786.4	4.22446	1.88462	0.217881	0.163135
2156.2	-36248.3	-14786.4	4.25776	1.9177	0.220158	0.124817
2156.22	-36248.4	-14786.4	4.29159	1.95168	0.219995	0.0836126
2156.23	-36248.4	-14786.4	4.32673	1.98626	0.219836	0.0414508
2156.25	-36248.5	-14786.3	4.35961	2.01418	0.220751	0.00536915
2156.27	-36248.6	-14786.3	4.3937	2.03572	0.224225	-0.0247411
2156.28	-36248.7	-14786.3	4.4287	2.05177	0.228953	-0.049058
2156.3	-36248.7	-14786.3	4.46153	2.06407	0.234784	-0.0667817
2156.32	-36248.8	-14786.2	4.49585	2.07192	0.238071	-0.0807757
2156.34	-36248.9	-14786.2	4.53044	2.07346	0.240115	-0.0907441
2156.35	-36248.9	-14786.2	4.56458	2.07372	0.240983	-0.100352
2156.37	-36249	-14786.2	4.60268	2.08135	0.244879	-0.116748
2156.39	-36249.1	-14786.1	4.64119	2.09918	0.248237	-0.14006
2156.4	-36249.2	-14786.1	4.67542	2.11931	0.251549	-0.165771
2156.42	-36249.2	-14786.1	4.71136	2.14018	0.255	-0.192582
2156.44	-36249.3	-14786.1	4.74979	2.15988	0.258453	-0.22151
2156.45	-36249.4	-14786	4.78573	2.18566	0.261757	-0.254978
2156.47	-36249.5	-14786	4.82408	2.22667	0.265143	-0.300693
2156.49	-36249.6	-14786	4.86145	2.27649	0.268927	-0.352855
2156.51	-36249.6	-14786	4.90004	2.32277	0.270223	-0.402827
2156.52	-36249.7	-14785.9	4.93958	2.36393	0.269948	-0.449441
2156.54	-36249.8	-14785.9	4.97929	2.39501	0.270016	-0.487096
2156.56	-36249.9	-14785.9	5.01858	2.41719	0.26999	-0.514774
2156.57	-36250	-14785.9	5.06327	2.43098	0.270021	-0.536122
2156.59	-36250	-14785.8	5.10535	2.43793	0.269918	-0.552353
2156.61	-36250.1	-14785.8	5.14461	2.44661	0.270308	-0.567687
2156.62	-36250.2	-14785.8	5.18653	2.4596	0.267602	-0.587583
2156.64	-36250.3	-14785.7	5.22979	2.47639	0.264158	-0.607834
2156.66	-36250.3	-14785.7	5.27314	2.48834	0.260475	-0.625125
2156.68	-36250.5	-14785.7	5.31604	2.49308	0.260103	-0.637042
2156.69	-36250.5	-14785.7	5.35621	2.49144	0.25738	-0.640772
2156.71	-36250.6	-14785.6	5.3982	2.47855	0.253763	-0.636094
2156.73	-36250.7	-14785.6	5.44171	2.46222	0.250236	-0.624809
2156.74	-36250.8	-14785.6	5.48207	2.43977	0.249935	-0.607938
2156.76	-36250.9	-14785.5	5.52178	2.41059	0.250029	-0.586726
2156.78	-36251	-14785.5	5.56424	2.37536	0.249972	-0.560443
2156.79	-36251.1	-14785.5	5.60422	2.34208	0.250099	-0.532267
2156.81	-36251.2	-14785.5	5.64667	2.30333	0.246667	-0.501089
2156.83	-36251.3	-14785.4	5.68333	2.26667	0.243333	-0.473856
2156.85	-36251.3	-14785.4	5.72333	2.24333	0.24	-0.456427
2156.86	-36251.4	-14785.4	5.76	2.23333	0.24	-0.449891
2156.88	-36251.5	-14785.3	5.79892	2.22964	0.243544	-0.448756
2156.9	-36251.6	-14785.3	5.83544	2.21926	0.246894	-0.446357
2156.91	-36251.7	-14785.3	5.87226	2.20585	0.250058	-0.439615
2156.93	-36251.8	-14785.2	5.91114	2.19165	0.250192	-0.431576
2156.95	-36251.9	-14785.2	5.94754	2.17869	0.253758	-0.425311
2156.96	-36252	-14785.2	5.9846	2.16881	0.25713	-0.42116
2156.98	-36252.1	-14785.1	6.02288	2.15816	0.260209	-0.417581
2157	-36252.2	-14785.1	6.05608	2.14828	0.260049	-0.413214
2157.01	-36252.3	-14785.1	6.09352	2.13814	0.259574	-0.408601
2157.03	-36252.4	-14785	6.1323	2.12757	0.255915	-0.403042
2157.05	-36252.5	-14785	6.16797	2.11773	0.252059	-0.398527
2157.07	-36252.6	-14785	6.20141	2.10738	0.24494	-0.393392
2157.08	-36252.7	-14784.9	6.23746	2.0977	0.238033	-0.389878
2157.1	-36252.8	-14784.9	6.27394	2.09145	0.231318	-0.385497
2157.12	-36252.9	-14784.8	6.31155	2.08473	0.224916	-0.37821
2157.13	-36253	-14784.8	6.34902	2.07677	0.215853	-0.363788
2157.15	-36253.1	-14784.8	6.38146	2.06623	0.201729	-0.346583
2157.17	-36253.2	-14784.7	6.41582	2.05728	0.189124	-0.327726
2157.18	-36253.3	-14784.7	6.45066	2.05053	0.180518	-0.310077
2157.2	-36253.4	-14784.7	6.48348	2.04421	0.172929	-0.294008
2157.22	-36253.5	-14784.6	6.5179	2.03588	0.162336	-0.277459
2157.24	-36253.6	-14784.6	6.55262	2.02521	0.151387	-0.262451
2157.25	-36253.7	-14784.5	6.58543	2.01511	0.144669	-0.251016
2157.27	-36253.8	-14784.5	6.62	2.00642	0.141507	-0.242545
2157.29	-36253.9	-14784.5	6.65458	1.99982	0.139869	-0.237453
2157.3	-36254	-14784.4	6.68736	1.99317	0.13889	-0.236051
2157.32	-36254.1	-14784.4	6.72217	1.98626	0.133079	-0.237341
2157.34	-36254.3	-14784.3	6.75623	1.97932	0.125905	-0.241009
2157.36	-36254.3	-14784.3	6.79084	1.97283	0.120485	-0.245584
2157.37	-36254.5	-14784.3	6.82506	1.96342	0.122028	-0.250769
2157.39	-36254.6	-14784.2	6.85825	1.95543	0.123748	-0.256182
2157.41	-36254.7	-14784.2	6.89134	1.94913	0.12193	-0.262282
2157.42	-36254.8	-14784.2	6.92635	1.94205	0.113458	-0.269236
2157.44	-36254.9	-14784.1	6.96013	1.93532	0.102631	-0.275834
2157.46	-36255	-14784.1	6.99498	1.92832	0.094736	-0.28269
2157.47	-36255.1	-14784	7.02918	1.92155	0.0903089	-0.289327
2157.49	-36255.2	-14784	7.05975	1.9149	0.090275	-0.295869
2157.51	-36255.3	-14784	7.08945	1.90828	0.0856533	-0.302286
2157.53	-36255.5	-14783.9	7.12096	1.90123	0.0729878	-0.310011
