# Supplementary material for: Extraction of driving behavior primitives considering driver expectation and vehicle dynamics
Source: PLoS One. 2025 Dec 31;20(12):e0340123. doi: 10.1371/journal.pone.0340123 (PMC12755792; doi:10.1371/journal.pone.0340123)
Supplement: S2 File — The dataset utilized in this study is organized into two main folders, categorizing driving scenarios into straight driving and turning maneuvers. These folders contain the raw, unprocessed behavioral data. For a detailed description of the variables and format within the.xlsx files, please refer to the accompanying readme.txt file. (ZIP) [file pone.0340123.s002.zip › DataSetForPimitiveExaction-2/turning/d2c24_w_1.xlsx]

## Sheet: Sheet1
2566.43	-35958.9	-14611.9	0.0310231	0.496216	0.0404059	-0.45805
2566.45	-35958.8	-14611.9	0.0407911	0.585065	0.0457377	-0.530075
2566.47	-35958.8	-14611.9	0.0513864	0.660639	0.0524219	-0.595747
2566.48	-35958.8	-14611.9	0.062841	0.72286	0.0594562	-0.653867
2566.5	-35958.9	-14611.9	0.0752012	0.772021	0.0658109	-0.703383
2566.52	-35958.9	-14611.9	0.0884281	0.809103	0.0712959	-0.743932
2566.54	-35958.9	-14611.9	0.102376	0.835949	0.0767788	-0.776014
2566.55	-35958.9	-14611.9	0.116889	0.85446	0.0831444	-0.8002
2566.57	-35958.9	-14611.9	0.131714	0.866543	0.0899352	-0.817474
2566.59	-35958.9	-14611.9	0.146495	0.874117	0.0952446	-0.829267
2566.6	-35958.9	-14611.9	0.160901	0.879047	0.0971988	-0.837015
2566.62	-35958.9	-14611.9	0.175182	0.882179	0.0960335	-0.841845
2566.64	-35958.9	-14611.9	0.190129	0.883411	0.0939379	-0.844595
2566.65	-35958.9	-14611.9	0.206481	0.882642	0.0930448	-0.846067
2566.67	-35958.9	-14611.9	0.223848	0.880375	0.0934478	-0.846689
2566.69	-35958.9	-14611.9	0.240943	0.877588	0.0936211	-0.84659
2566.7	-35958.9	-14611.9	0.256548	0.875215	0.0921072	-0.845891
2566.72	-35958.9	-14611.9	0.270592	0.873442	0.0888585	-0.844713
2566.74	-35958.9	-14611.9	0.283788	0.871949	0.0847857	-0.843176
2566.76	-35958.9	-14611.9	0.296863	0.870406	0.0808178	-0.841399
2566.77	-35958.9	-14611.9	0.310472	0.868511	0.0777909	-0.839489
2566.79	-35958.9	-14611.9	0.324687	0.866201	0.0757707	-0.837443
2566.81	-35958.9	-14611.9	0.33929	0.86353	0.0744421	-0.835203
2566.82	-35958.9	-14611.9	0.354059	0.860553	0.073487	-0.832714
2566.84	-35958.9	-14611.9	0.368797	0.857327	0.0726177	-0.829929
2566.86	-35958.9	-14611.9	0.383445	0.853922	0.071752	-0.8269
2566.88	-35958.9	-14611.9	0.398007	0.850413	0.0708943	-0.823712
2566.89	-35958.9	-14611.9	0.412484	0.846874	0.0700492	-0.820453
2566.91	-35959	-14611.9	0.426886	0.843373	0.0692637	-0.81721
2566.93	-35959	-14611.9	0.441245	0.839938	0.0687871	-0.814054
2566.94	-35959	-14611.9	0.455603	0.836586	0.0689293	-0.811054
2566.96	-35959	-14611.9	0.47	0.833333	0.07	-0.808279
2566.98	-35959	-14611.9	0.484457	0.830223	0.0721582	-0.805775
2566.99	-35959	-14611.9	0.498912	0.827395	0.0749594	-0.803508
2567.01	-35959	-14611.9	0.513286	0.825015	0.0778082	-0.801418
2567.03	-35959	-14611.9	0.527497	0.823249	0.0801096	-0.799451
2567.05	-35959	-14611.9	0.541486	0.822159	0.0814735	-0.797701
2567.06	-35959	-14611.9	0.555273	0.821457	0.082199	-0.796776
2567.08	-35959	-14611.9	0.56889	0.820785	0.0827295	-0.797393
2567.1	-35959	-14611.9	0.582371	0.819786	0.0835079	-0.800268
2567.11	-35959.1	-14611.9	0.595772	0.818796	0.0848113	-0.806246
2567.13	-35959.1	-14611.9	0.609203	0.819811	0.0865223	-0.816479
2567.15	-35959.1	-14611.9	0.62278	0.825065	0.0884658	-0.832165
2567.16	-35959.1	-14611.9	0.63662	0.836794	0.0904677	-0.854499
2567.18	-35959.1	-14611.9	0.650876	0.85722	0.0924892	-0.88442
2567.2	-35959.1	-14612	0.665774	0.888535	0.0947653	-0.922346
2567.22	-35959.1	-14612	0.681546	0.932931	0.0975641	-0.968634
2567.23	-35959.1	-14612	0.698426	0.992569	0.101153	-1.02363
2567.25	-35959.1	-14612	0.716587	1.0674	0.105753	-1.087
2567.27	-35959.2	-14612	0.736096	1.15357	0.111505	-1.15723
2567.28	-35959.2	-14612	0.757014	1.24685	0.118541	-1.23269
2567.3	-35959.2	-14612	0.779397	1.34303	0.126987	-1.31174
2567.32	-35959.2	-14612	0.803263	1.43888	0.136686	-1.39234
2567.33	-35959.2	-14612	0.828575	1.53242	0.14713	-1.47197
2567.35	-35959.2	-14612	0.855296	1.62174	0.157787	-1.54807
2567.37	-35959.2	-14612	0.883386	1.70492	0.168135	-1.61813
2567.39	-35959.3	-14612	0.91276	1.77978	0.177923	-1.68076
2567.4	-35959.3	-14612	0.943289	1.84386	0.187192	-1.73582
2567.42	-35959.3	-14612	0.974838	1.8947	0.196	-1.78321
2567.44	-35959.3	-14612	1.00727	1.92999	0.204391	-1.82285
2567.45	-35959.3	-14612	1.04042	1.95078	0.212226	-1.85479
2567.47	-35959.3	-14612	1.07406	1.96127	0.219193	-1.87927
2567.49	-35959.4	-14612	1.108	1.96573	0.224971	-1.89649
2567.5	-35959.4	-14612	1.14201	1.96822	0.229277	-1.90671
2567.52	-35959.4	-14612	1.17597	1.96994	0.232269	-1.91067
2567.54	-35959.4	-14612	1.20982	1.97009	0.234407	-1.90946
2567.56	-35959.4	-14612	1.24348	1.96789	0.236158	-1.90415
2567.57	-35959.4	-14612	1.27688	1.96251	0.237948	-1.89573
2567.59	-35959.5	-14612	1.31003	1.95337	0.239817	-1.88435
2567.61	-35959.5	-14612.1	1.34295	1.93993	0.24158	-1.86966
2567.62	-35959.5	-14612.1	1.37566	1.92171	0.24305	-1.8513
2567.64	-35959.5	-14612.1	1.40819	1.89826	0.244076	-1.82898
2567.66	-35959.6	-14612.1	1.4404	1.86991	0.244801	-1.80291
2567.67	-35959.6	-14612.1	1.4721	1.83731	0.245517	-1.77357
2567.69	-35959.6	-14612.1	1.50308	1.80113	0.246517	-1.74142
2567.71	-35959.6	-14612.1	1.53317	1.76205	0.248023	-1.70697
2567.73	-35959.7	-14612.1	1.56238	1.7209	0.24986	-1.6709
2567.74	-35959.7	-14612.1	1.59077	1.67854	0.251711	-1.63398
2567.76	-35959.7	-14612.1	1.6184	1.63584	0.253259	-1.59694
2567.78	-35959.7	-14612.1	1.64534	1.59367	0.254276	-1.56048
2567.79	-35959.8	-14612.1	1.67173	1.55299	0.254963	-1.52504
2567.81	-35959.8	-14612.1	1.69768	1.51478	0.255651	-1.49097
2567.83	-35959.8	-14612.1	1.72333	1.48	0.256667	-1.45861
2567.84	-35959.9	-14612.1	1.74877	1.44936	0.258229	-1.4282
2567.86	-35959.9	-14612.2	1.77392	1.4225	0.260111	-1.39959
2567.88	-35959.9	-14612.2	1.79864	1.3988	0.261974	-1.37251
2567.9	-35959.9	-14612.2	1.82281	1.37762	0.263481	-1.34669
2567.91	-35960	-14612.2	1.84635	1.35814	0.264448	-1.32179
2567.93	-35960	-14612.2	1.86931	1.33897	0.265123	-1.29727
2567.95	-35960	-14612.2	1.89179	1.31865	0.26583	-1.27255
2567.96	-35960.1	-14612.2	1.91387	1.29569	0.266894	-1.24705
2567.98	-35960.1	-14612.2	1.93559	1.26915	0.268471	-1.22028
2568	-35960.1	-14612.2	1.9569	1.2393	0.27032	-1.19194
2568.01	-35960.2	-14612.2	1.97775	1.20661	0.272143	-1.16175
2568.03	-35960.2	-14612.2	1.99806	1.17156	0.273642	-1.12945
2568.05	-35960.2	-14612.2	2.01779	1.13458	0.274678	-1.0951
2568.07	-35960.3	-14612.2	2.03686	1.09602	0.275435	-1.05944
2568.08	-35960.3	-14612.3	2.05521	1.05623	0.276137	-1.02328
2568.1	-35960.3	-14612.3	2.07277	1.01558	0.277003	-0.987432
2568.12	-35960.4	-14612.3	2.08956	0.974732	0.278068	-0.95249
2568.13	-35960.4	-14612.3	2.10565	0.934889	0.279093	-0.918736
2568.15	-35960.4	-14612.3	2.12113	0.897267	0.279818	-0.886423
2568.17	-35960.5	-14612.3	2.13611	0.863068	0.279989	-0.855805
2568.18	-35960.5	-14612.3	2.1507	0.832748	0.279532	-0.827074
2568.2	-35960.6	-14612.3	2.16501	0.805827	0.278604	-0.800349
2568.22	-35960.6	-14612.3	2.17918	0.781765	0.277378	-0.775745
2568.24	-35960.6	-14612.3	2.19332	0.76003	0.27602	-0.753371
2568.25	-35960.7	-14612.3	2.20741	0.740279	0.274565	-0.733213
2568.27	-35960.7	-14612.3	2.22125	0.722376	0.272907	-0.715124
2568.29	-35960.7	-14612.3	2.23466	0.706193	0.270932	-0.69895
2568.3	-35960.8	-14612.4	2.24743	0.691606	0.26854	-0.684533
2568.32	-35960.8	-14612.4	2.25959	0.678526	0.265848	-0.67166
2568.34	-35960.8	-14612.4	2.27129	0.666889	0.263147	-0.66007
2568.35	-35960.9	-14612.4	2.28269	0.656634	0.26073	-0.649503
2568.37	-35960.9	-14612.4	2.29394	0.647684	0.258889	-0.639711
2568.39	-35961	-14612.4	2.30508	0.639767	0.257883	-0.630591
2568.41	-35961	-14612.4	2.31607	0.632482	0.257947	-0.622142
2568.42	-35961	-14612.4	2.32687	0.625425	0.259315	-0.614361
2568.44	-35961.1	-14612.4	2.33744	0.618234	0.262177	-0.607239
2568.46	-35961.1	-14612.4	2.34781	0.610989	0.266253	-0.600642
2568.47	-35961.2	-14612.4	2.35805	0.60403	0.270993	-0.594374
2568.49	-35961.2	-14612.4	2.36821	0.597694	0.275841	-0.588232
2568.51	-35961.2	-14612.4	2.37835	0.592243	0.28029	-0.582026
2568.52	-35961.3	-14612.5	2.3885	0.587383	0.284139	-0.57563
2568.54	-35961.3	-14612.5	2.39864	0.58259	0.28732	-0.568943
2568.56	-35961.4	-14612.5	2.4088	0.577339	0.289764	-0.561865
2568.58	-35961.4	-14612.5	2.41898	0.571136	0.291395	-0.554275
2568.59	-35961.4	-14612.5	2.42915	0.563676	0.292091	-0.545921
2568.61	-35961.5	-14612.5	2.4393	0.554718	0.291716	-0.536507
2568.63	-35961.5	-14612.5	2.44941	0.544022	0.290134	-0.525737
2568.64	-35961.6	-14612.5	2.45943	0.531438	0.287309	-0.513417
2568.66	-35961.6	-14612.5	2.4692	0.517249	0.283695	-0.499854
2568.68	-35961.7	-14612.5	2.47851	0.501867	0.279889	-0.485501
2568.69	-35961.7	-14612.5	2.48715	0.485701	0.276489	-0.470812
2568.71	-35961.7	-14612.5	2.49503	0.468974	0.273996	-0.456037
2568.73	-35961.8	-14612.5	2.50247	0.451266	0.272596	-0.440739
2568.75	-35961.8	-14612.5	2.50987	0.432025	0.272404	-0.424341
2568.76	-35961.9	-14612.6	2.51761	0.410699	0.273539	-0.406265
2568.78	-35961.9	-14612.6	2.52584	0.387404	0.276031	-0.386458
2568.8	-35961.9	-14612.6	2.53394	0.364145	0.279665	-0.366351
2568.81	-35962	-14612.6	2.54118	0.343253	0.284184	-0.347634
2568.83	-35962	-14612.6	2.54721	0.326188	0.289385	-0.331437
2568.85	-35962.1	-14612.6	2.55258	0.312334	0.29519	-0.317564
2568.86	-35962.1	-14612.6	2.55797	0.300771	0.30154	-0.305623
2568.88	-35962.2	-14612.6	2.56374	0.290794	0.308303	-0.295304
2568.9	-35962.2	-14612.6	2.56951	0.282123	0.315205	-0.286464
2568.91	-35962.2	-14612.6	2.57483	0.274535	0.32195	-0.278977
2568.93	-35962.3	-14612.6	2.57952	0.26797	0.328231	-0.272713
2568.95	-35962.3	-14612.6	2.58388	0.262654	0.333709	-0.267539
2568.97	-35962.4	-14612.6	2.58822	0.258835	0.338048	-0.263316
2568.98	-35962.4	-14612.6	2.59271	0.256358	0.341073	-0.259923
2569	-35962.5	-14612.6	2.59729	0.254479	0.342844	-0.257259
2569.02	-35962.5	-14612.7	2.60189	0.252421	0.343442	-0.255221
2569.03	-35962.6	-14612.7	2.60645	0.249977	0.342919	-0.253652
2569.05	-35962.6	-14612.7	2.61096	0.247656	0.341297	-0.252322
2569.07	-35962.6	-14612.7	2.61543	0.245992	0.338605	-0.250999
2569.09	-35962.7	-14612.7	2.6199	0.244969	0.335155	-0.249567
2569.1	-35962.7	-14612.7	2.62446	0.243974	0.331561	-0.248032
2569.12	-35962.8	-14612.7	2.62919	0.242394	0.328434	-0.246402
2569.14	-35962.8	-14612.7	2.63394	0.240151	0.325981	-0.244649
2569.15	-35962.9	-14612.7	2.63836	0.237661	0.324032	-0.242703
2569.17	-35962.9	-14612.7	2.64212	0.235336	0.322415	-0.240499
2569.19	-35963	-14612.7	2.64537	0.233185	0.321106	-0.238011
2569.2	-35963	-14612.7	2.6487	0.230899	0.320203	-0.235246
2569.22	-35963	-14612.7	2.65264	0.228175	0.319791	-0.232212
2569.24	-35963.1	-14612.7	2.65717	0.224921	0.319777	-0.228936
2569.26	-35963.1	-14612.7	2.66194	0.221184	0.319947	-0.225457
2569.27	-35963.2	-14612.7	2.66659	0.217017	0.320095	-0.221803
2569.29	-35963.2	-14612.7	2.67109	0.212516	0.320135	-0.217879
2569.31	-35963.3	-14612.7	2.67559	0.207796	0.320043	-0.213524
2569.32	-35963.3	-14612.7	2.68021	0.202928	0.319823	-0.208592
2569.34	-35963.4	-14612.7	2.68485	0.197588	0.319677	-0.203105
2569.36	-35963.4	-14612.7	2.68926	0.191259	0.3199	-0.197166
2569.37	-35963.5	-14612.8	2.69324	0.183504	0.320727	-0.190845
2569.39	-35963.5	-14612.8	2.69673	0.17447	0.321957	-0.183988
2569.41	-35963.5	-14612.8	2.69969	0.164542	0.323204	-0.176344
2569.43	-35963.6	-14612.8	2.70215	0.154037	0.324177	-0.167735
2569.44	-35963.6	-14612.8	2.70433	0.142854	0.325142	-0.158399
2569.46	-35963.7	-14612.8	2.70653	0.130746	0.326559	-0.14872
2569.48	-35963.7	-14612.8	2.70894	0.117584	0.328733	-0.139028
2569.49	-35963.8	-14612.8	2.71134	0.103801	0.331215	-0.129397
2569.51	-35963.8	-14612.8	2.71333	0.09	0.333333	-0.119826
2569.53	-35963.9	-14612.8	2.7147	0.0767165	0.334637	-0.110377
2569.54	-35963.9	-14612.8	2.7157	0.0642133	0.33556	-0.101381
2569.56	-35964	-14612.8	2.71674	0.0526858	0.336756	-0.0932332
2569.58	-35964	-14612.8	2.71805	0.0423278	0.338678	-0.0862435
2569.6	-35964.1	-14612.8	2.7193	0.0333286	0.341092	-0.0804327
2569.61	-35964.1	-14612.8	2.72005	0.0258762	0.343625	-0.075761
2569.63	-35964.2	-14612.8	2.72009	0.0200777	0.346003	-0.0722025
2569.65	-35964.2	-14612.8	2.7199	0.0158111	0.348233	-0.0697704
2569.66	-35964.2	-14612.8	2.72009	0.0129144	0.350374	-0.0684845
2569.68	-35964.3	-14612.8	2.72098	0.0111816	0.352506	-0.0682793
2569.7	-35964.3	-14612.8	2.72229	0.0103012	0.354765	-0.0688876
2569.71	-35964.4	-14612.8	2.72363	0.00994705	0.357292	-0.0700125
2569.73	-35964.4	-14612.8	2.72477	0.00986109	0.359992	-0.0714127
2569.75	-35964.5	-14612.8	2.72585	0.0099232	0.362293	-0.0729584
2569.77	-35964.5	-14612.8	2.72703	0.0100301	0.363569	-0.074534
2569.78	-35964.6	-14612.8	2.72833	0.0100987	0.363691	-0.0760606
2569.8	-35964.6	-14612.8	2.72948	0.0100799	0.363383	-0.0775232
2569.82	-35964.7	-14612.8	2.73018	0.00993101	0.363438	-0.0789143
2569.83	-35964.7	-14612.8	2.73035	0.00973559	0.363947	-0.0802875
2569.85	-35964.8	-14612.8	2.73018	0.00976392	0.363965	-0.0817869
2569.87	-35964.8	-14612.8	2.72987	0.0102942	0.36249	-0.0835607
2569.88	-35964.9	-14612.8	2.72966	0.0113537	0.359347	-0.085659
2569.9	-35964.9	-14612.8	2.72975	0.0126534	0.355414	-0.0880077
2569.92	-35965	-14612.8	2.73036	0.0138927	0.35161	-0.0905251
2569.94	-35965	-14612.8	2.73144	0.014989	0.348242	-0.0931298
2569.95	-35965	-14612.8	2.73274	0.0160954	0.344959	-0.0957414
2569.97	-35965.1	-14612.8	2.73395	0.0173643	0.341399	-0.0982788
2569.99	-35965.1	-14612.8	2.73504	0.0186913	0.337692	-0.100646
2570	-35965.2	-14612.8	2.73616	0.0197347	0.334417	-0.102733
2570.02	-35965.2	-14612.8	2.73745	0.0201711	0.332137	-0.104435
2570.04	-35965.3	-14612.8	2.73878	0.0201039	0.330866	-0.105707
2570.05	-35965.3	-14612.8	2.73979	0.0199754	0.330182	-0.106554
2570.07	-35965.4	-14612.9	2.74015	0.0201691	0.329706	-0.10698
2570.09	-35965.4	-14612.8	2.74005	0.020215	0.329731	-0.106915
2570.11	-35965.5	-14612.9	2.73996	0.0191598	0.330918	-0.106256
2570.12	-35965.5	-14612.9	2.73999	0.0172419	0.332816	-0.105028
2570.14	-35965.6	-14612.8	2.74	0.0154254	0.334367	-0.10337
2570.16	-35965.6	-14612.8	2.73999	0.0137575	0.336084	-0.101661
2570.17	-35965.7	-14612.8	2.74006	0.0118539	0.339147	-0.100351
2570.19	-35965.7	-14612.8	2.74004	0.0102347	0.342653	-0.099355
2570.21	-35965.7	-14612.8	2.73977	0.00972565	0.344923	-0.0983455
2570.22	-35965.8	-14612.8	2.73987	0.00995534	0.346382	-0.0971768
2570.24	-35965.8	-14612.8	2.74116	0.0100731	0.34824	-0.0957754
2570.26	-35965.9	-14612.8	2.74311	0.0100078	0.349884	-0.0939386
2570.28	-35965.9	-14612.8	2.74481	0.00997984	0.350246	-0.0914767
2570.29	-35966	-14612.8	2.74645	0.00999794	0.350007	-0.0885877
2570.31	-35966	-14612.8	2.7484	0.0100051	0.350173	-0.0856132
2570.33	-35966.1	-14612.8	2.74995	0.0100003	0.350045	-0.0829292
2570.34	-35966.1	-14612.8	2.75027	0.00999866	0.348656	-0.080871
2570.36	-35966.2	-14612.8	2.75	0.01	0.346667	-0.0795207
2570.38	-35966.2	-14612.8	2.74993	0.0100003	0.344941	-0.0788146
2570.39	-35966.3	-14612.8	2.75	0.00999998	0.343223	-0.0784084
2570.41	-35966.3	-14612.8	2.75	0.00999991	0.341286	-0.07795
2570.43	-35966.4	-14612.8	2.75	0.01	0.339957	-0.0772964
2570.45	-35966.4	-14612.8	2.75007	0.01	0.339831	-0.0763442
2570.46	-35966.5	-14612.8	2.74997	0.01	0.339995	-0.0749774
2570.48	-35966.5	-14612.8	2.74973	0.00999999	0.33979	-0.0732422
2570.5	-35966.5	-14612.8	2.75017	0.01	0.34016	-0.0716505
2570.51	-35966.6	-14612.8	2.75174	0.01	0.341725	-0.0705234
2570.53	-35966.6	-14612.8	2.75365	0.01	0.343656	-0.0695339
2570.55	-35966.7	-14612.8	2.75533	0.00999999	0.345332	-0.0684165
2570.56	-35966.7	-14612.8	2.75712	0.01	0.347124	-0.0672756
2570.58	-35966.8	-14612.8	2.75906	0.01	0.34906	-0.0661763
2570.6	-35966.8	-14612.8	2.76019	0.00999998	0.350191	-0.0649938
2570.62	-35966.9	-14612.8	2.76018	0.00999992	0.350184	-0.0635083
2570.63	-35966.9	-14612.8	2.75998	0.0100001	0.349976	-0.0613894
2570.65	-35967	-14612.8	2.76001	0.00999972	0.350007	-0.0593346
2570.67	-35967	-14612.8	2.76	0.0100011	0.349998	-0.0588215
2570.68	-35967.1	-14612.8	2.76	0.00999615	0.35	-0.0585635
2570.7	-35967.1	-14612.8	2.76	0.0100167	0.35	-0.0569699
2570.72	-35967.2	-14612.8	2.76	0.00993695	0.349999	-0.0542857
2570.73	-35967.2	-14612.8	2.76	0.0102279	0.350003	-0.0509089
2570.75	-35967.3	-14612.8	2.76	0.0086875	0.349987	-0.0470653
2570.77	-35967.3	-14612.8	2.76	0.00511223	0.35005	-0.0423989
2570.79	-35967.4	-14612.8	2.76	0.0014415	0.349821	-0.0354978
2570.8	-35967.4	-14612.8	2.75998	-0.000286825	0.351237	-0.0276644
2570.82	-35967.4	-14612.8	2.76007	7.59623e-05	0.356661	-0.0188849
2570.84	-35967.5	-14612.7	2.75974	-1.68178e-05	0.363707	-0.009293
2570.85	-35967.5	-14612.8	2.76175	9.90344e-08	0.370985	0.000556011
2570.87	-35967.6	-14612.7	2.76526	1.70128e-05	0.375176	0.00836219
2570.89	-35967.6	-14612.7	2.769	-6.29241e-05	0.380608	0.0150514
2570.9	-35967.7	-14612.7	2.77023	0.000254526	0.387694	0.0209253
2570.92	-35967.7	-14612.7	2.76994	-0.00185799	0.394485	0.0271989
2570.94	-35967.8	-14612.7	2.77001	-0.00593428	0.399367	0.0320908
2570.95	-35967.8	-14612.7	2.77	-0.00681536	0.400221	0.0324441
2570.97	-35967.9	-14612.7	2.77	-0.00671298	0.399656	0.0279456
2570.99	-35967.9	-14612.7	2.77	-0.00637935	0.402404	0.0220213
2571.01	-35968	-14612.7	2.77	-0.00932558	0.405845	0.0164913
2571.02	-35968	-14612.7	2.77	-0.0101656	0.409508	0.0112108
2571.04	-35968.1	-14612.7	2.77	-0.00997138	0.409951	0.00451021
2571.06	-35968.1	-14612.7	2.77	-0.00999238	0.412408	-0.00213354
2571.07	-35968.2	-14612.7	2.77	-0.0100593	0.418766	-0.00866149
2571.09	-35968.2	-14612.7	2.77	-0.00983482	0.425753	-0.0146692
2571.11	-35968.2	-14612.7	2.77	-0.0129322	0.435245	-0.0182938
2571.12	-35968.3	-14612.7	2.77	-0.0160889	0.450794	-0.0187109
2571.14	-35968.3	-14612.7	2.77	-0.0229212	0.478052	-0.0155278
2571.16	-35968.4	-14612.7	2.77	-0.0295118	0.514386	-0.0101404
2571.18	-35968.4	-14612.6	2.77	-0.0394575	0.554243	-0.00465619
2571.19	-35968.5	-14612.6	2.77	-0.0466667	0.596667	4.62593e-19
2571.21	-35968.5	-14612.6	2.77	-0.0533333	0.64	0.0043573
2571.23	-35968.6	-14612.6	2.77	-0.06	0.68	0.00980392
2571.24	-35968.6	-14612.6	2.77	-0.0669622	0.714899	0.0155523
2571.26	-35968.7	-14612.6	2.77	-0.0695309	0.732573	0.0197235
2571.28	-35968.7	-14612.6	2.76999	-0.0716863	0.749059	0.0230727
2571.3	-35968.8	-14612.6	2.77002	-0.0744709	0.775779	0.0293313
2571.31	-35968.8	-14612.6	2.76992	-0.0798314	0.808643	0.0370877
2571.33	-35968.9	-14612.6	2.77029	-0.0851504	0.832727	0.0430542
2571.35	-35968.9	-14612.6	2.76856	-0.0884949	0.844496	0.0475348
2571.36	-35969	-14612.5	2.76489	-0.0903058	0.84582	0.050733
2571.38	-35969	-14612.5	2.76131	-0.0899145	0.840028	0.0540041
2571.4	-35969	-14612.5	2.75977	-0.0900349	0.831916	0.0573868
2571.41	-35969.1	-14612.5	2.76006	-0.0899305	0.815882	0.0607959
2571.43	-35969.1	-14612.5	2.75998	-0.0902424	0.791945	0.0636692
2571.45	-35969.2	-14612.5	2.76	-0.088355	0.759937	0.0639881
2571.47	-35969.2	-14612.5	2.76	-0.0825416	0.721075	0.0606334
2571.48	-35969.3	-14612.5	2.76	-0.075453	0.680256	0.0552059
2571.5	-35969.3	-14612.5	2.76	-0.0706446	0.644906	0.0508495
2571.52	-35969.4	-14612.4	2.76	-0.0697843	0.621412	0.0492313
2571.53	-35969.4	-14612.4	2.76	-0.0703111	0.607396	0.048328
2571.55	-35969.5	-14612.4	2.76	-0.0677987	0.591529	0.0465777
2571.57	-35969.5	-14612.4	2.76	-0.0642091	0.576677	0.0432456
2571.58	-35969.6	-14612.4	2.76	-0.0604604	0.560813	0.040773
2571.6	-35969.6	-14612.4	2.76	-0.0601104	0.543107	0.0385275
2571.62	-35969.7	-14612.4	2.76	-0.0573594	0.52608	0.0363841
2571.64	-35969.7	-14612.4	2.76	-0.0539634	0.512088	0.0333215
2571.65	-35969.7	-14612.3	2.76	-0.050262	0.50122	0.0297684
2571.67	-35969.8	-14612.3	2.76	-0.0499423	0.491044	0.0274309
2571.69	-35969.8	-14612.3	2.76	-0.0499746	0.483952	0.0261952
2571.7	-35969.9	-14612.3	2.76	-0.0500856	0.480096	0.0261567
2571.72	-35969.9	-14612.3	2.76	-0.0468826	0.479985	0.0251583
2571.74	-35970	-14612.3	2.76	-0.0435597	0.479966	0.0230129
2571.75	-35970	-14612.2	2.76	-0.04	0.48	0.0206972
2571.77	-35970.1	-14612.2	2.76	-0.04	0.473333	0.0185185
2571.79	-35970.1	-14612.2	2.76	-0.0366667	0.46	0.0163399
2571.81	-35970.2	-14612.2	2.75997	-0.0328769	0.431237	0.0105311
2571.82	-35970.2	-14612.2	2.76011	-0.022891	0.390783	0.00386889
2571.84	-35970.2	-14612.2	2.76355	-0.0159839	0.343602	-0.00604774
2571.86	-35970.3	-14612.2	2.76712	-0.00216805	0.290948	-0.0166218
2571.87	-35970.3	-14612.1	2.77016	0.00436614	0.248683	-0.0285032
2571.89	-35970.4	-14612.1	2.76996	0.0140417	0.213032	-0.0381868
2571.91	-35970.4	-14612.1	2.77002	0.0176104	0.18492	-0.0469752
2571.92	-35970.5	-14612.1	2.76999	0.0241756	0.154716	-0.052042
2571.94	-35970.5	-14612.1	2.77003	0.027355	0.124468	-0.0560335
2571.96	-35970.6	-14612.1	2.7699	0.0298952	0.101167	-0.0564662
2571.98	-35970.6	-14612.1	2.77053	0.0252137	0.100755	-0.0534365
2571.99	-35970.6	-14612	2.77419	0.0183238	0.110273	-0.0474314
2572.01	-35970.7	-14612	2.77781	0.0113289	0.128108	-0.0404892
2572.03	-35970.8	-14612	2.78027	0.00474242	0.146697	-0.0341149
2572.04	-35970.8	-14612	2.77993	-0.00207369	0.175916	-0.0271631
2572.06	-35970.8	-14612	2.78002	-0.00906894	0.216542	-0.0187817
2572.08	-35970.9	-14612	2.77999	-0.0156579	0.267972	-0.00974681
2572.09	-35970.9	-14611.9	2.78	-0.0224365	0.325854	0.000420098
2572.11	-35971	-14611.9	2.78	-0.0297104	0.385212	0.0106254
2572.13	-35971	-14611.9	2.78	-0.0348782	0.434076	0.0203919
2572.15	-35971.1	-14611.9	2.78	-0.0383388	0.481487	0.0300283
2572.16	-35971.1	-14611.9	2.78	-0.0400684	0.522952	0.0390356
2572.18	-35971.1	-14611.9	2.78	-0.0412098	0.558194	0.0475014
2572.2	-35971.2	-14611.9	2.78	-0.0450218	0.587291	0.0571761
2572.21	-35971.2	-14611.8	2.78	-0.0486936	0.610396	0.0669371
2572.23	-35971.3	-14611.8	2.78	-0.0502732	0.621362	0.0749717
2572.25	-35971.3	-14611.8	2.78	-0.0498716	0.622725	0.0818323
2572.26	-35971.4	-14611.8	2.78	-0.0502963	0.612885	0.0856033
2572.28	-35971.4	-14611.8	2.78	-0.048267	0.59729	0.0857894
2572.3	-35971.5	-14611.8	2.78	-0.0445926	0.577943	0.0830193
2572.32	-35971.5	-14611.7	2.78	-0.0409133	0.554836	0.0795106
2572.33	-35971.6	-14611.7	2.78	-0.039726	0.532027	0.0764536
2572.35	-35971.6	-14611.7	2.78	-0.0402988	0.505119	0.0722072
2572.37	-35971.6	-14611.7	2.78	-0.0378015	0.477708	0.067717
2572.38	-35971.7	-14611.7	2.78	-0.0342916	0.451148	0.0633129
2572.4	-35971.7	-14611.6	2.78	-0.0308417	0.425469	0.0595861
2572.42	-35971.8	-14611.6	2.78	-0.0274148	0.404319	0.0563405
2572.43	-35971.8	-14611.6	2.78	-0.0242077	0.387046	0.0530018
2572.45	-35971.9	-14611.6	2.78	-0.020417	0.372242	0.050434
2572.47	-35971.9	-14611.6	2.78	-0.0198936	0.361467	0.049114
2572.49	-35972	-14611.6	2.78	-0.0200281	0.354362	0.0489962
2572.5	-35972	-14611.5	2.78	-0.0199951	0.350045	0.0490238
2572.52	-35972	-14611.5	2.78	-0.0200013	0.352875	0.0490178
2572.54	-35972.1	-14611.5	2.78	-0.0199997	0.356115	0.0490227
2572.55	-35972.1	-14611.5	2.78	-0.02	0.362897	0.0490139
2572.57	-35972.2	-14611.5	2.78	-0.0200001	0.3696	0.0490416
2572.59	-35972.2	-14611.4	2.78	-0.0199994	0.37635	0.0480291
2572.6	-35972.3	-14611.4	2.78	-0.02	0.38	0.0457516
2572.62	-35972.3	-14611.4	2.78	-0.02	0.383333	0.0424837
2572.64	-35972.4	-14611.4	2.78	-0.02	0.39	0.040305
2572.66	-35972.4	-14611.4	2.78	-0.020136	0.400641	0.0403471
2572.67	-35972.5	-14611.3	2.78	-0.0234361	0.410523	0.0414831
2572.69	-35972.5	-14611.3	2.78	-0.0233405	0.416838	0.0424706
2572.71	-35972.5	-14611.3	2.78	-0.023058	0.416421	0.0412403
2572.72	-35972.6	-14611.3	2.78	-0.0197947	0.41269	0.0401647
2572.74	-35972.6	-14611.3	2.78002	-0.0200529	0.405822	0.039164
2572.76	-35972.7	-14611.2	2.77991	-0.0199804	0.398734	0.0392348
2572.77	-35972.7	-14611.2	2.78038	-0.0200048	0.392441	0.0392111
2572.79	-35972.7	-14611.2	2.78398	-0.0200005	0.389854	0.0392149
2572.81	-35972.8	-14611.2	2.78758	-0.0199909	0.390039	0.0392258
2572.83	-35972.8	-14611.2	2.79025	-0.0200361	0.390026	0.0391759
2572.84	-35972.9	-14611.1	2.78994	-0.0198662	0.389858	0.0393802
2572.86	-35972.9	-14611.1	2.79002	-0.0207167	0.390769	0.0408218
2572.88	-35973	-14611.1	2.78999	-0.0243299	0.39413	0.043409
2572.89	-35973	-14611.1	2.79	-0.0278485	0.398686	0.0465691
2572.91	-35973.1	-14611.1	2.79	-0.0303186	0.404678	0.0484593
2572.93	-35973.1	-14611.1	2.79	-0.0299151	0.408816	0.0490903
2572.94	-35973.1	-14611	2.79	-0.0300212	0.414941	0.049002
2572.96	-35973.2	-14611	2.79	-0.0299936	0.417943	0.0490251
2572.98	-35973.2	-14611	2.79	-0.0300028	0.421452	0.0490169
2573	-35973.3	-14611	2.79	-0.0299953	0.424507	0.0490247
2573.01	-35973.3	-14610.9	2.79	-0.0300184	0.429781	0.0489993
2573.03	-35973.3	-14610.9	2.79	-0.0299312	0.435313	0.0490955
2573.05	-35973.4	-14610.9	2.79	-0.0302457	0.437503	0.0486126
2573.06	-35973.4	-14610.9	2.79	-0.0284858	0.432337	0.0469214
2573.08	-35973.5	-14610.9	2.79	-0.0248732	0.419832	0.0440907
2573.1	-35973.5	-14610.8	2.79	-0.0214067	0.404937	0.0406977
2573.11	-35973.6	-14610.8	2.79	-0.018285	0.380815	0.0367708
2573.13	-35973.6	-14610.8	2.79	-0.0130243	0.342337	0.0318507
2573.15	-35973.6	-14610.8	2.79	-0.00577424	0.294665	0.0253728
2573.16	-35973.7	-14610.7	2.79	0.00100971	0.243232	0.0185876
2573.18	-35973.7	-14610.7	2.79001	0.00759862	0.200974	0.0121731
2573.2	-35973.8	-14610.7	2.78998	0.014589	0.155377	0.00527848
2573.22	-35973.8	-14610.7	2.79008	0.0214253	0.102759	-0.00129826
2573.23	-35973.9	-14610.6	2.78969	0.0279346	0.0452531	-0.00853216
2573.25	-35973.9	-14610.6	2.79239	0.0351869	-0.0178218	-0.0166629
2573.27	-35973.9	-14610.6	2.79586	0.0396152	-0.0549159	-0.0237926
2573.28	-35974	-14610.6	2.79946	0.0401068	-0.0738027	-0.0277844
2573.3	-35974	-14610.6	2.8001	0.0399287	-0.0819467	-0.029371
2573.32	-35974.1	-14610.5	2.79997	0.0402148	-0.0940474	-0.0286122
2573.34	-35974.1	-14610.5	2.80001	0.0373504	-0.107779	-0.0266472
2573.35	-35974.2	-14610.5	2.8	0.0337689	-0.119083	-0.0232552
2573.37	-35974.2	-14610.5	2.8	0.0302336	-0.123214	-0.0208891
2573.39	-35974.2	-14610.5	2.8	0.02994	-0.123408	-0.0196595
2573.4	-35974.3	-14610.4	2.79999	0.0300077	-0.123234	-0.0196233
2573.42	-35974.3	-14610.4	2.80003	0.0299979	-0.126485	-0.0186118
2573.44	-35974.4	-14610.4	2.7999	0.0300005	-0.129651	-0.0165165
2573.45	-35974.4	-14610.4	2.80333	0.03	-0.133333	-0.0130719
2573.47	-35974.5	-14610.4	2.80667	0.03	-0.113333	-0.0108932
2573.49	-35974.5	-14610.3	2.81	0.03	-0.0833333	-0.00980392
2573.51	-35974.6	-14610.3	2.80998	0.0300002	-0.0487881	-0.00862321
2573.52	-35974.6	-14610.3	2.81001	0.0299994	-0.0471371	-0.00635983
2573.54	-35974.6	-14610.3	2.81	0.0300023	-0.0612668	-0.00309179
2573.56	-35974.7	-14610.2	2.81	0.0299819	-0.0859711	-0.000911768
2573.57	-35974.7	-14610.2	2.81	0.0300689	-0.105853	9.88137e-05
2573.59	-35974.8	-14610.2	2.81	0.0297368	-0.124701	0.00128752
2573.61	-35974.8	-14610.2	2.81	0.0260269	-0.120333	0.00382552
2573.62	-35974.8	-14610.2	2.81	0.0226811	-0.0903456	0.00702995
2573.64	-35974.9	-14610.1	2.81	0.0197364	-0.0593884	0.00896218
2573.66	-35974.9	-14610.1	2.81	0.0199327	-0.052602	0.0097671
2573.68	-35975	-14610.1	2.81	0.0200571	-0.0672928	0.00983636
2573.69	-35975	-14610.1	2.81	0.0199881	-0.0974241	0.00979201
2573.71	-35975.1	-14610.1	2.81001	0.0200032	-0.123193	0.00982755
2573.73	-35975.1	-14610.1	2.80998	0.0199991	-0.126007	0.00972142
2573.74	-35975.2	-14610	2.81006	0.0200002	-0.114151	0.0105278
2573.76	-35975.2	-14610	2.80975	0.02	-0.0926479	0.0124359
2573.78	-35975.2	-14610	2.81242	0.02	-0.066586	0.015585
2573.79	-35975.3	-14610	2.81602	0.02	-0.0379594	0.0182166
2573.81	-35975.3	-14610	2.81962	0.02	-0.016256	0.019448
2573.83	-35975.4	-14609.9	2.8201	0.02	-0.00196232	0.0204779
2573.85	-35975.4	-14609.9	2.81992	0.02	0.00714007	0.0219376
2573.86	-35975.5	-14609.9	2.82003	0.02	0.0125615	0.0241626
2573.88	-35975.5	-14609.9	2.82	0.02	0.0183521	0.0267104
2573.9	-35975.6	-14609.9	2.82	0.02	0.024662	0.0290021
2573.91	-35975.6	-14609.8	2.82	0.02	0.0275748	0.0310091
2573.93	-35975.6	-14609.8	2.82	0.02	0.0309285	0.0338754
2573.95	-35975.7	-14609.8	2.82	0.02	0.035263	0.0386243
2573.96	-35975.7	-14609.8	2.82	0.02	0.0429875	0.0430233
2573.98	-35975.8	-14609.8	2.82	0.02	0.0464469	0.0467839
2574	-35975.8	-14609.7	2.82	0.02	0.0401055	0.0485303
2574.02	-35975.9	-14609.7	2.82	0.02	0.0265748	0.0490275
2574.03	-35975.9	-14609.7	2.82	0.02	0.0114947	0.0493386
2574.05	-35976	-14609.7	2.82	0.02	0.00316237	0.0510021
2574.07	-35976	-14609.7	2.82	0.02	-0.00234141	0.0537304
2574.08	-35976	-14609.7	2.82	0.02	-0.0137974	0.0572112
2574.1	-35976.1	-14609.6	2.82	0.02	-0.035459	0.060553
2574.12	-35976.1	-14609.6	2.82	0.02	-0.0591104	0.0638772
2574.13	-35976.2	-14609.6	2.82	0.02	-0.0818753	0.0667212
2574.15	-35976.2	-14609.6	2.82	0.0200001	-0.0988125	0.0683398
2574.17	-35976.3	-14609.5	2.82	0.0199996	-0.108017	0.0686833
2574.19	-35976.3	-14609.5	2.82	0.0200013	-0.110782	0.0686159
2574.2	-35976.3	-14609.5	2.82	0.0199946	-0.106239	0.0686255
2574.22	-35976.4	-14609.5	2.82	0.0200202	-0.0971748	0.0686472
2574.24	-35976.4	-14609.5	2.82	0.0199321	-0.0859775	0.0685582
2574.25	-35976.5	-14609.5	2.82	0.0202701	-0.0803335	0.0692869
2574.27	-35976.5	-14609.4	2.82	0.017815	-0.0799297	0.0710836
2574.29	-35976.6	-14609.4	2.82	0.014188	-0.0800292	0.0743799
2574.3	-35976.6	-14609.4	2.82	0.0105354	-0.0799357	0.0769526
2574.32	-35976.7	-14609.4	2.82001	0.00986994	-0.0802278	0.0782827
2574.34	-35976.7	-14609.4	2.81998	0.0100255	-0.0775267	0.0784618
2574.36	-35976.8	-14609.3	2.82006	0.00999341	-0.0714547	0.0784076
2574.37	-35976.8	-14609.3	2.81976	0.0100007	-0.0618338	0.0784958
2574.39	-35976.8	-14609.3	2.82287	0.0100027	-0.0513801	0.0775332
2574.41	-35976.9	-14609.3	2.82625	0.00998851	-0.0382528	0.0754815
2574.42	-35976.9	-14609.3	2.82976	0.0100433	-0.025016	0.0723091
2574.44	-35977	-14609.3	2.83003	0.00991271	-0.0106669	0.0688249
2574.46	-35977	-14609.2	2.82999	0.0131155	-0.00359283	0.0655547
2574.47	-35977	-14609.2	2.83	0.0164494	-9.52591e-05	0.0622664
2574.49	-35977.1	-14609.2	2.83	0.02	0	0.0599129
2574.51	-35977.2	-14609.2	2.83	0.02	3.14332e-15	0.0588235
2574.53	-35977.2	-14609.2	2.83	0.02	0	0.0577342
2574.54	-35977.2	-14609.1	2.83	0.0235506	8.89606e-06	0.0553736
2574.56	-35977.3	-14609.1	2.83	0.0268845	-3.24762e-05	0.0521195
2574.58	-35977.3	-14609.1	2.83	0.0300873	0.000121732	0.0500135
2574.59	-35977.4	-14609.1	2.83	0.0299567	0.00376337	0.0489715
2574.61	-35977.4	-14609.1	2.83	0.0300116	0.00710961	0.0490335
2574.63	-35977.5	-14609.1	2.83	0.0299969	0.0101457	0.049012
2574.64	-35977.5	-14609	2.83	0.0300008	0.0100177	0.0490359
2574.66	-35977.5	-14609	2.83	0.0299999	0.00977798	0.0489601
2574.68	-35977.6	-14609	2.83	0.0299997	0.00622722	0.047722
2574.7	-35977.6	-14609	2.83	0.0300018	0.00265642	0.0451976
2574.71	-35977.7	-14609	2.82999	0.0299931	-0.00023677	0.0419897
2574.73	-35977.7	-14608.9	2.83003	0.0300255	0.000151753	0.040053
2574.75	-35977.8	-14608.9	2.82987	0.0298701	-0.000559146	0.0389933
2574.76	-35977.8	-14608.9	2.83054	0.0305347	-0.00413503	0.0377566
2574.78	-35977.8	-14608.9	2.83419	0.0341906	-0.00760792	0.0351591
2574.8	-35977.9	-14608.9	2.83782	0.0378028	-0.0103063	0.0318699
2574.81	-35977.9	-14608.9	2.84027	0.0403162	-0.00991726	0.0300691
2574.83	-35978	-14608.8	2.83993	0.0397627	-0.0100245	0.0293488
2574.85	-35978	-14608.8	2.84002	0.0409292	-0.00997578	0.0294038
2574.87	-35978.1	-14608.8	2.83999	0.0444965	-0.0100699	0.0295619
2574.88	-35978.1	-14608.8	2.84	0.0481465	-0.00975067	0.0315272
2574.9	-35978.2	-14608.8	2.84	0.0500734	-0.011315	0.0354708
2574.92	-35978.2	-14608.7	2.83998	0.051068	-0.0136764	0.0401637
2574.93	-35978.2	-14608.7	2.84006	0.0545915	-0.0132997	0.0431736
2574.95	-35978.3	-14608.7	2.83975	0.0597975	-0.013129	0.0441711
2574.97	-35978.4	-14608.7	2.8413	0.0651582	-0.014536	0.0445174
2574.98	-35978.4	-14608.7	2.845	0.0684977	-0.0186429	0.0459396
2575	-35978.4	-14608.7	2.8487	0.0702858	-0.0202646	0.0507868
2575.02	-35978.5	-14608.6	2.85025	0.0699921	-0.0199245	0.0657489
2575.04	-35978.5	-14608.6	2.84995	0.0697615	-0.020036	0.105084
2575.05	-35978.6	-14608.6	2.85	0.0717249	-0.0199161	0.172108
2575.07	-35978.6	-14608.6	2.85007	0.0753373	-0.0202991	0.258683
2575.09	-35978.7	-14608.6	2.84973	0.0787328	-0.0181588	0.36363
2575.1	-35978.7	-14608.5	2.85198	0.0822034	-0.0142351	0.473537
2575.12	-35978.7	-14608.5	2.85545	0.0853864	-0.0128669	0.585474
2575.14	-35978.8	-14608.5	2.8592	0.0892185	-0.0154167	0.713486
2575.15	-35978.8	-14608.5	2.86019	0.090185	-0.0194232	0.843611
2575.17	-35978.9	-14608.5	2.85993	0.089951	-0.019833	0.965799
2575.19	-35978.9	-14608.5	2.86007	0.0900104	-0.0224045	1.08416
2575.2	-35979	-14608.4	2.85975	0.0899972	-0.0256967	1.18432
2575.22	-35979	-14608.4	2.86242	0.0900007	-0.0315922	1.26645
2575.24	-35979.1	-14608.4	2.86602	0.0899999	-0.0387536	1.33857
2575.26	-35979.1	-14608.4	2.86963	0.09	-0.0456468	1.39294
2575.27	-35979.2	-14608.4	2.87008	0.09	-0.0497364	1.43388
2575.29	-35979.2	-14608.3	2.87002	0.0900001	-0.0500045	1.46451
2575.31	-35979.2	-14608.3	2.86985	0.0899998	-0.0501453	1.4832
2575.32	-35979.3	-14608.3	2.87288	0.0900008	-0.0471245	1.49289
2575.34	-35979.3	-14608.3	2.87645	0.0899983	-0.0435512	1.49369
2575.36	-35979.4	-14608.3	2.87989	0.0900065	-0.0401142	1.48644
2575.38	-35979.4	-14608.3	2.88003	0.0899758	-0.0399476	1.47554
2575.39	-35979.5	-14608.2	2.88	0.09	-0.04	1.46841
2575.41	-35979.5	-14608.2	2.88	0.0866667	-0.0366667	1.47059
2575.43	-35979.6	-14608.2	2.88	0.0833333	-0.0333333	1.48257
2575.44	-35979.6	-14608.2	2.88355	0.0799003	-0.0299285	1.50113
2575.46	-35979.7	-14608.2	2.88688	0.0800266	-0.0299191	1.51957
2575.48	-35979.7	-14608.1	2.89009	0.0799931	-0.0264398	1.53694
2575.49	-35979.7	-14608.1	2.88995	0.0800034	-0.0228831	1.55301
2575.51	-35979.8	-14608.1	2.89003	0.0799991	-0.0198412	1.56676
2575.53	-35979.8	-14608.1	2.88993	0.0800002	-0.020042	1.57754
2575.55	-35979.9	-14608.1	2.89038	0.0799999	-0.0199779	1.58929
2575.56	-35979.9	-14608	2.89395	0.0800001	-0.0200303	1.60469
2575.58	-35980	-14608	2.89737	0.0799998	-0.0199015	1.63071
2575.6	-35980	-14608	2.90028	0.0800008	-0.0205392	1.66521
2575.61	-35980.1	-14608	2.89993	0.0799971	-0.0241489	1.69951
2575.63	-35980.1	-14608	2.90001	0.0800106	-0.0275725	1.73224
2575.65	-35980.2	-14608	2.90004	0.07995	-0.0304684	1.7657
2575.66	-35980.2	-14607.9	2.89981	0.0801886	-0.0292221	1.80079
2575.68	-35980.2	-14607.9	2.90079	0.0792052	-0.0255835	1.84572
2575.7	-35980.3	-14607.9	2.90455	0.0754464	-0.0221465	1.89927
2575.72	-35980.3	-14607.9	2.90802	0.0719773	-0.0188323	1.95158
2575.73	-35980.4	-14607.9	2.91027	0.0697331	-0.0154558	2.00075
2575.75	-35980.4	-14607.9	2.90992	0.0700777	-0.0117832	2.04325
2575.77	-35980.5	-14607.8	2.91003	0.0699781	-0.00944942	2.07586
2575.78	-35980.5	-14607.8	2.90998	0.0700097	-0.0113432	2.10336
2575.8	-35980.6	-14607.8	2.91008	0.0699789	-0.0146562	2.12409
2575.82	-35980.6	-14607.8	2.90971	0.0700742	-0.0197716	2.13746
2575.83	-35980.7	-14607.8	2.91144	0.0697362	-0.0252492	2.1466
2575.85	-35980.7	-14607.7	2.91511	0.0715889	-0.0286299	2.15505
2575.87	-35980.8	-14607.7	2.91869	0.0748465	-0.0302901	2.16728
2575.89	-35980.8	-14607.7	2.92021	0.0801726	-0.0298675	2.18662
2575.9	-35980.8	-14607.7	2.92002	0.0873976	-0.0302978	2.20926
2575.92	-35980.9	-14607.7	2.9197	0.0937462	-0.0282652	2.22905
2575.94	-35980.9	-14607.6	2.92191	0.1012	-0.0245979	2.24637
2575.95	-35981	-14607.6	2.92549	0.105355	-0.0208926	2.25918
2575.97	-35981	-14607.6	2.92907	0.111058	-0.0198036	2.26788
2575.99	-35981.1	-14607.6	2.93024	0.115612	-0.0200386	2.27276
2576	-35981.1	-14607.6	2.92969	0.121105	-0.0200095	2.27351
2576.02	-35981.2	-14607.6	2.93218	0.131798	-0.0199228	2.26441
2576.04	-35981.2	-14607.5	2.93586	0.176956	-0.0202583	2.23422
2576.06	-35981.3	-14607.5	2.93928	0.255182	-0.0174889	2.17844
2576.07	-35981.3	-14607.5	2.94233	0.353977	-0.0144483	2.10337
2576.09	-35981.4	-14607.5	2.94845	0.469322	-0.00779091	2.00885
2576.11	-35981.4	-14607.5	2.95824	0.583497	-0.0038362	1.91003
2576.12	-35981.5	-14607.4	2.96801	0.700394	-0.000413752	1.80221
2576.14	-35981.5	-14607.4	2.98151	0.839959	8.05839e-05	1.67457
2576.16	-35981.5	-14607.4	2.99787	0.974815	-6.88371e-05	1.54532
2576.17	-35981.6	-14607.4	3.01752	1.10207	0.000194571	1.42014
2576.19	-35981.6	-14607.4	3.03877	1.22032	-0.00312966	1.29358
2576.21	-35981.7	-14607.4	3.05887	1.31806	-0.00636798	1.18252
2576.23	-35981.7	-14607.3	3.0787	1.40219	-0.0130009	1.08308
2576.24	-35981.8	-14607.3	3.10333	1.47	-0.0166667	0.989107
2576.26	-35981.8	-14607.3	3.13	1.52333	-0.02	0.912854
2576.28	-35981.9	-14607.3	3.15667	1.56333	-0.02	0.846405
2576.29	-35981.9	-14607.3	3.18496	1.59127	-0.0199011	0.787714
2576.31	-35982	-14607.2	3.21153	1.60743	-0.0164459	0.740388
2576.33	-35982	-14607.2	3.23832	1.61697	-0.0131389	0.700383
2576.34	-35982.1	-14607.2	3.26652	1.61595	-0.00956339	0.666547
2576.36	-35982.1	-14607.2	3.29331	1.60505	-0.00638566	0.642131
2576.38	-35982.2	-14607.1	3.32125	1.5911	-0.00196393	0.619267
2576.4	-35982.2	-14607.1	3.34652	1.58283	0.00760814	0.594441
2576.41	-35982.3	-14607.1	3.37483	1.58438	0.0149288	0.557203
2576.43	-35982.3	-14607.1	3.40155	1.59603	0.0248235	0.511646
2576.45	-35982.4	-14607.1	3.42986	1.6148	0.0315861	0.456681
2576.46	-35982.5	-14607	3.45595	1.63409	0.0379574	0.405687
2576.48	-35982.5	-14607	3.48406	1.65089	0.0397081	0.360249
2576.5	-35982.6	-14607	3.51486	1.66756	0.034827	0.324167
2576.51	-35982.6	-14607	3.54187	1.68086	0.028046	0.299524
2576.53	-35982.7	-14607	3.57175	1.69235	0.0212147	0.27777
2576.55	-35982.7	-14606.9	3.60067	1.70035	0.0145141	0.253644
2576.57	-35982.8	-14606.9	3.6294	1.71659	0.0065757	0.223587
2576.58	-35982.8	-14606.9	3.65752	1.74612	-0.00276785	0.182221
2576.6	-35982.9	-14606.9	3.68937	1.7858	-0.00961023	0.133473
2576.62	-35983	-14606.8	3.71876	1.82065	-0.0149202	0.0871172
2576.63	-35983	-14606.8	3.74984	1.85316	-0.018273	0.0423403
2576.65	-35983.1	-14606.8	3.78078	1.88531	-0.0203222	-0.00186624
2576.67	-35983.2	-14606.8	3.81181	1.92062	-0.0199142	-0.0472458
2576.68	-35983.2	-14606.8	3.84678	1.96752	-0.0200207	-0.102983
2576.7	-35983.3	-14606.7	3.88102	2.02162	-0.0199942	-0.163408
2576.72	-35983.3	-14606.7	3.91514	2.0754	-0.0200015	-0.224719
2576.74	-35983.4	-14606.7	3.95151	2.12329	-0.0199992	-0.280809
2576.75	-35983.5	-14606.7	3.98832	2.16233	-0.0200017	-0.327218
2576.77	-35983.5	-14606.6	4.02463	2.195	-0.0199941	-0.365942
2576.79	-35983.6	-14606.6	4.06302	2.222	-0.0200204	-0.399941
2576.8	-35983.7	-14606.6	4.10032	2.24165	-0.0199178	-0.42693
2576.82	-35983.7	-14606.5	4.13854	2.25408	-0.0202768	-0.447849
2576.84	-35983.8	-14606.5	4.17612	2.2614	-0.0177253	-0.463975
2576.85	-35983.8	-14606.5	4.2122	2.26964	-0.0146189	-0.48083
2576.87	-35983.9	-14606.5	4.25153	2.28599	-0.00850895	-0.50436
2576.89	-35984	-14606.4	4.29082	2.31555	-0.00411684	-0.537262
2576.91	-35984.1	-14606.4	4.33059	2.34661	-0.00032748	-0.572641
2576.92	-35984.1	-14606.4	4.37037	2.37414	-0.00226459	-0.605165
2576.94	-35984.2	-14606.4	4.41254	2.39664	-0.00608422	-0.632373
2576.96	-35984.3	-14606.3	4.45317	2.41393	-0.00947216	-0.648033
2576.97	-35984.3	-14606.3	4.49242	2.42811	-0.0124963	-0.64849
2576.99	-35984.4	-14606.3	4.53808	2.43597	-0.0191155	-0.635944
2577.01	-35984.5	-14606.2	4.5788	2.44246	-0.0259133	-0.619351
2577.02	-35984.5	-14606.2	4.61849	2.45177	-0.032525	-0.608552
2577.04	-35984.6	-14606.2	4.66077	2.46881	-0.0395742	-0.60567
2577.06	-35984.7	-14606.2	4.70423	2.48892	-0.0463449	-0.60665
2577.08	-35984.8	-14606.1	4.74424	2.50566	-0.049914	-0.608777
2577.09	-35984.8	-14606.1	4.78667	2.52333	-0.05	-0.6122
2577.11	-35984.9	-14606.1	4.82667	2.53667	-0.05	-0.617647
2577.13	-35985	-14606	4.87268	2.54707	-0.0535231	-0.623372
2577.14	-35985.1	-14606	4.91582	2.55006	-0.0569924	-0.626464
2577.16	-35985.2	-14606	4.95934	2.54991	-0.0636387	-0.626216
2577.18	-35985.2	-14605.9	5.00524	2.54587	-0.0670929	-0.621202
2577.19	-35985.3	-14605.9	5.04847	2.53499	-0.070109	-0.611936
2577.21	-35985.4	-14605.9	5.09148	2.51782	-0.0701866	-0.598569
2577.23	-35985.5	-14605.9	5.13157	2.49732	-0.0737877	-0.582828
2577.25	-35985.5	-14605.8	5.17385	2.47196	-0.0773041	-0.562969
2577.26	-35985.6	-14605.8	5.21406	2.44546	-0.0803932	-0.543183
2577.28	-35985.7	-14605.8	5.25765	2.41795	-0.0846934	-0.521052
2577.3	-35985.8	-14605.7	5.29978	2.38613	-0.0963988	-0.497574
2577.31	-35985.9	-14605.7	5.33852	2.35591	-0.109858	-0.47198
2577.33	-35986	-14605.7	5.37648	2.32165	-0.122955	-0.442271
2577.35	-35986	-14605.6	5.41786	2.28667	-0.13161	-0.40853
2577.36	-35986.1	-14605.6	5.45488	2.25355	-0.133792	-0.376005
2577.38	-35986.2	-14605.6	5.4943	2.22028	-0.131879	-0.343507
2577.4	-35986.3	-14605.5	5.5315	2.18643	-0.124572	-0.309864
2577.41	-35986.4	-14605.5	5.56884	2.15063	-0.117022	-0.274207
2577.43	-35986.5	-14605.4	5.60231	2.11295	-0.1052	-0.238602
2577.45	-35986.6	-14605.4	5.63738	2.07463	-0.0910634	-0.20251
2577.47	-35986.7	-14605.4	5.67014	2.03864	-0.0777554	-0.172605
2577.48	-35986.8	-14605.3	5.70457	2.01	-0.065172	-0.14886
2577.5	-35986.8	-14605.3	5.73929	1.99264	-0.0564707	-0.13385
2577.52	-35986.9	-14605.3	5.77209	1.9837	-0.0510733	-0.126498
2577.53	-35987	-14605.2	5.80667	1.97393	-0.0510473	-0.11992
2577.55	-35987.1	-14605.2	5.84124	1.95934	-0.0564876	-0.112573
2577.57	-35987.2	-14605.2	5.87404	1.94643	-0.0650212	-0.104838
2577.59	-35987.3	-14605.1	5.90879	1.93246	-0.0756323	-0.0975522
2577.6	-35987.4	-14605.1	5.9431	1.91881	-0.0861333	-0.0909268
2577.62	-35987.5	-14605.1	5.97632	1.90529	-0.0944061	-0.0843301
2577.64	-35987.6	-14605	6.00895	1.89354	-0.0988985	-0.07825
2577.65	-35987.7	-14605	6.03966	1.88352	-0.102138	-0.0726135
2577.67	-35987.8	-14604.9	6.0688	1.87359	-0.10548	-0.0679779
2577.69	-35987.9	-14604.9	6.10306	1.86312	-0.108941	-0.0633796
2577.7	-35988	-14604.9	6.13489	1.85286	-0.112454	-0.0596968
2577.72	-35988.1	-14604.8	6.16432	1.84309	-0.115355	-0.0565759
2577.74	-35988.2	-14604.8	6.1956	1.83224	-0.121565	-0.0530389
2577.76	-35988.3	-14604.8	6.22907	1.82475	-0.128427	-0.0504831
2577.77	-35988.4	-14604.7	6.25957	1.81823	-0.135312	-0.0492619
2577.79	-35988.5	-14604.7	6.29106	1.81149	-0.1395	-0.0481142
2577.81	-35988.6	-14604.6	6.32149	1.80163	-0.14265	-0.0471223
2577.82	-35988.7	-14604.6	6.3512	1.79443	-0.148231	-0.0449879
2577.84	-35988.8	-14604.6	6.38296	1.78751	-0.161586	-0.0437507
2577.86	-35988.9	-14604.5	6.41323	1.78076	-0.175136	-0.0416016
2577.87	-35989	-14604.5	6.44296	1.77414	-0.188459	-0.0404935
2577.89	-35989.1	-14604.5	6.47493	1.76708	-0.199585	-0.0382219
2577.91	-35989.2	-14604.4	6.50174	1.76037	-0.203203	-0.037176
2577.93	-35989.3	-14604.4	6.53146	1.7538	-0.203648	-0.0329565
2577.94	-35989.4	-14604.3	6.56333	1.74667	-0.193333	-0.0283224
2577.96	-35989.5	-14604.3	6.59333	1.75	-0.183333	-0.0228758
2577.98	-35989.6	-14604.3	6.62333	1.76333	-0.17	-0.0250545
2577.99	-35989.7	-14604.2	6.65	1.79	-0.16	-0.0326797
2578.01	-35989.8	-14604.2	6.6818	1.81808	-0.149422	-0.0453903
2578.03	-35989.9	-14604.1	6.71197	1.83772	-0.139265	-0.056147
2578.04	-35990	-14604.1	6.74722	1.85534	-0.125074	-0.0666922
2578.06	-35990.1	-14604.1	6.77674	1.87196	-0.111505	-0.078791
2578.08	-35990.2	-14604	6.80699	1.88858	-0.0948571	-0.0921745
2578.1	-35990.3	-14604	6.83916	1.90169	-0.0807923	-0.106822
2578.11	-35990.5	-14603.9	6.8725	1.90745	-0.068417	-0.117214
2578.13	-35990.6	-14603.9	6.90615	1.91018	-0.062202	-0.126901
2578.15	-35990.7	-14603.9	6.94154	1.90995	-0.0550356	-0.136382
2578.16	-35990.8	-14603.8	6.97382	1.90998	-0.0484004	-0.147612
2578.18	-35990.9	-14603.8	7.00409	1.91014	-0.0419951	-0.159863
2578.2	-35991	-14603.7	7.03557	1.90923	-0.040527	-0.172337
2578.21	-35991.1	-14603.7	7.06602	1.90587	-0.0442506	-0.182384
2578.23	-35991.2	-14603.6	7.10039	1.90133	-0.0484489	-0.191182
2578.25	-35991.3	-14603.6	7.13554	1.89527	-0.0558298	-0.200027
2578.27	-35991.5	-14603.6	7.16733	1.89139	-0.062272	-0.207427
2578.28	-35991.6	-14603.5	7.19786	1.88412	-0.0692164	-0.215194
2578.3	-35991.7	-14603.5	7.22908	1.87707	-0.0759079	-0.223756
2578.32	-35991.8	-14603.4	7.25981	1.87145	-0.0837706	-0.234843
2578.33	-35991.9	-14603.4	7.29486	1.86981	-0.0944364	-0.249056
2578.35	-35992	-14603.3	7.32795	1.87005	-0.104768	-0.263948
2578.37	-35992.2	-14603.3	7.35723	1.86999	-0.114633	-0.277379
2578.38	-35992.3	-14603.3	7.38804	1.87	-0.125	-0.290817
2578.4	-35992.4	-14603.2	7.42122	1.87002	-0.135366	-0.304464
2578.42	-35992.5	-14603.2	7.45261	1.86993	-0.145239	-0.316919
2578.44	-35992.6	-14603.1	7.48354	1.87026	-0.155541	-0.328304
2578.45	-35992.8	-14603.1	7.5143	1.86827	-0.166321	-0.336502
2578.47	-35992.9	-14603	7.5457	1.86466	-0.173748	-0.341503
2578.49	-35993	-14603	7.58119	1.86129	-0.182784	-0.34521
2578.5	-35993.1	-14603	7.61312	1.85771	-0.192849	-0.348597
2578.52	-35993.2	-14602.9	7.64255	1.85495	-0.205524	-0.351217
2578.54	-35993.4	-14602.9	7.67369	1.84858	-0.215227	-0.352701
2578.55	-35993.5	-14602.8	7.70713	1.84433	-0.219117	-0.353087
2578.57	-35993.6	-14602.8	7.73783	1.83891	-0.222319	-0.352186
2578.59	-35993.7	-14602.7	7.76917	1.83158	-0.225801	-0.351135
2578.61	-35993.9	-14602.7	7.79976	1.82498	-0.229398	-0.349005
2578.62	-35994	-14602.6	7.8294	1.81791	-0.230408	-0.347896
2578.64	-35994.1	-14602.6	7.8611	1.81413	-0.227342	-0.344867
2578.66	-35994.2	-14602.5	7.89148	1.80768	-0.223949	-0.34166
2578.67	-35994.4	-14602.5	7.9212	1.80404	-0.220394	-0.33649
2578.69	-35994.5	-14602.5	7.95296	1.79758	-0.219897	-0.33167
2578.71	-35994.6	-14602.4	7.98321	1.79073	-0.220175	-0.327274
2578.72	-35994.7	-14602.4	8.01301	1.7842	-0.217113	-0.323844
2578.74	-35994.9	-14602.3	8.04482	1.77697	-0.213561	-0.321488
2578.76	-35995	-14602.3	8.07495	1.77358	-0.210081	-0.319262
2578.78	-35995.1	-14602.2	8.1048	1.76711	-0.210072	-0.318173
2578.79	-35995.3	-14602.2	8.13667	1.76	-0.206667	-0.315904
2578.81	-35995.4	-14602.1	8.16333	1.75333	-0.203333	-0.313725
2578.83	-35995.5	-14602.1	8.19333	1.74667	-0.2	-0.310458
2578.84	-35995.6	-14602	8.2217	1.74301	-0.200025	-0.305834
2578.86	-35995.8	-14602	8.25176	1.7364	-0.199991	-0.301471
2578.88	-35995.9	-14601.9	8.28183	1.733	-0.20001	-0.297201
2578.89	-35996	-14601.9	8.31374	1.72614	-0.199934	-0.29492
2578.91	-35996.2	-14601.8	8.34313	1.72258	-0.200252	-0.292963
2578.93	-35996.3	-14601.8	8.37026	1.71656	-0.203701	-0.294419
2578.95	-35996.4	-14601.8	8.4017	1.72086	-0.207762	-0.300094
2578.96	-35996.6	-14601.7	8.42836	1.72905	-0.21404	-0.31294
2578.98	-35996.7	-14601.7	8.45846	1.74615	-0.217764	-0.32888
2579	-35996.8	-14601.6	8.4869	1.75986	-0.224327	-0.347113
2579.01	-35997	-14601.6	8.51701	1.77275	-0.228056	-0.361565
2579.03	-35997.1	-14601.5	8.54742	1.78175	-0.234314	-0.374412
2579.05	-35997.3	-14601.5	8.57906	1.78898	-0.238454	-0.38495
2579.06	-35997.4	-14601.4	8.60865	1.79377	-0.24461	-0.391895
2579.08	-35997.5	-14601.4	8.63933	1.7936	-0.247819	-0.396073
2579.1	-35997.7	-14601.3	8.67083	1.79128	-0.250142	-0.396754
2579.12	-35997.8	-14601.3	8.70039	1.78552	-0.250803	-0.395454
2579.13	-35998	-14601.2	8.73122	1.78018	-0.254619	-0.389987
2579.15	-35998.1	-14601.2	8.76259	1.76917	-0.258265	-0.381792
2579.17	-35998.3	-14601.1	8.79216	1.75826	-0.260277	-0.371756
2579.18	-35998.4	-14601.1	8.82303	1.7441	-0.259949	-0.361822
2579.2	-35998.5	-14601	8.85471	1.73031	-0.259945	-0.351082
2579.22	-35998.7	-14601	8.88223	1.71716	-0.260277	-0.340272
2579.23	-35998.8	-14600.9	8.91169	1.70333	-0.258576	-0.328902
2579.25	-35999	-14600.9	8.94101	1.68952	-0.254822	-0.318169
2579.27	-35999.1	-14600.8	8.96893	1.67631	-0.25156	-0.308641
2579.29	-35999.2	-14600.8	8.99865	1.66275	-0.248309	-0.29839
2579.3	-35999.4	-14600.7	9.0258	1.64698	-0.243229	-0.288303
2579.32	-35999.5	-14600.7	9.05216	1.63034	-0.234347	-0.278545
2579.34	-35999.7	-14600.6	9.08003	1.61265	-0.223729	-0.268917
2579.35	-35999.8	-14600.6	9.10743	1.59772	-0.213368	-0.260705
2579.37	-36000	-14600.5	9.13373	1.58488	-0.204003	-0.2538
