# Supplementary material for: Extraction of driving behavior primitives considering driver expectation and vehicle dynamics
Source: PLoS One. 2025 Dec 31;20(12):e0340123. doi: 10.1371/journal.pone.0340123 (PMC12755792; doi:10.1371/journal.pone.0340123)
Supplement: S2 File — The dataset utilized in this study is organized into two main folders, categorizing driving scenarios into straight driving and turning maneuvers. These folders contain the raw, unprocessed behavioral data. For a detailed description of the variables and format within the.xlsx files, please refer to the accompanying readme.txt file. (ZIP) [file pone.0340123.s002.zip › DataSetForPimitiveExaction-2/turning/d2c24_w_2.xlsx]

## Sheet: Sheet1
2603.83	-36128.8	-14553.3	0.040508	0.652275	-0.00323663	0.116947
2603.85	-36128.8	-14553.3	0.0475366	0.713244	-0.00282386	0.0557114
2603.87	-36128.8	-14553.3	0.0572241	0.762918	-0.00415493	0.00333015
2603.88	-36128.8	-14553.3	0.0715791	0.81795	-0.00866044	-0.0578975
2603.9	-36128.8	-14553.3	0.0846184	0.84491	-0.0102036	-0.0896402
2603.92	-36128.8	-14553.3	0.100606	0.87047	-0.009943	-0.116768
2603.94	-36128.8	-14553.3	0.115381	0.884112	-0.0100152	-0.134984
2603.95	-36128.8	-14553.3	0.130801	0.894154	-0.00999642	-0.148721
2603.97	-36128.8	-14553.3	0.146637	0.90082	-0.010001	-0.15902
2603.99	-36128.8	-14553.3	0.160965	0.905372	-0.00999974	-0.167019
2604	-36128.8	-14553.3	0.177191	0.909224	-0.0100001	-0.172972
2604.02	-36128.9	-14553.3	0.191957	0.908255	-0.00999998	-0.176017
2604.04	-36128.9	-14553.3	0.207461	0.904511	-0.01	-0.176468
2604.05	-36128.9	-14553.3	0.222398	0.900741	-0.01	-0.177153
2604.07	-36128.9	-14553.3	0.238652	0.900079	-0.01	-0.178323
2604.09	-36128.9	-14553.3	0.252472	0.89786	-0.01	-0.179527
2604.11	-36128.9	-14553.3	0.269338	0.894196	-0.01	-0.179704
2604.12	-36128.9	-14553.3	0.283449	0.890463	-0.01	-0.180524
2604.14	-36128.9	-14553.3	0.29948	0.890151	-0.01	-0.181642
2604.16	-36128.9	-14553.3	0.314066	0.887388	-0.01	-0.182885
2604.17	-36128.9	-14553.3	0.330521	0.883955	-0.01	-0.182973
2604.19	-36128.9	-14553.3	0.344354	0.880324	-0.01	-0.183864
2604.21	-36128.9	-14553.3	0.358372	0.880093	-0.01	-0.185041
2604.22	-36128.9	-14553.3	0.371646	0.877121	-0.01	-0.186213
2604.24	-36128.9	-14553.3	0.387921	0.873771	-0.01	-0.186236
2604.26	-36128.9	-14553.3	0.405626	0.8701	-0.01	-0.187287
2604.28	-36128.9	-14553.3	0.422458	0.870054	-0.01	-0.188385
2604.29	-36128.9	-14553.3	0.43588	0.866907	-0.01	-0.189507
2604.31	-36128.9	-14553.3	0.45	0.863333	-0.01	-0.189542
2604.33	-36128.9	-14553.3	0.463333	0.86	-0.01	-0.189542
2604.34	-36129	-14553.3	0.476667	0.856667	-0.01	-0.189542
2604.36	-36129	-14553.3	0.490826	0.853094	-0.01	-0.189575
2604.38	-36129	-14553.3	0.504059	0.849945	-0.01	-0.190711
2604.39	-36129	-14553.3	0.517646	0.849903	-0.01	-0.191756
2604.41	-36129	-14553.3	0.535093	0.846207	-0.01	-0.191639
2604.43	-36129	-14553.3	0.548462	0.842964	-0.01	-0.190472
2604.45	-36129	-14553.2	0.565109	0.839585	-0.01	-0.189496
2604.46	-36129	-14553.3	0.579484	0.836061	-0.01	-0.18956
2604.48	-36129	-14553.3	0.595927	0.832757	-0.01	-0.189538
2604.5	-36129	-14553.2	0.609069	0.829381	-0.01	-0.189544
2604.51	-36129	-14553.2	0.623252	0.82586	-0.01	-0.189542
2604.53	-36129.1	-14553.2	0.636401	0.822565	-0.01	-0.189543
2604.55	-36129.1	-14553.2	0.649978	0.819173	-0.01	-0.189542
2604.56	-36129.1	-14553.2	0.664021	0.815657	-0.01	-0.189546
2604.58	-36129.1	-14553.2	0.677179	0.812388	-0.01	-0.189528
2604.6	-36129.1	-14553.2	0.690813	0.808906	-0.01	-0.189596
2604.62	-36129.1	-14553.2	0.704812	0.805722	-0.01	-0.189252
2604.63	-36129.1	-14553.2	0.717952	0.801059	-0.01	-0.188046
2604.65	-36129.1	-14553.2	0.731652	0.795157	-0.01	-0.187031
2604.67	-36129.1	-14553.2	0.745599	0.791738	-0.01	-0.188872
2604.68	-36129.2	-14553.2	0.758728	0.789954	-0.01	-0.196699
2604.7	-36129.2	-14553.2	0.772487	0.788875	-0.01	-0.212753
2604.72	-36129.2	-14553.2	0.786405	0.784975	-0.01	-0.234992
2604.73	-36129.2	-14553.2	0.799418	0.781822	-0.01	-0.26736
2604.75	-36129.2	-14553.2	0.813642	0.778303	-0.01	-0.332097
2604.77	-36129.2	-14553.2	0.825389	0.774977	-0.01	-0.441584
2604.79	-36129.2	-14553.2	0.836628	0.771221	-0.01	-0.591887
2604.8	-36129.2	-14553.2	0.850918	0.770034	-0.01	-0.787087
2604.82	-36129.3	-14553.2	0.864581	0.768331	-0.01	-1.0097
2604.84	-36129.3	-14553.2	0.877758	0.764649	-0.01	-1.23059
2604.85	-36129.3	-14553.2	0.891617	0.761266	-0.01	-1.45686
2604.87	-36129.3	-14553.2	0.905637	0.757816	-0.01	-1.66592
2604.89	-36129.3	-14553.2	0.916663	0.754538	-0.01	-1.8608
2604.9	-36129.3	-14553.2	0.926586	0.751036	-0.01	-2.06075
2604.92	-36129.4	-14553.1	0.939339	0.747628	-0.01	-2.22773
2604.94	-36129.4	-14553.1	0.952598	0.744339	-0.01	-2.35369
2604.96	-36129.4	-14553.1	0.966979	0.740827	-0.01	-2.45449
2604.97	-36129.4	-14553.1	0.977596	0.737435	-0.01	-2.53318
2604.99	-36129.4	-14553.1	0.989957	0.73414	-0.01	-2.59621
2605.01	-36129.4	-14553.1	1.00417	0.730619	-0.01	-2.65439
2605.02	-36129.4	-14553.1	1.0179	0.727243	-0.01	-2.71232
2605.04	-36129.5	-14553.1	1.02826	0.72394	-0.01	-2.78184
2605.06	-36129.5	-14553.1	1.03879	0.720412	-0.01	-2.86983
2605.07	-36129.5	-14553.1	1.0487	0.717051	-0.01	-2.94936
2605.09	-36129.5	-14553.1	1.06166	0.713739	-0.01	-3.01126
2605.11	-36129.5	-14553.1	1.07583	0.710205	-0.01	-3.05663
2605.12	-36129.5	-14553.1	1.08931	0.706859	-0.00999997	-3.08876
2605.14	-36129.6	-14553.1	1.09944	0.703537	-0.0100001	-3.11602
2605.16	-36129.6	-14553.1	1.11	0.7	-0.01	-3.14379
2605.18	-36129.6	-14553.1	1.12333	0.696667	-0.01	-3.16776
2605.19	-36129.6	-14553.1	1.13667	0.693333	-0.01	-3.18736
2605.21	-36129.6	-14553	1.15071	0.689796	-0.00997197	-3.20103
2605.23	-36129.7	-14553	1.16055	0.686475	-0.0101076	-3.20716
2605.24	-36129.7	-14553	1.17063	0.683127	-0.0135531	-3.208
2605.26	-36129.7	-14553	1.18113	0.6796	-0.017122	-3.20546
2605.28	-36129.7	-14553	1.19149	0.676259	-0.0201516	-3.20092
2605.3	-36129.7	-14553	1.20579	0.672727	-0.0199436	-3.19486
2605.31	-36129.8	-14553	1.21909	0.669415	-0.0200151	-3.18698
2605.33	-36129.8	-14553	1.23196	0.666084	-0.019996	-3.17809
2605.35	-36129.8	-14553	1.2418	0.662718	-0.020001	-3.1681
2605.36	-36129.8	-14553	1.25244	0.659181	-0.0199997	-3.15778
2605.38	-36129.8	-14553	1.26229	0.655943	-0.0200001	-3.14801
2605.4	-36129.9	-14553	1.27252	0.65234	-0.02	-3.13833
2605.41	-36129.9	-14553	1.28285	0.649861	-0.02	-3.12899
2605.43	-36129.9	-14553	1.29359	0.649384	-0.02	-3.12135
2605.45	-36129.9	-14553	1.3075	0.645543	-0.02	-3.10646
2605.47	-36129.9	-14553	1.32165	0.642156	-0.02	-3.11141
2605.48	-36130	-14552.9	1.33374	0.638839	-0.02	-3.00849
2605.5	-36130	-14552.9	1.34367	0.635422	-0.02	-2.54301
2605.52	-36130	-14552.9	1.35422	0.631933	-0.02	-1.73561
2605.53	-36130	-14552.9	1.36404	0.628652	-0.02	-0.979761
2605.55	-36130	-14552.9	1.37437	0.62521	-0.02	-0.687268
2605.57	-36130.1	-14552.9	1.38479	0.621737	-0.02	-0.7397
2605.58	-36130.1	-14552.9	1.39463	0.618458	-0.02	-0.893332
2605.6	-36130.1	-14552.9	1.405	0.614997	-0.02	-0.885478
2605.62	-36130.1	-14552.9	1.41537	0.611556	-0.02	-0.783069
2605.64	-36130.2	-14552.9	1.42521	0.608214	-0.02	-0.624601
2605.65	-36130.2	-14552.9	1.43563	0.60496	-0.02	-0.445868
2605.67	-36130.2	-14552.9	1.44596	0.599976	-0.0200001	-0.301516
2605.69	-36130.2	-14552.9	1.4558	0.590031	-0.0199996	-0.220867
2605.7	-36130.3	-14552.9	1.46628	0.569977	-0.0200013	-0.200233
2605.72	-36130.3	-14552.9	1.47647	0.539784	-0.0199946	-0.233729
2605.74	-36130.3	-14552.8	1.48665	0.513269	-0.0200202	-0.288357
2605.75	-36130.3	-14552.8	1.49494	0.440308	-0.0199322	-0.32931
2605.77	-36130.4	-14552.8	1.49946	0.314039	-0.0202698	-0.312465
2605.79	-36130.4	-14552.8	1.50006	0.148371	-0.0178165	-0.227356
2605.81	-36130.4	-14552.8	1.50019	-0.0662233	-0.0141834	-0.0674995
2605.82	-36130.4	-14552.8	1.49767	-0.293939	-0.0105537	0.144038
2605.84	-36130.4	-14552.8	1.49229	-0.542361	-0.00980146	0.375604
2605.86	-36130.5	-14552.8	1.4792	-0.769979	-0.0102324	0.62925
2605.87	-36130.5	-14552.8	1.46603	-0.974109	-0.00732311	0.863647
2605.89	-36130.5	-14552.8	1.44706	-1.18192	-0.00398599	1.08914
2605.91	-36130.5	-14552.8	1.42609	-1.39665	-0.000222902	1.31451
2605.92	-36130.6	-14552.8	1.39983	-1.5673	-8.86671e-05	1.49502
2605.94	-36130.6	-14552.8	1.3734	-1.68442	0.00286162	1.63452
2605.96	-36130.6	-14552.8	1.34186	-1.78473	0.00644855	1.74998
2605.98	-36130.6	-14552.7	1.3118	-1.86255	0.00989352	1.84059
2605.99	-36130.6	-14552.7	1.27876	-1.92969	0.0100218	1.91623
2606.01	-36130.7	-14552.7	1.24333	-1.98667	0.01	1.98693
2606.03	-36130.7	-14552.7	1.21333	-2.04333	0.01	2.05556
2606.04	-36130.7	-14552.7	1.18	-2.12333	0.0133333	2.13399
2606.06	-36130.7	-14552.7	1.14101	-2.22594	0.0168922	2.22507
2606.08	-36130.8	-14552.7	1.10088	-2.31446	0.0200853	2.29915
2606.09	-36130.8	-14552.7	1.05848	-2.37598	0.0199577	2.356
2606.11	-36130.8	-14552.7	1.01866	-2.41761	0.0200113	2.38753
2606.13	-36130.8	-14552.7	0.978658	-2.45024	0.019997	2.40971
2606.15	-36130.8	-14552.7	0.93847	-2.48032	0.0200008	2.42815
2606.16	-36130.8	-14552.7	0.895671	-2.51228	0.0199997	2.44797
2606.18	-36130.8	-14552.7	0.852449	-2.54128	0.0200001	2.46738
2606.2	-36130.9	-14552.7	0.808635	-2.56354	0.02	2.48582
2606.21	-36130.9	-14552.7	0.76284	-2.57975	0.02	2.50227
2606.23	-36130.9	-14552.7	0.72001	-2.58796	0.0200002	2.51302
2606.25	-36130.9	-14552.7	0.675909	-2.59011	0.0199993	2.51981
2606.26	-36130.9	-14552.7	0.630262	-2.59013	0.0200032	2.52395
2606.28	-36130.9	-14552.7	0.587501	-2.58927	0.019988	2.52688
2606.3	-36130.9	-14552.6	0.543194	-2.58573	0.020044	2.52883
2606.32	-36130.9	-14552.7	0.497678	-2.58126	0.0198019	2.52923
2606.33	-36130.9	-14552.7	0.455045	-2.57427	0.0208933	2.52774
2606.35	-36130.9	-14552.6	0.410264	-2.56753	0.0245967	2.52472
2606.37	-36131	-14552.6	0.36624	-2.56052	0.0282699	2.51964
2606.38	-36131	-14552.6	0.327174	-2.55399	0.0302804	2.51373
2606.4	-36131	-14552.6	0.286062	-2.54701	0.0299304	2.50708
2606.42	-36131	-14552.6	0.242888	-2.54046	0.0300238	2.4994
2606.43	-36131	-14552.6	0.199898	-2.53239	0.0299786	2.49308
2606.45	-36131	-14552.6	0.154898	-2.53049	0.030059	2.47409
2606.47	-36131	-14552.6	0.110555	-2.49279	0.02976	2.49148
2606.49	-36131	-14552.6	0.0651511	-2.58058	0.0308485	2.30537
