# Supplementary material for: Extraction of driving behavior primitives considering driver expectation and vehicle dynamics
Source: PLoS One. 2025 Dec 31;20(12):e0340123. doi: 10.1371/journal.pone.0340123 (PMC12755792; doi:10.1371/journal.pone.0340123)
Supplement: S2 File — The dataset utilized in this study is organized into two main folders, categorizing driving scenarios into straight driving and turning maneuvers. These folders contain the raw, unprocessed behavioral data. For a detailed description of the variables and format within the.xlsx files, please refer to the accompanying readme.txt file. (ZIP) [file pone.0340123.s002.zip › DataSetForPimitiveExaction-2/turning/d2c24_w_3.xlsx]

## Sheet: Sheet1
2662.57	-36173.4	-14635.2	0.0315204	0.574888	0.00938188	0.268049
2662.59	-36173.4	-14635.2	0.0406331	0.667625	0.0101531	0.158827
2662.6	-36173.4	-14635.2	0.0533586	0.734892	0.00995951	0.0797746
2662.62	-36173.4	-14635.2	0.0675199	0.792151	0.010008	0.0118897
2662.64	-36173.4	-14635.2	0.0811073	0.828206	0.00999786	-0.0428221
2662.65	-36173.4	-14635.2	0.0939287	0.855894	0.0100006	-0.0880921
2662.67	-36173.4	-14635.2	0.111423	0.874861	0.0099999	-0.13148
2662.69	-36173.4	-14635.2	0.124998	0.88876	0.01	-0.166411
2662.7	-36173.4	-14635.2	0.141456	0.896099	0.00999999	-0.193393
2662.72	-36173.4	-14635.2	0.155768	0.899895	0.01	-0.212623
2662.74	-36173.4	-14635.2	0.172453	0.900028	0.01	-0.224892
2662.76	-36173.4	-14635.2	0.18576	0.899991	0.01	-0.234705
2662.77	-36173.4	-14635.2	0.203333	0.9	0.01	-0.245098
2662.79	-36173.4	-14635.2	0.216667	0.9	0.01	-0.254902
2662.81	-36173.4	-14635.2	0.233333	0.9	0.01	-0.263617
2662.82	-36173.4	-14635.2	0.247731	0.896435	0.01	-0.271652
2662.84	-36173.4	-14635.2	0.267611	0.893165	0.01	-0.276914
2662.86	-36173.4	-14635.2	0.277555	0.890773	0.01	-0.279748
2662.87	-36173.4	-14635.2	0.288617	0.890032	0.01	-0.28255
2662.89	-36173.4	-14635.2	0.308969	0.889773	0.01	-0.287101
2662.91	-36173.5	-14635.2	0.324979	0.886234	0.01	-0.292594
2662.93	-36173.4	-14635.2	0.339532	0.882621	0.01	-0.298518
2662.94	-36173.5	-14635.3	0.355917	0.879896	0.01	-0.304986
2662.96	-36173.5	-14635.3	0.369062	0.879637	0.01	-0.31022
2662.98	-36173.4	-14635.3	0.383302	0.875774	0.01	-0.314771
2662.99	-36173.5	-14635.3	0.396207	0.872591	0.01	-0.319073
2663.01	-36173.5	-14635.3	0.410748	0.869154	0.01	-0.323587
2663.03	-36173.5	-14635.3	0.427507	0.865724	0.01	-0.327773
2663.04	-36173.5	-14635.3	0.441334	0.862141	0.01	-0.331448
2663.06	-36173.5	-14635.3	0.457678	0.859911	0.01	-0.337216
2663.08	-36173.5	-14635.3	0.472189	0.859184	0.01	-0.343089
2663.1	-36173.5	-14635.3	0.489509	0.855413	0.01	-0.347475
2663.11	-36173.5	-14635.3	0.504895	0.852089	0.01	-0.349148
2663.13	-36173.5	-14635.3	0.516613	0.848421	0.01	-0.350908
2663.15	-36173.5	-14635.3	0.528491	0.845802	0.01	-0.352393
2663.16	-36173.5	-14635.3	0.542326	0.844305	0.01	-0.35346
2663.18	-36173.5	-14635.4	0.556829	0.842105	0.01	-0.354607
2663.2	-36173.5	-14635.4	0.57168	0.838662	0.01	-0.355792
2663.21	-36173.5	-14635.4	0.587734	0.834942	0.01	-0.356372
2663.23	-36173.5	-14635.4	0.603641	0.831505	0.01	-0.356296
2663.25	-36173.5	-14635.4	0.615889	0.828374	0.01	-0.356208
2663.27	-36173.5	-14635.4	0.626649	0.825129	0.01	-0.35717
2663.28	-36173.5	-14635.4	0.642757	0.821179	0.01	-0.36054
2663.3	-36173.5	-14635.4	0.658235	0.819733	0.01	-0.366501
2663.32	-36173.5	-14635.4	0.671258	0.820132	0.01	-0.373228
2663.33	-36173.5	-14635.4	0.68764	0.819682	0.01	-0.381336
2663.35	-36173.5	-14635.5	0.702101	0.822043	0.01	-0.390536
2663.37	-36173.5	-14635.5	0.715799	0.825326	0.01	-0.402601
2663.38	-36173.5	-14635.5	0.729503	0.831579	0.01	-0.414043
2663.4	-36173.5	-14635.5	0.742641	0.835502	0.01	-0.425608
2663.42	-36173.5	-14635.5	0.756692	0.841737	0.01	-0.437421
2663.44	-36173.5	-14635.5	0.770257	0.846093	0.00999999	-0.448537
2663.45	-36173.5	-14635.5	0.783447	0.849137	0.01	-0.458438
2663.47	-36173.5	-14635.5	0.797503	0.85274	0.00999992	-0.468818
2663.49	-36173.6	-14635.5	0.811112	0.856025	0.0100003	-0.477859
2663.5	-36173.6	-14635.6	0.823926	0.859628	0.00999884	-0.485718
2663.52	-36173.6	-14635.6	0.841426	0.860058	0.0100031	-0.491725
2663.54	-36173.6	-14635.6	0.854986	0.859996	0.0099879	-0.497237
2663.55	-36173.6	-14635.6	0.871499	0.859958	0.0100453	-0.501661
2663.57	-36173.6	-14635.6	0.88568	0.860093	0.00990873	-0.506283
2663.59	-36173.6	-14635.6	0.905573	0.856861	0.0131309	-0.509667
2663.61	-36173.6	-14635.6	0.919577	0.85482	0.0154202	-0.511235
2663.62	-36173.6	-14635.7	0.93	0.853333	0.0166667	-0.511983
2663.64	-36173.6	-14635.7	0.944137	0.850079	0.018463	-0.513202
2663.66	-36173.6	-14635.7	0.96	0.846667	0.02	-0.51634
2663.67	-36173.6	-14635.7	0.974252	0.844871	0.0202839	-0.523368
2663.69	-36173.6	-14635.7	0.98744	0.843197	0.0199858	-0.538205
2663.71	-36173.6	-14635.7	1.00073	0.840081	0.0199226	-0.564748
2663.72	-36173.6	-14635.8	1.01412	0.836466	0.0200037	-0.605193
2663.74	-36173.6	-14635.8	1.02756	0.833259	0.0200194	-0.661201
2663.76	-36173.6	-14635.8	1.04173	0.829482	0.0199981	-0.733838
2663.78	-36173.7	-14635.8	1.05706	0.824407	0.019995	-0.821892
2663.79	-36173.7	-14635.8	1.07275	0.819109	0.0200007	-0.918074
2663.81	-36173.7	-14635.8	1.08801	0.814286	0.0200013	-1.01715
2663.83	-36173.7	-14635.9	1.10249	0.808975	0.0199998	-1.12128
2663.84	-36173.7	-14635.9	1.11622	0.802401	0.0199997	-1.2312
2663.86	-36173.7	-14635.9	1.12993	0.794809	0.0200001	-1.34161
2663.88	-36173.7	-14635.9	1.14387	0.786433	0.0200001	-1.44874
2663.89	-36173.7	-14635.9	1.15709	0.77718	0.02	-1.55353
2663.91	-36173.7	-14635.9	1.16917	0.767011	0.02	-1.65543
2663.93	-36173.7	-14636	1.18074	0.756049	0.02	-1.7503
2663.95	-36173.7	-14636	1.19236	0.744443	0.02	-1.83783
2663.96	-36173.7	-14636	1.20423	0.73236	0.02	-1.92374
2663.98	-36173.7	-14636	1.2163	0.720208	0.02	-2.01058
2664	-36173.7	-14636	1.22817	0.708745	0.02	-2.09567
2664.01	-36173.7	-14636.1	1.23979	0.698569	0.02	-2.17973
2664.03	-36173.8	-14636.1	1.25155	0.690037	0.02	-2.26824
2664.05	-36173.8	-14636.1	1.26359	0.68314	0.02	-2.36234
2664.06	-36173.8	-14636.1	1.27568	0.677428	0.02	-2.45745
2664.08	-36173.8	-14636.1	1.28769	0.672349	0.02	-2.55066
2664.1	-36173.8	-14636.2	1.29969	0.667299	0.02	-2.64128
2664.12	-36173.8	-14636.2	1.31171	0.662115	0.02	-2.72768
2664.13	-36173.8	-14636.2	1.32373	0.657035	0.02	-2.8075
2664.15	-36173.8	-14636.2	1.33542	0.652061	0.02	-2.88132
2664.17	-36173.8	-14636.2	1.34625	0.647012	0.02	-2.9521
2664.18	-36173.8	-14636.3	1.35642	0.641841	0.02	-3.02205
2664.2	-36173.8	-14636.3	1.36666	0.636622	0.02	-3.09255
2664.22	-36173.8	-14636.3	1.377	0.631477	0.02	-3.16212
2664.23	-36173.8	-14636.3	1.38708	0.626526	0.02	-3.22766
2664.25	-36173.9	-14636.4	1.39703	0.621537	0.02	-3.28878
2664.27	-36173.9	-14636.4	1.40725	0.616172	0.02	-3.34638
2664.29	-36173.9	-14636.4	1.4176	0.611045	0.02	-3.3978
2664.3	-36173.9	-14636.4	1.42768	0.607156	0.02	-3.439
2664.32	-36173.9	-14636.4	1.43764	0.604068	0.02	-3.47141
2664.34	-36173.9	-14636.5	1.4478	0.600758	0.02	-3.49894
2664.35	-36173.9	-14636.5	1.45816	0.597261	0.02	-3.52324
2664.37	-36173.9	-14636.5	1.46856	0.594001	0.02	-3.54503
2664.39	-36173.9	-14636.5	1.47881	0.590474	0.02	-3.56609
2664.4	-36173.9	-14636.6	1.48882	0.58595	0.02	-3.58821
2664.42	-36173.9	-14636.6	1.49881	0.580649	0.02	-3.61069
2664.44	-36173.9	-14636.6	1.50903	0.575159	0.02	-3.63226
2664.46	-36174	-14636.6	1.51939	0.570253	0.02	-3.65343
2664.47	-36174	-14636.7	1.5297	0.566515	0.02	-3.67547
2664.49	-36174	-14636.7	1.54	0.563333	0.02	-3.70044
2664.51	-36174	-14636.7	1.55028	0.559975	0.02	-3.72947
2664.52	-36174	-14636.7	1.56	0.556667	0.02	-3.75926
2664.54	-36174	-14636.8	1.56875	0.553581	0.02	-3.79091
2664.56	-36174	-14636.8	1.57717	0.549729	0.02	-3.84768
2664.57	-36174	-14636.8	1.58585	0.544496	0.02	-3.92983
2664.59	-36174	-14636.8	1.59429	0.53949	0.02	-3.94174
2664.61	-36174	-14636.9	1.60229	0.53598	0.02	-3.80576
2664.62	-36174.1	-14636.9	1.61113	0.532958	0.02	-3.55157
2664.64	-36174.1	-14636.9	1.6215	0.529505	0.02	-3.20101
2664.66	-36174.1	-14636.9	1.63169	0.526099	0.02	-2.701
2664.68	-36174.1	-14637	1.64045	0.522928	0.02	-2.06554
2664.69	-36174.1	-14637	1.64859	0.518919	0.02	-1.49917
2664.71	-36174.1	-14637	1.65688	0.513757	0.02	-1.13044
2664.73	-36174.1	-14637	1.66534	0.509013	0.02	-0.87813
2664.74	-36174.1	-14637.1	1.67391	0.505552	0.0200001	-0.681144
2664.76	-36174.1	-14637.1	1.68255	0.502348	0.0199999	-0.569707
2664.78	-36174.1	-14637.1	1.69117	0.498832	0.0199996	-0.534222
2664.8	-36174.2	-14637.1	1.69962	0.495591	0.0200005	-0.47862
2664.81	-36174.2	-14637.2	1.70792	0.492515	0.0200015	-0.36179
2664.83	-36174.2	-14637.2	1.71633	0.488314	0.0199981	-0.235885
2664.85	-36174.2	-14637.2	1.72493	0.482941	0.0199947	-0.142851
2664.86	-36174.2	-14637.3	1.73353	0.478284	0.0200084	-0.0983407
2664.88	-36174.2	-14637.3	1.74208	0.474956	0.0200189	-0.106931
2664.9	-36174.2	-14637.3	1.75079	0.4718	0.0199635	-0.161684
2664.91	-36174.2	-14637.3	1.75927	0.468399	0.0199273	-0.24988
2664.93	-36174.2	-14637.4	1.76658	0.46522	0.0201366	-0.353369
2664.95	-36174.2	-14637.4	1.7732	0.461934	0.020251	-0.454605
2664.97	-36174.3	-14637.4	1.78109	0.457384	0.0193581	-0.537342
2664.98	-36174.3	-14637.4	1.78996	0.452004	0.0174959	-0.592571
2665	-36174.3	-14637.5	1.79754	0.447633	0.0155712	-0.618284
2665.02	-36174.3	-14637.5	1.80413	0.44442	0.0138977	-0.618083
2665.03	-36174.3	-14637.5	1.81193	0.441211	0.0122959	-0.59969
2665.05	-36174.3	-14637.6	1.82052	0.437817	0.0106254	-0.569292
2665.07	-36174.3	-14637.6	1.8279	0.434658	0.00880815	-0.531945
2665.08	-36174.3	-14637.6	1.83454	0.431227	0.0070874	-0.492671
2665.1	-36174.3	-14637.7	1.84239	0.426549	0.00580722	-0.456154
2665.12	-36174.4	-14637.7	1.85096	0.421366	0.00412645	-0.423817
2665.14	-36174.4	-14637.7	1.8585	0.417256	0.000781554	-0.39527
2665.15	-36174.4	-14637.7	1.86512	0.414072	-0.00278699	-0.370996
2665.17	-36174.4	-14637.8	1.87186	0.410778	-0.00396375	-0.351922
2665.19	-36174.4	-14637.8	1.87879	0.407278	-0.00343045	-0.338405
2665.2	-36174.4	-14637.8	1.88552	0.403893	-0.00321453	-0.330468
2665.22	-36174.4	-14637.9	1.89215	0.400589	-0.00333821	-0.327832
2665.24	-36174.4	-14637.9	1.89893	0.397202	-0.00315704	-0.330074
2665.25	-36174.4	-14637.9	1.90585	0.393741	-0.00325293	-0.336657
2665.27	-36174.5	-14638	1.91277	0.390284	-0.00450428	-0.346822
2665.29	-36174.5	-14638	1.9196	0.386866	-0.0065399	-0.358765
2665.31	-36174.5	-14638	1.92629	0.383505	-0.00857344	-0.370481
2665.32	-36174.5	-14638	1.93294	0.380194	-0.00995236	-0.380728
2665.34	-36174.5	-14638.1	1.93969	0.37688	-0.0102583	-0.38855
2665.36	-36174.5	-14638.1	1.94667	0.373333	-0.01	-0.393246
2665.37	-36174.5	-14638.1	1.95381	0.369534	-0.00984859	-0.394339
2665.39	-36174.5	-14638.2	1.96035	0.366536	-0.0100209	-0.391922
2665.41	-36174.6	-14638.2	1.96571	0.364951	-0.0103629	-0.386474
2665.42	-36174.6	-14638.2	1.97058	0.363015	-0.00985842	-0.379285
2665.44	-36174.6	-14638.3	1.97558	0.359543	-0.00805116	-0.371411
2665.46	-36174.6	-14638.3	1.98058	0.356389	-0.00657437	-0.362769
2665.48	-36174.6	-14638.3	1.98551	0.354804	-0.00654699	-0.353514
2665.49	-36174.6	-14638.4	1.99106	0.352856	-0.00660696	-0.345034
2665.51	-36174.6	-14638.4	1.99762	0.349361	-0.00609271	-0.338227
2665.53	-36174.6	-14638.4	2.00455	0.346247	-0.0070456	-0.33231
2665.54	-36174.6	-14638.5	2.01137	0.34465	-0.0104808	-0.326837
2665.56	-36174.7	-14638.5	2.01834	0.342742	-0.0140336	-0.322749
2665.58	-36174.7	-14638.5	2.02542	0.339366	-0.0159764	-0.320412
2665.59	-36174.7	-14638.6	2.03172	0.335589	-0.0168643	-0.318628
2665.61	-36174.7	-14638.6	2.03689	0.332158	-0.0170753	-0.316789
2665.63	-36174.7	-14638.6	2.04172	0.328804	-0.0162188	-0.315597
2665.65	-36174.7	-14638.7	2.04672	0.325417	-0.0144545	-0.314502
2665.66	-36174.7	-14638.7	2.05179	0.322216	-0.0128633	-0.310897
2665.68	-36174.7	-14638.7	2.05692	0.31678	-0.0125352	-0.301239
2665.7	-36174.8	-14638.7	2.0622	0.302765	-0.0144259	-0.280897
2665.71	-36174.8	-14638.8	2.06744	0.273666	-0.0180886	-0.246976
