# Supplementary material for: Extraction of driving behavior primitives considering driver expectation and vehicle dynamics
Source: PLoS One. 2025 Dec 31;20(12):e0340123. doi: 10.1371/journal.pone.0340123 (PMC12755792; doi:10.1371/journal.pone.0340123)
Supplement: S2 File — The dataset utilized in this study is organized into two main folders, categorizing driving scenarios into straight driving and turning maneuvers. These folders contain the raw, unprocessed behavioral data. For a detailed description of the variables and format within the.xlsx files, please refer to the accompanying readme.txt file. (ZIP) [file pone.0340123.s002.zip › DataSetForPimitiveExaction-2/turning/d2c26_w_2.xlsx]

## Sheet: Sheet1
45046.4	-36141	-14551.6	0.0418242	0.673905	-0.154325	-0.141641
45046.5	-36141	-14551.6	0.0550139	0.716564	-0.150019	-0.154576
45046.5	-36141	-14551.6	0.0691364	0.773839	-0.150039	-0.157962
45046.5	-36141	-14551.6	0.0841718	0.808229	-0.147704	-0.154449
45046.5	-36141	-14551.6	0.0991478	0.825755	-0.143574	-0.139699
45046.5	-36141	-14551.6	0.113124	0.842046	-0.139897	-0.109571
45046.5	-36141	-14551.6	0.126667	0.856667	-0.136667	-0.0708061
45046.6	-36141	-14551.6	0.140493	0.865666	-0.133324	-0.0323961
45046.6	-36141	-14551.6	0.154115	0.870185	-0.129787	0.000632407
45046.6	-36141	-14551.6	0.167186	0.872358	-0.126215	0.0249808
45046.6	-36141	-14551.6	0.180846	0.873379	-0.123182	0.0398198
45046.6	-36141	-14551.6	0.196017	0.873867	-0.121687	0.0451009
45046.6	-36141	-14551.6	0.211859	0.873158	-0.123854	0.0416595
45046.7	-36141	-14551.6	0.227446	0.871135	-0.13046	0.0307354
45046.7	-36141	-14551.6	0.242658	0.869967	-0.13783	0.0141864
45046.7	-36141	-14551.6	0.257617	0.871187	-0.143132	-0.00623024
45046.7	-36141.1	-14551.6	0.272684	0.873852	-0.147418	-0.0292549
45046.7	-36141.1	-14551.6	0.288089	0.877081	-0.151394	-0.0537824
45046.8	-36141.1	-14551.6	0.30367	0.880998	-0.153608	-0.0789004
45046.8	-36141.1	-14551.6	0.3192	0.885864	-0.153576	-0.10353
45046.8	-36141.1	-14551.6	0.334439	0.891911	-0.153407	-0.126213
45046.8	-36141.1	-14551.6	0.34939	0.898766	-0.154717	-0.146505
45046.8	-36141.1	-14551.6	0.364477	0.905033	-0.157727	-0.165783
45046.8	-36141.1	-14551.6	0.379918	0.91015	-0.161571	-0.184943
45046.9	-36141.1	-14551.6	0.3955	0.915154	-0.163777	-0.203749
45046.9	-36141.1	-14551.6	0.410999	0.920427	-0.163648	-0.222566
45046.9	-36141.1	-14551.6	0.42623	0.925192	-0.163292	-0.242804
45046.9	-36141.1	-14551.6	0.441206	0.929846	-0.163468	-0.26579
45046.9	-36141.1	-14551.6	0.456188	0.936379	-0.163002	-0.292615
45046.9	-36141.1	-14551.6	0.471548	0.946352	-0.162535	-0.323409
45047	-36141.1	-14551.6	0.487765	0.960642	-0.165044	-0.357104
45047	-36141.1	-14551.6	0.504968	0.979562	-0.170589	-0.392582
45047	-36141.2	-14551.7	0.522901	1.00297	-0.176053	-0.42879
45047	-36141.2	-14551.6	0.541279	1.03273	-0.180815	-0.465276
45047	-36141.2	-14551.7	0.559835	1.07253	-0.186638	-0.502243
45047	-36141.2	-14551.7	0.578696	1.1247	-0.193707	-0.541881
45047.1	-36141.2	-14551.7	0.598347	1.19016	-0.200831	-0.587964
45047.1	-36141.2	-14551.7	0.619073	1.26904	-0.209355	-0.640558
45047.1	-36141.2	-14551.7	0.641009	1.36071	-0.22242	-0.697001
45047.1	-36141.2	-14551.7	0.664541	1.46246	-0.239894	-0.757926
45047.1	-36141.2	-14551.7	0.690199	1.57021	-0.259492	-0.825769
45047.1	-36141.2	-14551.7	0.718075	1.68071	-0.280306	-0.896838
45047.2	-36141.3	-14551.7	0.747931	1.79088	-0.302318	-0.963784
45047.2	-36141.3	-14551.7	0.77919	1.89425	-0.324778	-1.02459
45047.2	-36141.3	-14551.7	0.811262	1.98344	-0.346659	-1.08024
45047.2	-36141.3	-14551.7	0.844989	2.0599	-0.368213	-1.13061
45047.2	-36141.3	-14551.7	0.881625	2.12861	-0.390232	-1.1752
45047.2	-36141.3	-14551.7	0.919923	2.18765	-0.41269	-1.21541
45047.3	-36141.3	-14551.7	0.958015	2.23273	-0.435177	-1.25329
45047.3	-36141.4	-14551.7	0.998264	2.26651	-0.457411	-1.289
45047.3	-36141.4	-14551.7	1.04343	2.29379	-0.478943	-1.32186
45047.3	-36141.4	-14551.7	1.08842	2.3147	-0.49802	-1.35091
45047.3	-36141.4	-14551.7	1.1268	2.32841	-0.512934	-1.37563
45047.3	-36141.4	-14551.7	1.16053	2.3383	-0.524859	-1.3983
45047.4	-36141.4	-14551.7	1.19455	2.34922	-0.53599	-1.42223
45047.4	-36141.5	-14551.8	1.23279	2.36539	-0.548196	-1.4503
45047.4	-36141.5	-14551.8	1.27429	2.38783	-0.561802	-1.48339
45047.4	-36141.5	-14551.8	1.31667	2.41667	-0.576667	-1.52179
45047.4	-36141.5	-14551.8	1.35817	2.45188	-0.592664	-1.56583
45047.4	-36141.6	-14551.8	1.39964	2.49302	-0.609715	-1.61617
45047.5	-36141.6	-14551.8	1.44259	2.53954	-0.627754	-1.67351
45047.5	-36141.6	-14551.8	1.48795	2.59063	-0.646708	-1.73802
45047.5	-36141.6	-14551.8	1.53473	2.64463	-0.666489	-1.80797
45047.5	-36141.7	-14551.8	1.58154	2.69972	-0.687003	-1.88128
45047.5	-36141.7	-14551.8	1.62767	2.75436	-0.708272	-1.95643
45047.6	-36141.7	-14551.9	1.67408	2.80766	-0.730592	-2.03332
45047.6	-36141.7	-14551.9	1.72193	2.85884	-0.754299	-2.11208
45047.6	-36141.8	-14551.9	1.7719	2.90737	-0.779527	-2.19228
45047.6	-36141.8	-14551.9	1.8234	2.95326	-0.805934	-2.2723
45047.6	-36141.8	-14551.9	1.87566	2.99665	-0.833109	-2.35033
45047.6	-36141.9	-14551.9	1.92831	3.037	-0.860841	-2.4251
45047.7	-36141.9	-14551.9	1.98167	3.07241	-0.889319	-2.49642
45047.7	-36141.9	-14551.9	2.03617	3.10087	-0.918777	-2.56424
45047.7	-36142	-14552	2.09175	3.12111	-0.949048	-2.62805
45047.7	-36142	-14552	2.14751	3.13324	-0.979277	-2.68652
45047.7	-36142	-14552	2.20249	3.13747	-1.00857	-2.73829
45047.7	-36142.1	-14552	2.25628	3.13436	-1.03697	-2.78281
45047.8	-36142.1	-14552	2.30917	3.12485	-1.06572	-2.82058
45047.8	-36142.1	-14552	2.3615	3.10993	-1.09612	-2.85215
45047.8	-36142.2	-14552.1	2.4136	3.09059	-1.12832	-2.87783
45047.8	-36142.2	-14552.1	2.46579	3.06787	-1.16105	-2.89754
45047.8	-36142.2	-14552.1	2.5184	3.04278	-1.19296	-2.91122
45047.8	-36142.3	-14552.1	2.57152	3.01611	-1.2233	-2.91901
45047.9	-36142.3	-14552.1	2.62497	2.98833	-1.25206	-2.92133
45047.9	-36142.4	-14552.2	2.67854	2.95989	-1.27928	-2.91858
45047.9	-36142.4	-14552.2	2.73199	2.93108	-1.30473	-2.91087
45047.9	-36142.5	-14552.2	2.78502	2.90201	-1.32791	-2.89796
45047.9	-36142.5	-14552.2	2.83735	2.87273	-1.34832	-2.8796
45047.9	-36142.6	-14552.2	2.88877	2.84188	-1.36606	-2.85572
45048	-36142.6	-14552.3	2.93916	2.80704	-1.3816	-2.82643
45048	-36142.7	-14552.3	2.98839	2.76587	-1.39551	-2.79177
45048	-36142.7	-14552.3	3.03649	2.71737	-1.40857	-2.75135
45048	-36142.7	-14552.4	3.08359	2.66149	-1.42178	-2.70449
45048	-36142.8	-14552.4	3.12982	2.59824	-1.43611	-2.65058
45048	-36142.8	-14552.4	3.17532	2.52834	-1.45226	-2.59031
45048.1	-36142.9	-14552.4	3.22022	2.45301	-1.47072	-2.52526
45048.1	-36142.9	-14552.5	3.26462	2.37356	-1.49197	-2.45695
45048.1	-36143	-14552.5	3.30819	2.29223	-1.51616	-2.38643
45048.1	-36143	-14552.5	3.35035	2.21182	-1.54322	-2.31445
45048.1	-36143.1	-14552.5	3.3906	2.13474	-1.57309	-2.2417
45048.1	-36143.1	-14552.6	3.4292	2.06035	-1.60555	-2.16825
45048.2	-36143.2	-14552.6	3.46676	1.98648	-1.64032	-2.09385
45048.2	-36143.2	-14552.6	3.50381	1.91125	-1.6769	-2.01834
45048.2	-36143.3	-14552.7	3.54	1.83473	-1.71358	-1.94194
45048.2	-36143.4	-14552.7	3.57469	1.75785	-1.74809	-1.86509
45048.2	-36143.4	-14552.8	3.60736	1.68109	-1.77857	-1.78805
45048.2	-36143.5	-14552.8	3.63836	1.60302	-1.80518	-1.7103
45048.3	-36143.5	-14552.8	3.66826	1.5216	-1.8287	-1.63108
45048.3	-36143.6	-14552.9	3.69752	1.43546	-1.8496	-1.54986
45048.3	-36143.6	-14552.9	3.72599	1.34627	-1.86709	-1.46707
45048.3	-36143.7	-14552.9	3.75333	1.25667	-1.88	-1.38344
45048.3	-36143.7	-14553	3.77925	1.16898	-1.88753	-1.29997
45048.3	-36143.8	-14553	3.80351	1.08447	-1.89041	-1.21861
45048.4	-36143.8	-14553.1	3.82586	1.00413	-1.88978	-1.14156
45048.4	-36143.9	-14553.1	3.84626	0.929031	-1.88664	-1.07054
45048.4	-36144	-14553.1	3.86517	0.860512	-1.88168	-1.0059
45048.4	-36144	-14553.2	3.88312	0.79995	-1.87552	-0.947725
45048.4	-36144.1	-14553.2	3.90052	0.748176	-1.86894	-0.896184
45048.5	-36144.1	-14553.3	3.91741	0.704711	-1.86314	-0.851608
45048.5	-36144.2	-14553.3	3.93382	0.668891	-1.85935	-0.814349
45048.5	-36144.2	-14553.4	3.94979	0.640166	-1.85841	-0.784422
45048.5	-36144.3	-14553.4	3.96555	0.618225	-1.86032	-0.761168
45048.5	-36144.3	-14553.5	3.98131	0.602779	-1.86499	-0.743841
45048.5	-36144.4	-14553.5	3.99711	0.593182	-1.87226	-0.731637
45048.6	-36144.4	-14553.5	4.01266	0.588168	-1.8819	-0.723647
45048.6	-36144.5	-14553.6	4.02768	0.586411	-1.89366	-0.718951
45048.6	-36144.5	-14553.6	4.04219	0.586787	-1.90702	-0.716731
45048.6	-36144.6	-14553.7	4.05682	0.588514	-1.92104	-0.716344
45048.6	-36144.6	-14553.7	4.07224	0.590849	-1.93474	-0.717165
45048.6	-36144.7	-14553.8	4.08853	0.593267	-1.94766	-0.718639
45048.7	-36144.8	-14553.8	4.10492	0.595562	-1.96012	-0.720315
45048.7	-36144.8	-14553.9	4.12056	0.597556	-1.97249	-0.721758
45048.7	-36144.9	-14554	4.13531	0.599063	-1.98457	-0.722737
45048.7	-36144.9	-14554	4.14978	0.599896	-1.9955	-0.72324
45048.7	-36145	-14554.1	4.16457	0.599874	-2.00446	-0.723265
45048.7	-36145	-14554.1	4.17993	0.599016	-2.01148	-0.722795
45048.8	-36145.1	-14554.2	4.19575	0.597526	-2.01737	-0.721795
45048.8	-36145.1	-14554.2	4.21194	0.595611	-2.02295	-0.720237
45048.8	-36145.2	-14554.3	4.22826	0.593394	-2.02818	-0.718144
45048.8	-36145.2	-14554.3	4.2444	0.590924	-2.0323	-0.715592
45048.8	-36145.3	-14554.4	4.26009	0.588231	-2.03458	-0.712661
45048.8	-36145.3	-14554.4	4.27549	0.585174	-2.03547	-0.709439
45048.9	-36145.4	-14554.5	4.29105	0.581496	-2.03621	-0.706026
45048.9	-36145.4	-14554.6	4.30718	0.576985	-2.03794	-0.702507
45048.9	-36145.5	-14554.6	4.32364	0.57206	-2.04052	-0.698838
45048.9	-36145.5	-14554.7	4.33969	0.567568	-2.04291	-0.694886
45048.9	-36145.6	-14554.7	4.35473	0.564205	-2.04423	-0.690588
45048.9	-36145.6	-14554.8	4.36902	0.561356	-2.04495	-0.686498
45049	-36145.7	-14554.9	4.38325	0.557759	-2.04618	-0.683471
45049	-36145.7	-14554.9	4.39803	0.552499	-2.04889	-0.682333
45049	-36145.8	-14555	4.4132	0.547568	-2.05263	-0.683627
45049	-36145.8	-14555.1	4.42826	0.546397	-2.05629	-0.687761
45049	-36145.9	-14555.1	4.44283	0.55192	-2.05896	-0.695198
45049	-36145.9	-14555.2	4.45731	0.564161	-2.06099	-0.706727
45049.1	-36145.9	-14555.2	4.47241	0.58212	-2.06318	-0.723254
45049.1	-36146	-14555.3	4.48866	0.605003	-2.06617	-0.745387
45049.1	-36146	-14555.4	4.5058	0.633016	-2.06971	-0.772322
45049.1	-36146.1	-14555.4	4.52333	0.666667	-2.07333	-0.802832
45049.1	-36146.1	-14555.5	4.54094	0.705812	-2.07669	-0.835664
45049.1	-36146.2	-14555.6	4.55894	0.747722	-2.07998	-0.869449
45049.2	-36146.2	-14555.6	4.57781	0.789018	-2.08356	-0.902796
45049.2	-36146.3	-14555.7	4.5978	0.826764	-2.08782	-0.934355
45049.2	-36146.3	-14555.8	4.61844	0.859507	-2.09342	-0.962933
45049.2	-36146.3	-14555.8	4.63907	0.886107	-2.10102	-0.987372
45049.2	-36146.4	-14555.9	4.65934	0.905889	-2.11099	-1.00675
45049.3	-36146.4	-14556	4.67961	0.919491	-2.12278	-1.02082
45049.3	-36146.5	-14556.1	4.70039	0.927782	-2.13565	-1.02944
45049.3	-36146.5	-14556.1	4.72191	0.931403	-2.14927	-1.03278
45049.3	-36146.6	-14556.2	4.74363	0.930457	-2.16411	-1.03164
45049.3	-36146.6	-14556.3	4.76495	0.92497	-2.18079	-1.02694
45049.3	-36146.7	-14556.3	4.78556	0.915388	-2.19943	-1.01941
45049.4	-36146.7	-14556.4	4.80577	0.903004	-2.21921	-1.00943
45049.4	-36146.7	-14556.5	4.82596	0.889207	-2.23917	-0.997334
45049.4	-36146.8	-14556.6	4.84634	0.874871	-2.25843	-0.983635
45049.4	-36146.8	-14556.6	4.86679	0.859979	-2.27625	-0.969126
45049.4	-36146.9	-14556.7	4.88718	0.844437	-2.29189	-0.954626
45049.4	-36146.9	-14556.8	4.90737	0.828489	-2.30485	-0.940594
45049.5	-36146.9	-14556.9	4.92729	0.812881	-2.315	-0.926961
45049.5	-36147	-14556.9	4.94686	0.798392	-2.3222	-0.91362
45049.5	-36147	-14557	4.96612	0.785341	-2.32606	-0.90061
45049.5	-36147	-14557.1	4.98531	0.77337	-2.32577	-0.888187
45049.5	-36147.1	-14557.2	5.00467	0.762075	-2.32054	-0.876617
45049.5	-36147.1	-14557.3	5.02416	0.75135	-2.3106	-0.86594
45049.6	-36147.2	-14557.3	5.04339	0.741463	-2.29758	-0.855905
45049.6	-36147.2	-14557.4	5.06198	0.732686	-2.2831	-0.846249
45049.6	-36147.2	-14557.5	5.07999	0.724812	-2.26787	-0.836718
45049.6	-36147.3	-14557.6	5.09801	0.717111	-2.25152	-0.82708
45049.6	-36147.3	-14557.7	5.11661	0.708856	-2.23375	-0.817105
45049.6	-36147.3	-14557.8	5.13554	0.699804	-2.21588	-0.806694
45049.7	-36147.4	-14557.9	5.15387	0.690166	-2.20079	-0.79586
45049.7	-36147.4	-14557.9	5.17067	0.680137	-2.19126	-0.784617
45049.7	-36147.4	-14558	5.18615	0.669512	-2.18865	-0.772887
45049.7	-36147.5	-14558.1	5.20125	0.657811	-2.19326	-0.760529
45049.7	-36147.5	-14558.2	5.21686	0.644595	-2.20537	-0.747436
45049.7	-36147.5	-14558.3	5.23293	0.630012	-2.22479	-0.733921
45049.8	-36147.6	-14558.4	5.2488	0.614607	-2.25105	-0.720579
45049.8	-36147.6	-14558.4	5.26387	0.598991	-2.28341	-0.708005
45049.8	-36147.6	-14558.5	5.27838	0.584372	-2.31878	-0.696705
45049.8	-36147.7	-14558.6	5.29309	0.572301	-2.35271	-0.687136
45049.8	-36147.7	-14558.7	5.30865	0.564182	-2.38103	-0.679768
45049.8	-36147.7	-14558.8	5.32475	0.560156	-2.40203	-0.675197
45049.9	-36147.7	-14558.9	5.34062	0.559736	-2.41519	-0.674081
45049.9	-36147.8	-14559	5.35561	0.562591	-2.41958	-0.676968
45049.9	-36147.8	-14559.1	5.3701	0.569457	-2.41115	-0.683656
45049.9	-36147.8	-14559.1	5.38487	0.581518	-2.38457	-0.693625
45049.9	-36147.9	-14559.2	5.40057	0.599461	-2.33595	-0.706402
45049.9	-36147.9	-14559.3	5.41692	0.621124	-2.26974	-0.721782
45050	-36147.9	-14559.4	5.43333	0.643333	-2.19333	-0.739651
45050	-36147.9	-14559.5	5.44936	0.663772	-2.11189	-0.759749
45050	-36148	-14559.6	5.46514	0.683552	-2.02165	-0.781209
45050	-36148	-14559.7	5.48093	0.704646	-1.91664	-0.803017
45050	-36148	-14559.8	5.49701	0.7283	-1.79328	-0.824493
45050	-36148	-14559.9	5.51363	0.75334	-1.65612	-0.846079
45050.1	-36148.1	-14560	5.53105	0.778084	-1.51139	-0.868452
45050.1	-36148.1	-14560.1	5.54935	0.801422	-1.36338	-0.891885
45050.1	-36148.1	-14560.2	5.56806	0.824174	-1.20984	-0.915283
45050.1	-36148.1	-14560.3	5.58656	0.847557	-1.04714	-0.937269
45050.1	-36148.2	-14560.4	5.60457	0.871804	-0.875703	-0.956878
45050.2	-36148.2	-14560.4	5.62256	0.894796	-0.705527	-0.974131
45050.2	-36148.2	-14560.5	5.64111	0.914078	-0.547979	-0.989193
45050.2	-36148.2	-14560.6	5.66041	0.928284	-0.409506	-1.00202
45050.2	-36148.3	-14560.7	5.67987	0.938251	-0.286603	-1.01216
45050.2	-36148.3	-14560.8	5.69882	0.945075	-0.174602	-1.01912
45050.2	-36148.3	-14560.9	5.71701	0.949344	-0.0719283	-1.02275
45050.3	-36148.3	-14561	5.73493	0.950769	0.0176697	-1.02357
45050.3	-36148.4	-14561.1	5.75317	0.948987	0.0899748	-1.02215
45050.3	-36148.4	-14561.2	5.77173	0.944232	0.143848	-1.01895
45050.3	-36148.4	-14561.3	5.78986	0.937617	0.182676	-1.01425
45050.3	-36148.4	-14561.4	5.80677	0.930307	0.210127	-1.00832
45050.3	-36148.5	-14561.5	5.82239	0.922839	0.226831	-1.00143
45050.4	-36148.5	-14561.6	5.83757	0.914956	0.229599	-0.993821
45050.4	-36148.5	-14561.7	5.85321	0.906358	0.215077	-0.985728
45050.4	-36148.6	-14561.8	5.86952	0.897099	0.182819	-0.977144
45050.4	-36148.6	-14561.9	5.88585	0.887676	0.136048	-0.967755
45050.4	-36148.6	-14562	5.90151	0.878564	0.078232	-0.957231
45050.4	-36148.6	-14562.1	5.91637	0.869297	0.013137	-0.945338
45050.5	-36148.7	-14562.2	5.93078	0.858527	-0.055199	-0.931924
45050.5	-36148.7	-14562.3	5.9451	0.844913	-0.122744	-0.916821
45050.5	-36148.7	-14562.3	5.9595	0.827693	-0.18573	-0.899444
45050.5	-36148.8	-14562.4	5.974	0.806568	-0.240597	-0.878885
45050.5	-36148.8	-14562.5	5.98858	0.781301	-0.283988	-0.854322
45050.5	-36148.8	-14562.6	6.00278	0.752474	-0.315588	-0.826397
45050.6	-36148.9	-14562.7	6.01582	0.721318	-0.337504	-0.796921
45050.6	-36148.9	-14562.8	6.02701	0.688862	-0.351816	-0.767409
45050.6	-36148.9	-14562.9	6.03699	0.653378	-0.359473	-0.735299
45050.6	-36149	-14563	6.04734	0.611266	-0.360648	-0.695254
45050.6	-36149	-14563.1	6.05927	0.559377	-0.355838	-0.642772
45050.6	-36149	-14563.2	6.07097	0.498609	-0.348324	-0.580672
45050.7	-36149	-14563.3	6.07955	0.431677	-0.341841	-0.514867
45050.7	-36149.1	-14563.4	6.08566	0.35982	-0.332516	-0.446904
45050.7	-36149.1	-14563.5	6.09137	0.284026	-0.31382	-0.376661
45050.7	-36149.1	-14563.6	6.09622	0.208588	-0.28685	-0.307424
45050.7	-36149.2	-14563.7	6.09897	0.138696	-0.25546	-0.243421
45050.7	-36149.2	-14563.8	6.09996	0.0767099	-0.220921	-0.186037
45050.8	-36149.2	-14563.9	6.10005	0.0240071	-0.18408	-0.135759
45050.8	-36149.3	-14564	6.09999	-0.0179039	-0.148611	-0.0936936
45050.8	-36149.3	-14564.1	6.10024	-0.0482513	-0.118751	-0.0607622
45050.8	-36149.3	-14564.2	6.1	-0.07	-0.0966667	-0.0359477
45050.8	-36149.4	-14564.3	6.09852	-0.0867269	-0.0840679	-0.0175276
45050.8	-36149.4	-14564.4	6.09667	-0.1	-0.0833333	-0.00326797
45050.9	-36149.4	-14564.5	6.09525	-0.110898	-0.0958249	0.00879997
45050.9	-36149.5	-14564.6	6.09316	-0.120554	-0.118172	0.0190732
45050.9	-36149.5	-14564.7	6.08959	-0.129672	-0.145662	0.0275903
45050.9	-36149.5	-14564.8	6.08639	-0.137483	-0.173042	0.0345052
45050.9	-36149.6	-14564.9	6.08485	-0.143224	-0.196319	0.0399566
45051	-36149.6	-14565	6.08302	-0.147022	-0.215375	0.043971
45051	-36149.6	-14565.1	6.07954	-0.149183	-0.231195	0.0466154
45051	-36149.6	-14565.2	6.07619	-0.150085	-0.245968	0.0481265
45051	-36149.7	-14565.3	6.07433	-0.150162	-0.261322	0.0488095
45051	-36149.7	-14565.4	6.073	-0.149955	-0.277037	0.0490609
45051	-36149.7	-14565.5	6.07139	-0.149881	-0.292434	0.0491312
45051.1	-36149.8	-14565.6	6.06956	-0.150073	-0.306446	0.048948
45051.1	-36149.8	-14565.7	6.06777	-0.150301	-0.317794	0.0484501
45051.1	-36149.8	-14565.8	6.06627	-0.149674	-0.32489	0.047677
45051.1	-36149.9	-14565.9	6.06481	-0.147936	-0.327171	0.0466255
45051.1	-36149.9	-14566	6.06223	-0.146043	-0.325906	0.0452024
45051.1	-36149.9	-14566.1	6.05862	-0.144442	-0.322565	0.0435173
45051.2	-36150	-14566.2	6.05594	-0.14265	-0.318634	0.041987
45051.2	-36150	-14566.3	6.05451	-0.140754	-0.315108	0.0408379
45051.2	-36150	-14566.4	6.05207	-0.139758	-0.312255	0.0399814
45051.2	-36150	-14566.5	6.04833	-0.13984	-0.310407	0.0393915
45051.2	-36150.1	-14566.6	6.0457	-0.140071	-0.310046	0.0391471
45051.2	-36150.1	-14566.7	6.04435	-0.140043	-0.311605	0.0391745
45051.3	-36150.1	-14566.8	6.04194	-0.139981	-0.31546	0.0392336
45051.3	-36150.2	-14566.9	6.03824	-0.13999	-0.322225	0.0392254
45051.3	-36150.2	-14567	6.03534	-0.140005	-0.332663	0.0392106
45051.3	-36150.2	-14567.1	6.03379	-0.140002	-0.345153	0.0392134
45051.3	-36150.2	-14567.2	6.03267	-0.139999	-0.356186	0.0392172
45051.3	-36150.3	-14567.3	6.03103	-0.139999	-0.367361	0.0392164
45051.4	-36150.3	-14567.4	6.0281	-0.14	-0.383484	0.0392152
45051.4	-36150.3	-14567.5	6.02465	-0.14	-0.396557	0.0392171
45051.4	-36150.4	-14567.6	6.0208	-0.14	-0.407879	0.0392102
45051.4	-36150.4	-14567.7	6.0201	-0.14	-0.426038	0.0392343
45051.4	-36150.4	-14567.7	6.01784	-0.14	-0.454348	0.0391416
45051.4	-36150.5	-14567.9	6.01432	-0.140001	-0.482685	0.0398766
45051.5	-36150.5	-14568	6.01074	-0.139995	-0.505423	0.0416707
45051.5	-36150.5	-14568	6.0098	-0.140017	-0.51557	0.0449707
45051.5	-36150.5	-14568.2	6.01031	-0.139932	-0.521303	0.0475309
45051.5	-36150.6	-14568.3	6.00736	-0.140206	-0.533323	0.0489165
45051.5	-36150.6	-14568.3	6.00394	-0.137334	-0.55604	0.0489922
45051.5	-36150.6	-14568.5	6.00039	-0.133969	-0.574138	0.0498341
45051.6	-36150.6	-14568.6	5.9999	-0.130265	-0.586095	0.051903
45051.6	-36150.7	-14568.6	6.00017	-0.129928	-0.586354	0.0561119
45051.6	-36150.7	-14568.7	5.99712	-0.13003	-0.59534	0.0604464
45051.6	-36150.7	-14568.8	5.99355	-0.129974	-0.603101	0.0651621
45051.6	-36150.7	-14568.9	5.99011	-0.130091	-0.603581	0.0664638
45051.6	-36150.8	-14569.1	5.98994	-0.126883	-0.594239	0.0654739
45051.7	-36150.8	-14569.1	5.99011	-0.123551	-0.574656	0.0632733
45051.7	-36150.8	-14569.2	5.98667	-0.12	-0.55	0.0631808
45051.7	-36150.8	-14569.3	5.98333	-0.12	-0.516667	0.0653595
45051.7	-36150.9	-14569.4	5.97989	-0.119885	-0.477688	0.0664843
45051.7	-36150.9	-14569.5	5.98006	-0.116456	-0.437503	0.0663885
45051.7	-36150.9	-14569.6	5.97989	-0.113113	-0.394227	0.0653623
45051.8	-36151	-14569.7	5.97645	-0.109915	-0.350294	0.0665202
45051.8	-36151	-14569.8	5.97288	-0.110026	-0.293584	0.0677589
45051.8	-36151	-14569.9	5.96985	-0.110051	-0.23973	0.0699047
45051.8	-36151	-14570	5.97003	-0.109624	-0.175193	0.0710418
45051.8	-36151	-14570.1	5.97009	-0.106053	-0.112469	0.071846
45051.9	-36151.1	-14570.2	5.96958	-0.102634	-0.0533012	0.0705759
45051.9	-36151.1	-14570.3	5.96583	-0.0997198	-0.00251368	0.0694233
45051.9	-36151.1	-14570.4	5.96243	-0.100075	0.0400778	0.0685451
45051.9	-36151.1	-14570.5	5.95977	-0.099981	0.0896511	0.0686482
45051.9	-36151.2	-14570.6	5.96002	-0.100006	0.137793	0.0686218
45051.9	-36151.2	-14570.7	5.96017	-0.0999984	0.156339	0.0686262
45052	-36151.2	-14570.8	5.95921	-0.1	0.154171	0.0686381
45052	-36151.2	-14570.9	5.95545	-0.0999999	0.143812	0.0685777
45052	-36151.3	-14571	5.95197	-0.1	0.163542	0.0688635
45052	-36151.3	-14571.1	5.94975	-0.1	0.229424	0.070391
45052	-36151.3	-14571.2	5.95001	-0.1	0.300384	0.0732403
45052	-36151.3	-14571.3	5.95024	-0.1	0.333075	0.0762197
45052.1	-36151.4	-14571.4	5.94879	-0.1	0.324163	0.0779478
45052.1	-36151.4	-14571.5	5.94507	-0.1	0.312559	0.0785137
45052.1	-36151.4	-14571.6	5.94152	-0.1	0.307869	0.0784095
45052.1	-36151.5	-14571.7	5.93977	-0.1	0.295557	0.0784367
45052.1	-36151.5	-14571.8	5.93999	-0.1	0.264497	0.0784299
45052.1	-36151.5	-14571.9	5.94029	-0.1	0.22931	0.0784318
45052.2	-36151.5	-14572	5.93833	-0.1	0.204972	0.0784313
45052.2	-36151.6	-14572.1	5.9347	-0.1	0.184689	0.0784314
45052.2	-36151.6	-14572.2	5.9311	-0.1	0.167141	0.0784314
45052.2	-36151.6	-14572.3	5.92982	-0.1	0.164493	0.0784311
45052.2	-36151.6	-14572.4	5.92997	-0.1	0.188805	0.0784324
45052.2	-36151.7	-14572.5	5.9303	-0.1	0.21509	0.0784274
45052.3	-36151.7	-14572.6	5.92785	-0.1	0.224576	0.0784448
45052.3	-36151.7	-14572.7	5.92433	-0.1	0.236695	0.0783781
45052.3	-36151.8	-14572.8	5.92071	-0.1	0.26416	0.0790143
45052.3	-36151.8	-14572.9	5.91989	-0.1	0.292065	0.0816721
45052.3	-36151.8	-14573	5.91996	-0.1	0.305293	0.0881816
45052.3	-36151.8	-14573	5.92027	-0.1	0.310958	0.100298
45052.4	-36151.9	-14573.1	5.91737	-0.0999997	0.326425	0.123352
45052.4	-36151.9	-14573.2	5.91395	-0.100001	0.346476	0.155841
45052.4	-36151.9	-14573.3	5.91038	-0.0999954	0.366509	0.195082
45052.4	-36152	-14573.4	5.90995	-0.100012	0.384912	0.238897
45052.4	-36152	-14573.5	5.90997	-0.0999521	0.395876	0.28064
45052.4	-36152	-14573.6	5.91017	-0.100179	0.399933	0.322487
45052.5	-36152	-14573.7	5.90689	-0.096892	0.397115	0.371763
45052.5	-36152.1	-14573.8	5.90354	-0.0935507	0.384417	0.420878
45052.5	-36152.1	-14573.9	5.90011	-0.0900817	0.361582	0.469907
45052.5	-36152.1	-14574	5.9	-0.09	0.333333	0.51634
45052.5	-36152.2	-14574.1	5.9	-0.0866667	0.306667	0.554466
45052.5	-36152.2	-14574.2	5.9	-0.0833333	0.28	0.584967
45052.6	-36152.2	-14574.3	5.90003	-0.0763754	0.248265	0.611307
45052.6	-36152.2	-14574.4	5.89989	-0.0730354	0.221771	0.628311
45052.6	-36152.3	-14574.5	5.89645	-0.0663517	0.19524	0.641133
45052.6	-36152.3	-14574.6	5.89288	-0.0629308	0.174449	0.64888
45052.6	-36152.3	-14574.7	5.88984	-0.059813	0.158503	0.654148
45052.7	-36152.4	-14574.8	5.89004	-0.0601067	0.149065	0.659952
45052.7	-36152.4	-14574.9	5.88998	-0.0596016	0.142359	0.671343
45052.7	-36152.4	-14575	5.89	-0.0560653	0.140133	0.688486
45052.7	-36152.4	-14575	5.89	-0.0526073	0.144383	0.710198
45052.7	-36152.5	-14575.2	5.89001	-0.0498511	0.152091	0.735593
45052.7	-36152.5	-14575.2	5.88996	-0.0495364	0.162759	0.759769
45052.8	-36152.5	-14575.3	5.89013	-0.0458036	0.177245	0.788184
45052.8	-36152.6	-14575.5	5.88928	-0.0421409	0.195252	0.822223
45052.8	-36152.6	-14575.5	5.88567	-0.0399169	0.210747	0.859225
45052.8	-36152.6	-14575.6	5.88215	-0.0392734	0.224138	0.895425
45052.8	-36152.7	-14575.7	5.87968	-0.035426	0.237919	0.928943
45052.8	-36152.7	-14575.8	5.88008	-0.0319827	0.252352	0.956574
45052.9	-36152.7	-14575.9	5.87998	-0.0297319	0.268757	0.987213
45052.9	-36152.8	-14576	5.88001	-0.0300777	0.281471	1.02043
45052.9	-36152.8	-14576.1	5.88	-0.0299794	0.288724	1.05401
45052.9	-36152.8	-14576.2	5.88	-0.0300047	0.290272	1.08894
45052.9	-36152.8	-14576.3	5.88	-0.03	0.289044	1.12325
45052.9	-36152.9	-14576.4	5.88	-0.0299949	0.282942	1.15347
45053	-36152.9	-14576.5	5.88	-0.0300196	0.269141	1.1819
45053	-36152.9	-14576.6	5.88	-0.0299183	0.248167	1.20563
45053	-36153	-14576.7	5.88	-0.0303071	0.222969	1.22326
45053	-36153	-14576.8	5.88	-0.0283263	0.194679	1.23602
45053	-36153	-14576.9	5.88	-0.024703	0.169264	1.24282
45053	-36153.1	-14577	5.88	-0.021104	0.14626	1.24487
45053.1	-36153.1	-14577.1	5.88	-0.0197996	0.123791	1.24514
45053.1	-36153.1	-14577.2	5.88	-0.0200549	0.105126	1.24507
45053.1	-36153.1	-14577.2	5.88	-0.0199854	0.0930096	1.24518
45053.1	-36153.2	-14577.3	5.88	-0.0200032	0.0851229	1.24446
45053.1	-36153.2	-14577.4	5.88002	-0.0199991	0.0805622	1.24259
45053.1	-36153.2	-14577.4	5.87993	-0.0200002	0.07978	1.2396
45053.2	-36153.2	-14577.4	5.88024	-0.02	0.0789432	1.23607
45053.2	-36153.2	-14577.4	5.87756	-0.02	0.0615112	1.23287
45053.2	-36153.3	-14577.8	5.87417	-0.0200001	0.0460108	1.22874
45053.2	-36153.4	-14577.9	5.87042	-0.0199997	0.0364779	1.2242
45053.2	-36153.4	-14578	5.86989	-0.020001	0.0475133	1.21877
45053.2	-36153.4	-14578.1	5.87003	-0.0199961	0.0557414	1.21428
45053.3	-36153.5	-14578.2	5.87	-0.0200103	0.0626054	1.20964
45053.3	-36153.5	-14578.3	5.87	-0.0199598	0.0663568	1.20625
45053.3	-36153.5	-14578.4	5.87	-0.0201503	0.0696084	1.20222
45053.3	-36153.6	-14578.5	5.87	-0.0169506	0.0730576	1.19447
45053.3	-36153.6	-14578.6	5.87	-0.0105458	0.0795361	1.18278
45053.3	-36153.6	-14578.7	5.86999	0.0023394	0.0864457	1.16469
45053.4	-36153.6	-14578.8	5.87002	0.0248207	0.0867703	1.13814
45053.4	-36153.7	-14578.9	5.87	0.0633333	0.0833333	1.09913
45053.4	-36153.7	-14579	5.87333	0.106667	0.0733333	1.05556
