# Supplementary material for: Extraction of driving behavior primitives considering driver expectation and vehicle dynamics
Source: PLoS One. 2025 Dec 31;20(12):e0340123. doi: 10.1371/journal.pone.0340123 (PMC12755792; doi:10.1371/journal.pone.0340123)
Supplement: S2 File — The dataset utilized in this study is organized into two main folders, categorizing driving scenarios into straight driving and turning maneuvers. These folders contain the raw, unprocessed behavioral data. For a detailed description of the variables and format within the.xlsx files, please refer to the accompanying readme.txt file. (ZIP) [file pone.0340123.s002.zip › DataSetForPimitiveExaction-2/turning/d2c26_w_4.xlsx]

## Sheet: Sheet1
45134.6	-36402.4	-14731.3	0.0312032	0.522677	0.00031948	0.327198
45134.7	-36402.4	-14731.3	0.0412165	0.624724	0.00344225	0.240261
45134.7	-36402.4	-14731.3	0.0518557	0.709676	0.00376284	0.162212
45134.7	-36402.4	-14731.3	0.0616138	0.76915	0.00682204	0.10708
45134.7	-36402.4	-14731.3	0.0723001	0.813763	0.00710631	0.0664715
45134.7	-36402.4	-14731.3	0.0864974	0.846274	0.0103661	0.0349061
45134.7	-36402.4	-14731.3	0.100258	0.868479	0.00990226	0.0129251
45134.8	-36402.4	-14731.3	0.117505	0.886432	0.0100249	-0.00366577
45134.8	-36402.4	-14731.3	0.135157	0.896469	0.00999201	-0.0158559
45134.8	-36402.4	-14731.3	0.150829	0.904849	0.0100032	-0.0224989
45134.8	-36402.4	-14731.3	0.163909	0.907677	0.0099954	-0.0270959
45134.8	-36402.4	-14731.3	0.179076	0.910556	0.0100185	-0.0288113
45134.8	-36402.4	-14731.3	0.195777	0.909007	0.00993065	-0.0294933
45134.9	-36402.4	-14731.3	0.213147	0.905443	0.0102528	-0.0293912
45134.9	-36402.4	-14731.3	0.228939	0.901654	0.0086682	-0.0294193
45134.9	-36402.5	-14731.3	0.243381	0.899983	0.00638719	-0.0294041
45134.9	-36402.4	-14731.3	0.259225	0.898843	0.00647039	-0.0294342
45134.9	-36402.5	-14731.3	0.274483	0.895091	0.008192	-0.0293182
45134.9	-36402.5	-14731.3	0.290007	0.891384	0.0103165	-0.0298842
45135	-36402.5	-14731.3	0.305486	0.889989	0.00991135	-0.0310762
45135	-36402.5	-14731.3	0.320749	0.888537	0.0100237	-0.0322742
45135	-36402.5	-14731.3	0.333525	0.884928	0.00999369	-0.0326682
45135	-36402.5	-14731.3	0.347618	0.881152	0.0100015	-0.0331916
45135	-36402.5	-14731.3	0.360883	0.880021	0.00999969	-0.0344784
45135	-36402.5	-14731.3	0.376528	0.878333	0.00999971	-0.0351307
45135.1	-36402.5	-14731.3	0.391572	0.874601	0.0100013	-0.0336003
45135.1	-36402.5	-14731.3	0.407657	0.870814	0.00999451	-0.031254
45135.1	-36402.5	-14731.3	0.421711	0.870113	0.0100206	-0.0290069
45135.1	-36402.5	-14731.3	0.438266	0.867913	0.00993081	-0.0275429
45135.1	-36402.5	-14731.3	0.452723	0.864238	0.0102754	-0.0263663
45135.2	-36402.5	-14731.3	0.468376	0.861021	0.0077952	-0.0261627
45135.2	-36402.5	-14731.3	0.483547	0.85749	0.00425189	-0.0254518
45135.2	-36402.5	-14731.3	0.496833	0.854108	0.000283526	-0.0234304
45135.2	-36402.5	-14731.3	0.510284	0.850787	0.00230395	-0.021143
45135.2	-36402.6	-14731.3	0.523209	0.847452	0.00588163	-0.0197434
45135.2	-36402.6	-14731.3	0.539548	0.844113	0.00946363	-0.0195697
45135.3	-36402.6	-14731.3	0.553622	0.840804	0.0100674	-0.019639
45135.3	-36402.6	-14731.3	0.567469	0.837286	0.0101781	-0.0195377
45135.3	-36402.6	-14731.3	0.581116	0.833909	0.00734523	-0.0204842
45135.3	-36402.6	-14731.3	0.593946	0.830607	0.00395206	-0.021561
45135.3	-36402.6	-14731.3	0.611366	0.827078	0.00030473	-0.0228369
45135.3	-36402.6	-14731.3	0.625219	0.823716	-0.000226505	-0.0219665
45135.4	-36402.6	-14731.3	0.638339	0.820409	0.00289691	-0.0207813
45135.4	-36402.6	-14731.3	0.652545	0.816865	0.00644602	-0.020648
45135.4	-36402.7	-14731.3	0.665784	0.813552	0.00988659	-0.0226746
45135.4	-36402.7	-14731.3	0.682393	0.810105	0.0100521	-0.0269563
45135.4	-36402.7	-14731.2	0.696667	0.81	0.01	-0.0315904
45135.4	-36402.7	-14731.2	0.71	0.81	0.0133333	-0.0359477
45135.5	-36402.7	-14731.2	0.72	0.81	0.0166667	-0.0392157
45135.5	-36402.7	-14731.2	0.734179	0.810108	0.0201001	-0.0438818
45135.5	-36402.7	-14731.2	0.747424	0.813542	0.0199714	-0.0493464
45135.5	-36402.7	-14731.2	0.760832	0.816902	0.0200144	-0.0547725
45135.5	-36402.8	-14731.2	0.77488	0.820115	0.0199381	-0.0592485
45135.5	-36402.8	-14731.2	0.788499	0.8202	0.0202288	-0.0625232
45135.6	-36402.8	-14731.2	0.805173	0.823729	0.02379	-0.0670343
45135.6	-36402.8	-14731.2	0.819014	0.827663	0.0272269	-0.0732255
45135.6	-36402.8	-14731.2	0.832359	0.834418	0.0307016	-0.0823395
45135.6	-36402.8	-14731.2	0.845674	0.841744	0.0334779	-0.0938437
45135.6	-36402.8	-14731.2	0.860603	0.85191	0.0335528	-0.107634
45135.6	-36402.8	-14731.2	0.876542	0.858303	0.0321827	-0.119152
45135.7	-36402.9	-14731.2	0.890619	0.864252	0.025366	-0.129989
45135.7	-36402.9	-14731.2	0.907758	0.86847	0.0230462	-0.139981
45135.7	-36402.9	-14731.2	0.920389	0.874616	0.0238426	-0.148361
45135.7	-36402.9	-14731.2	0.934233	0.877776	0.0287305	-0.15542
45135.7	-36402.9	-14731.2	0.947867	0.88034	0.0347911	-0.161047
45135.7	-36402.9	-14731.1	0.962456	0.879909	0.0381657	-0.16602
45135.8	-36402.9	-14731.1	0.978402	0.880024	0.0393005	-0.170796
45135.8	-36403	-14731.1	0.993474	0.879989	0.0351135	-0.176501
45135.8	-36403	-14731.1	1.0092	0.88002	0.0319896	-0.182455
45135.8	-36403	-14731.1	1.0245	0.879923	0.0281076	-0.189585
45135.8	-36403	-14731.1	1.03988	0.880288	0.0265419	-0.195027
45135.8	-36403	-14731.1	1.05323	0.878554	0.0262409	-0.199047
45135.9	-36403	-14731.1	1.06723	0.874907	0.0296667	-0.201004
45135.9	-36403.1	-14731.1	1.08012	0.871239	0.0369657	-0.203085
45135.9	-36403.1	-14731.1	1.09512	0.870045	0.0436469	-0.206416
45135.9	-36403.1	-14731.1	1.11282	0.868401	0.049133	-0.210583
45135.9	-36403.1	-14731.1	1.12969	0.864632	0.0497761	-0.213958
45136	-36403.1	-14731.1	1.14737	0.861269	0.052202	-0.215399
45136	-36403.2	-14731.1	1.16217	0.857815	0.0532426	-0.215684
45136	-36403.2	-14731.1	1.17552	0.854537	0.0555795	-0.216225
45136	-36403.2	-14731	1.18679	0.851041	0.0566437	-0.218152
45136	-36403.2	-14731	1.19936	0.847609	0.0587669	-0.221251
45136	-36403.2	-14731	1.21231	0.844412	0.0624882	-0.224436
45136.1	-36403.2	-14731	1.22937	0.840593	0.0655193	-0.228669
45136.1	-36403.3	-14731	1.24346	0.839849	0.0719324	-0.233902
45136.1	-36403.3	-14731	1.2594	0.840056	0.0758902	-0.240295
45136.1	-36403.3	-14731	1.27433	0.839939	0.079756	-0.246334
45136.1	-36403.3	-14731	1.28764	0.840212	0.0774495	-0.251043
45136.1	-36403.3	-14731	1.30099	0.837352	0.0739376	-0.25346
45136.2	-36403.4	-14731	1.31483	0.833766	0.0702721	-0.255739
45136.2	-36403.4	-14731	1.3315	0.830245	0.069918	-0.25782
45136.2	-36403.4	-14731	1.34512	0.829897	0.0700619	-0.26196
45136.2	-36403.4	-14731	1.35917	0.830093	0.0699103	-0.266616
45136.2	-36403.4	-14730.9	1.37257	0.826889	0.0731162	-0.271009
45136.2	-36403.5	-14730.9	1.38585	0.823527	0.0764492	-0.274354
45136.3	-36403.5	-14730.9	1.4	0.82	0.08	-0.276688
45136.3	-36403.5	-14730.9	1.41333	0.816667	0.08	-0.278867
45136.3	-36403.5	-14730.9	1.42667	0.813333	0.08	-0.279956
45136.3	-36403.6	-14730.9	1.44081	0.806351	0.0835589	-0.28227
45136.3	-36403.6	-14730.9	1.4541	0.803137	0.0868526	-0.284467
45136.3	-36403.6	-14730.9	1.46749	0.799927	0.0902071	-0.287806
45136.4	-36403.6	-14730.9	1.48162	0.799876	0.0937346	-0.291119
45136.4	-36403.6	-14730.8	1.49487	0.79599	0.097066	-0.291934
45136.4	-36403.7	-14730.8	1.50831	0.789168	0.100355	-0.290511
45136.4	-36403.7	-14730.8	1.52243	0.782036	0.104287	-0.287058
45136.4	-36403.7	-14730.8	1.53564	0.775881	0.111315	-0.285139
45136.4	-36403.7	-14730.8	1.54914	0.77277	0.117493	-0.284264
45136.5	-36403.8	-14730.8	1.56324	0.769163	0.120634	-0.284301
45136.5	-36403.8	-14730.8	1.57636	0.765951	0.124582	-0.284441
45136.5	-36403.8	-14730.8	1.59014	0.762325	0.131943	-0.285857
45136.5	-36403.8	-14730.8	1.60315	0.759928	0.137402	-0.288431
45136.5	-36403.9	-14730.8	1.61352	0.759134	0.135851	-0.292052
45136.5	-36403.9	-14730.7	1.62751	0.756564	0.132135	-0.296538
45136.6	-36403.9	-14730.7	1.64171	0.755547	0.129557	-0.301314
45136.6	-36403.9	-14730.7	1.65351	0.753462	0.130749	-0.304601
45136.6	-36404	-14730.7	1.66471	0.751199	0.135574	-0.305179
45136.6	-36404	-14730.7	1.67878	0.745054	0.143029	-0.3042
45136.6	-36404	-14730.7	1.69314	0.740853	0.148479	-0.302337
45136.6	-36404.1	-14730.7	1.70796	0.73548	0.150188	-0.30109
45136.7	-36404.1	-14730.7	1.72086	0.731438	0.149992	-0.299135
45136.7	-36404.1	-14730.6	1.7339	0.725064	0.149847	-0.298066
45136.7	-36404.1	-14730.6	1.74361	0.722217	0.150783	-0.297225
45136.7	-36404.2	-14730.6	1.7543	0.71848	0.155902	-0.297794
45136.7	-36404.2	-14730.6	1.76378	0.715659	0.162744	-0.298837
45136.7	-36404.2	-14730.6	1.77559	0.710395	0.169619	-0.300484
45136.8	-36404.2	-14730.6	1.78971	0.704943	0.176296	-0.302454
45136.8	-36404.3	-14730.6	1.80311	0.70062	0.184307	-0.302941
45136.8	-36404.3	-14730.6	1.81523	0.69322	0.195259	-0.302486
45136.8	-36404.3	-14730.5	1.82538	0.68655	0.20405	-0.300431
45136.8	-36404.3	-14730.5	1.83492	0.679452	0.208808	-0.299538
45136.9	-36404.4	-14730.5	1.8473	0.674914	0.210444	-0.298868
45136.9	-36404.4	-14730.5	1.86125	0.669319	0.2082	-0.299049
45136.9	-36404.4	-14730.5	1.87469	0.664745	0.204751	-0.299563
45136.9	-36404.5	-14730.5	1.88647	0.659404	0.201011	-0.300238
45136.9	-36404.5	-14730.5	1.89646	0.652327	0.199721	-0.300756
45136.9	-36404.5	-14730.4	1.90649	0.645419	0.200263	-0.300611
45137	-36404.5	-14730.4	1.9164	0.641018	0.198324	-0.300722
45137	-36404.6	-14730.4	1.92691	0.637668	0.192322	-0.300093
45137	-36404.6	-14730.4	1.93703	0.634609	0.184732	-0.297461
45137	-36404.6	-14730.4	1.94751	0.628459	0.182912	-0.29307
45137	-36404.7	-14730.4	1.9577	0.6215	0.185572	-0.28848
45137	-36404.7	-14730.4	1.96758	0.614955	0.19163	-0.28514
45137.1	-36404.7	-14730.3	1.97814	0.607908	0.198731	-0.280848
45137.1	-36404.8	-14730.3	1.98827	0.601132	0.205711	-0.275565
45137.1	-36404.8	-14730.3	1.99818	0.594625	0.209501	-0.269103
45137.1	-36404.8	-14730.3	2.00877	0.587281	0.212867	-0.263199
45137.1	-36404.8	-14730.3	2.01885	0.583866	0.216435	-0.257624
45137.1	-36404.9	-14730.3	2.02878	0.577323	0.216749	-0.253383
45137.2	-36404.9	-14730.2	2.03938	0.573615	0.21661	-0.245643
45137.2	-36404.9	-14730.2	2.04942	0.56698	0.219637	-0.234099
45137.2	-36405	-14730.2	2.05939	0.563596	0.229222	-0.209984
45137.2	-36405	-14730.2	2.07	0.556667	0.243333	-0.169935
45137.2	-36405	-14730.2	2.08	0.55	0.253333	-0.117647
45137.2	-36405.1	-14730.2	2.09	0.543333	0.26	-0.0588235
45137.3	-36405.1	-14730.1	2.10065	0.536393	0.259993	0.00589317
45137.3	-36405.1	-14730.1	2.11043	0.533063	0.25987	0.0667797
45137.3	-36405.2	-14730.1	2.11721	0.526224	0.256571	0.132776
45137.3	-36405.2	-14730.1	2.12763	0.519226	0.256604	0.209661
45137.3	-36405.2	-14730.1	2.13435	0.512473	0.257112	0.286654
45137.3	-36405.3	-14730	2.1443	0.506181	0.264233	0.36195
45137.4	-36405.3	-14730	2.15152	0.502317	0.271224	0.435912
45137.4	-36405.3	-14730	2.16179	0.495807	0.277653	0.496975
45137.4	-36405.3	-14730	2.17193	0.492787	0.279795	0.550524
45137.4	-36405.4	-14730	2.18189	0.48917	0.275371	0.596896
45137.4	-36405.4	-14730	2.18816	0.485901	0.267777	0.631686
45137.4	-36405.4	-14729.9	2.19489	0.482518	0.257953	0.659472
45137.5	-36405.5	-14729.9	2.20266	0.478931	0.251995	0.679147
45137.5	-36405.5	-14729.9	2.21316	0.475947	0.249637	0.691734
45137.5	-36405.5	-14729.9	2.22229	0.471306	0.250723	0.700302
45137.5	-36405.6	-14729.9	2.22908	0.465273	0.255245	0.705149
45137.5	-36405.6	-14729.8	2.23538	0.461389	0.263438	0.707433
45137.5	-36405.6	-14729.8	2.24367	0.454131	0.272951	0.708663
45137.6	-36405.7	-14729.8	2.25317	0.447004	0.278511	0.70831
45137.6	-36405.7	-14729.8	2.25934	0.441703	0.280216	0.703795
45137.6	-36405.7	-14729.8	2.26599	0.438613	0.279948	0.694557
45137.6	-36405.8	-14729.7	2.27473	0.435051	0.280012	0.681138
45137.6	-36405.8	-14729.7	2.28341	0.431796	0.280006	0.668088
45137.7	-36405.8	-14729.7	2.29	0.428333	0.279965	0.655518
45137.7	-36405.9	-14729.7	2.29659	0.424871	0.280147	0.645076
45137.7	-36405.9	-14729.7	2.30527	0.421615	0.279447	0.635028
45137.7	-36405.9	-14729.6	2.31401	0.418056	0.283132	0.622961
45137.7	-36406	-14729.6	2.32066	0.414954	0.292151	0.610386
45137.7	-36406	-14729.6	2.32683	0.409698	0.304455	0.599579
45137.8	-36406	-14729.6	2.33632	0.402414	0.316741	0.591436
45137.8	-36406.1	-14729.6	2.34464	0.395768	0.324603	0.586379
45137.8	-36406.1	-14729.5	2.35085	0.388653	0.329648	0.582196
45137.8	-36406.1	-14729.5	2.35797	0.384553	0.327755	0.577647
45137.8	-36406.2	-14729.5	2.36464	0.378449	0.326361	0.572973
45137.8	-36406.2	-14729.5	2.3717	0.374509	0.32806	0.570295
45137.9	-36406.2	-14729.4	2.37574	0.368203	0.33946	0.568012
45137.9	-36406.3	-14729.4	2.38161	0.364149	0.355928	0.566695
45137.9	-36406.3	-14729.4	2.38846	0.358465	0.374825	0.565455
45137.9	-36406.3	-14729.4	2.39535	0.351186	0.398757	0.56619
45137.9	-36406.4	-14729.4	2.40245	0.344561	0.42518	0.567333
45137.9	-36406.4	-14729.3	2.40592	0.337631	0.452298	0.568554
45138	-36406.4	-14729.3	2.41243	0.333721	0.472091	0.567774
45138	-36406.5	-14729.3	2.41927	0.330257	0.474117	0.564831
45138	-36406.5	-14729.3	2.4258	0.329893	0.464541	0.558581
45138	-36406.5	-14729.2	2.43303	0.330096	0.456906	0.55159
45138	-36406.6	-14729.2	2.43642	0.326882	0.456452	0.545965
45138	-36406.6	-14729.2	2.44289	0.323553	0.460065	0.544616
45138.1	-36406.6	-14729.2	2.45	0.32	0.453333	0.54793
45138.1	-36406.7	-14729.1	2.45667	0.32	0.443333	0.559913
45138.1	-36406.7	-14729.1	2.46333	0.32	0.426667	0.581699
45138.1	-36406.8	-14729.1	2.46699	0.319999	0.408886	0.614227
45138.1	-36406.8	-14729.1	2.47361	0.320012	0.388825	0.649178
45138.1	-36406.8	-14729	2.47696	0.319953	0.368754	0.686303
45138.2	-36406.9	-14729	2.4842	0.320382	0.347741	0.721638
45138.2	-36406.9	-14729	2.49075	0.327846	0.331657	0.746006
45138.2	-36406.9	-14729	2.49751	0.346905	0.318513	0.75254
45138.2	-36407	-14728.9	2.50445	0.387822	0.308997	0.740485
45138.2	-36407	-14728.9	2.51152	0.435956	0.306127	0.712095
45138.2	-36407	-14728.9	2.52191	0.493959	0.308433	0.672969
45138.3	-36407.1	-14728.9	2.53239	0.553819	0.323113	0.624786
45138.3	-36407.1	-14728.8	2.54235	0.609191	0.337881	0.574741
45138.3	-36407.1	-14728.8	2.55234	0.66965	0.362845	0.513536
45138.3	-36407.2	-14728.8	2.56377	0.74537	0.393567	0.439467
45138.3	-36407.2	-14728.7	2.57708	0.818108	0.430568	0.361107
45138.3	-36407.2	-14728.7	2.59156	0.891537	0.46901	0.275
45138.4	-36407.3	-14728.7	2.60951	0.958955	0.510066	0.179683
45138.4	-36407.3	-14728.7	2.62546	1.01643	0.546981	0.0835138
45138.4	-36407.3	-14728.6	2.64414	1.06598	0.587565	-0.0189179
45138.4	-36407.4	-14728.6	2.66383	1.10594	0.624343	-0.120195
45138.4	-36407.4	-14728.6	2.68104	1.13891	0.656014	-0.206551
45138.4	-36407.4	-14728.5	2.70217	1.16161	0.684929	-0.285569
45138.5	-36407.5	-14728.5	2.72286	1.17534	0.714154	-0.353451
45138.5	-36407.5	-14728.5	2.74268	1.18372	0.743057	-0.407805
45138.5	-36407.6	-14728.5	2.76302	1.18739	0.767812	-0.455336
45138.5	-36407.6	-14728.4	2.78585	1.18494	0.782234	-0.493126
45138.5	-36407.6	-14728.4	2.80742	1.1819	0.780906	-0.519571
45138.6	-36407.7	-14728.4	2.82785	1.17633	0.770994	-0.538358
45138.6	-36407.7	-14728.3	2.8486	1.16989	0.761763	-0.548294
45138.6	-36407.7	-14728.3	2.86826	1.15923	0.760732	-0.55103
45138.6	-36407.8	-14728.3	2.88918	1.14545	0.769263	-0.546096
45138.6	-36407.8	-14728.2	2.90977	1.12721	0.780243	-0.534374
45138.6	-36407.9	-14728.2	2.92934	1.10871	0.786762	-0.519742
45138.7	-36407.9	-14728.2	2.95079	1.09407	0.782517	-0.503579
45138.7	-36407.9	-14728.1	2.96834	1.08046	0.775025	-0.488305
45138.7	-36408	-14728.1	2.98748	1.06765	0.770326	-0.47095
45138.7	-36408	-14728.1	3.00574	1.05092	0.772098	-0.450518
45138.7	-36408	-14728	3.02544	1.03386	0.778134	-0.429535
45138.7	-36408.1	-14728	3.0428	1.01717	0.787487	-0.410558
45138.8	-36408.1	-14727.9	3.06025	1.00218	0.798123	-0.392869
45138.8	-36408.2	-14727.9	3.07694	0.991652	0.808425	-0.378079
45138.8	-36408.2	-14727.9	3.09621	0.981827	0.815725	-0.365944
45138.8	-36408.2	-14727.8	3.1177	0.971271	0.819783	-0.354143
45138.8	-36408.3	-14727.8	3.13481	0.960998	0.820068	-0.34606
45138.8	-36408.3	-14727.8	3.15129	0.954085	0.819939	-0.340399
45138.9	-36408.3	-14727.7	3.16898	0.947087	0.820096	-0.336782
45138.9	-36408.4	-14727.7	3.18571	0.940373	0.816857	-0.333544
45138.9	-36408.4	-14727.6	3.20232	0.933774	0.81365	-0.330194
45138.9	-36408.5	-14727.6	3.22	0.926667	0.806667	-0.328976
45138.9	-36408.5	-14727.5	3.23667	0.923333	0.803333	-0.327887
45138.9	-36408.5	-14727.5	3.25333	0.916667	0.8	-0.328976
45139	-36408.6	-14727.5	3.27102	0.913045	0.796443	-0.327856
45139	-36408.6	-14727.4	3.28763	0.906289	0.793225	-0.327821
45139	-36408.6	-14727.4	3.30435	0.899447	0.793437	-0.325597
45139	-36408.7	-14727.3	3.32208	0.888992	0.797408	-0.324492
45139	-36408.7	-14727.3	3.33837	0.882525	0.803856	-0.323467
45139	-36408.8	-14727.3	3.35154	0.876213	0.807237	-0.325092
45139.1	-36408.8	-14727.2	3.36615	0.877612	0.814931	-0.333126
45139.1	-36408.8	-14727.2	3.38293	0.88974	0.825368	-0.3503
45139.1	-36408.9	-14727.1	3.39977	0.915649	0.839602	-0.379688
45139.1	-36408.9	-14727.1	3.41724	0.952133	0.857422	-0.417679
45139.1	-36409	-14727	3.43437	0.988276	0.873823	-0.457035
45139.1	-36409	-14727	3.45503	1.0266	0.890829	-0.497861
45139.2	-36409	-14727	3.47601	1.06747	0.90826	-0.538844
45139.2	-36409.1	-14726.9	3.49577	1.09907	0.92527	-0.57373
45139.2	-36409.1	-14726.9	3.51622	1.12789	0.947247	-0.603308
45139.2	-36409.2	-14726.8	3.53722	1.15081	0.970859	-0.629232
45139.2	-36409.2	-14726.8	3.55693	1.16973	0.990395	-0.649601
45139.2	-36409.2	-14726.7	3.57746	1.18438	1.00981	-0.666691
45139.3	-36409.3	-14726.7	3.59847	1.19308	1.02709	-0.678495
45139.3	-36409.3	-14726.6	3.61783	1.19869	1.04254	-0.685219
45139.3	-36409.3	-14726.6	3.63995	1.19923	1.0548	-0.688313
45139.3	-36409.4	-14726.5	3.6645	1.19365	1.06334	-0.68713
45139.3	-36409.4	-14726.5	3.68773	1.18652	1.07006	-0.680069
45139.4	-36409.5	-14726.4	3.71024	1.16995	1.07493	-0.664248
45139.4	-36409.5	-14726.4	3.73069	1.13901	1.08026	-0.636071
45139.4	-36409.6	-14726.3	3.75037	1.09379	1.08502	-0.596191
45139.4	-36409.6	-14726.3	3.77152	1.03314	1.09044	-0.54338
45139.4	-36409.6	-14726.2	3.79018	0.970669	1.09538	-0.487131
45139.4	-36409.7	-14726.2	3.80629	0.913344	1.10021	-0.433648
45139.5	-36409.7	-14726.1	3.82372	0.856226	1.10761	-0.375709
45139.5	-36409.7	-14726.1	3.84117	0.803689	1.11423	-0.313702
45139.5	-36409.8	-14726	3.85538	0.756097	1.12132	-0.245874
45139.5	-36409.8	-14725.9	3.86917	0.712056	1.12554	-0.165298
45139.5	-36409.9	-14725.9	3.88273	0.673128	1.13117	-0.0836707
45139.5	-36409.9	-14725.8	3.89635	0.643808	1.13808	-0.00836881
45139.6	-36409.9	-14725.8	3.90741	0.620961	1.14491	0.0629661
45139.6	-36410	-14725.7	3.9201	0.606294	1.15214	0.122886
45139.6	-36410	-14725.7	3.93342	0.592791	1.15562	0.171425
45139.6	-36410.1	-14725.6	3.94772	0.584221	1.16225	0.213665
45139.6	-36410.1	-14725.5	3.95838	0.580302	1.16596	0.244063
45139.6	-36410.1	-14725.5	3.96814	0.579983	1.17224	0.265962
45139.7	-36410.2	-14725.4	3.97881	0.579846	1.1763	0.279932
45139.7	-36410.2	-14725.4	3.98869	0.582936	1.17974	0.286228
45139.7	-36410.2	-14725.3	4.00167	0.586062	1.18011	0.285761
45139.7	-36410.3	-14725.3	4.01582	0.592978	1.1799	0.281403
45139.7	-36410.3	-14725.2	4.02934	0.596515	1.18312	0.27393
45139.7	-36410.4	-14725.1	4.03932	0.599784	1.18645	0.264275
45139.8	-36410.4	-14725.1	4.05333	0.603333	1.19	0.251634
45139.8	-36410.4	-14725	4.06667	0.606667	1.19	0.237473
45139.8	-36410.5	-14725	4.08	0.61	1.19	0.223312
45139.8	-36410.5	-14724.9	4.0906	0.610004	1.19353	0.208382
45139.8	-36410.5	-14724.8	4.10055	0.609901	1.19696	0.197678
45139.8	-36410.6	-14724.8	4.11074	0.606437	1.20377	0.187898
45139.9	-36410.6	-14724.7	4.12498	0.602945	1.2108	0.178623
45139.9	-36410.6	-14724.7	4.13828	0.59959	1.21745	0.168757
45139.9	-36410.7	-14724.6	4.15133	0.59634	1.22409	0.159038
45139.9	-36410.7	-14724.5	4.16214	0.592223	1.23159	0.149679
45139.9	-36410.8	-14724.5	4.17569	0.585961	1.24178	0.140067
45139.9	-36410.8	-14724.4	4.18922	0.582245	1.25187	0.131097
45140	-36410.8	-14724.3	4.20269	0.575622	1.26229	0.121072
45140	-36410.9	-14724.3	4.21227	0.57214	1.27285	0.113626
45140	-36410.9	-14724.2	4.22237	0.564912	1.28664	0.10442
45140	-36410.9	-14724.1	4.23373	0.558081	1.30099	0.093654
45140	-36411	-14724.1	4.24722	0.551157	1.31246	0.0808963
45140	-36411	-14724	4.26096	0.545602	1.3186	0.0668458
45140.1	-36411	-14723.9	4.27393	0.541048	1.32578	0.0548158
45140.1	-36411.1	-14723.9	4.28338	0.535409	1.33228	0.0471227
45140.1	-36411.1	-14723.8	4.29374	0.531	1.33923	0.0430493
45140.1	-36411.1	-14723.7	4.30428	0.52485	1.34586	0.0388954
45140.1	-36411.2	-14723.7	4.31373	0.522102	1.35396	0.0353189
45140.1	-36411.2	-14723.6	4.32579	0.518494	1.36346	0.0311276
45140.2	-36411.2	-14723.5	4.33848	0.515172	1.36846	0.0279202
45140.2	-36411.2	-14723.5	4.34792	0.511437	1.37151	0.0244718
45140.2	-36411.3	-14723.4	4.35813	0.510006	1.37493	0.0220551
45140.2	-36411.3	-14723.3	4.37013	0.508534	1.37881	0.0220599
45140.2	-36411.3	-14723.3	4.384	0.504929	1.37992	0.0244502
45140.3	-36411.4	-14723.2	4.39584	0.501152	1.38169	0.0280301
45140.3	-36411.4	-14723.1	4.4059	0.500021	1.38501	0.031281
45140.3	-36411.4	-14723.1	4.41582	0.498333	1.39071	0.0350571
45140.3	-36411.5	-14723	4.42626	0.494601	1.39532	0.0403207
45140.3	-36411.5	-14722.9	4.43654	0.490814	1.40112	0.0466681
45140.3	-36411.5	-14722.8	4.44639	0.490113	1.40532	0.0533183
45140.4	-36411.5	-14722.8	4.45689	0.487913	1.41138	0.0593459
45140.4	-36411.6	-14722.7	4.46711	0.484235	1.41559	0.0649159
45140.4	-36411.6	-14722.6	4.47699	0.481029	1.42147	0.0700622
45140.4	-36411.6	-14722.6	4.4875	0.477464	1.42576	0.077533
45140.4	-36411.7	-14722.5	4.49777	0.474208	1.43167	0.0854439
45140.4	-36411.7	-14722.4	4.5073	0.470413	1.43816	0.0918227
45140.5	-36411.7	-14722.3	4.52078	0.47205	1.44803	0.0914991
45140.5	-36411.7	-14722.3	4.53432	0.483572	1.45832	0.0806121
45140.5	-36411.8	-14722.2	4.5478	0.507047	1.46811	0.0559754
45140.5	-36411.8	-14722.1	4.55882	0.550959	1.47892	0.0180296
45140.5	-36411.8	-14722	4.56887	0.597765	1.48596	-0.0244813
45140.5	-36411.8	-14722	4.57865	0.647333	1.49255	-0.0658438
45140.6	-36411.9	-14721.9	4.5924	0.697218	1.49951	-0.10867
45140.6	-36411.9	-14721.8	4.60902	0.740985	1.50939	-0.147144
45140.6	-36411.9	-14721.7	4.62565	0.77799	1.51942	-0.181088
45140.6	-36411.9	-14721.7	4.64333	0.81	1.53	-0.211329
45140.6	-36412	-14721.6	4.66	0.836667	1.54333	-0.232026
45140.6	-36412	-14721.5	4.67667	0.856667	1.55667	-0.246187
45140.7	-36412	-14721.4	4.69435	0.870587	1.57081	-0.252957
45140.7	-36412	-14721.3	4.71096	0.876928	1.58413	-0.254934
45140.7	-36412.1	-14721.3	4.72769	0.880098	1.59739	-0.254901
45140.7	-36412.1	-14721.2	4.74539	0.879772	1.60769	-0.25484
45140.7	-36412.1	-14721.1	4.76183	0.876089	1.61375	-0.253636
45140.7	-36412.1	-14721	4.77907	0.868871	1.61737	-0.251202
45140.8	-36412.1	-14721	4.79983	0.858229	1.62424	-0.246355
45140.8	-36412.2	-14720.9	4.81675	0.847905	1.62717	-0.240765
45140.8	-36412.2	-14720.8	4.83616	0.834167	1.63062	-0.234034
45140.8	-36412.2	-14720.7	4.85043	0.819958	1.63422	-0.22736
45140.8	-36412.2	-14720.6	4.86662	0.807593	1.63705	-0.222057
45140.8	-36412.2	-14720.5	4.88047	0.796989	1.63605	-0.216585
45140.9	-36412.2	-14720.5	4.89848	0.782548	1.63211	-0.210353
45140.9	-36412.3	-14720.4	4.91472	0.769528	1.62975	-0.202375
45140.9	-36412.3	-14720.3	4.93208	0.755791	1.63006	-0.1931
45140.9	-36412.3	-14720.2	4.94819	0.74211	1.63	-0.182733
45140.9	-36412.3	-14720.1	4.96237	0.72761	1.62995	-0.173008
45140.9	-36412.3	-14720	4.97842	0.711363	1.6302	-0.163322
45141	-36412.4	-14719.9	4.99347	0.697779	1.6289	-0.154315
45141	-36412.4	-14719.9	5.00911	0.684772	1.62528	-0.14564
45141	-36412.4	-14719.8	5.02239	0.66988	1.62173	-0.133734
45141	-36412.4	-14719.7	5.03643	0.650619	1.61947	-0.117338
45141	-36412.4	-14719.6	5.04941	0.63081	1.62126	-0.0987295
45141.1	-36412.4	-14719.5	5.06365	0.609564	1.62539	-0.0792381
45141.1	-36412.4	-14719.4	5.07538	0.59211	1.62603	-0.0622103
45141.1	-36412.5	-14719.3	5.08665	0.580963	1.61771	-0.0491467
45141.1	-36412.5	-14719.3	5.10083	0.573037	1.59858	-0.036715
45141.1	-36412.5	-14719.2	5.11495	0.564079	1.58128	-0.0255372
45141.1	-36412.5	-14719.1	5.12571	0.555832	1.57048	-0.0165008
45141.2	-36412.5	-14719	5.13812	0.549214	1.56234	-0.00886205
45141.2	-36412.5	-14718.9	5.15203	0.542353	1.5556	-0.00227717
45141.2	-36412.5	-14718.8	5.16548	0.535506	1.54942	0.00381434
45141.2	-36412.5	-14718.7	5.17706	0.530622	1.53869	0.00724558
45141.2	-36412.6	-14718.6	5.18707	0.529834	1.51557	0.00738199
45141.2	-36412.6	-14718.6	5.197	0.530135	1.48343	0.00197636
45141.3	-36412.6	-14718.5	5.2075	0.529675	1.45	-0.0116617
45141.3	-36412.6	-14718.4	5.21777	0.532742	1.4272	-0.0355786
45141.3	-36412.6	-14718.3	5.2273	0.533203	1.41108	-0.0675601
45141.3	-36412.6	-14718.2	5.24078	0.535983	1.38831	-0.107139
45141.3	-36412.6	-14718.1	5.25432	0.539209	1.35666	-0.146823
45141.3	-36412.6	-14718	5.2678	0.545511	1.31659	-0.185002
45141.4	-36412.6	-14717.9	5.27882	0.549864	1.28603	-0.222432
45141.4	-36412.6	-14717.8	5.28888	0.549877	1.26795	-0.254768
45141.4	-36412.6	-14717.7	5.29861	0.552911	1.25852	-0.282215
45141.4	-36412.7	-14717.7	5.31249	0.556361	1.23211	-0.309024
45141.4	-36412.7	-14717.6	5.32588	0.563008	1.19249	-0.330057
45141.4	-36412.7	-14717.5	5.33928	0.566475	1.14925	-0.347645
45141.5	-36412.7	-14717.4	5.35	0.57	1.11	-0.361656
45141.5	-36412.7	-14717.3	5.36	0.57	1.09333	-0.37146
45141.5	-36412.7	-14717.2	5.37	0.57	1.08667	-0.377996
45141.5	-36412.7	-14717.1	5.38416	0.570078	1.0827	-0.382593
45141.5	-36412.7	-14717	5.39746	0.573652	1.0617	-0.387025
45141.5	-36412.7	-14716.9	5.4107	0.580445	1.02364	-0.394985
45141.6	-36412.7	-14716.8	5.42117	0.587318	0.967448	-0.409349
45141.6	-36412.7	-14716.7	5.43118	0.590038	0.934167	-0.428458
45141.6	-36412.7	-14716.7	5.44117	0.590247	0.922506	-0.453039
45141.6	-36412.7	-14716.6	5.4522	0.593914	0.909303	-0.480991
45141.6	-36412.7	-14716.4	5.46567	0.5976	0.866644	-0.50777
45141.6	-36412.7	-14716.4	5.47922	0.604609	0.796737	-0.532849
45141.7	-36412.8	-14716.3	5.4927	0.611694	0.723789	-0.557806
45141.7	-36412.8	-14716.2	5.50223	0.61779	0.663811	-0.578727
45141.7	-36412.8	-14716.1	5.51249	0.620318	0.616543	-0.596349
45141.7	-36412.8	-14716	5.52306	0.619177	0.588434	-0.608537
45141.7	-36412.8	-14715.9	5.53269	0.615884	0.58877	-0.614574
45141.7	-36412.8	-14715.8	5.54392	0.611313	0.607331	-0.617084
45141.8	-36412.8	-14715.7	5.55809	0.605312	0.628705	-0.617546
45141.8	-36412.8	-14715.6	5.5718	0.601208	0.63495	-0.615579
45141.8	-36412.8	-14715.5	5.58453	0.593759	0.647345	-0.611242
45141.8	-36412.8	-14715.4	5.59396	0.587337	0.677816	-0.605245
45141.8	-36412.8	-14715.3	5.60439	0.580395	0.724524	-0.598441
45141.8	-36412.8	-14715.2	5.61478	0.573554	0.778272	-0.591644
45141.9	-36412.8	-14715.1	5.62463	0.566625	0.833746	-0.585216
45141.9	-36412.8	-14715	5.635	0.561448	0.89791	-0.578409
45141.9	-36412.8	-14714.9	5.64537	0.558171	0.965784	-0.571747
45141.9	-36412.8	-14714.8	5.65521	0.555311	1.03018	-0.564702
45141.9	-36412.8	-14714.7	5.66563	0.549461	1.09436	-0.556798
45142	-36412.8	-14714.7	5.67596	0.544728	1.1526	-0.548174
45142	-36412.8	-14714.5	5.6858	0.539442	1.20141	-0.540186
45142	-36412.8	-14714.4	5.69626	0.534381	1.24435	-0.532137
45142	-36412.8	-14714.4	5.70654	0.530951	1.27333	-0.525609
45142	-36412.8	-14714.3	5.71639	0.529792	1.28951	-0.521163
45142	-36412.8	-14714.2	5.72689	0.530027	1.29717	-0.516237
45142.1	-36412.8	-14714.1	5.73712	0.530069	1.28858	-0.507067
45142.1	-36412.8	-14714	5.74698	0.529697	1.26809	-0.491894
45142.1	-36412.8	-14713.9	5.75752	0.532392	1.23567	-0.468137
45142.1	-36412.8	-14713.8	5.76769	0.535861	1.19638	-0.441977
45142.1	-36412.8	-14713.7	5.77758	0.539458	1.15372	-0.414256
45142.1	-36412.8	-14713.6	5.78814	0.540099	1.11037	-0.385153
45142.2	-36412.8	-14713.5	5.79827	0.539969	1.07511	-0.358396
45142.2	-36412.8	-14713.4	5.80818	0.540026	1.05013	-0.334969
45142.2	-36412.8	-14713.3	5.81877	0.539948	1.03445	-0.314752
45142.2	-36412.8	-14713.2	5.82885	0.540198	1.02993	-0.298919
45142.2	-36412.8	-14713.1	5.83879	0.53697	1.03277	-0.286902
45142.2	-36412.8	-14713	5.84936	0.533856	1.03938	-0.272199
45142.3	-36412.8	-14712.9	5.85951	0.517823	1.05259	-0.254021
45142.3	-36412.8	-14712.8	5.86628	0.495173	1.06279	-0.227326
45142.3	-36412.8	-14712.7	5.87333	0.456667	1.07333	-0.1939
45142.3	-36412.8	-14712.6	5.88	0.42	1.09	-0.16122
45142.3	-36412.8	-14712.5	5.89	0.383333	1.12	-0.132898
45142.3	-36412.8	-14712.4	5.89704	0.347966	1.16282	-0.104865
45142.4	-36412.8	-14712.3	5.90373	0.314828	1.21293	-0.105878
45142.4	-36412.8	-14712.2	5.9104	0.284912	1.26312	-0.105609
45142.4	-36412.8	-14712.1	5.91754	0.257199	1.31562	-0.105692
45142.4	-36412.8	-14712	5.92387	0.237961	1.35828	-0.105657
45142.4	-36412.8	-14711.9	5.92703	0.221487	1.40186	-0.105666
45142.4	-36412.8	-14711.8	5.93066	0.208018	1.44341	-0.105664
45142.5	-36412.8	-14711.7	5.93376	0.198234	1.47457	-0.105665
45142.5	-36412.7	-14711.6	5.93783	0.188474	1.49741	-0.105664
45142.5	-36412.7	-14711.5	5.94432	0.182208	1.51654	-0.105665
45142.5	-36412.7	-14711.4	5.94802	0.179764	1.52544	-0.105664
45142.5	-36412.7	-14711.3	5.95448	0.180225	1.52945	-0.105664
45142.5	-36412.7	-14711.2	5.95757	0.178978	1.52007	-0.105664
45142.6	-36412.7	-14711.1	5.96099	0.169481	1.50411	-0.105664
45142.6	-36412.7	-14710.9	5.96436	0.149958	1.47865	-0.105664
45142.6	-36412.7	-14710.9	5.96787	0.123767	1.44931	-0.105664
45142.6	-36412.7	-14710.8	5.97117	0.098085	1.42025	-0.105664
45142.6	-36412.7	-14710.6	5.97453	0.0754824	1.39422	-0.105664
45142.6	-36412.6	-14710.6	5.97829	0.0560605	1.3714	-0.105664
45142.7	-36412.6	-14710.5	5.98026	0.0400461	1.35176	-0.105664
45142.7	-36412.6	-14710.3	5.97999	0.022514	1.33231	-0.105664
45142.7	-36412.6	-14710.3	5.97976	0.00649937	1.31634	-0.105664
45142.7	-36412.6	-14710.2	5.98131	-0.00516154	1.30604	-0.105664
45142.7	-36412.6	-14710	5.98489	-0.0132465	1.30236	-0.105664
45142.8	-36412.6	-14710	5.98856	-0.0202121	1.30627	-0.105664
45142.8	-36412.5	-14709.8	5.99028	-0.0253192	1.31374	-0.105664
45142.8	-36412.5	-14709.7	5.98993	-0.0287251	1.32	-0.105664
45142.8	-36412.5	-14709.7	5.99002	-0.030277	1.33024	-0.105664
45142.8	-36412.5	-14709.5	5.99	-0.0299208	1.3479	-0.105664
45142.8	-36412.5	-14709.4	5.99	-0.0300375	1.36946	-0.105664
45142.9	-36412.5	-14709.3	5.99001	-0.0299121	1.38801	-0.105664
45142.9	-36412.4	-14709.2	5.98998	-0.0303138	1.40211	-0.105664
45142.9	-36412.4	-14709.1	5.99007	-0.0278683	1.41435	-0.105664
45142.9	-36412.4	-14709.1	5.98973	-0.0242498	1.41759	-0.105664
45142.9	-36412.4	-14708.9	5.99218	-0.0210173	1.41267	-0.105664
45142.9	-36412.4	-14708.8	5.99581	-0.0174917	1.40061	-0.105664
45143	-36412.4	-14708.7	5.99946	-0.0141021	1.38175	-0.105664
45143	-36412.3	-14708.6	6.00013	-0.0108083	1.35906	-0.105664
45143	-36412.3	-14708.5	5.99998	-0.00728056	1.33429	-0.105664
45143	-36412.3	-14708.4	5.99999	-0.00392963	1.31081	-0.105664
45143	-36412.3	-14708.3	6.00006	-0.000531451	1.28531	-0.105664
45143	-36412.2	-14708.2	5.99984	0.00271886	1.25116	-0.105664
45143.1	-36412.2	-14708.1	6.0029	0.0116499	1.21151	-0.105664
45143.1	-36412.2	-14708	6.00622	0.030503	1.16872	-0.105664
45143.1	-36412.2	-14707.9	6.0099	0.0581242	1.1225	-0.105664
45143.1	-36412.2	-14707.8	6.00994	0.0914526	1.08535	-0.105664
45143.1	-36412.1	-14707.7	6.01312	0.121523	1.05184	-0.105664
45143.1	-36412.1	-14707.6	6.01667	0.153333	1.02333	-0.105664
45143.2	-36412.1	-14707.5	6.02333	0.18	1	-0.105664
45143.2	-36412.1	-14707.4	6.02667	0.203333	0.986667	-0.105664
45143.2	-36412	-14707.3	6.03022	0.224345	0.987117	-0.105664
45143.2	-36412	-14707.2	6.03349	0.237305	1.00105	-0.105664
45143.2	-36412	-14707.1	6.03699	0.247183	1.02132	-0.105664
45143.2	-36412	-14707	6.04419	0.253863	1.04665	-0.105664
45143.3	-36411.9	-14706.9	6.05074	0.257069	1.07694	-0.105664
45143.3	-36411.9	-14706.8	6.05755	0.26021	1.10678	-0.105664
45143.3	-36411.9	-14706.7	6.0642	0.259642	1.13469	-0.105664
45143.3	-36411.9	-14706.6	6.06707	0.25574	1.16176	-0.105664
