# Supplementary material for: Extraction of driving behavior primitives considering driver expectation and vehicle dynamics
Source: PLoS One. 2025 Dec 31;20(12):e0340123. doi: 10.1371/journal.pone.0340123 (PMC12755792; doi:10.1371/journal.pone.0340123)
Supplement: S2 File — The dataset utilized in this study is organized into two main folders, categorizing driving scenarios into straight driving and turning maneuvers. These folders contain the raw, unprocessed behavioral data. For a detailed description of the variables and format within the.xlsx files, please refer to the accompanying readme.txt file. (ZIP) [file pone.0340123.s002.zip › DataSetForPimitiveExaction-2/turning/d2c28_w_4.xlsx]

## Sheet: Sheet1
2590.01	-36228.3	-14783	0.03719	0.714795	0.0246769	-2.06154
2590.03	-36228.3	-14783	0.0488988	0.715579	0.0261236	-2.14849
2590.05	-36228.3	-14783	0.0619537	0.744435	0.0278769	-2.21916
2590.06	-36228.3	-14783	0.0759057	0.801424	0.0296591	-2.27959
2590.08	-36228.3	-14783	0.089643	0.842886	0.0303083	-2.34175
2590.1	-36228.3	-14783	0.103346	0.863155	0.0300694	-2.40162
2590.11	-36228.3	-14783	0.117843	0.87774	0.029914	-2.44739
2590.13	-36228.3	-14783	0.133046	0.890704	0.0299816	-2.47954
2590.15	-36228.3	-14783	0.148455	0.900423	0.030022	-2.50419
2590.16	-36228.3	-14783	0.163927	0.906109	0.0300035	-2.52334
2590.18	-36228.3	-14783	0.179468	0.907669	0.0299945	-2.53718
2590.2	-36228.3	-14783	0.194876	0.906812	0.0299995	-2.54784
2590.22	-36228.3	-14783	0.209939	0.905584	0.0299999	-2.55786
2590.23	-36228.3	-14783	0.224896	0.903659	0.0299996	-2.56754
2590.25	-36228.3	-14783	0.240108	0.900262	0.0300058	-2.57633
2590.27	-36228.3	-14783	0.255733	0.896823	0.0300012	-2.58352
2590.28	-36228.3	-14783.1	0.271638	0.894946	0.0299761	-2.58838
2590.3	-36228.3	-14783.1	0.286667	0.893333	0.03	-2.59041
2590.32	-36228.3	-14783.1	0.299993	0.890374	0.0300949	-2.58942
2590.34	-36228.3	-14783.1	0.313333	0.886667	0.03	-2.58606
2590.35	-36228.3	-14783.1	0.328389	0.883137	0.029653	-2.58107
2590.37	-36228.3	-14783.1	0.344262	0.879806	0.0300684	-2.57476
2590.39	-36228.3	-14783.1	0.359796	0.876463	0.0318662	-2.5675
2590.4	-36228.3	-14783.1	0.375143	0.872895	0.0334402	-2.56017
2590.42	-36228.3	-14783.1	0.390436	0.869209	0.0335555	-2.55328
2590.44	-36228.3	-14783.1	0.404978	0.866423	0.0333404	-2.54591
2590.45	-36228.3	-14783.1	0.418537	0.864919	0.0336094	-2.53768
2590.47	-36228.3	-14783.1	0.432593	0.862824	0.0331249	-2.53049
2590.49	-36228.3	-14783.1	0.448032	0.859178	0.0312748	-2.52443
2590.51	-36228.3	-14783.1	0.463593	0.856136	0.029788	-2.51445
2590.52	-36228.3	-14783.1	0.478507	0.854705	0.029716	-2.50208
2590.54	-36228.3	-14783.1	0.493629	0.852669	0.0300513	-2.5035
2590.56	-36228.3	-14783.1	0.509273	0.849022	0.0300506	-2.51019
2590.57	-36228.3	-14783.2	0.524268	0.845975	0.0300044	-2.46055
2590.59	-36228.3	-14783.2	0.538045	0.844439	0.0300586	-2.32649
2590.61	-36228.3	-14783.2	0.551371	0.842451	0.0299041	-2.14814
2590.62	-36228.3	-14783.2	0.56473	0.839091	0.0297096	-1.9385
2590.64	-36228.4	-14783.2	0.578001	0.835391	0.0303989	-1.66191
2590.66	-36228.4	-14783.2	0.591514	0.831968	0.032169	-1.34509
2590.68	-36228.4	-14783.2	0.606292	0.828607	0.0340759	-1.10995
2590.69	-36228.4	-14783.2	0.622009	0.825169	0.0357378	-0.997941
2590.71	-36228.4	-14783.2	0.636631	0.821704	0.0375731	-0.940893
2590.73	-36228.4	-14783.2	0.649782	0.818339	0.039376	-0.904788
2590.74	-36228.4	-14783.2	0.662959	0.81525	0.0402438	-0.898921
2590.76	-36228.4	-14783.3	0.676757	0.811957	0.0401321	-0.902239
2590.78	-36228.4	-14783.3	0.69071	0.807354	0.0399312	-0.861228
2590.79	-36228.4	-14783.3	0.704453	0.801967	0.0399692	-0.774847
2590.81	-36228.4	-14783.3	0.717801	0.797733	0.0400197	-0.690683
2590.83	-36228.4	-14783.3	0.731066	0.794644	0.0400082	-0.633363
2590.85	-36228.4	-14783.3	0.744875	0.79121	0.0399949	-0.607515
2590.86	-36228.4	-14783.3	0.758712	0.787652	0.0399981	-0.613124
2590.88	-36228.4	-14783.3	0.771282	0.785417	0.0400014	-0.646291
2590.9	-36228.4	-14783.3	0.783088	0.783922	0.0400004	-0.695286
2590.91	-36228.4	-14783.4	0.795718	0.781356	0.0399995	-0.743886
2590.93	-36228.4	-14783.4	0.809279	0.777758	0.0399998	-0.783609
2590.95	-36228.5	-14783.4	0.823049	0.774169	0.0400004	-0.810732
2590.96	-36228.5	-14783.4	0.836774	0.770794	0.0400003	-0.823675
2590.98	-36228.5	-14783.4	0.850485	0.767379	0.0399988	-0.822576
2591	-36228.5	-14783.4	0.864232	0.763934	0.0399993	-0.811793
2591.02	-36228.5	-14783.4	0.877991	0.760578	0.0400047	-0.797271
2591.03	-36228.5	-14783.4	0.891141	0.757258	0.0400026	-0.781646
2591.05	-36228.5	-14783.5	0.90309	0.753865	0.0399827	-0.766156
2591.07	-36228.5	-14783.5	0.915144	0.750408	0.0399934	-0.752054
2591.08	-36228.5	-14783.5	0.928852	0.746946	0.0400676	-0.740325
2591.1	-36228.5	-14783.5	0.942584	0.743532	0.040013	-0.730399
2591.12	-36228.5	-14783.5	0.95436	0.740195	0.0397308	-0.721318
2591.13	-36228.5	-14783.5	0.965931	0.736865	0.0399506	-0.712893
2591.15	-36228.5	-14783.5	0.979409	0.733459	0.0413674	-0.705172
2591.17	-36228.5	-14783.6	0.993333	0.73	0.0433333	-0.698257
2591.18	-36228.6	-14783.6	1.00579	0.726541	0.0450572	-0.692383
2591.2	-36228.6	-14783.6	1.01734	0.723135	0.0467765	-0.688276
2591.22	-36228.6	-14783.6	1.02892	0.719805	0.0486956	-0.686449
2591.24	-36228.6	-14783.6	1.0407	0.716468	0.0500464	-0.686297
2591.25	-36228.6	-14783.6	1.05267	0.713054	0.0502404	-0.687117
2591.27	-36228.6	-14783.7	1.06476	0.709592	0.0499764	-0.688669
2591.29	-36228.6	-14783.7	1.07685	0.706137	0.0499386	-0.690583
2591.3	-36228.6	-14783.7	1.08874	0.70274	0.0500091	-0.691849
2591.32	-36228.6	-14783.7	1.10038	0.699414	0.0500166	-0.691713
2591.34	-36228.6	-14783.7	1.11209	0.696071	0.0499976	-0.690301
2591.36	-36228.6	-14783.7	1.12407	0.692649	0.0499959	-0.687801
2591.37	-36228.6	-14783.8	1.13619	0.689183	0.0500008	-0.68426
2591.39	-36228.7	-14783.8	1.14827	0.685728	0.050001	-0.67985
2591.41	-36228.7	-14783.8	1.16012	0.682353	0.0499998	-0.675045
2591.42	-36228.7	-14783.8	1.17174	0.679045	0.0499998	-0.670163
2591.44	-36228.7	-14783.8	1.18349	0.67565	0.0499999	-0.665194
2591.46	-36228.7	-14783.8	1.19551	0.672167	0.0499997	-0.660139
2591.47	-36228.7	-14783.9	1.20759	0.668875	0.0500005	-0.65509
2591.49	-36228.7	-14783.9	1.2196	0.665601	0.0500015	-0.650416
2591.51	-36228.7	-14783.9	1.23161	0.661518	0.0499976	-0.646848
2591.53	-36228.7	-14783.9	1.2434	0.65759	0.0499942	-0.643894
2591.54	-36228.7	-14783.9	1.25441	0.656937	0.0500091	-0.63949
2591.56	-36228.7	-14783.9	1.26466	0.656764	0.0500204	-0.631967
2591.58	-36228.8	-14784	1.27481	0.646953	0.0499609	-0.620204
2591.59	-36228.8	-14784	1.28514	0.625463	0.0499278	-0.601168
2591.61	-36228.8	-14784	1.29543	0.598891	0.0501666	-0.569826
2591.63	-36228.8	-14784	1.30544	0.562131	0.0502774	-0.52318
2591.64	-36228.8	-14784	1.31496	0.49952	0.0493107	-0.460229
2591.66	-36228.8	-14784.1	1.32355	0.409244	0.0474277	-0.380159
2591.68	-36228.8	-14784.1	1.33058	0.302414	0.0457544	-0.282587
2591.7	-36228.8	-14784.1	1.33552	0.186045	0.0441252	-0.172201
2591.71	-36228.8	-14784.1	1.33789	0.0634965	0.0414277	-0.0573026
2591.73	-36228.9	-14784.1	1.33748	-0.0621429	0.0378951	0.0588664
2591.75	-36228.9	-14784.2	1.33428	-0.187799	0.0345848	0.176353
2591.76	-36228.9	-14784.2	1.32867	-0.309187	0.031193	0.292478
2591.78	-36228.9	-14784.2	1.32131	-0.421564	0.0266246	0.402883
2591.8	-36228.9	-14784.2	1.31235	-0.523916	0.0212492	0.505428
2591.81	-36228.9	-14784.2	1.30173	-0.617641	0.0161513	0.599617
2591.83	-36228.9	-14784.3	1.28967	-0.706132	0.0112151	0.687787
2591.85	-36228.9	-14784.3	1.27655	-0.793252	0.00587385	0.773401
2591.87	-36228.9	-14784.3	1.26255	-0.878632	0.000779021	0.857771
2591.88	-36228.9	-14784.3	1.24775	-0.960383	-0.00305498	0.940834
2591.9	-36229	-14784.3	1.23194	-1.04051	-0.00626765	1.02042
2591.92	-36229	-14784.4	1.21477	-1.1214	-0.00987299	1.09401
2591.93	-36229	-14784.4	1.19572	-1.19824	-0.0130548	1.16219
2591.95	-36229	-14784.4	1.17441	-1.26469	-0.0147833	1.22605
2591.97	-36229	-14784.4	1.15139	-1.32036	-0.0165148	1.28339
2591.98	-36229	-14784.4	1.12749	-1.36699	-0.0199024	1.33184
2592	-36229	-14784.5	1.10333	-1.40667	-0.0233333	1.37364
2592.02	-36229	-14784.5	1.07933	-1.44175	-0.0250755	1.4119
2592.04	-36229	-14784.5	1.05524	-1.47533	-0.0268142	1.44757
2592.05	-36229	-14784.5	1.03067	-1.50992	-0.0301444	1.4812
2592.07	-36229.1	-14784.5	1.00513	-1.54544	-0.0334906	1.5139
2592.09	-36229.1	-14784.5	0.978215	-1.58084	-0.035375	1.54603
2592.1	-36229.1	-14784.5	0.949939	-1.61363	-0.036875	1.57504
2592.12	-36229.1	-14784.6	0.920675	-1.64086	-0.038859	1.59869
2592.14	-36229.1	-14784.6	0.891609	-1.65908	-0.0400957	1.61734
2592.15	-36229.1	-14784.6	0.863367	-1.66796	-0.0399595	1.6319
2592.17	-36229.1	-14784.6	0.834907	-1.67474	-0.0401431	1.64349
2592.19	-36229.1	-14784.6	0.805631	-1.68471	-0.0417647	1.65349
2592.2	-36229.1	-14784.6	0.776584	-1.69594	-0.0437697	1.66376
2592.22	-36229.1	-14784.6	0.748317	-1.70706	-0.0453955	1.67522
2592.24	-36229.1	-14784.6	0.719917	-1.71998	-0.0471075	1.68674
2592.26	-36229.1	-14784.7	0.690786	-1.73462	-0.0490171	1.69722
2592.27	-36229.1	-14784.7	0.661336	-1.74606	-0.0502268	1.70613
2592.29	-36229.1	-14784.7	0.632036	-1.75169	-0.0502992	1.71288
2592.31	-36229.1	-14784.7	0.603252	-1.75389	-0.0498033	1.71662
2592.32	-36229.1	-14784.7	0.574966	-1.75424	-0.0495518	1.71734
2592.34	-36229.2	-14784.7	0.546615	-1.75243	-0.0505452	1.71627
2592.36	-36229.2	-14784.7	0.517605	-1.74888	-0.0525362	1.71415
2592.38	-36229.2	-14784.7	0.487384	-1.74527	-0.0534725	1.71098
2592.39	-36229.2	-14784.7	0.456302	-1.74201	-0.0531814	1.707
2592.41	-36229.2	-14784.7	0.425791	-1.73787	-0.0539579	1.70286
2592.43	-36229.2	-14784.7	0.395971	-1.73273	-0.0559358	1.6986
2592.44	-36229.2	-14784.7	0.365522	-1.72771	-0.0568276	1.69361
2592.46	-36229.2	-14784.7	0.334433	-1.72274	-0.0565361	1.68836
2592.48	-36229.2	-14784.7	0.304135	-1.71651	-0.0573478	1.68435
2592.49	-36229.2	-14784.7	0.275068	-1.71094	-0.0593301	1.67972
2592.51	-36229.2	-14784.8	0.246692	-1.71023	-0.0604811	1.67023
2592.53	-36229.2	-14784.8	0.218418	-1.7065	-0.0602939	1.66353
2592.55	-36229.2	-14784.8	0.189684	-1.68503	-0.0595443	1.6739
2592.56	-36229.2	-14784.8	0.160407	-1.67526	-0.059522	1.67053
2592.58	-36229.2	-14784.8	0.130905	-1.72799	-0.0614798	1.59177
2592.6	-36229.2	-14784.8	0.101741	-1.72138	-0.0614667	1.43976
2592.61	-36229.2	-14784.8	0.0737872	-1.44659	-0.053013	1.25556
2592.63	-36229.2	-14784.8	0.0493765	-1.0063	-0.0399532	1.02921
2592.65	-36229.2	-14784.8	0.0313417	-0.659532	-0.031125	0.73074
