# Supplementary material for: Extraction of driving behavior primitives considering driver expectation and vehicle dynamics
Source: PLoS One. 2025 Dec 31;20(12):e0340123. doi: 10.1371/journal.pone.0340123 (PMC12755792; doi:10.1371/journal.pone.0340123)
Supplement: S2 File — The dataset utilized in this study is organized into two main folders, categorizing driving scenarios into straight driving and turning maneuvers. These folders contain the raw, unprocessed behavioral data. For a detailed description of the variables and format within the.xlsx files, please refer to the accompanying readme.txt file. (ZIP) [file pone.0340123.s002.zip › DataSetForPimitiveExaction-2/turning/d2g6_w_47.xlsx]

## Sheet: Sheet1
44991.6	-35928.7	-14558.5	0.031419	0.560954	-0.00204412	0.5681
44991.7	-35928.7	-14558.5	0.041643	0.639723	-0.000824308	0.456588
44991.7	-35928.7	-14558.5	0.0533333	0.71	6.99286e-13	0.351852
44991.7	-35928.7	-14558.5	0.0662388	0.767986	0.000270027	0.256714
44991.7	-35928.7	-14558.5	0.0799864	0.81377	0.000175133	0.1729
44991.7	-35928.7	-14558.5	0.0941728	0.848415	-8.3014e-06	0.101866
44991.7	-35928.7	-14558.5	0.108526	0.873187	-7.31077e-05	0.0444362
44991.8	-35928.7	-14558.5	0.123216	0.890038	-4.43257e-05	-0.000664428
44991.8	-35928.7	-14558.5	0.138505	0.901063	4.38639e-06	-0.0351529
44991.8	-35928.7	-14558.5	0.154444	0.90805	2.06826e-05	-0.0606413
44991.8	-35928.7	-14558.5	0.170492	0.911927	1.23671e-05	-0.0784468
44991.8	-35928.7	-14558.5	0.186005	0.91347	-2.23632e-06	-0.0898343
44991.8	-35928.7	-14558.5	0.200711	0.913326	-9.6278e-06	-0.096048
44991.9	-35928.7	-14558.5	0.215229	0.911845	-7.80772e-06	-0.0982807
44991.9	-35928.7	-14558.5	0.2303	0.909332	3.50301e-06	-0.0977165
44991.9	-35928.7	-14558.5	0.246205	0.906109	1.84884e-05	-0.0953037
44991.9	-35928.7	-14558.5	0.26229	0.902535	1.90057e-05	-0.0915142
44991.9	-35928.7	-14558.5	0.27779	0.898974	-1.41601e-05	-0.0867625
44991.9	-35928.7	-14558.5	0.292471	0.895595	-6.65466e-05	-0.0814918
44992	-35928.7	-14558.5	0.306996	0.892243	-6.56912e-05	-0.0761938
44992	-35928.7	-14558.5	0.32211	0.888734	6.38817e-05	-0.071361
44992	-35928.7	-14558.5	0.338009	0.885105	0.000255256	-0.0672611
44992	-35928.7	-14558.5	0.354077	0.88172	0.000232042	-0.0638316
44992	-35928.8	-14558.5	0.369646	0.878957	-0.00029192	-0.0610008
44992	-35928.8	-14558.5	0.384503	0.876783	-0.0013487	-0.0593262
44992.1	-35928.7	-14558.5	0.399002	0.874647	-0.00265035	-0.0601582
44992.1	-35928.8	-14558.5	0.413526	0.871984	-0.00389654	-0.0649022
44992.1	-35928.8	-14558.6	0.428232	0.868665	-0.00499999	-0.075092
44992.1	-35928.8	-14558.6	0.443032	0.86504	-0.00610345	-0.0923997
44992.1	-35928.8	-14558.6	0.457827	0.861467	-0.00734966	-0.118484
44992.1	-35928.8	-14558.6	0.472577	0.858063	-0.00865133	-0.154605
44992.2	-35928.8	-14558.6	0.487286	0.85472	-0.0097081	-0.20165
44992.2	-35928.8	-14558.6	0.501967	0.851327	-0.010232	-0.26041
44992.2	-35928.8	-14558.6	0.516658	0.847889	-0.0102552	-0.330371
44992.2	-35928.8	-14558.6	0.531425	0.8445	-0.0100638	-0.409982
44992.2	-35928.8	-14558.6	0.546316	0.841275	-0.00993447	-0.497584
44992.2	-35928.8	-14558.6	0.561193	0.838566	-0.00993382	-0.590557
44992.3	-35928.8	-14558.6	0.575796	0.836888	-0.00998603	-0.685626
44992.3	-35928.8	-14558.6	0.589886	0.836694	-0.0100183	-0.77961
44992.3	-35928.8	-14558.7	0.603508	0.837777	-0.0100171	-0.870418
44992.3	-35928.8	-14558.7	0.616871	0.839548	-0.0100029	-0.95659
44992.3	-35928.8	-14558.7	0.630184	0.841478	-0.00999492	-1.03671
44992.4	-35928.8	-14558.7	0.643658	0.843582	-0.00999563	-1.1097
44992.4	-35928.8	-14558.7	0.657502	0.846145	-0.00999943	-1.17463
44992.4	-35928.8	-14558.7	0.671884	0.849375	-0.0100013	-1.23074
44992.4	-35928.8	-14558.7	0.686666	0.852946	-0.010001	-1.27834
44992.4	-35928.8	-14558.7	0.701582	0.85631	-0.0100001	-1.31822
44992.4	-35928.8	-14558.7	0.716406	0.85902	-0.00999984	-1.35108
44992.5	-35928.8	-14558.7	0.731125	0.861209	-0.0100001	-1.37719
44992.5	-35928.8	-14558.8	0.745803	0.863214	-0.01	-1.39666
44992.5	-35928.8	-14558.8	0.760497	0.865325	-0.00999922	-1.4097
44992.5	-35928.8	-14558.8	0.775226	0.867593	-0.00999871	-1.417
44992.5	-35928.8	-14558.8	0.79	0.87	-0.01	-1.41939
44992.5	-35928.8	-14558.8	0.804809	0.872486	-0.0100035	-1.41768
44992.6	-35928.8	-14558.8	0.819571	0.874829	-0.010005	-1.41256
44992.6	-35928.9	-14558.8	0.834187	0.876765	-0.00999938	-1.4047
44992.6	-35928.9	-14558.9	0.848655	0.878139	-0.00998623	-1.39476
44992.6	-35928.9	-14558.9	0.863295	0.879161	-0.00998156	-1.38335
44992.6	-35928.9	-14558.9	0.878497	0.880118	-0.0100048	-1.37108
44992.6	-35928.9	-14558.9	0.894404	0.881208	-0.010054	-1.35854
44992.7	-35928.9	-14558.9	0.910466	0.882378	-0.0100673	-1.34623
44992.7	-35928.9	-14558.9	0.92601	0.883532	-0.00997243	-1.33463
44992.7	-35928.9	-14558.9	0.940741	0.884626	-0.00978905	-1.3241
44992.7	-35928.9	-14559	0.955258	0.88574	-0.00975583	-1.3147
44992.7	-35928.9	-14559	0.970285	0.886971	-0.0101423	-1.30644
44992.7	-35928.9	-14559	0.986122	0.888296	-0.0110669	-1.29933
44992.8	-35928.9	-14559	1.0022	0.88945	-0.0123428	-1.29333
44992.8	-35928.9	-14559	1.01786	0.890139	-0.0137464	-1.28843
44992.8	-35928.9	-14559	1.03278	0.890274	-0.0150756	-1.28455
44992.8	-35928.9	-14559	1.04731	0.890118	-0.0161653	-1.28153
44992.8	-35928.9	-14559.1	1.0618	0.889962	-0.0168555	-1.27921
44992.8	-35928.9	-14559.1	1.07648	0.889947	-0.0170807	-1.27745
44992.9	-35928.9	-14559.1	1.09127	0.889989	-0.0169139	-1.27617
44992.9	-35928.9	-14559.1	1.10611	0.88999	-0.0164364	-1.27527
44992.9	-35928.9	-14559.1	1.12091	0.889939	-0.0156197	-1.27458
44992.9	-35929	-14559.2	1.13562	0.88994	-0.0142976	-1.27388
44992.9	-35929	-14559.2	1.15015	0.890097	-0.0123088	-1.27293
44992.9	-35929	-14559.2	1.16466	0.890305	-0.00985637	-1.27161
44993	-35929	-14559.2	1.17948	0.89023	-0.00753675	-1.26995
44993	-35929	-14559.2	1.19495	0.889551	-0.00593303	-1.26798
44993	-35929	-14559.3	1.21095	0.888352	-0.00496536	-1.2655
44993	-35929	-14559.3	1.22691	0.887092	-0.00393991	-1.26211
44993	-35929	-14559.3	1.24228	0.886204	-0.00218707	-1.25746
44993	-35929	-14559.3	1.25704	0.88546	0.000219682	-1.2523
44993.1	-35929	-14559.3	1.27154	0.884103	0.00261685	-1.24818
44993.1	-35929	-14559.4	1.28614	0.881481	0.00437479	-1.24666
44993.1	-35929	-14559.4	1.3009	0.8784	0.00548975	-1.24862
44993.1	-35929	-14559.4	1.31567	0.876659	0.0063834	-1.25453
44993.1	-35929	-14559.4	1.33034	0.87791	0.00744549	-1.26498
44993.2	-35929	-14559.4	1.34497	0.882137	0.00866071	-1.2823
44993.2	-35929	-14559.5	1.3598	0.888355	0.00977857	-1.30978
44993.2	-35929.1	-14559.5	1.375	0.895688	0.010608	-1.35031
44993.2	-35929.1	-14559.5	1.39073	0.904241	0.0114754	-1.40326
44993.2	-35929.1	-14559.5	1.40705	0.914605	0.0129626	-1.46624
44993.2	-35929.1	-14559.5	1.424	0.927117	0.0155516	-1.53721
44993.3	-35929.1	-14559.6	1.4412	0.940351	0.0190267	-1.61653
44993.3	-35929.1	-14559.6	1.45806	0.952142	0.022879	-1.70559
44993.3	-35929.1	-14559.6	1.47417	0.960865	0.0266438	-1.80517
44993.3	-35929.1	-14559.6	1.48985	0.967995	0.030113	-1.91258
44993.3	-35929.1	-14559.7	1.50571	0.976104	0.0331689	-2.02391
44993.3	-35929.1	-14559.7	1.52226	0.987591	0.0356283	-2.1361
44993.4	-35929.1	-14559.7	1.53934	1.00401	0.0369919	-2.25013
44993.4	-35929.1	-14559.7	1.55667	1.02667	0.0366667	-2.36819
44993.4	-35929.1	-14559.8	1.57407	1.05666	0.0343111	-2.49148
44993.4	-35929.2	-14559.8	1.59203	1.09426	0.0305915	-2.61716
44993.4	-35929.2	-14559.8	1.61117	1.13954	0.0264257	-2.74141
44993.4	-35929.2	-14559.8	1.63188	1.19194	0.0225632	-2.8612
44993.5	-35929.2	-14559.9	1.65369	1.24875	0.019188	-2.97626
44993.5	-35929.2	-14559.9	1.67596	1.30679	0.0163655	-3.08686
44993.5	-35929.2	-14559.9	1.69827	1.36328	0.014237	-3.19256
44993.5	-35929.2	-14560	1.72089	1.41647	0.0131575	-3.29073
44993.5	-35929.2	-14560	1.74417	1.46477	0.0135188	-3.37842
44993.5	-35929.2	-14560	1.76839	1.50703	0.0155911	-3.45373
44993.6	-35929.2	-14560	1.79353	1.54316	0.0193541	-3.51736
44993.6	-35929.3	-14560.1	1.81953	1.57318	0.0247447	-3.57041
44993.6	-35929.3	-14560.1	1.8463	1.59733	0.0316761	-3.61358
44993.6	-35929.3	-14560.1	1.8737	1.61619	0.0400128	-3.64691
44993.6	-35929.3	-14560.2	1.90157	1.6304	0.0496131	-3.67036
44993.6	-35929.3	-14560.2	1.92977	1.64058	0.06033	-3.68438
44993.7	-35929.3	-14560.2	1.95819	1.64727	0.072007	-3.69036
44993.7	-35929.3	-14560.3	1.98676	1.65102	0.0844814	-3.68976
44993.7	-35929.3	-14560.3	2.0153	1.65229	0.0973448	-3.68371
44993.7	-35929.3	-14560.3	2.04358	1.6514	0.109826	-3.67286
44993.7	-35929.4	-14560.3	2.07137	1.64867	0.121136	-3.65784
44993.7	-35929.4	-14560.4	2.09864	1.64415	0.130916	-3.63951
44993.8	-35929.4	-14560.4	2.12568	1.63766	0.139345	-3.61909
44993.8	-35929.4	-14560.4	2.15277	1.62899	0.146632	-3.59778
44993.8	-35929.4	-14560.5	2.17999	1.61906	0.152862	-3.57653
44993.8	-35929.4	-14560.5	2.20722	1.61001	0.157987	-3.55604
44993.8	-35929.4	-14560.6	2.23434	1.60395	0.161952	-3.53695
44993.8	-35929.4	-14560.6	2.2614	1.60201	0.164735	-3.51984
44993.9	-35929.5	-14560.6	2.28866	1.60439	0.166344	-3.5052
44993.9	-35929.5	-14560.7	2.31635	1.61127	0.166787	-3.49347
44993.9	-35929.5	-14560.7	2.34454	1.62288	0.166081	-3.4844
44993.9	-35929.5	-14560.7	2.37315	1.63953	0.164246	-3.4772
44993.9	-35929.5	-14560.8	2.40211	1.66138	0.161334	-3.47104
44993.9	-35929.5	-14560.8	2.43143	1.68674	0.157775	-3.46511
44994	-35929.5	-14560.9	2.46117	1.71269	0.154259	-3.45858
44994	-35929.5	-14560.9	2.49136	1.73642	0.151458	-3.45066
44994	-35929.6	-14560.9	2.52194	1.75674	0.149841	-3.44071
44994	-35929.6	-14561	2.55274	1.77333	0.149759	-3.42821
44994	-35929.6	-14561	2.5836	1.78596	0.151494	-3.41266
44994.1	-35929.6	-14561.1	2.61433	1.79463	0.154798	-3.39378
44994.1	-35929.6	-14561.1	2.6447	1.79952	0.159159	-3.37142
44994.1	-35929.6	-14561.1	2.67452	1.8008	0.164125	-3.34546
44994.1	-35929.7	-14561.2	2.70393	1.79884	0.169655	-3.31616
44994.1	-35929.7	-14561.2	2.73322	1.79406	0.175882	-3.28392
44994.1	-35929.7	-14561.3	2.76261	1.7869	0.182832	-3.24903
44994.2	-35929.7	-14561.3	2.7921	1.77782	0.189917	-3.21104
44994.2	-35929.7	-14561.4	2.8216	1.76732	0.196328	-3.16926
44994.2	-35929.7	-14561.4	2.85105	1.7558	0.201582	-3.12314
44994.2	-35929.8	-14561.5	2.88049	1.74336	0.206742	-3.07279
44994.2	-35929.8	-14561.5	2.91	1.73	0.213333	-3.01852
44994.2	-35929.8	-14561.5	2.9396	1.71576	0.222268	-2.9605
44994.3	-35929.8	-14561.6	2.96913	1.70092	0.232012	-2.89832
44994.3	-35929.8	-14561.6	2.99838	1.68577	0.240419	-2.83144
44994.3	-35929.9	-14561.7	3.02717	1.67049	0.24623	-2.75928
44994.3	-35929.9	-14561.7	3.05546	1.65472	0.251167	-2.68117
44994.3	-35929.9	-14561.8	3.08324	1.63796	0.257572	-2.59642
44994.3	-35929.9	-14561.8	3.11056	1.62006	0.266663	-2.50449
44994.4	-35929.9	-14561.9	3.13765	1.60165	0.276481	-2.40527
44994.4	-35930	-14561.9	3.16481	1.58352	0.284513	-2.29875
44994.4	-35930	-14562	3.19214	1.56618	0.289514	-2.18505
44994.4	-35930	-14562	3.2194	1.54937	0.293264	-2.06466
44994.4	-35930	-14562.1	3.24628	1.53276	0.297973	-1.93811
44994.4	-35930	-14562.1	3.27261	1.51604	0.304672	-1.80696
44994.5	-35930.1	-14562.2	3.29854	1.499	0.312004	-1.67473
44994.5	-35930.1	-14562.2	3.32419	1.48142	0.318335	-1.54518
44994.5	-35930.1	-14562.3	3.34958	1.46248	0.323018	-1.42116
44994.5	-35930.1	-14562.3	3.3744	1.44031	0.327102	-1.30385
44994.5	-35930.1	-14562.4	3.39833	1.41299	0.331793	-1.19432
44994.5	-35930.2	-14562.4	3.42131	1.3797	0.337491	-1.09328
44994.6	-35930.2	-14562.5	3.44366	1.34127	0.343421	-1.00103
44994.6	-35930.2	-14562.6	3.46574	1.29869	0.348722	-0.917814
44994.6	-35930.2	-14562.6	3.48762	1.25267	0.352859	-0.843203
44994.6	-35930.3	-14562.7	3.50899	1.20367	0.35571	-0.775967
44994.6	-35930.3	-14562.7	3.52957	1.15216	0.35719	-0.71484
44994.6	-35930.3	-14562.8	3.54923	1.09971	0.357471	-0.659031
44994.7	-35930.3	-14562.8	3.56806	1.04907	0.357008	-0.608269
44994.7	-35930.4	-14562.9	3.58616	1.00297	0.356254	-0.562324
44994.7	-35930.4	-14562.9	3.60352	0.962405	0.355324	-0.521327
44994.7	-35930.4	-14563	3.62009	0.926748	0.354024	-0.485738
44994.7	-35930.4	-14563.1	3.63581	0.895365	0.352168	-0.455995
44994.7	-35930.5	-14563.1	3.65074	0.868356	0.349867	-0.431952
44994.8	-35930.5	-14563.2	3.66506	0.846407	0.347469	-0.412998
44994.8	-35930.5	-14563.2	3.67894	0.830129	0.345295	-0.398526
44994.8	-35930.5	-14563.3	3.69254	0.818979	0.343222	-0.388112
44994.8	-35930.6	-14563.3	3.70603	0.811632	0.340828	-0.381459
44994.8	-35930.6	-14563.4	3.71955	0.806824	0.337743	-0.378242
44994.9	-35930.6	-14563.4	3.73314	0.804048	0.33419	-0.377863
44994.9	-35930.6	-14563.5	3.74679	0.803243	0.330736	-0.379557
44994.9	-35930.7	-14563.6	3.76045	0.804295	0.327889	-0.3826
44994.9	-35930.7	-14563.6	3.77409	0.806642	0.325628	-0.386588
44994.9	-35930.7	-14563.7	3.78763	0.809502	0.323669	-0.391275
44994.9	-35930.8	-14563.7	3.80103	0.812165	0.321734	-0.396413
44995	-35930.8	-14563.8	3.81451	0.814463	0.319587	-0.401703
44995	-35930.8	-14563.9	3.82834	0.816451	0.317008	-0.40683
44995	-35930.8	-14563.9	3.84274	0.818152	0.313848	-0.41151
44995	-35930.9	-14564	3.85756	0.819407	0.310342	-0.415644
44995	-35930.9	-14564	3.87246	0.819991	0.306863	-0.4192
44995	-35930.9	-14564.1	3.88721	0.819718	0.303663	-0.42196
44995.1	-35931	-14564.2	3.90188	0.81859	0.300427	-0.422836
44995.1	-35931	-14564.2	3.91667	0.816667	0.296667	-0.420479
44995.1	-35931	-14564.3	3.93165	0.81334	0.292107	-0.413472
44995.1	-35931	-14564.3	3.94651	0.805335	0.287327	-0.400118
44995.1	-35931.1	-14564.4	3.96082	0.788713	0.283116	-0.378656
44995.1	-35931.1	-14564.5	3.97423	0.759997	0.280045	-0.347502
44995.2	-35931.1	-14564.5	3.98662	0.717271	0.277953	-0.305685
44995.2	-35931.2	-14564.6	3.99794	0.658944	0.276523	-0.252362
44995.2	-35931.2	-14564.6	4.0081	0.584545	0.275621	-0.187302
44995.2	-35931.2	-14564.7	4.01701	0.496748	0.275633	-0.112002
44995.2	-35931.3	-14564.8	4.02456	0.398782	0.277035	-0.0282626
44995.2	-35931.3	-14564.8	4.03061	0.293979	0.27996	0.0617535
44995.3	-35931.3	-14564.9	4.03484	0.185918	0.283723	0.155022
44995.3	-35931.3	-14564.9	4.03696	0.0782151	0.287522	0.248394
44995.3	-35931.4	-14565	4.03692	-0.0255384	0.290675	0.339061
44995.3	-35931.4	-14565.1	4.03522	-0.121805	0.292745	0.424901
44995.3	-35931.4	-14565.1	4.03243	-0.207081	0.293328	0.503885
44995.3	-35931.5	-14565.2	4.02882	-0.280052	0.292205	0.574698
44995.4	-35931.5	-14565.3	4.02412	-0.343172	0.28948	0.637258
44995.4	-35931.5	-14565.3	4.01806	-0.399253	0.285292	0.691606
44995.4	-35931.6	-14565.4	4.01061	-0.449613	0.279929	0.737887
44995.4	-35931.6	-14565.4	4.00227	-0.493007	0.27394	0.776421
44995.4	-35931.6	-14565.5	3.9936	-0.527953	0.267893	0.807547
44995.4	-35931.7	-14565.6	3.98481	-0.554024	0.262108	0.831612
44995.5	-35931.7	-14565.6	3.97566	-0.572343	0.256539	0.848978
44995.5	-35931.7	-14565.7	3.96588	-0.584147	0.251117	0.86001
44995.5	-35931.7	-14565.7	3.95557	-0.590334	0.246022	0.865254
44995.5	-35931.8	-14565.8	3.94526	-0.591378	0.241751	0.865479
44995.5	-35931.8	-14565.9	3.93551	-0.587731	0.238804	0.861467
44995.5	-35931.8	-14565.9	3.92641	-0.580057	0.237251	0.85392
44995.6	-35931.9	-14566	3.91755	-0.569248	0.236699	0.843453
44995.6	-35931.9	-14566	3.9085	-0.5562	0.23675	0.830677
44995.6	-35931.9	-14566.1	3.89926	-0.54169	0.237395	0.816211
44995.6	-35932	-14566.1	3.89023	-0.526381	0.238985	0.800678
44995.6	-35932	-14566.2	3.88178	-0.510926	0.241837	0.784697
44995.6	-35932	-14566.3	3.87387	-0.495828	0.24552	0.768816
44995.7	-35932.1	-14566.3	3.86611	-0.48148	0.24901	0.753528
44995.7	-35932.1	-14566.4	3.85815	-0.468256	0.251341	0.739301
44995.7	-35932.1	-14566.4	3.85006	-0.456399	0.252506	0.726315
44995.7	-35932.2	-14566.5	3.84221	-0.446063	0.253149	0.714556
44995.7	-35932.2	-14566.6	3.83493	-0.437375	0.253838	0.704014
44995.8	-35932.2	-14566.6	3.82815	-0.430257	0.254287	0.694743
44995.8	-35932.2	-14566.7	3.82156	-0.424509	0.253706	0.686837
44995.8	-35932.3	-14566.7	3.81488	-0.419934	0.251431	0.680356
44995.8	-35932.3	-14566.8	3.80806	-0.416381	0.247875	0.675082
44995.8	-35932.3	-14566.8	3.80121	-0.41372	0.243983	0.670655
44995.8	-35932.4	-14566.9	3.79438	-0.411828	0.240557	0.666755
44995.9	-35932.4	-14567	3.78758	-0.410621	0.23738	0.663329
44995.9	-35932.4	-14567	3.7808	-0.410032	0.233809	0.660434
44995.9	-35932.5	-14567.1	3.77401	-0.409956	0.22937	0.658078
44995.9	-35932.5	-14567.1	3.7672	-0.410081	0.22456	0.655975
44995.9	-35932.5	-14567.2	3.7604	-0.410018	0.220222	0.653739
44995.9	-35932.5	-14567.2	3.7536	-0.40944	0.217031	0.651063
44996	-35932.6	-14567.3	3.7468	-0.408308	0.214858	0.648039
44996	-35932.6	-14567.4	3.74	-0.406667	0.213333	0.64488
44996	-35932.6	-14567.4	3.7332	-0.40459	0.212125	0.641685
44996	-35932.7	-14567.5	3.7264	-0.402253	0.211042	0.638109
44996	-35932.7	-14567.5	3.7196	-0.399861	0.209931	0.633696
44996	-35932.7	-14567.6	3.71281	-0.397407	0.208707	0.628348
44996.1	-35932.8	-14567.6	3.70601	-0.394178	0.207522	0.623171
44996.1	-35932.8	-14567.7	3.6992	-0.389316	0.206574	0.619519
44996.1	-35932.8	-14567.7	3.69238	-0.383094	0.205868	0.618474
44996.1	-35932.9	-14567.8	3.68557	-0.378974	0.204854	0.620341
44996.1	-35932.9	-14567.8	3.67881	-0.38097	0.20289	0.62529
44996.1	-35932.9	-14567.9	3.67209	-0.391525	0.19972	0.634279
44996.2	-35933	-14567.9	3.6653	-0.409324	0.196019	0.650143
44996.2	-35933	-14568	3.65834	-0.432526	0.192592	0.675979
44996.2	-35933	-14568.1	3.65101	-0.461863	0.189687	0.713382
44996.2	-35933	-14568.1	3.64296	-0.503271	0.186417	0.760907
44996.2	-35933.1	-14568.2	3.63386	-0.563248	0.181767	0.816755
44996.2	-35933.1	-14568.2	3.62344	-0.642771	0.175394	0.880203
44996.3	-35933.1	-14568.3	3.61168	-0.733319	0.168105	0.952383
44996.3	-35933.2	-14568.3	3.59854	-0.825541	0.160806	1.03456
44996.3	-35933.2	-14568.4	3.58387	-0.91607	0.153632	1.1257
44996.3	-35933.2	-14568.4	3.56737	-1.01033	0.145583	1.22133
44996.3	-35933.3	-14568.5	3.5487	-1.11427	0.135593	1.3168
44996.3	-35933.3	-14568.5	3.52792	-1.22687	0.123515	1.40993
44996.4	-35933.3	-14568.6	3.50559	-1.33832	0.110362	1.50169
44996.4	-35933.4	-14568.6	3.48226	-1.43859	0.0971979	1.59315
44996.4	-35933.4	-14568.7	3.45804	-1.52559	0.0845392	1.68324
44996.4	-35933.4	-14568.7	3.43255	-1.60588	0.0723066	1.76858
44996.4	-35933.4	-14568.8	3.4054	-1.68611	0.0603978	1.84581
44996.4	-35933.5	-14568.8	3.37652	-1.76619	0.0488308	1.91432
44996.5	-35933.5	-14568.9	3.34618	-1.83978	0.0377345	1.97607
44996.5	-35933.5	-14568.9	3.31466	-1.90072	0.0272498	2.03296
44996.5	-35933.6	-14569	3.28212	-1.94906	0.0176392	2.08499
44996.5	-35933.6	-14569	3.24867	-1.98981	0.00926149	2.13061
44996.5	-35933.6	-14569.1	3.2144	-2.02772	0.00242589	2.16836
44996.6	-35933.6	-14569.1	3.17943	-2.063	-0.00320938	2.19854
44996.6	-35933.7	-14569.2	3.14388	-2.09274	-0.00842869	2.22262
44996.6	-35933.7	-14569.2	3.10788	-2.11425	-0.0139058	2.24198
44996.6	-35933.7	-14569.3	3.0716	-2.12783	-0.0191107	2.25679
44996.6	-35933.7	-14569.3	3.03522	-2.1355	-0.0228142	2.2665
44996.6	-35933.8	-14569.4	2.99892	-2.13911	-0.0240048	2.27064
44996.7	-35933.8	-14569.4	2.96268	-2.13896	-0.0235481	2.26975
44996.7	-35933.8	-14569.4	2.92641	-2.13458	-0.0232374	2.26483
44996.7	-35933.9	-14569.5	2.89003	-2.12568	-0.0245894	2.25682
44996.7	-35933.9	-14569.5	2.85367	-2.11317	-0.0271763	2.24629
44996.7	-35933.9	-14569.6	2.81756	-2.09847	-0.029755	2.23364
44996.7	-35933.9	-14569.6	2.78188	-2.08288	-0.0313166	2.21926
44996.8	-35933.9	-14569.7	2.74669	-2.06693	-0.0322064	2.20364
44996.8	-35934	-14569.7	2.71202	-2.05094	-0.0332496	2.18725
44996.8	-35934	-14569.7	2.67784	-2.03511	-0.0350896	2.17051
44996.8	-35934	-14569.8	2.64392	-2.01932	-0.0375012	2.15349
44996.8	-35934	-14569.8	2.61	-2.00333	-0.04	2.13617
44996.8	-35934.1	-14569.8	2.57589	-1.98693	-0.0422366	2.11845
44996.9	-35934.1	-14569.9	2.5418	-1.96996	-0.044402	2.10003
44996.9	-35934.1	-14569.9	2.50803	-1.95227	-0.0468219	2.08051
44996.9	-35934.1	-14570	2.4748	-1.93361	-0.0497513	2.05961
44996.9	-35934.1	-14570	2.44201	-1.91328	-0.053207	2.03726
44996.9	-35934.2	-14570	2.40952	-1.8905	-0.0571555	2.01346
44996.9	-35934.2	-14570.1	2.37728	-1.86488	-0.0613442	1.98824
44997	-35934.2	-14570.1	2.34554	-1.83714	-0.0649023	1.96172
44997	-35934.2	-14570.1	2.31461	-1.80817	-0.0668518	1.93403
44997	-35934.2	-14570.2	2.28464	-1.77873	-0.0666932	1.90542
44997	-35934.3	-14570.2	2.25539	-1.74917	-0.0650665	1.87631
44997	-35934.3	-14570.2	2.22658	-1.71978	-0.0627765	1.84721
44997	-35934.3	-14570.3	2.19801	-1.69085	-0.060416	1.81835
44997.1	-35934.3	-14570.3	2.16974	-1.66265	-0.0581492	1.78953
44997.1	-35934.3	-14570.3	2.14183	-1.63545	-0.0560896	1.76048
44997.1	-35934.4	-14570.4	2.11434	-1.60893	-0.0544204	1.73107
44997.1	-35934.4	-14570.4	2.08727	-1.58182	-0.0534456	1.70132
44997.1	-35934.4	-14570.4	2.06066	-1.55279	-0.0534743	1.67128
44997.1	-35934.4	-14570.5	2.03445	-1.52149	-0.0544685	1.64061
44997.2	-35934.4	-14570.5	2.00852	-1.48908	-0.0558795	1.60835
44997.2	-35934.4	-14570.5	1.98272	-1.45677	-0.0571211	1.57353
44997.2	-35934.5	-14570.5	1.95722	-1.42402	-0.0577223	1.53561
44997.2	-35934.5	-14570.6	1.93254	-1.38803	-0.0573582	1.49461
44997.2	-35934.5	-14570.6	1.90923	-1.34596	-0.055723	1.45058
44997.2	-35934.5	-14570.6	1.88732	-1.29713	-0.0527862	1.4033
44997.3	-35934.5	-14570.7	1.86635	-1.24325	-0.0488141	1.35226
44997.3	-35934.5	-14570.7	1.84585	-1.18608	-0.0440801	1.29694
44997.3	-35934.5	-14570.7	1.82591	-1.12627	-0.0387072	1.23667
44997.3	-35934.6	-14570.7	1.8072	-1.06348	-0.0326783	1.17065
44997.3	-35934.6	-14570.8	1.79032	-0.997182	-0.0259923	1.09811
44997.3	-35934.6	-14570.8	1.77524	-0.924841	-0.0189754	1.01862
44997.4	-35934.6	-14570.8	1.76138	-0.842331	-0.0122142	0.932047
44997.4	-35934.6	-14570.8	1.74821	-0.74587	-0.00627549	0.838312
44997.4	-35934.6	-14570.9	1.73607	-0.636573	-0.00139511	0.737677
44997.4	-35934.6	-14570.9	1.72584	-0.518887	0.00241654	0.630656
44997.4	-35934.7	-14570.9	1.71835	-0.397119	0.00514384	0.517998
44997.5	-35934.7	-14571	1.71347	-0.273539	0.00667521	0.402798
44997.5	-35934.7	-14571	1.7105	-0.149236	0.00684339	0.28951
44997.5	-35934.7	-14571	1.70882	-0.0258375	0.00554347	0.182396
44997.5	-35934.7	-14571	1.70843	0.0904499	0.00319316	0.0839595
44997.5	-35934.7	-14571.1	1.70961	0.191153	0.000468598	-0.00416139
44997.5	-35934.7	-14571.1	1.71257	0.269052	-0.00203265	-0.0804592
44997.6	-35934.8	-14571.1	1.71706	0.325641	-0.00426424	-0.144271
44997.6	-35934.8	-14571.1	1.72263	0.366067	-0.00641106	-0.195289
44997.6	-35934.8	-14571.2	1.72888	0.395128	-0.0086301	-0.233539
44997.6	-35934.8	-14571.2	1.73565	0.415556	-0.0109147	-0.260948
44997.6	-35934.8	-14571.2	1.74289	0.429352	-0.0132002	-0.280119
44997.6	-35934.8	-14571.2	1.75054	0.438377	-0.0154412	-0.293459
44997.7	-35934.8	-14571.3	1.7585	0.443819	-0.0176834	-0.302446
44997.7	-35934.9	-14571.3	1.76667	0.446667	-0.02	-0.308279
44997.7	-35934.9	-14571.3	1.77491	0.4478	-0.0224141	-0.312008
44997.7	-35934.9	-14571.3	1.78294	0.447661	-0.0247478	-0.314089
44997.7	-35934.9	-14571.4	1.79042	0.446583	-0.0267732	-0.314827
44997.7	-35934.9	-14571.4	1.79721	0.444841	-0.0283178	-0.314496
44997.8	-35934.9	-14571.4	1.80382	0.442512	-0.0293953	-0.313264
44997.8	-35935	-14571.4	1.81087	0.439634	-0.0300582	-0.311279
44997.8	-35935	-14571.5	1.81875	0.436295	-0.0303493	-0.308671
44997.8	-35935	-14571.5	1.82704	0.432726	-0.030284	-0.305535
44997.8	-35935	-14571.5	1.83522	0.429181	-0.0298725	-0.301954
44997.8	-35935	-14571.6	1.84303	0.425804	-0.029101	-0.297968
44997.9	-35935	-14571.6	1.8507	0.422518	-0.0279071	-0.293518
44997.9	-35935	-14571.6	1.85854	0.419216	-0.0262232	-0.288537
44997.9	-35935.1	-14571.6	1.86663	0.41584	-0.0240778	-0.28299
44997.9	-35935.1	-14571.7	1.87463	0.412419	-0.0216934	-0.276914
44997.9	-35935.1	-14571.7	1.88214	0.408995	-0.0193145	-0.270354
44997.9	-35935.1	-14571.7	1.88903	0.405591	-0.0170587	-0.263319
44998	-35935.1	-14571.8	1.89566	0.402197	-0.0148248	-0.255753
44998	-35935.1	-14571.8	1.90242	0.3988	-0.0124928	-0.247595
44998	-35935.1	-14571.8	1.90939	0.395395	-0.0100835	-0.238888
44998	-35935.2	-14571.8	1.91621	0.391994	-0.00782551	-0.229821
44998	-35935.2	-14571.9	1.92251	0.388608	-0.0059601	-0.220594
44998	-35935.2	-14571.9	1.92823	0.385229	-0.00459501	-0.211331
44998.1	-35935.2	-14571.9	1.93372	0.381825	-0.0036696	-0.202066
44998.1	-35935.2	-14572	1.93936	0.378362	-0.00311462	-0.192828
44998.1	-35935.2	-14572	1.94521	0.374861	-0.00291626	-0.183805
44998.1	-35935.3	-14572	1.95102	0.371397	-0.00312064	-0.175347
44998.1	-35935.3	-14572	1.95653	0.368042	-0.00377046	-0.1678
44998.1	-35935.3	-14572.1	1.96187	0.364758	-0.00480806	-0.161267
44998.2	-35935.3	-14572.1	1.96749	0.36142	-0.00609611	-0.155658
44998.2	-35935.3	-14572.1	1.97383	0.357915	-0.00749166	-0.150881
44998.2	-35935.3	-14572.2	1.98074	0.354359	-0.00879839	-0.146887
44998.2	-35935.3	-14572.2	1.98766	0.351051	-0.00977755	-0.14366
44998.2	-35935.4	-14572.2	1.99405	0.348269	-0.0102138	-0.141174
44998.3	-35935.4	-14572.3	1.99986	0.345958	-0.0101979	-0.139254
44998.3	-35935.4	-14572.3	2.00538	0.343836	-0.0100291	-0.137626
44998.3	-35935.4	-14572.3	2.01087	0.341648	-0.00997639	-0.136025
44998.3	-35935.4	-14572.3	2.01642	0.339388	-0.010026	-0.134293
44998.3	-35935.4	-14572.4	2.02201	0.33717	-0.0100245	-0.132319
44998.3	-35935.5	-14572.4	2.02765	0.335081	-0.00985411	-0.129995
44998.4	-35935.5	-14572.4	2.03331	0.332952	-0.00970115	-0.127191
44998.4	-35935.5	-14572.5	2.039	0.330491	-0.0099023	-0.123771
44998.4	-35935.5	-14572.5	2.0447	0.327453	-0.0107273	-0.119646
44998.4	-35935.5	-14572.5	2.05045	0.323946	-0.0119791	-0.115036
44998.4	-35935.5	-14572.6	2.05632	0.32022	-0.013265	-0.110297
44998.4	-35935.6	-14572.6	2.06228	0.316523	-0.0142989	-0.105721
44998.5	-35935.6	-14572.6	2.06807	0.313053	-0.0153067	-0.101302
44998.5	-35935.6	-14572.7	2.07333	0.31	-0.0166667	-0.0969499
44998.5	-35935.6	-14572.7	2.07788	0.307477	-0.01864	-0.0926223
44998.5	-35935.6	-14572.7	2.0822	0.305299	-0.0210179	-0.0884871
44998.5	-35935.6	-14572.7	2.08697	0.303208	-0.0234742	-0.0847636
44998.5	-35935.7	-14572.8	2.09258	0.301007	-0.0257748	-0.0815742
44998.6	-35935.7	-14572.8	2.09848	0.298715	-0.0279954	-0.078716
44998.6	-35935.7	-14572.8	2.10393	0.296394	-0.0302759	-0.0759179
44998.6	-35935.7	-14572.9	2.10851	0.294094	-0.0326698	-0.0729936
44998.6	-35935.7	-14572.9	2.11281	0.29183	-0.034985	-0.0699956
44998.6	-35935.7	-14572.9	2.11757	0.289612	-0.036987	-0.0670182
44998.6	-35935.8	-14573	2.12317	0.28742	-0.0385075	-0.0641018
44998.7	-35935.8	-14573	2.12906	0.285164	-0.0395365	-0.0611586
44998.7	-35935.8	-14573	2.13456	0.282745	-0.0400876	-0.0580824
44998.7	-35935.8	-14573.1	2.13932	0.280213	-0.040226	-0.0548224
44998.7	-35935.8	-14573.1	2.14365	0.277924	-0.0401212	-0.0514401
44998.7	-35935.8	-14573.1	2.14795	0.276264	-0.0399552	-0.0480103
44998.7	-35935.9	-14573.2	2.15243	0.275253	-0.0398618	-0.0446042
44998.8	-35935.9	-14573.2	2.15702	0.274272	-0.039893	-0.041286
44998.8	-35935.9	-14573.2	2.16162	0.272651	-0.0400894	-0.0381184
44998.8	-35935.9	-14573.3	2.16618	0.270273	-0.0403381	-0.0351118
44998.8	-35935.9	-14573.3	2.1707	0.267829	-0.0403002	-0.0321995
44998.8	-35935.9	-14573.3	2.17517	0.26606	-0.0396295	-0.0293122
44998.8	-35936	-14573.3	2.17964	0.265057	-0.0383839	-0.0265075
44998.9	-35936	-14573.4	2.18419	0.264093	-0.0371297	-0.0240027
44998.9	-35936	-14573.4	2.18891	0.262418	-0.0364473	-0.0220115
44998.9	-35936	-14573.5	2.19367	0.259998	-0.0364267	-0.0203752
44998.9	-35936	-14573.5	2.19812	0.25758	-0.036628	-0.0185329
44998.9	-35936	-14573.5	2.20191	0.25591	-0.0366085	-0.0159193
44998.9	-35936.1	-14573.6	2.20518	0.25495	-0.0363958	-0.0122779
44999	-35936.1	-14573.6	2.20849	0.253945	-0.0364528	-0.00763799
44999	-35936.1	-14573.6	2.21239	0.25216	-0.03722	-0.00201785
44999	-35936.1	-14573.6	2.2169	0.2497	-0.038529	0.00490896
44999	-35936.1	-14573.7	2.22167	0.247333	-0.0397278	0.0137425
44999	-35936.2	-14573.7	2.22631	0.245773	-0.0402087	0.0250477
44999	-35936.2	-14573.7	2.23081	0.244849	-0.0400832	0.038858
44999.1	-35936.2	-14573.8	2.23531	0.243787	-0.0399513	0.0548452
44999.1	-35936.2	-14573.8	2.23998	0.241891	-0.040375	0.0727218
44999.1	-35936.2	-14573.8	2.24467	0.239402	-0.0414361	0.0926809
44999.1	-35936.2	-14573.9	2.24905	0.237097	-0.0429377	0.115195
44999.1	-35936.3	-14573.9	2.25286	0.235646	-0.0447087	0.140664
44999.2	-35936.3	-14573.9	2.25621	0.234747	-0.0468204	0.168859
44999.2	-35936.3	-14574	2.25942	0.233616	-0.0494638	0.199244
44999.2	-35936.3	-14574	2.26277	0.231615	-0.0527603	0.231294
44999.2	-35936.3	-14574.1	2.26622	0.229106	-0.0563464	0.264593
44999.2	-35936.3	-14574.1	2.26961	0.226874	-0.0596553	0.298771
44999.2	-35936.4	-14574.1	2.27285	0.225527	-0.0622424	0.333437
44999.3	-35936.4	-14574.2	2.27613	0.224641	-0.0643646	0.368085
44999.3	-35936.4	-14574.2	2.27977	0.223431	-0.0665274	0.402164
44999.3	-35936.4	-14574.2	2.284	0.221331	-0.0690732	0.435273
44999.3	-35936.4	-14574.3	2.28862	0.218814	-0.0715651	0.467714
44999.3	-35936.5	-14574.3	2.29333	0.216667	-0.0733333	0.5
44999.3	-35936.5	-14574.3	2.29789	0.215412	-0.0739201	0.532564
44999.4	-35936.5	-14574.4	2.30237	0.214529	-0.0737141	0.565526
44999.4	-35936.5	-14574.4	2.30694	0.213232	-0.0733153	0.598928
44999.4	-35936.5	-14574.4	2.31165	0.211046	-0.0731738	0.632718
44999.4	-35936.5	-14574.5	2.31626	0.208534	-0.0732361	0.666542
44999.4	-35936.6	-14574.5	2.32046	0.206473	-0.0733431	0.699978
44999.4	-35936.6	-14574.5	2.32408	0.205285	-0.073381	0.73249
44999.5	-35936.6	-14574.6	2.32736	0.204388	-0.0733636	0.763204
44999.5	-35936.6	-14574.6	2.33058	0.203027	-0.0733271	0.791193
44999.5	-35936.6	-14574.7	2.33394	0.200829	-0.0733018	0.815715
44999.5	-35936.6	-14574.7	2.33738	0.198341	-0.0733041	0.836476
44999.5	-35936.7	-14574.7	2.3408	0.196242	-0.073348	0.85325
44999.5	-35936.7	-14574.8	2.34416	0.194883	-0.0734148	0.865971
44999.6	-35936.7	-14574.8	2.34754	0.193949	-0.0734189	0.874901
44999.6	-35936.7	-14574.8	2.35105	0.193051	-0.0732688	0.88034
44999.6	-35936.7	-14574.9	2.35464	0.191969	-0.073029	0.882592
44999.6	-35936.8	-14574.9	2.35804	0.190778	-0.0730324	0.881967
44999.6	-35936.8	-14574.9	2.36096	0.189584	-0.073632	0.878778
44999.6	-35936.8	-14575	2.36332	0.18844	-0.0748283	0.873618
44999.7	-35936.8	-14575	2.36543	0.187323	-0.0761042	0.867483
44999.7	-35936.8	-14575	2.36757	0.186205	-0.0769108	0.8614
44999.7	-35936.8	-14575.1	2.36986	0.185073	-0.0770637	0.856259
44999.7	-35936.9	-14575.1	2.37217	0.183935	-0.0768369	0.85278
44999.7	-35936.9	-14575.1	2.37433	0.182799	-0.0765308	0.851675
44999.7	-35936.9	-14575.2	2.37642	0.181667	-0.0763667	0.853801
44999.8	-35936.9	-14575.2	2.37874	0.180535	-0.07648	0.860169
44999.8	-35936.9	-14575.3	2.38159	0.179397	-0.0769976	0.871743
44999.8	-35936.9	-14575.3	2.38496	0.178258	-0.0779601	0.88839
44999.8	-35937	-14575.3	2.38854	0.177127	-0.0793285	0.908965
44999.8	-35937	-14575.4	2.39203	0.176014	-0.0810618	0.932303
44999.8	-35937	-14575.4	2.39536	0.174912	-0.0831417	0.9576
44999.9	-35937	-14575.4	2.39864	0.173799	-0.0855674	0.984336
44999.9	-35937	-14575.5	2.40198	0.172657	-0.088316	1.01195
44999.9	-35937.1	-14575.5	2.40543	0.171493	-0.091009	1.03917
44999.9	-35937.1	-14575.5	2.40895	0.170335	-0.0929856	1.06415
44999.9	-35937.1	-14575.6	2.41252	0.169208	-0.0936717	1.08518
45000	-35937.1	-14575.6	2.41599	0.168105	-0.093448	1.10185
45000	-35937.1	-14575.7	2.41916	0.166997	-0.0932497	1.11459
45000	-35937.1	-14575.7	2.42184	0.165861	-0.0939176	1.12377
45000	-35937.2	-14575.7	2.42413	0.1647	-0.0952665	1.12951
45000	-35937.2	-14575.8	2.42628	0.163537	-0.0965159	1.13177
45000	-35937.2	-14575.8	2.42852	0.162391	-0.0969989	1.13057
45000.1	-35937.2	-14575.8	2.43083	0.161259	-0.0968802	1.12634
45000.1	-35937.2	-14575.9	2.43308	0.160133	-0.096673	1.11966
45000.1	-35937.2	-14575.9	2.43519	0.159003	-0.096778	1.1111
45000.1	-35937.3	-14576	2.43735	0.157869	-0.0969476	1.10109
45000.1	-35937.3	-14576	2.43984	0.156733	-0.0967041	1.09
45000.1	-35937.3	-14576	2.44287	0.155598	-0.0957209	1.0782
45000.2	-35937.3	-14576.1	2.44633	0.154464	-0.0943938	1.06592
45000.2	-35937.3	-14576.1	2.45	0.153333	-0.0933333	1.05338
45000.2	-35937.4	-14576.2	2.45367	0.152205	-0.0929831	1.0408
45000.2	-35937.4	-14576.2	2.45713	0.151074	-0.0931171	1.02849
45000.2	-35937.4	-14576.2	2.46016	0.149932	-0.0933421	1.01676
45000.2	-35937.4	-14576.3	2.46266	0.148781	-0.0933772	1.00584
45000.3	-35937.4	-14576.3	2.46482	0.147642	-0.0933199	0.995587
45000.3	-35937.4	-14576.3	2.46692	0.14654	-0.0933464	0.985793
45000.3	-35937.5	-14576.4	2.46913	0.145473	-0.0935198	0.97618
45000.3	-35937.5	-14576.4	2.47143	0.144357	-0.0935837	0.966267
45000.3	-35937.5	-14576.5	2.47374	0.143096	-0.0932263	0.955542
45000.3	-35937.5	-14576.5	2.47602	0.141717	-0.0922962	0.943407
45000.4	-35937.5	-14576.5	2.47827	0.140539	-0.0910245	0.929074
45000.4	-35937.5	-14576.6	2.48053	0.139924	-0.0896974	0.911725
45000.4	-35937.6	-14576.6	2.48281	0.139948	-0.0884984	0.890537
45000.4	-35937.6	-14576.7	2.48508	0.140111	-0.0874035	0.86467
45000.4	-35937.6	-14576.7	2.48732	0.139846	-0.0863635	0.833281
45000.4	-35937.6	-14576.7	2.48953	0.138909	-0.0853212	0.795317
45000.5	-35937.6	-14576.8	2.49175	0.137607	-0.0842051	0.749364
45000.5	-35937.6	-14576.8	2.494	0.136303	-0.0829441	0.693983
45000.5	-35937.7	-14576.8	2.49631	0.135168	-0.0815983	0.628698
45000.5	-35937.7	-14576.9	2.49864	0.134053	-0.0804543	0.554691
45000.5	-35937.7	-14576.9	2.50095	0.132783	-0.0798137	0.473312
45000.5	-35937.7	-14577	2.50322	0.131422	-0.0797215	0.386061
45000.6	-35937.7	-14577	2.50547	0.130334	-0.079899	0.294622
45000.6	-35937.8	-14577	2.50773	0.129887	-0.0800535	0.200706
45000.6	-35937.8	-14577.1	2.51	0.13	-0.0800691	0.106333
45000.6	-35937.8	-14577.1	2.51227	0.130113	-0.0800208	0.0138599
45000.6	-35937.8	-14577.2	2.51453	0.129666	-0.0799899	-0.0743875
45000.6	-35937.8	-14577.2	2.5168	0.12858	-0.0799968	-0.157084
45000.7	-35937.8	-14577.2	2.51907	0.127218	-0.0800052	-0.23383
45000.7	-35937.9	-14577.3	2.52133	0.125945	-0.0799801	-0.304272
45000.7	-35937.9	-14577.3	2.5236	0.124838	-0.0799442	-0.368241
45000.7	-35937.9	-14577.3	2.52587	0.123745	-0.0799657	-0.425714
45000.7	-35937.9	-14577.4	2.52813	0.122528	-0.0801001	-0.476693
45000.7	-35937.9	-14577.4	2.5304	0.121275	-0.0802287	-0.521439
45000.8	-35937.9	-14577.5	2.53267	0.120231	-0.0801146	-0.560389
45000.8	-35938	-14577.5	2.53493	0.119627	-0.0795385	-0.593947
45000.8	-35938	-14577.6	2.5372	0.119518	-0.0784832	-0.622133
45000.8	-35938	-14577.6	2.53947	0.119859	-0.0770484	-0.644748
45000.8	-35938	-14577.6	2.54173	0.120603	-0.0753156	-0.66165
45000.9	-35938	-14577.7	2.544	0.121692	-0.0732009	-0.673212
45000.9	-35938	-14577.7	2.54627	0.123066	-0.070539	-0.680061
45000.9	-35938.1	-14577.7	2.54853	0.124696	-0.0672319	-0.682838
45000.9	-35938.1	-14577.8	2.5508	0.126779	-0.0636462	-0.682277
45000.9	-35938.1	-14577.8	2.55307	0.129605	-0.0603438	-0.67915
45000.9	-35938.1	-14577.9	2.55534	0.133396	-0.057764	-0.674214
45001	-35938.1	-14577.9	2.55761	0.137976	-0.0556444	-0.668149
45001	-35938.1	-14577.9	2.55987	0.143028	-0.0534736	-0.661606
45001	-35938.2	-14578	2.56212	0.148307	-0.0509081	-0.655175
45001	-35938.2	-14578	2.56438	0.153902	-0.0484065	-0.649163
45001	-35938.2	-14578.1	2.56667	0.16	-0.0466667	-0.643791
45001	-35938.2	-14578.1	2.56899	0.166687	-0.0461521	-0.639244
45001.1	-35938.2	-14578.1	2.57127	0.173628	-0.0463896	-0.635564
45001.1	-35938.3	-14578.2	2.57346	0.180385	-0.0466719	-0.632757
45001.1	-35938.3	-14578.2	2.57553	0.186605	-0.0465421	-0.630778
45001.1	-35938.3	-14578.3	2.57773	0.19222	-0.0463838	-0.629419
45001.1	-35938.3	-14578.3	2.58034	0.197223	-0.0467559	-0.628436
45001.1	-35938.3	-14578.3	2.58352	0.201535	-0.0479156	-0.627628
45001.2	-35938.3	-14578.4	2.58705	0.204873	-0.0492679	-0.626916
45001.2	-35938.4	-14578.4	2.59062	0.206921	-0.0500697	-0.626243
45001.2	-35938.4	-14578.5	2.59406	0.207579	-0.050004	-0.625556
45001.2	-35938.4	-14578.5	2.59742	0.207262	-0.0497685	-0.624813
45001.2	-35938.4	-14578.6	2.6008	0.206459	-0.0502052	-0.623976
45001.2	-35938.4	-14578.6	2.60424	0.205487	-0.0515713	-0.623083
45001.3	-35938.4	-14578.6	2.60766	0.204316	-0.0529422	-0.622332
45001.3	-35938.5	-14578.7	2.61095	0.202881	-0.0532599	-0.621938
45001.3	-35938.5	-14578.7	2.61416	0.201336	-0.0522	-0.622022
45001.3	-35938.5	-14578.7	2.61756	0.200221	-0.0507021	-0.622546
45001.3	-35938.5	-14578.8	2.62144	0.200104	-0.0498169	-0.623455
45001.3	-35938.5	-14578.8	2.62588	0.201077	-0.0498674	-0.624716
45001.4	-35938.6	-14578.9	2.63057	0.202527	-0.0501067	-0.626333
45001.4	-35938.6	-14578.9	2.63523	0.203799	-0.0497197	-0.628306
45001.4	-35938.6	-14579	2.63974	0.204743	-0.0485364	-0.630543
45001.4	-35938.6	-14579	2.64424	0.205843	-0.0471996	-0.632831
45001.4	-35938.6	-14579	2.64887	0.207602	-0.046385	-0.634954
45001.4	-35938.6	-14579.1	2.65358	0.209987	-0.0462771	-0.636848
45001.5	-35938.7	-14579.1	2.65806	0.212384	-0.0465295	-0.638615
