# Supplementary material for: Extraction of driving behavior primitives considering driver expectation and vehicle dynamics
Source: PLoS One. 2025 Dec 31;20(12):e0340123. doi: 10.1371/journal.pone.0340123 (PMC12755792; doi:10.1371/journal.pone.0340123)
Supplement: S2 File — The dataset utilized in this study is organized into two main folders, categorizing driving scenarios into straight driving and turning maneuvers. These folders contain the raw, unprocessed behavioral data. For a detailed description of the variables and format within the.xlsx files, please refer to the accompanying readme.txt file. (ZIP) [file pone.0340123.s002.zip › DataSetForPimitiveExaction-2/turning/d3c17_w_1.xlsx]

## Sheet: Sheet1
604.338	-36325.8	-14491.3	0.0360246	0.630555	0.0266102	0.106301
604.355	-36325.8	-14491.3	0.0483873	0.702877	0.060356	0.0251383
604.372	-36325.8	-14491.3	0.0625561	0.766276	0.0338456	-0.043613
604.389	-36325.8	-14491.2	0.07612	0.821343	-0.0531092	-0.0937734
604.406	-36325.8	-14491.3	0.0894134	0.849298	-0.019306	-0.125938
604.423	-36325.8	-14491.3	0.103035	0.863349	0.0491946	-0.145596
604.44	-36325.8	-14491.2	0.119685	0.87683	0.0709396	-0.161016
604.457	-36325.8	-14491.3	0.13324	0.890496	0.02406	-0.174732
604.474	-36325.8	-14491.2	0.150384	0.899428	0.0131435	-0.185711
604.491	-36325.8	-14491.2	0.164219	0.899887	0.030693	-0.193875
604.508	-36325.8	-14491.2	0.18046	0.902845	0.0409375	-0.199419
604.525	-36325.8	-14491.2	0.194949	0.903363	0.0228125	-0.205397
604.542	-36325.8	-14491.2	0.211335	0.903524	0.00259286	-0.206952
604.559	-36325.8	-14491.2	0.22795	0.900252	-0.0236452	-0.207099
604.576	-36325.8	-14491.2	0.245726	0.900051	-0.042714	-0.20491
604.593	-36325.8	-14491.2	0.259256	0.896892	-0.0411788	-0.203782
604.61	-36325.8	-14491.2	0.272543	0.893556	-0.0142896	-0.202568
604.627	-36325.8	-14491.2	0.286667	0.89	-0.0166667	-0.205882
604.644	-36325.8	-14491.2	0.303333	0.89	-0.03	-0.211329
604.661	-36325.8	-14491.2	0.316667	0.886667	-0.0466667	-0.218954
604.678	-36325.8	-14491.2	0.334242	0.883102	-0.0502784	-0.224687
604.695	-36325.8	-14491.2	0.347537	0.879944	-0.0607949	-0.228979
604.712	-36325.8	-14491.2	0.364272	0.879901	-0.0700671	-0.23219
604.729	-36325.8	-14491.2	0.378228	0.876229	-0.0570251	-0.234396
604.746	-36325.8	-14491.2	0.391568	0.87288	-0.0221729	-0.235361
604.763	-36325.8	-14491.2	0.404913	0.869905	0.00454794	-0.235175
604.78	-36325.8	-14491.2	0.419476	0.869685	-0.00243112	-0.234145
604.797	-36325.8	-14491.2	0.43625	0.86601	-0.0258651	-0.235902
604.814	-36325.8	-14491.1	0.453175	0.862744	-0.0567018	-0.24403
604.831	-36325.8	-14491.1	0.470174	0.859138	-0.0590792	-0.261935
604.848	-36325.8	-14491.1	0.482999	0.856084	-0.0510103	-0.286244
604.865	-36325.8	-14491.1	0.496665	0.851772	-0.0540844	-0.3216
604.882	-36325.8	-14491.1	0.510668	0.845333	-0.0879279	-0.381312
604.899	-36325.8	-14491.1	0.523904	0.8423	-0.114305	-0.472239
604.916	-36325.8	-14491.1	0.537271	0.839673	-0.102314	-0.597373
604.933	-36325.7	-14491.1	0.552563	0.840297	-0.0689148	-0.738787
604.95	-36325.8	-14491.1	0.568316	0.839025	-0.0560514	-0.864762
604.967	-36325.8	-14491.1	0.581544	0.835626	-0.069779	-0.988945
604.984	-36325.7	-14491.1	0.595709	0.830551	-0.0946357	-1.11015
605.001	-36325.7	-14491.1	0.608403	0.825293	-0.117792	-1.21675
605.018	-36325.7	-14491	0.623916	0.820468	-0.123226	-1.31293
605.035	-36325.7	-14491	0.64009	0.814993	-0.116249	-1.39392
605.052	-36325.7	-14491	0.652738	0.810338	-0.113465	-1.46166
605.069	-36325.7	-14491	0.66669	0.804666	-0.121123	-1.53147
605.086	-36325.7	-14491	0.680491	0.801638	-0.119582	-1.59725
605.103	-36325.7	-14491	0.693612	0.798232	-0.1065	-1.64884
605.12	-36325.7	-14491	0.707533	0.794814	-0.0922418	-1.68825
605.137	-36325.7	-14491	0.72117	0.79127	-0.0967454	-1.71862
605.154	-36325.7	-14491	0.734789	0.788354	-0.110204	-1.74571
605.171	-36325.7	-14490.9	0.746197	0.782775	-0.148161	-1.77377
605.188	-36325.7	-14490.9	0.758436	0.775244	-0.191873	-1.79807
605.205	-36325.7	-14490.9	0.77194	0.771283	-0.22437	-1.81615
605.222	-36325.7	-14490.9	0.78557	0.765925	-0.241406	-1.8291
605.239	-36325.7	-14490.9	0.796827	0.758859	-0.245063	-1.8362
605.256	-36325.7	-14490.9	0.809151	0.751255	-0.2291	-1.84114
605.273	-36325.7	-14490.9	0.823392	0.750187	-0.196308	-1.84225
605.29	-36325.7	-14490.9	0.836912	0.74533	-0.181954	-1.84136
605.307	-36325.7	-14490.8	0.850125	0.737818	-0.199033	-1.83909
605.324	-36325.7	-14490.8	0.864141	0.73415	-0.236343	-1.8401
605.341	-36325.7	-14490.8	0.877888	0.727659	-0.273599	-1.84707
605.358	-36325.7	-14490.8	0.888323	0.724117	-0.306702	-1.85567
605.375	-36325.7	-14490.8	0.898214	0.717559	-0.309173	-1.86541
605.392	-36325.7	-14490.8	0.908628	0.716464	-0.287516	-1.87393
605.409	-36325.6	-14490.8	0.921681	0.716933	-0.244665	-1.87958
605.426	-36325.7	-14490.7	0.935822	0.713455	-0.214805	-1.88432
605.443	-36325.6	-14490.7	0.949344	0.713379	-0.190994	-1.8866
605.46	-36325.6	-14490.7	0.959317	0.710249	-0.183349	-1.88877
605.477	-36325.6	-14490.7	0.973333	0.706667	-0.186667	-1.89107
605.494	-36325.6	-14490.7	0.986667	0.703333	-0.196667	-1.89651
605.511	-36325.6	-14490.7	1	0.696667	-0.206667	-1.90632
605.528	-36325.6	-14490.6	1.0106	0.693131	-0.206352	-1.91668
605.545	-36325.6	-14490.6	1.02055	0.689908	-0.195755	-1.92532
605.562	-36325.6	-14490.6	1.03074	0.690016	-0.17523	-1.93541
605.579	-36325.6	-14490.6	1.04498	0.690055	-0.150761	-1.95369
605.596	-36325.6	-14490.6	1.05826	0.689741	-0.135533	-1.98347
605.613	-36325.6	-14490.6	1.07139	0.686338	-0.133937	-2.02496
605.63	-36325.6	-14490.5	1.08176	0.68199	-0.146282	-2.07282
605.647	-36325.6	-14490.5	1.09174	0.671493	-0.167611	-2.12048
605.664	-36325.6	-14490.5	1.10188	0.661448	-0.195241	-2.17638
605.681	-36325.6	-14490.5	1.11229	0.651258	-0.221855	-2.25816
605.698	-36325.6	-14490.5	1.12284	0.645916	-0.235498	-2.35379
605.715	-36325.6	-14490.4	1.13667	0.641816	-0.24105	-2.46005
605.732	-36325.6	-14490.4	1.15083	0.635316	-0.243665	-2.55944
605.749	-36325.6	-14490.4	1.16315	0.632316	-0.242936	-2.63643
605.766	-36325.6	-14490.4	1.17304	0.629623	-0.237348	-2.70615
605.783	-36325.6	-14490.4	1.18363	0.630516	-0.226266	-2.77722
605.8	-36325.6	-14490.3	1.19346	0.627909	-0.216525	-2.84303
605.817	-36325.6	-14490.3	1.20374	0.613457	-0.206428	-2.90421
605.834	-36325.6	-14490.3	1.21422	0.589448	-0.194806	-2.93943
605.851	-36325.6	-14490.3	1.22398	0.561237	-0.180617	-2.98692
605.868	-36325.6	-14490.3	1.23461	0.520473	-0.160302	-2.87134
605.885	-36325.6	-14490.2	1.24341	0.457796	-0.134897	-2.37455
605.902	-36325.5	-14490.2	1.24999	0.352814	-0.103462	-1.50302
605.919	-36325.6	-14490.2	1.25513	0.20462	-0.066376	-0.606191
605.936	-36325.5	-14490.2	1.25893	0.0583755	-0.0316538	-0.154787
605.953	-36325.5	-14490.1	1.2587	-0.068645	-0.00234574	-0.0968678
605.97	-36325.5	-14490.1	1.25495	-0.195328	0.0252684	-0.123891
605.987	-36325.5	-14490.1	1.24957	-0.326566	0.049684	-0.00525551
606.004	-36325.5	-14490.1	1.24303	-0.441114	0.0646494	0.207018
606.021	-36325.5	-14490.1	1.23398	-0.541656	0.078464	0.487859
606.038	-36325.5	-14490	1.22331	-0.622183	0.0913206	0.759119
606.055	-36325.5	-14490	1.21397	-0.693321	0.10979	0.974621
606.072	-36325.5	-14490	1.20088	-0.770463	0.125901	1.13382
606.089	-36325.5	-14490	1.18753	-0.844806	0.142022	1.20722
606.106	-36325.5	-14490	1.17138	-0.898377	0.155486	1.20232
606.123	-36325.5	-14489.9	1.15743	-0.934049	0.174765	1.14212
606.14	-36325.5	-14489.9	1.14095	-0.965762	0.185726	1.05561
606.157	-36325.5	-14489.9	1.12391	-0.998556	0.189704	0.981477
606.174	-36325.5	-14489.9	1.10647	-1.03387	0.189366	0.929924
606.191	-36325.5	-14489.9	1.08946	-1.06548	0.200278	0.908371
606.208	-36325.5	-14489.9	1.07335	-1.08682	0.217338	0.911283
606.225	-36325.5	-14489.8	1.05232	-1.10469	0.226975	0.933445
606.242	-36325.5	-14489.8	1.03539	-1.11886	0.212797	0.963626
606.259	-36325.5	-14489.8	1.01562	-1.12586	0.186695	0.995204
606.276	-36325.5	-14489.8	0.997768	-1.1331	0.163694	1.02559
606.293	-36325.5	-14489.8	0.977748	-1.13333	0.175391	1.05091
606.31	-36325.5	-14489.8	0.961078	-1.13636	0.198381	1.07475
606.327	-36325.5	-14489.7	0.94	-1.14333	0.223333	1.1024
606.344	-36325.5	-14489.7	0.92	-1.15667	0.22	1.13181
606.361	-36325.5	-14489.7	0.9	-1.17333	0.216667	1.16122
606.378	-36325.5	-14489.7	0.878778	-1.18737	0.220904	1.18996
606.395	-36325.4	-14489.7	0.858848	-1.19716	0.236785	1.21132
606.412	-36325.5	-14489.7	0.838769	-1.20357	0.218282	1.22741
606.429	-36325.5	-14489.6	0.817564	-1.20732	0.186041	1.23837
606.446	-36325.4	-14489.6	0.797696	-1.21395	0.162224	1.24195
606.463	-36325.4	-14489.6	0.777531	-1.21693	0.163375	1.24028
606.48	-36325.4	-14489.6	0.756356	-1.2212	0.159241	1.23572
606.497	-36325.4	-14489.6	0.736551	-1.23255	0.156086	1.23419
606.514	-36325.4	-14489.6	0.716256	-1.24999	0.158357	1.23574
606.531	-36325.4	-14489.6	0.695312	-1.26648	0.173538	1.23761
606.548	-36325.4	-14489.6	0.674769	-1.27469	0.179719	1.23765
606.565	-36325.4	-14489.5	0.651182	-1.28283	0.17059	1.24079
606.582	-36325.4	-14489.5	0.627545	-1.30217	0.149726	1.25463
606.599	-36325.4	-14489.5	0.603066	-1.33486	0.119073	1.28795
606.616	-36325.4	-14489.5	0.579475	-1.38765	0.095658	1.33633
606.633	-36325.4	-14489.5	0.554834	-1.4448	0.0751585	1.39585
606.65	-36325.4	-14489.5	0.532158	-1.49692	0.0666726	1.45651
606.667	-36325.4	-14489.5	0.506903	-1.56609	0.0655264	1.53211
606.684	-36325.4	-14489.5	0.478961	-1.65946	0.068611	1.63005
606.701	-36325.4	-14489.5	0.451448	-1.77423	0.0507544	1.73896
606.718	-36325.4	-14489.5	0.420318	-1.89318	0.0185058	1.85544
606.735	-36325.4	-14489.5	0.387948	-1.99782	-0.0119142	1.95918
606.752	-36325.4	-14489.5	0.353205	-2.07402	-0.0120158	2.03838
606.769	-36325.4	-14489.4	0.314976	-2.14103	0.00222788	2.11053
606.786	-36325.4	-14489.4	0.276901	-2.21313	0.025558	2.18259
606.803	-36325.4	-14489.4	0.241183	-2.29098	0.0356096	2.25326
606.82	-36325.4	-14489.4	0.201034	-2.36614	0.00118568	2.32609
606.837	-36325.4	-14489.4	0.159452	-2.43614	-0.037503	2.37644
606.854	-36325.4	-14489.4	0.120145	-2.45469	-0.0774977	2.45486
606.871	-36325.4	-14489.4	0.0782939	-2.6035	-0.0350692	2.31296
606.888	-36325.4	-14489.4	0.0380583	-1.9966	0.00223195	1.83457
