# Supplementary material for: Extraction of driving behavior primitives considering driver expectation and vehicle dynamics
Source: PLoS One. 2025 Dec 31;20(12):e0340123. doi: 10.1371/journal.pone.0340123 (PMC12755792; doi:10.1371/journal.pone.0340123)
Supplement: S2 File — The dataset utilized in this study is organized into two main folders, categorizing driving scenarios into straight driving and turning maneuvers. These folders contain the raw, unprocessed behavioral data. For a detailed description of the variables and format within the.xlsx files, please refer to the accompanying readme.txt file. (ZIP) [file pone.0340123.s002.zip › DataSetForPimitiveExaction-2/turning/d3c24_w_2.xlsx]

## Sheet: Sheet1
2610.14	-36131	-14552.6	0.0326889	0.623394	-0.00288958	0.146148
2610.16	-36131	-14552.6	0.0465081	0.703119	-0.00391082	0.0653106
2610.17	-36131	-14552.6	0.0601113	0.762923	-0.00766484	0.00149329
2610.19	-36131	-14552.6	0.0731359	0.807878	-0.0102885	-0.0474725
2610.21	-36131	-14552.6	0.0836134	0.838361	-0.00992273	-0.0823517
2610.23	-36131	-14552.6	0.0971124	0.863223	-0.0100206	-0.109701
2610.24	-36131	-14552.6	0.111577	0.88154	-0.00999482	-0.131179
2610.26	-36131	-14552.6	0.129374	0.892851	-0.0100015	-0.147883
2610.28	-36131	-14552.6	0.145976	0.89909	-0.00999959	-0.159526
2610.29	-36131	-14552.6	0.161903	0.904771	-0.0100001	-0.168397
2610.31	-36131	-14552.6	0.175591	0.908433	-0.00999997	-0.173849
2610.33	-36131	-14552.6	0.188488	0.909203	-0.01	-0.17604
2610.34	-36131	-14552.6	0.203703	0.905147	-0.01	-0.176452
2610.36	-36131	-14552.6	0.221312	0.901453	-0.01	-0.176885
2610.38	-36131	-14552.6	0.237974	0.900014	-0.01	-0.178065
2610.4	-36131	-14552.6	0.253586	0.898615	-0.01	-0.179291
2610.41	-36131	-14552.6	0.267079	0.89491	-0.01	-0.179731
2610.43	-36131	-14552.6	0.280498	0.891155	-0.01	-0.180267
2610.45	-36131	-14552.6	0.296658	0.890027	-0.01	-0.181462
2610.46	-36131	-14552.6	0.311192	0.888308	-0.01	-0.182697
2610.48	-36131	-14552.6	0.326079	0.884745	-0.01	-0.182875
2610.5	-36131	-14552.6	0.343762	0.880934	-0.01	-0.18424
2610.51	-36131.1	-14552.6	0.361159	0.880055	-0.01	-0.186589
2610.53	-36131.1	-14552.6	0.375359	0.878099	-0.01	-0.188973
2610.55	-36131.1	-14552.6	0.389236	0.8744	-0.01	-0.189575
2610.57	-36131.1	-14552.6	0.402463	0.870632	-0.01	-0.190207
2610.58	-36131.1	-14552.6	0.418534	0.870135	-0.01	-0.191493
2610.6	-36131.1	-14552.6	0.433226	0.867661	-0.01	-0.19183
2610.62	-36131.1	-14552.6	0.449542	0.864056	-0.01	-0.190944
2610.63	-36131.1	-14552.6	0.463616	0.86082	-0.01	-0.189706
2610.65	-36131.1	-14552.6	0.477493	0.857278	-0.01	-0.189513
2610.67	-36131.1	-14552.6	0.491023	0.85393	-0.01	-0.189552
2610.68	-36131.1	-14552.6	0.504825	0.850416	-0.01	-0.189538
2610.7	-36131.1	-14552.6	0.521485	0.847039	-0.01	-0.189556
2610.72	-36131.1	-14552.6	0.535185	0.843782	-0.01	-0.189494
2610.74	-36131.1	-14552.6	0.548358	0.840188	-0.01	-0.19047
2610.75	-36131.2	-14552.6	0.562523	0.840055	-0.01	-0.191677
2610.77	-36131.2	-14552.6	0.575865	0.836906	-0.01	-0.191761
2610.79	-36131.2	-14552.6	0.59	0.833333	-0.01	-0.190632
2610.8	-36131.2	-14552.6	0.603333	0.83	-0.01	-0.189542
2610.82	-36131.2	-14552.6	0.616667	0.826667	-0.01	-0.189542
2610.84	-36131.2	-14552.6	0.634267	0.823133	-0.01	-0.189539
2610.85	-36131.2	-14552.6	0.647414	0.819795	-0.01	-0.189549
2610.87	-36131.2	-14552.6	0.660785	0.816512	-0.01	-0.189521
2610.89	-36131.2	-14552.6	0.674152	0.81298	-0.01	-0.190916
2610.91	-36131.3	-14552.5	0.688268	0.80605	-0.01	-0.20101
2610.92	-36131.3	-14552.6	0.701631	0.802981	-0.01	-0.220776
2610.94	-36131.3	-14552.5	0.715758	0.799373	-0.01	-0.249191
2610.96	-36131.3	-14552.5	0.729008	0.796086	-0.01	-0.278719
2610.97	-36131.3	-14552.5	0.742327	0.792752	-0.01	-0.312955
2610.99	-36131.3	-14552.5	0.755804	0.789373	-0.01	-0.361909
2611.01	-36131.3	-14552.5	0.769893	0.785907	-0.01	-0.428672
2611.02	-36131.3	-14552.5	0.783083	0.782383	-0.01	-0.503481
2611.04	-36131.3	-14552.5	0.796609	0.779896	-0.01	-0.579019
2611.06	-36131.4	-14552.5	0.810849	0.779369	-0.01	-0.649675
2611.08	-36131.4	-14552.5	0.823173	0.775598	-0.01	-0.709581
2611.09	-36131.4	-14552.5	0.83443	0.77191	-0.01	-0.767633
2611.11	-36131.4	-14552.5	0.84806	0.769913	-0.01	-0.815696
2611.13	-36131.4	-14552.5	0.861564	0.769196	-0.01	-0.854046
2611.14	-36131.4	-14552.5	0.873803	0.765334	-0.01	-0.881419
2611.16	-36131.4	-14552.5	0.885213	0.761958	-0.01	-0.901799
2611.18	-36131.5	-14552.5	0.898825	0.758648	-0.01	-0.916039
2611.19	-36131.5	-14552.5	0.912486	0.7552	-0.01	-0.926533
2611.21	-36131.5	-14552.5	0.926309	0.751787	-0.01	-0.932258
2611.23	-36131.5	-14552.5	0.939896	0.748254	-0.01	-0.934394
2611.25	-36131.5	-14552.5	0.954153	0.745231	-0.01	-0.933805
2611.26	-36131.5	-14552.5	0.965269	0.739761	-0.01	-0.930795
2611.28	-36131.5	-14552.5	0.976684	0.734694	-0.01	-0.927294
2611.3	-36131.6	-14552.5	0.990822	0.731209	-0.01	-0.925131
2611.31	-36131.6	-14552.5	1.00495	0.729999	-0.01	-0.924382
2611.33	-36131.6	-14552.5	1.01571	0.728363	-0.01	-0.922083
2611.35	-36131.6	-14552.4	1.02812	0.724511	-0.01	-0.917807
2611.36	-36131.6	-14552.4	1.04203	0.721173	-0.00999999	-0.913175
2611.38	-36131.6	-14552.4	1.05549	0.717865	-0.01	-0.909615
2611.4	-36131.7	-14552.4	1.06704	0.714371	-0.0099999	-0.906258
2611.41	-36131.7	-14552.4	1.07715	0.710961	-0.0100004	-0.902901
2611.43	-36131.7	-14552.4	1.08669	0.707674	-0.00999857	-0.899676
2611.45	-36131.7	-14552.4	1.09991	0.704155	-0.0100046	-0.896247
2611.47	-36131.7	-14552.4	1.11355	0.700791	-0.00998182	-0.892866
2611.48	-36131.8	-14552.4	1.12704	0.697389	-0.0100681	-0.889846
2611.5	-36131.8	-14552.4	1.13822	0.694207	-0.00979425	-0.884556
2611.52	-36131.8	-14552.4	1.14831	0.68772	-0.012666	-0.878158
2611.53	-36131.8	-14552.4	1.15795	0.683818	-0.016031	-0.870558
2611.55	-36131.8	-14552.4	1.17164	0.680436	-0.0197362	-0.864421
2611.57	-36131.8	-14552.4	1.1851	0.677031	-0.0200691	-0.859934
2611.59	-36131.9	-14552.4	1.19855	0.673794	-0.0199818	-0.856532
2611.6	-36131.9	-14552.4	1.20941	0.670097	-0.0200023	-0.85416
2611.62	-36131.9	-14552.4	1.21942	0.670055	-0.0199994	-0.85197
2611.64	-36131.9	-14552.4	1.22939	0.666906	-0.0200002	-0.849839
2611.65	-36131.9	-14552.3	1.24	0.663333	-0.02	-0.846405
2611.67	-36132	-14552.3	1.25	0.66	-0.02	-0.843137
2611.69	-36132	-14552.3	1.26	0.656667	-0.02	-0.837691
2611.7	-36132	-14552.3	1.27061	0.65313	-0.02	-0.824712
2611.72	-36132	-14552.3	1.28058	0.649805	-0.02	-0.80096
2611.74	-36132.1	-14552.3	1.29059	0.646471	-0.02	-0.753212
2611.76	-36132.1	-14552.3	1.30145	0.642851	-0.02	-0.666725
2611.77	-36132.1	-14552.3	1.3149	0.639913	-0.02	-0.553433
2611.79	-36132.1	-14552.3	1.32836	0.639781	-0.02	-0.431181
2611.81	-36132.1	-14552.3	1.34206	0.635989	-0.02	-0.320492
2611.82	-36132.2	-14552.3	1.35166	0.632774	-0.02	-0.241708
2611.84	-36132.2	-14552.3	1.36187	0.629383	-0.02	-0.182045
2611.86	-36132.2	-14552.3	1.37241	0.625825	-0.02	-0.135456
2611.87	-36132.2	-14552.3	1.38231	0.622702	-0.02	-0.103103
2611.89	-36132.2	-14552.3	1.39248	0.618561	-0.02	-0.0731199
2611.91	-36132.3	-14552.2	1.40303	0.603711	-0.02	-0.0386123
2611.93	-36132.3	-14552.2	1.41284	0.57361	-0.02	-0.00216044
2611.94	-36132.3	-14552.2	1.42328	0.540716	-0.0200001	0.0369301
2611.96	-36132.3	-14552.2	1.43272	0.507428	-0.0199997	0.0770424
2611.98	-36132.4	-14552.2	1.4389	0.470344	-0.0200011	0.119773
2611.99	-36132.4	-14552.2	1.44582	0.416247	-0.0199961	0.176868
2612.01	-36132.4	-14552.2	1.45293	0.337518	-0.0200167	0.248522
2612.03	-36132.4	-14552.2	1.45863	0.254229	-0.019937	0.323586
2612.04	-36132.5	-14552.2	1.4599	0.170979	-0.0202279	0.397981
2612.06	-36132.5	-14552.2	1.46151	0.102484	-0.0186875	0.465229
2612.08	-36132.5	-14552.2	1.46361	0.0423249	-0.0151122	0.522361
2612.1	-36132.5	-14552.2	1.46355	-0.0210338	-0.0114415	0.57825
2612.11	-36132.6	-14552.2	1.4616	-0.075272	-0.00971308	0.626036
2612.13	-36132.6	-14552.2	1.4596	-0.111914	-0.0100763	0.66044
2612.15	-36132.6	-14552.2	1.46034	-0.140617	-0.00998199	0.686164
2612.16	-36132.6	-14552.1	1.45825	-0.162126	-0.010005	0.705316
2612.18	-36132.6	-14552.1	1.45467	-0.180436	-0.00999868	0.718804
2612.2	-36132.7	-14552.1	1.45126	-0.193464	-0.0100003	0.728605
2612.21	-36132.7	-14552.1	1.44782	-0.201444	-0.00999992	0.733437
2612.23	-36132.7	-14552.1	1.44454	-0.205556	-0.01	0.735146
2612.25	-36132.7	-14552.1	1.44104	-0.209157	-0.01	0.734721
2612.27	-36132.8	-14552.1	1.43763	-0.210296	-0.01	0.732686
2612.28	-36132.8	-14552.1	1.43433	-0.209567	-0.01	0.730508
2612.3	-36132.8	-14552.1	1.43085	-0.212644	-0.01	0.728172
2612.32	-36132.8	-14552.1	1.42734	-0.213421	-0.01	0.72615
2612.33	-36132.9	-14552.1	1.42449	-0.213628	-0.01	0.722274
2612.35	-36132.9	-14552.1	1.41777	-0.210522	-0.01	0.717561
2612.37	-36132.9	-14552.1	1.41387	-0.209867	-0.01	0.713205
2612.38	-36132.9	-14552.1	1.41024	-0.210023	-0.01	0.708595
2612.4	-36132.9	-14552.1	1.4101	-0.209994	-0.01	0.704224
2612.42	-36133	-14552	1.40708	-0.210001	-0.01	0.699806
2612.44	-36133	-14552	1.40393	-0.21	-0.01	0.696454
2612.45	-36133	-14552	1.39702	-0.209998	-0.01	0.693016
2612.47	-36133	-14552	1.39349	-0.210006	-0.01	0.689725
2612.49	-36133.1	-14552	1.39021	-0.209976	-0.01	0.686493
2612.5	-36133.1	-14552	1.38667	-0.21	-0.01	0.681917
2612.52	-36133.1	-14552	1.38333	-0.206667	-0.01	0.675381
2612.54	-36133.1	-14552	1.38	-0.203333	-0.01	0.667756
2612.55	-36133.2	-14552	1.37646	-0.1999	-0.0100005	0.660887
2612.57	-36133.2	-14552	1.37314	-0.200027	-0.00999795	0.656672
2612.59	-36133.2	-14552	1.36979	-0.199993	-0.0100077	0.653357
2612.61	-36133.2	-14552	1.36626	-0.200004	-0.00993997	0.648697
2612.62	-36133.2	-14552	1.36295	-0.199998	-0.0102336	0.644361
2612.64	-36133.3	-14552	1.35959	-0.200005	-0.0137688	0.640065
2612.66	-36133.3	-14551.9	1.35606	-0.199969	-0.0173511	0.636699
2612.67	-36133.3	-14551.9	1.35276	-0.200115	-0.0202122	0.63333
2612.69	-36133.3	-14551.9	1.34937	-0.199528	-0.0199385	0.626877
2612.71	-36133.4	-14551.9	1.3459	-0.189572	-0.0200572	0.612381
2612.72	-36133.4	-14551.9	1.34241	-0.16786	-0.0198464	0.585703
2612.74	-36133.4	-14551.9	1.3398	-0.125323	-0.0206036	0.531577
2612.76	-36133.4	-14551.9	1.3399	-0.0312448	-0.0243625	0.438817
2612.78	-36133.4	-14551.9	1.34072	0.0966359	-0.0277937	0.321269
2612.79	-36133.5	-14551.9	1.34428	0.231203	-0.0302597	0.196745
2612.81	-36133.5	-14551.9	1.34874	0.334212	-0.0299225	0.0893178
2612.83	-36133.5	-14551.9	1.35574	0.402417	-0.0300209	0.0143987
2612.84	-36133.5	-14551.9	1.36246	0.458027	-0.0299938	-0.0428838
2612.86	-36133.5	-14551.9	1.36954	0.497255	-0.0300062	-0.0871009
2612.88	-36133.6	-14551.9	1.37577	0.52324	-0.0299819	-0.118945
2612.89	-36133.6	-14551.9	1.38411	0.545914	-0.0300639	-0.145767
2612.91	-36133.6	-14551.9	1.39486	0.564114	-0.0297296	-0.166528
2612.93	-36133.7	-14551.8	1.4046	0.573395	-0.031364	-0.180311
2612.95	-36133.7	-14551.8	1.41502	0.580172	-0.0347553	-0.190875
2612.96	-36133.7	-14551.8	1.42529	0.585348	-0.0402144	-0.199227
2612.98	-36133.7	-14551.8	1.43562	0.588654	-0.0454251	-0.205913
2613	-36133.7	-14551.8	1.44594	0.590558	-0.0488483	-0.210386
2613.01	-36133.8	-14551.8	1.45589	0.588189	-0.0502447	-0.211598
2613.03	-36133.8	-14551.8	1.46581	0.584689	-0.0499401	-0.210745
2613.05	-36133.8	-14551.8	1.47628	0.58125	-0.049996	-0.209467
2613.06	-36133.8	-14551.8	1.48645	0.577847	-0.0500726	-0.209078
2613.08	-36133.9	-14551.8	1.49688	0.574373	-0.0497426	-0.209172
2613.1	-36133.9	-14551.8	1.5071	0.570967	-0.0522008	-0.209122
2613.12	-36133.9	-14551.8	1.51706	0.567645	-0.0556572	-0.20924
2613.13	-36133.9	-14551.8	1.52701	0.564336	-0.0592881	-0.208436
2613.15	-36134	-14551.8	1.53746	0.560822	-0.060128	-0.207252
2613.17	-36134	-14551.8	1.5479	0.557461	-0.0599841	-0.206055
2613.18	-36134	-14551.8	1.55551	0.553954	-0.0599475	-0.205851
2613.2	-36134	-14551.7	1.5622	0.550581	-0.0602307	-0.205891
2613.22	-36134.1	-14551.7	1.56863	0.547252	-0.0572678	-0.20588
2613.23	-36134.1	-14551.7	1.57809	0.543939	-0.054209	-0.205882
2613.25	-36134.1	-14551.7	1.58879	0.540408	-0.0473876	-0.205886
2613.27	-36134.1	-14551.7	1.5988	0.537066	-0.0436926	-0.205868
2613.29	-36134.2	-14551.7	1.60938	0.533539	-0.0401292	-0.205911
2613.3	-36134.2	-14551.7	1.61943	0.530192	-0.0399717	-0.204864
2613.32	-36134.2	-14551.7	1.62936	0.526871	-0.0399849	-0.203775
2613.34	-36134.2	-14551.7	1.64	0.523333	-0.04	-0.202614
2613.35	-36134.3	-14551.7	1.64667	0.52	-0.0366667	-0.202614
2613.37	-36134.3	-14551.7	1.65333	0.516667	-0.0333333	-0.202614
2613.39	-36134.3	-14551.7	1.66051	0.512996	-0.0299003	-0.201463
2613.4	-36134.4	-14551.7	1.67059	0.506362	-0.0300265	-0.200329
2613.42	-36134.4	-14551.6	1.68064	0.503157	-0.0299936	-0.198157
2613.44	-36134.4	-14551.6	1.69099	0.49958	-0.029999	-0.197027
2613.46	-36134.4	-14551.6	1.6974	0.496285	-0.0300159	-0.196047
2613.47	-36134.5	-14551.6	1.70411	0.492927	-0.0299376	-0.196001
2613.49	-36134.5	-14551.6	1.71155	0.489359	-0.0303803	-0.194807
2613.51	-36134.5	-14551.6	1.7219	0.486223	-0.0339455	-0.19356
2613.52	-36134.5	-14551.6	1.73141	0.482202	-0.0373676	-0.191441
2613.54	-36134.6	-14551.6	1.73827	0.475515	-0.0402708	-0.19036
2613.56	-36134.6	-14551.6	1.7447	0.472668	-0.0399607	-0.189434
2613.57	-36134.6	-14551.6	1.75238	0.469105	-0.0398879	-0.189644
2613.59	-36134.7	-14551.6	1.76238	0.465879	-0.0406978	-0.189105
2613.61	-36134.7	-14551.6	1.76853	0.461489	-0.0443809	-0.186545
2613.62	-36134.7	-14551.6	1.77528	0.455309	-0.0476665	-0.182717
2613.64	-36134.8	-14551.5	1.78323	0.452226	-0.0512823	-0.178681
2613.66	-36134.8	-14551.5	1.79377	0.44882	-0.0542108	-0.177081
2613.68	-36134.8	-14551.5	1.80273	0.445427	-0.0590942	-0.176391
2613.69	-36134.8	-14551.5	1.80939	0.441931	-0.0651228	-0.176498
2613.71	-36134.9	-14551.5	1.81605	0.438654	-0.0679054	-0.176448
2613.73	-36134.9	-14551.5	1.82289	0.435205	-0.0715041	-0.176533
2613.74	-36134.9	-14551.5	1.82995	0.431761	-0.0748271	-0.176101
2613.76	-36135	-14551.5	1.83607	0.428372	-0.078567	-0.174537
2613.78	-36135	-14551.5	1.845	0.425306	-0.0799787	-0.171593
2613.8	-36135	-14551.5	1.85392	0.419778	-0.0815272	-0.168493
2613.81	-36135	-14551.5	1.8601	0.414569	-0.0848397	-0.167576
2613.83	-36135.1	-14551.5	1.86684	0.411704	-0.0901967	-0.168126
2613.85	-36135.1	-14551.5	1.87376	0.408003	-0.0954325	-0.170201
2613.86	-36135.1	-14551.5	1.88058	0.405101	-0.0988333	-0.171115
2613.88	-36135.2	-14551.4	1.8875	0.399099	-0.100286	-0.171564
2613.9	-36135.2	-14551.4	1.89436	0.394211	-0.0996357	-0.173293
2613.91	-36135.2	-14551.4	1.90093	0.391276	-0.102069	-0.177337
2613.93	-36135.3	-14551.4	1.90793	0.387687	-0.105274	-0.185101
2613.95	-36135.3	-14551.4	1.91475	0.384297	-0.111774	-0.191339
2613.97	-36135.3	-14551.4	1.92132	0.381011	-0.113599	-0.196345
2613.98	-36135.4	-14551.4	1.92837	0.377471	-0.113608	-0.19661
2614	-36135.4	-14551.4	1.93504	0.374193	-0.11047	-0.194498
2614.02	-36135.4	-14551.4	1.94206	0.370466	-0.112158	-0.19137
2614.03	-36135.5	-14551.4	1.94595	0.370104	-0.116313	-0.188838
2614.05	-36135.5	-14551.4	1.95203	0.367381	-0.116738	-0.185973
2614.07	-36135.5	-14551.4	1.95888	0.363882	-0.116716	-0.180011
2614.08	-36135.6	-14551.4	1.96537	0.36062	-0.116399	-0.171563
2614.1	-36135.6	-14551.3	1.97271	0.357059	-0.119634	-0.162272
2614.12	-36135.6	-14551.3	1.97616	0.353787	-0.120257	-0.154327
2614.14	-36135.7	-14551.3	1.98288	0.350098	-0.116892	-0.149463
2614.15	-36135.7	-14551.3	1.98963	0.350054	-0.113514	-0.146117
2614.17	-36135.7	-14551.3	1.99622	0.346906	-0.110231	-0.143948
2614.19	-36135.8	-14551.3	2.00333	0.343333	-0.106667	-0.140523
2614.2	-36135.8	-14551.3	2.00667	0.34	-0.106667	-0.137255
2614.22	-36135.8	-14551.3	2.01333	0.336667	-0.106667	-0.133987
2614.24	-36135.9	-14551.3	2.01694	0.33313	-0.110231	-0.130547
2614.25	-36135.9	-14551.3	2.02375	0.329805	-0.113511	-0.12845
2614.27	-36135.9	-14551.3	2.03039	0.326471	-0.116903	-0.127418
2614.29	-36136	-14551.3	2.03757	0.322851	-0.120169	-0.127546
2614.31	-36136	-14551.2	2.04378	0.319913	-0.119972	-0.128645
2614.32	-36136	-14551.2	2.04738	0.319781	-0.119944	-0.129885
2614.34	-36136.1	-14551.2	2.05412	0.315987	-0.120406	-0.131999
2614.36	-36136.1	-14551.2	2.05767	0.312779	-0.123832	-0.135285
2614.37	-36136.1	-14551.2	2.0641	0.309367	-0.127816	-0.154382
2614.39	-36136.2	-14551.2	2.06809	0.30591	-0.134319	-0.203374
2614.41	-36136.2	-14551.2	2.07425	0.302382	-0.138024	-0.284618
2614.42	-36136.2	-14551.2	2.07818	0.299898	-0.144447	-0.384607
2614.44	-36136.3	-14551.2	2.08451	0.299357	-0.147734	-0.493119
2614.46	-36136.3	-14551.2	2.08848	0.29565	-0.150296	-0.602337
2614.48	-36136.3	-14551.2	2.09442	0.292162	-0.149912	-0.732988
2614.49	-36136.4	-14551.2	2.09862	0.289902	-0.150056	-0.893793
2614.51	-36136.4	-14551.2	2.10464	0.289205	-0.149829	-1.06668
2614.53	-36136.4	-14551.2	2.10905	0.28533	-0.150785	-1.22514
2614.54	-36136.5	-14551.1	2.11486	0.281964	-0.155914	-1.36452
2614.56	-36136.5	-14551.1	2.11923	0.278628	-0.162694	-1.47449
2614.58	-36136.5	-14551.1	2.12515	0.275272	-0.1698	-1.57138
2614.59	-36136.6	-14551.1	2.12814	0.271485	-0.175181	-1.65035
2614.61	-36136.6	-14551.1	2.13166	0.269753	-0.17833	-1.70536
2614.63	-36136.7	-14551.1	2.13466	0.269998	-0.180547	-1.74057
2614.65	-36136.7	-14551.1	2.14032	0.270254	-0.178259	-1.7529
2614.66	-36136.7	-14551.1	2.14505	0.268489	-0.17596	-1.74277
2614.68	-36136.8	-14551.1	2.15021	0.264855	-0.179236	-1.72117
2614.7	-36136.8	-14551.1	2.15519	0.261471	-0.190108	-1.69835
2614.71	-36136.8	-14551.1	2.16055	0.25802	-0.206949	-1.68304
2614.73	-36136.9	-14551.1	2.16569	0.254649	-0.219877	-1.67199
2614.75	-36136.9	-14551.1	2.16875	0.2509	-0.230246	-1.66661
2614.76	-36136.9	-14551.1	2.17225	0.249722	-0.236121	-1.66801
2614.78	-36137	-14551.1	2.17528	0.250325	-0.236986	-1.67624
2614.8	-36137	-14551.1	2.18159	0.247695	-0.234494	-1.68821
2614.82	-36137	-14551.1	2.1855	0.244692	-0.232009	-1.70054
2614.83	-36137.1	-14551	2.19174	0.238144	-0.244012	-1.71643
2614.85	-36137.1	-14551	2.19609	0.234246	-0.276812	-1.72936
2614.87	-36137.2	-14551	2.19914	0.228135	-0.321702	-1.74181
2614.88	-36137.2	-14551	2.20272	0.223963	-0.371798	-1.75704
2614.9	-36137.2	-14551	2.20609	0.218196	-0.415063	-1.77892
2614.92	-36137.3	-14551	2.20939	0.208434	-0.46948	-1.80428
2614.93	-36137.3	-14551	2.21292	0.198185	-0.526981	-1.83674
2614.95	-36137.4	-14551	2.21628	0.184392	-0.573224	-1.87428
2614.97	-36137.4	-14551	2.21959	0.180525	-0.588905	-1.91824
2614.99	-36137.4	-14551	2.22313	0.173517	-0.599616	-1.96293
2615	-36137.5	-14551	2.22647	0.176453	-0.602854	-1.99027
2615.02	-36137.5	-14551	2.2298	0.176718	-0.616129	-1.99994
2615.04	-36137.6	-14551	2.23333	0.176667	-0.616667	-1.99564
2615.05	-36137.6	-14551	2.23667	0.176667	-0.61	-1.98802
2615.07	-36137.6	-14551	2.24	0.18	-0.583333	-1.98148
2615.09	-36137.7	-14551	2.24354	0.187121	-0.547708	-1.97688
2615.1	-36137.7	-14551	2.24686	0.193599	-0.50381	-1.9725
2615.12	-36137.7	-14551	2.25021	0.196879	-0.44989	-1.96691
2615.14	-36137.8	-14551	2.25366	0.200186	-0.389699	-1.95868
2615.16	-36137.8	-14551	2.25735	0.19995	-0.333663	-1.94992
2615.17	-36137.8	-14551	2.26394	0.200013	-0.280294	-1.93986
2615.19	-36137.9	-14551	2.2672	0.199993	-0.228135	-1.93017
2615.21	-36137.9	-14551	2.2706	0.200008	-0.18683	-1.91943
2615.22	-36138	-14551	2.27395	0.199975	-0.154884	-1.91348
2615.24	-36138	-14550.9	2.27748	0.200127	-0.132909	-1.85449
2615.26	-36138	-14551	2.28077	0.199475	-0.126281	-1.55963
2615.27	-36138.1	-14551	2.28416	0.195773	-0.132775	-1.08509
2615.29	-36138.1	-14550.9	2.28767	0.192367	-0.147653	-0.56791
2615.31	-36138.2	-14550.9	2.29096	0.188956	-0.167334	-0.381909
2615.33	-36138.2	-14550.9	2.29437	0.185915	-0.200873	-0.286575
2615.34	-36138.2	-14550.9	2.29787	0.180705	-0.241515	-0.197888
2615.36	-36138.3	-14550.9	2.30117	0.176289	-0.286217	-0.0362804
2615.38	-36138.3	-14550.9	2.30453	0.158244	-0.333309	0.0873739
2615.39	-36138.4	-14550.9	2.3083	0.0983446	-0.37701	0.212875
2615.41	-36138.4	-14550.9	2.31022	0.000968342	-0.406151	0.400916
2615.43	-36138.4	-14550.9	2.31012	-0.117395	-0.424233	0.642827
2615.44	-36138.5	-14550.9	2.30889	-0.219267	-0.439588	0.876406
2615.46	-36138.5	-14550.9	2.30406	-0.329476	-0.45476	1.05776
2615.48	-36138.6	-14550.9	2.29515	-0.478223	-0.467897	1.2416
2615.5	-36138.6	-14550.9	2.28479	-0.657026	-0.470156	1.42694
2615.51	-36138.6	-14550.9	2.27349	-0.835914	-0.457294	1.5984
2615.53	-36138.7	-14550.9	2.25805	-0.99496	-0.434908	1.74899
2615.55	-36138.7	-14550.9	2.24086	-1.13568	-0.407315	1.87933
2615.56	-36138.8	-14550.9	2.22158	-1.24972	-0.372318	1.98871
2615.58	-36138.8	-14550.9	2.20207	-1.34615	-0.332287	2.07511
2615.6	-36138.8	-14550.9	2.17862	-1.43035	-0.283894	2.14786
2615.61	-36138.9	-14550.9	2.15598	-1.48388	-0.237495	2.19788
2615.63	-36138.9	-14550.9	2.12372	-1.51674	-0.182499	2.22296
2615.65	-36138.9	-14550.9	2.09454	-1.53031	-0.139919	2.22951
2615.66	-36139	-14550.9	2.07573	-1.52597	-0.118705	2.22396
2615.68	-36139	-14550.9	2.05355	-1.51685	-0.0985964	2.21351
2615.7	-36139	-14550.9	2.02647	-1.50629	-0.0775037	2.2013
2615.72	-36139.1	-14550.9	1.9997	-1.49247	-0.0636949	2.18822
2615.73	-36139.1	-14550.9	1.97439	-1.47866	-0.0621033	2.17614
2615.75	-36139.1	-14550.9	1.94961	-1.46978	-0.0750388	2.16725
2615.77	-36139.2	-14550.9	1.92452	-1.46427	-0.0985725	2.16263
2615.78	-36139.2	-14550.9	1.89856	-1.45857	-0.12715	2.16268
2615.8	-36139.2	-14550.9	1.87291	-1.45371	-0.161972	2.16613
2615.82	-36139.3	-14550.9	1.84906	-1.45185	-0.205248	2.17128
2615.84	-36139.3	-14550.9	1.82607	-1.45035	-0.248753	2.17779
2615.85	-36139.3	-14550.9	1.80238	-1.44615	-0.28292	2.1857
2615.87	-36139.4	-14550.9	1.7781	-1.44332	-0.31163	2.19446
2615.89	-36139.4	-14551	1.75384	-1.44678	-0.340424	2.20343
2615.9	-36139.4	-14551	1.73	-1.45333	-0.36	2.21242
2615.92	-36139.5	-14551	1.70669	-1.45861	-0.360808	2.22148
2615.94	-36139.5	-14551	1.68333	-1.46333	-0.35	2.23094
2615.95	-36139.5	-14551	1.65938	-1.46925	-0.336396	2.24101
2615.97	-36139.6	-14551	1.63525	-1.4772	-0.318787	2.25113
2615.99	-36139.6	-14551	1.61132	-1.48729	-0.295341	2.26077
2616.01	-36139.6	-14551	1.58712	-1.49787	-0.270529	2.27017
2616.02	-36139.6	-14551	1.56224	-1.50776	-0.247167	2.27937
2616.04	-36139.7	-14551	1.53703	-1.51792	-0.219652	2.28733
2616.06	-36139.7	-14551	1.51164	-1.52878	-0.183022	2.29335
2616.07	-36139.7	-14551	1.48522	-1.53808	-0.138275	2.2982
2616.09	-36139.7	-14551	1.45757	-1.54477	-0.0891275	2.30268
2616.11	-36139.8	-14551	1.43043	-1.55191	-0.0432701	2.30718
2616.12	-36139.8	-14551	1.40471	-1.56174	-0.00739377	2.31231
2616.14	-36139.8	-14551	1.37902	-1.57369	0.0150269	2.31933
2616.16	-36139.8	-14551	1.35245	-1.5878	0.0226475	2.32881
2616.18	-36139.9	-14551	1.32532	-1.60578	0.0171587	2.34004
2616.19	-36139.9	-14551	1.2979	-1.62694	0.00301981	2.35263
2616.21	-36139.9	-14551	1.27017	-1.64636	-0.0111274	2.36691
2616.23	-36139.9	-14551	1.24197	-1.66357	-0.02009	2.38302
2616.24	-36139.9	-14551	1.21302	-1.68522	-0.024345	2.40078
2616.26	-36140	-14551	1.18365	-1.71312	-0.0236029	2.42017
2616.28	-36140	-14551	1.15505	-1.74121	-0.0158638	2.44148
2616.29	-36140	-14551	1.12702	-1.76739	-0.0021631	2.46403
2616.31	-36140	-14551	1.09761	-1.79516	0.012576	2.48595
2616.33	-36140	-14551	1.06651	-1.82364	0.0273685	2.50541
2616.35	-36140.1	-14551	1.03555	-1.84607	0.0463834	2.52081
2616.36	-36140.1	-14551	1.00487	-1.85958	0.0707379	2.53099
2616.38	-36140.1	-14551.1	0.972718	-1.86592	0.0979774	2.5353
2616.4	-36140.1	-14551.1	0.939769	-1.86714	0.127214	2.53428
2616.41	-36140.1	-14551.1	0.908806	-1.86536	0.159081	2.52949
2616.43	-36140.2	-14551.1	0.879226	-1.86182	0.192752	2.52211
2616.45	-36140.2	-14551.1	0.847879	-1.85714	0.22617	2.51297
2616.46	-36140.2	-14551.1	0.81487	-1.85188	0.256936	2.5027
2616.48	-36140.2	-14551.1	0.782779	-1.8466	0.282534	2.49182
2616.5	-36140.2	-14551.1	0.752175	-1.84148	0.302055	2.48052
2616.52	-36140.2	-14551.1	0.722223	-1.83647	0.315619	2.46883
2616.53	-36140.2	-14551.1	0.692241	-1.83148	0.322652	2.45677
2616.55	-36140.2	-14551.1	0.661708	-1.8264	0.322336	2.44437
2616.57	-36140.2	-14551.1	0.63067	-1.82122	0.315627	2.43133
2616.58	-36140.3	-14551.1	0.59951	-1.81603	0.304601	2.4172
2616.6	-36140.3	-14551.1	0.568697	-1.81089	0.292112	2.4024
2616.62	-36140.3	-14551.1	0.538603	-1.80587	0.281014	2.38757
2616.63	-36140.3	-14551.1	0.50867	-1.80089	0.27156	2.37214
2616.65	-36140.3	-14551.1	0.478088	-1.79582	0.263183	2.35529
2616.67	-36140.3	-14551.1	0.446999	-1.79062	0.257132	2.33759
2616.69	-36140.3	-14551.1	0.415911	-1.78531	0.254741	2.32008
2616.7	-36140.3	-14551.1	0.38513	-1.78028	0.253458	2.30276
2616.72	-36140.3	-14551.1	0.354847	-1.77573	0.25065	2.28559
2616.74	-36140.3	-14551.1	0.32507	-1.77038	0.249868	2.2699
2616.75	-36140.3	-14551.1	0.29573	-1.7636	0.254686	2.25653
2616.77	-36140.3	-14551.1	0.266667	-1.76	0.26	2.24183
2616.79	-36140.3	-14551.1	0.237646	-1.7614	0.260458	2.22423
2616.8	-36140.4	-14551.1	0.208252	-1.75214	0.260067	2.21571
2616.82	-36140.4	-14551.1	0.17826	-1.7277	0.265565	2.21734
2616.84	-36140.4	-14551.1	0.148247	-1.73575	0.285011	2.18217
2616.86	-36140.4	-14551.1	0.118799	-1.77947	0.316674	2.07102
2616.87	-36140.4	-14551.1	0.0899735	-1.67651	0.325083	1.90454
2616.89	-36140.4	-14551.1	0.0625736	-1.32008	0.288448	1.70328
2616.91	-36140.4	-14551.1	0.039809	-0.92622	0.243474	1.45233
