# Supplementary material for: Extraction of driving behavior primitives considering driver expectation and vehicle dynamics
Source: PLoS One. 2025 Dec 31;20(12):e0340123. doi: 10.1371/journal.pone.0340123 (PMC12755792; doi:10.1371/journal.pone.0340123)
Supplement: S2 File — The dataset utilized in this study is organized into two main folders, categorizing driving scenarios into straight driving and turning maneuvers. These folders contain the raw, unprocessed behavioral data. For a detailed description of the variables and format within the.xlsx files, please refer to the accompanying readme.txt file. (ZIP) [file pone.0340123.s002.zip › DataSetForPimitiveExaction-2/turning/d3c28_w_4.xlsx]

## Sheet: Sheet1
2595.98	-36229.2	-14784.8	0.0407443	0.63105	0.022129	-0.0770335
2596	-36229.2	-14784.8	0.0528693	0.708865	0.0255931	-0.136822
2596.01	-36229.2	-14784.8	0.066235	0.772344	0.029309	-0.193106
2596.03	-36229.2	-14784.8	0.0801363	0.815387	0.0326901	-0.243556
2596.05	-36229.2	-14784.8	0.093395	0.845029	0.0349192	-0.281964
2596.06	-36229.2	-14784.8	0.106692	0.865964	0.0363467	-0.30943
2596.08	-36229.2	-14784.8	0.121418	0.881363	0.0378315	-0.33035
2596.1	-36229.2	-14784.8	0.1372	0.891986	0.0396467	-0.34628
2596.12	-36229.2	-14784.8	0.152905	0.897655	0.041685	-0.3575
2596.13	-36229.2	-14784.8	0.168222	0.899865	0.0432292	-0.365253
2596.15	-36229.2	-14784.8	0.183223	0.900553	0.0435539	-0.371024
2596.17	-36229.2	-14784.8	0.198218	0.900129	0.0433393	-0.375385
2596.18	-36229.2	-14784.8	0.21353	0.898601	0.0434931	-0.378608
2596.2	-36229.2	-14784.8	0.229082	0.896762	0.0433742	-0.381127
2596.22	-36229.2	-14784.8	0.244653	0.895329	0.0420713	-0.38339
2596.23	-36229.2	-14784.8	0.26	0.893333	0.04	-0.385621
2596.25	-36229.2	-14784.8	0.274995	0.889913	0.0379554	-0.387897
2596.27	-36229.2	-14784.8	0.29	0.886667	0.0366667	-0.389978
2596.29	-36229.2	-14784.8	0.305366	0.885009	0.0365283	-0.391679
2596.3	-36229.2	-14784.8	0.320914	0.883175	0.0366606	-0.393353
2596.32	-36229.2	-14784.8	0.3364	0.879643	0.0363893	-0.395224
2596.34	-36229.2	-14784.8	0.35181	0.876384	0.0367962	-0.396628
2596.35	-36229.2	-14784.8	0.367051	0.874857	0.0385496	-0.397165
2596.37	-36229.2	-14784.8	0.381672	0.873015	0.0401119	-0.397702
2596.39	-36229.2	-14784.8	0.395467	0.869446	0.0402907	-0.398858
2596.4	-36229.2	-14784.9	0.409094	0.866245	0.0399574	-0.399923
2596.42	-36229.2	-14784.9	0.422948	0.864697	0.0399265	-0.400435
2596.44	-36229.3	-14784.9	0.436439	0.862688	0.0400146	-0.401077
2596.45	-36229.3	-14784.9	0.449504	0.85915	0.0400199	-0.402218
2596.47	-36229.3	-14784.9	0.463426	0.856121	0.0399962	-0.403244
2596.49	-36229.3	-14784.9	0.47882	0.854571	0.0399951	-0.403805
2596.51	-36229.3	-14784.9	0.494616	0.852573	0.0400012	-0.404309
2596.52	-36229.3	-14784.9	0.510082	0.849124	0.0400012	-0.404934
2596.54	-36229.3	-14784.9	0.525408	0.845403	0.0399997	-0.405308
2596.56	-36229.3	-14784.9	0.540547	0.842092	0.0399998	-0.405299
2596.57	-36229.3	-14784.9	0.554986	0.838827	0.0399999	-0.405206
2596.59	-36229.3	-14784.9	0.56868	0.835389	0.0399996	-0.405206
2596.61	-36229.3	-14784.9	0.582318	0.831899	0.0400007	-0.405246
2596.62	-36229.3	-14784.9	0.596116	0.828457	0.0400017	-0.405257
2596.64	-36229.3	-14785	0.609638	0.825097	0.0399967	-0.40518
2596.66	-36229.3	-14785	0.6229	0.821779	0.0399934	-0.405134
2596.68	-36229.3	-14785	0.636428	0.818391	0.0400125	-0.40542
2596.69	-36229.3	-14785	0.650235	0.814941	0.0400229	-0.406025
2596.71	-36229.3	-14785	0.663775	0.811557	0.0399472	-0.406604
2596.73	-36229.3	-14785	0.67704	0.80824	0.0399121	-0.407116
2596.74	-36229.3	-14785	0.690525	0.804869	0.0401969	-0.407797
2596.76	-36229.3	-14785	0.704311	0.801423	0.0402984	-0.408416
2596.78	-36229.3	-14785	0.718091	0.797976	0.0390925	-0.408346
2596.8	-36229.4	-14785	0.73181	0.794546	0.0371589	-0.407669
2596.81	-36229.4	-14785.1	0.745604	0.791104	0.0363058	-0.407003
2596.83	-36229.4	-14785.1	0.759346	0.787668	0.0365578	-0.406477
2596.85	-36229.4	-14785.1	0.772773	0.784288	0.0367872	-0.405904
2596.86	-36229.4	-14785.1	0.786058	0.780968	0.0367135	-0.405353
2596.88	-36229.4	-14785.1	0.799592	0.777673	0.0365648	-0.405045
2596.9	-36229.4	-14785.1	0.813399	0.774206	0.0366013	-0.405136
2596.91	-36229.4	-14785.1	0.82728	0.770395	0.0369776	-0.405687
2596.93	-36229.4	-14785.1	0.840962	0.767094	0.0368443	-0.406265
2596.95	-36229.4	-14785.2	0.854239	0.765322	0.0352065	-0.406327
2596.97	-36229.4	-14785.2	0.867582	0.76376	0.0334688	-0.406278
2596.98	-36229.4	-14785.2	0.881531	0.760563	0.0335045	-0.406762
2597	-36229.4	-14785.2	0.895157	0.756992	0.0334939	-0.407368
2597.02	-36229.4	-14785.2	0.907261	0.755057	0.0308073	-0.407432
2597.03	-36229.4	-14785.2	0.91864	0.753583	0.0270379	-0.407383
2597.05	-36229.5	-14785.2	0.930525	0.750689	0.0247412	-0.407856
2597.07	-36229.5	-14785.2	0.942632	0.746889	0.023415	-0.408472
2597.08	-36229.5	-14785.3	0.954414	0.743315	0.0217776	-0.40864
2597.1	-36229.5	-14785.3	0.966667	0.74	0.02	-0.408497
2597.12	-36229.5	-14785.3	0.980081	0.736694	0.0184648	-0.408371
2597.14	-36229.5	-14785.3	0.993333	0.733333	0.0166667	-0.408497
2597.15	-36229.5	-14785.3	1.00527	0.72991	0.0139195	-0.408995
2597.17	-36229.5	-14785.3	1.01743	0.726464	0.0097028	-0.40962
2597.19	-36229.5	-14785.3	1.03116	0.723033	0.00417065	-0.410151
2597.2	-36229.5	-14785.4	1.04488	0.719594	-0.000400304	-0.410759
2597.22	-36229.5	-14785.4	1.05716	0.716142	-0.00243089	-0.411484
2597.24	-36229.6	-14785.4	1.0687	0.71274	-0.00356356	-0.411749
2597.25	-36229.6	-14785.4	1.08029	0.709413	-0.0052192	-0.411249
2597.27	-36229.6	-14785.4	1.0921	0.706071	-0.00694548	-0.410575
2597.29	-36229.6	-14785.4	1.10411	0.702649	-0.00847132	-0.410098
2597.31	-36229.6	-14785.5	1.11616	0.699184	-0.0106065	-0.40936
2597.32	-36229.6	-14785.5	1.12817	0.695731	-0.0138746	-0.408178
2597.34	-36229.6	-14785.5	1.14022	0.692349	-0.0178954	-0.407167
2597.36	-36229.6	-14785.5	1.15212	0.689031	-0.0217129	-0.406628
2597.37	-36229.6	-14785.5	1.16308	0.685664	-0.0235861	-0.406163
2597.39	-36229.6	-14785.5	1.17317	0.682216	-0.0233542	-0.405569
2597.41	-36229.6	-14785.6	1.18402	0.67881	-0.0236783	-0.405092
2597.42	-36229.7	-14785.6	1.19615	0.675423	-0.0255616	-0.405003
2597.44	-36229.7	-14785.6	1.2082	0.671804	-0.0272062	-0.405525
2597.46	-36229.7	-14785.6	1.21975	0.668274	-0.0284952	-0.406258
2597.48	-36229.7	-14785.6	1.23168	0.665866	-0.0316609	-0.406089
2597.49	-36229.7	-14785.7	1.2439	0.664371	-0.0370295	-0.406064
2597.51	-36229.7	-14785.7	1.25502	0.662021	-0.0423585	-0.410049
2597.53	-36229.7	-14785.7	1.26511	0.658435	-0.0459065	-0.422861
2597.54	-36229.7	-14785.7	1.27586	0.654803	-0.0467031	-0.450143
2597.56	-36229.7	-14785.7	1.28766	0.651529	-0.0448381	-0.497506
2597.58	-36229.7	-14785.8	1.29967	0.648228	-0.041369	-0.570355
2597.59	-36229.8	-14785.8	1.31165	0.644771	-0.0377654	-0.671342
2597.61	-36229.8	-14785.8	1.32394	0.64129	-0.0357758	-0.800125
2597.63	-36229.8	-14785.8	1.33601	0.63786	-0.0360613	-0.949275
2597.64	-36229.8	-14785.8	1.34678	0.634502	-0.0383714	-1.10659
2597.66	-36229.8	-14785.9	1.35655	0.631178	-0.0419604	-1.26944
2597.68	-36229.8	-14785.9	1.36652	0.627819	-0.0456672	-1.44125
2597.7	-36229.8	-14785.9	1.37692	0.624371	-0.0471268	-1.61883
2597.71	-36229.8	-14785.9	1.38736	0.620818	-0.0435129	-1.7946
2597.73	-36229.8	-14785.9	1.39762	0.617406	-0.0355418	-1.96301
2597.75	-36229.9	-14786	1.40764	0.614403	-0.0258351	-2.12014
2597.76	-36229.9	-14786	1.41762	0.611003	-0.0157067	-2.26573
2597.78	-36229.9	-14786	1.42785	0.606125	-0.00589188	-2.40078
2597.8	-36229.9	-14786	1.43819	0.600821	0.00221117	-2.52189
2597.82	-36229.9	-14786	1.44832	0.596878	0.00718061	-2.6247
2597.83	-36229.9	-14786.1	1.45825	0.593869	0.00969406	-2.71304
2597.85	-36229.9	-14786.1	1.46817	0.590625	0.0112515	-2.79353
2597.87	-36229.9	-14786.1	1.47821	0.587234	0.0129494	-2.86855
2597.88	-36229.9	-14786.1	1.48844	0.584133	0.0156219	-2.93877
2597.9	-36230	-14786.1	1.49878	0.58052	0.0194724	-3.0054
2597.92	-36230	-14786.2	1.50909	0.575465	0.0243601	-3.06926
2597.93	-36230	-14786.2	1.51939	0.570266	0.029689	-3.12755
2597.95	-36230	-14786.2	1.52969	0.566525	0.0348243	-3.17707
2597.97	-36230	-14786.2	1.53946	0.563518	0.0397171	-3.21887
2597.99	-36230	-14786.3	1.54825	0.560126	0.0445753	-3.25453
2598	-36230	-14786.3	1.55667	0.556667	0.05	-3.28214
2598.02	-36230	-14786.3	1.56534	0.553537	0.0565034	-3.29979
2598.04	-36230.1	-14786.3	1.57381	0.549733	0.0637729	-3.30981
2598.05	-36230.1	-14786.4	1.58181	0.544592	0.0715677	-3.31479
2598.07	-36230.1	-14786.4	1.59056	0.539763	0.0805797	-3.31465
2598.09	-36230.1	-14786.4	1.60088	0.536459	0.0915944	-3.30951
2598.1	-36230.1	-14786.4	1.61113	0.532804	0.105055	-3.30191
2598.12	-36230.1	-14786.5	1.61994	0.527486	0.120614	-3.2939
2598.14	-36230.1	-14786.5	1.62812	0.522625	0.135889	-3.28474
2598.16	-36230.1	-14786.5	1.63646	0.519489	0.148674	-3.27394
2598.17	-36230.2	-14786.5	1.64479	0.51588	0.158042	-3.26278
2598.19	-36230.2	-14786.6	1.65311	0.510551	0.164582	-3.25191
2598.21	-36230.2	-14786.6	1.66228	0.505708	0.172055	-3.2399
2598.22	-36230.2	-14786.6	1.67245	0.502518	0.182257	-3.22594
2598.24	-36230.2	-14786.6	1.68216	0.499036	0.192099	-3.21109
2598.26	-36230.2	-14786.7	1.69072	0.494005	0.200214	-3.19609
2598.27	-36230.2	-14786.7	1.69925	0.488332	0.209855	-3.18052
2598.29	-36230.3	-14786.7	1.70809	0.482986	0.220246	-3.16455
2598.31	-36230.3	-14786.7	1.71587	0.478587	0.222838	-3.14963
2598.33	-36230.3	-14786.7	1.72249	0.475178	0.215533	-3.13621
2598.34	-36230.3	-14786.8	1.72997	0.472011	0.206725	-3.12312
2598.36	-36230.3	-14786.8	1.73858	0.468674	0.200353	-3.11029
2598.38	-36230.3	-14786.8	1.74627	0.465257	0.193752	-3.09918
2598.39	-36230.4	-14786.9	1.75284	0.461825	0.18648	-3.08781
2598.41	-36230.4	-14786.9	1.76058	0.458373	0.181319	-3.07023
2598.43	-36230.4	-14786.9	1.76949	0.454931	0.178275	-3.05181
2598.44	-36230.4	-14786.9	1.77704	0.451561	0.174208	-3.04828
2598.46	-36230.4	-14787	1.78335	0.448241	0.167468	-3.03131
2598.48	-36230.4	-14787	1.79102	0.444871	0.157942	-2.93399
2598.5	-36230.4	-14787	1.79992	0.441427	0.14574	-2.74356
2598.51	-36230.5	-14787	1.80757	0.437962	0.131184	-2.49641
2598.53	-36230.5	-14787.1	1.81415	0.434528	0.11547	-2.19216
2598.55	-36230.5	-14787.1	1.82187	0.431172	0.100439	-1.80653
2598.56	-36230.5	-14787.1	1.83046	0.427851	0.087339	-1.39986
2598.58	-36230.5	-14787.1	1.8381	0.424464	0.0769153	-1.08224
2598.6	-36230.5	-14787.2	1.84473	0.421015	0.0687863	-0.860937
2598.61	-36230.6	-14787.2	1.85146	0.417572	0.061984	-0.678102
2598.63	-36230.6	-14787.2	1.85839	0.414142	0.0572769	-0.530702
2598.65	-36230.6	-14787.2	1.86512	0.410711	0.0560703	-0.441767
2598.66	-36230.6	-14787.3	1.87175	0.407406	0.0566329	-0.380475
2598.68	-36230.6	-14787.3	1.87857	0.404321	0.0561979	-0.296992
2598.7	-36230.6	-14787.3	1.88547	0.40076	0.0563123	-0.206099
2598.72	-36230.7	-14787.4	1.89218	0.395905	0.0599948	-0.149738
2598.73	-36230.7	-14787.4	1.89882	0.390792	0.0657077	-0.136584
2598.75	-36230.7	-14787.4	1.90561	0.386931	0.0705933	-0.159655
2598.77	-36230.7	-14787.4	1.91252	0.383734	0.0758814	-0.20089
2598.78	-36230.7	-14787.5	1.9194	0.380079	0.0838372	-0.238916
2598.8	-36230.7	-14787.5	1.92626	0.376814	0.0928357	-0.259885
2598.82	-36230.8	-14787.5	1.93316	0.374994	0.100411	-0.253111
2598.84	-36230.8	-14787.5	1.94	0.373333	0.106667	-0.21024
2598.85	-36230.8	-14787.6	1.94669	0.37036	0.11222	-0.128685
2598.87	-36230.8	-14787.6	1.95333	0.366667	0.116667	-0.0261438
2598.89	-36230.8	-14787.6	1.96008	0.363143	0.119392	0.0781406
2598.9	-36230.9	-14787.7	1.96709	0.359805	0.119968	0.179012
2598.92	-36230.9	-14787.7	1.97425	0.356455	0.118464	0.272916
2598.94	-36230.9	-14787.7	1.98069	0.352898	0.116467	0.349854
2598.95	-36230.9	-14787.7	1.98584	0.349236	0.11506	0.403541
2598.97	-36230.9	-14787.8	1.99057	0.346413	0.113005	0.441978
2598.99	-36230.9	-14787.8	1.99567	0.34482	0.109509	0.472625
2599.01	-36231	-14787.8	2.00092	0.342884	0.106179	0.494363
2599.02	-36231	-14787.9	2.00609	0.339551	0.104251	0.506321
2599.04	-36231	-14787.9	2.0112	0.33582	0.103081	0.511804
2599.06	-36231	-14787.9	2.01627	0.33247	0.102511	0.513911
2599.07	-36231	-14787.9	2.02111	0.329225	0.103925	0.514097
2599.09	-36231	-14788	2.02597	0.325823	0.108369	0.513218
2599.11	-36231.1	-14788	2.03193	0.322281	0.115832	0.511314
2599.12	-36231.1	-14788	2.03902	0.318763	0.125884	0.508544
2599.14	-36231.1	-14788.1	2.04538	0.315614	0.137606	0.505436
2599.16	-36231.1	-14788.1	2.05031	0.312539	0.150632	0.50256
2599.18	-36231.1	-14788.1	2.05508	0.308301	0.165465	0.500475
2599.19	-36231.2	-14788.2	2.0603	0.302917	0.181315	0.499329
2599.21	-36231.2	-14788.2	2.06536	0.298318	0.195456	0.498665
2599.23	-36231.2	-14788.2	2.07035	0.295029	0.20727	0.498122
2599.24	-36231.2	-14788.2	2.07632	0.29166	0.218919	0.497514
2599.26	-36231.2	-14788.3	2.08317	0.288121	0.230822	0.496508
2599.28	-36231.3	-14788.3	2.0895	0.28579	0.241361	0.494616
2599.29	-36231.3	-14788.3	2.09462	0.284343	0.249882	0.491764
2599.31	-36231.3	-14788.4	2.09872	0.281653	0.256847	0.488338
2599.33	-36231.3	-14788.4	2.10208	0.277929	0.261982	0.484908
2599.35	-36231.3	-14788.4	2.10507	0.275473	0.264355	0.482145
2599.36	-36231.4	-14788.4	2.10836	0.274101	0.264038	0.480072
2599.38	-36231.4	-14788.5	2.11275	0.271706	0.261987	0.478217
2599.4	-36231.4	-14788.5	2.11808	0.268034	0.260119	0.476533
2599.41	-36231.4	-14788.5	2.12343	0.264281	0.260811	0.475278
2599.43	-36231.4	-14788.6	2.12853	0.26092	0.262942	0.474216
2599.45	-36231.5	-14788.6	2.13353	0.257857	0.263545	0.472774
2599.46	-36231.5	-14788.6	2.13852	0.254502	0.265161	0.47043
2599.48	-36231.5	-14788.7	2.14357	0.250235	0.272823	0.466973
2599.5	-36231.5	-14788.7	2.14875	0.24694	0.284178	0.464957
2599.52	-36231.6	-14788.7	2.1541	0.246781	0.29361	0.468691
2599.53	-36231.6	-14788.7	2.15918	0.242199	0.304143	0.483727
2599.55	-36231.6	-14788.8	2.16337	0.220771	0.321738	0.516134
2599.57	-36231.6	-14788.8	2.1663	0.169722	0.343062	0.571369
2599.58	-36231.6	-14788.8	2.16768	0.0785343	0.361811	0.654076
2599.6	-36231.7	-14788.9	2.16693	-0.0469139	0.378112	0.765074
2599.62	-36231.7	-14788.9	2.16342	-0.194927	0.394228	0.902164
2599.63	-36231.7	-14788.9	2.15712	-0.359847	0.4092	1.05506
2599.65	-36231.7	-14788.9	2.14825	-0.537366	0.42119	1.21315
2599.67	-36231.8	-14789	2.13736	-0.719354	0.429619	1.3778
2599.68	-36231.8	-14789	2.12484	-0.898482	0.435235	1.55171
2599.7	-36231.8	-14789	2.11	-1.07667	0.443333	1.72658
2599.72	-36231.8	-14789.1	2.09189	-1.25705	0.457618	1.89356
2599.74	-36231.8	-14789.1	2.07	-1.43667	0.47	2.05447
2599.75	-36231.9	-14789.1	2.04412	-1.61016	0.471646	2.21182
2599.77	-36231.9	-14789.1	2.01487	-1.76874	0.462539	2.3602
2599.79	-36231.9	-14789.2	1.98303	-1.90555	0.444232	2.49329
2599.8	-36231.9	-14789.2	1.94929	-2.02294	0.416159	2.60841
2599.82	-36232	-14789.2	1.91439	-2.1247	0.37906	2.70583
2599.84	-36232	-14789.2	1.87921	-2.21311	0.338613	2.79191
2599.86	-36232	-14789.3	1.84391	-2.29148	0.300529	2.87208
2599.87	-36232	-14789.3	1.80647	-2.3667	0.268158	2.94612
2599.89	-36232	-14789.3	1.76569	-2.44303	0.241354	3.01395
2599.91	-36232.1	-14789.3	1.72334	-2.51693	0.21264	3.07808
2599.92	-36232.1	-14789.4	1.68065	-2.58524	0.178158	3.13922
2599.94	-36232.1	-14789.4	1.63703	-2.64781	0.143472	3.19378
2599.96	-36232.1	-14789.4	1.59216	-2.70348	0.110094	3.23977
2599.97	-36232.1	-14789.4	1.54654	-2.74867	0.0706666	3.27887
2599.99	-36232.2	-14789.4	1.50038	-2.78243	0.0235106	3.31178
2600.01	-36232.2	-14789.4	1.45321	-2.80864	-0.0218726	3.33681
2600.03	-36232.2	-14789.5	1.40507	-2.82877	-0.0611493	3.35366
2600.04	-36232.2	-14789.5	1.35686	-2.84012	-0.0991061	3.36436
2600.06	-36232.2	-14789.5	1.30869	-2.84327	-0.136677	3.37022
2600.08	-36232.3	-14789.5	1.25965	-2.84324	-0.16911	3.37138
2600.09	-36232.3	-14789.5	1.20973	-2.84196	-0.194818	3.36858
2600.11	-36232.3	-14789.5	1.16009	-2.83723	-0.216549	3.36332
2600.13	-36232.3	-14789.6	1.11189	-2.82985	-0.234153	3.35655
2600.14	-36232.3	-14789.6	1.06606	-2.82388	-0.244298	3.34861
2600.16	-36232.3	-14789.6	1.02145	-2.81937	-0.248429	3.33983
2600.18	-36232.3	-14789.6	0.975097	-2.81266	-0.252433	3.33055
2600.2	-36232.3	-14789.6	0.926688	-2.80363	-0.259455	3.32049
2600.21	-36232.4	-14789.6	0.87831	-2.79532	-0.269934	3.30879
2600.23	-36232.4	-14789.6	0.830351	-2.78699	-0.284096	3.29564
2600.25	-36232.4	-14789.6	0.781897	-2.7752	-0.301761	3.28199
2600.26	-36232.4	-14789.6	0.733468	-2.76125	-0.318769	3.2678
2600.28	-36232.4	-14789.7	0.686439	-2.74939	-0.328701	3.25245
2600.3	-36232.4	-14789.7	0.640317	-2.73959	-0.330581	3.23658
2600.31	-36232.4	-14789.7	0.59358	-2.72918	-0.327338	3.22153
2600.33	-36232.4	-14789.7	0.547242	-2.71881	-0.323653	3.20712
2600.35	-36232.4	-14789.7	0.503359	-2.71061	-0.324844	3.19245
2600.37	-36232.4	-14789.7	0.460356	-2.7024	-0.333442	3.17841
2600.38	-36232.4	-14789.7	0.415249	-2.69088	-0.349784	3.16611
2600.4	-36232.4	-14789.7	0.368326	-2.68093	-0.367471	3.15148
2600.42	-36232.5	-14789.7	0.321372	-2.67821	-0.378159	3.13017
2600.43	-36232.5	-14789.7	0.27533	-2.66649	-0.382928	3.11399
2600.45	-36232.5	-14789.7	0.230483	-2.63117	-0.386273	3.11123
2600.47	-36232.5	-14789.7	0.185411	-2.61986	-0.389596	3.07143
2600.48	-36232.5	-14789.7	0.139034	-2.66284	-0.390603	2.93615
2600.5	-36232.5	-14789.7	0.0956585	-2.56591	-0.372168	2.72022
2600.52	-36232.5	-14789.7	0.0604245	-2.14073	-0.319041	2.45435
2600.54	-36232.5	-14789.7	0.0333333	-1.60667	-0.25	2.12092
