# Supplementary material for: Extraction of driving behavior primitives considering driver expectation and vehicle dynamics
Source: PLoS One. 2025 Dec 31;20(12):e0340123. doi: 10.1371/journal.pone.0340123 (PMC12755792; doi:10.1371/journal.pone.0340123)
Supplement: S2 File — The dataset utilized in this study is organized into two main folders, categorizing driving scenarios into straight driving and turning maneuvers. These folders contain the raw, unprocessed behavioral data. For a detailed description of the variables and format within the.xlsx files, please refer to the accompanying readme.txt file. (ZIP) [file pone.0340123.s002.zip › DataSetForPimitiveExaction-2/turning/d3g15_w_44.xlsx]

## Sheet: Sheet1
2301.25	-35926.5	-14556.4	0.0300817	0.455587	-0.000379262	0.389998
2301.27	-35926.5	-14556.4	0.0383771	0.547503	-0.000342007	0.308618
2301.29	-35926.5	-14556.4	0.0467792	0.627723	0.000424414	0.236569
2301.3	-35926.5	-14556.4	0.0554777	0.692505	0.00181351	0.175686
2301.32	-35926.5	-14556.4	0.0655875	0.745676	0.00306907	0.121094
2301.34	-35926.5	-14556.4	0.0782821	0.791549	0.00339341	0.0674898
2301.35	-35926.5	-14556.4	0.0943014	0.833322	0.00224696	0.0113404
2301.37	-35926.5	-14556.4	0.111909	0.867825	0.000563367	-0.040772
2301.39	-35926.5	-14556.4	0.128578	0.889902	-0.000263167	-0.0791012
2301.41	-35926.5	-14556.4	0.143527	0.899811	-7.43534e-05	-0.102323
2301.42	-35926.5	-14556.4	0.157591	0.902823	0.000142938	-0.116919
2301.44	-35926.5	-14556.4	0.171638	0.90418	-0.000569348	-0.129423
2301.46	-35926.5	-14556.4	0.186127	0.905738	-0.00204011	-0.142621
2301.47	-35926.5	-14556.4	0.20119	0.906662	-0.00320171	-0.156318
2301.49	-35926.5	-14556.4	0.216918	0.906108	-0.00305545	-0.170216
2301.51	-35926.5	-14556.4	0.232991	0.904047	-0.00177215	-0.183725
2301.52	-35926.5	-14556.4	0.248815	0.901004	-0.000317618	-0.196058
2301.54	-35926.5	-14556.4	0.263863	0.897503	0.000412377	-0.206507
2301.56	-35926.5	-14556.4	0.278391	0.893951	0.000384443	-0.215196
2301.58	-35926.5	-14556.4	0.293102	0.890689	6.59092e-05	-0.22273
2301.59	-35926.5	-14556.4	0.308604	0.888006	-0.000114473	-0.229686
2301.61	-35926.5	-14556.4	0.324653	0.885786	-9.88864e-05	-0.236351
2301.63	-35926.5	-14556.4	0.340584	0.883709	-1.292e-05	-0.242864
2301.64	-35926.5	-14556.4	0.355829	0.881499	3.15165e-05	-0.249389
2301.66	-35926.5	-14556.4	0.370492	0.879184	2.52566e-05	-0.256231
2301.68	-35926.5	-14556.4	0.384959	0.876922	2.2299e-06	-0.263758
2301.69	-35926.5	-14556.5	0.399564	0.874817	-8.46593e-06	-0.272172
2301.71	-35926.5	-14556.5	0.414321	0.872668	-6.16107e-06	-0.280712
2301.73	-35926.5	-14556.5	0.429129	0.870165	-2.58084e-07	-0.28828
2301.75	-35926.5	-14556.5	0.443907	0.867083	1.6343e-06	-0.293917
2301.76	-35926.5	-14556.5	0.458639	0.863597	5.2698e-07	-0.297343
2301.78	-35926.5	-14556.5	0.473333	0.86	0	-0.298475
2301.8	-35926.5	-14556.5	0.488008	0.856523	2.21918e-06	-0.297398
2301.81	-35926.5	-14556.5	0.502721	0.85315	3.69158e-06	-0.294856
2301.83	-35926.5	-14556.5	0.517543	0.849802	-4.89716e-07	-0.291758
2301.85	-35926.5	-14556.5	0.532473	0.846421	-1.10881e-05	-0.288943
2301.86	-35926.5	-14556.5	0.547274	0.843013	-1.49658e-05	-0.287015
2301.88	-35926.5	-14556.5	0.561662	0.839599	3.90684e-06	-0.286528
2301.9	-35926.5	-14556.5	0.575483	0.836194	4.41103e-05	-0.287898
2301.91	-35926.5	-14556.6	0.588958	0.832797	5.49784e-05	-0.291149
2301.93	-35926.6	-14556.6	0.602376	0.829401	-2.25244e-05	-0.296235
2301.95	-35926.6	-14556.6	0.615926	0.826002	-0.00017236	-0.302954
2301.97	-35926.6	-14556.6	0.629562	0.822601	-0.000199513	-0.310729
2301.98	-35926.6	-14556.6	0.643207	0.8192	0.000116573	-0.318928
2302	-35926.6	-14556.6	0.656816	0.815798	0.000916958	-0.327037
2302.02	-35926.6	-14556.6	0.670405	0.812398	0.00218193	-0.334773
2302.03	-35926.6	-14556.6	0.684001	0.809001	0.00387561	-0.341878
2302.05	-35926.6	-14556.6	0.697612	0.805606	0.00622392	-0.348048
2302.07	-35926.6	-14556.7	0.711215	0.802206	0.00990366	-0.352887
2302.09	-35926.6	-14556.7	0.724784	0.798794	0.0156216	-0.355998
2302.1	-35926.6	-14556.7	0.738333	0.795378	0.0233193	-0.357262
2302.12	-35926.6	-14556.7	0.751938	0.79198	0.0318125	-0.356973
2302.14	-35926.6	-14556.7	0.765676	0.788625	0.0398471	-0.355455
2302.15	-35926.6	-14556.7	0.779464	0.785285	0.0468952	-0.352948
2302.17	-35926.6	-14556.7	0.793019	0.781871	0.0533436	-0.349582
2302.19	-35926.6	-14556.7	0.806057	0.778294	0.0596211	-0.345492
2302.2	-35926.6	-14556.7	0.818573	0.774674	0.0657179	-0.341086
2302.22	-35926.6	-14556.8	0.830868	0.771356	0.0711508	-0.337066
2302.24	-35926.6	-14556.8	0.843243	0.768672	0.0754258	-0.334121
2302.26	-35926.6	-14556.8	0.855758	0.76651	0.0783057	-0.332373
2302.27	-35926.6	-14556.8	0.868242	0.764349	0.0797913	-0.331417
2302.29	-35926.7	-14556.8	0.88054	0.761677	0.0799078	-0.330851
2302.31	-35926.7	-14556.8	0.892796	0.758387	0.0789242	-0.330609
2302.32	-35926.7	-14556.8	0.905397	0.754692	0.0773033	-0.330891
2302.34	-35926.7	-14556.8	0.918689	0.750825	0.0754779	-0.331854
2302.36	-35926.7	-14556.9	0.932457	0.747137	0.0734424	-0.333019
2302.37	-35926.7	-14556.9	0.946099	0.744059	0.0708928	-0.33347
2302.39	-35926.7	-14556.9	0.959073	0.74184	0.0675827	-0.332214
2302.41	-35926.7	-14556.9	0.971469	0.738842	0.0639063	-0.327514
2302.43	-35926.7	-14556.9	0.983745	0.732337	0.0606295	-0.317202
2302.44	-35926.7	-14556.9	0.996297	0.719634	0.0584346	-0.299392
2302.46	-35926.7	-14557	1.00895	0.698478	0.0572718	-0.274555
2302.48	-35926.7	-14557	1.02124	0.666828	0.0567292	-0.244331
2302.49	-35926.7	-14557	1.03273	0.622679	0.0564404	-0.210352
2302.51	-35926.7	-14557	1.04316	0.564256	0.0563679	-0.174152
2302.53	-35926.7	-14557	1.05234	0.489877	0.0566124	-0.137221
2302.54	-35926.8	-14557	1.06007	0.398339	0.0572645	-0.101391
2302.56	-35926.8	-14557.1	1.06602	0.291149	0.0583554	-0.070435
2302.58	-35926.8	-14557.1	1.06985	0.170772	0.0598952	-0.0488158
2302.6	-35926.8	-14557.1	1.07126	0.0399446	0.0617638	-0.0399018
2302.61	-35926.8	-14557.1	1.07019	-0.0973294	0.063219	-0.0418346
2302.63	-35926.8	-14557.1	1.06667	-0.236667	0.0633333	-0.0511983
2302.65	-35926.8	-14557.1	1.06075	-0.374735	0.0614265	-0.0653952
2302.66	-35926.8	-14557.2	1.05267	-0.512405	0.057807	-0.085102
2302.68	-35926.8	-14557.2	1.0427	-0.651598	0.0530303	-0.111814
2302.7	-35926.8	-14557.2	1.031	-0.792891	0.0475969	-0.146883
2302.71	-35926.8	-14557.2	1.01732	-0.932354	0.0418229	-0.191186
2302.73	-35926.8	-14557.2	1.00132	-1.06511	0.0359856	-0.245497
2302.75	-35926.8	-14557.2	0.982818	-1.18804	0.0302766	-0.310894
2302.77	-35926.9	-14557.2	0.96201	-1.30291	0.0246451	-0.389313
2302.78	-35926.9	-14557.3	0.939166	-1.41237	0.0189984	-0.482828
2302.8	-35926.9	-14557.3	0.914495	-1.51724	0.0132939	-0.591344
2302.82	-35926.9	-14557.3	0.888055	-1.61402	0.00760878	-0.709591
2302.83	-35926.9	-14557.3	0.859885	-1.69859	0.00203868	-0.831555
2302.85	-35926.9	-14557.3	0.830124	-1.76923	-0.00319694	-0.9532
2302.87	-35926.9	-14557.3	0.799112	-1.82901	-0.00762809	-1.07449
2302.88	-35926.9	-14557.3	0.767213	-1.88158	-0.0107623	-1.19577
2302.9	-35926.9	-14557.3	0.734691	-1.92868	-0.01273	-1.30968
2302.92	-35926.9	-14557.4	0.701637	-1.96873	-0.0147344	-1.39559
2302.93	-35926.9	-14557.4	0.668125	-1.99986	-0.018058	-1.43175
2302.95	-35926.9	-14557.4	0.634248	-2.02152	-0.0225688	-1.40761
2302.97	-35926.9	-14557.4	0.600131	-2.03513	-0.0260542	-1.32906
2302.99	-35926.9	-14557.4	0.565899	-2.04219	-0.0262034	-1.20313
2303	-35926.9	-14557.4	0.531715	-2.04203	-0.0231851	-1.03013
2303.02	-35926.9	-14557.4	0.497787	-2.03124	-0.0202907	-0.801912
2303.04	-35926.9	-14557.4	0.464318	-2.00638	-0.0209264	-0.510634
2303.05	-35926.9	-14557.4	0.431331	-1.96794	-0.0262625	-0.170689
2303.07	-35926.9	-14557.4	0.398655	-1.92061	-0.035055	0.179525
2303.09	-35927	-14557.4	0.366124	-1.86912	-0.0458668	0.501611
2303.11	-35927	-14557.4	0.333922	-1.81441	-0.0557889	0.781304
2303.12	-35927	-14557.4	0.302553	-1.7539	-0.0605499	1.02668
2303.14	-35927	-14557.5	0.272507	-1.68555	-0.0563395	1.24565
2303.16	-35927	-14557.5	0.24383	-1.61776	-0.0473909	1.43035
2303.17	-35927	-14557.5	0.216217	-1.56722	-0.0443236	1.56037
2303.19	-35927	-14557.5	0.189366	-1.54775	-0.0566491	1.61688
2303.21	-35927	-14557.5	0.163126	-1.53453	-0.0778427	1.6048
2303.22	-35927	-14557.5	0.13745	-1.47646	-0.0904785	1.54523
2303.24	-35927	-14557.5	0.112374	-1.32861	-0.0792465	1.4578
2303.26	-35927	-14557.5	0.0887122	-1.11348	-0.0523401	1.3442
2303.28	-35927	-14557.5	0.0677391	-0.892707	-0.0316005	1.19567
2303.29	-35927	-14557.5	0.0505523	-0.721059	-0.0357817	1.00617
2303.31	-35927	-14557.5	0.036757	-0.592356	-0.0566548	0.793032
