# Supplementary material for: Extraction of driving behavior primitives considering driver expectation and vehicle dynamics
Source: PLoS One. 2025 Dec 31;20(12):e0340123. doi: 10.1371/journal.pone.0340123 (PMC12755792; doi:10.1371/journal.pone.0340123)
Supplement: S2 File — The dataset utilized in this study is organized into two main folders, categorizing driving scenarios into straight driving and turning maneuvers. These folders contain the raw, unprocessed behavioral data. For a detailed description of the variables and format within the.xlsx files, please refer to the accompanying readme.txt file. (ZIP) [file pone.0340123.s002.zip › DataSetForPimitiveExaction-2/turning/d4c17_w_1.xlsx]

## Sheet: Sheet1
608.639	-36325.4	-14489.4	0.036644	0.593953	-0.0221743	0.166704
608.656	-36325.4	-14489.4	0.0492278	0.673152	0.0190707	0.0849449
608.673	-36325.4	-14489.4	0.0632982	0.739838	-0.00650835	0.0162485
608.69	-36325.4	-14489.4	0.0772419	0.787621	-0.0415565	-0.0392706
608.707	-36325.4	-14489.4	0.0874095	0.825251	-0.102659	-0.0898712
608.724	-36325.4	-14489.4	0.10081	0.855667	-0.0411199	-0.145762
608.741	-36325.4	-14489.4	0.114106	0.876903	0.0530424	-0.200056
608.758	-36325.4	-14489.4	0.130508	0.891775	0.0760141	-0.252383
608.775	-36325.4	-14489.4	0.144891	0.896359	-0.0238879	-0.316279
608.792	-36325.4	-14489.4	0.161542	0.899784	-0.0833328	-0.392823
608.809	-36325.4	-14489.4	0.174892	0.89986	-0.045626	-0.4911
608.826	-36325.4	-14489.4	0.192385	0.903161	0.0361253	-0.610534
608.843	-36325.4	-14489.4	0.205822	0.903434	0.0641727	-0.725647
608.86	-36325.4	-14489.4	0.222398	0.900323	0.0122405	-0.832306
608.877	-36325.4	-14489.4	0.236667	0.893333	-0.0966667	-0.945534
608.894	-36325.4	-14489.4	0.253333	0.886667	-0.153333	-1.0512
608.911	-36325.4	-14489.4	0.27	0.88	-0.126667	-1.15359
608.928	-36325.4	-14489.4	0.286667	0.883333	-0.0133333	-1.24292
608.945	-36325.4	-14489.4	0.30079	0.890214	0.0733667	-1.31991
608.962	-36325.4	-14489.4	0.314112	0.889892	0.06855	-1.3803
608.979	-36325.4	-14489.4	0.328604	0.885738	-0.0668696	-1.44117
608.996	-36325.4	-14489.4	0.344986	0.875598	-0.189884	-1.51069
609.013	-36325.4	-14489.4	0.358581	0.869457	-0.24849	-1.58824
609.03	-36325.4	-14489.3	0.376073	0.866351	-0.169242	-1.6701
609.047	-36325.4	-14489.3	0.388879	0.867177	-0.0571372	-1.73523
609.064	-36325.4	-14489.3	0.402532	0.870313	0.0517165	-1.79454
609.081	-36325.4	-14489.3	0.416375	0.869509	0.046102	-1.84841
609.098	-36325.4	-14489.3	0.43046	0.865347	-0.0489555	-1.89142
609.115	-36325.3	-14489.3	0.446774	0.858198	-0.170699	-1.92636
609.132	-36325.4	-14489.3	0.461462	0.851889	-0.217081	-1.95902
609.149	-36325.3	-14489.3	0.477553	0.849777	-0.178452	-1.98965
609.166	-36325.4	-14489.3	0.490703	0.850172	-0.0997612	-2.02077
609.183	-36325.3	-14489.3	0.504918	0.84928	-0.0332266	-2.04621
609.2	-36325.3	-14489.3	0.51765	0.84459	-0.00629146	-2.06485
609.217	-36325.3	-14489.3	0.532903	0.837324	-0.0311798	-2.08354
609.234	-36325.3	-14489.3	0.549024	0.831366	-0.0872151	-2.10653
609.251	-36325.3	-14489.3	0.563306	0.829979	-0.140688	-2.12854
609.268	-36325.3	-14489.2	0.579433	0.829139	-0.172292	-2.14554
609.285	-36325.3	-14489.2	0.593272	0.823408	-0.175376	-2.15493
609.302	-36325.3	-14489.2	0.604638	0.818263	-0.151464	-2.16087
609.319	-36325.3	-14489.2	0.616352	0.81462	-0.111062	-2.17167
609.336	-36325.3	-14489.2	0.630584	0.813915	-0.0760313	-2.1863
609.353	-36325.3	-14489.2	0.643594	0.808605	-0.0663491	-2.19972
609.37	-36325.3	-14489.2	0.657513	0.799291	-0.0865079	-2.20877
609.387	-36325.3	-14489.2	0.671272	0.792283	-0.122374	-2.21546
609.404	-36325.3	-14489.2	0.684401	0.789445	-0.150633	-2.22519
609.421	-36325.3	-14489.1	0.698348	0.790378	-0.161833	-2.24146
609.438	-36325.3	-14489.1	0.712048	0.787989	-0.163752	-2.26064
609.455	-36325.3	-14489.1	0.725188	0.784576	-0.161029	-2.27718
609.472	-36325.3	-14489.1	0.739187	0.780746	-0.139977	-2.28998
609.489	-36325.3	-14489.1	0.752821	0.78	-0.1054	-2.29929
609.506	-36325.3	-14489.1	0.765978	0.778171	-0.0841365	-2.30824
609.523	-36325.3	-14489.1	0.780023	0.771784	-0.0919079	-2.32121
609.54	-36325.3	-14489.1	0.793594	0.764678	-0.112543	-2.33537
609.557	-36325.3	-14489	0.806768	0.760412	-0.125299	-2.35096
609.574	-36325.3	-14489	0.820872	0.759924	-0.127395	-2.37
609.591	-36325.3	-14489	0.834304	0.760035	-0.118997	-2.39138
609.608	-36325.3	-14489	0.84779	0.759937	-0.103424	-2.41276
609.625	-36325.3	-14489	0.858868	0.760156	-0.0824052	-2.42531
609.642	-36325.3	-14489	0.868673	0.75711	-0.0649906	-2.44583
609.659	-36325.3	-14489	0.881669	0.753753	-0.0539841	-2.2288
609.676	-36325.3	-14488.9	0.895824	0.750144	-0.0531482	-1.7457
609.693	-36325.3	-14488.9	0.909343	0.747103	-0.0565602	-1.06701
609.71	-36325.3	-14488.9	0.919318	0.731503	-0.0566561	-0.712895
609.727	-36325.3	-14488.9	0.933333	0.7	-0.0566667	-0.66122
609.744	-36325.3	-14488.9	0.946667	0.666667	-0.05	-0.846405
609.761	-36325.3	-14488.9	0.96	0.626667	-0.0366667	-0.916122
609.778	-36325.3	-14488.8	0.970473	0.569417	-0.0119299	-0.845106
609.795	-36325.3	-14488.8	0.977062	0.49145	0.00769546	-0.655553
609.812	-36325.3	-14488.8	0.983632	0.386076	0.0242508	-0.403216
609.829	-36325.3	-14488.8	0.987007	0.255155	0.038072	-0.128906
609.846	-36325.3	-14488.8	0.990472	0.140421	0.0475892	0.0887176
609.863	-36325.2	-14488.8	0.993451	0.0300818	0.0539883	0.246844
609.88	-36325.3	-14488.7	0.993463	-0.0884414	0.0620588	0.350326
609.897	-36325.3	-14488.7	0.992609	-0.210602	0.0754131	0.399293
609.914	-36325.2	-14488.7	0.985318	-0.31809	0.0850191	0.418987
609.931	-36325.2	-14488.7	0.978429	-0.408979	0.0962259	0.419606
609.948	-36325.2	-14488.7	0.971761	-0.472928	0.103821	0.41778
609.965	-36325.2	-14488.7	0.965108	-0.52729	0.104114	0.434654
609.982	-36325.2	-14488.6	0.957461	-0.593166	0.113509	0.485176
609.999	-36325.2	-14488.6	0.946279	-0.673579	0.135178	0.567745
610.016	-36325.2	-14488.6	0.932695	-0.771095	0.170313	0.668912
610.033	-36325.2	-14488.6	0.917392	-0.853815	0.189224	0.770354
610.05	-36325.2	-14488.6	0.901902	-0.915981	0.175999	0.850762
610.067	-36325.2	-14488.6	0.887474	-0.97098	0.143623	0.923679
610.084	-36325.2	-14488.6	0.869477	-1.02867	0.114128	0.988272
610.101	-36325.2	-14488.5	0.853619	-1.07538	0.113039	1.04069
610.118	-36325.2	-14488.5	0.83456	-1.11498	0.122701	1.08651
610.135	-36325.2	-14488.5	0.815247	-1.15062	0.122365	1.12886
610.152	-36325.2	-14488.5	0.797712	-1.18589	0.117698	1.16813
610.169	-36325.2	-14488.5	0.776804	-1.21927	0.129938	1.20764
610.186	-36325.2	-14488.5	0.75452	-1.24467	0.156262	1.24141
610.203	-36325.2	-14488.5	0.730781	-1.26483	0.164166	1.26867
610.22	-36325.2	-14488.5	0.708554	-1.29123	0.137677	1.29633
610.237	-36325.2	-14488.4	0.688063	-1.32129	0.0812575	1.32374
610.254	-36325.2	-14488.4	0.668696	-1.34825	0.0276238	1.34523
610.271	-36325.2	-14488.4	0.645591	-1.36571	0.00415616	1.35831
610.288	-36325.2	-14488.4	0.62136	-1.37678	0.0272772	1.36228
610.305	-36325.2	-14488.4	0.598438	-1.38581	0.0737766	1.36441
610.322	-36325.2	-14488.4	0.573915	-1.40094	0.11589	1.37067
610.339	-36325.2	-14488.4	0.550084	-1.42066	0.124935	1.38269
610.356	-36325.2	-14488.4	0.526964	-1.44118	0.0986994	1.39589
610.373	-36325.2	-14488.4	0.502698	-1.45721	0.0539239	1.40965
610.39	-36325.2	-14488.4	0.476278	-1.46765	0.0158142	1.42268
610.407	-36325.2	-14488.3	0.449811	-1.47949	0.00196635	1.43866
610.424	-36325.2	-14488.3	0.421441	-1.49922	0.0204817	1.46086
610.441	-36325.2	-14488.3	0.397195	-1.52269	0.0600049	1.48495
610.458	-36325.2	-14488.3	0.374511	-1.54347	0.086064	1.5074
610.475	-36325.2	-14488.3	0.346682	-1.55882	0.0708655	1.52452
610.492	-36325.1	-14488.3	0.319723	-1.56577	0.0284859	1.53677
610.509	-36325.2	-14488.3	0.293252	-1.57795	-0.00967924	1.5502
610.526	-36325.2	-14488.3	0.264974	-1.59859	-0.0327494	1.5716
610.543	-36325.1	-14488.3	0.2382	-1.62216	-0.0278822	1.59455
610.56	-36325.2	-14488.3	0.211638	-1.63897	0.00138435	1.61639
610.577	-36325.1	-14488.3	0.183333	-1.66	0.03	1.63725
610.594	-36325.1	-14488.3	0.156667	-1.68333	0.03	1.65686
610.611	-36325.1	-14488.3	0.126667	-1.70667	-0.0133333	1.6732
610.628	-36325.1	-14488.3	0.0983047	-1.71862	-0.0142731	1.68864
610.645	-36325.1	-14488.3	0.0681999	-1.73825	-0.0440067	1.68885
610.662	-36325.1	-14488.3	0.0383085	-1.70778	-0.036778	1.42385
