# Supplementary material for: Extraction of driving behavior primitives considering driver expectation and vehicle dynamics
Source: PLoS One. 2025 Dec 31;20(12):e0340123. doi: 10.1371/journal.pone.0340123 (PMC12755792; doi:10.1371/journal.pone.0340123)
Supplement: S2 File — The dataset utilized in this study is organized into two main folders, categorizing driving scenarios into straight driving and turning maneuvers. These folders contain the raw, unprocessed behavioral data. For a detailed description of the variables and format within the.xlsx files, please refer to the accompanying readme.txt file. (ZIP) [file pone.0340123.s002.zip › DataSetForPimitiveExaction-2/turning/d4c24_w_2.xlsx]

## Sheet: Sheet1
2617.21	-36140.4	-14551.1	0.0348686	0.534992	-0.0993299	-0.115969
2617.23	-36140.4	-14551.1	0.0451041	0.607125	-0.125233	-0.187135
2617.25	-36140.4	-14551.1	0.0553461	0.667307	-0.134973	-0.249086
2617.26	-36140.4	-14551.1	0.0655186	0.715223	-0.129416	-0.298702
2617.28	-36140.4	-14551.1	0.0768714	0.745485	-0.138153	-0.337549
2617.3	-36140.4	-14551.1	0.0891013	0.761992	-0.160395	-0.36724
2617.31	-36140.4	-14551.1	0.10078	0.775541	-0.172104	-0.389323
2617.33	-36140.4	-14551.1	0.112315	0.789051	-0.171018	-0.405781
2617.35	-36140.4	-14551.1	0.125241	0.799979	-0.169488	-0.418781
2617.37	-36140.4	-14551.1	0.139241	0.806078	-0.171985	-0.428968
2617.38	-36140.4	-14551.1	0.152868	0.805768	-0.177271	-0.43602
2617.4	-36140.4	-14551.1	0.166079	0.801391	-0.182411	-0.44032
2617.42	-36140.4	-14551.1	0.179591	0.797218	-0.18385	-0.442684
2617.43	-36140.4	-14551.1	0.193413	0.79406	-0.18111	-0.444121
2617.45	-36140.4	-14551.1	0.207184	0.790812	-0.175687	-0.445639
2617.47	-36140.4	-14551.1	0.220904	0.787294	-0.170585	-0.447397
2617.48	-36140.4	-14551.1	0.234706	0.783774	-0.168951	-0.449151
2617.5	-36140.4	-14551.1	0.248409	0.780386	-0.16985	-0.450796
2617.52	-36140.4	-14551.1	0.261782	0.777149	-0.170799	-0.452332
2617.54	-36140.4	-14551.1	0.275086	0.773761	-0.170225	-0.454023
2617.55	-36140.4	-14551.1	0.288682	0.770006	-0.167295	-0.45614
2617.57	-36140.4	-14551.1	0.302516	0.766809	-0.16353	-0.45847
2617.59	-36140.4	-14551.1	0.316378	0.765034	-0.160955	-0.460711
2617.6	-36140.4	-14551.1	0.33	0.763333	-0.16	-0.462963
2617.62	-36140.4	-14551.2	0.343258	0.760266	-0.160693	-0.465313
2617.64	-36140.4	-14551.1	0.356667	0.756667	-0.163333	-0.46732
2617.65	-36140.5	-14551.1	0.370583	0.753469	-0.167551	-0.468604
2617.67	-36140.5	-14551.2	0.384095	0.749741	-0.170025	-0.469556
2617.69	-36140.5	-14551.2	0.396386	0.744671	-0.168476	-0.470627
2617.71	-36140.5	-14551.2	0.408031	0.739425	-0.166586	-0.471822
2617.72	-36140.5	-14551.2	0.419679	0.735358	-0.167648	-0.473391
2617.74	-36140.5	-14551.2	0.431377	0.733198	-0.170331	-0.476529
2617.76	-36140.5	-14551.2	0.443197	0.733652	-0.173312	-0.482077
2617.77	-36140.5	-14551.2	0.455581	0.73768	-0.177568	-0.4894
2617.79	-36140.5	-14551.2	0.468778	0.745441	-0.183173	-0.498038
2617.81	-36140.5	-14551.2	0.48242	0.755076	-0.187083	-0.508559
2617.82	-36140.5	-14551.2	0.496159	0.765155	-0.187464	-0.520926
2617.84	-36140.5	-14551.2	0.509896	0.775968	-0.186439	-0.53331
2617.86	-36140.5	-14551.2	0.523617	0.786959	-0.18608	-0.544579
2617.88	-36140.6	-14551.2	0.537397	0.79538	-0.187178	-0.555532
2617.89	-36140.6	-14551.2	0.551191	0.80044	-0.19022	-0.566439
2617.91	-36140.6	-14551.2	0.564737	0.805145	-0.19542	-0.576266
2617.93	-36140.6	-14551.2	0.578023	0.810553	-0.202209	-0.58487
2617.94	-36140.6	-14551.2	0.591443	0.814339	-0.208921	-0.593582
2617.96	-36140.6	-14551.2	0.605178	0.815887	-0.214313	-0.602748
2617.98	-36140.6	-14551.2	0.619046	0.817448	-0.217906	-0.611104
2617.99	-36140.6	-14551.2	0.632825	0.819464	-0.219664	-0.617912
2618.01	-36140.6	-14551.2	0.646284	0.819869	-0.220041	-0.623253
2618.03	-36140.7	-14551.2	0.65955	0.818087	-0.219881	-0.627129
2618.05	-36140.7	-14551.2	0.673109	0.815299	-0.220395	-0.629417
2618.06	-36140.7	-14551.2	0.686922	0.811927	-0.222137	-0.630442
2618.08	-36140.7	-14551.2	0.700415	0.80751	-0.224925	-0.631004
2618.1	-36140.7	-14551.2	0.71403	0.802233	-0.228439	-0.631556
2618.11	-36140.7	-14551.2	0.72905	0.796884	-0.232248	-0.632198
2618.13	-36140.7	-14551.2	0.744742	0.791768	-0.235693	-0.632774
2618.15	-36140.7	-14551.3	0.758943	0.786784	-0.238023	-0.632938
2618.16	-36140.7	-14551.3	0.771971	0.781792	-0.239502	-0.632301
2618.18	-36140.8	-14551.3	0.785664	0.776658	-0.241033	-0.63048
2618.2	-36140.8	-14551.3	0.799528	0.771488	-0.242808	-0.627451
2618.22	-36140.8	-14551.3	0.811728	0.766511	-0.24455	-0.623457
2618.23	-36140.8	-14551.3	0.823117	0.761531	-0.246193	-0.618972
2618.25	-36140.8	-14551.3	0.835903	0.75619	-0.247807	-0.614588
2618.27	-36140.8	-14551.3	0.849987	0.751058	-0.249549	-0.610786
2618.28	-36140.8	-14551.3	0.864037	0.747081	-0.251538	-0.607999
2618.3	-36140.9	-14551.3	0.877642	0.743891	-0.253159	-0.606766
2618.32	-36140.9	-14551.3	0.890901	0.740602	-0.253616	-0.607594
2618.33	-36140.9	-14551.3	0.904256	0.737237	-0.253374	-0.610426
2618.35	-36140.9	-14551.3	0.918126	0.734077	-0.253296	-0.614987
2618.37	-36140.9	-14551.3	0.931794	0.730495	-0.25334	-0.621172
2618.39	-36140.9	-14551.3	0.944298	0.725723	-0.253208	-0.628792
2618.4	-36140.9	-14551.3	0.955987	0.720316	-0.253306	-0.636801
2618.42	-36141	-14551.3	0.967575	0.715137	-0.254254	-0.644011
2618.44	-36141	-14551.3	0.979303	0.710279	-0.256487	-0.650015
2618.45	-36141	-14551.4	0.991246	0.705492	-0.260046	-0.65454
2618.47	-36141	-14551.4	1.00333	0.7	-0.263333	-0.656863
2618.49	-36141	-14551.4	1.01544	0.693258	-0.265021	-0.656362
2618.5	-36141.1	-14551.4	1.02736	0.686274	-0.26682	-0.653359
2618.52	-36141.1	-14551.4	1.03901	0.679863	-0.270227	-0.648282
2618.54	-36141.1	-14551.4	1.05069	0.672879	-0.273476	-0.641133
2618.56	-36141.1	-14551.4	1.06267	0.664407	-0.275108	-0.631864
2618.57	-36141.1	-14551.4	1.07475	0.655681	-0.276982	-0.620576
2618.59	-36141.1	-14551.4	1.08678	0.647502	-0.280496	-0.607729
2618.61	-36141.2	-14551.4	1.09879	0.638181	-0.283796	-0.594707
2618.62	-36141.2	-14551.4	1.11067	0.626683	-0.285539	-0.582751
2618.64	-36141.2	-14551.4	1.12191	0.614567	-0.286964	-0.572378
2618.66	-36141.2	-14551.4	1.13227	0.602826	-0.28888	-0.564399
2618.67	-36141.2	-14551.5	1.14241	0.590206	-0.29018	-0.560569
2618.69	-36141.3	-14551.5	1.15274	0.576276	-0.290234	-0.561578
2618.71	-36141.3	-14551.5	1.16298	0.562917	-0.289937	-0.565679
2618.73	-36141.3	-14551.5	1.17296	0.551158	-0.289918	-0.571141
2618.74	-36141.3	-14551.5	1.18296	0.540091	-0.290036	-0.576762
2618.76	-36141.3	-14551.5	1.1932	0.529449	-0.290086	-0.580923
2618.78	-36141.3	-14551.5	1.20377	0.520392	-0.289901	-0.581213
2618.79	-36141.4	-14551.5	1.21427	0.513412	-0.289737	-0.576196
2618.81	-36141.4	-14551.5	1.22369	0.507811	-0.290449	-0.565997
2618.83	-36141.4	-14551.5	1.23192	0.502863	-0.292176	-0.551049
2618.84	-36141.4	-14551.5	1.24009	0.497939	-0.294096	-0.53203
2618.86	-36141.4	-14551.6	1.24871	0.492773	-0.295797	-0.510069
2618.88	-36141.5	-14551.6	1.25743	0.487544	-0.297451	-0.486862
2618.9	-36141.5	-14551.6	1.26602	0.482387	-0.299168	-0.464651
2618.91	-36141.5	-14551.6	1.27442	0.477349	-0.300946	-0.446158
2618.93	-36141.5	-14551.6	1.28273	0.472369	-0.302641	-0.432698
2618.95	-36141.6	-14551.6	1.29116	0.467294	-0.304022	-0.424273
2618.96	-36141.6	-14551.6	1.29977	0.462123	-0.305637	-0.421166
2618.98	-36141.6	-14551.6	1.30843	0.45699	-0.308639	-0.423864
2619	-36141.6	-14551.6	1.31701	0.451851	-0.3123	-0.431308
2619.01	-36141.6	-14551.6	1.32541	0.446561	-0.314588	-0.441235
2619.03	-36141.7	-14551.7	1.33371	0.441549	-0.315978	-0.451771
2619.05	-36141.7	-14551.7	1.34216	0.437553	-0.318518	-0.461324
2619.07	-36141.7	-14551.7	1.35078	0.434293	-0.322223	-0.468225
2619.08	-36141.7	-14551.7	1.35946	0.430891	-0.325821	-0.470796
2619.1	-36141.7	-14551.7	1.36803	0.427423	-0.329184	-0.467833
2619.12	-36141.8	-14551.7	1.37631	0.424378	-0.33275	-0.458486
2619.13	-36141.8	-14551.7	1.38464	0.420995	-0.336036	-0.442585
2619.15	-36141.8	-14551.7	1.39345	0.416148	-0.33824	-0.420262
2619.17	-36141.8	-14551.7	1.40196	0.410833	-0.339737	-0.391408
2619.18	-36141.9	-14551.8	1.40911	0.406792	-0.341365	-0.356168
2619.2	-36141.9	-14551.8	1.41582	0.403692	-0.343132	-0.317275
2619.22	-36141.9	-14551.8	1.4236	0.400491	-0.344773	-0.278131
2619.24	-36141.9	-14551.8	1.43229	0.397073	-0.346452	-0.239751
2619.25	-36141.9	-14551.8	1.44116	0.393627	-0.348357	-0.202978
2619.27	-36142	-14551.8	1.44954	0.390201	-0.349935	-0.172492
2619.29	-36142	-14551.8	1.45691	0.386792	-0.35055	-0.152926
2619.3	-36142	-14551.9	1.46355	0.383395	-0.350416	-0.142185
2619.32	-36142	-14551.9	1.47	0.38	-0.35	-0.136166
2619.34	-36142.1	-14551.9	1.47666	0.376602	-0.349707	-0.131541
2619.35	-36142.1	-14551.9	1.48351	0.373201	-0.349689	-0.128078
2619.37	-36142.1	-14551.9	1.4904	0.3698	-0.350032	-0.126315
2619.39	-36142.1	-14551.9	1.49724	0.366399	-0.350801	-0.126459
2619.41	-36142.2	-14551.9	1.50402	0.363	-0.35198	-0.127606
2619.42	-36142.2	-14552	1.5108	0.3596	-0.353535	-0.128615
2619.44	-36142.2	-14552	1.51759	0.3562	-0.355452	-0.128591
2619.46	-36142.2	-14552	1.52439	0.3528	-0.357765	-0.12732
2619.47	-36142.2	-14552	1.5312	0.3494	-0.36052	-0.124711
2619.49	-36142.3	-14552	1.538	0.346	-0.36371	-0.120755
2619.51	-36142.3	-14552	1.5448	0.3426	-0.367207	-0.11565
2619.52	-36142.3	-14552	1.5516	0.3392	-0.370868	-0.109622
2619.54	-36142.3	-14552.1	1.55839	0.3358	-0.374515	-0.102972
2619.56	-36142.4	-14552.1	1.56519	0.3324	-0.377903	-0.0961569
2619.58	-36142.4	-14552.1	1.572	0.329	-0.38078	-0.089649
2619.59	-36142.4	-14552.1	1.57882	0.3256	-0.383112	-0.0839136
2619.61	-36142.4	-14552.1	1.58562	0.3222	-0.385233	-0.0794004
2619.63	-36142.5	-14552.1	1.59238	0.3188	-0.387507	-0.0765527
2619.64	-36142.5	-14552.1	1.59913	0.3154	-0.389988	-0.0755609
2619.66	-36142.5	-14552.2	1.60594	0.312	-0.392266	-0.0762435
2619.68	-36142.5	-14552.2	1.61287	0.3086	-0.393911	-0.0783873
2619.69	-36142.6	-14552.2	1.61986	0.3052	-0.39494	-0.0817105
2619.71	-36142.6	-14552.2	1.62661	0.3018	-0.395938	-0.0858452
2619.73	-36142.6	-14552.2	1.63286	0.2984	-0.397509	-0.0904185
2619.75	-36142.6	-14552.2	1.6386	0.294999	-0.399753	-0.0950681
2619.76	-36142.7	-14552.3	1.64409	0.291599	-0.402225	-0.0994431
2619.78	-36142.7	-14552.3	1.64961	0.288202	-0.404478	-0.103202
2619.8	-36142.7	-14552.3	1.65526	0.284806	-0.406535	-0.106163
2619.81	-36142.7	-14552.3	1.66098	0.281404	-0.408856	-0.108299
2619.83	-36142.8	-14552.3	1.66668	0.277991	-0.411879	-0.1096
2619.85	-36142.8	-14552.3	1.67235	0.274578	-0.415444	-0.110309
2619.86	-36142.8	-14552.4	1.678	0.271187	-0.418917	-0.110867
2619.88	-36142.8	-14552.4	1.68366	0.267836	-0.421706	-0.111701
2619.9	-36142.9	-14552.4	1.68933	0.264481	-0.423885	-0.113009
2619.91	-36142.9	-14552.4	1.695	0.261041	-0.425986	-0.11483
2619.93	-36142.9	-14552.4	1.70066	0.257453	-0.428471	-0.117193
2619.95	-36142.9	-14552.5	1.70633	0.253893	-0.43106	-0.12006
2619.97	-36143	-14552.5	1.712	0.250674	-0.433036	-0.123354
2619.98	-36143	-14552.5	1.71768	0.248058	-0.433788	-0.126967
2620	-36143	-14552.5	1.72336	0.245873	-0.433633	-0.130531
2620.02	-36143	-14552.5	1.72901	0.243735	-0.433341	-0.133549
2620.03	-36143.1	-14552.5	1.73461	0.241334	-0.43354	-0.13557
2620.05	-36143.1	-14552.6	1.74023	0.238894	-0.433849	-0.136471
2620.07	-36143.1	-14552.6	1.74598	0.236859	-0.433462	-0.136263
2620.09	-36143.1	-14552.6	1.7519	0.235554	-0.431765	-0.134977
2620.1	-36143.2	-14552.6	1.75771	0.234613	-0.429248	-0.132765
2620.12	-36143.2	-14552.6	1.76304	0.233424	-0.426791	-0.129821
2620.14	-36143.2	-14552.7	1.76765	0.231521	-0.425101	-0.126346
2620.15	-36143.2	-14552.7	1.77197	0.229126	-0.424068	-0.122571
2620.17	-36143.2	-14552.7	1.77667	0.226667	-0.423333	-0.118736
2620.19	-36143.3	-14552.7	1.78217	0.224447	-0.422692	-0.115023
2620.2	-36143.3	-14552.8	1.78805	0.222277	-0.42254	-0.11136
2620.22	-36143.3	-14552.8	1.79364	0.219844	-0.423424	-0.107618
2620.24	-36143.3	-14552.8	1.79851	0.216903	-0.425731	-0.103697
2620.26	-36143.4	-14552.8	1.8029	0.213446	-0.429316	-0.0996007
2620.27	-36143.4	-14552.8	1.80718	0.209514	-0.433919	-0.095354
2620.29	-36143.4	-14552.9	1.81163	0.205173	-0.439274	-0.0909836
2620.31	-36143.5	-14552.9	1.8162	0.200561	-0.445084	-0.0865177
2620.32	-36143.5	-14552.9	1.82081	0.19583	-0.451051	-0.0819856
2620.34	-36143.5	-14552.9	1.82538	0.191127	-0.456926	-0.0775083
2620.36	-36143.5	-14552.9	1.8299	0.186595	-0.462573	-0.0734273
2620.37	-36143.5	-14553	1.83438	0.182376	-0.467878	-0.0701146
2620.39	-36143.6	-14553	1.83885	0.178589	-0.472753	-0.0677556
2620.41	-36143.6	-14553	1.84338	0.175308	-0.477169	-0.066158
2620.43	-36143.6	-14553	1.84807	0.172599	-0.481108	-0.0650841
2620.44	-36143.7	-14553.1	1.85284	0.170361	-0.484625	-0.0643118
2620.46	-36143.7	-14553.1	1.85737	0.168208	-0.487907	-0.0636458
2620.48	-36143.7	-14553.1	1.8613	0.165731	-0.491153	-0.0628927
2620.49	-36143.7	-14553.1	1.86462	0.162682	-0.494488	-0.0618274
2620.51	-36143.7	-14553.1	1.86788	0.159059	-0.497926	-0.0601779
2620.53	-36143.8	-14553.2	1.87164	0.154883	-0.501472	-0.0576747
2620.54	-36143.8	-14553.2	1.87608	0.150313	-0.505031	-0.0542781
2620.56	-36143.8	-14553.2	1.88082	0.145686	-0.508385	-0.0502381
2620.58	-36143.8	-14553.2	1.88551	0.141349	-0.511313	-0.0458221
2620.6	-36143.9	-14553.3	1.89002	0.13756	-0.513751	-0.0412803
2620.61	-36143.9	-14553.3	1.89451	0.134486	-0.515803	-0.036844
2620.63	-36143.9	-14553.3	1.89915	0.13228	-0.517573	-0.03274
2620.65	-36143.9	-14553.3	1.90385	0.130909	-0.518998	-0.029128
2620.66	-36144	-14553.4	1.90831	0.13017	-0.519861	-0.0261055
2620.68	-36144	-14553.4	1.91223	0.129856	-0.519944	-0.0237522
2620.7	-36144	-14553.4	1.91566	0.129815	-0.519149	-0.0219093
2620.71	-36144	-14553.4	1.91886	0.129938	-0.51747	-0.0202286
2620.73	-36144.1	-14553.5	1.92213	0.130114	-0.514917	-0.0183623
2620.75	-36144.1	-14553.5	1.92553	0.130215	-0.51163	-0.016037
2620.77	-36144.1	-14553.5	1.92899	0.130097	-0.507842	-0.0130294
2620.78	-36144.1	-14553.5	1.93242	0.12962	-0.503811	-0.00912772
2620.8	-36144.2	-14553.6	1.93581	0.128664	-0.500033	-0.00422739
2620.82	-36144.2	-14553.6	1.9392	0.127125	-0.497147	0.00171413
2620.83	-36144.2	-14553.6	1.94261	0.124889	-0.49577	0.00870646
2620.85	-36144.2	-14553.6	1.94602	0.121769	-0.496344	0.0164929
2620.87	-36144.2	-14553.7	1.94941	0.117544	-0.499225	0.0246853
2620.88	-36144.3	-14553.7	1.95276	0.112031	-0.504763	0.0329041
2620.9	-36144.3	-14553.7	1.95613	0.105322	-0.513272	0.0408379
2620.92	-36144.3	-14553.8	1.95958	0.0976272	-0.525052	0.0482035
2620.94	-36144.3	-14553.8	1.96317	0.0891497	-0.540191	0.0547482
2620.95	-36144.4	-14553.8	1.96668	0.080072	-0.557564	0.0603907
2620.97	-36144.4	-14553.8	1.96983	0.0705686	-0.575617	0.065111
2620.99	-36144.4	-14553.9	1.97241	0.0608819	-0.593069	0.0689065
2621	-36144.4	-14553.9	1.97459	0.0515814	-0.609947	0.0718587
2621.02	-36144.4	-14553.9	1.97667	0.0433333	-0.626667	0.0740741
2621.04	-36144.5	-14554	1.97886	0.0366129	-0.643293	0.0756593
2621.05	-36144.5	-14554	1.98115	0.0311294	-0.658497	0.0767221
2621.07	-36144.5	-14554	1.98347	0.0264008	-0.670596	0.0773707
2621.09	-36144.5	-14554	1.98576	0.0221343	-0.678402	0.0776867
2621.11	-36144.6	-14554.1	1.98802	0.0186728	-0.682373	0.0776637
2621.12	-36144.6	-14554.1	1.99026	0.0164918	-0.683312	0.0772768
2621.14	-36144.6	-14554.1	1.99251	0.0158096	-0.681664	0.0765051
2621.16	-36144.6	-14554.2	1.99477	0.016118	-0.676858	0.075338
2621.17	-36144.6	-14554.2	1.99708	0.0167825	-0.668148	0.0737672
2621.19	-36144.7	-14554.2	1.99941	0.017471	-0.655362	0.0718023
2621.21	-36144.7	-14554.2	2.00169	0.0185722	-0.639705	0.0694959
2621.22	-36144.7	-14554.3	2.00381	0.0205779	-0.622578	0.066907
2621.24	-36144.7	-14554.3	2.00583	0.0236595	-0.605148	0.0641649
2621.26	-36144.8	-14554.3	2.00808	0.027341	-0.58811	0.0615396
2621.28	-36144.8	-14554.4	2.01092	0.0310679	-0.572104	0.0593187
2621.29	-36144.8	-14554.4	2.01438	0.0342577	-0.557809	0.0578055
2621.31	-36144.8	-14554.4	2.01793	0.0362796	-0.545981	0.0573309
2621.33	-36144.8	-14554.5	2.02099	0.0365023	-0.537383	0.0582275
2621.34	-36144.9	-14554.5	2.02335	0.0345199	-0.532882	0.0607675
2621.36	-36144.9	-14554.5	2.02541	0.0302579	-0.533498	0.0651343
2621.38	-36144.9	-14554.6	2.02761	0.0236694	-0.54024	0.0714961
2621.39	-36144.9	-14554.6	2.03003	0.014745	-0.553276	0.0797247
2621.41	-36144.9	-14554.6	2.03231	0.00352342	-0.571714	0.0893187
2621.43	-36145	-14554.6	2.03408	-0.00992949	-0.594589	0.0997505
2621.45	-36145	-14554.7	2.03529	-0.024897	-0.620865	0.110438
2621.46	-36145	-14554.7	2.03623	-0.0399597	-0.649424	0.120741
2621.48	-36145	-14554.7	2.0372	-0.0536889	-0.679111	0.130018
2621.5	-36145	-14554.8	2.0383	-0.0651647	-0.708132	0.137703
2621.51	-36145.1	-14554.8	2.0395	-0.0739393	-0.734095	0.143299
2621.53	-36145.1	-14554.8	2.04072	-0.079598	-0.754662	0.146329
2621.55	-36145.1	-14554.9	2.0419	-0.0819716	-0.768653	0.14661
2621.56	-36145.1	-14554.9	2.04299	-0.0810853	-0.775814	0.14419
2621.58	-36145.1	-14554.9	2.04393	-0.0769825	-0.775896	0.139146
2621.6	-36145.1	-14555	2.04489	-0.0698622	-0.768447	0.131824
2621.62	-36145.2	-14555	2.04618	-0.0600299	-0.752878	0.12275
2621.63	-36145.2	-14555	2.04806	-0.0478393	-0.728735	0.112449
2621.65	-36145.2	-14555.1	2.0504	-0.0341129	-0.696997	0.101358
2621.67	-36145.2	-14555.1	2.0528	-0.0199454	-0.659473	0.0898662
2621.68	-36145.2	-14555.1	2.05495	-0.00635424	-0.617992	0.0783879
2621.7	-36145.2	-14555.2	2.05703	0.00631104	-0.574474	0.0675561
2621.72	-36145.3	-14555.2	2.05949	0.0180311	-0.530885	0.0581117
2621.73	-36145.3	-14555.2	2.06269	0.0286797	-0.489276	0.0507258
2621.75	-36145.3	-14555.3	2.06628	0.03738	-0.452294	0.0455867
2621.77	-36145.3	-14555.3	2.06965	0.0429409	-0.422837	0.0426796
2621.79	-36145.3	-14555.4	2.07229	0.0444043	-0.403446	0.0420015
2621.8	-36145.3	-14555.4	2.07443	0.0421515	-0.394648	0.0436179
2621.82	-36145.4	-14555.4	2.07653	0.0370382	-0.396252	0.0476188
2621.84	-36145.4	-14555.5	2.07895	0.0298192	-0.407907	0.0539979
2621.85	-36145.4	-14555.5	2.08138	0.0207646	-0.428494	0.0622906
2621.87	-36145.4	-14555.5	2.08333	0.01	-0.456667	0.0718954
2621.89	-36145.4	-14555.6	2.08451	-0.00220328	-0.490924	0.0822262
2621.9	-36145.4	-14555.6	2.08543	-0.0149915	-0.529136	0.0927577
2621.92	-36145.5	-14555.6	2.08677	-0.0273652	-0.569018	0.10298
2621.94	-36145.5	-14555.7	2.08896	-0.0384053	-0.608324	0.112397
2621.96	-36145.5	-14555.7	2.09146	-0.0474622	-0.644935	0.120557
2621.97	-36145.5	-14555.7	2.09353	-0.0539429	-0.676761	0.127019
2621.99	-36145.5	-14555.8	2.09476	-0.0574446	-0.701931	0.131376
2622.01	-36145.5	-14555.8	2.09567	-0.0581012	-0.719194	0.133318
2622.02	-36145.5	-14555.8	2.09695	-0.0561401	-0.727409	0.132553
2622.04	-36145.6	-14555.9	2.09899	-0.0516424	-0.725629	0.128887
2622.06	-36145.6	-14555.9	2.10145	-0.0443406	-0.713371	0.122355
2622.07	-36145.6	-14555.9	2.10388	-0.0339173	-0.690218	0.113025
2622.09	-36145.6	-14556	2.10607	-0.0202321	-0.656022	0.10095
2622.11	-36145.6	-14556	2.10827	-0.00350179	-0.611167	0.0861509
2622.12	-36145.6	-14556.1	2.11079	0.0160144	-0.556111	0.0686481
2622.14	-36145.6	-14556.1	2.11383	0.0381246	-0.49176	0.0486731
2622.16	-36145.7	-14556.1	2.11741	0.0627528	-0.419795	0.0268228
2622.18	-36145.7	-14556.2	2.1215	0.0898213	-0.341989	0.0037311
2622.19	-36145.7	-14556.2	2.12601	0.118572	-0.260788	-0.0199074
2622.21	-36145.7	-14556.2	2.13065	0.147245	-0.179632	-0.0433088
2622.23	-36145.7	-14556.3	2.13516	0.174016	-0.102018	-0.0656819
2622.24	-36145.7	-14556.3	2.13952	0.197656	-0.0305689	-0.0862198
2622.26	-36145.7	-14556.3	2.14407	0.217679	0.0331893	-0.104096
2622.28	-36145.7	-14556.4	2.14913	0.233651	0.0877977	-0.118503
2622.3	-36145.7	-14556.4	2.15474	0.245179	0.131701	-0.129125
2622.31	-36145.8	-14556.5	2.16059	0.251917	0.163242	-0.136184
2622.33	-36145.8	-14556.5	2.16637	0.253577	0.180863	-0.139937
2622.35	-36145.8	-14556.5	2.172	0.250938	0.185128	-0.14082
2622.36	-36145.8	-14556.6	2.17764	0.245772	0.17857	-0.139433
2622.38	-36145.8	-14556.6	2.18343	0.239834	0.163731	-0.136395
2622.4	-36145.8	-14556.6	2.18926	0.234011	0.14212	-0.132489
2622.41	-36145.9	-14556.7	2.19483	0.228502	0.114431	-0.12863
2622.43	-36145.9	-14556.7	2.19983	0.223508	0.0815282	-0.125697
2622.45	-36145.9	-14556.7	2.20435	0.219473	0.0466758	-0.124104
2622.47	-36145.9	-14556.8	2.20871	0.217005	0.0147718	-0.123944
2622.48	-36145.9	-14556.8	2.21318	0.216666	-0.00954085	-0.125288
2622.5	-36145.9	-14556.9	2.21777	0.218491	-0.0245109	-0.128006
2622.52	-36145.9	-14556.9	2.2223	0.222212	-0.0300665	-0.131854
2622.53	-36146	-14556.9	2.22663	0.227495	-0.02625	-0.136558
2622.55	-36146	-14557	2.23099	0.233497	-0.0138787	-0.141593
2622.57	-36146	-14557	2.23575	0.239128	0.00584638	-0.146309
2622.58	-36146	-14557	2.24123	0.243386	0.031399	-0.150094
2622.6	-36146	-14557.1	2.24709	0.245931	0.0590405	-0.152601
2622.62	-36146	-14557.1	2.25271	0.246697	0.0841042	-0.153589
2622.64	-36146.1	-14557.1	2.25764	0.2456	0.102301	-0.152856
2622.65	-36146.1	-14557.2	2.26205	0.242459	0.111519	-0.150394
2622.67	-36146.1	-14557.2	2.2664	0.237059	0.110415	-0.146263
2622.69	-36146.1	-14557.2	2.27102	0.229343	0.0979186	-0.140587
2622.7	-36146.1	-14557.3	2.27568	0.220014	0.0742465	-0.133785
2622.72	-36146.1	-14557.3	2.28	0.21	0.04	-0.126362
2622.74	-36146.2	-14557.3	2.2837	0.200147	-0.00384227	-0.118777
2622.75	-36146.2	-14557.4	2.28699	0.190969	-0.0547909	-0.111304
2622.77	-36146.2	-14557.4	2.29019	0.182897	-0.109979	-0.104169
2622.79	-36146.2	-14557.5	2.29353	0.176217	-0.166695	-0.0975777
2622.81	-36146.2	-14557.5	2.29697	0.170738	-0.22275	-0.091676
2622.82	-36146.2	-14557.5	2.3004	0.166167	-0.276062	-0.0865949
2622.84	-36146.3	-14557.6	2.30376	0.162268	-0.324896	-0.0823209
2622.86	-36146.3	-14557.6	2.30714	0.158968	-0.368478	-0.07843
2622.87	-36146.3	-14557.6	2.31063	0.156219	-0.406208	-0.0744274
2622.89	-36146.3	-14557.7	2.31422	0.153693	-0.438006	-0.0699647
2622.91	-36146.3	-14557.7	2.31766	0.150394	-0.465039	-0.065043
2622.92	-36146.3	-14557.7	2.32065	0.145229	-0.488648	-0.0597146
2622.94	-36146.4	-14557.8	2.32308	0.137837	-0.509504	-0.0540247
2622.96	-36146.4	-14557.8	2.3252	0.129322	-0.526914	-0.0480048
2622.98	-36146.4	-14557.9	2.3273	0.120963	-0.540036	-0.0416871
2622.99	-36146.4	-14557.9	2.32952	0.113558	-0.548758	-0.0352999
2623.01	-36146.4	-14557.9	2.33183	0.107081	-0.554241	-0.0294091
2623.03	-36146.4	-14558	2.33415	0.10143	-0.557757	-0.0246089
2623.04	-36146.5	-14558	2.33643	0.09682	-0.559951	-0.0212194
2623.06	-36146.5	-14558	2.33868	0.0939349	-0.560543	-0.0191576
2623.08	-36146.5	-14558.1	2.34092	0.0934717	-0.559194	-0.018308
2623.09	-36146.5	-14558.1	2.34317	0.095317	-0.556102	-0.0185454
2623.11	-36146.5	-14558.2	2.34545	0.0983361	-0.552139	-0.019732
2623.13	-36146.5	-14558.2	2.34776	0.101352	-0.548173	-0.0217254
2623.15	-36146.6	-14558.2	2.35009	0.103811	-0.543854	-0.0242822
2623.16	-36146.6	-14558.3	2.35233	0.105828	-0.537512	-0.0270495
2623.18	-36146.6	-14558.3	2.35441	0.107545	-0.527469	-0.0296785
2623.2	-36146.6	-14558.3	2.35646	0.108937	-0.513167	-0.0320139
2623.21	-36146.6	-14558.4	2.35884	0.109824	-0.495088	-0.0340793
2623.23	-36146.6	-14558.4	2.36188	0.110049	-0.473801	-0.0359033
2623.25	-36146.6	-14558.5	2.36542	0.109864	-0.450672	-0.0374878
2623.26	-36146.7	-14558.5	2.3689	0.109852	-0.427696	-0.0388134
2623.28	-36146.7	-14558.5	2.37177	0.11055	-0.406834	-0.0398632
2623.3	-36146.7	-14558.6	2.37404	0.111818	-0.389398	-0.0406596
2623.32	-36146.7	-14558.6	2.37607	0.113061	-0.376256	-0.0412518
2623.33	-36146.7	-14558.6	2.37818	0.113722	-0.368175	-0.041676
2623.35	-36146.7	-14558.7	2.38045	0.113762	-0.364974	-0.0418332
2623.37	-36146.7	-14558.7	2.38279	0.113435	-0.365921	-0.0415459
2623.38	-36146.7	-14558.8	2.38509	0.112952	-0.370253	-0.0406601
2623.4	-36146.8	-14558.8	2.38736	0.112089	-0.377017	-0.0392252
2623.42	-36146.8	-14558.8	2.3896	0.110413	-0.385164	-0.0373909
2623.43	-36146.8	-14558.9	2.39185	0.107592	-0.39369	-0.0353019
2623.45	-36146.8	-14558.9	2.3941	0.104021	-0.401898	-0.033065
2623.47	-36146.8	-14559	2.39639	0.100397	-0.409223	-0.0307706
2623.49	-36146.8	-14559	2.39873	0.0973406	-0.415181	-0.0285285
2623.5	-36146.8	-14559	2.40103	0.0950108	-0.419773	-0.026558
2623.52	-36146.8	-14559.1	2.40321	0.0934053	-0.423167	-0.0251172
2623.54	-36146.9	-14559.1	2.40523	0.0925351	-0.425385	-0.0244152
2623.55	-36146.9	-14559.2	2.40738	0.0924785	-0.425739	-0.0244261
2623.57	-36146.9	-14559.2	2.41	0.0933333	-0.423333	-0.0250545
2623.59	-36146.9	-14559.2	2.41332	0.0951165	-0.417466	-0.0261984
2623.6	-36146.9	-14559.3	2.4169	0.09752	-0.408217	-0.0277316
2623.62	-36146.9	-14559.3	2.42017	0.100154	-0.395859	-0.0295218
2623.64	-36146.9	-14559.4	2.42274	0.102685	-0.380883	-0.0314341
2623.66	-36146.9	-14559.4	2.42486	0.104961	-0.364511	-0.0333246
2623.67	-36147	-14559.4	2.42692	0.106868	-0.348114	-0.0350478
2623.69	-36147	-14559.5	2.42916	0.108334	-0.332687	-0.0365383
2623.71	-36147	-14559.5	2.43149	0.109393	-0.318153	-0.0379578
2623.72	-36147	-14559.6	2.43371	0.110103	-0.304245	-0.0395074
2623.74	-36147	-14559.6	2.4358	0.110684	-0.290264	-0.0413643
2623.76	-36147	-14559.6	2.43802	0.111758	-0.274472	-0.043648
2623.77	-36147	-14559.7	2.44068	0.114	-0.254987	-0.0464694
2623.79	-36147	-14559.7	2.44393	0.117754	-0.23073	-0.0498647
2623.81	-36147	-14559.8	2.44748	0.122692	-0.202247	-0.0537194
2623.83	-36147.1	-14559.8	2.45102	0.128402	-0.170289	-0.0578998
2623.84	-36147.1	-14559.9	2.45441	0.134404	-0.136335	-0.0621972
2623.86	-36147.1	-14559.9	2.45777	0.140099	-0.103107	-0.0662731
2623.88	-36147.1	-14559.9	2.46125	0.144878	-0.0734428	-0.0697773
2623.89	-36147.1	-14560	2.46483	0.148256	-0.0495573	-0.0723937
2623.91	-36147.1	-14560	2.46822	0.149929	-0.0327511	-0.0738571
2623.93	-36147.1	-14560.1	2.47112	0.149613	-0.0242294	-0.0739137
2623.94	-36147.1	-14560.1	2.47348	0.147231	-0.0243902	-0.0725754
2623.96	-36147.1	-14560.1	2.47557	0.142959	-0.0326147	-0.0701892
2623.98	-36147.2	-14560.2	2.47768	0.13701	-0.0482026	-0.0671183
2624	-36147.2	-14560.2	2.47992	0.13	-0.0700147	-0.0635896
2624.01	-36147.2	-14560.3	2.48224	0.12299	-0.0964371	-0.0596828
2624.03	-36147.2	-14560.3	2.48456	0.117022	-0.125877	-0.0554779
2624.05	-36147.2	-14560.3	2.48685	0.112302	-0.157635	-0.0512022
2624.06	-36147.2	-14560.4	2.48909	0.108267	-0.191836	-0.0472198
2624.08	-36147.2	-14560.4	2.49129	0.104363	-0.228535	-0.0438787
2624.1	-36147.2	-14560.5	2.4935	0.100615	-0.266145	-0.0411889
2624.11	-36147.2	-14560.5	2.49581	0.0975135	-0.301777	-0.0388925
2624.13	-36147.3	-14560.5	2.4983	0.0955074	-0.332628	-0.0367445
2624.15	-36147.3	-14560.6	2.50078	0.094411	-0.357401	-0.0347494
2624.16	-36147.3	-14560.6	2.50286	0.0936059	-0.375826	-0.033082
2624.18	-36147.3	-14560.7	2.5042	0.0925274	-0.387665	-0.0318984
2624.2	-36147.3	-14560.7	2.50512	0.0912396	-0.39283	-0.0311374
2624.22	-36147.3	-14560.8	2.50629	0.0901721	-0.391324	-0.0306112
2624.23	-36147.3	-14560.8	2.50826	0.0897026	-0.383341	-0.0301497
2624.25	-36147.3	-14560.8	2.51074	0.0897408	-0.370684	-0.0297398
2624.27	-36147.3	-14560.9	2.51301	0.0899654	-0.355952	-0.0294465
2624.28	-36147.4	-14560.9	2.51447	0.0900899	-0.341488	-0.0293223
2624.3	-36147.4	-14561	2.51541	0.0900806	-0.327847	-0.0293318
2624.32	-36147.4	-14561	2.5165	0.0900091	-0.314832	-0.0294027
2624.34	-36147.4	-14561	2.51829	0.0899435	-0.302422	-0.0294673
2624.35	-36147.4	-14561.1	2.52065	0.0899267	-0.291594	-0.0294835
2624.37	-36147.4	-14561.1	2.52319	0.0899928	-0.28368	-0.0294188
2624.39	-36147.4	-14561.2	2.52559	0.0901422	-0.279661	-0.0292375
2624.4	-36147.4	-14561.2	2.52783	0.0902142	-0.278835	-0.0288899
2624.42	-36147.4	-14561.3	2.53	0.09	-0.28	-0.0283224
2624.44	-36147.5	-14561.3	2.53217	0.0893281	-0.282208	-0.0274886
2624.45	-36147.5	-14561.3	2.53441	0.0881761	-0.285539	-0.026372
2624.47	-36147.5	-14561.4	2.53681	0.0865589	-0.290328	-0.0249634
2624.49	-36147.5	-14561.4	2.53935	0.0845182	-0.296662	-0.0232734
2624.51	-36147.5	-14561.5	2.54171	0.0821841	-0.30379	-0.0213783
2624.52	-36147.5	-14561.5	2.5435	0.0797058	-0.310786	-0.0193684
2624.54	-36147.5	-14561.6	2.54459	0.0772383	-0.316993	-0.0173504
2624.56	-36147.5	-14561.6	2.54553	0.0749537	-0.3225	-0.0154785
2624.57	-36147.5	-14561.6	2.54699	0.0730269	-0.327529	-0.0139147
2624.59	-36147.5	-14561.7	2.54928	0.0715688	-0.33204	-0.0127862
2624.61	-36147.5	-14561.7	2.55177	0.0705386	-0.335376	-0.0121366
2624.62	-36147.6	-14561.8	2.5537	0.0698731	-0.336788	-0.0119973
2624.64	-36147.6	-14561.8	2.55479	0.0695527	-0.335886	-0.0123804
2624.66	-36147.6	-14561.9	2.55571	0.0696446	-0.333001	-0.0132593
2624.68	-36147.6	-14561.9	2.55721	0.0702253	-0.328552	-0.0146021
2624.69	-36147.6	-14561.9	2.55955	0.0712591	-0.322762	-0.0163316
2624.71	-36147.6	-14562	2.56202	0.0725168	-0.315523	-0.0182924
2624.73	-36147.6	-14562	2.56387	0.0737531	-0.306701	-0.0203222
2624.74	-36147.6	-14562.1	2.56493	0.0748671	-0.296575	-0.0222874
2624.76	-36147.6	-14562.1	2.56586	0.0759706	-0.286027	-0.0240975
2624.78	-36147.6	-14562.2	2.56743	0.0771877	-0.275972	-0.0256659
2624.79	-36147.6	-14562.2	2.56974	0.0784754	-0.266746	-0.0269427
2624.81	-36147.7	-14562.2	2.5722	0.0795803	-0.257958	-0.0279235
2624.83	-36147.7	-14562.3	2.57415	0.0802425	-0.249192	-0.0286085
2624.85	-36147.7	-14562.3	2.5754	0.080396	-0.24061	-0.0290415
2624.86	-36147.7	-14562.4	2.57628	0.0801832	-0.233006	-0.0293132
2624.88	-36147.7	-14562.4	2.57713	0.0797644	-0.22711	-0.0295179
2624.9	-36147.7	-14562.5	2.57815	0.0794429	-0.221827	-0.0297747
2624.91	-36147.7	-14562.5	2.5794	0.0796547	-0.214369	-0.0302256
2624.93	-36147.7	-14562.5	2.58095	0.0808007	-0.20211	-0.0310082
2624.95	-36147.7	-14562.6	2.5827	0.0826495	-0.185948	-0.0321771
2624.96	-36147.7	-14562.6	2.58447	0.0845093	-0.1693	-0.0337093
2624.98	-36147.7	-14562.7	2.58618	0.0861861	-0.152152	-0.0354393
2625	-36147.7	-14562.7	2.58782	0.0878262	-0.132346	-0.0371262
2625.02	-36147.7	-14562.8	2.58949	0.0894988	-0.110103	-0.0387409
2625.03	-36147.8	-14562.8	2.59127	0.0912187	-0.0867358	-0.0403734
2625.05	-36147.8	-14562.9	2.59298	0.0929379	-0.0603742	-0.0420719
2625.07	-36147.8	-14562.9	2.59439	0.0945968	-0.0282261	-0.0438378
2625.08	-36147.8	-14563	2.59621	0.0963341	0.00475494	-0.0454916
2625.1	-36147.8	-14563	2.59936	0.0982804	0.031143	-0.0468012
2625.12	-36147.8	-14563	2.60283	0.0998347	0.0528734	-0.0477822
2625.13	-36147.8	-14563.1	2.60508	0.100264	0.0750451	-0.0485319
2625.15	-36147.8	-14563.1	2.6065	0.100027	0.0974595	-0.0489906
2625.17	-36147.8	-14563.2	2.6081	0.0999417	0.118252	-0.0490831
2625.19	-36147.8	-14563.2	2.6099	0.0999987	0.138751	-0.0490213
2625.2	-36147.8	-14563.3	2.61159	0.0999713	0.160323	-0.0490436
2625.22	-36147.8	-14563.3	2.61324	0.0999922	0.179099	-0.0490267
2625.24	-36147.9	-14563.3	2.61493	0.100171	0.190041	-0.0487375
2625.25	-36147.9	-14563.4	2.61667	0.1	0.19	-0.0479303
2625.27	-36147.9	-14563.4	2.6184	0.0988673	0.17791	-0.0464531
2625.29	-36147.9	-14563.5	2.6201	0.0964887	0.158799	-0.044544
2625.3	-36147.9	-14563.5	2.62176	0.0930241	0.138786	-0.0424557
2625.32	-36147.9	-14563.6	2.62343	0.0898505	0.122562	-0.040163
2625.34	-36147.9	-14563.6	2.62515	0.0879949	0.113265	-0.0377364
2625.36	-36147.9	-14563.6	2.62686	0.0864563	0.109839	-0.035761
2625.37	-36147.9	-14563.7	2.62852	0.084491	0.110491	-0.0345937
2625.39	-36148	-14563.7	2.6302	0.0832783	0.113819	-0.0336443
2625.41	-36148	-14563.8	2.63194	0.0834504	0.116762	-0.0324607
2625.42	-36148	-14563.8	2.63362	0.0831467	0.111414	-0.031448
2625.44	-36148	-14563.9	2.63526	0.0813034	0.094554	-0.0308795
2625.46	-36148	-14563.9	2.63715	0.0797902	0.0761272	-0.0303576
2625.47	-36148	-14564	2.63916	0.0797561	0.0625179	-0.0297043
2625.49	-36148	-14564	2.6401	0.0800342	0.0492812	-0.0293781
2625.51	-36148	-14564	2.63996	0.0799906	0.0516349	-0.0294207
2625.53	-36148	-14564.1	2.64005	0.0800031	0.0830919	-0.0294095
2625.54	-36148	-14564.1	2.6398	0.0799955	0.113677	-0.0294124
2625.56	-36148.1	-14564.2	2.64089	0.0800145	0.136785	-0.0294116
2625.58	-36148.1	-14564.2	2.6446	0.0799476	0.151659	-0.0294118
2625.59	-36148.1	-14564.3	2.64827	0.0802278	0.165852	-0.0294118
2625.61	-36148.1	-14564.3	2.65028	0.07891	0.17724	-0.0294118
2625.63	-36148.1	-14564.3	2.64994	0.0752029	0.179573	-0.0294118
2625.64	-36148.1	-14564.4	2.65	0.0715029	0.172883	-0.0294118
2625.66	-36148.1	-14564.4	2.65006	0.069757	0.170646	-0.0294118
2625.68	-36148.1	-14564.5	2.64972	0.0700681	0.17695	-0.0294118
2625.7	-36148.1	-14564.5	2.65154	0.0699818	0.182598	-0.0294118
2625.71	-36148.2	-14564.6	2.65507	0.0700048	0.181908	-0.0294118
2625.73	-36148.2	-14564.6	2.65879	0.0699989	0.178434	-0.0294118
2625.75	-36148.2	-14564.6	2.66026	0.0700003	0.17167	-0.0294118
2625.76	-36148.2	-14564.7	2.65995	0.07	0.157488	-0.0294117
2625.78	-36148.2	-14564.7	2.65999	0.0699996	0.131511	-0.0294122
2625.8	-36148.2	-14564.8	2.66008	0.0700015	0.0985423	-0.0294101
2625.81	-36148.2	-14564.8	2.65968	0.0699944	0.0647615	-0.0294179
2625.83	-36148.2	-14564.9	2.66216	0.0700186	0.0344035	-0.0293912
2625.85	-36148.3	-14564.9	2.66565	0.0699259	0.00989041	-0.0294935
2625.87	-36148.3	-14565	2.66939	0.0702398	-0.011892	-0.0286877
2625.88	-36148.3	-14565	2.67015	0.067564	-0.0301319	-0.0267809
2625.9	-36148.3	-14565	2.66996	0.0641665	-0.0410093	-0.0236262
2625.92	-36148.3	-14565.1	2.67001	0.0604303	-0.0518143	-0.0210126
2625.93	-36148.3	-14565.1	2.67	0.0598521	-0.0563567	-0.0197278
2625.95	-36148.3	-14565.2	2.66999	0.0600288	-0.0571142	-0.0195868
2625.97	-36148.3	-14565.2	2.67006	0.0599924	-0.0512887	-0.0196134
2625.98	-36148.3	-14565.3	2.66985	0.0600013	-0.0444179	-0.0196069
2626	-36148.4	-14565.3	2.67288	0.0599997	-0.0317254	-0.019608
2626.02	-36148.4	-14565.3	2.67645	0.0599999	-0.0147572	-0.0196079
2626.04	-36148.4	-14565.4	2.67989	0.0600005	0.0177544	-0.0196074
2626.05	-36148.4	-14565.4	2.68003	0.0599981	0.0603151	-0.0196094
2626.07	-36148.4	-14565.5	2.67999	0.0600072	0.119588	-0.0196019
2626.09	-36148.4	-14565.5	2.68	0.06	0.18	-0.0196078
2626.1	-36148.4	-14565.6	2.68	0.06	0.226667	-0.0185185
2626.12	-36148.5	-14565.6	2.68001	0.0564475	0.261483	-0.0161618
2626.14	-36148.5	-14565.6	2.67997	0.053116	0.277341	-0.0128947
2626.15	-36148.5	-14565.7	2.68012	0.0499126	0.283167	-0.0108306
2626.17	-36148.5	-14565.7	2.68376	0.0500434	0.276195	-0.0110434
2626.19	-36148.5	-14565.8	2.68711	0.0499884	0.276689	-0.0134403
2626.21	-36148.5	-14565.8	2.69016	0.050003	0.277056	-0.0166802
2626.22	-36148.5	-14565.9	2.68994	0.0499989	0.279669	-0.0188025
2626.24	-36148.5	-14565.9	2.69002	0.0500003	0.27151	-0.0196604
2626.26	-36148.6	-14566	2.69	0.0499999	0.256386	-0.0195944
2626.27	-36148.6	-14566	2.69	0.05	0.229903	-0.0196123
2626.29	-36148.6	-14566	2.68999	0.05	0.199115	-0.0196068
2626.31	-36148.6	-14566.1	2.69004	0.05	0.165044	-0.0196075
2626.32	-36148.6	-14566.1	2.68987	0.05	0.127426	-0.0196103
2626.34	-36148.6	-14566.2	2.6907	0.05	0.0895284	-0.019596
2626.36	-36148.6	-14566.2	2.6944	0.05	0.0577429	-0.0196519
2626.38	-36148.7	-14566.3	2.69804	0.05	0.0319556	-0.0193617
2626.39	-36148.7	-14566.3	2.70028	0.05	0.014674	-0.017897
2626.41	-36148.7	-14566.4	2.69992	0.05	0.00321211	-0.0152048
2626.43	-36148.7	-14566.4	2.70002	0.05	0.000616285	-0.0121502
2626.44	-36148.7	-14566.4	2.69999	0.05	0.00475943	-0.0100286
2626.46	-36148.7	-14566.5	2.7	0.05	0.00882696	-0.00767197
2626.48	-36148.7	-14566.5	2.7	0.05	0.0173637	-0.00301179
2626.49	-36148.7	-14566.6	2.69998	0.0500001	0.0292006	0.00542197
2626.51	-36148.8	-14566.6	2.70007	0.0499996	0.0442456	0.0162114
2626.53	-36148.8	-14566.6	2.69975	0.0500013	0.0614862	0.0294418
2626.55	-36148.8	-14566.7	2.70153	0.0499948	0.0803817	0.042479
2626.56	-36148.8	-14566.7	2.70507	0.0500195	0.100758	0.0541956
2626.58	-36148.8	-14566.8	2.70878	0.0499314	0.119759	0.0665011
2626.6	-36148.8	-14566.8	2.71026	0.0502802	0.135165	0.0801487
2626.61	-36148.9	-14566.9	2.70993	0.04827	0.145649	0.0943593
2626.63	-36148.9	-14566.9	2.71002	0.0445967	0.158147	0.108658
2626.65	-36148.9	-14567	2.71	0.0408933	0.171974	0.120123
2626.66	-36148.9	-14567	2.71	0.0398019	0.185693	0.127587
2626.68	-36148.9	-14567	2.71	0.040044	0.195272	0.132793
2626.7	-36148.9	-14567.1	2.71001	0.039988	0.197605	0.136352
2626.72	-36148.9	-14567.1	2.70998	0.0400032	0.190603	0.139527
2626.73	-36148.9	-14567.2	2.71006	0.0399993	0.174614	0.142981
2626.75	-36149	-14567.2	2.70975	0.0400002	0.154449	0.14631
2626.77	-36149	-14567.3	2.71242	0.04	0.137284	0.149518
2626.78	-36149	-14567.3	2.71602	0.04	0.119578	0.153042
2626.8	-36149	-14567.4	2.71962	0.04	0.105569	0.155478
2626.82	-36149	-14567.4	2.72009	0.04	0.0922874	0.156766
2626.83	-36149	-14567.4	2.71998	0.04	0.0809995	0.156869
2626.85	-36149.1	-14567.5	2.72	0.04	0.0741129	0.156898
2626.87	-36149.1	-14567.5	2.72	0.04	0.0672613	0.155967
2626.89	-36149.1	-14567.6	2.72	0.04	0.0636196	0.153769
2626.9	-36149.1	-14567.6	2.72	0.04	0.0569908	0.150502
2626.92	-36149.1	-14567.7	2.72	0.04	0.0535486	0.148244
2626.94	-36149.1	-14567.7	2.72	0.04	0.05	0.147059
2626.95	-36149.2	-14567.8	2.72	0.04	0.0533333	0.147059
2626.97	-36149.2	-14567.8	2.72	0.04	0.0566667	0.148148
2626.99	-36149.2	-14567.8	2.72355	0.04	0.0637404	0.150508
2627	-36149.2	-14567.9	2.72688	0.04	0.070484	0.153763
2627.02	-36149.2	-14567.9	2.73009	0.04	0.080632	0.155869
2627.04	-36149.2	-14568	2.72996	0.04	0.0912657	0.156912
2627.06	-36149.2	-14568	2.73001	0.04	0.100923	0.156846
2627.07	-36149.3	-14568.1	2.73	0.0399999	0.107461	0.156881
2627.09	-36149.3	-14568.1	2.73	0.0400006	0.114492	0.156771
2627.11	-36149.3	-14568.1	2.73	0.0399986	0.120796	0.155586
2627.12	-36149.3	-14568.2	2.73	0.040005	0.127293	0.153219
2627.14	-36149.3	-14568.2	2.73	0.0399714	0.130203	0.149794
2627.16	-36149.3	-14568.3	2.73	0.0401085	0.129845	0.147978
2627.17	-36149.3	-14568.3	2.73	0.0395752	0.130437	0.148413
2627.19	-36149.4	-14568.4	2.72999	0.0358317	0.134165	0.151084
2627.21	-36149.4	-14568.4	2.73004	0.0324365	0.137562	0.154267
2627.23	-36149.4	-14568.4	2.72987	0.02976	0.14025	0.155975
2627.24	-36149.4	-14568.5	2.73072	0.0300745	0.139877	0.155338
2627.26	-36149.4	-14568.5	2.73433	0.0299801	0.140205	0.152648
2627.28	-36149.4	-14568.6	2.73785	0.0300049	0.139213	0.149514
2627.29	-36149.5	-14568.6	2.74032	0.0299988	0.135389	0.147622
2627.31	-36149.5	-14568.7	2.73992	0.0299993	0.132199	0.146973
2627.33	-36149.5	-14568.7	2.74002	0.0300038	0.128749	0.147134
2627.34	-36149.5	-14568.8	2.73999	0.0299832	0.125268	0.146726
2627.36	-36149.5	-14568.8	2.74	0.0300633	0.121985	0.145324
2627.38	-36149.5	-14568.8	2.74	0.0297713	0.118544	0.142021
2627.4	-36149.5	-14568.9	2.74	0.0313161	0.11507	0.137386
2627.41	-36149.6	-14568.9	2.74	0.0348743	0.111796	0.132766
2627.43	-36149.6	-14569	2.74	0.0386065	0.108314	0.130174
2627.45	-36149.6	-14569	2.73998	0.0400878	0.104956	0.132379
2627.46	-36149.6	-14569.1	2.74007	0.0411663	0.101294	0.139743
2627.48	-36149.6	-14569.1	2.73974	0.0467513	0.0997764	0.151071
2627.5	-36149.7	-14569.1	2.74175	0.0554595	0.100062	0.161823
2627.51	-36149.7	-14569.2	2.74526	0.0675935	0.0999836	0.170314
2627.53	-36149.7	-14569.2	2.749	0.0816303	0.100004	0.176765
2627.55	-36149.7	-14569.3	2.75021	0.095731	0.0999989	0.181676
2627.57	-36149.7	-14569.3	2.75002	0.106271	0.1	0.184686
2627.58	-36149.7	-14569.4	2.74976	0.118993	0.0999995	0.185376
2627.6	-36149.7	-14569.4	2.75218	0.132819	0.100002	0.183966
2627.62	-36149.8	-14569.5	2.75571	0.146185	0.0999939	0.180203
2627.63	-36149.8	-14569.5	2.75916	0.157906	0.10002	0.182718
2627.65	-36149.8	-14569.5	2.76259	0.165166	0.099922	0.199796
2627.67	-36149.8	-14569.6	2.76577	0.171966	0.100292	0.240586
2627.68	-36149.8	-14569.6	2.76964	0.176149	0.0973293	0.303012
2627.7	-36149.8	-14569.7	2.7699	0.179397	0.0940885	0.366819
2627.72	-36149.9	-14569.7	2.77261	0.182733	0.0879849	0.417484
2627.74	-36149.9	-14569.8	2.77628	0.186255	0.0807935	0.452446
2627.75	-36149.9	-14569.8	2.77961	0.189613	0.0741535	0.468629
2627.77	-36149.9	-14569.8	2.78293	0.192938	0.0672991	0.471026
2627.79	-36149.9	-14569.9	2.78646	0.196439	0.0635163	0.463585
2627.8	-36149.9	-14569.9	2.78981	0.199895	0.0601746	0.45175
2627.82	-36150	-14570	2.79313	0.200026	0.0569619	0.437707
2627.84	-36150	-14570	2.79667	0.2	0.05	0.421569
2627.85	-36150	-14570.1	2.8	0.2	0.0433333	0.405229
2627.87	-36150	-14570.1	2.80333	0.2	0.04	0.399782
2627.89	-36150	-14570.2	2.80687	0.196447	0.0399872	0.416985
2627.91	-36150.1	-14570.2	2.81019	0.193117	0.0401133	0.466501
2627.92	-36150.1	-14570.3	2.81354	0.18991	0.0435153	0.537561
2627.94	-36150.1	-14570.3	2.81707	0.190062	0.0474329	0.628502
2627.96	-36150.1	-14570.3	2.82038	0.189919	0.0536039	0.721646
2627.97	-36150.1	-14570.4	2.82374	0.190267	0.0535772	0.826898
2627.99	-36150.1	-14570.4	2.82727	0.193968	0.0568987	0.937903
2628.01	-36150.2	-14570.5	2.83058	0.197334	0.0569499	1.02832
2628.02	-36150.2	-14570.5	2.83395	0.200206	0.0606938	1.09523
2628.04	-36150.2	-14570.6	2.83747	0.199929	0.0641161	1.13816
2628.06	-36150.2	-14570.6	2.84077	0.200028	0.0674389	1.15464
2628.08	-36150.2	-14570.6	2.84416	0.19996	0.0708369	1.1524
2628.09	-36150.2	-14570.7	2.84767	0.200167	0.074287	1.13414
2628.11	-36150.3	-14570.8	2.85096	0.199292	0.0778256	1.10845
2628.13	-36150.3	-14570.8	2.85437	0.195607	0.0802085	1.07748
2628.14	-36150.3	-14570.8	2.85787	0.191955	0.0801329	1.04381
2628.16	-36150.3	-14570.9	2.86115	0.18972	0.0790862	1.01166
2628.18	-36150.3	-14570.9	2.86458	0.190066	0.0755471	0.980277
2628.19	-36150.3	-14571	2.86806	0.189997	0.0708517	0.952262
2628.21	-36150.4	-14571	2.87137	0.189942	0.0639396	0.930887
2628.23	-36150.4	-14571.1	2.87471	0.190227	0.0568977	0.913788
2628.25	-36150.4	-14571.1	2.87858	0.188688	0.0513783	0.901143
2628.26	-36150.4	-14571.2	2.87998	0.185112	0.0487344	0.892887
2628.28	-36150.4	-14571.2	2.88136	0.181443	0.0438662	0.885135
2628.3	-36150.4	-14571.2	2.88521	0.179708	0.0345824	0.876845
2628.31	-36150.5	-14571.3	2.88838	0.180096	0.0262157	0.866996
2628.33	-36150.5	-14571.3	2.89188	0.179913	0.0196633	0.855534
2628.35	-36150.5	-14571.4	2.89532	0.180286	0.0126288	0.844103
2628.36	-36150.5	-14571.4	2.89859	0.178266	0.00631784	0.834672
2628.38	-36150.5	-14571.5	2.90211	0.174605	-0.00146124	0.825713
2628.4	-36150.6	-14571.5	2.90541	0.17086	-0.00339047	0.816815
2628.41	-36150.6	-14571.6	2.90919	0.169926	-0.00556647	0.807562
2628.43	-36150.6	-14571.6	2.90991	0.169627	-0.00655816	0.796679
2628.45	-36150.6	-14571.7	2.91214	0.173992	-0.0091413	0.783226
2628.47	-36150.6	-14571.7	2.91573	0.185155	-0.00990364	0.768542
2628.48	-36150.6	-14571.7	2.91913	0.204817	-0.0124025	0.759003
2628.5	-36150.7	-14571.8	2.92267	0.22546	-0.0156465	0.770415
2628.52	-36150.7	-14571.8	2.92549	0.245096	-0.0217955	0.8054
2628.53	-36150.7	-14571.9	2.93228	0.266433	-0.0263484	0.861169
2628.55	-36150.7	-14571.9	2.93593	0.284116	-0.0268369	0.913736
2628.57	-36150.7	-14572	2.9423	0.297568	-0.0262837	0.952291
2628.59	-36150.7	-14572	2.94613	0.311861	-0.032113	0.974649
2628.6	-36150.8	-14572.1	2.95268	0.322125	-0.0449218	0.97865
2628.62	-36150.8	-14572.1	2.95617	0.332573	-0.0587987	0.969484
2628.64	-36150.8	-14572.2	2.96288	0.339014	-0.0662194	0.940459
2628.65	-36150.8	-14572.2	2.96963	0.368067	-0.0760655	0.889672
2628.67	-36150.8	-14572.3	2.97612	0.396242	-0.0849643	0.846354
2628.69	-36150.9	-14572.3	2.98333	0.423333	-0.0933333	0.808279
2628.7	-36150.9	-14572.4	2.99151	0.459471	-0.103553	0.7636
2628.72	-36150.9	-14572.4	3	0.5	-0.113333	0.713508
2628.74	-36150.9	-14572.5	3.00829	0.537951	-0.119479	0.662173
2628.76	-36150.9	-14572.5	3.01723	0.571884	-0.119826	0.612656
2628.77	-36150.9	-14572.6	3.02746	0.601528	-0.113326	0.567322
2628.79	-36151	-14572.6	3.03785	0.625888	-0.101794	0.527155
2628.81	-36151	-14572.6	3.0476	0.644389	-0.0873701	0.49254
2628.82	-36151	-14572.7	3.05797	0.658068	-0.0714173	0.462998
2628.84	-36151	-14572.7	3.06986	0.667942	-0.0553369	0.43797
2628.86	-36151	-14572.8	3.08213	0.674167	-0.0410192	0.417078
2628.87	-36151.1	-14572.8	3.09382	0.676855	-0.0292422	0.399837
2628.89	-36151.1	-14572.9	3.10539	0.676368	-0.0179303	0.385423
2628.91	-36151.1	-14572.9	3.11731	0.673331	-0.00573882	0.37312
2628.93	-36151.1	-14573	3.12959	0.668893	0.0059473	0.362592
2628.94	-36151.1	-14573.1	3.14188	0.663879	0.0162853	0.353726
2628.96	-36151.1	-14573.1	3.15315	0.65829	0.0263149	0.346736
2628.98	-36151.2	-14573.1	3.16313	0.651901	0.0356289	0.34159
