# Supplementary material for: Extraction of driving behavior primitives considering driver expectation and vehicle dynamics
Source: PLoS One. 2025 Dec 31;20(12):e0340123. doi: 10.1371/journal.pone.0340123 (PMC12755792; doi:10.1371/journal.pone.0340123)
Supplement: S2 File — The dataset utilized in this study is organized into two main folders, categorizing driving scenarios into straight driving and turning maneuvers. These folders contain the raw, unprocessed behavioral data. For a detailed description of the variables and format within the.xlsx files, please refer to the accompanying readme.txt file. (ZIP) [file pone.0340123.s002.zip › DataSetForPimitiveExaction-2/turning/d4c28_w_4.xlsx]

## Sheet: Sheet1
2600.89	-36232.5	-14789.7	0.0309923	0.50699	0.0773532	-0.0715801
2600.91	-36232.5	-14789.7	0.0406417	0.619558	0.0835464	-0.170891
2600.93	-36232.5	-14789.7	0.0507076	0.685764	0.113642	-0.259999
2600.94	-36232.5	-14789.7	0.0625102	0.738396	0.131377	-0.329014
2600.96	-36232.5	-14789.7	0.0760273	0.790263	0.128322	-0.377248
2600.98	-36232.5	-14789.7	0.0897022	0.829497	0.128753	-0.41405
2600.99	-36232.5	-14789.7	0.103287	0.851289	0.143271	-0.443513
2601.01	-36232.5	-14789.7	0.117963	0.859836	0.165889	-0.463649
2601.03	-36232.5	-14789.7	0.133604	0.860551	0.188979	-0.475166
2601.05	-36232.5	-14789.7	0.14889	0.859297	0.204603	-0.481482
2601.06	-36232.5	-14789.7	0.163765	0.857762	0.211777	-0.484929
2601.08	-36232.5	-14789.7	0.179139	0.854383	0.214926	-0.486845
2601.1	-36232.5	-14789.7	0.194703	0.848924	0.216418	-0.487859
2601.11	-36232.5	-14789.7	0.209255	0.842275	0.216862	-0.488043
2601.13	-36232.5	-14789.7	0.222772	0.835315	0.216745	-0.487331
2601.15	-36232.5	-14789.7	0.236016	0.828778	0.216499	-0.485664
2601.16	-36232.5	-14789.7	0.249365	0.822148	0.21654	-0.483955
2601.18	-36232.5	-14789.7	0.262953	0.814474	0.216968	-0.48355
2601.2	-36232.5	-14789.7	0.276741	0.807724	0.214759	-0.484439
2601.22	-36232.5	-14789.7	0.290587	0.80492	0.206043	-0.485884
2601.23	-36232.5	-14789.7	0.304283	0.803745	0.194935	-0.487665
2601.25	-36232.5	-14789.8	0.317654	0.799962	0.18848	-0.489708
2601.27	-36232.5	-14789.7	0.330959	0.794311	0.186712	-0.491174
2601.28	-36232.5	-14789.8	0.34457	0.789194	0.186821	-0.491054
2601.3	-36232.5	-14789.8	0.358377	0.784029	0.186764	-0.489383
2601.32	-36232.6	-14789.8	0.372124	0.777411	0.185247	-0.486689
2601.33	-36232.6	-14789.8	0.385856	0.770385	0.183409	-0.483814
2601.35	-36232.6	-14789.8	0.39958	0.764576	0.182854	-0.481496
2601.37	-36232.6	-14789.8	0.412608	0.760215	0.183295	-0.47943
2601.39	-36232.6	-14789.8	0.424463	0.756916	0.184211	-0.477156
2601.4	-36232.6	-14789.8	0.436667	0.753333	0.186667	-0.474946
2601.42	-36232.6	-14789.8	0.45052	0.748368	0.191525	-0.473003
2601.44	-36232.6	-14789.8	0.464073	0.743037	0.196957	-0.470395
2601.45	-36232.6	-14789.8	0.475677	0.738278	0.200993	-0.466348
2601.47	-36232.6	-14789.8	0.487412	0.732979	0.203436	-0.461593
2601.49	-36232.6	-14789.8	0.501073	0.726228	0.204843	-0.456975
2601.5	-36232.6	-14789.8	0.514885	0.719214	0.207031	-0.45267
2601.52	-36232.6	-14789.8	0.527176	0.713357	0.210841	-0.44888
2601.54	-36232.6	-14789.8	0.538694	0.709494	0.213604	-0.446285
2601.56	-36232.7	-14789.8	0.550295	0.707686	0.213686	-0.445324
2601.57	-36232.7	-14789.8	0.562098	0.706402	0.213371	-0.44567
2601.59	-36232.7	-14789.8	0.574087	0.704609	0.213911	-0.446792
2601.61	-36232.7	-14789.8	0.586185	0.703028	0.212753	-0.447948
2601.62	-36232.7	-14789.8	0.598264	0.701718	0.208991	-0.448621
2601.64	-36232.7	-14789.9	0.610119	0.698909	0.206154	-0.448809
2601.66	-36232.7	-14789.9	0.621743	0.693938	0.20609	-0.448447
2601.67	-36232.7	-14789.9	0.633489	0.688426	0.20685	-0.447266
2601.69	-36232.7	-14789.9	0.645514	0.683332	0.207924	-0.445463
2601.71	-36232.7	-14789.9	0.657582	0.6781	0.211885	-0.444057
2601.73	-36232.7	-14789.9	0.669584	0.672756	0.219032	-0.443495
2601.74	-36232.8	-14789.9	0.681644	0.668379	0.225923	-0.44327
2601.76	-36232.8	-14789.9	0.693477	0.665139	0.230906	-0.443198
2601.78	-36232.8	-14789.9	0.704286	0.661974	0.23495	-0.443588
2601.79	-36232.8	-14789.9	0.714371	0.658477	0.238486	-0.444259
2601.81	-36232.8	-14789.9	0.725399	0.655146	0.241077	-0.444397
2601.83	-36232.8	-14789.9	0.737595	0.651823	0.242728	-0.443779
2601.84	-36232.8	-14789.9	0.749582	0.647624	0.243989	-0.442849
2601.86	-36232.8	-14789.9	0.76113	0.642506	0.245572	-0.441771
2601.88	-36232.9	-14789.9	0.773086	0.637225	0.248265	-0.440419
2601.89	-36232.9	-14789.9	0.785232	0.632095	0.251858	-0.438717
2601.91	-36232.9	-14790	0.796397	0.627001	0.255283	-0.436651
2601.93	-36232.9	-14790	0.806519	0.621846	0.258637	-0.434364
2601.95	-36232.9	-14790	0.81641	0.616595	0.262894	-0.432098
2601.96	-36232.9	-14790	0.826428	0.611593	0.268072	-0.429937
2601.98	-36232.9	-14790	0.836602	0.607408	0.273531	-0.427876
2602	-36232.9	-14790	0.846933	0.604147	0.278648	-0.426244
2602.01	-36233	-14790	0.857384	0.601641	0.282863	-0.425544
2602.03	-36233	-14790	0.867657	0.600148	0.286052	-0.425771
2602.05	-36233	-14790	0.877432	0.60001	0.288336	-0.42662
2602.07	-36233	-14790	0.887463	0.60013	0.289779	-0.427806
2602.08	-36233	-14790	0.898852	0.598951	0.290404	-0.42906
2602.1	-36233	-14790	0.911157	0.596982	0.290146	-0.430131
2602.12	-36233	-14790	0.92332	0.595459	0.288929	-0.43083
2602.13	-36233.1	-14790	0.935261	0.59364	0.286938	-0.431315
2602.15	-36233.1	-14790.1	0.9472	0.590378	0.284336	-0.431846
2602.17	-36233.1	-14790.1	0.958706	0.586976	0.28056	-0.432401
2602.18	-36233.1	-14790.1	0.969285	0.585091	0.275202	-0.432899
2602.2	-36233.1	-14790.1	0.979402	0.583469	0.270221	-0.433507
2602.22	-36233.1	-14790.1	0.989694	0.580369	0.267741	-0.434315
2602.24	-36233.2	-14790.1	1	0.576667	0.266667	-0.434641
2602.25	-36233.2	-14790.1	1.01004	0.573509	0.265714	-0.433853
2602.27	-36233.2	-14790.1	1.02	0.57	0.266667	-0.432462
2602.29	-36233.2	-14790.1	1.03016	0.565156	0.271139	-0.431011
2602.3	-36233.2	-14790.1	1.04063	0.559681	0.276994	-0.429052
2602.32	-36233.2	-14790.1	1.05125	0.554438	0.282081	-0.426245
2602.34	-36233.3	-14790.2	1.06108	0.549414	0.287347	-0.423456
2602.35	-36233.3	-14790.2	1.06954	0.544434	0.293807	-0.421316
2602.37	-36233.3	-14790.2	1.07764	0.539403	0.300825	-0.419093
2602.39	-36233.3	-14790.2	1.08622	0.534271	0.307723	-0.416252
2602.41	-36233.3	-14790.2	1.09483	0.529083	0.314536	-0.413505
2602.42	-36233.4	-14790.2	1.10324	0.523904	0.321384	-0.411308
2602.44	-36233.4	-14790.2	1.11221	0.518815	0.3283	-0.408987
2602.46	-36233.4	-14790.2	1.12213	0.513827	0.335134	-0.406196
2602.47	-36233.4	-14790.2	1.13241	0.508809	0.341394	-0.403577
2602.49	-36233.4	-14790.2	1.14265	0.503673	0.346742	-0.40141
2602.51	-36233.4	-14790.2	1.15312	0.498464	0.351241	-0.399007
2602.52	-36233.5	-14790.2	1.16366	0.493277	0.354879	-0.396123
2602.54	-36233.5	-14790.3	1.17317	0.488253	0.357433	-0.393472
2602.56	-36233.5	-14790.3	1.18143	0.483324	0.359071	-0.391329
2602.58	-36233.5	-14790.3	1.18963	0.478105	0.360552	-0.389193
2602.59	-36233.5	-14790.3	1.19828	0.472773	0.362278	-0.386891
2602.61	-36233.6	-14790.3	1.20677	0.468346	0.36406	-0.384823
2602.63	-36233.6	-14790.3	1.21519	0.464997	0.365777	-0.383147
2602.64	-36233.6	-14790.3	1.22461	0.461782	0.36745	-0.381664
2602.66	-36233.6	-14790.3	1.23482	0.458387	0.369113	-0.380084
2602.68	-36233.6	-14790.3	1.24425	0.455228	0.370798	-0.378064
2602.69	-36233.7	-14790.3	1.25267	0.451942	0.372517	-0.37574
2602.71	-36233.7	-14790.3	1.26135	0.44737	0.374253	-0.373741
2602.73	-36233.7	-14790.3	1.27009	0.441985	0.375974	-0.372126
2602.75	-36233.7	-14790.4	1.2774	0.43769	0.377637	-0.370441
2602.76	-36233.8	-14790.4	1.28379	0.434585	0.379292	-0.368761
2602.78	-36233.8	-14790.4	1.29133	0.431367	0.381048	-0.367555
2602.8	-36233.8	-14790.4	1.30016	0.427846	0.382783	-0.366515
2602.81	-36233.8	-14790.4	1.309	0.424658	0.384251	-0.36478
2602.83	-36233.9	-14790.4	1.31752	0.421246	0.385966	-0.362389
2602.85	-36233.9	-14790.4	1.32599	0.416434	0.388831	-0.359962
2602.86	-36233.9	-14790.4	1.33461	0.411104	0.392481	-0.357772
2602.88	-36233.9	-14790.4	1.34337	0.407084	0.395926	-0.355882
2602.9	-36233.9	-14790.4	1.35159	0.404053	0.399197	-0.354339
2602.91	-36234	-14790.4	1.3585	0.400772	0.402733	-0.353153
2602.93	-36234	-14790.4	1.36531	0.397262	0.40614	-0.352064
2602.95	-36234	-14790.5	1.37374	0.394014	0.408666	-0.3507
2602.97	-36234	-14790.5	1.38242	0.390481	0.409942	-0.348842
2602.98	-36234.1	-14790.5	1.38931	0.385879	0.409965	-0.346383
2603	-36234.1	-14790.5	1.39581	0.380623	0.409932	-0.343493
2603.02	-36234.1	-14790.5	1.40393	0.375452	0.411147	-0.340392
2603.03	-36234.1	-14790.5	1.41242	0.370558	0.413107	-0.337023
2603.05	-36234.2	-14790.5	1.41941	0.365812	0.414863	-0.333267
2603.07	-36234.2	-14790.5	1.42622	0.360366	0.416558	-0.32922
2603.09	-36234.2	-14790.5	1.43464	0.353537	0.418507	-0.324974
2603.1	-36234.2	-14790.5	1.44333	0.346667	0.42	-0.320261
2603.12	-36234.3	-14790.5	1.4506	0.341175	0.420323	-0.314844
2603.14	-36234.3	-14790.5	1.45704	0.336383	0.419975	-0.309022
2603.15	-36234.3	-14790.5	1.46362	0.331399	0.419699	-0.302951
2603.17	-36234.4	-14790.6	1.4704	0.326377	0.420047	-0.295831
2603.19	-36234.4	-14790.6	1.47729	0.321451	0.421391	-0.286939
2603.2	-36234.4	-14790.6	1.48413	0.315966	0.423638	-0.276479
2603.22	-36234.4	-14790.6	1.49091	0.309385	0.426705	-0.264892
2603.24	-36234.5	-14790.6	1.49794	0.301988	0.430812	-0.252743
2603.26	-36234.5	-14790.6	1.50513	0.294587	0.435915	-0.240683
2603.27	-36234.5	-14790.6	1.51129	0.288914	0.44122	-0.229525
2603.29	-36234.5	-14790.6	1.5161	0.285559	0.446216	-0.219851
2603.31	-36234.6	-14790.6	1.5214	0.282536	0.451187	-0.211739
2603.32	-36234.6	-14790.6	1.52821	0.278837	0.456337	-0.204921
2603.34	-36234.6	-14790.6	1.53541	0.276039	0.461515	-0.198565
2603.36	-36234.7	-14790.6	1.54226	0.274561	0.466646	-0.192274
2603.37	-36234.7	-14790.6	1.54911	0.272329	0.471853	-0.186512
2603.39	-36234.7	-14790.6	1.55595	0.268763	0.476988	-0.181534
2603.41	-36234.7	-14790.6	1.56199	0.265823	0.481473	-0.177169
2603.43	-36234.8	-14790.7	1.56709	0.264219	0.484995	-0.17358
2603.44	-36234.8	-14790.7	1.57211	0.262556	0.487678	-0.171456
2603.46	-36234.8	-14790.7	1.57734	0.260625	0.489489	-0.170906
2603.48	-36234.9	-14790.7	1.58224	0.259863	0.49017	-0.171255
2603.49	-36234.9	-14790.7	1.58708	0.260121	0.490052	-0.171868
2603.51	-36234.9	-14790.7	1.59296	0.25948	0.49008	-0.172201
2603.53	-36234.9	-14790.7	1.59996	0.257587	0.490217	-0.171705
2603.54	-36235	-14790.7	1.60703	0.255808	0.489384	-0.169831
2603.56	-36235	-14790.7	1.61385	0.254214	0.487519	-0.166361
2603.58	-36235	-14790.7	1.62075	0.251676	0.485523	-0.161395
2603.6	-36235.1	-14790.7	1.62747	0.248176	0.483879	-0.155258
2603.61	-36235.1	-14790.7	1.63326	0.244586	0.482743	-0.148423
2603.63	-36235.1	-14790.7	1.63826	0.241189	0.482811	-0.141072
2603.65	-36235.2	-14790.7	1.64329	0.237798	0.485077	-0.133192
2603.66	-36235.2	-14790.7	1.64849	0.234352	0.488863	-0.125294
2603.68	-36235.2	-14790.7	1.65356	0.230899	0.492485	-0.11812
2603.7	-36235.2	-14790.7	1.65853	0.227585	0.495707	-0.111136
2603.71	-36235.3	-14790.7	1.66357	0.22453	0.49908	-0.103204
2603.73	-36235.3	-14790.7	1.66876	0.221021	0.502548	-0.0945971
2603.75	-36235.3	-14790.7	1.67405	0.216103	0.505793	-0.0862572
2603.77	-36235.4	-14790.7	1.67915	0.210818	0.509291	-0.0778258
2603.78	-36235.4	-14790.8	1.6838	0.206884	0.513775	-0.0684597
2603.8	-36235.4	-14790.8	1.68894	0.20387	0.519036	-0.0584286
2603.82	-36235.5	-14790.8	1.69563	0.200608	0.52447	-0.0483713
2603.83	-36235.5	-14790.8	1.7026	0.197078	0.529469	-0.0382475
2603.85	-36235.5	-14790.8	1.70804	0.193673	0.533493	-0.0278368
2603.87	-36235.6	-14790.8	1.71275	0.190386	0.536398	-0.0175199
2603.88	-36235.6	-14790.8	1.71806	0.187066	0.538291	-0.00777031
2603.9	-36235.6	-14790.8	1.72308	0.18355	0.539895	0.00162702
2603.92	-36235.6	-14790.8	1.72664	0.17983	0.541847	0.0109496
2603.93	-36235.7	-14790.8	1.73	0.176667	0.543333	0.0196078
2603.95	-36235.7	-14790.8	1.73464	0.17472	0.543533	0.0270324
2603.97	-36235.8	-14790.8	1.74	0.173333	0.543333	0.0337691
2603.99	-36235.8	-14790.8	1.74522	0.171719	0.543584	0.0403385
2604	-36235.8	-14790.8	1.7503	0.16989	0.543273	0.0460456
2604.02	-36235.8	-14790.8	1.75543	0.16807	0.541577	0.0502864
2604.04	-36235.9	-14790.8	1.76061	0.166504	0.539855	0.0537814
2604.05	-36235.9	-14790.8	1.76579	0.165102	0.539428	0.0570176
2604.07	-36236	-14790.8	1.77089	0.162813	0.540211	0.0590406
2604.09	-36236	-14790.8	1.77587	0.159288	0.541805	0.0592852
2604.11	-36236	-14790.8	1.7809	0.156254	0.543653	0.0587153
2604.12	-36236	-14790.8	1.78606	0.154641	0.545375	0.0581595
2604.14	-36236.1	-14790.8	1.79119	0.152762	0.547073	0.0575941
2604.16	-36236.1	-14790.8	1.7962	0.149523	0.548794	0.057246
2604.17	-36236.1	-14790.8	1.80118	0.145807	0.550336	0.0580964
2604.19	-36236.2	-14790.8	1.80626	0.142339	0.551833	0.0606613
2604.21	-36236.2	-14790.8	1.8116	0.139034	0.554153	0.0643307
2604.22	-36236.2	-14790.8	1.81695	0.135674	0.557585	0.0683589
2604.24	-36236.3	-14790.8	1.82143	0.131979	0.561275	0.0720071
2604.26	-36236.3	-14790.8	1.82482	0.128303	0.564709	0.0748811
2604.28	-36236.4	-14790.8	1.82801	0.125897	0.568036	0.0770923
2604.29	-36236.4	-14790.8	1.83139	0.124529	0.571369	0.0787607
2604.31	-36236.4	-14790.8	1.83463	0.122063	0.574711	0.0799716
2604.33	-36236.5	-14790.8	1.83793	0.118329	0.57812	0.0810197
2604.34	-36236.5	-14790.8	1.84215	0.115694	0.581722	0.0824444
2604.36	-36236.5	-14790.8	1.8474	0.114279	0.585241	0.0842095
2604.38	-36236.6	-14790.8	1.85289	0.11172	0.587983	0.085667
2604.39	-36236.6	-14790.8	1.85794	0.108075	0.589613	0.0866969
2604.41	-36236.6	-14790.8	1.86201	0.105633	0.590169	0.0876867
2604.43	-36236.7	-14790.8	1.86532	0.104213	0.590064	0.0888206
2604.45	-36236.7	-14790.8	1.8687	0.101442	0.589996	0.0900951
2604.46	-36236.7	-14790.8	1.87219	0.0977154	0.590039	0.0917944
2604.48	-36236.8	-14790.8	1.87527	0.0954495	0.589823	0.0943933
2604.5	-36236.8	-14790.8	1.87854	0.0940873	0.589785	0.097812
2604.51	-36236.8	-14790.8	1.88322	0.0912489	0.590829	0.101609
2604.53	-36236.9	-14790.8	1.88859	0.0875385	0.592745	0.105567
2604.55	-36236.9	-14790.8	1.89279	0.0853086	0.594629	0.109614
2604.56	-36236.9	-14790.8	1.89594	0.0838405	0.596286	0.113517
2604.58	-36237	-14790.8	1.8992	0.0809607	0.597923	0.117
2604.6	-36237	-14790.8	1.90258	0.0773792	0.599601	0.120178
2604.62	-36237	-14790.8	1.90568	0.0749882	0.601305	0.123356
2604.63	-36237.1	-14790.8	1.90923	0.0735755	0.603027	0.126798
2604.65	-36237.1	-14790.7	1.91421	0.0720285	0.604763	0.130673
2604.67	-36237.2	-14790.7	1.91946	0.0702172	0.60647	0.134632
2604.68	-36237.2	-14790.7	1.92331	0.0684156	0.608116	0.138275
2604.7	-36237.2	-14790.7	1.92631	0.0668305	0.609794	0.142182
2604.72	-36237.3	-14790.7	1.92957	0.0654853	0.611586	0.147043
2604.73	-36237.3	-14790.7	1.93312	0.0634962	0.613247	0.152215
2604.75	-36237.3	-14790.7	1.93664	0.0601023	0.61464	0.156831
2604.77	-36237.4	-14790.7	1.94	0.0566667	0.616667	0.16122
2604.79	-36237.4	-14790.7	1.94323	0.054645	0.620024	0.165805
2604.8	-36237.4	-14790.7	1.94667	0.0533333	0.623333	0.169935
2604.82	-36237.5	-14790.7	1.95042	0.0517406	0.625266	0.172988
2604.84	-36237.5	-14790.7	1.95347	0.0498888	0.62677	0.175532
2604.85	-36237.6	-14790.7	1.95515	0.0480531	0.628753	0.178245
2604.87	-36237.6	-14790.7	1.95695	0.0465087	0.63007	0.181183
2604.89	-36237.6	-14790.7	1.96007	0.0451786	0.62998	0.184326
2604.9	-36237.7	-14790.7	1.96376	0.0429917	0.630088	0.187793
2604.92	-36237.7	-14790.6	1.96723	0.0394555	0.631636	0.191647
2604.94	-36237.7	-14790.6	1.9706	0.0361984	0.63367	0.195712
2604.95	-36237.8	-14790.6	1.97404	0.0343542	0.635365	0.199745
2604.97	-36237.8	-14790.6	1.97746	0.0329937	0.637109	0.203436
2604.99	-36237.8	-14790.6	1.9808	0.0313496	0.638995	0.206701
2605.01	-36237.9	-14790.6	1.98412	0.0295899	0.64016	0.209929
2605.02	-36237.9	-14790.6	1.98752	0.0278799	0.640211	0.213328
2605.04	-36238	-14790.6	1.99106	0.0261512	0.639939	0.216627
2605.06	-36238	-14790.6	1.99459	0.0244019	0.63991	0.219545
2605.07	-36238	-14790.6	1.99768	0.0227913	0.64007	0.22188
2605.09	-36238.1	-14790.6	2.00013	0.0214473	0.64025	0.223591
2605.11	-36238.1	-14790.6	2.0022	0.0204275	0.640217	0.224865
2605.12	-36238.1	-14790.5	2.00413	0.0197834	0.639733	0.225898
2605.14	-36238.2	-14790.5	2.00619	0.0195479	0.638746	0.226776
2605.16	-36238.2	-14790.5	2.00855	0.0197309	0.637431	0.227434
2605.18	-36238.2	-14790.5	2.01142	0.020339	0.635966	0.227799
2605.19	-36238.3	-14790.5	2.01476	0.0213359	0.634201	0.227752
2605.21	-36238.3	-14790.5	2.01832	0.0226387	0.631634	0.227124
2605.23	-36238.3	-14790.5	2.02185	0.0241726	0.627765	0.22575
2605.24	-36238.4	-14790.5	2.02526	0.0260704	0.622512	0.223538
2605.26	-36238.4	-14790.5	2.02862	0.028657	0.61618	0.22047
2605.28	-36238.5	-14790.4	2.03199	0.032238	0.609078	0.216538
2605.3	-36238.5	-14790.4	2.03538	0.0366984	0.601363	0.211868
2605.31	-36238.5	-14790.4	2.0388	0.0415898	0.593063	0.206695
2605.33	-36238.6	-14790.4	2.0422	0.0464717	0.584223	0.201249
2605.35	-36238.6	-14790.4	2.0456	0.0511205	0.575068	0.195682
2605.36	-36238.6	-14790.4	2.049	0.0554599	0.565954	0.190089
2605.38	-36238.7	-14790.4	2.0524	0.0594188	0.557223	0.18457
2605.4	-36238.7	-14790.4	2.0558	0.062949	0.549077	0.179256
2605.41	-36238.8	-14790.4	2.0592	0.0660161	0.541636	0.1743
2605.43	-36238.8	-14790.3	2.06259	0.0686037	0.535006	0.169829
2605.45	-36238.8	-14790.3	2.06598	0.0708477	0.529191	0.165758
2605.47	-36238.9	-14790.3	2.06939	0.0729587	0.524147	0.161895
2605.48	-36238.9	-14790.3	2.07284	0.075126	0.519837	0.158075
2605.5	-36238.9	-14790.3	2.07628	0.0773884	0.516297	0.154321
2605.52	-36239	-14790.3	2.07962	0.0797219	0.513593	0.150733
2605.53	-36239	-14790.3	2.08282	0.0820919	0.51176	0.147406
2605.55	-36239	-14790.2	2.0861	0.0844053	0.510643	0.144397
2605.57	-36239.1	-14790.2	2.08977	0.0865483	0.510025	0.141755
2605.58	-36239.1	-14790.2	2.09402	0.0883804	0.509722	0.139516
2605.6	-36239.1	-14790.2	2.09865	0.0896331	0.509706	0.137663
2605.62	-36239.2	-14790.2	2.10333	0.09	0.51	0.136166
2605.64	-36239.2	-14790.2	2.10782	0.0893179	0.510645	0.135011
2605.65	-36239.3	-14790.2	2.11227	0.0879971	0.511752	0.134259
2605.67	-36239.3	-14790.1	2.11695	0.0865915	0.513452	0.133986
2605.69	-36239.3	-14790.1	2.12193	0.0854788	0.515743	0.134199
2605.7	-36239.4	-14790.1	2.12663	0.0844462	0.518173	0.13467
2605.72	-36239.4	-14790.1	2.13037	0.0831578	0.5202	0.135119
2605.74	-36239.4	-14790.1	2.13281	0.0815387	0.521515	0.135335
2605.75	-36239.5	-14790.1	2.13476	0.0802515	0.522475	0.135295
2605.77	-36239.5	-14790.1	2.13717	0.0800863	0.52355	0.135007
2605.79	-36239.5	-14790	2.14049	0.081443	0.5244	0.134284
2605.81	-36239.6	-14790	2.1439	0.0837913	0.522752	0.132466
2605.82	-36239.6	-14790	2.14704	0.0868376	0.517689	0.129268
2605.84	-36239.6	-14790	2.15111	0.0911685	0.512172	0.125457
2605.86	-36239.7	-14790	2.15645	0.0965947	0.507585	0.121589
2605.87	-36239.7	-14790	2.16123	0.101116	0.500999	0.117495
2605.89	-36239.8	-14789.9	2.16456	0.104168	0.491087	0.11312
2605.91	-36239.8	-14789.9	2.16762	0.108022	0.480168	0.108757
2605.92	-36239.8	-14789.9	2.1711	0.113428	0.469833	0.104397
2605.94	-36239.9	-14789.9	2.17448	0.118072	0.459795	0.0994667
2605.96	-36239.9	-14789.9	2.17776	0.12127	0.449593	0.0938281
2605.98	-36239.9	-14789.9	2.18182	0.125139	0.438782	0.088054
2605.99	-36240	-14789.9	2.18686	0.130303	0.427165	0.0821929
2606.01	-36240	-14789.8	2.19217	0.135268	0.41484	0.0755787
2606.03	-36240	-14789.8	2.19733	0.140094	0.401349	0.0681969
2606.04	-36240.1	-14789.8	2.20235	0.146888	0.385587	0.060888
2606.06	-36240.1	-14789.8	2.20734	0.155549	0.368498	0.0538738
2606.08	-36240.2	-14789.8	2.2124	0.163523	0.353172	0.0466679
2606.09	-36240.2	-14789.7	2.21756	0.170193	0.339805	0.0392977
2606.11	-36240.2	-14789.7	2.22273	0.177087	0.325478	0.0323481
2606.13	-36240.3	-14789.7	2.22788	0.18412	0.309751	0.025705
2606.14	-36240.3	-14789.7	2.23305	0.189755	0.29448	0.0186348
2606.16	-36240.3	-14789.7	2.2382	0.194655	0.279185	0.0112482
2606.18	-36240.4	-14789.6	2.24325	0.201025	0.261713	0.00429214
2606.2	-36240.4	-14789.6	2.24823	0.207974	0.242997	-0.00214234
2606.21	-36240.4	-14789.6	2.2533	0.212735	0.225905	-0.00836088
2606.23	-36240.5	-14789.6	2.25847	0.215738	0.210875	-0.0138969
2606.25	-36240.5	-14789.6	2.26366	0.219309	0.196903	-0.0178492
2606.26	-36240.6	-14789.6	2.2688	0.222789	0.185384	-0.0202791
2606.28	-36240.6	-14789.5	2.27384	0.224065	0.178963	-0.0217221
2606.3	-36240.6	-14789.5	2.27883	0.22354	0.178984	-0.0219664
2606.32	-36240.6	-14789.5	2.28384	0.222616	0.185858	-0.0205432
2606.33	-36240.7	-14789.5	2.28905	0.2206	0.197644	-0.0179391
2606.35	-36240.7	-14789.5	2.2945	0.216148	0.21164	-0.0150457
2606.37	-36240.8	-14789.5	2.29949	0.210608	0.227886	-0.0122876
2606.38	-36240.8	-14789.4	2.30321	0.206185	0.24656	-0.00996009
2606.4	-36240.8	-14789.4	2.30629	0.203526	0.262071	-0.00874613
2606.42	-36240.9	-14789.4	2.30966	0.202661	0.268516	-0.00924505
2606.43	-36240.9	-14789.4	2.31314	0.203262	0.269914	-0.0107932
2606.45	-36241	-14789.4	2.31633	0.204822	0.272166	-0.0124474
2606.47	-36241	-14789.4	2.31977	0.206575	0.273384	-0.0140651
2606.49	-36241	-14789.3	2.32422	0.207609	0.272108	-0.0154776
2606.5	-36241.1	-14789.3	2.33	0.206667	0.28	-0.0152505
2606.52	-36241.1	-14789.3	2.33711	0.20308	0.304938	-0.0129577
2606.54	-36241.1	-14789.3	2.34361	0.19995	0.327653	-0.0119499
2606.55	-36241.2	-14789.3	2.34685	0.199898	0.336863	-0.0120465
2606.57	-36241.2	-14789.2	2.35044	0.196241	0.336399	-0.0130519
2606.59	-36241.2	-14789.2	2.35364	0.192836	0.332732	-0.0118764
2606.6	-36241.3	-14789.2	2.35737	0.190073	0.325673	-0.0120896
2606.62	-36241.3	-14789.2	2.36386	0.193805	0.315222	-0.014701
2606.64	-36241.4	-14789.2	2.36767	0.197367	0.300393	-0.0206669
2606.66	-36241.4	-14789.2	2.3742	0.200097	0.284107	-0.0259047
2606.67	-36241.4	-14789.1	2.37721	0.200403	0.27092	-0.0300417
2606.69	-36241.5	-14789.1	2.38087	0.20402	0.256763	-0.0336151
2606.71	-36241.5	-14789.1	2.38397	0.208234	0.24354	-0.0381202
2606.72	-36241.6	-14789.1	2.38861	0.214506	0.228495	-0.0427843
2606.74	-36241.6	-14789.1	2.39439	0.218423	0.212166	-0.0466472
2606.76	-36241.6	-14789.1	2.39862	0.224661	0.193224	-0.0481578
2606.77	-36241.7	-14789	2.4047	0.228019	0.168307	-0.0473262
2606.79	-36241.7	-14789	2.40881	0.230081	0.144317	-0.0448973
2606.81	-36241.7	-14789	2.41494	0.230909	0.116972	-0.0430277
2606.83	-36241.8	-14789	2.41794	0.234832	0.0868172	-0.0424003
2606.84	-36241.8	-14789	2.42146	0.237983	0.0521461	-0.0425162
2606.86	-36241.8	-14788.9	2.42448	0.241484	0.0132005	-0.0424382
2606.88	-36241.9	-14788.9	2.42991	0.244835	-0.0199757	-0.0426555
2606.89	-36241.9	-14788.9	2.43485	0.248555	-0.0471099	-0.0416158
2606.91	-36242	-14788.9	2.44001	0.250016	-0.0766227	-0.0392899
2606.93	-36242	-14788.9	2.44513	0.251373	-0.106418	-0.036325
2606.94	-36242	-14788.9	2.4502	0.255419	-0.13168	-0.0338503
2606.96	-36242.1	-14788.8	2.45517	0.257032	-0.148436	-0.0300664
2606.98	-36242.1	-14788.8	2.46068	0.255264	-0.155711	-0.0224043
2607	-36242.1	-14788.8	2.46519	0.249229	-0.144325	-0.0120779
2607.01	-36242.2	-14788.8	2.47083	0.244674	-0.127554	0.00323945
2607.03	-36242.2	-14788.8	2.47581	0.238987	-0.11802	0.0226796
2607.05	-36242.3	-14788.7	2.47869	0.234265	-0.11663	0.0468486
2607.06	-36242.3	-14788.7	2.4824	0.231102	-0.113685	0.0754164
2607.08	-36242.3	-14788.7	2.48536	0.227592	-0.09445	0.103238
2607.1	-36242.4	-14788.7	2.49146	0.224416	-0.0680959	0.13058
2607.11	-36242.4	-14788.7	2.496	0.220591	-0.0410276	0.163404
2607.13	-36242.5	-14788.7	2.49919	0.219854	-0.0328593	0.202432
2607.15	-36242.5	-14788.6	2.50254	0.22004	-0.0355044	0.247476
2607.16	-36242.5	-14788.6	2.50605	0.219988	-0.04394	0.300011
2607.18	-36242.6	-14788.6	2.50941	0.220018	-0.0632462	0.350193
2607.2	-36242.6	-14788.6	2.5128	0.219942	-0.0782286	0.395187
2607.22	-36242.7	-14788.6	2.51606	0.220156	-0.0838691	0.439555
2607.23	-36242.7	-14788.6	2.52265	0.217107	-0.0739528	0.477369
2607.25	-36242.7	-14788.5	2.52634	0.213765	-0.0788052	0.511457
2607.27	-36242.8	-14788.5	2.52979	0.21012	-0.0891025	0.540984
2607.28	-36242.8	-14788.5	2.53314	0.209974	-0.108909	0.562207
2607.3	-36242.8	-14788.5	2.53646	0.209984	-0.125427	0.57561
2607.32	-36242.9	-14788.5	2.54	0.21	-0.15	0.584967
2607.34	-36242.9	-14788.5	2.54333	0.206667	-0.163333	0.590414
2607.35	-36243	-14788.5	2.54667	0.203333	-0.176667	0.594771
2607.37	-36243	-14788.4	2.5502	0.1999	-0.176744	0.599508
2607.39	-36243.1	-14788.4	2.55353	0.200029	-0.179965	0.609771
2607.4	-36243.1	-14788.4	2.55687	0.199985	-0.176663	0.630099
2607.42	-36243.1	-14788.4	2.56041	0.200063	-0.180348	0.662064
2607.44	-36243.2	-14788.4	2.56372	0.199765	-0.179693	0.69819
2607.45	-36243.2	-14788.3	2.56708	0.196232	-0.176235	0.736995
2607.47	-36243.3	-14788.3	2.57061	0.192646	-0.172735	0.782848
2607.49	-36243.3	-14788.3	2.57391	0.189797	-0.169417	0.832917
2607.51	-36243.3	-14788.3	2.57729	0.190028	-0.166065	0.892712
2607.52	-36243.4	-14788.3	2.58081	0.190112	-0.162442	0.960176
2607.54	-36243.4	-14788.3	2.5841	0.18947	-0.159592	1.02483
2607.56	-36243.5	-14788.3	2.58749	0.185808	-0.160724	1.09168
2607.57	-36243.5	-14788.2	2.59102	0.182197	-0.163976	1.16361
2607.59	-36243.5	-14788.2	2.59424	0.179684	-0.161982	1.23487
2607.61	-36243.6	-14788.2	2.59791	0.180236	-0.153986	1.31225
2607.62	-36243.6	-14788.2	2.60012	0.179075	-0.150454	1.39017
2607.64	-36243.7	-14788.2	2.6008	0.175488	-0.162657	1.45722
2607.66	-36243.7	-14788.2	2.60467	0.171909	-0.184923	1.51774
2607.68	-36243.8	-14788.2	2.60804	0.169687	-0.201533	1.57283
2607.69	-36243.8	-14788.1	2.61135	0.170067	-0.20126	1.62329
2607.71	-36243.8	-14788.1	2.61479	0.170043	-0.184283	1.6781
2607.73	-36243.9	-14788.1	2.61826	0.169736	-0.156339	1.73267
2607.74	-36243.9	-14788.1	2.62157	0.171362	-0.124476	1.7794
2607.76	-36244	-14788.1	2.62492	0.174756	-0.0913056	1.82008
2607.78	-36244	-14788.1	2.6288	0.180214	-0.0614455	1.85264
2607.79	-36244	-14788.1	2.62995	0.185398	-0.0402425	1.87702
2607.81	-36244.1	-14788	2.63159	0.188467	-0.0266365	1.89666
2607.83	-36244.1	-14788	2.6354	0.192004	-0.0226825	1.90924
2607.85	-36244.2	-14788	2.63858	0.195269	-0.0233889	1.91328
2607.86	-36244.2	-14788	2.64209	0.198727	-0.0237271	1.9101
2607.88	-36244.3	-14788	2.64552	0.202289	-0.0206878	1.90086
2607.9	-36244.3	-14788	2.64877	0.205048	-0.0231424	1.88719
2607.91	-36244.4	-14788	2.65238	0.211441	-0.0351562	1.86885
2607.93	-36244.4	-14787.9	2.65536	0.21557	-0.0539141	1.84749
2607.95	-36244.4	-14787.9	2.66146	0.221477	-0.0740465	1.82457
2607.96	-36244.5	-14787.9	2.66601	0.225771	-0.0950339	1.79669
2607.98	-36244.5	-14787.9	2.66916	0.231647	-0.115328	1.76807
2608	-36244.6	-14787.9	2.67263	0.238268	-0.135402	1.73866
2608.02	-36244.6	-14787.9	2.67577	0.247719	-0.153761	1.70296
2608.03	-36244.7	-14787.9	2.68236	0.263266	-0.1682	1.6624
2608.05	-36244.7	-14787.9	2.68587	0.285326	-0.175573	1.61571
2608.07	-36244.7	-14787.8	2.69262	0.313484	-0.182599	1.56374
2608.08	-36244.8	-14787.8	2.69621	0.337413	-0.186495	1.51528
2608.1	-36244.8	-14787.8	2.70247	0.360387	-0.186772	1.46855
2608.12	-36244.9	-14787.8	2.70921	0.389148	-0.184123	1.41835
2608.13	-36244.9	-14787.8	2.71625	0.430607	-0.17403	1.35773
2608.15	-36245	-14787.8	2.72296	0.480126	-0.161001	1.29469
2608.17	-36245	-14787.8	2.73	0.536667	-0.14	1.22985
2608.18	-36245.1	-14787.7	2.74	0.586667	-0.116667	1.18083
2608.2	-36245.1	-14787.7	2.75	0.633333	-0.09	1.14815
2608.22	-36245.1	-14787.7	2.76	0.673333	-0.0666667	1.13072
2608.24	-36245.2	-14787.7	2.77071	0.712012	-0.045663	1.12285
2608.25	-36245.2	-14787.7	2.78417	0.741705	-0.0326457	1.12211
2608.27	-36245.3	-14787.7	2.79828	0.76953	-0.022473	1.12589
2608.29	-36245.3	-14787.7	2.81154	0.788543	-0.0201686	1.13277
2608.3	-36245.4	-14787.6	2.82498	0.801119	-0.0237855	1.14307
2608.32	-36245.4	-14787.6	2.83908	0.807497	-0.0273452	1.15735
2608.34	-36245.5	-14787.6	2.85235	0.810207	-0.0302125	1.17438
2608.36	-36245.5	-14787.6	2.86565	0.809813	-0.0299429	1.19564
2608.37	-36245.6	-14787.6	2.87918	0.810583	-0.0300158	1.2206
2608.39	-36245.6	-14787.6	2.89303	0.819919	-0.0299887	1.24944
2608.41	-36245.6	-14787.6	2.90722	0.844079	-0.0300256	1.27693
2608.42	-36245.7	-14787.5	2.92505	0.880963	-0.0298845	1.30519
2608.44	-36245.7	-14787.5	2.94169	0.917356	-0.0305195	1.32942
2608.46	-36245.8	-14787.5	2.95756	0.954383	-0.0351882	1.35117
2608.47	-36245.8	-14787.5	2.97235	0.995244	-0.0425976	1.36271
2608.49	-36245.9	-14787.5	2.98899	1.04617	-0.0483045	1.35607
2608.51	-36245.9	-14787.5	3.00719	1.11124	-0.050193	1.3287
2608.53	-36246	-14787.5	3.02847	1.18162	-0.0499607	1.28494
2608.54	-36246	-14787.5	3.04811	1.24597	-0.0499482	1.23417
2608.56	-36246.1	-14787.4	3.06858	1.31059	-0.0502386	1.17162
2608.58	-36246.1	-14787.4	3.09062	1.37921	-0.0486271	1.09666
2608.59	-36246.2	-14787.4	3.1155	1.45132	-0.0453429	1.01184
2608.61	-36246.2	-14787.4	3.14336	1.53378	-0.0402	0.911529
2608.63	-36246.3	-14787.4	3.17106	1.61239	-0.0332766	0.80858
2608.64	-36246.3	-14787.4	3.19693	1.676	-0.0250538	0.718748
2608.66	-36246.4	-14787.3	3.22668	1.73211	-0.0143065	0.637192
2608.68	-36246.5	-14787.3	3.25787	1.78265	-0.00406086	0.569106
2608.7	-36246.5	-14787.3	3.28762	1.83421	0.00579937	0.509301
2608.71	-36246.6	-14787.3	3.31754	1.88965	0.0161575	0.450579
2608.73	-36246.6	-14787.3	3.34849	1.94736	0.0242723	0.388384
2608.75	-36246.7	-14787.3	3.38165	1.99797	0.0313515	0.32797
2608.76	-36246.7	-14787.2	3.41437	2.03969	0.0352788	0.272515
2608.78	-36246.8	-14787.2	3.45178	2.07697	0.041319	0.215773
2608.8	-36246.8	-14787.2	3.48937	2.10636	0.0458857	0.162483
2608.81	-36246.9	-14787.2	3.52597	2.12796	0.0491637	0.116354
2608.83	-36246.9	-14787.2	3.56162	2.14416	0.0503613	0.0816084
2608.85	-36247	-14787.2	3.59805	2.15006	0.0476169	0.0674076
2608.87	-36247.1	-14787.1	3.63445	2.14776	0.0438318	0.0659499
2608.88	-36247.1	-14787.1	3.67337	2.14172	0.0432587	0.069148
2608.9	-36247.2	-14787.1	3.70774	2.12912	0.0432956	0.0714618
2608.92	-36247.2	-14787.1	3.74033	2.1159	0.0435594	0.0752804
2608.93	-36247.3	-14787.1	3.77876	2.09891	0.040477	0.0818267
2608.95	-36247.4	-14787.1	3.81574	2.07917	0.0370223	0.0913193
2608.97	-36247.4	-14787	3.85237	2.05622	0.0337871	0.103032
2608.98	-36247.5	-14787	3.88798	2.03144	0.0301172	0.116842
2609	-36247.5	-14787	3.92141	2.00799	0.0299744	0.129944
2609.02	-36247.6	-14787	3.95461	1.98486	0.029986	0.143989
2609.04	-36247.7	-14787	3.99	1.95667	0.03	0.160131
2609.05	-36247.7	-14786.9	4.02	1.93	0.0266667	0.17756
2609.07	-36247.8	-14786.9	4.05	1.90333	0.0233333	0.194989
2609.09	-36247.9	-14786.9	4.08193	1.87857	0.0234521	0.213391
2609.1	-36247.9	-14786.9	4.11531	1.85543	0.0269133	0.227327
2609.12	-36248	-14786.8	4.14858	1.83544	0.0300704	0.239189
2609.14	-36248.1	-14786.8	4.18036	1.81442	0.0300391	0.248185
2609.15	-36248.1	-14786.8	4.20983	1.79825	0.0297049	0.254404
2609.17	-36248.2	-14786.8	4.23686	1.78548	0.0265039	0.255602
2609.19	-36248.3	-14786.8	4.26875	1.785	0.026552	0.2459
2609.2	-36248.3	-14786.7	4.29898	1.80374	0.027394	0.225307
2609.22	-36248.4	-14786.7	4.33249	1.82853	0.0346567	0.192926
2609.24	-36248.5	-14786.7	4.36388	1.86069	0.0417049	0.154236
2609.26	-36248.6	-14786.7	4.39346	1.89034	0.0476865	0.116681
2609.27	-36248.6	-14786.6	4.4247	1.92029	0.0507672	0.080918
2609.29	-36248.7	-14786.6	4.46013	1.94743	0.054341	0.047455
2609.31	-36248.8	-14786.6	4.49293	1.96929	0.0576894	0.0191712
2609.32	-36248.9	-14786.6	4.52704	1.98958	0.0607929	-0.00804818
2609.34	-36248.9	-14786.6	4.56202	2.01023	0.0659318	-0.0363273
2609.36	-36249	-14786.5	4.59493	2.0318	0.0787097	-0.0664323
2609.38	-36249.1	-14786.5	4.62893	2.06123	0.096373	-0.104528
2609.39	-36249.1	-14786.5	4.66509	2.10229	0.113438	-0.153687
2609.41	-36249.2	-14786.5	4.70157	2.15686	0.131068	-0.2092
2609.43	-36249.3	-14786.4	4.73939	2.22104	0.152455	-0.273449
2609.44	-36249.4	-14786.4	4.77731	2.28589	0.170848	-0.337416
2609.46	-36249.5	-14786.4	4.81492	2.3434	0.179927	-0.394267
2609.48	-36249.5	-14786.4	4.85671	2.39961	0.187707	-0.447117
2609.49	-36249.6	-14786.3	4.89822	2.44463	0.200505	-0.490703
2609.51	-36249.7	-14786.3	4.93722	2.47511	0.212434	-0.521908
2609.53	-36249.8	-14786.3	4.98086	2.49721	0.220732	-0.545197
2609.55	-36249.8	-14786.3	5.02578	2.50862	0.226617	-0.559196
2609.56	-36249.9	-14786.2	5.06876	2.50901	0.237654	-0.563867
2609.58	-36250	-14786.2	5.11191	2.50135	0.249744	-0.559212
2609.6	-36250.1	-14786.2	5.15276	2.48466	0.260382	-0.547107
2609.61	-36250.2	-14786.2	5.19224	2.46012	0.265713	-0.528667
2609.63	-36250.3	-14786.1	5.23422	2.42962	0.269412	-0.504979
2609.65	-36250.3	-14786.1	5.27513	2.39792	0.267901	-0.48191
2609.66	-36250.4	-14786.1	5.3146	2.37519	0.26469	-0.4644
2609.68	-36250.5	-14786	5.35674	2.35904	0.257976	-0.455268
2609.7	-36250.6	-14786	5.39744	2.35398	0.256442	-0.453003
2609.72	-36250.7	-14786	5.43699	2.3484	0.256347	-0.454264
2609.73	-36250.8	-14785.9	5.47923	2.34152	0.259671	-0.45184
2609.75	-36250.9	-14785.9	5.5198	2.32948	0.257489	-0.44595
2609.77	-36251	-14785.9	5.55866	2.31218	0.253746	-0.43507
2609.78	-36251.1	-14785.9	5.5988	2.29259	0.250236	-0.421253
2609.8	-36251.1	-14785.8	5.63561	2.26699	0.249953	-0.403257
2609.82	-36251.2	-14785.8	5.67441	2.23492	0.249978	-0.383353
2609.83	-36251.3	-14785.8	5.7112	2.21722	0.250111	-0.371767
2609.85	-36251.4	-14785.7	5.74786	2.21321	0.246797	-0.371266
2609.87	-36251.5	-14785.7	5.78443	2.2167	0.246655	-0.375561
2609.89	-36251.6	-14785.7	5.82333	2.21	0.246667	-0.377996
2609.9	-36251.7	-14785.6	5.86	2.2	0.25	-0.374728
2609.92	-36251.8	-14785.6	5.89667	2.19	0.253333	-0.37037
2609.94	-36251.9	-14785.6	5.93557	2.17939	0.256872	-0.365778
2609.95	-36252	-14785.5	5.97211	2.16942	0.260193	-0.362577
2609.97	-36252.1	-14785.5	6.00893	2.15938	0.263531	-0.35923
2609.99	-36252.2	-14785.5	6.04772	2.1488	0.267129	-0.354611
2610	-36252.3	-14785.4	6.08454	2.13877	0.270165	-0.350131
2610.02	-36252.4	-14785.4	6.12299	2.12821	0.269849	-0.344409
2610.04	-36252.5	-14785.4	6.15569	2.11815	0.270394	-0.340295
2610.06	-36252.6	-14785.3	6.18955	2.10863	0.273967	-0.337322
2610.07	-36252.7	-14785.3	6.22682	2.10213	0.277269	-0.336629
2610.09	-36252.8	-14785.3	6.26566	2.09516	0.280821	-0.336278
2610.11	-36252.9	-14785.2	6.30126	2.08794	0.284065	-0.333805
2610.12	-36253	-14785.2	6.33488	2.07744	0.287626	-0.329905
2610.14	-36253.1	-14785.1	6.37007	2.06705	0.290301	-0.324258
2610.16	-36253.2	-14785.1	6.40294	2.05692	0.28992	-0.320103
2610.17	-36253.3	-14785.1	6.43703	2.04769	0.29002	-0.315736
2610.19	-36253.4	-14785	6.47204	2.04095	0.289995	-0.310439
2610.21	-36253.5	-14785	6.50486	2.03454	0.289997	-0.30112
2610.23	-36253.6	-14785	6.5392	2.02658	0.290015	-0.285749
2610.24	-36253.7	-14784.9	6.5737	2.0155	0.289931	-0.266712
2610.26	-36253.8	-14784.9	6.60817	2.00705	0.290259	-0.248759
2610.28	-36253.9	-14784.8	6.64481	2.00048	0.288784	-0.231367
2610.29	-36254	-14784.8	6.67952	1.99345	0.285073	-0.214398
2610.31	-36254.1	-14784.8	6.71056	1.98694	0.281529	-0.198503
2610.33	-36254.2	-14784.7	6.74302	1.97991	0.279751	-0.18426
2610.34	-36254.3	-14784.7	6.77799	1.97344	0.280069	-0.173435
2610.36	-36254.4	-14784.6	6.81069	1.96471	0.279983	-0.167288
2610.38	-36254.6	-14784.6	6.84544	1.95604	0.28	-0.163957
2610.39	-36254.6	-14784.6	6.87985	1.94915	0.280017	-0.164278
2610.41	-36254.8	-14784.5	6.91267	1.94457	0.279933	-0.167776
2610.43	-36254.9	-14784.5	6.94753	1.94104	0.280231	-0.174391
2610.45	-36255	-14784.4	6.98181	1.93976	0.278166	-0.183746
2610.46	-36255.1	-14784.4	7.01456	1.94006	0.273112	-0.194719
2610.48	-36255.2	-14784.4	7.04989	1.94001	0.261298	-0.209008
2610.5	-36255.3	-14784.3	7.08151	1.93992	0.245191	-0.22365
2610.51	-36255.4	-14784.3	7.11098	1.9403	0.226109	-0.237011
2610.53	-36255.6	-14784.2	7.14233	1.93763	0.205124	-0.249103
2610.55	-36255.7	-14784.2	7.1755	1.93406	0.182387	-0.259125
2610.57	-36255.8	-14784.1	7.20862	1.93084	0.15675	-0.269646
2610.58	-36255.9	-14784.1	7.24385	1.9272	0.125849	-0.28121
2610.6	-36256	-14784.1	7.27737	1.92424	0.0925253	-0.292237
2610.62	-36256.1	-14784	7.3125	1.91734	0.0602209	-0.302731
2610.63	-36256.2	-14784	7.34628	1.91385	0.0327772	-0.312573
2610.65	-36256.3	-14783.9	7.37654	1.90733	0.0120821	-0.322409
2610.67	-36256.5	-14783.9	7.40638	1.90383	-0.00468741	-0.331298
2610.68	-36256.6	-14783.8	7.43807	1.89712	-0.0222821	-0.33844
2610.7	-36256.7	-14783.8	7.47136	1.89036	-0.0391205	-0.342942
2610.72	-36256.8	-14783.7	7.50473	1.88377	-0.0525744	-0.34617
2610.74	-36257	-14783.7	7.53667	1.87667	-0.0633333	-0.350763
2610.75	-36257.1	-14783.7	7.56667	1.87333	-0.0633333	-0.354031
2610.77	-36257.2	-14783.6	7.59864	1.86623	-0.0595021	-0.356233
2610.79	-36257.3	-14783.6	7.63184	1.85963	-0.0457159	-0.355036
2610.8	-36257.4	-14783.5	7.66183	1.85288	-0.0289726	-0.353958
