# Supplementary material for: Extraction of driving behavior primitives considering driver expectation and vehicle dynamics
Source: PLoS One. 2025 Dec 31;20(12):e0340123. doi: 10.1371/journal.pone.0340123 (PMC12755792; doi:10.1371/journal.pone.0340123)
Supplement: S2 File — The dataset utilized in this study is organized into two main folders, categorizing driving scenarios into straight driving and turning maneuvers. These folders contain the raw, unprocessed behavioral data. For a detailed description of the variables and format within the.xlsx files, please refer to the accompanying readme.txt file. (ZIP) [file pone.0340123.s002.zip › DataSetForPimitiveExaction-2/turning/d4g15_w_44.xlsx]

## Sheet: Sheet1
2303.9	-35927	-14557.5	0.0302822	0.438826	0.0169897	-0.43294
2303.92	-35927	-14557.5	0.038855	0.529422	0.0356192	-0.503613
2303.94	-35927	-14557.5	0.0487053	0.61303	0.0611361	-0.571167
2303.96	-35927	-14557.5	0.0596985	0.685699	0.092301	-0.633447
2303.97	-35927	-14557.5	0.0715783	0.745868	0.124354	-0.688776
2303.99	-35927	-14557.5	0.0841011	0.792222	0.152605	-0.735581
2304.01	-35927	-14557.5	0.0972976	0.825883	0.175552	-0.773626
2304.02	-35927	-14557.5	0.111416	0.849907	0.194225	-0.803741
2304.04	-35927	-14557.5	0.126665	0.867299	0.209658	-0.826789
2304.06	-35927	-14557.5	0.142683	0.879777	0.222107	-0.843751
2304.07	-35927	-14557.5	0.158722	0.888183	0.231294	-0.855682
2304.09	-35927	-14557.5	0.174094	0.893286	0.237043	-0.863626
2304.11	-35927	-14557.5	0.188804	0.895295	0.240312	-0.868487
2304.12	-35927	-14557.5	0.203258	0.894095	0.242717	-0.871087
2304.14	-35927	-14557.5	0.21783	0.889724	0.245651	-0.87217
2304.16	-35927	-14557.5	0.232574	0.88354	0.248578	-0.871826
2304.18	-35927	-14557.5	0.247387	0.877551	0.250014	-0.869824
2304.19	-35927	-14557.5	0.262173	0.873433	0.248788	-0.86601
2304.21	-35927	-14557.5	0.276911	0.870519	0.245956	-0.86078
2304.23	-35927	-14557.5	0.291607	0.867166	0.243504	-0.854761
2304.24	-35927	-14557.5	0.306277	0.861989	0.242995	-0.848456
2304.26	-35927	-14557.5	0.320979	0.855103	0.243545	-0.84164
2304.28	-35927	-14557.5	0.33579	0.847154	0.243401	-0.833834
2304.3	-35927	-14557.5	0.350732	0.838677	0.241425	-0.824768
2304.31	-35927	-14557.5	0.365571	0.829677	0.239404	-0.815179
2304.33	-35927	-14557.5	0.38	0.82	0.24	-0.8061
2304.35	-35927	-14557.5	0.393825	0.809775	0.244734	-0.798257
2304.36	-35927	-14557.5	0.407302	0.80026	0.250571	-0.791124
2304.38	-35927.1	-14557.6	0.420801	0.792996	0.253337	-0.783869
2304.4	-35927.1	-14557.6	0.434544	0.788653	0.250748	-0.775665
2304.41	-35927.1	-14557.6	0.448249	0.784977	0.246867	-0.765729
2304.43	-35927.1	-14557.6	0.461528	0.779102	0.247077	-0.753282
2304.45	-35927.1	-14557.6	0.474175	0.769124	0.254405	-0.737749
2304.47	-35927.1	-14557.6	0.486494	0.755845	0.265214	-0.719122
2304.48	-35927.1	-14557.6	0.498872	0.740541	0.274707	-0.697494
2304.5	-35927.1	-14557.6	0.511493	0.724177	0.280552	-0.672836
2304.52	-35927.1	-14557.6	0.524036	0.706978	0.286288	-0.644825
2304.53	-35927.1	-14557.6	0.536114	0.689065	0.296284	-0.613099
2304.55	-35927.1	-14557.6	0.547574	0.671434	0.311347	-0.577745
2304.57	-35927.1	-14557.6	0.558745	0.656848	0.325071	-0.539767
2304.58	-35927.1	-14557.6	0.570011	0.648247	0.330241	-0.500265
2304.6	-35927.1	-14557.6	0.581495	0.645849	0.324702	-0.459435
2304.62	-35927.2	-14557.6	0.592871	0.645174	0.315005	-0.41592
2304.64	-35927.2	-14557.7	0.603773	0.641332	0.308477	-0.368238
2304.65	-35927.2	-14557.7	0.614096	0.632038	0.307956	-0.316493
2304.67	-35927.2	-14557.7	0.624119	0.618839	0.309674	-0.263123
2304.69	-35927.2	-14557.7	0.634148	0.603588	0.309418	-0.210731
2304.7	-35927.2	-14557.7	0.644323	0.587964	0.305925	-0.161254
2304.72	-35927.2	-14557.7	0.654572	0.573427	0.301655	-0.115781
2304.74	-35927.2	-14557.7	0.664814	0.561406	0.299199	-0.0753427
2304.75	-35927.2	-14557.7	0.675017	0.552758	0.298367	-0.0408053
2304.77	-35927.2	-14557.7	0.685204	0.547724	0.295963	-0.0128571
2304.79	-35927.2	-14557.7	0.695401	0.546475	0.288773	0.00787484
2304.81	-35927.3	-14557.7	0.705609	0.548323	0.276263	0.021819
2304.82	-35927.3	-14557.7	0.715808	0.551789	0.260379	0.0303812
2304.84	-35927.3	-14557.7	0.72598	0.555371	0.243139	0.0350094
2304.86	-35927.3	-14557.8	0.736148	0.557709	0.226267	0.037228
2304.87	-35927.3	-14557.8	0.746369	0.557552	0.211248	0.0386228
2304.89	-35927.3	-14557.8	0.756689	0.553753	0.199527	0.0407057
2304.91	-35927.3	-14557.8	0.767003	0.546433	0.192101	0.0440448
2304.92	-35927.3	-14557.8	0.777102	0.536572	0.189666	0.0485664
2304.94	-35927.3	-14557.8	0.786786	0.525132	0.192807	0.0541773
2304.96	-35927.4	-14557.8	0.795982	0.512724	0.201051	0.0607063
2304.98	-35927.4	-14557.8	0.804689	0.499756	0.213315	0.0679369
2304.99	-35927.4	-14557.8	0.812923	0.486641	0.228511	0.0756248
2305.01	-35927.4	-14557.8	0.820831	0.47387	0.245583	0.083296
2305.03	-35927.4	-14557.8	0.828622	0.46197	0.263496	0.0903631
2305.04	-35927.4	-14557.9	0.836481	0.451404	0.281212	0.0962689
2305.06	-35927.4	-14557.9	0.844424	0.4422	0.297684	0.100668
2305.08	-35927.4	-14557.9	0.852396	0.434202	0.311864	0.103304
2305.09	-35927.5	-14557.9	0.860349	0.427374	0.322794	0.104016
2305.11	-35927.5	-14557.9	0.868279	0.422357	0.33002	0.103196
2305.13	-35927.5	-14557.9	0.876201	0.420034	0.333272	0.101428
2305.14	-35927.5	-14557.9	0.884125	0.420914	0.332283	0.0992136
2305.16	-35927.5	-14557.9	0.892057	0.423725	0.326822	0.0966422
2305.18	-35927.5	-14557.9	0.9	0.426667	0.316667	0.0936819
2305.2	-35927.5	-14557.9	0.907952	0.428373	0.302087	0.0904011
2305.21	-35927.6	-14558	0.915893	0.42923	0.285324	0.0872691
2305.23	-35927.6	-14558	0.923797	0.430063	0.26911	0.0848554
2305.25	-35927.6	-14558	0.931663	0.431237	0.255542	0.0835282
2305.26	-35927.6	-14558	0.939573	0.431579	0.244575	0.0829811
2305.28	-35927.6	-14558	0.947624	0.429598	0.235719	0.0827662
2305.3	-35927.6	-14558	0.955808	0.424612	0.228783	0.0825846
2305.32	-35927.6	-14558	0.963809	0.418226	0.224422	0.0825574
2305.33	-35927.7	-14558	0.971259	0.412443	0.223439	0.0828792
2305.35	-35927.7	-14558	0.978049	0.408456	0.226112	0.0836726
2305.37	-35927.7	-14558	0.984676	0.405516	0.231472	0.0848883
2305.38	-35927.7	-14558.1	0.991727	0.402594	0.238368	0.0864507
2305.4	-35927.7	-14558.1	0.999483	0.398902	0.245965	0.0881027
2305.42	-35927.7	-14558.1	1.0076	0.394139	0.254058	0.0892204
2305.43	-35927.8	-14558.1	1.01568	0.388078	0.26252	0.0891541
2305.45	-35927.8	-14558.1	1.02354	0.381807	0.271299	0.0887842
2305.47	-35927.8	-14558.1	1.03143	0.378675	0.280475	0.0916253
2305.49	-35927.8	-14558.1	1.0396	0.382118	0.290113	0.101438
2305.5	-35927.8	-14558.1	1.04796	0.388517	0.298948	0.121207
2305.52	-35927.8	-14558.1	1.05585	0.383871	0.303753	0.152774
2305.54	-35927.9	-14558.1	1.0626	0.353582	0.301194	0.1979
2305.55	-35927.9	-14558.2	1.06786	0.291622	0.289732	0.258697
2305.57	-35927.9	-14558.2	1.07177	0.202751	0.270086	0.337712
2305.59	-35927.9	-14558.2	1.07444	0.0923387	0.243117	0.437395
2305.6	-35927.9	-14558.2	1.07564	-0.0363408	0.209619	0.556764
2305.62	-35928	-14558.2	1.07471	-0.182276	0.170308	0.691134
2305.64	-35928	-14558.2	1.07098	-0.344368	0.125923	0.835729
2305.66	-35928	-14558.2	1.06425	-0.517468	0.0777386	0.987657
2305.67	-35928	-14558.2	1.0547	-0.692683	0.0275195	1.14577
2305.69	-35928	-14558.2	1.04254	-0.861525	-0.0230366	1.30905
2305.71	-35928	-14558.2	1.02776	-1.02413	-0.0735945	1.47759
2305.72	-35928.1	-14558.3	1.01021	-1.18749	-0.124901	1.65234
2305.74	-35928.1	-14558.3	0.98974	-1.35862	-0.177744	1.83424
2305.76	-35928.1	-14558.3	0.966047	-1.54273	-0.23306	2.02366
2305.77	-35928.1	-14558.3	0.938762	-1.74375	-0.291881	2.2206
2305.79	-35928.1	-14558.3	0.907541	-1.96474	-0.355081	2.42476
2305.81	-35928.1	-14558.3	0.872301	-2.19985	-0.421862	2.63285
2305.83	-35928.1	-14558.3	0.833118	-2.43804	-0.490456	2.83981
2305.84	-35928.2	-14558.3	0.790066	-2.66838	-0.559202	3.04094
2305.86	-35928.2	-14558.3	0.743217	-2.88116	-0.627407	3.23427
2305.88	-35928.2	-14558.3	0.69264	-3.06728	-0.694858	3.41925
2305.89	-35928.2	-14558.3	0.638512	-3.22026	-0.76146	3.59335
2305.91	-35928.2	-14558.3	0.581742	-3.3517	-0.827925	3.74074
2305.93	-35928.2	-14558.3	0.52355	-3.48075	-0.895299	3.83998
2305.94	-35928.2	-14558.4	0.464899	-3.61593	-0.962524	3.87278
2305.96	-35928.2	-14558.4	0.40529	-3.70491	-1.01652	3.83896
2305.98	-35928.2	-14558.4	0.343706	-3.67382	-1.03994	3.74476
2306	-35928.2	-14558.4	0.279884	-3.46912	-1.02015	3.59447
2306.01	-35928.2	-14558.4	0.217173	-3.13467	-0.966908	3.38298
2306.03	-35928.2	-14558.4	0.16	-2.74333	-0.896667	3.1024
2306.05	-35928.3	-14558.4	0.111762	-2.35207	-0.82148	2.75276
2306.06	-35928.3	-14558.4	0.0717365	-1.95417	-0.735801	2.36586
2306.08	-35928.2	-14558.4	0.0381733	-1.52699	-0.629681	1.98143
