# Supplementary material for: Extraction of driving behavior primitives considering driver expectation and vehicle dynamics
Source: PLoS One. 2025 Dec 31;20(12):e0340123. doi: 10.1371/journal.pone.0340123 (PMC12755792; doi:10.1371/journal.pone.0340123)
Supplement: S2 File — The dataset utilized in this study is organized into two main folders, categorizing driving scenarios into straight driving and turning maneuvers. These folders contain the raw, unprocessed behavioral data. For a detailed description of the variables and format within the.xlsx files, please refer to the accompanying readme.txt file. (ZIP) [file pone.0340123.s002.zip › DataSetForPimitiveExaction-2/turning/d5c24_w_4.xlsx]

## Sheet: Sheet1
2889.96	-36182	-14656.3	0.0349737	0.552718	0.155669	-0.262105
2889.98	-36182	-14656.3	0.0448037	0.619535	0.181999	-0.346541
2889.99	-36182	-14656.3	0.0558618	0.67127	0.205792	-0.41907
2890.01	-36182	-14656.3	0.0676642	0.7095	0.228853	-0.479806
2890.03	-36182	-14656.3	0.07973	0.736057	0.252942	-0.528941
2890.05	-36182	-14656.3	0.0919598	0.753218	0.276519	-0.566999
2890.06	-36182	-14656.3	0.104608	0.763676	0.294985	-0.594813
2890.08	-36182	-14656.3	0.117913	0.770018	0.303956	-0.61327
2890.1	-36182	-14656.3	0.131669	0.772939	0.3043	-0.623924
2890.11	-36182	-14656.3	0.145316	0.771631	0.301045	-0.62886
2890.13	-36182	-14656.3	0.158329	0.765384	0.29892	-0.630059
2890.15	-36182	-14656.3	0.170754	0.755245	0.297455	-0.628034
2890.16	-36182	-14656.3	0.183024	0.743453	0.292644	-0.622295
2890.18	-36182	-14656.3	0.195528	0.732073	0.280986	-0.612434
2890.2	-36182	-14656.3	0.208157	0.721159	0.264736	-0.599069
2890.22	-36182	-14656.3	0.22051	0.709601	0.249495	-0.583407
2890.23	-36182	-14656.3	0.232243	0.696468	0.240162	-0.566578
2890.25	-36182	-14656.3	0.243501	0.682416	0.235462	-0.548959
2890.27	-36182	-14656.3	0.254674	0.66889	0.23107	-0.53056
2890.28	-36182	-14656.3	0.266082	0.657135	0.223333	-0.511464
2890.3	-36182	-14656.3	0.277556	0.646996	0.213349	-0.492265
2890.32	-36182	-14656.3	0.288724	0.637733	0.204209	-0.47377
2890.33	-36182	-14656.3	0.299291	0.628682	0.198456	-0.456707
2890.35	-36182	-14656.3	0.309415	0.619633	0.195458	-0.441337
2890.37	-36182	-14656.3	0.319409	0.610537	0.193458	-0.427756
2890.39	-36182	-14656.3	0.329533	0.601376	0.191051	-0.416059
2890.4	-36182	-14656.3	0.339764	0.592258	0.188524	-0.40634
2890.42	-36182.1	-14656.3	0.35	0.583333	0.186667	-0.398693
2890.44	-36182.1	-14656.3	0.36017	0.574765	0.186034	-0.393159
2890.45	-36182.1	-14656.3	0.370339	0.566776	0.186246	-0.389578
2890.47	-36182.1	-14656.3	0.380609	0.559605	0.186688	-0.387736
2890.49	-36182.1	-14656.3	0.390999	0.55338	0.186886	-0.387408
2890.5	-36182.1	-14656.3	0.401271	0.547864	0.186837	-0.388335
2890.52	-36182.1	-14656.4	0.411129	0.542741	0.186639	-0.390245
2890.54	-36182.1	-14656.4	0.420414	0.537824	0.186235	-0.392815
2890.56	-36182.1	-14656.4	0.429355	0.533286	0.185143	-0.395564
2890.57	-36182.1	-14656.4	0.438245	0.529362	0.182807	-0.397985
2890.59	-36182.1	-14656.4	0.447274	0.526056	0.179182	-0.399703
2890.61	-36182.1	-14656.4	0.45638	0.52282	0.175438	-0.400661
2890.62	-36182.1	-14656.4	0.465464	0.519026	0.172919	-0.400844
2890.64	-36182.1	-14656.4	0.474489	0.514457	0.172278	-0.400179
2890.66	-36182.2	-14656.4	0.483541	0.509723	0.172781	-0.398467
2890.67	-36182.2	-14656.4	0.492716	0.505527	0.17353	-0.3955
2890.69	-36182.2	-14656.4	0.501977	0.50211	0.174179	-0.391259
2890.71	-36182.2	-14656.4	0.511044	0.498915	0.175329	-0.386062
2890.73	-36182.2	-14656.4	0.519622	0.495318	0.177661	-0.380253
2890.74	-36182.2	-14656.4	0.527651	0.491342	0.181173	-0.373983
2890.76	-36182.2	-14656.4	0.535422	0.487958	0.184857	-0.367121
2890.78	-36182.2	-14656.4	0.543245	0.486188	0.187645	-0.359519
2890.79	-36182.2	-14656.4	0.551222	0.486105	0.189142	-0.351318
2890.81	-36182.2	-14656.4	0.559185	0.486589	0.189808	-0.343026
2890.83	-36182.2	-14656.4	0.566963	0.486475	0.190145	-0.335165
2890.84	-36182.3	-14656.4	0.574658	0.485421	0.190334	-0.328055
2890.86	-36182.3	-14656.4	0.582669	0.483978	0.190215	-0.321797
2890.88	-36182.3	-14656.4	0.591383	0.482715	0.189616	-0.316482
2890.9	-36182.3	-14656.5	0.600639	0.481711	0.188558	-0.312225
2890.91	-36182.3	-14656.5	0.60977	0.480588	0.187239	-0.309161
2890.93	-36182.3	-14656.5	0.618139	0.478975	0.185859	-0.307411
2890.95	-36182.3	-14656.5	0.625877	0.476809	0.184593	-0.306818
2890.96	-36182.3	-14656.5	0.633727	0.474277	0.183594	-0.307007
2890.98	-36182.3	-14656.5	0.642378	0.471585	0.183005	-0.307608
2891	-36182.4	-14656.5	0.651653	0.469052	0.182872	-0.308377
2891.01	-36182.4	-14656.5	0.660787	0.467081	0.183168	-0.309158
2891.03	-36182.4	-14656.5	0.669093	0.466036	0.183868	-0.309806
2891.05	-36182.4	-14656.5	0.676808	0.465907	0.184929	-0.310245
2891.07	-36182.4	-14656.5	0.6847	0.466462	0.186303	-0.310448
2891.08	-36182.4	-14656.5	0.693432	0.467467	0.187902	-0.310405
2891.1	-36182.4	-14656.5	0.702719	0.468673	0.189321	-0.310298
2891.12	-36182.4	-14656.5	0.711807	0.469822	0.19	-0.310398
2891.13	-36182.5	-14656.5	0.720074	0.470727	0.189495	-0.310925
2891.15	-36182.5	-14656.5	0.727811	0.471664	0.188187	-0.31174
2891.17	-36182.5	-14656.5	0.735698	0.473108	0.186801	-0.312554
2891.18	-36182.5	-14656.5	0.744289	0.475381	0.185891	-0.313154
2891.2	-36182.5	-14656.6	0.753448	0.477937	0.185035	-0.313758
2891.22	-36182.5	-14656.6	0.762787	0.479919	0.183464	-0.314738
2891.24	-36182.5	-14656.6	0.771985	0.480785	0.180626	-0.316354
2891.25	-36182.5	-14656.6	0.78103	0.481465	0.17699	-0.318338
2891.27	-36182.6	-14656.6	0.79	0.483333	0.173333	-0.320261
2891.29	-36182.6	-14656.6	0.798972	0.487286	0.170176	-0.321819
2891.3	-36182.6	-14656.6	0.80802	0.492305	0.167008	-0.3232
2891.32	-36182.6	-14656.6	0.817213	0.496898	0.163066	-0.324717
2891.34	-36182.6	-14656.6	0.826537	0.499999	0.158032	-0.32656
2891.35	-36182.6	-14656.6	0.835689	0.501979	0.153089	-0.328507
2891.37	-36182.6	-14656.6	0.844308	0.503512	0.149736	-0.33025
2891.39	-36182.7	-14656.6	0.852252	0.505019	0.14864	-0.331647
2891.41	-36182.7	-14656.6	0.860005	0.506212	0.148127	-0.333021
2891.42	-36182.7	-14656.6	0.868161	0.506679	0.146113	-0.334778
2891.44	-36182.7	-14656.6	0.877035	0.50638	0.141646	-0.337206
2891.46	-36182.7	-14656.7	0.886284	0.506166	0.13646	-0.340317
2891.47	-36182.7	-14656.7	0.895466	0.507011	0.132674	-0.34408
2891.49	-36182.7	-14656.7	0.904395	0.509483	0.130993	-0.348465
2891.51	-36182.8	-14656.7	0.913395	0.513325	0.129267	-0.353444
2891.52	-36182.8	-14656.7	0.922848	0.518178	0.125022	-0.358985
2891.54	-36182.8	-14656.7	0.932897	0.523692	0.11745	-0.365032
2891.56	-36182.8	-14656.7	0.943267	0.529535	0.108617	-0.371481
2891.58	-36182.8	-14656.7	0.953647	0.535376	0.100837	-0.378224
2891.59	-36182.8	-14656.7	0.963879	0.541058	0.0946891	-0.385176
2891.61	-36182.9	-14656.7	0.974031	0.546678	0.0881947	-0.392283
2891.63	-36182.9	-14656.7	0.984187	0.552346	0.0792168	-0.399493
2891.64	-36182.9	-14656.7	0.994384	0.558073	0.0672426	-0.406804
2891.66	-36182.9	-14656.7	1.0046	0.563738	0.0538051	-0.414268
2891.68	-36182.9	-14656.8	1.0148	0.569219	0.0405298	-0.421938
2891.69	-36182.9	-14656.8	1.02498	0.574641	0.028026	-0.42976
2891.71	-36183	-14656.8	1.03519	0.580396	0.0158064	-0.437562
2891.73	-36183	-14656.8	1.04543	0.586858	0.00335511	-0.445175
2891.75	-36183	-14656.8	1.05568	0.593857	-0.00932392	-0.452586
2891.76	-36183	-14656.8	1.06585	0.600714	-0.0217449	-0.459928
2891.78	-36183	-14656.8	1.07588	0.606783	-0.0334443	-0.467329
2891.8	-36183	-14656.8	1.0859	0.612221	-0.0445927	-0.474784
2891.81	-36183.1	-14656.8	1.09622	0.617828	-0.0558639	-0.482177
2891.83	-36183.1	-14656.8	1.10713	0.624337	-0.067884	-0.4894
2891.85	-36183.1	-14656.8	1.11852	0.631462	-0.0805107	-0.496452
2891.86	-36183.1	-14656.9	1.13	0.638224	-0.0930793	-0.503408
2891.88	-36183.1	-14656.9	1.14123	0.643737	-0.105026	-0.510328
2891.9	-36183.1	-14656.9	1.15237	0.648171	-0.116915	-0.517118
2891.92	-36183.2	-14656.9	1.16386	0.652315	-0.129962	-0.523596
2891.93	-36183.2	-14656.9	1.17607	0.656857	-0.145222	-0.529582
2891.95	-36183.2	-14656.9	1.18871	0.661616	-0.162321	-0.534945
2891.97	-36183.2	-14656.9	1.20119	0.665983	-0.180183	-0.539573
2891.98	-36183.2	-14656.9	1.21301	0.669408	-0.197897	-0.543377
2892	-36183.2	-14656.9	1.22428	0.671792	-0.215715	-0.546409
2892.02	-36183.3	-14657	1.23536	0.673223	-0.234381	-0.548779
2892.03	-36183.3	-14657	1.24657	0.673811	-0.254425	-0.550577
2892.05	-36183.3	-14657	1.25792	0.673773	-0.275169	-0.55177
2892.07	-36183.3	-14657	1.26933	0.673363	-0.295507	-0.55228
2892.09	-36183.3	-14657	1.28071	0.672759	-0.314559	-0.552069
2892.1	-36183.4	-14657	1.29204	0.671746	-0.332543	-0.55128
2892.12	-36183.4	-14657	1.30333	0.67	-0.35	-0.550109
2892.14	-36183.4	-14657	1.31461	0.667291	-0.366551	-0.548645
2892.15	-36183.4	-14657.1	1.32592	0.663787	-0.378126	-0.546542
2892.17	-36183.4	-14657.1	1.33734	0.659753	-0.379729	-0.543347
2892.19	-36183.4	-14657.1	1.34887	0.655257	-0.367623	-0.538761
2892.2	-36183.5	-14657.1	1.36028	0.649702	-0.342278	-0.533009
2892.22	-36183.5	-14657.1	1.37126	0.642352	-0.305047	-0.526426
2892.24	-36183.5	-14657.1	1.38168	0.632899	-0.257053	-0.519303
2892.26	-36183.5	-14657.1	1.39175	0.622238	-0.19878	-0.511804
2892.27	-36183.5	-14657.2	1.40178	0.611475	-0.130605	-0.504073
2892.29	-36183.5	-14657.2	1.41194	0.601484	-0.0552069	-0.49673
2892.31	-36183.6	-14657.2	1.42218	0.592586	0.0192573	-0.491531
2892.32	-36183.6	-14657.2	1.4324	0.585027	0.083849	-0.4904
2892.34	-36183.6	-14657.2	1.44256	0.580275	0.132379	-0.495737
2892.36	-36183.6	-14657.2	1.45275	0.582255	0.164219	-0.510902
2892.37	-36183.6	-14657.3	1.46305	0.595201	0.179395	-0.539377
2892.39	-36183.7	-14657.3	1.4737	0.624112	0.176892	-0.585072
2892.41	-36183.7	-14657.3	1.4852	0.675305	0.153887	-0.652641
2892.43	-36183.7	-14657.3	1.49806	0.755206	0.107474	-0.746755
2892.44	-36183.7	-14657.3	1.51267	0.869224	0.0395759	-0.869278
2892.46	-36183.7	-14657.3	1.52925	1.02127	-0.0407799	-1.01794
2892.48	-36183.8	-14657.4	1.548	1.21487	-0.1241	-1.19004
2892.49	-36183.8	-14657.4	1.56949	1.44417	-0.204617	-1.37887
2892.51	-36183.8	-14657.4	1.59474	1.69144	-0.281259	-1.57269
2892.53	-36183.8	-14657.4	1.62478	1.93818	-0.353142	-1.75944
2892.54	-36183.8	-14657.4	1.65955	2.16427	-0.416538	-1.92703
2892.56	-36183.9	-14657.5	1.69781	2.34787	-0.464639	-2.06339
2892.58	-36183.9	-14657.5	1.73832	2.46771	-0.490862	-2.15666
2892.6	-36183.9	-14657.5	1.78011	2.51494	-0.496146	-2.2006
2892.61	-36183.9	-14657.5	1.82251	2.49226	-0.4884	-2.19406
2892.63	-36183.9	-14657.5	1.86484	2.40326	-0.47542	-2.13653
2892.65	-36184	-14657.6	1.90591	2.25861	-0.459093	-2.03442
2892.66	-36184	-14657.6	1.94415	2.0746	-0.436617	-1.89957
2892.68	-36184	-14657.6	1.97807	1.86767	-0.405388	-1.74384
2892.7	-36184	-14657.6	2.00748	1.65449	-0.366906	-1.57719
2892.71	-36184.1	-14657.7	2.03309	1.45183	-0.325457	-1.40831
2892.73	-36184.1	-14657.7	2.05557	1.27511	-0.285249	-1.24554
2892.75	-36184.1	-14657.7	2.07539	1.12592	-0.249148	-1.09397
2892.77	-36184.1	-14657.7	2.09286	0.997795	-0.219244	-0.956839
2892.78	-36184.2	-14657.8	2.10832	0.884611	-0.197631	-0.836854
2892.8	-36184.2	-14657.8	2.12211	0.78381	-0.186526	-0.732777
2892.82	-36184.2	-14657.8	2.13458	0.694599	-0.188205	-0.641408
2892.83	-36184.2	-14657.9	2.14602	0.616074	-0.20457	-0.559775
2892.85	-36184.3	-14657.9	2.15643	0.54648	-0.234949	-0.486564
2892.87	-36184.3	-14657.9	2.16566	0.483702	-0.277592	-0.421154
2892.88	-36184.3	-14657.9	2.17363	0.426027	-0.330317	-0.362858
2892.9	-36184.3	-14658	2.18045	0.374021	-0.38851	-0.310566
2892.92	-36184.3	-14658	2.18634	0.329062	-0.446695	-0.263024
2892.94	-36184.4	-14658	2.1915	0.291974	-0.500274	-0.219184
2892.95	-36184.4	-14658	2.19603	0.260934	-0.548864	-0.178995
2892.97	-36184.4	-14658.1	2.2	0.233333	-0.593333	-0.142702
2892.99	-36184.4	-14658.1	2.20353	0.207328	-0.634478	-0.11034
2893	-36184.5	-14658.1	2.20684	0.184139	-0.672799	-0.0811094
2893.02	-36184.5	-14658.2	2.2102	0.165754	-0.708721	-0.0540017
2893.04	-36184.5	-14658.2	2.21376	0.153177	-0.742545	-0.0282456
2893.05	-36184.5	-14658.2	2.21725	0.144118	-0.774142	-0.00386862
2893.07	-36184.6	-14658.3	2.22033	0.135596	-0.803296	0.0189348
2893.09	-36184.6	-14658.3	2.22281	0.125803	-0.829394	0.0402001
2893.11	-36184.6	-14658.3	2.22495	0.116238	-0.850716	0.060611
2893.12	-36184.6	-14658.3	2.22705	0.108975	-0.865345	0.0809637
2893.14	-36184.6	-14658.4	2.22931	0.105159	-0.871887	0.101658
2893.16	-36184.7	-14658.4	2.23163	0.103712	-0.870183	0.122148
2893.17	-36184.7	-14658.5	2.23384	0.10324	-0.860261	0.141754
2893.19	-36184.7	-14658.5	2.23592	0.103131	-0.842211	0.160123
2893.21	-36184.7	-14658.5	2.23816	0.104361	-0.816267	0.177569
2893.22	-36184.7	-14658.5	2.24086	0.108084	-0.782675	0.194486
2893.24	-36184.8	-14658.6	2.24412	0.114746	-0.741792	0.211176
2893.26	-36184.8	-14658.6	2.24767	0.123566	-0.694158	0.22779
2893.28	-36184.8	-14658.6	2.25124	0.133645	-0.640342	0.244468
2893.29	-36184.8	-14658.7	2.25467	0.144159	-0.581558	0.261732
2893.31	-36184.8	-14658.7	2.25803	0.154393	-0.519969	0.280661
2893.33	-36184.9	-14658.7	2.26139	0.163651	-0.457816	0.302361
2893.34	-36184.9	-14658.8	2.26478	0.171441	-0.397354	0.327127
2893.36	-36184.9	-14658.8	2.26819	0.177534	-0.340859	0.354242
2893.38	-36184.9	-14658.9	2.2716	0.181721	-0.290605	0.382937
2893.39	-36184.9	-14658.9	2.275	0.183881	-0.248743	0.412778
2893.41	-36185	-14658.9	2.2784	0.183994	-0.217292	0.443697
2893.43	-36185	-14658.9	2.28181	0.182048	-0.198191	0.47563
2893.45	-36185	-14659	2.28522	0.178184	-0.191937	0.508264
2893.46	-36185	-14659	2.28861	0.172678	-0.197686	0.541051
2893.48	-36185	-14659.1	2.29197	0.16582	-0.214521	0.57348
2893.5	-36185.1	-14659.1	2.29533	0.157991	-0.241159	0.605724
2893.51	-36185.1	-14659.1	2.29876	0.149648	-0.276026	0.638497
2893.53	-36185.1	-14659.2	2.30232	0.14124	-0.317475	0.672482
2893.55	-36185.1	-14659.2	2.30588	0.133092	-0.363064	0.707776
2893.56	-36185.1	-14659.2	2.30914	0.12545	-0.409803	0.744078
2893.58	-36185.2	-14659.3	2.31184	0.118549	-0.454747	0.781097
2893.6	-36185.2	-14659.3	2.31408	0.112569	-0.495449	0.818719
2893.62	-36185.2	-14659.3	2.31617	0.107653	-0.529757	0.856936
2893.63	-36185.2	-14659.4	2.31837	0.103932	-0.555664	0.895726
2893.65	-36185.2	-14659.4	2.32068	0.101429	-0.572377	0.934968
2893.67	-36185.2	-14659.4	2.32295	0.100112	-0.579698	0.974491
2893.68	-36185.3	-14659.5	2.32506	0.0999507	-0.577503	1.01408
2893.7	-36185.3	-14659.5	2.3272	0.100924	-0.566155	1.05327
2893.72	-36185.3	-14659.6	2.32967	0.103015	-0.546217	1.09146
2893.73	-36185.3	-14659.6	2.33272	0.106218	-0.518314	1.12804
2893.75	-36185.3	-14659.6	2.33619	0.110609	-0.483404	1.16225
2893.77	-36185.3	-14659.7	2.33979	0.11629	-0.442564	1.19328
2893.79	-36185.4	-14659.7	2.34327	0.123296	-0.396918	1.22038
2893.8	-36185.4	-14659.7	2.34665	0.13133	-0.347814	1.24319
2893.82	-36185.4	-14659.8	2.35	0.14	-0.296667	1.26144
2893.84	-36185.4	-14659.8	2.35339	0.148829	-0.245235	1.275
2893.85	-36185.4	-14659.8	2.35681	0.157013	-0.196659	1.28433
2893.87	-36185.5	-14659.9	2.3602	0.163666	-0.15442	1.29
2893.89	-36185.5	-14659.9	2.36355	0.168079	-0.121387	1.2926
2893.9	-36185.5	-14660	2.36693	0.170136	-0.0983661	1.2926
2893.92	-36185.5	-14660	2.37042	0.169844	-0.0857307	1.29051
2893.94	-36185.5	-14660	2.37402	0.167409	-0.08316	1.28669
2893.96	-36185.5	-14660.1	2.37747	0.163586	-0.0883762	1.28126
2893.97	-36185.6	-14660.1	2.38049	0.15923	-0.0987586	1.27425
2893.99	-36185.6	-14660.1	2.38293	0.155101	-0.111727	1.26574
2894.01	-36185.6	-14660.2	2.38506	0.151738	-0.1248	1.25579
2894.02	-36185.6	-14660.2	2.38718	0.149648	-0.13552	1.2445
2894.04	-36185.6	-14660.3	2.38945	0.149019	-0.142878	1.23197
2894.06	-36185.6	-14660.3	2.39176	0.149404	-0.148793	1.21831
2894.07	-36185.7	-14660.3	2.39396	0.150279	-0.155513	1.20366
2894.09	-36185.7	-14660.4	2.39604	0.15131	-0.163307	1.18842
2894.11	-36185.7	-14660.4	2.3983	0.152486	-0.169033	1.17351
2894.12	-36185.7	-14660.4	2.40104	0.153824	-0.169259	1.15988
2894.14	-36185.7	-14660.5	2.40432	0.155204	-0.163036	1.14829
2894.16	-36185.8	-14660.5	2.40789	0.156297	-0.153069	1.13915
2894.18	-36185.8	-14660.6	2.41145	0.156768	-0.142279	1.13286
2894.19	-36185.8	-14660.6	2.41487	0.156671	-0.130714	1.13
2894.21	-36185.8	-14660.6	2.41823	0.156548	-0.114807	1.13133
2894.23	-36185.8	-14660.7	2.42159	0.156953	-0.0909464	1.13758
2894.24	-36185.8	-14660.7	2.42498	0.158009	-0.0603434	1.1486
2894.26	-36185.9	-14660.8	2.42839	0.159365	-0.0294229	1.16323
2894.28	-36185.9	-14660.8	2.4318	0.16066	-0.00460232	1.18029
2894.3	-36185.9	-14660.8	2.4352	0.161786	0.0130498	1.19875
2894.31	-36185.9	-14660.9	2.4386	0.162869	0.0274191	1.21773
2894.33	-36185.9	-14660.9	2.44201	0.164033	0.0423807	1.23635
2894.35	-36185.9	-14660.9	2.44542	0.165243	0.0587145	1.2537
2894.36	-36186	-14661	2.44881	0.166338	0.0747428	1.26881
2894.38	-36186	-14661	2.45217	0.16715	0.0887883	1.28075
2894.4	-36186	-14661.1	2.45552	0.167453	0.100026	1.28923
2894.41	-36186	-14661.1	2.45896	0.166988	0.108209	1.29433
2894.43	-36186	-14661.1	2.46254	0.165532	0.113181	1.29618
2894.45	-36186.1	-14661.2	2.46609	0.163272	0.115587	1.295
2894.47	-36186.1	-14661.2	2.46932	0.160631	0.116535	1.29106
2894.48	-36186.1	-14661.2	2.47198	0.158012	0.117034	1.28463
2894.5	-36186.1	-14661.3	2.4742	0.155637	0.117226	1.27604
2894.52	-36186.1	-14661.3	2.47629	0.153637	0.116822	1.26562
2894.53	-36186.2	-14661.3	2.47852	0.152116	0.115709	1.25371
2894.55	-36186.2	-14661.4	2.48085	0.150991	0.114996	1.24073
2894.57	-36186.2	-14661.4	2.48308	0.150097	0.116304	1.22711
2894.58	-36186.2	-14661.5	2.48512	0.149262	0.120902	1.2133
2894.6	-36186.2	-14661.5	2.48723	0.148243	0.128024	1.19976
2894.62	-36186.2	-14661.5	2.48982	0.146773	0.136186	1.18699
2894.64	-36186.3	-14661.6	2.49317	0.144684	0.144053	1.17543
2894.65	-36186.3	-14661.6	2.49679	0.142278	0.151012	1.16533
2894.67	-36186.3	-14661.7	2.5	0.14	0.156667	1.15686
2894.69	-36186.3	-14661.7	2.50229	0.138197	0.160656	1.15023
2894.7	-36186.3	-14661.7	2.50385	0.136835	0.16277	1.14571
2894.72	-36186.4	-14661.8	2.50506	0.135786	0.162836	1.14359
2894.74	-36186.4	-14661.8	2.50629	0.13492	0.160682	1.14416
2894.75	-36186.4	-14661.8	2.50793	0.134108	0.156136	1.14773
2894.77	-36186.4	-14661.9	2.51034	0.133221	0.149025	1.15458
2894.79	-36186.5	-14661.9	2.51365	0.132174	0.139161	1.16535
2894.81	-36186.5	-14661.9	2.51727	0.131007	0.126316	1.18164
2894.82	-36186.5	-14662	2.52051	0.129782	0.110256	1.2052
2894.84	-36186.5	-14662	2.52298	0.128566	0.0911356	1.23709
2894.86	-36186.5	-14662.1	2.52505	0.127431	0.0700396	1.27666
2894.87	-36186.6	-14662.1	2.52721	0.126454	0.0481861	1.32302
2894.89	-36186.6	-14662.1	2.52966	0.125575	0.0264417	1.37483
2894.91	-36186.6	-14662.2	2.532	0.12446	0.00496297	1.42991
2894.92	-36186.6	-14662.2	2.53377	0.122749	-0.0161825	1.48594
2894.94	-36186.7	-14662.2	2.53487	0.120412	-0.0371987	1.54075
2894.96	-36186.7	-14662.3	2.53583	0.117993	-0.0587572	1.59234
2894.98	-36186.7	-14662.3	2.53726	0.116085	-0.0815558	1.63877
2894.99	-36186.7	-14662.4	2.53937	0.114871	-0.105245	1.6785
2895.01	-36186.7	-14662.4	2.54185	0.113938	-0.127933	1.71057
2895.03	-36186.8	-14662.4	2.54434	0.112833	-0.147633	1.73409
2895.04	-36186.8	-14662.5	2.54665	0.111497	-0.16332	1.74897
2895.06	-36186.8	-14662.5	2.54886	0.110361	-0.17518	1.75611
2895.08	-36186.8	-14662.5	2.55102	0.109873	-0.183476	1.75646
2895.09	-36186.8	-14662.6	2.55321	0.109982	-0.188429	1.75083
2895.11	-36186.9	-14662.6	2.55552	0.110108	-0.19021	1.73991
2895.13	-36186.9	-14662.7	2.55801	0.109667	-0.189003	1.72435
2895.15	-36186.9	-14662.7	2.56051	0.108575	-0.185214	1.7053
2895.16	-36186.9	-14662.7	2.56265	0.107213	-0.179461	1.68426
2895.18	-36187	-14662.8	2.56408	0.105959	-0.172362	1.66274
2895.2	-36187	-14662.8	2.56501	0.104873	-0.164458	1.64162
2895.21	-36187	-14662.8	2.56611	0.103766	-0.156227	1.62129
2895.23	-36187	-14662.9	2.568	0.102467	-0.148117	1.6022
2895.25	-36187	-14662.9	2.57047	0.101136	-0.140208	1.58543
2895.26	-36187.1	-14663	2.57279	0.100162	-0.132334	1.57254
2895.28	-36187.1	-14663	2.57429	0.0998778	-0.124437	1.56495
2895.3	-36187.1	-14663	2.5752	0.100041	-0.11762	1.56275
2895.32	-36187.1	-14663.1	2.5763	0.100074	-0.113657	1.56525
2895.33	-36187.1	-14663.1	2.57824	0.0994652	-0.114093	1.57182
2895.35	-36187.2	-14663.2	2.58074	0.0982878	-0.118463	1.58218
2895.37	-36187.2	-14663.2	2.58301	0.0969046	-0.125311	1.59626
2895.38	-36187.2	-14663.2	2.58443	0.0956382	-0.133324	1.61383
2895.4	-36187.2	-14663.3	2.58533	0.0945197	-0.142209	1.63351
2895.42	-36187.2	-14663.3	2.58648	0.0934586	-0.152098	1.65349
2895.43	-36187.3	-14663.4	2.58846	0.0923741	-0.163037	1.67213
2895.45	-36187.3	-14663.4	2.59094	0.0912448	-0.174557	1.68898
2895.47	-36187.3	-14663.4	2.59322	0.0900705	-0.186009	1.70397
2895.49	-36187.3	-14663.5	2.59478	0.0888637	-0.196847	1.71702
2895.5	-36187.3	-14663.5	2.5958	0.0876984	-0.20703	1.72791
2895.52	-36187.4	-14663.6	2.59667	0.0866667	-0.216667	1.73638
2895.54	-36187.4	-14663.6	2.59768	0.085784	-0.225885	1.74232
2895.55	-36187.4	-14663.6	2.59884	0.0847587	-0.23488	1.74616
2895.57	-36187.4	-14663.7	2.60007	0.0832222	-0.243865	1.74847
2895.59	-36187.4	-14663.7	2.6013	0.0809968	-0.252822	1.74971
2895.6	-36187.5	-14663.7	2.60244	0.0785441	-0.26095	1.74999
2895.62	-36187.5	-14663.8	2.60344	0.0764597	-0.267288	1.74933
2895.64	-36187.5	-14663.8	2.60432	0.0750986	-0.271212	1.74777
2895.66	-36187.5	-14663.9	2.60539	0.0741373	-0.273045	1.7454
2895.67	-36187.5	-14663.9	2.60701	0.0731343	-0.27328	1.74233
2895.69	-36187.6	-14663.9	2.60928	0.0718702	-0.272216	1.73866
2895.71	-36187.6	-14664	2.61171	0.0706551	-0.269702	1.73447
2895.72	-36187.6	-14664	2.61375	0.0698751	-0.265523	1.7298
2895.74	-36187.6	-14664.1	2.6151	0.0696994	-0.259643	1.72476
2895.76	-36187.6	-14664.1	2.61604	0.0698595	-0.252397	1.71948
2895.77	-36187.7	-14664.1	2.61695	0.0700356	-0.244165	1.7141
2895.79	-36187.7	-14664.2	2.61802	0.0700575	-0.235288	1.70876
2895.81	-36187.7	-14664.2	2.6192	0.0700122	-0.226046	1.70361
2895.83	-36187.7	-14664.3	2.62044	0.0700105	-0.216717	1.69877
2895.84	-36187.7	-14664.3	2.62165	0.0700706	-0.207814	1.69427
2895.86	-36187.8	-14664.3	2.62276	0.0700751	-0.200193	1.68993
2895.88	-36187.8	-14664.4	2.6237	0.0699018	-0.194723	1.68554
2895.89	-36187.8	-14664.4	2.62458	0.069652	-0.191612	1.68095
2895.91	-36187.8	-14664.5	2.62578	0.0697089	-0.190246	1.67601
2895.93	-36187.8	-14664.5	2.62765	0.070468	-0.189969	1.67057
2895.94	-36187.8	-14664.6	2.63008	0.072185	-0.190538	1.66443
2895.96	-36187.9	-14664.6	2.63244	0.0749639	-0.192151	1.65734
2895.98	-36187.9	-14664.6	2.6341	0.0788991	-0.194996	1.64904
2896	-36187.9	-14664.7	2.6351	0.084036	-0.19866	1.63948
2896.01	-36187.9	-14664.7	2.6361	0.0903745	-0.202167	1.62884
2896.03	-36187.9	-14664.8	2.63773	0.0979099	-0.204577	1.61728
2896.05	-36188	-14664.8	2.64001	0.106591	-0.205807	1.60492
2896.06	-36188	-14664.8	2.6425	0.116328	-0.206459	1.59189
2896.08	-36188	-14664.9	2.64476	0.127017	-0.207093	1.57828
2896.1	-36188	-14664.9	2.64686	0.138363	-0.207526	1.56409
2896.11	-36188	-14665	2.6492	0.149944	-0.207071	1.54919
2896.13	-36188.1	-14665	2.65216	0.16142	-0.205106	1.53349
2896.15	-36188.1	-14665	2.65561	0.173295	-0.201778	1.51681
2896.17	-36188.1	-14665.1	2.65918	0.186566	-0.197679	1.49895
2896.18	-36188.1	-14665.1	2.66255	0.202128	-0.193352	1.47974
2896.2	-36188.1	-14665.2	2.66582	0.219984	-0.188899	1.45921
2896.22	-36188.1	-14665.2	2.66933	0.239695	-0.184198	1.4375
2896.23	-36188.2	-14665.2	2.67336	0.260787	-0.179202	1.41471
2896.25	-36188.2	-14665.3	2.67789	0.282548	-0.174372	1.39083
2896.27	-36188.2	-14665.3	2.68275	0.30417	-0.170383	1.36577
2896.28	-36188.2	-14665.4	2.68783	0.325086	-0.167807	1.33949
2896.3	-36188.2	-14665.4	2.69335	0.346125	-0.166631	1.31211
2896.32	-36188.2	-14665.5	2.6996	0.368605	-0.166634	1.28382
2896.34	-36188.3	-14665.5	2.70682	0.393588	-0.167657	1.25469
2896.35	-36188.3	-14665.5	2.71483	0.4209	-0.169821	1.22422
2896.37	-36188.3	-14665.6	2.72333	0.45	-0.173333	1.19172
2896.39	-36188.3	-14665.6	2.73211	0.480577	-0.178265	1.15667
2896.4	-36188.3	-14665.7	2.74116	0.513247	-0.184145	1.11913
2896.42	-36188.4	-14665.7	2.75056	0.548858	-0.190364	1.0793
2896.44	-36188.4	-14665.8	2.76038	0.58737	-0.19641	1.0371
2896.45	-36188.4	-14665.8	2.77062	0.625773	-0.202081	0.991574
2896.47	-36188.4	-14665.8	2.78128	0.660433	-0.207243	0.941557
2896.49	-36188.4	-14665.9	2.79234	0.689183	-0.211694	0.886056
2896.51	-36188.4	-14665.9	2.80374	0.713982	-0.215041	0.824545
2896.52	-36188.5	-14666	2.81541	0.73751	-0.216858	0.75658
2896.54	-36188.5	-14666	2.82736	0.761723	-0.216905	0.681522
2896.56	-36188.5	-14666.1	2.83987	0.78685	-0.215385	0.59826
2896.57	-36188.5	-14666.1	2.85324	0.812868	-0.212568	0.505622
2896.59	-36188.5	-14666.2	2.86756	0.839931	-0.20868	0.403034
2896.61	-36188.6	-14666.2	2.88255	0.868554	-0.203872	0.291136
2896.62	-36188.6	-14666.3	2.89785	0.899289	-0.198286	0.170716
2896.64	-36188.6	-14666.3	2.91334	0.932278	-0.192271	0.0425831
2896.66	-36188.6	-14666.3	2.92929	0.966958	-0.18654	-0.0924079
2896.68	-36188.6	-14666.4	2.94601	1.0027	-0.181833	-0.233386
2896.69	-36188.6	-14666.4	2.96364	1.03928	-0.178613	-0.378767
2896.71	-36188.7	-14666.5	2.98212	1.07706	-0.17693	-0.525914
2896.73	-36188.7	-14666.5	3.00133	1.11643	-0.176804	-0.672118
2896.74	-36188.7	-14666.6	3.02126	1.15753	-0.178229	-0.815024
2896.76	-36188.7	-14666.6	3.042	1.20019	-0.181173	-0.952725
2896.78	-36188.7	-14666.7	3.06362	1.24417	-0.185601	-1.08334
2896.79	-36188.8	-14666.7	3.08605	1.28842	-0.191556	-1.20515
2896.81	-36188.8	-14666.8	3.10905	1.33106	-0.199154	-1.31655
2896.83	-36188.8	-14666.8	3.13238	1.37015	-0.208485	-1.41602
2896.85	-36188.8	-14666.9	3.15598	1.40442	-0.218959	-1.50306
2896.86	-36188.9	-14666.9	3.17997	1.43322	-0.229361	-1.57812
2896.88	-36188.9	-14667	3.20448	1.45593	-0.238497	-1.6417
2896.9	-36188.9	-14667	3.22941	1.47262	-0.245897	-1.69438
2896.91	-36188.9	-14667.1	3.25449	1.48387	-0.251665	-1.73681
2896.93	-36188.9	-14667.1	3.27949	1.49031	-0.255842	-1.76964
2896.95	-36188.9	-14667.2	3.30438	1.49252	-0.257502	-1.79377
2896.96	-36189	-14667.2	3.32931	1.49105	-0.255063	-1.8102
2896.98	-36189	-14667.3	3.35438	1.48645	-0.247159	-1.81996
2897	-36189	-14667.3	3.37946	1.47911	-0.234753	-1.82381
2897.02	-36189	-14667.4	3.40424	1.4693	-0.220164	-1.82238
2897.03	-36189.1	-14667.4	3.42847	1.45733	-0.205443	-1.81633
2897.05	-36189.1	-14667.5	3.45225	1.44376	-0.190303	-1.8064
2897.07	-36189.1	-14667.6	3.47584	1.42927	-0.173302	-1.7934
2897.08	-36189.1	-14667.6	3.49948	1.41449	-0.153303	-1.77809
2897.1	-36189.1	-14667.7	3.52326	1.3997	-0.131301	-1.76086
2897.12	-36189.2	-14667.7	3.54718	1.38504	-0.109188	-1.74197
2897.13	-36189.2	-14667.8	3.57119	1.37058	-0.0885701	-1.72176
2897.15	-36189.2	-14667.8	3.5951	1.35602	-0.0694055	-1.70106
2897.17	-36189.2	-14667.9	3.61863	1.34091	-0.0510665	-1.68089
2897.19	-36189.2	-14668	3.6416	1.32523	-0.0333165	-1.6622
2897.2	-36189.3	-14668	3.66418	1.31079	-0.0177872	-1.64565
2897.22	-36189.3	-14668.1	3.68667	1.3	-0.00666667	-1.63181
2897.24	-36189.3	-14668.1	3.7093	1.29476	-0.00160346	-1.62128
2897.25	-36189.3	-14668.2	3.732	1.29507	-0.00208657	-1.61486
2897.27	-36189.4	-14668.2	3.75466	1.30045	-0.00706517	-1.61335
2897.29	-36189.4	-14668.3	3.77721	1.31057	-0.0156283	-1.61723
2897.3	-36189.4	-14668.4	3.79982	1.32565	-0.0273346	-1.6257
2897.32	-36189.4	-14668.4	3.82272	1.34601	-0.0418407	-1.63773
2897.34	-36189.5	-14668.5	3.84608	1.37116	-0.0587159	-1.65228
2897.36	-36189.5	-14668.5	3.86995	1.39834	-0.0772825	-1.66832
2897.37	-36189.5	-14668.6	3.89434	1.42437	-0.0968198	-1.68482
2897.39	-36189.5	-14668.7	3.91921	1.44689	-0.116611	-1.70076
2897.41	-36189.6	-14668.7	3.94425	1.46538	-0.135952	-1.71512
2897.42	-36189.6	-14668.8	3.96917	1.47962	-0.154139	-1.72688
2897.44	-36189.6	-14668.9	3.99388	1.48951	-0.170563	-1.73532
2897.46	-36189.6	-14668.9	4.01877	1.49515	-0.184806	-1.74035
2897.47	-36189.7	-14669	4.04425	1.49671	-0.196476	-1.74194
2897.49	-36189.7	-14669	4.07039	1.49443	-0.205287	-1.7402
2897.51	-36189.7	-14669.1	4.09661	1.48869	-0.211148	-1.73546
2897.53	-36189.7	-14669.2	4.1223	1.47991	-0.21399	-1.72803
2897.54	-36189.8	-14669.2	4.14728	1.46856	-0.214037	-1.71833
2897.56	-36189.8	-14669.3	4.17201	1.45521	-0.211948	-1.7068
2897.58	-36189.8	-14669.4	4.19703	1.44046	-0.208412	-1.6939
2897.59	-36189.8	-14669.4	4.22231	1.4248	-0.204015	-1.68007
2897.61	-36189.9	-14669.5	4.24721	1.40863	-0.199216	-1.66567
2897.63	-36189.9	-14669.6	4.27105	1.39235	-0.194455	-1.65109
2897.64	-36189.9	-14669.6	4.29379	1.37624	-0.189903	-1.63668
2897.66	-36189.9	-14669.7	4.31611	1.36053	-0.18544	-1.6228
2897.68	-36190	-14669.8	4.33868	1.34542	-0.18094	-1.60982
2897.7	-36190	-14669.8	4.36154	1.3312	-0.176381	-1.59816
2897.71	-36190	-14669.9	4.38419	1.31823	-0.171843	-1.58835
2897.73	-36190	-14670	4.40613	1.30691	-0.167399	-1.58093
2897.75	-36190.1	-14670.1	4.4275	1.29824	-0.162973	-1.57677
2897.76	-36190.1	-14670.1	4.44895	1.29368	-0.15837	-1.57706
2897.78	-36190.1	-14670.2	4.4711	1.29472	-0.153399	-1.58292
2897.8	-36190.2	-14670.3	4.49386	1.30289	-0.147935	-1.59525
2897.81	-36190.2	-14670.3	4.51669	1.3198	-0.141897	-1.61478
2897.83	-36190.2	-14670.4	4.53911	1.34689	-0.135195	-1.64215
2897.85	-36190.2	-14670.5	4.56143	1.38423	-0.127624	-1.67714
2897.87	-36190.3	-14670.6	4.58441	1.43103	-0.118912	-1.71906
2897.88	-36190.3	-14670.6	4.60875	1.48634	-0.108776	-1.76707
2897.9	-36190.3	-14670.7	4.63458	1.54771	-0.0968548	-1.8194
2897.92	-36190.3	-14670.8	4.66175	1.61194	-0.0827468	-1.8738
2897.93	-36190.4	-14670.8	4.69009	1.67585	-0.0662632	-1.92803
2897.95	-36190.4	-14670.9	4.71947	1.73645	-0.0486697	-1.97995
2897.97	-36190.4	-14671	4.74972	1.79082	-0.0318422	-2.02747
2897.98	-36190.5	-14671.1	4.78073	1.83636	-0.0174396	-2.06867
2898	-36190.5	-14671.2	4.81241	1.87235	-0.00586957	-2.10254
2898.02	-36190.5	-14671.2	4.84475	1.89875	0.00290359	-2.12837
2898.04	-36190.5	-14671.3	4.87762	1.9156	0.0088242	-2.1457
2898.05	-36190.6	-14671.4	4.91064	1.92353	0.011398	-2.15496
2898.07	-36190.6	-14671.5	4.94333	1.92333	0.01	-2.15686
2898.09	-36190.6	-14671.5	4.97535	1.91594	0.00438897	-2.15217
2898.1	-36190.7	-14671.6	5.00695	1.90282	-0.0041411	-2.14173
2898.12	-36190.7	-14671.7	5.03853	1.88557	-0.0139125	-2.12643
2898.14	-36190.7	-14671.8	5.07034	1.86544	-0.0236946	-2.10727
2898.15	-36190.8	-14671.9	5.10217	1.84257	-0.0337568	-2.08555
2898.17	-36190.8	-14671.9	5.13368	1.81682	-0.0446822	-2.06265
2898.19	-36190.8	-14672	5.16467	1.78875	-0.056767	-2.03975
2898.21	-36190.9	-14672.1	5.19517	1.76086	-0.0694966	-2.01749
2898.22	-36190.9	-14672.2	5.22529	1.73594	-0.0822148	-1.99638
2898.24	-36190.9	-14672.3	5.25508	1.71582	-0.0943568	-1.9772
2898.26	-36191	-14672.4	5.28448	1.69991	-0.105575	-1.96124
2898.27	-36191	-14672.4	5.31344	1.68728	-0.115553	-1.94988
2898.29	-36191	-14672.5	5.34194	1.67806	-0.123937	-1.94387
2898.31	-36191	-14672.6	5.37016	1.67447	-0.130298	-1.94271
2898.32	-36191.1	-14672.7	5.39826	1.67896	-0.134207	-1.94573
2898.34	-36191.1	-14672.8	5.42641	1.69194	-0.135823	-1.95251
2898.36	-36191.1	-14672.9	5.45478	1.71026	-0.136329	-1.96296
2898.38	-36191.2	-14673	5.48354	1.73048	-0.13699	-1.97706
2898.39	-36191.2	-14673	5.51276	1.75064	-0.138292	-1.99408
2898.41	-36191.3	-14673.1	5.5424	1.77104	-0.139568	-2.01231
2898.43	-36191.3	-14673.2	5.57239	1.7921	-0.140078	-2.02998
2898.44	-36191.3	-14673.3	5.60274	1.81309	-0.139814	-2.04608
2898.46	-36191.4	-14673.4	5.63351	1.8318	-0.139684	-2.06055
2898.48	-36191.4	-14673.5	5.66478	1.846	-0.140626	-2.07336
2898.49	-36191.4	-14673.6	5.69646	1.85529	-0.142784	-2.08428
2898.51	-36191.5	-14673.7	5.72834	1.86122	-0.145451	-2.09281
2898.53	-36191.5	-14673.8	5.76017	1.86543	-0.147903	-2.09849
2898.55	-36191.5	-14673.8	5.79189	1.86847	-0.150026	-2.10146
2898.56	-36191.6	-14673.9	5.8236	1.86995	-0.152267	-2.10242
2898.58	-36191.6	-14674	5.85537	1.86948	-0.155067	-2.10206
2898.6	-36191.6	-14674.1	5.88716	1.86735	-0.15844	-2.10065
2898.61	-36191.7	-14674.2	5.91886	1.86441	-0.16206	-2.09812
2898.63	-36191.7	-14674.3	5.95035	1.86143	-0.16561	-2.09442
2898.65	-36191.7	-14674.4	5.98184	1.85838	-0.169012	-2.08972
2898.66	-36191.8	-14674.5	6.01379	1.85465	-0.172351	-2.08441
2898.68	-36191.8	-14674.6	6.0465	1.8497	-0.175707	-2.07885
2898.7	-36191.8	-14674.7	6.07907	1.84386	-0.179102	-2.07325
2898.72	-36191.9	-14674.8	6.10986	1.83797	-0.182525	-2.06772
2898.73	-36191.9	-14674.9	6.13762	1.83271	-0.186021	-2.06235
2898.75	-36192	-14675	6.16448	1.82754	-0.190104	-2.05674
2898.77	-36192	-14675.1	6.19418	1.8213	-0.195517	-2.05029
2898.78	-36192	-14675.2	6.22947	1.81313	-0.202645	-2.04259
2898.8	-36192.1	-14675.3	6.26597	1.80431	-0.20938	-2.03465
2898.82	-36192.1	-14675.4	6.29769	1.79672	-0.21331	-2.02773
2898.83	-36192.1	-14675.5	6.32657	1.79063	-0.216236	-2.02144
2898.85	-36192.2	-14675.6	6.35667	1.78559	-0.220844	-2.0149
2898.87	-36192.2	-14675.7	6.38813	1.78035	-0.226357	-2.00803
2898.89	-36192.2	-14675.8	6.41971	1.77378	-0.231292	-2.00098
2898.9	-36192.3	-14675.9	6.45	1.76667	-0.236667	-1.99346
2898.92	-36192.3	-14676	6.47829	1.75999	-0.243522	-1.98531
2898.94	-36192.4	-14676.1	6.50667	1.75333	-0.25	-1.97712
2898.95	-36192.4	-14676.2	6.53713	1.74625	-0.254181	-1.96955
2898.97	-36192.4	-14676.3	6.5685	1.73965	-0.256803	-1.96257
2898.99	-36192.5	-14676.4	6.5994	1.73431	-0.258872	-1.9561
2899	-36192.5	-14676.5	6.63034	1.72941	-0.260079	-1.95035
2899.02	-36192.6	-14676.7	6.66163	1.7242	-0.260192	-1.94532
2899.04	-36192.6	-14676.8	6.69185	1.71915	-0.259979	-1.94023
2899.06	-36192.6	-14676.9	6.72023	1.7144	-0.260009	-1.93445
2899.07	-36192.7	-14676.9	6.74836	1.70893	-0.259969	-1.92802
2899.09	-36192.7	-14677.1	6.77745	1.70215	-0.259776	-1.92098
2899.11	-36192.8	-14677.2	6.80693	1.69502	-0.260196	-1.91309
2899.12	-36192.8	-14677.3	6.8362	1.68819	-0.260884	-1.90453
2899.14	-36192.8	-14677.4	6.86514	1.68126	-0.259007	-1.89642
2899.16	-36192.9	-14677.5	6.89361	1.6743	-0.252946	-1.8893
2899.17	-36192.9	-14677.6	6.92145	1.66846	-0.243667	-1.88252
2899.19	-36192.9	-14677.7	6.94883	1.66365	-0.231058	-1.87445
2899.21	-36193	-14677.9	6.97651	1.6575	-0.212745	-1.86202
2899.23	-36193	-14678	7.00428	1.6457	-0.188687	-1.84211
2899.24	-36193.1	-14678.1	7.03054	1.62135	-0.162519	-1.81173
2899.26	-36193.1	-14678.2	7.05528	1.57867	-0.134923	-1.76702
2899.28	-36193.1	-14678.3	7.08063	1.51365	-0.102632	-1.70311
2899.29	-36193.2	-14678.4	7.10673	1.42654	-0.0672518	-1.61856
2899.31	-36193.2	-14678.5	7.13111	1.32264	-0.0366043	-1.51628
2899.33	-36193.3	-14678.7	7.15274	1.20226	-0.0122502	-1.39719
2899.34	-36193.3	-14678.8	7.17234	1.06017	0.0112992	-1.25983
2899.36	-36193.3	-14678.9	7.18967	0.897711	0.0356973	-1.10599
2899.38	-36193.4	-14679	7.20346	0.723537	0.0582672	-0.941181
2899.4	-36193.4	-14679.1	7.21346	0.545818	0.0801061	-0.773938
2899.41	-36193.5	-14679.2	7.22048	0.371998	0.105529	-0.615042
2899.43	-36193.5	-14679.3	7.22523	0.210625	0.131376	-0.469176
2899.45	-36193.6	-14679.5	7.2283	0.0707502	0.148878	-0.336308
2899.46	-36193.6	-14679.6	7.22985	-0.0447125	0.155997	-0.219421
2899.48	-36193.6	-14679.7	7.22969	-0.137809	0.155975	-0.123518
2899.5	-36193.7	-14679.8	7.22764	-0.211507	0.149768	-0.047594
2899.51	-36193.7	-14679.9	7.22365	-0.269275	0.137007	0.0132237
2899.53	-36193.8	-14680	7.21811	-0.314277	0.120558	0.0612689
2899.55	-36193.8	-14680.1	7.21173	-0.349275	0.10473	0.0975234
2899.57	-36193.8	-14680.2	7.20495	-0.37521	0.0900828	0.124355
2899.58	-36193.9	-14680.4	7.19809	-0.392296	0.0755535	0.144531
2899.6	-36193.9	-14680.5	7.19122	-0.402165	0.0621107	0.158402
2899.62	-36194	-14680.6	7.18429	-0.406911	0.0515139	0.165386
2899.63	-36194	-14680.7	7.17745	-0.406978	0.0440267	0.166775
2899.65	-36194	-14680.8	7.17085	-0.402355	0.039273	0.164412
2899.67	-36194.1	-14680.9	7.16415	-0.394402	0.036824	0.15882
2899.68	-36194.1	-14681	7.15704	-0.384773	0.036189	0.150247
2899.7	-36194.2	-14681.2	7.15035	-0.374	0.0366254	0.140047
2899.72	-36194.2	-14681.3	7.145	-0.362345	0.0375771	0.12969
2899.74	-36194.3	-14681.4	7.14028	-0.350666	0.0398046	0.119349
2899.75	-36194.3	-14681.5	7.13526	-0.339842	0.0441534	0.108954
2899.77	-36194.3	-14681.6	7.13	-0.33	0.05	0.0991285
2899.79	-36194.4	-14681.7	7.12479	-0.321043	0.056514	0.0905785
2899.8	-36194.4	-14681.9	7.1197	-0.312873	0.063788	0.083504
2899.82	-36194.5	-14682	7.11471	-0.305554	0.0719542	0.0779515
2899.84	-36194.5	-14682.1	7.1097	-0.29971	0.0805017	0.0738738
