# Supplementary material for: Extraction of driving behavior primitives considering driver expectation and vehicle dynamics
Source: PLoS One. 2025 Dec 31;20(12):e0340123. doi: 10.1371/journal.pone.0340123 (PMC12755792; doi:10.1371/journal.pone.0340123)
Supplement: S2 File — The dataset utilized in this study is organized into two main folders, categorizing driving scenarios into straight driving and turning maneuvers. These folders contain the raw, unprocessed behavioral data. For a detailed description of the variables and format within the.xlsx files, please refer to the accompanying readme.txt file. (ZIP) [file pone.0340123.s002.zip › DataSetForPimitiveExaction-2/turning/d5g15_w_44.xlsx]

## Sheet: Sheet1
2307.7	-35928.3	-14558.4	0.036441	0.407787	0.164105	0.0804513
2307.71	-35928.3	-14558.4	0.0444017	0.455182	0.18484	0.0382248
2307.73	-35928.3	-14558.4	0.0528284	0.49777	0.202564	-5.20769e-05
2307.75	-35928.3	-14558.4	0.061526	0.530724	0.210733	-0.0342194
2307.76	-35928.3	-14558.4	0.0705428	0.554237	0.211591	-0.0638031
2307.78	-35928.3	-14558.4	0.08	0.57	0.21	-0.0882353
2307.8	-35928.3	-14558.4	0.0899586	0.5798	0.209609	-0.107137
2307.81	-35928.3	-14558.4	0.100241	0.5858	0.209212	-0.120887
2307.83	-35928.3	-14558.4	0.110608	0.59026	0.20639	-0.130052
2307.85	-35928.3	-14558.4	0.120879	0.59458	0.2	-0.13536
2307.87	-35928.3	-14558.4	0.131058	0.597284	0.193173	-0.138081
2307.88	-35928.3	-14558.4	0.141191	0.596291	0.189935	-0.139594
2307.9	-35928.3	-14558.4	0.151325	0.590682	0.192392	-0.140918
2307.92	-35928.3	-14558.4	0.161519	0.5828	0.197234	-0.142048
2307.93	-35928.3	-14558.4	0.171831	0.575562	0.200204	-0.142799
2307.95	-35928.3	-14558.4	0.182229	0.570848	0.198729	-0.14314
2307.97	-35928.3	-14558.4	0.192462	0.568071	0.19423	-0.143403
2307.98	-35928.3	-14558.4	0.202248	0.566286	0.188714	-0.143971
2308	-35928.3	-14558.4	0.21148	0.564621	0.183619	-0.144931
2308.02	-35928.3	-14558.4	0.220401	0.562351	0.17924	-0.145769
2308.04	-35928.3	-14558.4	0.229296	0.558774	0.175738	-0.145904
2308.05	-35928.3	-14558.4	0.238326	0.55365	0.17339	-0.1451
2308.07	-35928.3	-14558.4	0.247434	0.547529	0.172681	-0.143713
2308.09	-35928.3	-14558.4	0.256545	0.54104	0.174102	-0.142159
2308.1	-35928.3	-14558.4	0.265619	0.534782	0.177417	-0.140772
2308.12	-35928.3	-14558.4	0.274674	0.529304	0.181321	-0.139766
2308.14	-35928.3	-14558.4	0.28373	0.525142	0.184446	-0.139342
2308.15	-35928.3	-14558.4	0.292796	0.522406	0.186151	-0.139639
2308.17	-35928.3	-14558.4	0.301866	0.52067	0.186715	-0.140712
2308.19	-35928.3	-14558.4	0.310933	0.519479	0.186469	-0.142605
2308.21	-35928.3	-14558.4	0.319996	0.518458	0.185609	-0.145148
2308.22	-35928.4	-14558.4	0.329063	0.517322	0.184186	-0.147947
2308.24	-35928.4	-14558.4	0.33814	0.515796	0.182248	-0.150607
2308.26	-35928.4	-14558.4	0.347219	0.513753	0.17996	-0.152951
2308.27	-35928.4	-14558.4	0.356279	0.511198	0.177597	-0.155005
2308.29	-35928.4	-14558.4	0.365304	0.508151	0.17544	-0.1568
2308.31	-35928.4	-14558.4	0.374327	0.50475	0.173848	-0.158361
2308.32	-35928.4	-14558.4	0.383424	0.501228	0.173236	-0.159705
2308.34	-35928.4	-14558.4	0.392655	0.497803	0.173989	-0.160855
2308.36	-35928.4	-14558.4	0.401876	0.494464	0.176037	-0.161914
2308.38	-35928.4	-14558.4	0.410805	0.491045	0.179007	-0.163035
2308.39	-35928.4	-14558.4	0.419187	0.487414	0.182512	-0.164372
2308.41	-35928.4	-14558.4	0.427108	0.483797	0.186114	-0.166065
2308.43	-35928.4	-14558.4	0.434843	0.480632	0.189345	-0.168247
2308.44	-35928.5	-14558.5	0.442649	0.478323	0.191762	-0.171045
2308.46	-35928.5	-14558.5	0.450579	0.476995	0.193151	-0.174562
2308.48	-35928.5	-14558.5	0.458583	0.476632	0.193412	-0.178885
2308.49	-35928.5	-14558.5	0.466611	0.477184	0.192461	-0.184073
2308.51	-35928.5	-14558.5	0.474586	0.478374	0.190333	-0.189984
2308.53	-35928.5	-14558.5	0.482424	0.479829	0.187113	-0.196392
2308.55	-35928.5	-14558.5	0.490095	0.481211	0.18294	-0.203043
2308.56	-35928.5	-14558.5	0.497877	0.482386	0.178253	-0.209526
2308.58	-35928.5	-14558.5	0.506156	0.48329	0.173595	-0.215372
2308.6	-35928.5	-14558.5	0.515171	0.483847	0.169449	-0.220149
2308.61	-35928.5	-14558.5	0.524456	0.483915	0.165998	-0.223593
2308.63	-35928.6	-14558.5	0.533333	0.483333	0.163333	-0.22549
2308.65	-35928.6	-14558.5	0.541364	0.482085	0.161512	-0.225584
2308.66	-35928.6	-14558.5	0.549059	0.480733	0.160441	-0.223441
2308.68	-35928.6	-14558.5	0.557169	0.479985	0.159988	-0.218585
2308.7	-35928.6	-14558.5	0.566146	0.480192	0.160135	-0.210748
2308.72	-35928.6	-14558.5	0.575451	0.480507	0.161233	-0.200362
2308.73	-35928.6	-14558.5	0.584332	0.479834	0.16371	-0.188005
2308.75	-35928.6	-14558.5	0.592372	0.477638	0.167528	-0.174111
2308.77	-35928.6	-14558.5	0.600084	0.474962	0.171331	-0.158715
2308.78	-35928.6	-14558.5	0.608143	0.473128	0.173539	-0.141779
2308.8	-35928.7	-14558.5	0.616942	0.473032	0.173311	-0.123505
2308.82	-35928.7	-14558.5	0.626193	0.474561	0.171586	-0.104668
2308.83	-35928.7	-14558.5	0.635513	0.477457	0.169555	-0.0861192
2308.85	-35928.7	-14558.5	0.644657	0.481453	0.167787	-0.0683589
2308.87	-35928.7	-14558.5	0.653672	0.486265	0.165594	-0.0511699
2308.89	-35928.7	-14558.6	0.662636	0.491611	0.162144	-0.0342505
2308.9	-35928.7	-14558.6	0.671624	0.497243	0.157371	-0.0174381
2308.92	-35928.7	-14558.6	0.680706	0.502981	0.152525	-0.000809875
2308.94	-35928.7	-14558.6	0.68995	0.508639	0.148972	0.0155309
2308.95	-35928.8	-14558.6	0.699258	0.513576	0.147259	0.0313611
2308.97	-35928.8	-14558.6	0.708292	0.516471	0.14673	0.0462814
2308.99	-35928.8	-14558.6	0.716704	0.515996	0.146638	0.0598824
2309	-35928.8	-14558.6	0.724544	0.51247	0.146586	0.0719114
2309.02	-35928.8	-14558.6	0.732351	0.508286	0.146606	0.0823129
2309.04	-35928.8	-14558.6	0.740683	0.505897	0.146767	0.0910369
2309.06	-35928.8	-14558.6	0.749666	0.50583	0.147345	0.0978498
2309.07	-35928.9	-14558.6	0.758957	0.506537	0.148837	0.102319
2309.09	-35928.9	-14558.6	0.768206	0.506429	0.151726	0.104034
2309.11	-35928.9	-14558.6	0.777287	0.505208	0.155982	0.103191
2309.12	-35928.9	-14558.6	0.786292	0.503769	0.161099	0.100553
2309.14	-35928.9	-14558.6	0.795313	0.503004	0.16657	0.0968823
2309.16	-35928.9	-14558.6	0.804378	0.503016	0.172178	0.0925937
2309.17	-35928.9	-14558.6	0.813461	0.503281	0.177932	0.0878278
2309.19	-35929	-14558.6	0.822539	0.503266	0.183831	0.0827101
2309.21	-35929	-14558.7	0.831604	0.502547	0.189684	0.0772736
2309.23	-35929	-14558.7	0.840667	0.500774	0.19517	0.0714889
2309.24	-35929	-14558.7	0.849734	0.497729	0.199968	0.0653264
2309.26	-35929	-14558.7	0.858804	0.494555	0.203773	0.0587689
2309.28	-35929	-14558.7	0.867869	0.493184	0.206292	0.0518069
2309.29	-35929	-14558.7	0.876923	0.495268	0.207249	0.0444174
2309.31	-35929.1	-14558.7	0.88598	0.500084	0.2065	0.0364676
2309.33	-35929.1	-14558.7	0.89506	0.505728	0.20397	0.0277703
2309.34	-35929.1	-14558.7	0.904176	0.510562	0.199573	0.0182022
2309.36	-35929.1	-14558.7	0.913276	0.514789	0.193148	0.00808087
2309.38	-35929.1	-14558.7	0.922283	0.519389	0.184505	-0.00209126
2309.39	-35929.1	-14558.7	0.931163	0.525089	0.173571	-0.0118717
2309.41	-35929.1	-14558.7	0.940117	0.531173	0.160946	-0.0211643
2309.43	-35929.2	-14558.7	0.949434	0.536411	0.147468	-0.0299954
2309.45	-35929.2	-14558.7	0.959322	0.539856	0.133857	-0.0384432
2309.46	-35929.2	-14558.8	0.969607	0.541899	0.120263	-0.0468311
2309.48	-35929.2	-14558.8	0.98	0.543333	0.106667	-0.0555556
2309.5	-35929.2	-14558.8	0.990275	0.545019	0.0931877	-0.0648924
2309.51	-35929.2	-14558.8	1.00045	0.548093	0.0804976	-0.0746339
2309.53	-35929.3	-14558.8	1.0106	0.55376	0.0694063	-0.0844518
2309.55	-35929.3	-14558.8	1.02078	0.562498	0.0602375	-0.0941622
2309.57	-35929.3	-14558.8	1.03099	0.57235	0.0516844	-0.104067
2309.58	-35929.3	-14558.8	1.0412	0.580851	0.042099	-0.114569
2309.6	-35929.3	-14558.8	1.0514	0.586655	0.0304625	-0.12574
2309.62	-35929.3	-14558.8	1.0616	0.591584	0.0175321	-0.136715
2309.63	-35929.4	-14558.8	1.0718	0.598011	0.00437434	-0.146468
2309.65	-35929.4	-14558.8	1.08206	0.606854	-0.00834937	-0.154438
2309.67	-35929.4	-14558.8	1.09248	0.615574	-0.0209444	-0.161176
2309.68	-35929.4	-14558.8	1.10318	0.621149	-0.0338504	-0.167388
2309.7	-35929.4	-14558.9	1.11418	0.622629	-0.0469533	-0.173293
2309.72	-35929.5	-14558.9	1.12538	0.622623	-0.0591861	-0.178264
2309.74	-35929.5	-14558.9	1.13665	0.62407	-0.0693932	-0.181604
2309.75	-35929.5	-14558.9	1.14792	0.627965	-0.0768593	-0.183259
2309.77	-35929.5	-14558.9	1.15926	0.631958	-0.0816285	-0.184294
2309.79	-35929.5	-14558.9	1.17073	0.633404	-0.0838227	-0.185873
2309.8	-35929.5	-14558.9	1.18225	0.631528	-0.0837114	-0.188625
2309.82	-35929.6	-14558.9	1.19356	0.628305	-0.0817815	-0.19239
2309.84	-35929.6	-14558.9	1.20438	0.625892	-0.0785249	-0.196961
2309.85	-35929.6	-14558.9	1.21468	0.624929	-0.0739822	-0.202645
2309.87	-35929.6	-14559	1.22471	0.624147	-0.0676255	-0.210401
2309.89	-35929.6	-14559	1.23474	0.6222	-0.0589142	-0.221188
2309.91	-35929.7	-14559	1.24497	0.618816	-0.0479275	-0.234936
2309.92	-35929.7	-14559	1.25553	0.614888	-0.0354138	-0.250461
2309.94	-35929.7	-14559	1.26652	0.611311	-0.022116	-0.266561
2309.96	-35929.7	-14559	1.27777	0.608163	-0.0081649	-0.28263
2309.97	-35929.7	-14559	1.28889	0.60487	0.00679446	-0.298536
2309.99	-35929.8	-14559	1.2995	0.600879	0.0230843	-0.314148
2310.01	-35929.8	-14559	1.30966	0.596257	0.0403023	-0.329127
2310.02	-35929.8	-14559	1.31973	0.591565	0.0574714	-0.342973
2310.04	-35929.8	-14559.1	1.33006	0.587384	0.073478	-0.35522
2310.06	-35929.8	-14559.1	1.34049	0.584366	0.0857078	-0.3659
2310.08	-35929.9	-14559.1	1.35053	0.583215	0.0905255	-0.375381
2310.09	-35929.9	-14559.1	1.35974	0.58453	0.0846226	-0.384018
2310.11	-35929.9	-14559.1	1.36851	0.587888	0.0681901	-0.391963
2310.13	-35929.9	-14559.1	1.37769	0.592266	0.0434513	-0.39925
2310.14	-35929.9	-14559.1	1.38803	0.596733	0.012499	-0.405849
2310.16	-35930	-14559.1	1.39941	0.601157	-0.0238614	-0.411246
2310.18	-35930	-14559.2	1.41124	0.605804	-0.0654608	-0.414686
2310.19	-35930	-14559.2	1.42301	0.610764	-0.111587	-0.415463
2310.21	-35930	-14559.2	1.43459	0.614927	-0.157767	-0.41324
2310.23	-35930	-14559.2	1.446	0.616674	-0.197952	-0.407829
2310.25	-35930.1	-14559.2	1.45727	0.614796	-0.227212	-0.399071
2310.26	-35930.1	-14559.2	1.46839	0.610037	-0.245978	-0.386927
2310.28	-35930.1	-14559.2	1.47936	0.603725	-0.256281	-0.37139
2310.3	-35930.1	-14559.2	1.49015	0.596994	-0.259794	-0.35265
2310.31	-35930.2	-14559.3	1.50061	0.59007	-0.256489	-0.331819
2310.33	-35930.2	-14559.3	1.51057	0.582904	-0.245826	-0.310286
2310.35	-35930.2	-14559.3	1.51993	0.575585	-0.228092	-0.289292
2310.36	-35930.2	-14559.3	1.52889	0.568643	-0.206328	-0.269594
2310.38	-35930.2	-14559.3	1.5377	0.562707	-0.184155	-0.251847
2310.4	-35930.3	-14559.3	1.54655	0.558218	-0.164973	-0.236496
2310.41	-35930.3	-14559.3	1.55545	0.555094	-0.151567	-0.223395
2310.43	-35930.3	-14559.4	1.56439	0.553162	-0.146608	-0.212298
2310.45	-35930.3	-14559.4	1.5734	0.552098	-0.151474	-0.202993
2310.47	-35930.3	-14559.4	1.58265	0.551153	-0.163891	-0.195374
2310.48	-35930.4	-14559.4	1.59232	0.549508	-0.180947	-0.189354
2310.5	-35930.4	-14559.4	1.6024	0.546716	-0.200541	-0.184732
2310.52	-35930.4	-14559.4	1.61251	0.543088	-0.222205	-0.181077
2310.53	-35930.4	-14559.5	1.62223	0.539025	-0.245662	-0.177932
2310.55	-35930.5	-14559.5	1.63139	0.534758	-0.269718	-0.175032
2310.57	-35930.5	-14559.5	1.64031	0.530175	-0.291328	-0.172499
2310.59	-35930.5	-14559.5	1.64937	0.525125	-0.307248	-0.170501
2310.6	-35930.5	-14559.5	1.65865	0.519592	-0.316352	-0.169098
2310.62	-35930.5	-14559.5	1.66776	0.513788	-0.321159	-0.16817
2310.64	-35930.6	-14559.6	1.67622	0.507949	-0.324513	-0.167576
2310.65	-35930.6	-14559.6	1.68404	0.502215	-0.327402	-0.167183
2310.67	-35930.6	-14559.6	1.69183	0.496592	-0.328085	-0.166866
2310.69	-35930.6	-14559.6	1.70025	0.491071	-0.324638	-0.166507
2310.7	-35930.7	-14559.6	1.7094	0.485555	-0.316397	-0.166085
2310.72	-35930.7	-14559.7	1.71864	0.479843	-0.304291	-0.165713
2310.74	-35930.7	-14559.7	1.72731	0.47374	-0.289317	-0.165507
2310.76	-35930.7	-14559.7	1.73528	0.467544	-0.271737	-0.165481
2310.77	-35930.7	-14559.7	1.743	0.462078	-0.251009	-0.165544
2310.79	-35930.8	-14559.7	1.75089	0.45815	-0.226658	-0.165602
2310.81	-35930.8	-14559.8	1.75898	0.455732	-0.200312	-0.165615
2310.82	-35930.8	-14559.8	1.76689	0.454025	-0.17555	-0.165593
2310.84	-35930.8	-14559.8	1.77425	0.452227	-0.155902	-0.165542
2310.86	-35930.9	-14559.8	1.78107	0.450045	-0.143024	-0.165348
2310.87	-35930.9	-14559.8	1.78767	0.447582	-0.137084	-0.164803
2310.89	-35930.9	-14559.9	1.79433	0.444928	-0.138154	-0.16371
2310.91	-35930.9	-14559.9	1.80113	0.441876	-0.14567	-0.162022
2310.93	-35930.9	-14559.9	1.80799	0.438016	-0.158632	-0.159792
2310.94	-35931	-14559.9	1.81482	0.433002	-0.176041	-0.157088
2310.96	-35931	-14559.9	1.82161	0.427183	-0.197022	-0.154087
2310.98	-35931	-14560	1.8284	0.421308	-0.220766	-0.151029
2310.99	-35931	-14560	1.8352	0.41606	-0.246491	-0.148137
2311.01	-35931.1	-14560	1.84201	0.411496	-0.273615	-0.145491
2311.03	-35931.1	-14560	1.8488	0.407369	-0.301659	-0.143097
2311.04	-35931.1	-14560	1.85557	0.403473	-0.330219	-0.140961
2311.06	-35931.1	-14560.1	1.86235	0.399924	-0.359439	-0.139076
2311.08	-35931.1	-14560.1	1.86919	0.396964	-0.389689	-0.137433
2311.1	-35931.2	-14560.1	1.87614	0.394725	-0.42095	-0.135994
2311.11	-35931.2	-14560.1	1.88311	0.392664	-0.45096	-0.134565
2311.13	-35931.2	-14560.2	1.89	0.39	-0.476667	-0.132898
2311.15	-35931.2	-14560.2	1.89672	0.386179	-0.495482	-0.13079
2311.16	-35931.3	-14560.2	1.90335	0.381545	-0.506679	-0.128234
2311.18	-35931.3	-14560.2	1.91	0.376667	-0.51	-0.125272
2311.2	-35931.3	-14560.3	1.91676	0.371996	-0.505643	-0.121936
2311.21	-35931.3	-14560.3	1.92359	0.367511	-0.49565	-0.118224
2311.23	-35931.3	-14560.3	1.9304	0.363071	-0.482519	-0.114127
2311.25	-35931.4	-14560.3	1.93715	0.358571	-0.468445	-0.109692
2311.27	-35931.4	-14560.4	1.94393	0.354023	-0.454599	-0.105161
2311.28	-35931.4	-14560.4	1.95082	0.349464	-0.441937	-0.100815
2311.3	-35931.4	-14560.4	1.95783	0.344921	-0.431731	-0.0968486
2311.32	-35931.5	-14560.4	1.96469	0.340391	-0.426149	-0.0932168
2311.33	-35931.5	-14560.5	1.97108	0.335869	-0.427509	-0.0898304
2311.35	-35931.5	-14560.5	1.97687	0.331347	-0.436234	-0.0866441
2311.37	-35931.5	-14560.5	1.98239	0.326814	-0.448234	-0.083717
2311.38	-35931.5	-14560.5	1.98802	0.322259	-0.458777	-0.0811222
2311.4	-35931.6	-14560.6	1.99391	0.317691	-0.465593	-0.0788474
2311.42	-35931.6	-14560.6	1.99964	0.313155	-0.471391	-0.0767064
2311.44	-35931.6	-14560.6	2.00475	0.3087	-0.479452	-0.0744932
2311.45	-35931.6	-14560.6	2.00917	0.304293	-0.490892	-0.0720671
2311.47	-35931.6	-14560.7	2.01354	0.299758	-0.503097	-0.0694
2311.49	-35931.7	-14560.7	2.01855	0.294907	-0.513141	-0.0664757
2311.5	-35931.7	-14560.7	2.02432	0.289594	-0.521041	-0.0632905
2311.52	-35931.7	-14560.8	2.03017	0.283734	-0.53114	-0.0598599
2311.54	-35931.7	-14560.8	2.03534	0.277255	-0.548013	-0.0562033
2311.55	-35931.8	-14560.8	2.03975	0.270332	-0.571898	-0.0524193
2311.57	-35931.8	-14560.8	2.04411	0.263451	-0.597578	-0.0487071
2311.59	-35931.8	-14560.9	2.04918	0.257121	-0.619602	-0.0452762
2311.61	-35931.8	-14560.9	2.05498	0.251799	-0.635574	-0.0424469
2311.62	-35931.8	-14560.9	2.0608	0.247896	-0.64639	-0.040659
2311.64	-35931.8	-14561	2.06592	0.245815	-0.653044	-0.0403553
2311.66	-35931.9	-14561	2.07033	0.245865	-0.655087	-0.0419177
2311.67	-35931.9	-14561	2.07471	0.248272	-0.650741	-0.0456719
2311.69	-35931.9	-14561.1	2.07971	0.25326	-0.638264	-0.0519234
2311.71	-35931.9	-14561.1	2.08538	0.261083	-0.617287	-0.0607007
2311.72	-35932	-14561.1	2.09128	0.272015	-0.588532	-0.0718113
2311.74	-35932	-14561.1	2.09699	0.286259	-0.552734	-0.0850641
2311.76	-35932	-14561.2	2.10253	0.303115	-0.510428	-0.100355
2311.78	-35932	-14561.2	2.10824	0.321272	-0.462012	-0.117638
2311.79	-35932	-14561.2	2.11443	0.339545	-0.407859	-0.136833
2311.81	-35932	-14561.3	2.12114	0.358186	-0.348124	-0.157501
2311.83	-35932.1	-14561.3	2.12827	0.378277	-0.282834	-0.178991
2311.84	-35932.1	-14561.3	2.13573	0.40072	-0.212503	-0.200724
2311.86	-35932.1	-14561.4	2.14355	0.42483	-0.141692	-0.222737
2311.88	-35932.1	-14561.4	2.15182	0.449135	-0.0769628	-0.245371
2311.89	-35932.1	-14561.4	2.16061	0.472332	-0.0242181	-0.268825
2311.91	-35932.2	-14561.5	2.16985	0.494306	0.0152609	-0.292317
2311.93	-35932.2	-14561.5	2.17943	0.515441	0.0421312	-0.314652
2311.95	-35932.2	-14561.5	2.18925	0.53595	0.0569636	-0.334853
2311.96	-35932.2	-14561.6	2.19925	0.555223	0.0598873	-0.352991
2311.98	-35932.2	-14561.6	2.2094	0.572406	0.0508997	-0.369447
2312	-35932.3	-14561.6	2.21964	0.586768	0.0303551	-0.38447
2312.01	-35932.3	-14561.7	2.22988	0.598174	0.000311254	-0.397678
2312.03	-35932.3	-14561.7	2.24	0.606667	-0.0366667	-0.408497
2312.05	-35932.3	-14561.7	2.24996	0.612348	-0.0783621	-0.416504
2312.06	-35932.3	-14561.8	2.26004	0.615555	-0.123954	-0.421881
2312.08	-35932.4	-14561.8	2.27064	0.616682	-0.17297	-0.42496
2312.1	-35932.4	-14561.8	2.28197	0.616023	-0.224652	-0.426053
2312.12	-35932.4	-14561.9	2.29369	0.613525	-0.277288	-0.425411
2312.13	-35932.4	-14561.9	2.30537	0.609066	-0.328964	-0.423271
2312.15	-35932.5	-14561.9	2.31675	0.602808	-0.37749	-0.419887
2312.17	-35932.5	-14562	2.328	0.595588	-0.42002	-0.415546
2312.18	-35932.5	-14562	2.33936	0.58834	-0.453621	-0.410543
2312.2	-35932.5	-14562	2.35083	0.581595	-0.476788	-0.405153
2312.22	-35932.5	-14562.1	2.36199	0.575073	-0.490904	-0.399615
2312.23	-35932.6	-14562.1	2.37234	0.568396	-0.497699	-0.394161
2312.25	-35932.6	-14562.1	2.38169	0.561435	-0.498928	-0.388917
2312.27	-35932.6	-14562.2	2.3905	0.554563	-0.496398	-0.38379
2312.29	-35932.6	-14562.2	2.39927	0.548208	-0.491914	-0.378655
2312.3	-35932.6	-14562.2	2.40828	0.542489	-0.486666	-0.373187
2312.32	-35932.7	-14562.3	2.41742	0.536992	-0.480789	-0.366714
2312.34	-35932.7	-14562.3	2.42654	0.531256	-0.474318	-0.358528
2312.35	-35932.7	-14562.4	2.43564	0.525225	-0.467397	-0.348061
2312.37	-35932.7	-14562.4	2.44492	0.519435	-0.460343	-0.33494
2312.39	-35932.7	-14562.4	2.45463	0.514447	-0.453487	-0.318801
2312.4	-35932.8	-14562.5	2.4647	0.510185	-0.447239	-0.299096
2312.42	-35932.8	-14562.5	2.47478	0.505891	-0.4421	-0.275074
2312.44	-35932.8	-14562.5	2.48452	0.500798	-0.43856	-0.246017
2312.46	-35932.8	-14562.6	2.49383	0.494884	-0.436753	-0.212342
2312.47	-35932.9	-14562.6	2.50293	0.488934	-0.436431	-0.17569
2312.49	-35932.9	-14562.7	2.51203	0.483726	-0.437328	-0.137689
2312.51	-35932.9	-14562.7	2.5211	0.479301	-0.439235	-0.0987884
2312.52	-35932.9	-14562.7	2.52987	0.475117	-0.441991	-0.0585037
2312.54	-35932.9	-14562.8	2.53811	0.470649	-0.445388	-0.0163796
2312.56	-35933	-14562.8	2.54603	0.465896	-0.448551	0.0271754
2312.57	-35933	-14562.8	2.55416	0.461273	-0.450072	0.0710668
2312.59	-35933	-14562.9	2.56297	0.457174	-0.448665	0.114279
2312.61	-35933	-14562.9	2.57223	0.453671	-0.444433	0.156788
2312.62	-35933	-14563	2.5813	0.450653	-0.43829	0.199145
2312.64	-35933.1	-14563	2.5896	0.44801	-0.430997	0.241913
2312.66	-35933.1	-14563	2.59728	0.445708	-0.421987	0.285685
2312.68	-35933.1	-14563.1	2.60485	0.443746	-0.410038	0.331069
2312.69	-35933.1	-14563.1	2.61274	0.442126	-0.394101	0.378585
2312.71	-35933.1	-14563.2	2.62091	0.440882	-0.374598	0.428003
2312.73	-35933.2	-14563.2	2.62906	0.440066	-0.352683	0.478724
2312.74	-35933.2	-14563.2	2.63694	0.439706	-0.329473	0.530418
2312.76	-35933.2	-14563.3	2.64466	0.439715	-0.305862	0.584291
2312.78	-35933.2	-14563.3	2.65241	0.439961	-0.282664	0.642097
2312.8	-35933.2	-14563.4	2.66036	0.440196	-0.260779	0.705264
2312.81	-35933.3	-14563.4	2.66848	0.439488	-0.241593	0.773365
2312.83	-35933.3	-14563.5	2.67667	0.436667	-0.226667	0.845316
2312.85	-35933.3	-14563.5	2.6848	0.43076	-0.217338	0.920194
2312.86	-35933.3	-14563.5	2.69277	0.421591	-0.214048	0.997716
2312.88	-35933.4	-14563.6	2.70044	0.409181	-0.217019	1.07776
2312.9	-35933.4	-14563.6	2.70771	0.393605	-0.226035	1.15969
2312.91	-35933.4	-14563.7	2.71448	0.375131	-0.239436	1.24115
2312.93	-35933.4	-14563.7	2.7207	0.354064	-0.255256	1.31941
2312.95	-35933.4	-14563.7	2.72638	0.330969	-0.271883	1.39225
2312.97	-35933.5	-14563.8	2.73181	0.307148	-0.288697	1.45885
2312.98	-35933.5	-14563.8	2.73733	0.28403	-0.305253	1.51865
2313	-35933.5	-14563.9	2.74312	0.262773	-0.320919	1.5709
2313.02	-35933.5	-14563.9	2.74888	0.243771	-0.334538	1.61439
2313.03	-35933.5	-14563.9	2.75423	0.227285	-0.344862	1.64781
2313.05	-35933.6	-14564	2.75901	0.213528	-0.351104	1.6703
2313.07	-35933.6	-14564	2.76349	0.202611	-0.353585	1.68206
2313.08	-35933.6	-14564.1	2.76803	0.194624	-0.352788	1.68345
2313.1	-35933.6	-14564.1	2.77273	0.189247	-0.349322	1.675
2313.12	-35933.6	-14564.2	2.77729	0.185456	-0.344015	1.65745
2313.14	-35933.7	-14564.2	2.78136	0.182171	-0.337718	1.63159
