# Supplementary material for: Extraction of driving behavior primitives considering driver expectation and vehicle dynamics
Source: PLoS One. 2025 Dec 31;20(12):e0340123. doi: 10.1371/journal.pone.0340123 (PMC12755792; doi:10.1371/journal.pone.0340123)
Supplement: S2 File — The dataset utilized in this study is organized into two main folders, categorizing driving scenarios into straight driving and turning maneuvers. These folders contain the raw, unprocessed behavioral data. For a detailed description of the variables and format within the.xlsx files, please refer to the accompanying readme.txt file. (ZIP) [file pone.0340123.s002.zip › DataSetForPimitiveExaction-2/turning/d6c17_w_1.xlsx]

## Sheet: Sheet1
615.932	-36324.8	-14487.5	0.0371266	0.639931	0.0369048	1.498
615.949	-36324.8	-14487.5	0.0505734	0.714202	0.0475147	1.41084
615.966	-36324.8	-14487.5	0.06413	0.775681	0.0385828	1.34041
615.983	-36324.8	-14487.5	0.0781556	0.81544	0.0615777	1.28752
616	-36324.8	-14487.5	0.091264	0.84111	0.086401	1.25063
616.017	-36324.8	-14487.5	0.105058	0.859662	0.101036	1.21543
616.034	-36324.8	-14487.5	0.118619	0.877012	0.0934489	1.17508
616.051	-36324.8	-14487.5	0.133472	0.89302	0.0785022	1.13483
616.068	-36324.8	-14487.5	0.149179	0.902473	0.0719351	1.09803
616.085	-36324.8	-14487.5	0.164598	0.902708	0.0878097	1.07248
616.102	-36324.8	-14487.5	0.179499	0.895522	0.127513	1.05553
616.119	-36324.8	-14487.5	0.195	0.886289	0.163487	1.03857
616.136	-36324.8	-14487.5	0.210499	0.880471	0.16863	1.01777
616.153	-36324.8	-14487.5	0.225409	0.883126	0.13108	0.99306
616.17	-36324.8	-14487.5	0.240796	0.888781	0.0866501	0.961147
616.187	-36324.8	-14487.5	0.25663	0.892488	0.0729963	0.927808
616.204	-36324.8	-14487.5	0.270996	0.890971	0.102735	0.901542
616.221	-36324.8	-14487.5	0.287083	0.877111	0.171798	0.884409
616.238	-36324.8	-14487.5	0.302393	0.856271	0.236568	0.872767
616.255	-36324.8	-14487.4	0.314926	0.843654	0.249259	0.857079
616.272	-36324.8	-14487.5	0.329818	0.848628	0.179006	0.828478
616.289	-36324.8	-14487.4	0.340373	0.86557	0.0933506	0.800975
616.306	-36324.8	-14487.4	0.374517	0.853922	0.0997503	0.785164
616.323	-36324.8	-14487.4	0.405679	0.835592	0.137082	0.776584
616.34	-36324.8	-14487.4	0.41221	0.832982	0.15012	0.772376
616.357	-36324.8	-14487.4	0.405136	0.838705	0.14765	0.771924
616.374	-36324.8	-14487.4	0.395896	0.845001	0.139258	0.77464
616.391	-36324.8	-14487.4	0.395926	0.844109	0.134533	0.779936
616.408	-36324.8	-14487.4	0.416663	0.828266	0.143063	0.787223
616.425	-36324.8	-14487.4	0.459444	0.798651	0.167688	0.79763
616.442	-36324.8	-14487.4	0.475719	0.796711	0.185622	0.818024
616.459	-36324.8	-14487.4	0.488221	0.79226	0.240889	0.832757
616.476	-36324.8	-14487.4	0.502533	0.818295	0.263345	0.847903
616.493	-36324.8	-14487.4	0.515894	0.838793	0.251581	0.856578
616.51	-36324.8	-14487.4	0.529187	0.856691	0.229471	0.876487
616.527	-36324.8	-14487.4	0.543333	0.84	0.263333	0.904139
616.544	-36324.7	-14487.3	0.556667	0.833333	0.266667	0.932462
616.561	-36324.7	-14487.3	0.57	0.826667	0.26	0.954248
616.578	-36324.7	-14487.3	0.584146	0.818887	0.261265	0.979583
616.595	-36324.7	-14487.3	0.597443	0.795906	0.298828	0.996265
616.612	-36324.7	-14487.3	0.610789	0.804859	0.320535	0.992091
616.629	-36324.7	-14487.3	0.625213	0.851034	0.314281	0.947415
616.646	-36324.7	-14487.3	0.641873	0.929348	0.291746	0.875867
616.663	-36324.7	-14487.3	0.659066	1.01502	0.299452	0.776422
616.68	-36324.7	-14487.3	0.679804	1.12659	0.33286	0.649554
616.697	-36324.7	-14487.3	0.6969	1.23567	0.360084	0.5077
616.714	-36324.7	-14487.2	0.721031	1.34722	0.366127	0.346311
616.731	-36324.7	-14487.2	0.746128	1.46257	0.358273	0.165801
616.748	-36324.7	-14487.2	0.772938	1.56862	0.357711	-0.00923273
616.765	-36324.6	-14487.2	0.799789	1.67974	0.364776	-0.188604
616.782	-36324.6	-14487.2	0.828807	1.78653	0.373929	-0.374922
616.799	-36324.6	-14487.2	0.858534	1.87982	0.392464	-0.554614
616.816	-36324.6	-14487.2	0.890135	1.96329	0.420142	-0.751627
616.833	-36324.6	-14487.2	0.925252	2.03263	0.461877	-0.961499
616.85	-36324.6	-14487.2	0.959069	2.08882	0.505579	-1.16013
616.867	-36324.6	-14487.1	0.997121	2.13479	0.555801	-1.36785
616.884	-36324.6	-14487.1	1.03536	2.1705	0.604178	-1.58162
616.901	-36324.6	-14487.1	1.07158	2.19451	0.643655	-1.78297
616.918	-36324.6	-14487.1	1.10907	2.20971	0.679208	-1.98618
616.935	-36324.5	-14487.1	1.14909	2.21972	0.707008	-2.17433
616.952	-36324.5	-14487.1	1.18731	2.21818	0.738002	-2.32809
616.969	-36324.5	-14487.1	1.22492	2.20609	0.776952	-2.45924
616.986	-36324.5	-14487	1.26305	2.18503	0.827257	-2.56504
617.003	-36324.5	-14487	1.29911	2.17146	0.871816	-2.64323
617.02	-36324.5	-14487	1.33731	2.15728	0.911296	-2.702
617.037	-36324.4	-14487	1.37519	2.14384	0.943912	-2.73314
617.054	-36324.4	-14487	1.41117	2.13189	0.964281	-2.74365
617.071	-36324.4	-14486.9	1.44996	2.12254	0.975091	-2.74374
617.088	-36324.4	-14486.9	1.48506	2.11181	0.978236	-2.73725
617.105	-36324.4	-14486.9	1.51987	2.0973	0.988342	-2.72063
617.122	-36324.4	-14486.9	1.55859	2.07	1.0188	-2.69051
617.139	-36324.3	-14486.9	1.59635	2.03838	1.05463	-2.65202
617.156	-36324.3	-14486.8	1.63009	2.01061	1.07914	-2.61437
617.173	-36324.3	-14486.8	1.66508	1.98822	1.08862	-2.57646
617.19	-36324.3	-14486.8	1.69876	1.96589	1.09698	-2.53988
617.207	-36324.2	-14486.8	1.73429	1.93965	1.11085	-2.50432
617.224	-36324.2	-14486.8	1.77333	1.91404	1.11642	-2.46701
617.241	-36324.2	-14486.7	1.80879	1.89225	1.11889	-2.43446
617.258	-36324.2	-14486.7	1.84224	1.86456	1.12648	-2.40077
617.275	-36324.1	-14486.7	1.8745	1.82941	1.14618	-2.36363
617.292	-36324.1	-14486.7	1.90485	1.7982	1.16421	-2.33074
617.309	-36324.1	-14486.6	1.93432	1.77145	1.17744	-2.30541
617.326	-36324.1	-14486.6	1.96912	1.74334	1.1944	-2.29016
617.343	-36324	-14486.6	2.003	1.71624	1.21427	-2.30063
617.36	-36324	-14486.6	2.03307	1.6928	1.23442	-2.34483
617.377	-36324	-14486.5	2.06481	1.66807	1.25234	-2.43017
617.394	-36324	-14486.5	2.09494	1.64481	1.26901	-2.52201
617.411	-36323.9	-14486.5	2.12482	1.62091	1.28572	-2.60837
617.428	-36323.9	-14486.5	2.15667	1.61667	1.3	-2.68954
617.445	-36323.8	-14486.4	2.18667	1.62667	1.31	-2.76688
617.462	-36323.8	-14486.4	2.22	1.65333	1.32	-2.84749
617.479	-36323.8	-14486.4	2.25181	1.68515	1.33055	-2.94272
617.496	-36323.7	-14486.4	2.2817	1.71512	1.33685	-3.04791
617.513	-36323.7	-14486.3	2.31196	1.74495	1.33651	-3.16772
617.53	-36323.7	-14486.3	2.34744	1.76931	1.33291	-3.29622
617.547	-36323.6	-14486.3	2.38049	1.78847	1.32962	-3.40142
617.564	-36323.6	-14486.3	2.41413	1.80163	1.32627	-3.4959
617.581	-36323.6	-14486.2	2.44931	1.81546	1.32261	-3.59221
617.598	-36323.5	-14486.2	2.4828	1.82481	1.3199	-3.68766
617.615	-36323.5	-14486.2	2.52017	1.83046	1.31965	-3.77946
617.632	-36323.5	-14486.2	2.55898	1.82935	1.31571	-3.85794
617.649	-36323.4	-14486.1	2.5946	1.82581	1.31286	-3.90863
617.666	-36323.4	-14486.1	2.62821	1.81633	1.31442	-3.9389
617.683	-36323.3	-14486.1	2.66342	1.79146	1.32294	-3.94793
617.7	-36323.3	-14486	2.69623	1.75416	1.33258	-3.9334
617.717	-36323.3	-14486	2.73055	1.69726	1.34457	-3.89418
617.734	-36323.2	-14486	2.7644	1.62388	1.36338	-3.83298
617.751	-36323.2	-14486	2.79393	1.55108	1.38522	-3.76171
617.768	-36323.1	-14485.9	2.82333	1.4763	1.41423	-3.67884
617.785	-36323.1	-14485.9	2.85246	1.39694	1.44701	-3.58315
617.802	-36323	-14485.9	2.88104	1.30731	1.48042	-3.47634
617.819	-36323	-14485.9	2.90869	1.18282	1.51356	-3.34078
617.836	-36322.9	-14485.8	2.93345	1.03367	1.54304	-3.18334
617.853	-36322.9	-14485.8	2.95274	0.887314	1.56843	-3.02024
617.87	-36322.8	-14485.8	2.97184	0.720278	1.58766	-2.83696
617.887	-36322.8	-14485.7	2.98934	0.536287	1.59801	-2.64095
617.904	-36322.7	-14485.7	3.00262	0.350864	1.59916	-2.4467
617.921	-36322.7	-14485.7	3.0108	0.155419	1.59315	-2.24162
617.938	-36322.6	-14485.7	3.01546	-0.0262361	1.58465	-2.04818
617.955	-36322.6	-14485.6	3.01887	-0.185347	1.57137	-1.88088
617.972	-36322.6	-14485.6	3.02014	-0.328414	1.54811	-1.72624
617.989	-36322.5	-14485.6	3.02024	-0.446922	1.51157	-1.59686
618.006	-36322.4	-14485.6	3.01798	-0.544427	1.46797	-1.49654
618.023	-36322.4	-14485.5	3.01466	-0.615556	1.41141	-1.41775
618.04	-36322.3	-14485.5	3.00844	-0.653621	1.35287	-1.3682
618.057	-36322.3	-14485.5	3.00443	-0.670362	1.29718	-1.33896
618.074	-36322.2	-14485.5	2.9985	-0.678728	1.23722	-1.31869
618.091	-36322.2	-14485.4	2.99149	-0.682687	1.18192	-1.30372
618.108	-36322.1	-14485.4	2.98496	-0.684275	1.13348	-1.29088
618.125	-36322.1	-14485.4	2.97791	-0.675407	1.09534	-1.2753
618.142	-36322	-14485.4	2.97113	-0.665194	1.07008	-1.25883
618.159	-36322	-14485.4	2.96462	-0.652545	1.05471	-1.24323
618.176	-36321.9	-14485.3	2.95728	-0.638281	1.05285	-1.23099
618.193	-36321.9	-14485.3	2.95387	-0.624923	1.05903	-1.22224
618.21	-36321.8	-14485.3	2.94732	-0.61144	1.06861	-1.21001
618.227	-36321.8	-14485.3	2.94362	-0.600602	1.0824	-1.18984
618.244	-36321.7	-14485.3	2.93697	-0.590523	1.09902	-1.1649
618.261	-36321.7	-14485.3	2.93362	-0.583614	1.11565	-1.1398
618.278	-36321.6	-14485.2	2.92667	-0.58	1.13333	-1.11547
618.295	-36321.6	-14485.2	2.92333	-0.576667	1.15	-1.0915
618.312	-36321.5	-14485.2	2.92	-0.576667	1.16667	-1.05991
618.329	-36321.5	-14485.2	2.91636	-0.591136	1.17708	-1.00953
618.346	-36321.4	-14485.2	2.90958	-0.622974	1.17992	-0.937327
618.363	-36321.4	-14485.1	2.90295	-0.702941	1.17254	-0.833558
618.38	-36321.3	-14485.1	2.89568	-0.829196	1.15431	-0.690532
618.397	-36321.3	-14485.1	2.88524	-0.956981	1.13431	-0.542585
618.414	-36321.2	-14485.1	2.87166	-1.05747	1.11432	-0.397082
618.431	-36321.2	-14485.1	2.85755	-1.13973	1.09232	-0.263834
618.448	-36321.1	-14485.1	2.84447	-1.20365	1.06507	-0.15688
618.465	-36321.1	-14485.1	2.83042	-1.26011	1.03371	-0.056022
618.482	-36321	-14485	2.81266	-1.32216	0.993567	0.0667994
618.499	-36321	-14485	2.79579	-1.4011	0.948633	0.217844
618.516	-36320.9	-14485	2.77439	-1.50673	0.892002	0.408374
618.533	-36320.9	-14485	2.74952	-1.61703	0.82896	0.61076
618.55	-36320.8	-14485	2.72682	-1.70237	0.774744	0.793426
618.567	-36320.8	-14485	2.70191	-1.77608	0.726275	0.989213
618.584	-36320.7	-14485	2.67384	-1.86079	0.680306	1.21533
618.601	-36320.7	-14485	2.64652	-1.95406	0.633533	1.44159
618.618	-36320.6	-14485	2.61557	-2.04892	0.586773	1.67053
618.635	-36320.6	-14484.9	2.583	-2.12428	0.542645	1.88675
618.652	-36320.5	-14484.9	2.54976	-2.17583	0.505296	2.07261
618.669	-36320.5	-14484.9	2.51546	-2.2155	0.465865	2.24088
618.686	-36320.4	-14484.9	2.4807	-2.24675	0.425718	2.37964
618.703	-36320.4	-14484.9	2.44791	-2.27077	0.388229	2.47893
618.72	-36320.3	-14484.9	2.41333	-2.2843	0.348045	2.55547
618.737	-36320.3	-14484.9	2.37878	-2.28915	0.31021	2.60843
618.754	-36320.2	-14484.9	2.34588	-2.28776	0.275387	2.64067
618.771	-36320.2	-14484.9	2.31149	-2.27645	0.242932	2.6601
618.788	-36320.2	-14484.9	2.27507	-2.25989	0.212248	2.66776
618.805	-36320.1	-14484.9	2.23874	-2.24567	0.182329	2.66981
618.822	-36320.1	-14484.9	2.20013	-2.22973	0.152922	2.66896
618.839	-36320	-14484.9	2.16465	-2.21273	0.127618	2.66451
618.856	-36320	-14484.9	2.13209	-2.19379	0.107145	2.65764
618.873	-36320	-14484.9	2.09702	-2.17497	0.0859971	2.64865
618.89	-36319.9	-14484.9	2.06295	-2.1582	0.0679499	2.64002
618.907	-36319.9	-14484.9	2.03005	-2.14166	0.0517311	2.62941
618.924	-36319.9	-14484.8	1.99494	-2.12421	0.0341726	2.62202
618.941	-36319.8	-14484.9	1.96102	-2.10691	0.016997	2.62962
618.958	-36319.8	-14484.8	1.92805	-2.09317	0.00287288	2.66588
618.975	-36319.7	-14484.8	1.89291	-2.07895	-0.00836156	2.7382
618.992	-36319.7	-14484.8	1.85888	-2.06836	-0.0158131	2.83279
619.009	-36319.7	-14484.8	1.82872	-2.05823	-0.0194434	2.93999
619.026	-36319.6	-14484.8	1.79701	-2.05091	-0.0229617	3.06456
619.043	-36319.6	-14484.8	1.76694	-2.04124	-0.0260846	3.18756
619.06	-36319.6	-14484.8	1.73412	-2.0312	-0.0326366	3.30524
619.077	-36319.6	-14484.8	1.6987	-2.02061	-0.0364981	3.42176
619.094	-36319.5	-14484.8	1.66528	-2.01059	-0.0397981	3.51779
619.111	-36319.5	-14484.8	1.63194	-1.99776	-0.0431332	3.59906
619.128	-36319.5	-14484.8	1.6	-1.97333	-0.0466667	3.66776
619.145	-36319.4	-14484.8	1.57	-1.94333	-0.05	3.72004
619.162	-36319.4	-14484.8	1.54	-1.91333	-0.0533333	3.76035
619.179	-36319.4	-14484.8	1.51	-1.89	-0.06	3.79303
619.196	-36319.3	-14484.8	1.47819	-1.86879	-0.070618	3.8182
619.213	-36319.3	-14484.8	1.44819	-1.84489	-0.0806122	3.8328
619.23	-36319.3	-14484.8	1.41625	-1.80889	-0.0911578	3.83647
619.247	-36319.3	-14484.8	1.38686	-1.77255	-0.101406	3.83144
619.264	-36319.2	-14484.8	1.35975	-1.73969	-0.11492	3.82361
619.281	-36319.2	-14484.8	1.32821	-1.71245	-0.129674	3.81409
619.298	-36319.2	-14484.8	1.30201	-1.68866	-0.145406	3.80117
619.315	-36319.2	-14484.8	1.27554	-1.65739	-0.155587	3.77968
619.332	-36319.1	-14484.8	1.25055	-1.62105	-0.169438	3.75002
619.349	-36319.1	-14484.8	1.22379	-1.58617	-0.178988	3.72089
619.366	-36319.1	-14484.8	1.19661	-1.56112	-0.188688	3.69086
619.383	-36319.1	-14484.8	1.16932	-1.53471	-0.194684	3.6555
619.4	-36319	-14484.8	1.14669	-1.49786	-0.197011	3.61096
619.417	-36319	-14484.8	1.12271	-1.44657	-0.196006	3.55361
619.434	-36319	-14484.8	1.09831	-1.39327	-0.191143	3.4902
619.451	-36319	-14484.8	1.07503	-1.35233	-0.184427	3.43437
619.468	-36319	-14484.8	1.05224	-1.31348	-0.176849	3.37654
619.485	-36318.9	-14484.8	1.03175	-1.25987	-0.16391	3.30447
619.502	-36318.9	-14484.8	1.01162	-1.17814	-0.144608	3.21513
619.519	-36318.9	-14484.8	0.992527	-1.07131	-0.118314	3.10632
619.536	-36318.9	-14484.8	0.975165	-0.966721	-0.0916909	2.99574
619.553	-36318.9	-14484.8	0.960266	-0.879777	-0.06977	2.88678
619.57	-36318.9	-14484.8	0.94654	-0.755486	-0.0424424	2.75055
619.587	-36318.8	-14484.8	0.934123	-0.598722	-0.0086431	2.59081
619.604	-36318.8	-14484.8	0.926128	-0.453623	0.0225832	2.43267
619.621	-36318.8	-14484.8	0.92102	-0.313504	0.0535279	2.27077
619.638	-36318.8	-14484.8	0.919775	-0.171006	0.0844005	2.11051
619.655	-36318.8	-14484.8	0.920136	-0.0280126	0.114627	1.95709
619.672	-36318.8	-14484.8	0.919704	0.104303	0.141882	1.80552
619.689	-36318.7	-14484.8	0.922049	0.204422	0.163388	1.67781
619.706	-36318.7	-14484.8	0.925191	0.280624	0.181089	1.57789
619.723	-36318.7	-14484.8	0.931143	0.339269	0.196112	1.4893
619.74	-36318.7	-14484.8	0.937881	0.382432	0.207764	1.41106
619.757	-36318.7	-14484.8	0.946734	0.417722	0.212732	1.3327
619.774	-36318.6	-14484.8	0.957795	0.444637	0.213985	1.24109
619.791	-36318.6	-14484.8	0.965248	0.466035	0.208043	1.15088
619.808	-36318.6	-14484.8	0.971751	0.47994	0.204657	1.06581
619.825	-36318.6	-14484.8	0.978567	0.49716	0.193129	0.980717
619.842	-36318.6	-14484.8	0.988163	0.508541	0.173888	0.90289
619.859	-36318.6	-14484.8	0.998208	0.518045	0.150601	0.830811
619.876	-36318.5	-14484.8	1.00876	0.528958	0.131676	0.758701
619.893	-36318.5	-14484.8	1.01885	0.535854	0.120834	0.69426
619.91	-36318.5	-14484.8	1.02878	0.542915	0.11435	0.637546
619.927	-36318.5	-14484.9	1.03939	0.546017	0.103855	0.575729
619.944	-36318.5	-14484.8	1.04942	0.571084	0.0999448	0.505757
619.961	-36318.4	-14484.9	1.05942	0.62525	0.10588	0.413696
619.978	-36318.4	-14484.9	1.07	0.726667	0.126667	0.298475
619.995	-36318.4	-14484.9	1.08333	0.836667	0.156667	0.184096
620.012	-36318.4	-14484.9	1.09667	0.96	0.186667	0.0729847
620.029	-36318.4	-14484.8	1.11791	1.09818	0.225482	-0.0437483
620.046	-36318.3	-14484.9	1.13792	1.23459	0.25869	-0.153439
620.063	-36318.3	-14484.9	1.16143	1.36775	0.295479	-0.266265
620.08	-36318.3	-14484.9	1.1864	1.49402	0.33086	-0.387517
620.097	-36318.3	-14484.9	1.21311	1.60161	0.367767	-0.501464
620.114	-36318.3	-14484.9	1.24	1.69398	0.403945	-0.615466
620.131	-36318.2	-14484.9	1.27036	1.7837	0.433037	-0.727247
620.148	-36318.2	-14484.9	1.3024	1.86737	0.452306	-0.842465
620.165	-36318.2	-14484.9	1.33619	1.93773	0.461875	-0.942673
620.182	-36318.2	-14484.9	1.37144	1.99174	0.471481	-1.03948
620.199	-36318.1	-14484.9	1.40421	2.03641	0.473583	-1.11987
620.216	-36318.1	-14484.9	1.43887	2.0761	0.466266	-1.20176
620.233	-36318.1	-14484.9	1.4778	2.11324	0.442903	-1.28783
620.25	-36318.1	-14484.9	1.51389	2.14054	0.42002	-1.37423
620.267	-36318	-14484.9	1.55141	2.16336	0.39581	-1.46564
620.284	-36318	-14484.9	1.5899	2.18213	0.372916	-1.55694
620.301	-36318	-14484.9	1.62601	2.19403	0.351182	-1.63541
620.318	-36318	-14484.9	1.66378	2.20172	0.324168	-1.70663
620.335	-36317.9	-14484.9	1.70175	2.20467	0.300652	-1.76864
620.352	-36317.9	-14484.9	1.73957	2.2075	0.285747	-1.81806
620.369	-36317.9	-14484.9	1.7794	2.20415	0.283072	-1.86756
620.386	-36317.8	-14484.9	1.819	2.19688	0.28342	-1.91965
620.403	-36317.8	-14484.9	1.85734	2.1892	0.283612	-1.97083
620.42	-36317.8	-14484.9	1.8949	2.17715	0.293565	-2.02091
620.437	-36317.7	-14484.9	1.93308	2.16101	0.315711	-2.06433
620.454	-36317.7	-14484.9	1.96902	2.14608	0.33785	-2.0994
620.471	-36317.7	-14484.9	2.00764	2.13254	0.35516	-2.13097
620.488	-36317.6	-14484.9	2.04316	2.11879	0.363967	-2.15638
620.505	-36317.6	-14484.9	2.07766	2.10528	0.372643	-2.17492
620.522	-36317.6	-14484.9	2.11629	2.09358	0.380443	-2.18616
620.539	-36317.5	-14484.9	2.1542	2.08337	0.392121	-2.18505
620.556	-36317.5	-14484.9	2.18825	2.07415	0.402204	-2.16652
620.573	-36317.4	-14484.9	2.22266	2.05908	0.421791	-2.12559
620.59	-36317.4	-14484.9	2.25927	2.03929	0.448844	-2.06921
620.607	-36317.3	-14484.9	2.29558	2.01898	0.475835	-2.00595
620.624	-36317.3	-14484.9	2.33446	2.00087	0.498799	-1.93453
620.641	-36317.3	-14484.9	2.36912	1.98163	0.517991	-1.86217
620.658	-36317.2	-14484.9	2.40191	1.95934	0.545456	-1.78923
620.675	-36317.2	-14484.9	2.4371	1.93169	0.580384	-1.71088
620.692	-36317.1	-14484.9	2.47111	1.9046	0.614513	-1.63662
620.709	-36317.1	-14484.9	2.50128	1.87813	0.644399	-1.56624
620.726	-36317.1	-14484.9	2.533	1.85013	0.679129	-1.49052
620.743	-36317	-14484.9	2.56301	1.81781	0.712896	-1.41358
620.76	-36317	-14484.9	2.59607	1.77068	0.745756	-1.32634
620.777	-36316.9	-14484.9	2.62817	1.69788	0.784389	-1.22196
620.794	-36316.9	-14484.9	2.65836	1.62416	0.821204	-1.11908
620.811	-36316.8	-14484.9	2.68504	1.55415	0.857853	-1.02303
620.828	-36316.8	-14484.9	2.71333	1.48333	0.893333	-0.930283
620.845	-36316.7	-14484.9	2.73667	1.41667	0.926667	-0.851852
620.862	-36316.7	-14484.9	2.76	1.35333	0.963333	-0.781046
620.879	-36316.6	-14484.9	2.78475	1.28978	1.00922	-0.721527
620.896	-36316.6	-14484.9	2.80804	1.23348	1.04509	-0.687138
620.913	-36316.5	-14484.9	2.83132	1.18028	1.06754	-0.676392
620.93	-36316.5	-14484.9	2.8524	1.1313	1.07782	-0.68192
620.947	-36316.4	-14484.9	2.8723	1.08832	1.09224	-0.694703
620.964	-36316.4	-14484.9	2.89252	1.04948	1.11656	-0.716749
620.981	-36316.3	-14484.9	2.9133	1.0275	1.14497	-0.752513
620.998	-36316.3	-14484.9	2.92938	1.02398	1.1709	-0.801083
621.015	-36316.2	-14484.9	2.94686	1.03655	1.19427	-0.858531
621.032	-36316.2	-14484.9	2.96824	1.05881	1.21904	-0.923537
621.049	-36316.1	-14485	2.98793	1.08217	1.24185	-0.982719
621.066	-36316.1	-14485	3.0083	1.09904	1.26017	-1.0344
621.083	-36316	-14485	3.02937	1.09824	1.26744	-1.0736
621.1	-36316	-14485	3.0491	1.08515	1.2662	-1.0939
621.117	-36315.9	-14485	3.06957	1.06215	1.26795	-1.10063
621.134	-36315.9	-14485	3.09047	1.03312	1.27766	-1.09247
621.151	-36315.8	-14485	3.11055	1.00105	1.2914	-1.07255
621.168	-36315.8	-14485	3.12957	0.963121	1.30499	-1.04259
621.185	-36315.7	-14485	3.14825	0.923158	1.31878	-1.00808
621.202	-36315.6	-14485	3.16706	0.885437	1.33245	-0.975299
621.219	-36315.6	-14485	3.18408	0.844265	1.334	-0.93839
621.236	-36315.5	-14485.1	3.20004	0.791099	1.32015	-0.894145
621.253	-36315.5	-14485.1	3.21274	0.728828	1.30759	-0.841038
621.27	-36315.4	-14485.1	3.22671	0.653158	1.30279	-0.775548
621.287	-36315.4	-14485.1	3.2404	0.578617	1.30248	-0.705755
621.304	-36315.3	-14485.1	3.25394	0.511333	1.29541	-0.64255
621.321	-36315.3	-14485.1	3.26579	0.445129	1.2828	-0.583984
621.338	-36315.2	-14485.1	3.27617	0.389193	1.26732	-0.534286
621.355	-36315.1	-14485.1	3.28411	0.34328	1.24825	-0.490865
621.372	-36315.1	-14485.2	3.29078	0.29112	1.22935	-0.44097
621.389	-36315	-14485.2	3.29773	0.229201	1.21241	-0.385846
621.406	-36315	-14485.2	3.30417	0.165882	1.19637	-0.328372
621.423	-36314.9	-14485.2	3.31153	0.101359	1.1762	-0.267898
621.44	-36314.9	-14485.2	3.31582	0.045011	1.15764	-0.211934
621.457	-36314.8	-14485.2	3.31923	-0.00584678	1.14393	-0.164425
621.474	-36314.8	-14485.3	3.3202	-0.0505985	1.12996	-0.121331
621.491	-36314.7	-14485.3	3.31971	-0.0885943	1.11653	-0.0866437
621.508	-36314.6	-14485.3	3.32243	-0.120199	1.10273	-0.0574217
621.525	-36314.6	-14485.3	3.32602	-0.144023	1.09421	-0.0344233
621.542	-36314.5	-14485.3	3.32962	-0.150592	1.09038	-0.024993
621.559	-36314.5	-14485.3	3.3301	-0.140672	1.08968	-0.0326665
621.576	-36314.4	-14485.4	3.32997	-0.1082	1.09288	-0.0582144
621.593	-36314.4	-14485.4	3.33005	-0.0651718	1.09626	-0.0944572
621.61	-36314.3	-14485.4	3.32981	-0.0193972	1.09972	-0.136342
621.627	-36314.3	-14485.4	3.33312	0.036669	1.10011	-0.182473
621.644	-36314.2	-14485.4	3.3364	0.0902578	1.09689	-0.227267
621.661	-36314.1	-14485.5	3.3429	0.143476	1.09071	-0.271779
621.678	-36314.1	-14485.5	3.35	0.196667	1.07333	-0.319172
621.695	-36314	-14485.5	3.35667	0.243333	1.05333	-0.362745
621.712	-36314	-14485.5	3.36333	0.29	1.02667	-0.404139
621.729	-36313.9	-14485.6	3.37051	0.335977	0.990891	-0.446845
621.746	-36313.9	-14485.6	3.3806	0.379087	0.943676	-0.484708
621.763	-36313.8	-14485.6	3.39061	0.419012	0.886064	-0.52062
621.78	-36313.8	-14485.6	3.40124	0.457551	0.810753	-0.555004
621.797	-36313.7	-14485.6	3.41108	0.490412	0.730213	-0.583614
621.814	-36313.6	-14485.7	3.4215	0.519673	0.642636	-0.605848
621.831	-36313.6	-14485.7	3.43579	0.539477	0.556152	-0.622016
621.848	-36313.5	-14485.7	3.44906	0.551923	0.489109	-0.631081
621.865	-36313.5	-14485.7	3.46206	0.561517	0.42951	-0.636475
621.882	-36313.4	-14485.8	3.47235	0.561037	0.382008	-0.629931
621.899	-36313.4	-14485.8	3.48233	0.535127	0.369461	-0.605861
621.916	-36313.3	-14485.8	3.49244	0.486626	0.368946	-0.562033
621.933	-36313.2	-14485.8	3.50318	0.425761	0.35387	-0.506677
621.95	-36313.2	-14485.8	3.51218	0.371527	0.322604	-0.452195
621.967	-36313.1	-14485.9	3.51869	0.314927	0.302552	-0.394184
621.984	-36313.1	-14485.9	3.5257	0.253198	0.313681	-0.334368
622.001	-36313	-14485.9	3.53253	0.202232	0.325305	-0.280336
622.018	-36313	-14485.9	3.53817	0.153076	0.342262	-0.23087
622.035	-36312.9	-14486	3.54134	0.109778	0.364724	-0.184481
622.052	-36312.8	-14486	3.54464	0.0702507	0.395241	-0.143264
622.069	-36312.8	-14486	3.54834	0.0304701	0.418855	-0.101195
622.086	-36312.7	-14486	3.5503	-0.00786695	0.429045	-0.0622836
622.103	-36312.7	-14486.1	3.54992	-0.0414896	0.432541	-0.0298407
622.12	-36312.6	-14486.1	3.55002	-0.0693133	0.439734	-0.00140239
622.137	-36312.6	-14486.1	3.55	-0.0883628	0.434459	0.020105
622.154	-36312.5	-14486.1	3.55	-0.097386	0.4034	0.0331817
622.171	-36312.5	-14486.1	3.55002	-0.102104	0.34899	0.0403126
622.188	-36312.4	-14486.2	3.54992	-0.104977	0.287925	0.0455827
622.205	-36312.3	-14486.2	3.55032	-0.110413	0.242923	0.0518958
622.222	-36312.3	-14486.2	3.54809	-0.117241	0.199207	0.0622796
622.239	-36312.2	-14486.2	3.54452	-0.126517	0.159806	0.0730522
622.256	-36312.2	-14486.3	3.5409	-0.13474	0.115102	0.0816028
622.273	-36312.1	-14486.3	3.53985	-0.139374	0.0462369	0.0864168
622.29	-36312.1	-14486.3	3.53996	-0.139966	-0.0300262	0.0886676
622.307	-36312	-14486.3	3.54029	-0.141843	-0.0885001	0.0913626
622.324	-36311.9	-14486.3	3.53761	-0.148195	-0.116828	0.0965899
622.341	-36311.9	-14486.4	3.53413	-0.155397	-0.1273	0.102341
622.358	-36311.8	-14486.4	3.53056	-0.159309	-0.142677	0.106781
622.375	-36311.8	-14486.4	3.52985	-0.162707	-0.15567	0.112101
622.392	-36311.7	-14486.4	3.53024	-0.166033	-0.156905	0.120171
622.409	-36311.6	-14486.4	3.52734	-0.169629	-0.156648	0.132463
622.426	-36311.6	-14486.5	3.52378	-0.17005	-0.15655	0.148376
622.443	-36311.5	-14486.5	3.52019	-0.170028	-0.15716	0.164749
622.46	-36311.5	-14486.5	3.52012	-0.169837	-0.143359	0.181841
622.477	-36311.4	-14486.5	3.5169	-0.173083	-0.103012	0.203382
622.494	-36311.4	-14486.5	3.51355	-0.176543	-0.0496541	0.229274
622.511	-36311.3	-14486.6	3.51008	-0.17679	-0.00275111	0.261366
622.528	-36311.3	-14486.6	3.51	-0.173333	0.0433333	0.305011
622.545	-36311.2	-14486.6	3.50667	-0.17	0.0766667	0.354031
622.562	-36311.2	-14486.6	3.50333	-0.166667	0.11	0.408497
622.579	-36311.1	-14486.6	3.49979	-0.163124	0.137986	0.465073
622.596	-36311	-14486.7	3.49648	-0.159831	0.153992	0.515926
622.613	-36311	-14486.7	3.4931	-0.156376	0.148184	0.565141
622.63	-36310.9	-14486.7	3.48981	-0.148873	0.0966934	0.619835
622.647	-36310.9	-14486.7	3.49012	-0.138974	0.0485722	0.676922
622.664	-36310.8	-14486.7	3.48972	-0.132818	0.0262783	0.741183
622.681	-36310.8	-14486.8	3.48603	-0.129432	0.0346536	0.810157
622.698	-36310.7	-14486.8	3.48267	-0.12608	0.0315655	0.870698
622.715	-36310.6	-14486.8	3.47977	-0.122717	0.0175366	0.925594
622.732	-36310.6	-14486.8	3.4802	-0.119193	0.00913525	0.974417
622.749	-36310.5	-14486.8	3.47945	-0.115895	0.0107342	1.01097
622.766	-36310.5	-14486.9	3.47582	-0.112519	0.00135391	1.03833
622.783	-36310.4	-14486.9	3.47218	-0.108933	-0.0348899	1.05674
622.8	-36310.4	-14486.9	3.46973	-0.105939	-0.0756447	1.06616
622.817	-36310.3	-14486.9	3.47008	-0.101337	-0.120139	1.06911
622.834	-36310.2	-14486.9	3.46992	-0.0951338	-0.156974	1.06711
622.851	-36310.2	-14487	3.47023	-0.0920607	-0.175551	1.06112
622.868	-36310.1	-14487	3.469	-0.0897122	-0.177478	1.05318
622.885	-36310.1	-14487	3.46526	-0.0900847	-0.1664	1.043
622.902	-36310	-14487	3.46175	-0.0899728	-0.161374	1.03487
622.919	-36310	-14487	3.45973	-0.0900235	-0.161026	1.03453
622.936	-36309.9	-14487	3.46009	-0.0899218	-0.164796	1.05156
622.953	-36309.9	-14487.1	3.45991	-0.0902887	-0.169547	1.08582
622.97	-36309.8	-14487.1	3.46025	-0.0885536	-0.176393	1.13749
622.987	-36309.8	-14487.1	3.45847	-0.0849077	-0.185495	1.19722
623.004	-36309.7	-14487.1	3.45493	-0.0812379	-0.192708	1.26285
623.021	-36309.6	-14487.1	3.45122	-0.0800344	-0.192497	1.34226
623.038	-36309.6	-14487.1	3.44974	-0.0783139	-0.182918	1.42963
623.055	-36309.5	-14487.2	3.45006	-0.0747186	-0.167395	1.51433
623.072	-36309.5	-14487.2	3.45001	-0.071025	-0.147525	1.60003
623.089	-36309.4	-14487.2	3.44992	-0.0696881	-0.128343	1.6785
623.106	-36309.4	-14487.2	3.45032	-0.0703784	-0.116399	1.7436
623.123	-36309.3	-14487.2	3.44785	-0.0678364	-0.108357	1.80116
623.14	-36309.2	-14487.2	3.44433	-0.0643284	-0.104265	1.84541
623.157	-36309.2	-14487.3	3.44072	-0.0607353	-0.10056	1.88067
623.174	-36309.1	-14487.3	3.43987	-0.0598037	-0.100461	1.90897
623.191	-36309.1	-14487.3	3.44004	-0.0602833	-0.0931972	1.92492
623.208	-36309	-14487.3	3.43999	-0.0575741	-0.0777572	1.93042
623.225	-36309	-14487.3	3.44	-0.0539819	-0.0571616	1.92624
623.242	-36308.9	-14487.3	3.44001	-0.0503762	-0.0366013	1.9171
623.259	-36308.9	-14487.4	3.43994	-0.0499055	-0.0194778	1.90287
623.276	-36308.8	-14487.4	3.44016	-0.0500164	-0.00467146	1.88372
623.293	-36308.7	-14487.4	3.43711	-0.0499952	0.00285663	1.8621
623.31	-36308.7	-14487.4	3.43376	-0.0500027	0.00623685	1.83938
623.327	-36308.6	-14487.4	3.43012	-0.0499967	0.00989293	1.81516
623.344	-36308.6	-14487.4	3.42997	-0.0500121	0.00997229	1.79115
623.361	-36308.5	-14487.5	3.43001	-0.0499549	0.0129962	1.76633
623.378	-36308.5	-14487.5	3.43	-0.05	0.02	1.73638
623.395	-36308.4	-14487.5	3.43	-0.0433333	0.0266667	1.70588
623.412	-36308.3	-14487.5	3.43	-0.0333333	0.0333333	1.66993
623.429	-36308.3	-14487.5	3.43	-0.0156059	0.0403159	1.63304
623.446	-36308.2	-14487.6	3.43	0.000958228	0.0434424	1.60436
623.463	-36308.2	-14487.6	3.43	0.0176556	0.0431348	1.58991
623.48	-36308.1	-14487.6	3.43002	0.035684	0.0400671	1.58594
623.497	-36308.1	-14487.6	3.42993	0.0599952	0.0436394	1.58601
623.514	-36308	-14487.6	3.43026	0.0947557	0.0430794	1.58179
623.531	-36308	-14487.6	3.43399	0.142774	0.0389296	1.5677
623.548	-36307.9	-14487.6	3.43725	0.200327	0.032365	1.54568
623.565	-36307.8	-14487.7	3.44053	0.26133	0.0299607	1.51597
623.582	-36307.8	-14487.7	3.44467	0.323474	0.0295131	1.48072
623.599	-36307.7	-14487.7	3.4516	0.375427	0.0258118	1.44437
623.616	-36307.7	-14487.7	3.45834	0.430206	0.022531	1.40176
623.633	-36307.6	-14487.7	3.46517	0.492297	0.0189714	1.34846
623.65	-36307.6	-14487.7	3.47267	0.560773	0.0157688	1.28694
623.667	-36307.5	-14487.8	3.48299	0.636478	0.0120694	1.21325
623.684	-36307.5	-14487.8	3.49456	0.711637	0.00996457	1.13412
623.701	-36307.4	-14487.8	3.50775	0.77482	0.00889276	1.06245
623.718	-36307.3	-14487.8	3.52288	0.834173	0.00664269	0.992537
623.735	-36307.3	-14487.8	3.53902	0.886192	0.00511484	0.925828
623.752	-36307.2	-14487.9	3.55334	0.924676	0.00447072	0.868039
623.769	-36307.2	-14487.9	3.56929	0.954798	0.00638253	0.81562
623.786	-36307.1	-14487.9	3.58424	0.973881	0.0105696	0.771718
623.803	-36307	-14487.9	3.60115	0.985233	0.0210433	0.73711
623.82	-36307	-14487.9	3.61831	0.992244	0.0343052	0.704884
623.837	-36306.9	-14487.9	3.63563	0.99406	0.0535183	0.676706
623.854	-36306.9	-14488	3.65202	0.990136	0.076408	0.653637
623.871	-36306.8	-14488	3.66939	0.983429	0.107005	0.633834
623.888	-36306.8	-14488	3.68659	0.972157	0.136292	0.615373
623.905	-36306.7	-14488	3.703	0.961802	0.16091	0.597269
623.922	-36306.6	-14488	3.72044	0.959809	0.181014	0.570912
623.939	-36306.6	-14488.1	3.73754	0.980204	0.195677	0.53469
623.956	-36306.5	-14488.1	3.75407	1.02154	0.206941	0.48652
623.973	-36306.4	-14488.1	3.77121	1.08023	0.214469	0.420327
623.99	-36306.4	-14488.1	3.79079	1.14744	0.22356	0.345679
624.007	-36306.3	-14488.1	3.81039	1.21361	0.233717	0.261791
624.024	-36306.3	-14488.1	3.83405	1.30367	0.244146	0.16294
624.041	-36306.2	-14488.2	3.85807	1.39569	0.254466	0.0587615
624.058	-36306.1	-14488.2	3.88073	1.48794	0.263866	-0.0408154
624.075	-36306.1	-14488.2	3.90829	1.57851	0.277744	-0.141122
624.092	-36306	-14488.2	3.9354	1.65719	0.286094	-0.228149
624.109	-36305.9	-14488.2	3.96185	1.72592	0.287055	-0.30228
624.126	-36305.9	-14488.3	3.98991	1.78082	0.283699	-0.370766
624.143	-36305.8	-14488.3	4.01973	1.82832	0.282997	-0.424712
624.16	-36305.7	-14488.3	4.0523	1.8661	0.2889	-0.469166
624.177	-36305.7	-14488.3	4.09124	1.89537	0.2994	-0.50383
624.194	-36305.6	-14488.4	4.12164	1.90959	0.309307	-0.525196
624.211	-36305.5	-14488.4	4.15163	1.91321	0.32262	-0.537675
624.228	-36305.5	-14488.4	4.18	1.91333	0.333333	-0.541394
624.245	-36305.4	-14488.4	4.21333	1.90333	0.346667	-0.539216
624.262	-36305.3	-14488.5	4.24667	1.89	0.356667	-0.529412
624.279	-36305.3	-14488.5	4.28194	1.86862	0.370771	-0.515398
624.296	-36305.2	-14488.5	4.3117	1.84531	0.380425	-0.497849
624.313	-36305.1	-14488.5	4.34186	1.82189	0.387102	-0.479225
624.33	-36305.1	-14488.5	4.37363	1.79722	0.393847	-0.458297
624.347	-36305	-14488.6	4.40355	1.77374	0.39729	-0.437727
624.364	-36304.9	-14488.6	4.43336	1.74669	0.403983	-0.416703
624.381	-36304.9	-14488.6	4.46197	1.71835	0.406988	-0.39392
624.398	-36304.8	-14488.6	4.49143	1.69262	0.405966	-0.374422
624.415	-36304.7	-14488.7	4.51873	1.66832	0.398344	-0.353862
624.432	-36304.6	-14488.7	4.55016	1.64191	0.387022	-0.337742
624.449	-36304.6	-14488.7	4.57604	1.63205	0.373492	-0.330717
624.466	-36304.5	-14488.8	4.60335	1.63609	0.360176	-0.339007
624.483	-36304.4	-14488.8	4.63121	1.65734	0.345244	-0.361679
624.5	-36304.3	-14488.8	4.65839	1.68504	0.328538	-0.391774
624.517	-36304.3	-14488.8	4.6894	1.71677	0.311172	-0.426933
624.534	-36304.2	-14488.9	4.72081	1.75227	0.295763	-0.463618
624.551	-36304.1	-14488.9	4.7504	1.78405	0.28669	-0.497626
624.568	-36304	-14488.9	4.78122	1.81405	0.276272	-0.52935
624.585	-36304	-14488.9	4.81258	1.83804	0.265585	-0.55554
624.602	-36303.9	-14489	4.84219	1.85232	0.257043	-0.575035
624.619	-36303.8	-14489	4.8729	1.86475	0.250423	-0.591548
624.636	-36303.7	-14489	4.90558	1.87379	0.243733	-0.60454
624.653	-36303.7	-14489.1	4.93913	1.87763	0.235531	-0.611274
624.67	-36303.6	-14489.1	4.97187	1.87396	0.225332	-0.611621
624.687	-36303.5	-14489.1	5.00282	1.86476	0.212009	-0.607398
624.704	-36303.4	-14489.2	5.03195	1.85491	0.192069	-0.600951
624.721	-36303.3	-14489.2	5.06547	1.84317	0.163628	-0.591201
624.738	-36303.3	-14489.2	5.09818	1.82548	0.131407	-0.578067
624.755	-36303.2	-14489.2	5.12731	1.80323	0.107011	-0.562035
624.772	-36303.1	-14489.3	5.15883	1.77872	0.0926369	-0.542966
624.789	-36303	-14489.3	5.18949	1.75467	0.088049	-0.523266
624.806	-36302.9	-14489.3	5.21958	1.73207	0.080753	-0.503239
624.823	-36302.8	-14489.4	5.24822	1.70513	0.069662	-0.48075
624.84	-36302.8	-14489.4	5.27805	1.67764	0.0596157	-0.457662
624.857	-36302.7	-14489.4	5.30551	1.65142	0.048367	-0.43486
624.874	-36302.6	-14489.5	5.33333	1.62317	0.0262967	-0.411794
624.891	-36302.5	-14489.5	5.36055	1.59659	0.00138371	-0.388652
624.908	-36302.4	-14489.5	5.38681	1.56666	-0.014404	-0.367523
624.925	-36302.3	-14489.6	5.41523	1.54311	-0.0220428	-0.348066
624.942	-36302.3	-14489.6	5.43947	1.52838	-0.0313582	-0.336788
624.959	-36302.2	-14489.6	5.46215	1.52123	-0.0438132	-0.330107
624.976	-36302.1	-14489.6	5.49	1.51149	-0.0615888	-0.323326
624.993	-36302	-14489.7	5.5169	1.49819	-0.0720993	-0.314875
625.01	-36301.9	-14489.7	5.54359	1.48517	-0.0852326	-0.30418
625.027	-36301.8	-14489.7	5.56859	1.46763	-0.0958649	-0.292619
625.044	-36301.7	-14489.8	5.59198	1.45409	-0.115295	-0.281624
625.061	-36301.6	-14489.8	5.61524	1.44073	-0.141457	-0.272819
625.078	-36301.5	-14489.8	5.64	1.43	-0.176667	-0.264706
625.095	-36301.5	-14489.9	5.66333	1.42	-0.203333	-0.25817
625.112	-36301.3	-14489.9	5.68667	1.41	-0.213333	-0.252723
625.129	-36301.3	-14489.9	5.71143	1.39936	-0.205779	-0.24698
625.146	-36301.2	-14490	5.73468	1.38953	-0.185297	-0.242667
625.163	-36301.1	-14490	5.7581	1.38295	-0.162018	-0.23833
625.18	-36301	-14490	5.78283	1.37584	-0.140921	-0.234918
625.197	-36300.9	-14490.1	5.80607	1.36925	-0.121099	-0.231618
625.214	-36300.8	-14490.1	5.82938	1.36247	-0.105219	-0.228462
625.231	-36300.7	-14490.1	5.85289	1.35619	-0.0955461	-0.226295
625.248	-36300.6	-14490.2	5.87749	1.35229	-0.0845657	-0.224176
625.265	-36300.5	-14490.2	5.90106	1.3459	-0.0705129	-0.22293
625.282	-36300.4	-14490.2	5.92512	1.34196	-0.0585088	-0.220939
625.299	-36300.3	-14490.3	5.94457	1.33556	-0.0555365	-0.22113
625.316	-36300.2	-14490.3	5.96485	1.33261	-0.0421009	-0.221352
625.333	-36300.1	-14490.3	5.98673	1.3289	-0.0212497	-0.222362
625.35	-36300	-14490.4	6.01015	1.32596	-0.0124089	-0.222167
625.367	-36299.9	-14490.4	6.0339	1.32129	-0.0137995	-0.224796
625.384	-36299.9	-14490.4	6.05844	1.31533	-0.0119925	-0.236235
625.401	-36299.8	-14490.5	6.08136	1.31118	-0.0106744	-0.261412
