# Supplementary material for: Extraction of driving behavior primitives considering driver expectation and vehicle dynamics
Source: PLoS One. 2025 Dec 31;20(12):e0340123. doi: 10.1371/journal.pone.0340123 (PMC12755792; doi:10.1371/journal.pone.0340123)
Supplement: S2 File — The dataset utilized in this study is organized into two main folders, categorizing driving scenarios into straight driving and turning maneuvers. These folders contain the raw, unprocessed behavioral data. For a detailed description of the variables and format within the.xlsx files, please refer to the accompanying readme.txt file. (ZIP) [file pone.0340123.s002.zip › DataSetForPimitiveExaction-2/turning/d7g10_w_21.xlsx]

## Sheet: Sheet1
1346.44	-37068.5	-8683.8	0.0302189	0.35411	0.163879	1.22566
1346.46	-37068.5	-8683.8	0.0375857	0.381944	0.163785	0.958522
1346.47	-37068.5	-8683.8	0.0443121	0.403382	0.159084	0.729439
1346.49	-37068.5	-8683.8	0.0510285	0.421052	0.154608	0.545374
1346.51	-37068.5	-8683.8	0.057603	0.436251	0.148697	0.382731
1346.52	-37068.5	-8683.8	0.0672009	0.447206	0.144145	0.249504
1346.54	-37068.5	-8683.8	0.074849	0.457171	0.140697	0.139449
1346.56	-37068.5	-8683.8	0.0816907	0.465388	0.140094	0.0382493
1346.58	-37068.5	-8683.8	0.0882506	0.469335	0.137607	-0.0473677
1346.59	-37068.5	-8683.8	0.0973808	0.472516	0.134141	-0.121477
1346.61	-37068.5	-8683.8	0.108374	0.475997	0.130478	-0.191362
1346.63	-37068.5	-8683.8	0.1156	0.479641	0.129689	-0.248373
1346.64	-37068.5	-8683.8	0.122145	0.480045	0.132646	-0.294405
1346.66	-37068.5	-8683.8	0.129041	0.480113	0.13631	-0.332703
1346.68	-37068.5	-8683.79	0.138731	0.477212	0.139444	-0.36116
1346.69	-37068.5	-8683.79	0.148979	0.471097	0.145851	-0.380437
1346.71	-37068.5	-8683.79	0.156274	0.460499	0.152821	-0.39569
1346.73	-37068.5	-8683.79	0.162975	0.456667	0.162816	-0.40885
1346.75	-37068.5	-8683.79	0.169472	0.459568	0.169607	-0.425446
1346.76	-37068.5	-8683.79	0.18	0.47	0.176667	-0.46841
1346.78	-37068.5	-8683.79	0.186667	0.483333	0.18	-0.555556
1346.8	-37068.4	-8683.79	0.193333	0.51	0.183333	-0.698257
1346.81	-37068.5	-8683.79	0.200509	0.549188	0.19042	-0.87649
1346.83	-37068.4	-8683.79	0.21061	0.592454	0.197081	-1.0442
1346.85	-37068.4	-8683.79	0.220579	0.632336	0.203608	-1.19863
1346.86	-37068.4	-8683.78	0.231453	0.670898	0.207174	-1.34412
1346.88	-37068.4	-8683.78	0.244911	0.708376	0.214499	-1.44687
1346.9	-37068.4	-8683.78	0.258317	0.760068	0.228835	-1.51686
1346.92	-37068.4	-8683.78	0.272339	0.821071	0.250767	-1.56062
1346.93	-37068.4	-8683.78	0.286009	0.884598	0.274091	-1.56734
1346.95	-37068.4	-8683.78	0.30314	0.95305	0.297585	-1.53553
1346.97	-37068.4	-8683.77	0.320723	1.03226	0.322723	-1.4725
1346.98	-37068.4	-8683.77	0.337029	1.11195	0.350076	-1.42412
1347	-37068.4	-8683.77	0.354751	1.19289	0.38084	-1.39984
1347.02	-37068.4	-8683.77	0.375998	1.27139	0.412293	-1.4014
1347.03	-37068.4	-8683.77	0.396244	1.34121	0.442361	-1.42134
1347.05	-37068.4	-8683.77	0.421502	1.42173	0.478494	-1.46132
1347.07	-37068.4	-8683.76	0.449415	1.51309	0.52214	-1.52296
1347.09	-37068.4	-8683.76	0.477034	1.61352	0.565009	-1.59625
1347.1	-37068.3	-8683.76	0.50681	1.73001	0.609701	-1.68614
1347.12	-37068.3	-8683.75	0.535367	1.85199	0.653862	-1.78367
1347.14	-37068.3	-8683.75	0.566395	1.95901	0.69222	-1.87333
1347.15	-37068.3	-8683.75	0.602474	2.05574	0.726829	-1.95356
1347.17	-37068.3	-8683.75	0.640929	2.14177	0.757904	-2.01649
1347.19	-37068.3	-8683.74	0.677021	2.2096	0.785615	-2.05822
1347.2	-37068.3	-8683.74	0.71476	2.26601	0.814964	-2.0912
1347.22	-37068.3	-8683.73	0.754537	2.31295	0.844544	-2.11684
1347.24	-37068.2	-8683.73	0.794266	2.3464	0.87104	-2.13201
1347.26	-37068.2	-8683.73	0.83582	2.37545	0.895181	-2.13472
1347.27	-37068.2	-8683.72	0.877236	2.39977	0.91396	-2.12432
1347.29	-37068.2	-8683.72	0.916244	2.41344	0.926109	-2.10699
1347.31	-37068.2	-8683.71	0.960193	2.4197	0.936529	-2.08235
1347.32	-37068.2	-8683.71	1.00535	2.41576	0.943293	-2.05159
1347.34	-37068.1	-8683.7	1.04564	2.3915	0.940211	-2.01261
1347.36	-37068.1	-8683.7	1.08786	2.34247	0.927526	-1.95963
1347.37	-37068.1	-8683.69	1.12595	2.28986	0.914511	-1.89065
1347.39	-37068.1	-8683.69	1.16465	2.19805	0.893288	-1.7934
1347.41	-37068	-8683.68	1.20454	2.02967	0.852098	-1.63909
1347.43	-37068	-8683.68	1.23949	1.80138	0.797301	-1.43854
1347.44	-37068	-8683.67	1.2674	1.5523	0.73706	-1.21648
1347.46	-37068	-8683.67	1.29234	1.30682	0.682272	-0.979294
1347.48	-37068	-8683.66	1.31611	1.10112	0.634137	-0.781889
1347.49	-37067.9	-8683.66	1.33665	0.939527	0.596214	-0.617957
1347.51	-37067.9	-8683.65	1.35477	0.795632	0.560657	-0.468045
1347.53	-37067.9	-8683.65	1.36867	0.675703	0.529896	-0.349195
1347.54	-37067.9	-8683.64	1.37884	0.577688	0.503235	-0.272043
1347.56	-37067.8	-8683.63	1.38935	0.485169	0.474922	-0.260018
1347.58	-37067.8	-8683.63	1.39952	0.404334	0.451203	-0.310391
1347.6	-37067.8	-8683.62	1.40625	0.334068	0.434062	-0.400269
1347.61	-37067.8	-8683.62	1.41333	0.266667	0.426667	-0.506536
1347.63	-37067.7	-8683.61	1.41667	0.213333	0.43	-0.607843
1347.65	-37067.7	-8683.61	1.42333	0.17	0.446667	-0.716776
1347.66	-37067.7	-8683.6	1.42697	0.131326	0.471611	-0.844152
1347.68	-37067.6	-8683.6	1.43364	0.101699	0.50198	-0.966555
1347.7	-37067.6	-8683.59	1.43688	0.0752463	0.538968	-1.07702
1347.71	-37067.6	-8683.59	1.44013	0.0545447	0.577687	-1.17351
1347.73	-37067.6	-8683.58	1.44018	0.0380979	0.609934	-1.25221
1347.75	-37067.5	-8683.58	1.44379	0.025938	0.632155	-1.33584
1347.77	-37067.5	-8683.58	1.44732	0.00544811	0.639044	-1.41534
1347.78	-37067.5	-8683.57	1.45032	-0.0789466	0.612927	-1.4576
1347.8	-37067.4	-8683.57	1.4495	-0.219151	0.554045	-1.44922
1347.82	-37067.4	-8683.57	1.44595	-0.379041	0.480801	-1.41557
1347.83	-37067.4	-8683.56	1.44203	-0.493539	0.418027	-1.37582
1347.85	-37067.4	-8683.56	1.43504	-0.616208	0.345185	-1.33955
1347.87	-37067.3	-8683.56	1.42747	-0.72977	0.267971	-1.30815
1347.88	-37067.3	-8683.56	1.41632	-0.789878	0.20248	-1.30717
1347.9	-37067.3	-8683.55	1.40251	-0.790098	0.146799	-1.33976
1347.92	-37067.2	-8683.55	1.38838	-0.774111	0.090625	-1.40439
1347.94	-37067.2	-8683.55	1.37609	-0.722306	0.0476293	-1.4979
1347.95	-37067.2	-8683.54	1.36712	-0.595799	0.0297535	-1.63
1347.97	-37067.2	-8683.54	1.36168	-0.437822	0.0343336	-1.78145
1347.99	-37067.1	-8683.54	1.35871	-0.305842	0.0496569	-1.90248
1348	-37067.1	-8683.54	1.35523	-0.214582	0.0694687	-1.98981
1348.02	-37067.1	-8683.54	1.35157	-0.142116	0.0962022	-2.04063
1348.04	-37067.1	-8683.53	1.34945	-0.0928752	0.132978	-2.06693
1348.05	-37067	-8683.53	1.3515	-0.057293	0.187546	-2.08038
1348.07	-37067	-8683.53	1.3551	-0.030873	0.249649	-2.09084
1348.09	-37067	-8683.53	1.35867	-0.00551401	0.31638	-2.10526
1348.11	-37067	-8683.53	1.36029	0.0166476	0.387975	-2.13123
1348.12	-37066.9	-8683.52	1.35966	0.0337047	0.454419	-2.16392
1348.14	-37066.9	-8683.52	1.36172	0.0459049	0.500602	-2.19874
1348.16	-37066.9	-8683.52	1.36547	0.0591456	0.527696	-2.23823
1348.17	-37066.8	-8683.52	1.3688	0.0835526	0.535108	-2.27918
1348.19	-37066.8	-8683.52	1.37224	0.110584	0.507898	-2.3167
1348.21	-37066.8	-8683.52	1.37528	0.137028	0.449888	-2.34985
1348.22	-37066.8	-8683.52	1.3816	0.153134	0.381113	-2.36747
1348.24	-37066.7	-8683.52	1.38548	0.168958	0.306674	-2.36669
1348.26	-37066.7	-8683.52	1.3918	0.201335	0.225669	-2.32069
1348.28	-37066.7	-8683.52	1.39585	0.235618	0.149111	-2.222
1348.29	-37066.7	-8683.52	1.40154	0.269113	0.0889734	-2.0768
1348.31	-37066.6	-8683.52	1.4088	0.298595	0.0384409	-1.91072
1348.33	-37066.6	-8683.51	1.4155	0.323414	-0.00647526	-1.75873
1348.34	-37066.6	-8683.51	1.42212	0.335568	-0.0410372	-1.60569
1348.36	-37066.6	-8683.51	1.42918	0.342157	-0.0731275	-1.39769
1348.38	-37066.5	-8683.51	1.4359	0.352893	-0.0934716	-1.13763
1348.39	-37066.5	-8683.51	1.44252	0.34777	-0.0737184	-0.841305
1348.41	-37066.5	-8683.51	1.44959	0.337666	-0.0420449	-0.522724
1348.43	-37066.5	-8683.51	1.45628	0.317385	-0.0108756	-0.270804
1348.45	-37066.4	-8683.5	1.46293	0.316527	-0.0100527	-0.0785018
1348.46	-37066.4	-8683.5	1.47	0.316667	0	0.0686275
1348.48	-37066.4	-8683.5	1.47667	0.32	0.0133333	0.175381
1348.5	-37066.3	-8683.5	1.48333	0.313333	0.0333333	0.254902
1348.51	-37066.3	-8683.5	1.4904	0.324365	0.0191565	0.313374
1348.53	-37066.3	-8683.5	1.49709	0.336751	0.00907329	0.358937
1348.55	-37066.3	-8683.5	1.50358	0.313768	-0.00688602	0.421095
1348.56	-37066.2	-8683.49	1.50739	0.225374	-0.00392138	0.532674
1348.58	-37066.2	-8683.49	1.51367	0.0702764	-0.0273443	0.678726
1348.6	-37066.2	-8683.49	1.51337	-0.104872	-0.0733522	0.848849
1348.62	-37066.1	-8683.49	1.51259	-0.282121	-0.138641	1.02388
1348.63	-37066.1	-8683.48	1.5055	-0.428341	-0.210071	1.17951
1348.65	-37066.1	-8683.48	1.49833	-0.583486	-0.296843	1.33865
1348.67	-37066.1	-8683.48	1.48776	-0.759947	-0.396381	1.50555
1348.68	-37066	-8683.47	1.47664	-0.91506	-0.486825	1.65544
1348.7	-37066	-8683.47	1.45915	-1.0544	-0.569416	1.78846
1348.72	-37066	-8683.47	1.44122	-1.16455	-0.641509	1.90056
1348.73	-37066	-8683.46	1.42223	-1.24553	-0.684718	1.98987
1348.75	-37065.9	-8683.46	1.40108	-1.34348	-0.706861	2.09435
1348.77	-37065.9	-8683.45	1.37635	-1.47165	-0.715069	2.22078
1348.79	-37065.9	-8683.45	1.35273	-1.60174	-0.715697	2.36514
1348.8	-37065.9	-8683.45	1.32435	-1.72322	-0.699239	2.55293
1348.82	-37065.8	-8683.44	1.29156	-1.82436	-0.661948	2.80675
1348.84	-37065.8	-8683.44	1.25839	-1.91271	-0.609225	3.10602
1348.85	-37065.8	-8683.43	1.22422	-1.99033	-0.542181	3.45331
1348.87	-37065.8	-8683.43	1.18935	-2.06054	-0.46938	3.80666
1348.89	-37065.8	-8683.42	1.15645	-2.11162	-0.388971	4.11612
1348.9	-37065.7	-8683.42	1.12235	-2.15707	-0.298229	4.41717
1348.92	-37065.7	-8683.41	1.08598	-2.20241	-0.211765	4.69969
1348.94	-37065.7	-8683.41	1.04999	-2.2339	-0.153556	4.94971
1348.96	-37065.7	-8683.4	1.00994	-2.25446	-0.117336	5.19351
1348.97	-37065.7	-8683.4	0.970293	-2.26479	-0.0909892	5.41154
1348.99	-37065.7	-8683.4	0.932522	-2.26476	-0.078416	5.58746
1349.01	-37065.6	-8683.39	0.892381	-2.25192	-0.0771382	5.73714
1349.02	-37065.6	-8683.39	0.854923	-2.22779	-0.0892813	5.85385
1349.04	-37065.6	-8683.39	0.818683	-2.20283	-0.122245	5.94009
1349.06	-37065.6	-8683.38	0.78047	-2.1785	-0.180443	6.01147
1349.07	-37065.6	-8683.38	0.74234	-2.15779	-0.240884	6.0694
1349.09	-37065.6	-8683.38	0.708816	-2.14961	-0.294826	6.11926
1349.11	-37065.6	-8683.37	0.671613	-2.15534	-0.345692	6.17133
1349.12	-37065.6	-8683.37	0.633845	-2.17604	-0.392378	6.21859
1349.14	-37065.5	-8683.37	0.597767	-2.19964	-0.419958	6.25865
1349.16	-37065.5	-8683.37	0.559019	-2.22465	-0.423299	6.29041
1349.18	-37065.5	-8683.36	0.522104	-2.24309	-0.396791	6.31081
1349.19	-37065.5	-8683.36	0.482868	-2.25786	-0.351727	6.31859
1349.21	-37065.5	-8683.36	0.443353	-2.26233	-0.328915	6.31835
1349.23	-37065.5	-8683.36	0.406378	-2.27047	-0.315194	6.30226
1349.24	-37065.5	-8683.35	0.369971	-2.24828	-0.302594	6.26117
1349.26	-37065.5	-8683.35	0.331277	-2.17981	-0.249889	6.15803
1349.28	-37065.5	-8683.35	0.293905	-2.02861	-0.203232	5.99612
1349.3	-37065.5	-8683.35	0.26357	-1.8288	-0.131821	5.78904
1349.31	-37065.5	-8683.35	0.231794	-1.6145	-0.0701865	5.56181
1349.33	-37065.5	-8683.35	0.204761	-1.4551	-0.0123653	5.35988
1349.35	-37065.5	-8683.34	0.181355	-1.29761	0.00907766	5.15728
1349.36	-37065.5	-8683.34	0.16	-1.07667	0.0133333	4.89651
1349.38	-37065.5	-8683.34	0.146667	-0.793333	-0.03	4.59368
1349.4	-37065.5	-8683.34	0.136667	-0.466667	0.02	4.25926
1349.41	-37065.5	-8683.34	0.133128	-0.146321	0.06483	3.91845
1349.43	-37065.5	-8683.34	0.129973	0.0952692	0.0691629	3.64931
1349.45	-37065.5	-8683.34	0.133714	0.269231	0.049233	3.43026
1349.47	-37065.4	-8683.34	0.140766	0.411674	0.0607901	3.24526
1349.48	-37065.5	-8683.34	0.14768	0.516958	0.0713197	3.10242
1349.5	-37065.4	-8683.34	0.157865	0.591697	-0.0251085	2.98359
1349.52	-37065.5	-8683.33	0.16894	0.656504	-0.0675327	2.88618
1349.53	-37065.4	-8683.33	0.181994	0.699988	0.00210579	2.82335
1349.55	-37065.4	-8683.33	0.191812	0.731323	0.0710787	2.78893
1349.57	-37065.4	-8683.33	0.202316	0.749767	0.063365	2.77754
1349.58	-37065.4	-8683.33	0.212825	0.758477	-0.00199828	2.77713
1349.6	-37065.4	-8683.33	0.226707	0.764207	-0.066264	2.77907
1349.62	-37065.4	-8683.33	0.240665	0.768484	-0.120326	2.77871
1349.64	-37065.4	-8683.33	0.253866	0.774613	-0.109423	2.77686
1349.65	-37065.4	-8683.32	0.267421	0.777777	-0.0378358	2.77161
1349.67	-37065.4	-8683.32	0.281738	0.780343	0.0376802	2.76384
1349.69	-37065.4	-8683.32	0.293499	0.779896	0.0487999	2.7526
1349.7	-37065.4	-8683.32	0.304722	0.780073	0.00435272	2.73686
1349.72	-37065.4	-8683.32	0.318738	0.779773	-0.0533032	2.71654
1349.74	-37065.4	-8683.31	0.333361	0.781066	-0.0908349	2.69217
1349.75	-37065.4	-8683.31	0.349494	0.784892	-0.0858543	2.66167
1349.77	-37065.4	-8683.31	0.362939	0.788443	-0.0432293	2.62121
1349.79	-37065.4	-8683.31	0.376256	0.804094	0.00125833	2.55869
1349.81	-37065.4	-8683.3	0.389777	0.88206	0.0162988	2.43658
1349.82	-37065.4	-8683.3	0.405225	1.04554	-0.00883174	2.23495
1349.84	-37065.4	-8683.29	0.423024	1.29117	-0.0519466	1.97174
1349.86	-37065.4	-8683.29	0.447803	1.59056	-0.089116	1.65089
1349.87	-37065.3	-8683.29	0.47724	1.87966	-0.105304	1.32558
1349.89	-37065.3	-8683.28	0.510609	2.14151	-0.0953436	1.02731
1349.91	-37065.3	-8683.28	0.551396	2.3983	-0.0715116	0.724843
1349.92	-37065.3	-8683.27	0.594596	2.63791	-0.0546463	0.439524
1349.94	-37065.3	-8683.27	0.639402	2.86008	-0.0562419	0.173252
1349.96	-37065.3	-8683.26	0.690868	3.09024	-0.0690328	-0.102183
1349.98	-37065.3	-8683.26	0.743918	3.30219	-0.0828034	-0.352702
1349.99	-37065.3	-8683.25	0.801696	3.47555	-0.0962064	-0.574166
1350.01	-37065.3	-8683.25	0.864912	3.63777	-0.107845	-0.785172
1350.03	-37065.3	-8683.24	0.92864	3.77303	-0.115405	-0.974394
1350.04	-37065.2	-8683.23	0.991111	3.88042	-0.119579	-1.14277
1350.06	-37065.2	-8683.23	1.06083	3.97224	-0.12004	-1.30913
1350.08	-37065.2	-8683.22	1.12857	4.0457	-0.120123	-1.44956
1350.09	-37065.2	-8683.21	1.19429	4.10143	-0.117605	-1.57162
1350.11	-37065.2	-8683.2	1.26796	4.14571	-0.110867	-1.6869
1350.13	-37065.1	-8683.19	1.33862	4.17436	-0.104089	-1.78201
1350.15	-37065.1	-8683.18	1.40814	4.18884	-0.0974817	-1.86006
1350.16	-37065.1	-8683.17	1.48236	4.19642	-0.09041	-1.9208
1350.18	-37065.1	-8683.16	1.55263	4.19687	-0.0837168	-1.96119
1350.2	-37065.1	-8683.15	1.6224	4.19052	-0.077076	-1.98476
1350.21	-37065	-8683.13	1.69667	4.18	-0.07	-2.00109
1350.23	-37065	-8683.12	1.76667	4.16667	-0.0633333	-2.01525
1350.25	-37065	-8683.11	1.83	4.15	-0.0566667	-2.0305
1350.26	-37064.9	-8683.1	1.90081	4.12525	-0.053135	-2.04791
1350.28	-37064.9	-8683.08	1.97098	4.10178	-0.0498727	-2.06775
1350.3	-37064.9	-8683.07	2.04789	4.07147	-0.050154	-2.09189
1350.32	-37064.9	-8683.05	2.12149	4.03949	-0.0536873	-2.11284
1350.33	-37064.8	-8683.04	2.18779	4.00603	-0.0573619	-2.12031
1350.35	-37064.8	-8683.02	2.25441	3.97287	-0.0638554	-2.12343
1350.37	-37064.7	-8683	2.32163	3.93895	-0.0672857	-2.12988
1350.38	-37064.7	-8682.99	2.39161	3.90003	-0.0746138	-2.14385
1350.4	-37064.7	-8682.97	2.45486	3.86328	-0.0811725	-2.15438
1350.42	-37064.6	-8682.94	2.5224	3.82434	-0.0884692	-2.16215
1350.43	-37064.6	-8682.93	2.58317	3.78856	-0.094148	-2.16219
1350.45	-37064.6	-8682.92	2.64206	3.74953	-0.0982012	-2.1604
1350.47	-37064.5	-8682.89	2.70795	3.7044	-0.104521	-2.15529
1350.49	-37064.5	-8682.88	2.76983	3.66425	-0.108404	-2.14716
1350.5	-37064.4	-8682.85	2.8396	3.62108	-0.114721	-2.1277
1350.52	-37064.4	-8682.82	2.90161	3.58514	-0.117751	-2.09597
1350.54	-37064.3	-8682.82	2.95976	3.56632	-0.121239	-2.06275
1350.55	-37064.3	-8682.79	3.01875	3.56948	-0.124364	-2.03687
1350.57	-37064.3	-8682.76	3.08197	3.58259	-0.129207	-2.02274
1350.59	-37064.2	-8682.74	3.14089	3.59323	-0.135919	-2.01635
1350.6	-37064.2	-8682.72	3.20296	3.59961	-0.14387	-2.00999
1350.62	-37064.1	-8682.69	3.26506	3.60548	-0.156149	-2.00141
1350.64	-37064.1	-8682.67	3.32599	3.60699	-0.169606	-1.99212
1350.66	-37064	-8682.64	3.39031	3.60567	-0.183165	-1.97884
1350.67	-37064	-8682.62	3.45214	3.59856	-0.198302	-1.95989
1350.69	-37063.9	-8682.6	3.51133	3.58713	-0.217823	-1.93418
1350.71	-37063.8	-8682.56	3.57369	3.56904	-0.24649	-1.901
1350.72	-37063.8	-8682.54	3.63609	3.54845	-0.278185	-1.86235
1350.74	-37063.7	-8682.51	3.69277	3.52527	-0.305858	-1.81942
1350.76	-37063.7	-8682.48	3.75401	3.49482	-0.33184	-1.76312
1350.77	-37063.6	-8682.46	3.81586	3.46204	-0.352642	-1.70078
1350.79	-37063.6	-8682.43	3.87532	3.42663	-0.377734	-1.63591
1350.81	-37063.5	-8682.4	3.93581	3.38831	-0.416768	-1.56981
1350.83	-37063.4	-8682.37	3.99388	3.34831	-0.462643	-1.50882
1350.84	-37063.4	-8682.34	4.04742	3.309	-0.511593	-1.45465
1350.86	-37063.3	-8682.3	4.10339	3.26417	-0.562552	-1.39259
1350.88	-37063.3	-8682.27	4.15771	3.22021	-0.603644	-1.327
1350.89	-37063.2	-8682.25	4.21042	3.1747	-0.653726	-1.25999
1350.91	-37063.1	-8682.21	4.26677	3.12551	-0.736183	-1.19319
1350.93	-37063.1	-8682.17	4.32074	3.07543	-0.837686	-1.13216
1350.94	-37063	-8682.15	4.3738	3.02572	-0.94561	-1.07548
1350.96	-37062.9	-8682.1	4.42738	2.97291	-1.03671	-1.01821
1350.98	-37062.9	-8682.06	4.47466	2.92216	-1.12066	-0.970485
1351	-37062.8	-8682.04	4.52102	2.87605	-1.20183	-0.922285
1351.01	-37062.7	-8681.98	4.57035	2.81987	-1.31629	-0.866273
1351.03	-37062.7	-8681.95	4.62052	2.76694	-1.43279	-0.80525
1351.05	-37062.6	-8681.91	4.66716	2.69451	-1.55972	-0.746529
1351.06	-37062.5	-8681.87	4.71667	2.62	-1.66333	-0.684096
1351.08	-37062.5	-8681.83	4.76	2.54667	-1.75	-0.631808
1351.1	-37062.4	-8681.79	4.80333	2.48333	-1.80667	-0.578431
1351.11	-37062.3	-8681.74	4.84575	2.40878	-1.88487	-0.525351
1351.13	-37062.2	-8681.7	4.88565	2.33617	-1.97251	-0.480261
1351.15	-37062.2	-8681.66	4.92578	2.2765	-2.0794	-0.449689
1351.17	-37062.1	-8681.59	4.96834	2.22131	-2.16946	-0.437306
1351.18	-37062	-8681.56	5.00741	2.18624	-2.22715	-0.439989
1351.2	-37062	-8681.51	5.04098	2.15717	-2.237	-0.452672
1351.22	-37061.9	-8681.46	5.07998	2.13605	-2.23515	-0.468021
1351.23	-37061.8	-8681.4	5.11676	2.10746	-2.23717	-0.484135
1351.25	-37061.8	-8681.36	5.15719	2.06969	-2.2883	-0.499877
1351.27	-37061.7	-8681.28	5.19479	2.0314	-2.36683	-0.515924
1351.28	-37061.6	-8681.24	5.22817	1.98752	-2.47157	-0.523278
1351.3	-37061.5	-8681.19	5.26582	1.92486	-2.60521	-0.529992
1351.32	-37061.5	-8681.12	5.3045	1.86914	-2.71635	-0.544055
1351.34	-37061.4	-8681.08	5.34001	1.83554	-2.75804	-0.569677
1351.35	-37061.3	-8681.02	5.37313	1.80591	-2.75651	-0.591856
1351.37	-37061.3	-8680.95	5.40627	1.75825	-2.78437	-0.602758
1351.39	-37061.2	-8680.89	5.43733	1.70367	-2.86773	-0.604392
1351.4	-37061.1	-8680.83	5.46752	1.65449	-2.97359	-0.610561
1351.42	-37061	-8680.76	5.50091	1.61129	-3.06381	-0.625248
1351.44	-37061	-8680.71	5.53105	1.57409	-3.1155	-0.64446
1351.45	-37060.9	-8680.65	5.55976	1.54006	-3.1497	-0.659955
1351.47	-37060.8	-8680.57	5.58913	1.49844	-3.19233	-0.67002
1351.49	-37060.8	-8680.5	5.61896	1.46413	-3.22197	-0.677883
1351.51	-37060.7	-8680.43	5.64946	1.44374	-3.23136	-0.693213
1351.52	-37060.6	-8680.35	5.67805	1.44778	-3.21785	-0.721705
1351.54	-37060.6	-8680.29	5.70895	1.47152	-3.19329	-0.759289
1351.56	-37060.5	-8680.21	5.74206	1.50282	-3.16293	-0.791801
1351.57	-37060.4	-8680.12	5.77485	1.52417	-3.13429	-0.804418
1351.59	-37060.4	-8680.07	5.80405	1.53781	-3.10478	-0.786354
1351.61	-37060.3	-8679.98	5.83521	1.5516	-3.06732	-0.738868
1351.62	-37060.2	-8679.9	5.86823	1.56565	-3.02763	-0.672858
1351.64	-37060.2	-8679.84	5.90136	1.57664	-2.98591	-0.602775
1351.66	-37060.1	-8679.75	5.93629	1.58666	-2.93859	-0.529458
1351.68	-37060	-8679.67	5.97038	1.59906	-2.88412	-0.464987
1351.69	-37060	-8679.6	6.0033	1.61482	-2.8212	-0.413298
1351.71	-37059.9	-8679.5	6.03831	1.63268	-2.74319	-0.370852
1351.73	-37059.8	-8679.43	6.07263	1.649	-2.65781	-0.342474
1351.74	-37059.8	-8679.35	6.10259	1.67076	-2.56041	-0.326317
1351.76	-37059.7	-8679.27	6.13703	1.69751	-2.43196	-0.325602
1351.78	-37059.6	-8679.18	6.17092	1.7342	-2.28771	-0.335817
1351.79	-37059.6	-8679.09	6.20398	1.76134	-2.15263	-0.356656
1351.81	-37059.5	-8679.02	6.23906	1.79668	-1.99432	-0.376778
1351.83	-37059.4	-8678.91	6.27572	1.81199	-1.87126	-0.396652
1351.85	-37059.4	-8678.84	6.31218	1.8282	-1.78139	-0.412683
1351.86	-37059.3	-8678.76	6.35115	1.8421	-1.6567	-0.438404
1351.88	-37059.2	-8678.66	6.38481	1.87158	-1.44436	-0.466664
1351.9	-37059.2	-8678.57	6.41786	1.89545	-1.19728	-0.497216
1351.91	-37059.1	-8678.49	6.45667	1.91333	-0.983333	-0.522876
1351.93	-37059	-8678.39	6.49333	1.92	-0.803333	-0.544662
1351.95	-37059	-8678.31	6.53	1.93333	-0.6	-0.561002
1351.96	-37058.9	-8678.22	6.56531	1.93659	-0.450644	-0.574677
1351.98	-37058.8	-8678.12	6.59874	1.93302	-0.36356	-0.582136
1352	-37058.8	-8678.04	6.63545	1.93014	-0.193531	-0.592252
1352.02	-37058.7	-8677.93	6.67098	1.93778	0.0747388	-0.606163
1352.03	-37058.6	-8677.85	6.70731	1.94338	0.336884	-0.616224
1352.05	-37058.6	-8677.77	6.74103	1.93483	0.483517	-0.617288
1352.07	-37058.5	-8677.68	6.77981	1.91737	0.629825	-0.610761
1352.08	-37058.4	-8677.58	6.81197	1.9039	0.737648	-0.603671
1352.1	-37058.3	-8677.51	6.84224	1.88754	0.827089	-0.599204
1352.12	-37058.3	-8677.41	6.87377	1.87192	0.889571	-0.591931
1352.13	-37058.2	-8677.31	6.90425	1.84772	0.943206	-0.579822
1352.15	-37058.1	-8677.24	6.93774	1.81785	0.979788	-0.553766
1352.17	-37058	-8677.15	6.96897	1.77343	0.960828	-0.518627
1352.19	-37057.9	-8677.04	6.99863	1.73158	0.920962	-0.483997
1352.2	-37057.9	-8676.97	7.02949	1.69078	0.876341	-0.456696
1352.22	-37057.8	-8676.88	7.05994	1.64968	0.822722	-0.432394
1352.24	-37057.7	-8676.78	7.08583	1.60588	0.745726	-0.404665
1352.25	-37057.6	-8676.69	7.11327	1.55009	0.649752	-0.367723
1352.27	-37057.5	-8676.59	7.14141	1.49277	0.572715	-0.325206
1352.29	-37057.5	-8676.52	7.1664	1.43906	0.537456	-0.284322
1352.3	-37057.4	-8676.44	7.19006	1.37867	0.523381	-0.23621
1352.32	-37057.3	-8676.34	7.21479	1.30773	0.49198	-0.182773
1352.34	-37057.2	-8676.24	7.23609	1.24306	0.429612	-0.130359
1352.36	-37057.1	-8676.16	7.25693	1.18243	0.336355	-0.0799524
1352.37	-37057.1	-8676.06	7.27557	1.12958	0.230429	-0.0352289
1352.39	-37057	-8675.96	7.29375	1.08115	0.126103	0.00534827
1352.41	-37056.9	-8675.89	7.31295	1.02547	0.0998564	0.0519524
1352.42	-37056.8	-8675.8	7.33012	0.964365	0.176726	0.102883
1352.44	-37056.7	-8675.7	7.34465	0.905979	0.310907	0.150433
1352.46	-37056.6	-8675.62	7.35829	0.853433	0.426303	0.194227
1352.47	-37056.5	-8675.52	7.37207	0.807822	0.493237	0.229444
1352.49	-37056.5	-8675.43	7.38518	0.769133	0.530979	0.257082
1352.51	-37056.4	-8675.35	7.39921	0.734992	0.536699	0.279905
1352.53	-37056.3	-8675.24	7.41275	0.711912	0.520135	0.296086
1352.54	-37056.2	-8675.15	7.42626	0.694133	0.496443	0.305289
1352.56	-37056.1	-8675.07	7.43772	0.685877	0.477189	0.302698
1352.58	-37056	-8674.97	7.44739	0.69752	0.460654	0.280972
1352.59	-37055.9	-8674.89	7.46008	0.732709	0.44225	0.233398
1352.61	-37055.8	-8674.81	7.47392	0.807977	0.413082	0.157086
1352.63	-37055.7	-8674.7	7.49069	0.891942	0.373938	0.0671846
1352.64	-37055.7	-8674.61	7.50382	0.977898	0.329747	-0.0229583
1352.66	-37055.6	-8674.53	7.52425	1.06367	0.264876	-0.115939
1352.68	-37055.5	-8674.42	7.54135	1.14151	0.197855	-0.197092
1352.7	-37055.4	-8674.34	7.56085	1.2093	0.128473	-0.269595
1352.71	-37055.3	-8674.26	7.58203	1.26704	0.0572771	-0.335301
1352.73	-37055.2	-8674.15	7.60529	1.31102	-0.00345698	-0.387332
1352.75	-37055.1	-8674.06	7.62858	1.34803	-0.0539334	-0.428087
1352.76	-37055	-8673.97	7.65333	1.37667	-0.0966667	-0.461874
1352.78	-37054.9	-8673.86	7.67667	1.39333	-0.13	-0.48366
1352.8	-37054.8	-8673.77	7.7	1.40333	-0.153333	-0.498911
1352.81	-37054.8	-8673.68	7.72476	1.40688	-0.15662	-0.510368
1352.83	-37054.7	-8673.57	7.74801	1.41002	-0.156741	-0.517748
1352.85	-37054.6	-8673.5	7.77144	1.4063	-0.16037	-0.520735
1352.87	-37054.5	-8673.4	7.79618	1.39915	-0.167306	-0.519296
1352.88	-37054.4	-8673.29	7.81935	1.39264	-0.170225	-0.515885
1352.9	-37054.3	-8673.2	7.84288	1.38558	-0.169492	-0.511379
1352.92	-37054.2	-8673.11	7.86758	1.37482	-0.16179	-0.505368
1352.93	-37054.1	-8673	7.8907	1.36482	-0.150972	-0.499006
1352.95	-37054	-8672.91	7.91433	1.35532	-0.132926	-0.493442
1352.97	-37053.9	-8672.81	7.93898	1.34793	-0.112592	-0.486315
1352.98	-37053.8	-8672.71	7.96204	1.33759	-0.107899	-0.478279
1353	-37053.8	-8672.62	7.9858	1.32758	-0.125274	-0.4681
1353.02	-37053.6	-8672.53	8.01032	1.31681	-0.158978	-0.457953
1353.04	-37053.5	-8672.41	8.03358	1.30782	-0.200713	-0.450127
1353.05	-37053.5	-8672.32	8.05646	1.3013	-0.2558	-0.448038
1353.07	-37053.4	-8672.22	8.0772	1.29436	-0.349628	-0.456296
1353.09	-37053.3	-8672.12	8.09672	1.28711	-0.454313	-0.474837
1353.1	-37053.2	-8672.03	8.11847	1.27496	-0.590303	-0.501658
1353.12	-37053.1	-8671.92	8.14314	1.26231	-0.736979	-0.531556
1353.14	-37053	-8671.81	8.16634	1.25191	-0.864579	-0.559405
1353.15	-37052.9	-8671.72	8.189	1.24603	-0.970383	-0.588413
1353.17	-37052.8	-8671.61	8.2095	1.24588	-1.08823	-0.615309
1353.19	-37052.7	-8671.51	8.22928	1.2399	-1.24122	-0.633932
1353.21	-37052.6	-8671.41	8.25	1.2241	-1.43349	-0.641447
1353.22	-37052.5	-8671.29	8.27075	1.20188	-1.59542	-0.640757
1353.24	-37052.4	-8671.19	8.29043	1.18593	-1.67911	-0.637618
1353.26	-37052.3	-8671.1	8.31126	1.1726	-1.70333	-0.635011
1353.27	-37052.2	-8670.97	8.33191	1.15868	-1.70311	-0.631645
1353.29	-37052.1	-8670.86	8.3516	1.14569	-1.72039	-0.626589
1353.31	-37052.1	-8670.77	8.37252	1.13136	-1.75132	-0.620173
1353.32	-37052	-8670.64	8.39307	1.12001	-1.76897	-0.613267
1353.34	-37051.9	-8670.54	8.41281	1.10995	-1.76449	-0.607578
1353.36	-37051.8	-8670.45	8.43369	1.10213	-1.7332	-0.601903
1353.38	-37051.7	-8670.32	8.4546	1.0932	-1.68545	-0.596424
1353.39	-37051.6	-8670.21	8.4714	1.08265	-1.62943	-0.590266
1353.41	-37051.5	-8670.11	8.49186	1.07489	-1.55746	-0.583295
1353.43	-37051.4	-8669.98	8.50934	1.06816	-1.48847	-0.576735
1353.44	-37051.3	-8669.87	8.52868	1.06188	-1.42435	-0.569492
1353.46	-37051.2	-8669.77	8.54676	1.05196	-1.36836	-0.560533
1353.48	-37051.1	-8669.64	8.56669	1.04169	-1.32647	-0.550735
1353.49	-37051.1	-8669.53	8.58345	1.03189	-1.29189	-0.54163
1353.51	-37051	-8669.42	8.60432	1.02108	-1.2661	-0.536194
1353.53	-37050.9	-8669.29	8.6213	1.01405	-1.24253	-0.537448
1353.55	-37050.8	-8669.18	8.64099	1.00745	-1.22253	-0.546482
1353.56	-37050.7	-8669.08	8.65901	1.00049	-1.19816	-0.560137
1353.58	-37050.6	-8668.94	8.6757	0.990608	-1.17461	-0.57532
1353.6	-37050.5	-8668.84	8.69232	0.980605	-1.15444	-0.594351
1353.61	-37050.4	-8668.73	8.71	0.97	-1.13667	-0.62854
1353.63	-37050.3	-8668.59	8.72667	0.96	-1.12	-0.679739
1353.65	-37050.2	-8668.48	8.74333	0.95	-1.1	-0.750545
1353.66	-37050.2	-8668.37	8.76102	0.942939	-1.07524	-0.842073
1353.68	-37050.1	-8668.23	8.77763	0.936317	-1.05194	-0.930966
1353.7	-37050	-8668.12	8.79436	0.92944	-1.02479	-1.0108
1353.72	-37049.9	-8668.01	8.81201	0.918993	-0.988954	-1.07265
1353.73	-37049.8	-8667.87	8.82868	0.912534	-0.95248	-1.11533
1353.75	-37049.7	-8667.77	8.84505	0.90617	-0.9199	-1.14599
1353.77	-37049.6	-8667.65	8.85954	0.902294	-0.896778	-1.16853
1353.78	-37049.5	-8667.51	8.87578	0.895914	-0.885496	-1.17723
1353.8	-37049.4	-8667.4	8.88961	0.892363	-0.883312	-1.17704
1353.82	-37049.3	-8667.28	8.9068	0.885001	-0.883014	-1.17173
1353.83	-37049.2	-8667.14	8.92018	0.878341	-0.878405	-1.16512
1353.85	-37049.2	-8667.03	8.93752	0.872264	-0.872555	-1.15856
1353.87	-37049.1	-8666.91	8.95517	0.86907	-0.87492	-1.15137
1353.89	-37049	-8666.77	8.97077	0.865684	-0.881973	-1.1438
1353.9	-37048.9	-8666.67	8.98412	0.862305	-0.888958	-1.13573
1353.92	-37048.8	-8666.54	8.99797	0.858781	-0.894488	-1.12639
1353.94	-37048.7	-8666.4	9.01217	0.855567	-0.899278	-1.11532
1353.95	-37048.6	-8666.29	9.02958	0.85189	-0.902971	-1.09708
1353.97	-37048.5	-8666.16	9.04721	0.849691	-0.898076	-1.06864
1353.99	-37048.4	-8666.03	9.06232	0.850072	-0.886616	-1.02948
1354	-37048.4	-8665.91	9.07584	0.850019	-0.862728	-0.97856
1354.02	-37048.3	-8665.78	9.08939	0.849838	-0.829419	-0.923928
1354.04	-37048.2	-8665.65	9.10448	0.850629	-0.795494	-0.874821
1354.06	-37048.1	-8665.54	9.12	0.846499	-0.764302	-0.823878
1354.07	-37048	-8665.4	9.13553	0.829268	-0.724906	-0.769886
1354.09	-37047.9	-8665.27	9.15056	0.798966	-0.676091	-0.713629
1354.11	-37047.8	-8665.16	9.16433	0.755638	-0.620392	-0.651825
1354.12	-37047.7	-8665.02	9.17631	0.712418	-0.577529	-0.592981
1354.14	-37047.6	-8664.89	9.18544	0.674601	-0.540563	-0.544741
1354.16	-37047.6	-8664.78	9.19809	0.640981	-0.49912	-0.503857
1354.17	-37047.5	-8664.63	9.2124	0.609981	-0.47023	-0.471625
1354.19	-37047.4	-8664.51	9.22314	0.584519	-0.450068	-0.443859
1354.21	-37047.3	-8664.39	9.23386	0.562282	-0.412569	-0.413117
1354.23	-37047.2	-8664.24	9.24124	0.546914	-0.353814	-0.376732
1354.24	-37047.1	-8664.12	9.25048	0.533794	-0.303544	-0.334333
1354.26	-37047	-8664	9.25829	0.522397	-0.276843	-0.283558
1354.28	-37046.9	-8663.85	9.2675	0.512086	-0.265545	-0.23292
1354.29	-37046.8	-8663.73	9.27765	0.504875	-0.256741	-0.180375
1354.31	-37046.8	-8663.62	9.28808	0.49773	-0.266439	-0.118267
1354.33	-37046.6	-8663.46	9.29848	0.493795	-0.288799	-0.0537035
1354.34	-37046.6	-8663.35	9.30553	0.490642	-0.315573	0.00952476
1354.36	-37046.5	-8663.23	9.31254	0.487061	-0.337635	0.071681
1354.38	-37046.4	-8663.08	9.31908	0.483765	-0.357768	0.12314
1354.4	-37046.3	-8662.95	9.32873	0.480231	-0.374884	0.167871
1354.41	-37046.2	-8662.84	9.33937	0.479971	-0.386445	0.215016
1354.43	-37046.1	-8662.68	9.34951	0.480008	-0.380853	0.263948
1354.45	-37046	-8662.57	9.35628	0.479997	-0.361376	0.315923
1354.46	-37045.9	-8662.44	9.36333	0.48	-0.336667	0.37146
1354.48	-37045.8	-8662.29	9.37	0.48	-0.31	0.418301
1354.5	-37045.8	-8662.17	9.38	0.48	-0.273333	0.465142
1354.51	-37045.7	-8662.05	9.39063	0.476266	-0.212905	0.517205
1354.53	-37045.6	-8661.89	9.40047	0.465898	-0.153479	0.565863
1354.55	-37045.5	-8661.77	9.40705	0.448701	-0.099912	0.60668
1354.57	-37045.4	-8661.65	9.41416	0.423768	-0.040205	0.638695
1354.58	-37045.3	-8661.49	9.42075	0.400614	0.00914248	0.670583
1354.6	-37045.2	-8661.39	9.42755	0.372636	0.0589228	0.71193
1354.62	-37045.1	-8661.25	9.43418	0.327064	0.105013	0.774516
1354.63	-37045	-8661.11	9.43715	0.25998	0.1561	0.850063
1354.65	-37044.9	-8660.99	9.44075	0.1735	0.203403	0.943873
1354.67	-37044.8	-8660.85	9.4435	0.0652203	0.227022	1.05613
1354.68	-37044.7	-8660.71	9.44366	-0.0261776	0.233927	1.14474
1354.7	-37044.6	-8660.59	9.44457	-0.0703618	0.229974	1.19306
1354.72	-37044.5	-8660.44	9.43928	-0.199349	0.216989	1.32617
1354.74	-37044.5	-8660.33	9.43984	-0.227348	0.202152	1.36789
1354.75	-37044.4	-8660.2	9.43512	-0.272234	0.176925	1.41171
1354.77	-37044.3	-8660.04	9.42802	-0.295904	0.147721	1.44131
1354.79	-37044.2	-8659.94	9.42117	-0.308796	0.118717	1.45512
1354.8	-37044.1	-8659.8	9.4156	-0.310021	0.0914881	1.46046
1354.82	-37044	-8659.65	9.41104	-0.309934	0.0653478	1.46078
1354.84	-37043.9	-8659.55	9.40543	-0.310242	0.0471636	1.46079
1354.85	-37043.8	-8659.41	9.40093	-0.308945	0.0318878	1.46079
1354.87	-37043.7	-8659.26	9.39516	-0.305497	0.025665	1.46077
1354.89	-37043.7	-8659.16	9.39068	-0.30062	0.0278991	1.46083
1354.91	-37043.6	-8659.01	9.38516	-0.295086	0.0316602	1.46054
1354.92	-37043.4	-8658.87	9.3802	-0.290612	0.0341276	1.4582
1354.94	-37043.4	-8658.76	9.37511	-0.282847	0.0425967	1.45136
1354.96	-37043.3	-8658.62	9.37007	-0.268062	0.0657591	1.43547
1354.97	-37043.2	-8658.48	9.36458	-0.240845	0.0972302	1.40734
1354.99	-37043.1	-8658.37	9.36139	-0.198904	0.132248	1.36734
1355.01	-37043	-8658.22	9.35975	-0.141482	0.170913	1.31514
1355.02	-37042.9	-8658.09	9.36007	-0.0841837	0.206854	1.26045
1355.04	-37042.8	-8657.99	9.35998	-0.0353734	0.238927	1.21124
1355.06	-37042.7	-8657.83	9.36	0.00902309	0.276217	1.16428
1355.08	-37042.6	-8657.7	9.36	0.0462345	0.313581	1.12626
1355.09	-37042.6	-8657.6	9.35998	0.0723322	0.35262	1.09727
1355.11	-37042.4	-8657.45	9.36007	0.0939935	0.3901	1.0735
1355.13	-37042.4	-8657.31	9.35973	0.112422	0.420919	1.05525
1355.14	-37042.3	-8657.21	9.36219	0.124446	0.430732	1.04437
1355.16	-37042.2	-8657.06	9.36579	0.129649	0.42589	1.03963
1355.18	-37042.1	-8656.92	9.36954	0.129941	0.410795	1.03918
1355.19	-37042	-8656.82	9.36986	0.132028	0.39433	1.03802
1355.21	-37041.9	-8656.67	9.37259	0.1407	0.371664	1.03069
1355.23	-37041.8	-8656.54	9.37613	0.161495	0.339957	1.01208
1355.25	-37041.7	-8656.43	9.37937	0.196134	0.298167	0.982498
1355.26	-37041.6	-8656.28	9.38296	0.23843	0.251801	0.941867
1355.28	-37041.5	-8656.15	9.38613	0.27854	0.211318	0.899449
1355.3	-37041.4	-8656.05	9.39245	0.323752	0.168882	0.852595
1355.31	-37041.3	-8655.89	9.39963	0.382946	0.119514	0.795491
1355.33	-37041.2	-8655.77	9.40616	0.446272	0.075629	0.734549
1355.35	-37041.1	-8655.66	9.41615	0.509613	0.0416025	0.672554
1355.36	-37041	-8655.5	9.42333	0.57	0.02	0.611111
1355.38	-37040.9	-8655.38	9.43333	0.616667	0.00666667	0.561002
1355.4	-37040.9	-8655.27	9.44333	0.656667	0.00333333	0.515251
1355.42	-37040.8	-8655.1	9.45751	0.702828	0.00364403	0.465389
1355.43	-37040.7	-8654.99	9.47077	0.753166	0.0179993	0.41297
1355.45	-37040.6	-8654.87	9.48413	0.810067	0.0488439	0.357131
1355.47	-37040.5	-8654.71	9.49852	0.866434	0.0877865	0.29984
1355.48	-37040.4	-8654.6	9.5153	0.914845	0.124423	0.251595
1355.5	-37040.3	-8654.48	9.53204	0.955573	0.160396	0.203175
1355.52	-37040.2	-8654.32	9.54974	1.00948	0.193722	0.152831
1355.53	-37040.1	-8654.21	9.56607	1.05247	0.236927	0.112607
1355.55	-37040	-8654.08	9.58364	1.07223	0.273681	0.0871608
1355.57	-37039.9	-8653.93	9.6042	1.07631	0.310152	0.07497
1355.59	-37039.8	-8653.81	9.62113	1.07937	0.331689	0.0651428
1355.6	-37039.7	-8653.68	9.64099	1.09717	0.356049	0.0517271
1355.62	-37039.6	-8653.53	9.65896	1.11069	0.379334	0.0344109
1355.64	-37039.5	-8653.42	9.67922	1.12315	0.392902	0.0197326
1355.65	-37039.4	-8653.28	9.69947	1.1332	0.397134	0.00588021
1355.67	-37039.3	-8653.13	9.72082	1.14274	0.395882	-0.00622702
1355.69	-37039.2	-8653.02	9.73914	1.14888	0.391185	-0.0165514
1355.7	-37039.1	-8652.88	9.75722	1.15586	0.384335	-0.0264919
1355.72	-37039	-8652.73	9.7782	1.16272	0.376045	-0.0369365
1355.74	-37038.9	-8652.63	9.79939	1.16964	0.366181	-0.0457903
1355.76	-37038.8	-8652.48	9.8224	1.17499	0.354239	-0.0531464
1355.77	-37038.7	-8652.33	9.84281	1.17843	0.341462	-0.0589368
1355.79	-37038.6	-8652.22	9.86262	1.18029	0.332626	-0.0627779
1355.81	-37038.5	-8652.08	9.8833	1.17991	0.330782	-0.0646792
1355.82	-37038.4	-8651.93	9.90418	1.18011	0.336603	-0.0631423
1355.84	-37038.3	-8651.82	9.92338	1.17967	0.344836	-0.0613744
1355.86	-37038.2	-8651.67	9.94651	1.18174	0.356815	-0.0607382
1355.87	-37038.1	-8651.52	9.96887	1.18502	0.374807	-0.0623463
1355.89	-37038	-8651.42	9.98828	1.19063	0.394963	-0.0632907
1355.91	-37037.9	-8651.26	10.0089	1.1956	0.416153	-0.0634029
1355.93	-37037.8	-8651.12	10.032	1.19905	0.434199	-0.0612401
1355.94	-37037.7	-8651.01	10.053	1.20021	0.452457	-0.0578906
1355.96	-37037.6	-8650.85	10.0737	1.19995	0.474067	-0.0536269
1355.98	-37037.5	-8650.7	10.0943	1.20001	0.492128	-0.0498834
1355.99	-37037.4	-8650.59	10.1139	1.20002	0.506718	-0.0467578
1356.01	-37037.3	-8650.43	10.1351	1.19994	0.51518	-0.043292
1356.03	-37037.2	-8650.29	10.1552	1.20025	0.522006	-0.0399644
1356.04	-37037.1	-8650.18	10.1775	1.19758	0.525884	-0.0367607
1356.06	-37037	-8650.02	10.2026	1.194	0.529716	-0.0332192
1356.08	-37036.9	-8649.89	10.2233	1.1903	0.527622	-0.0308489
1356.1	-37036.8	-8649.78	10.2431	1.1902	0.521425	-0.0287057
1356.11	-37036.7	-8649.6	10.264	1.18699	0.511444	-0.0264721
1356.13	-37036.6	-8649.47	10.2874	1.18664	0.49825	-0.0232317
1356.15	-37036.5	-8649.36	10.3076	1.18646	0.484962	-0.0209094
1356.16	-37036.3	-8649.18	10.3288	1.18987	0.470785	-0.0196096
1356.18	-37036.2	-8649.06	10.3489	1.18995	0.457577	-0.0206269
1356.2	-37036.1	-8648.94	10.3688	1.1931	0.438057	-0.0216819
1356.21	-37036	-8648.76	10.39	1.19667	0.413333	-0.0239651
1356.23	-37035.9	-8648.64	10.41	1.2	0.393333	-0.0250545
1356.25	-37035.8	-8648.52	10.4333	1.2	0.38	-0.0272331
1356.27	-37035.7	-8648.34	10.4545	1.19987	0.372989	-0.0272199
1356.28	-37035.6	-8648.22	10.4745	1.19655	0.366173	-0.0272184
1356.3	-37035.5	-8648.1	10.4947	1.19669	0.35601	-0.0273056
1356.32	-37035.4	-8647.92	10.5196	1.19671	0.345634	-0.0297387
1356.33	-37035.3	-8647.81	10.5424	1.19644	0.339494	-0.0317042
1356.35	-37035.2	-8647.67	10.5624	1.19288	0.336329	-0.0314886
1356.37	-37035	-8647.49	10.5837	1.18941	0.332438	-0.0302532
1356.38	-37034.9	-8647.38	10.6035	1.18609	0.325075	-0.0293833
1356.4	-37034.8	-8647.24	10.6237	1.18272	0.31481	-0.0292864
1356.42	-37034.7	-8647.08	10.6448	1.17918	0.304068	-0.0280601
1356.44	-37034.6	-8646.95	10.6646	1.17594	0.295123	-0.026881
1356.45	-37034.5	-8646.81	10.685	1.17234	0.287421	-0.0263057
1356.47	-37034.4	-8646.65	10.706	1.16986	0.271378	-0.0273592
1356.49	-37034.3	-8646.53	10.7258	1.16938	0.249447	-0.0272716
1356.5	-37034.1	-8646.38	10.7463	1.16554	0.221394	-0.0269245
1356.52	-37034	-8646.21	10.767	1.16216	0.194828	-0.0260541
1356.54	-37033.9	-8646.1	10.788	1.15882	0.171099	-0.0259789
1356.55	-37033.8	-8645.95	10.8111	1.15549	0.143328	-0.0242386
1356.57	-37033.7	-8645.78	10.8316	1.15164	0.115266	-0.0222642
1356.59	-37033.6	-8645.66	10.8514	1.14998	0.0902974	-0.02159
1356.61	-37033.5	-8645.51	10.8721	1.14887	0.0664783	-0.022391
1356.62	-37033.3	-8645.35	10.8929	1.14498	0.0427565	-0.022236
1356.64	-37033.2	-8645.23	10.9126	1.14182	0.02777	-0.0190477
1356.66	-37033.1	-8645.08	10.9333	1.13833	0.0197269	-0.0127388
1356.67	-37033	-8644.91	10.9544	1.13488	0.0144291	-0.00458473
1356.69	-37032.9	-8644.8	10.972	1.1316	0.0128584	0.00297283
1356.71	-37032.8	-8644.63	10.991	1.1281	0.0150133	0.0102763
1356.72	-37032.6	-8644.47	11.012	1.12478	0.0187649	0.0170112
1356.74	-37032.6	-8644.35	11.0316	1.12102	0.0216839	0.0229263
1356.76	-37032.4	-8644.18	11.0525	1.12005	0.027052	0.0279032
1356.78	-37032.3	-8644.03	11.0731	1.11816	0.0363677	0.0316524
1356.79	-37032.2	-8643.91	11.0928	1.11422	0.0464351	0.0342892
1356.81	-37032.1	-8643.73	11.1138	1.11295	0.0568812	0.0350723
1356.83	-37031.9	-8643.58	11.1342	1.11546	0.0671146	0.0339851
1356.84	-37031.9	-8643.46	11.154	1.11941	0.0769979	0.0342606
1356.86	-37031.7	-8643.29	11.175	1.11986	0.0874693	0.0371179
1356.88	-37031.6	-8643.14	11.1954	1.12248	0.0978856	0.0416797
1356.89	-37031.5	-8643.02	11.2152	1.12554	0.105372	0.0434648
