# Supplementary material for: Extraction of driving behavior primitives considering driver expectation and vehicle dynamics
Source: PLoS One. 2025 Dec 31;20(12):e0340123. doi: 10.1371/journal.pone.0340123 (PMC12755792; doi:10.1371/journal.pone.0340123)
Supplement: S2 File — The dataset utilized in this study is organized into two main folders, categorizing driving scenarios into straight driving and turning maneuvers. These folders contain the raw, unprocessed behavioral data. For a detailed description of the variables and format within the.xlsx files, please refer to the accompanying readme.txt file. (ZIP) [file pone.0340123.s002.zip › DataSetForPimitiveExaction-2/turning/g10_w_1.xlsx]

## Sheet: Sheet1
679.563	-35122.2	-13008	14.3743	-4.27364	-0.285859	4.01124
679.58	-35122.1	-13007.8	14.3018	-4.26916	-0.300142	4.00689
679.597	-35121.9	-13007.6	14.2293	-4.26736	-0.31511	4.00599
679.614	-35121.8	-13007.4	14.1567	-4.27	-0.33	4.00871
679.631	-35121.6	-13007.3	14.0835	-4.27832	-0.344336	4.01516
679.648	-35121.5	-13007.1	14.0098	-4.29138	-0.358783	4.0253
679.665	-35121.3	-13006.9	13.9356	-4.30769	-0.374292	4.03903
679.682	-35121.1	-13006.7	13.8609	-4.32595	-0.391336	4.05608
679.699	-35121	-13006.5	13.786	-4.34549	-0.408781	4.07548
679.716	-35120.8	-13006.3	13.7112	-4.36573	-0.425157	4.09614
679.733	-35120.7	-13006.1	13.6366	-4.38604	-0.439568	4.11712
679.75	-35120.5	-13006	13.5619	-4.40543	-0.452729	4.13794
679.767	-35120.4	-13005.8	13.4867	-4.4229	-0.465635	4.1582
679.784	-35120.3	-13005.6	13.4109	-4.43789	-0.478762	4.17759
679.801	-35120.1	-13005.4	13.3348	-4.45093	-0.491341	4.19592
679.818	-35120	-13005.2	13.2588	-4.46269	-0.502426	4.21307
679.835	-35119.8	-13005.1	13.183	-4.47384	-0.511495	4.22891
679.852	-35119.7	-13004.9	13.1071	-4.48505	-0.518887	4.24337
679.869	-35119.6	-13004.7	13.0308	-4.49693	-0.525039	4.2564
679.886	-35119.4	-13004.5	12.9539	-4.50934	-0.53023	4.26773
679.903	-35119.3	-13004.4	12.8767	-4.52069	-0.534457	4.27675
679.92	-35119.2	-13004.2	12.7994	-4.52928	-0.537698	4.28281
679.937	-35119	-13004	12.7224	-4.53374	-0.540112	4.28544
679.954	-35118.9	-13003.9	12.6453	-4.53311	-0.542138	4.28446
679.971	-35118.7	-13003.7	12.5682	-4.52652	-0.544227	4.27971
679.988	-35118.6	-13003.5	12.4911	-4.51407	-0.546535	4.27075
680.005	-35118.5	-13003.4	12.414	-4.49705	-0.548851	4.25687
680.022	-35118.3	-13003.2	12.3373	-4.47679	-0.550951	4.23735
680.039	-35118.2	-13003	12.261	-4.45293	-0.552944	4.21219
680.056	-35118.1	-13002.9	12.1853	-4.42327	-0.555296	4.18221
680.073	-35118	-13002.7	12.1105	-4.38569	-0.55846	4.14822
680.09	-35117.8	-13002.5	12.0365	-4.34064	-0.562187	4.11059
680.107	-35117.7	-13002.4	11.9633	-4.29104	-0.565581	4.06929
680.124	-35117.6	-13002.2	11.8907	-4.23978	-0.567781	4.02422
680.141	-35117.5	-13002.1	11.819	-4.188	-0.568863	3.97488
680.158	-35117.3	-13001.9	11.7481	-4.13545	-0.569641	3.9204
680.175	-35117.2	-13001.7	11.6783	-4.08161	-0.570876	3.85995
680.192	-35117.1	-13001.6	11.6098	-4.02283	-0.572376	3.79316
680.209	-35117	-13001.4	11.5427	-3.95333	-0.573297	3.71994
680.226	-35116.9	-13001.3	11.4773	-3.868	-0.572895	3.63997
680.243	-35116.7	-13001.1	11.4135	-3.76888	-0.571529	3.55048
680.26	-35116.6	-13001	11.3512	-3.66219	-0.570199	3.44723
680.277	-35116.5	-13000.8	11.2901	-3.5527	-0.569775	3.32642
680.294	-35116.4	-13000.7	11.2305	-3.43284	-0.570003	3.18788
680.311	-35116.3	-13000.5	11.1732	-3.28893	-0.570067	3.0332
680.328	-35116.2	-13000.4	11.1185	-3.10968	-0.569292	2.86369
680.345	-35116.1	-13000.2	11.0669	-2.90053	-0.567962	2.67831
680.362	-35115.9	-13000.1	11.0188	-2.6739	-0.566766	2.47507
680.379	-35115.8	-12999.9	10.9744	-2.44028	-0.566184	2.25316
680.396	-35115.7	-12999.8	10.9342	-2.199	-0.565486	2.01859
680.413	-35115.6	-12999.6	10.8986	-1.9454	-0.563514	1.77979
680.43	-35115.5	-12999.5	10.8678	-1.67798	-0.559382	1.54452
680.447	-35115.4	-12999.3	10.8417	-1.4102	-0.5535	1.3172
680.464	-35115.3	-12999.2	10.82	-1.16	-0.546667	1.10131
680.481	-35115.2	-12999	10.8022	-0.941884	-0.539469	0.900449
680.498	-35115.1	-12998.9	10.7878	-0.756651	-0.531657	0.71892
680.515	-35114.9	-12998.7	10.776	-0.601674	-0.522773	0.561176
680.532	-35114.8	-12998.6	10.7663	-0.474464	-0.512654	0.430138
680.549	-35114.7	-12998.4	10.7586	-0.373004	-0.502129	0.323587
680.566	-35114.6	-12998.3	10.7527	-0.295374	-0.492235	0.238227
680.583	-35114.5	-12998.1	10.7486	-0.238843	-0.483642	0.170929
680.6	-35114.4	-12998	10.7455	-0.198395	-0.475986	0.119038
680.617	-35114.3	-12997.9	10.7429	-0.168618	-0.468723	0.0799842
680.634	-35114.2	-12997.7	10.7403	-0.145341	-0.461338	0.0512566
680.651	-35114.1	-12997.6	10.738	-0.127348	-0.453391	0.0304884
680.668	-35114	-12997.4	10.7363	-0.113855	-0.444454	0.0153372
680.685	-35113.9	-12997.3	10.7353	-0.104048	-0.434442	0.00398422
680.702	-35113.8	-12997.1	10.7343	-0.0970544	-0.423965	-0.0043308
680.719	-35113.6	-12997	10.7328	-0.0919955	-0.413711	-0.0102398
680.736	-35113.5	-12996.8	10.7305	-0.0881546	-0.403863	-0.0143357
680.753	-35113.4	-12996.7	10.728	-0.0850928	-0.393733	-0.0171438
680.77	-35113.3	-12996.5	10.7261	-0.0824029	-0.382558	-0.0191799
680.787	-35113.2	-12996.4	10.7248	-0.0798998	-0.369879	-0.0208063
680.804	-35113.1	-12996.2	10.7239	-0.077725	-0.355697	-0.0221596
680.821	-35113	-12996.1	10.7229	-0.0760412	-0.340054	-0.0233573
680.838	-35112.9	-12995.9	10.7218	-0.0748308	-0.323244	-0.0244815
680.855	-35112.8	-12995.8	10.7206	-0.073849	-0.305875	-0.0255701
680.872	-35112.7	-12995.6	10.7194	-0.0728426	-0.288559	-0.0266527
680.889	-35112.6	-12995.5	10.7183	-0.0717158	-0.271535	-0.0276243
680.906	-35112.5	-12995.3	10.7172	-0.0705436	-0.254632	-0.0282341
680.923	-35112.4	-12995.2	10.7161	-0.0694248	-0.237671	-0.0282617
680.94	-35112.2	-12995	10.715	-0.0687709	-0.220627	-0.0282382
680.957	-35112.1	-12994.9	10.7138	-0.0692835	-0.203625	-0.0293913
680.974	-35112	-12994.8	10.7126	-0.0714978	-0.186779	-0.0329713
680.991	-35111.9	-12994.6	10.7113	-0.0731736	-0.169959	-0.0401739
681.008	-35111.8	-12994.5	10.7103	-0.0698669	-0.152841	-0.0521513
681.025	-35111.7	-12994.3	10.7097	-0.0572769	-0.135129	-0.0700514
681.042	-35111.6	-12994.2	10.7097	-0.0336512	-0.116938	-0.0949806
681.059	-35111.5	-12994	10.7099	0.00103057	-0.0986649	-0.128017
681.076	-35111.4	-12993.9	10.7103	0.0466796	-0.0807512	-0.170036
681.093	-35111.3	-12993.7	10.7111	0.102439	-0.0640411	-0.219863
681.11	-35111.2	-12993.6	10.7128	0.167004	-0.0496129	-0.275133
681.127	-35111.1	-12993.4	10.7157	0.238734	-0.0384077	-0.333469
681.144	-35111	-12993.3	10.72	0.313242	-0.0302073	-0.392512
681.161	-35110.9	-12993.1	10.7256	0.384783	-0.0242201	-0.449913
681.178	-35110.8	-12993	10.7323	0.44806	-0.0197737	-0.503393
681.195	-35110.7	-12992.8	10.7401	0.500924	-0.0170416	-0.551166
681.212	-35110.6	-12992.7	10.7489	0.542547	-0.0165522	-0.59165
681.229	-35110.4	-12992.5	10.7586	0.572425	-0.018713	-0.623499
681.246	-35110.3	-12992.4	10.7689	0.591886	-0.0232348	-0.64669
681.263	-35110.2	-12992.2	10.7794	0.602906	-0.0295813	-0.661674
681.28	-35110.1	-12992.1	10.7897	0.607185	-0.0371876	-0.668986
681.297	-35110	-12991.9	10.7998	0.605109	-0.0453523	-0.669569
681.314	-35109.9	-12991.8	10.81	0.596667	-0.0533333	-0.664488
681.331	-35109.8	-12991.6	10.8203	0.582184	-0.0605725	-0.654788
681.348	-35109.7	-12991.5	10.8306	0.563316	-0.0672462	-0.641431
681.365	-35109.6	-12991.3	10.8406	0.542052	-0.0737146	-0.625358
681.382	-35109.5	-12991.2	10.85	0.520126	-0.0801283	-0.60764
681.399	-35109.4	-12991	10.859	0.498418	-0.0859361	-0.589776
681.416	-35109.3	-12990.9	10.8677	0.477624	-0.0904398	-0.573358
681.433	-35109.1	-12990.7	10.876	0.458815	-0.0933026	-0.559701
681.45	-35109	-12990.6	10.8839	0.444097	-0.0952077	-0.549343
681.467	-35108.9	-12990.4	10.8912	0.435757	-0.0970159	-0.542684
681.484	-35108.8	-12990.3	10.898	0.434933	-0.0992526	-0.539989
681.501	-35108.7	-12990.1	10.9046	0.440024	-0.101644	-0.541189
681.518	-35108.6	-12990	10.9117	0.449036	-0.103801	-0.546165
681.535	-35108.5	-12989.8	10.9195	0.460404	-0.105669	-0.554463
681.552	-35108.4	-12989.7	10.9276	0.473441	-0.107868	-0.56494
681.569	-35108.3	-12989.5	10.9357	0.487564	-0.111099	-0.576379
681.586	-35108.2	-12989.4	10.9434	0.501983	-0.116072	-0.587847
681.603	-35108.1	-12989.2	10.9513	0.515556	-0.123519	-0.598907
681.62	-35108	-12989.1	10.9597	0.527117	-0.134163	-0.609179
681.637	-35107.8	-12988.9	10.9687	0.536174	-0.148261	-0.618605
681.654	-35107.7	-12988.8	10.9779	0.543224	-0.165381	-0.627611
681.671	-35107.6	-12988.6	10.9871	0.548862	-0.185046	-0.636665
681.688	-35107.5	-12988.5	10.996	0.554288	-0.207168	-0.64651
681.705	-35107.4	-12988.3	11.005	0.561468	-0.232143	-0.658233
681.722	-35107.3	-12988.2	11.0145	0.572395	-0.260357	-0.67293
681.739	-35107.2	-12988	11.0246	0.588501	-0.291072	-0.69142
681.756	-35107.1	-12987.9	11.035	0.610618	-0.322337	-0.714218
681.773	-35107	-12987.7	11.0457	0.639493	-0.352222	-0.741786
681.79	-35106.9	-12987.6	11.0567	0.674839	-0.380461	-0.773813
681.807	-35106.8	-12987.4	11.0683	0.715409	-0.408325	-0.809269
681.824	-35106.6	-12987.3	11.0807	0.759872	-0.43704	-0.847087
681.841	-35106.5	-12987.1	11.094	0.806117	-0.466201	-0.886007
681.858	-35106.4	-12987	11.1081	0.851417	-0.494108	-0.924619
681.875	-35106.3	-12986.8	11.1232	0.89314	-0.51918	-0.961528
681.892	-35106.2	-12986.6	11.1389	0.930016	-0.541764	-0.995576
681.909	-35106.1	-12986.5	11.1552	0.961711	-0.563516	-1.02577
681.926	-35106	-12986.3	11.1717	0.987928	-0.586096	-1.05115
681.943	-35105.9	-12986.2	11.1885	1.00862	-0.610935	-1.07121
681.96	-35105.8	-12986	11.2058	1.02386	-0.639329	-1.08567
681.977	-35105.7	-12985.9	11.2238	1.03369	-0.672317	-1.09425
681.994	-35105.6	-12985.7	11.2421	1.03755	-0.708812	-1.09652
682.011	-35105.4	-12985.5	11.2602	1.03462	-0.746672	-1.09196
682.028	-35105.3	-12985.4	11.2777	1.02408	-0.78419	-1.08006
682.045	-35105.2	-12985.2	11.2946	1.0052	-0.822676	-1.06009
682.062	-35105.1	-12985.1	11.3114	0.97725	-0.864703	-1.03125
682.079	-35105	-12984.9	11.3281	0.939492	-0.912161	-0.992875
682.096	-35104.9	-12984.7	11.3443	0.890957	-0.962995	-0.945059
682.113	-35104.8	-12984.6	11.3592	0.830607	-1.01376	-0.888154
682.13	-35104.7	-12984.4	11.3721	0.758003	-1.06216	-0.822664
682.147	-35104.6	-12984.3	11.3833	0.67559	-1.11148	-0.74981
682.164	-35104.5	-12984.1	11.3933	0.586667	-1.16667	-0.671024
682.181	-35104.4	-12983.9	11.4024	0.494316	-1.23081	-0.587986
682.198	-35104.3	-12983.8	11.4105	0.400742	-1.29967	-0.503351
682.215	-35104.2	-12983.6	11.417	0.307931	-1.36716	-0.420023
682.232	-35104.1	-12983.5	11.4218	0.218203	-1.42913	-0.340645
682.249	-35104	-12983.3	11.425	0.135018	-1.48789	-0.267001
682.266	-35103.8	-12983.1	11.4268	0.0620681	-1.54711	-0.200693
682.283	-35103.7	-12983	11.4274	0.00194973	-1.60908	-0.142996
682.3	-35103.6	-12982.8	11.4272	-0.0458366	-1.67217	-0.0942649
682.317	-35103.5	-12982.6	11.4265	-0.0823336	-1.73407	-0.0546916
682.334	-35103.4	-12982.5	11.4257	-0.10881	-1.79376	-0.0240551
682.351	-35103.3	-12982.3	11.4245	-0.127072	-1.8532	-0.00115174
682.368	-35103.2	-12982.2	11.4229	-0.139004	-1.91481	0.015365
682.385	-35103.1	-12982	11.4208	-0.146417	-1.9797	0.0267262
682.402	-35103	-12981.8	11.4184	-0.150962	-2.0463	0.0339294
682.419	-35102.9	-12981.7	11.416	-0.154271	-2.11276	0.0379417
682.436	-35102.8	-12981.5	11.4137	-0.157484	-2.1777	0.0395435
682.453	-35102.7	-12981.3	11.4114	-0.160905	-2.2406	0.039193
682.47	-35102.6	-12981.2	11.4092	-0.164752	-2.30102	0.0373109
682.487	-35102.5	-12981	11.4069	-0.169096	-2.35919	0.034015
682.504	-35102.4	-12980.8	11.4047	-0.173797	-2.41634	0.0289776
682.521	-35102.3	-12980.7	11.4024	-0.178697	-2.47371	0.0218425
682.538	-35102.2	-12980.5	11.4001	-0.183541	-2.53067	0.0125152
682.555	-35102.1	-12980.3	11.3979	-0.187961	-2.58417	0.00123156
682.572	-35102	-12980.1	11.3956	-0.191587	-2.63108	-0.011759
682.589	-35102	-12980	11.3933	-0.194267	-2.66996	-0.0263939
682.606	-35101.9	-12979.8	11.391	-0.196084	-2.70117	-0.0428123
682.623	-35101.8	-12979.6	11.3888	-0.197128	-2.72511	-0.0611387
682.64	-35101.7	-12979.5	11.3866	-0.197446	-2.74107	-0.0809985
682.657	-35101.6	-12979.3	11.3843	-0.197042	-2.74732	-0.101555
682.674	-35101.5	-12979.1	11.3818	-0.195916	-2.74224	-0.121979
682.691	-35101.4	-12978.9	11.3794	-0.194008	-2.72612	-0.141861
682.708	-35101.3	-12978.8	11.3772	-0.191216	-2.70079	-0.161121
682.725	-35101.2	-12978.6	11.3759	-0.187459	-2.668	-0.179671
682.742	-35101.2	-12978.4	11.3749	-0.182948	-2.62786	-0.197239
682.759	-35101.1	-12978.3	11.3738	-0.178097	-2.57934	-0.213426
682.776	-35101	-12978.1	11.3719	-0.1733	-2.52176	-0.227859
682.793	-35100.9	-12977.9	11.3694	-0.168707	-2.45776	-0.240491
682.81	-35100.8	-12977.7	11.3671	-0.16433	-2.39192	-0.251459
682.827	-35100.7	-12977.5	11.3657	-0.160205	-2.32846	-0.260899
682.844	-35100.6	-12977.4	11.3648	-0.156561	-2.26816	-0.268924
682.861	-35100.6	-12977.2	11.3636	-0.153725	-2.21009	-0.275633
682.878	-35100.5	-12977	11.3616	-0.151945	-2.15369	-0.281164
682.895	-35100.4	-12976.8	11.3591	-0.150916	-2.10094	-0.285899
682.912	-35100.3	-12976.7	11.3569	-0.150106	-2.05484	-0.290326
682.929	-35100.2	-12976.5	11.3555	-0.149067	-2.01771	-0.294938
682.946	-35100.2	-12976.3	11.3546	-0.14786	-1.98769	-0.300243
682.963	-35100.1	-12976.2	11.3534	-0.146726	-1.96149	-0.306758
682.98	-35100	-12976	11.3513	-0.145813	-1.93638	-0.314929
682.997	-35099.9	-12975.8	11.3488	-0.144825	-1.9123	-0.324872
683.014	-35099.8	-12975.6	11.3467	-0.143333	-1.89	-0.336601
683.031	-35099.8	-12975.4	11.3454	-0.141096	-1.8699	-0.350034
683.048	-35099.7	-12975.3	11.3445	-0.138613	-1.85106	-0.364691
683.065	-35099.6	-12975.1	11.3432	-0.136571	-1.8322	-0.379993
683.082	-35099.5	-12974.9	11.3411	-0.135374	-1.81207	-0.39537
683.099	-35099.5	-12974.7	11.3385	-0.134475	-1.7895	-0.410291
683.116	-35099.4	-12974.5	11.3365	-0.133128	-1.76337	-0.42423
683.133	-35099.3	-12974.4	11.3353	-0.130927	-1.7336	-0.436748
683.15	-35099.2	-12974.2	11.3344	-0.128431	-1.70315	-0.44766
683.167	-35099.2	-12974	11.333	-0.126364	-1.67546	-0.456822
683.184	-35099.1	-12973.8	11.3309	-0.125101	-1.65136	-0.464356
683.201	-35099	-12973.7	11.3284	-0.124177	-1.62529	-0.471013
683.218	-35099	-12973.5	11.3262	-0.123006	-1.59081	-0.47763
683.235	-35098.9	-12973.3	11.3245	-0.121316	-1.54635	-0.48451
683.252	-35098.8	-12973.1	11.3229	-0.119462	-1.50005	-0.490869
683.269	-35098.7	-12972.9	11.3211	-0.117724	-1.45705	-0.495803
683.286	-35098.7	-12972.8	11.3194	-0.116109	-1.41523	-0.498431
683.303	-35098.6	-12972.6	11.3177	-0.114499	-1.37534	-0.497946
683.32	-35098.5	-12972.4	11.3161	-0.112633	-1.34324	-0.493638
683.337	-35098.4	-12972.2	11.3144	-0.11074	-1.31961	-0.484419
683.354	-35098.4	-12972	11.3125	-0.109763	-1.29704	-0.468681
683.371	-35098.3	-12971.9	11.3106	-0.109845	-1.27257	-0.446738
683.388	-35098.3	-12971.7	11.3099	-0.110067	-1.24953	-0.421318
683.405	-35098.2	-12971.5	11.3101	-0.110037	-1.2283	-0.393683
683.422	-35098.1	-12971.3	11.3095	-0.109992	-1.20571	-0.363394
683.439	-35098	-12971.1	11.3076	-0.110009	-1.18272	-0.331163
683.456	-35098	-12971	11.3057	-0.109963	-1.16462	-0.298979
683.473	-35097.9	-12970.8	11.304	-0.109938	-1.15162	-0.267642
683.49	-35097.8	-12970.6	11.3024	-0.110175	-1.13923	-0.236805
683.507	-35097.8	-12970.4	11.3007	-0.110245	-1.12573	-0.20633
683.524	-35097.7	-12970.2	11.299	-0.10925	-1.11177	-0.176329
683.541	-35097.6	-12970.1	11.2973	-0.107358	-1.09802	-0.147772
683.558	-35097.6	-12969.9	11.2955	-0.105525	-1.08509	-0.122233
683.575	-35097.5	-12969.7	11.2938	-0.103861	-1.07327	-0.100444
683.592	-35097.4	-12969.5	11.2922	-0.101967	-1.06239	-0.0825023
683.609	-35097.4	-12969.4	11.2905	-0.100304	-1.05067	-0.0679893
683.626	-35097.3	-12969.2	11.2888	-0.099727	-1.03549	-0.0562119
683.643	-35097.2	-12969	11.2871	-0.0999395	-1.01548	-0.0466406
683.66	-35097.2	-12968.8	11.2854	-0.100069	-0.99028	-0.0388575
683.677	-35097.1	-12968.6	11.2837	-0.10001	-0.961804	-0.0325643
683.694	-35097.1	-12968.5	11.2817	-0.0999965	-0.932865	-0.0275224
683.711	-35097	-12968.3	11.2801	-0.100006	-0.904806	-0.0234979
683.728	-35096.9	-12968.1	11.28	-0.0999427	-0.878229	-0.0202699
683.745	-35096.8	-12967.9	11.2801	-0.0999765	-0.85292	-0.0176945
683.762	-35096.8	-12967.7	11.2788	-0.100244	-0.828405	-0.0156775
683.779	-35096.7	-12967.5	11.2768	-0.100047	-0.804699	-0.0142279
683.796	-35096.7	-12967.4	11.275	-0.0986776	-0.782067	-0.013375
683.813	-35096.6	-12967.2	11.2734	-0.0967731	-0.76116	-0.0130739
683.83	-35096.5	-12967	11.2718	-0.0951247	-0.743017	-0.0131677
683.847	-35096.5	-12966.8	11.27	-0.0933333	-0.73	-0.0130719
683.864	-35096.4	-12966.6	11.2682	-0.0911074	-0.723994	-0.012241
683.881	-35096.4	-12966.5	11.2666	-0.090002	-0.723405	-0.0107964
683.898	-35096.3	-12966.3	11.265	-0.0912503	-0.725993	-0.00890997
683.915	-35096.2	-12966.1	11.2632	-0.0934546	-0.730275	-0.00636243
683.932	-35096.2	-12965.9	11.2612	-0.0952034	-0.735203	-0.00306091
683.949	-35096.1	-12965.7	11.2599	-0.0968857	-0.740675	0.0003893
683.966	-35096	-12965.5	11.26	-0.0988308	-0.74697	0.00339822
683.983	-35096	-12965.4	11.2599	-0.100136	-0.754886	0.00583198
684	-35095.9	-12965.2	11.2583	-0.100248	-0.764691	0.0076573
684.017	-35095.9	-12965	11.2563	-0.0999643	-0.775169	0.00889021
684.034	-35095.8	-12964.8	11.2546	-0.0999385	-0.785421	0.00957871
684.051	-35095.7	-12964.6	11.2529	-0.100012	-0.795821	0.00983015
684.068	-35095.7	-12964.5	11.2512	-0.100015	-0.806377	0.00981714
684.085	-35095.6	-12964.3	11.2495	-0.0999961	-0.816	0.00982392
684.102	-35095.6	-12964.1	11.2478	-0.0999959	-0.824321	0.00990305
684.119	-35095.5	-12963.9	11.2462	-0.100001	-0.832434	0.00969967
684.136	-35095.4	-12963.7	11.2445	-0.100001	-0.841009	0.0100594
684.153	-35095.4	-12963.5	11.2427	-0.0999997	-0.849743	0.0139581
684.17	-35095.3	-12963.4	11.241	-0.0999998	-0.858359	0.0240933
684.187	-35095.3	-12963.2	11.2393	-0.1	-0.866767	0.0424658
684.204	-35095.2	-12963	11.2376	-0.1	-0.875058	0.0718655
684.221	-35095.2	-12962.8	11.236	-0.1	-0.883522	0.116051
684.238	-35095.1	-12962.6	11.2343	-0.1	-0.892157	0.175292
684.255	-35095	-12962.4	11.2324	-0.0999993	-0.900597	0.245338
684.272	-35095	-12962.3	11.2305	-0.0999987	-0.909075	0.320726
684.289	-35094.9	-12962.1	11.2299	-0.100003	-0.918507	0.395097
684.306	-35094.9	-12961.9	11.2301	-0.100005	-0.930081	0.464328
684.323	-35094.8	-12961.7	11.2294	-0.0999886	-0.945157	0.526412
684.34	-35094.8	-12961.5	11.2275	-0.0999828	-0.964305	0.579364
684.357	-35094.7	-12961.4	11.2256	-0.100047	-0.987279	0.621338
684.374	-35094.7	-12961.2	11.224	-0.100066	-1.01269	0.65339
684.391	-35094.6	-12961	11.2224	-0.0998223	-1.03843	0.678775
684.408	-35094.5	-12960.8	11.2207	-0.099754	-1.06495	0.699017
684.425	-35094.5	-12960.6	11.219	-0.100751	-1.0945	0.714237
684.442	-35094.4	-12960.4	11.2173	-0.102643	-1.12589	0.724874
684.459	-35094.4	-12960.3	11.2155	-0.104475	-1.15539	0.731588
684.476	-35094.3	-12960.1	11.2138	-0.106139	-1.18234	0.734273
684.493	-35094.3	-12959.9	11.2122	-0.108033	-1.20814	0.732414
684.51	-35094.2	-12959.7	11.2105	-0.109696	-1.23296	0.726649
684.527	-35094.2	-12959.5	11.2088	-0.110273	-1.25633	0.718215
684.544	-35094.1	-12959.3	11.2071	-0.11006	-1.27832	0.707602
684.561	-35094.1	-12959.2	11.2054	-0.109931	-1.29906	0.694871
684.578	-35094	-12959	11.2037	-0.109989	-1.31664	0.680186
684.595	-35094	-12958.8	11.202	-0.109993	-1.32833	0.663776
684.612	-35093.9	-12958.6	11.2003	-0.109988	-1.33319	0.645963
684.629	-35093.9	-12958.4	11.1986	-0.110102	-1.33136	0.627228
684.646	-35093.8	-12958.2	11.1969	-0.110041	-1.32439	0.608824
684.663	-35093.8	-12958.1	11.1951	-0.109581	-1.31444	0.592304
684.68	-35093.7	-12957.9	11.1934	-0.109919	-1.30392	0.579078
684.697	-35093.7	-12957.7	11.1918	-0.112714	-1.29484	0.570342
684.714	-35093.6	-12957.5	11.1901	-0.11945	-1.2871	0.566517
684.731	-35093.6	-12957.3	11.1883	-0.131126	-1.28001	0.567883
684.748	-35093.5	-12957.1	11.1867	-0.146667	-1.27333	0.575163
684.765	-35093.5	-12957	11.1852	-0.165084	-1.26771	0.588705
684.782	-35093.4	-12956.8	11.1832	-0.188202	-1.26683	0.606817
684.799	-35093.4	-12956.6	11.1799	-0.217166	-1.27335	0.627987
684.816	-35093.3	-12956.4	11.1765	-0.248495	-1.28399	0.653018
684.833	-35093.3	-12956.2	11.1735	-0.279101	-1.29596	0.682406
684.85	-35093.3	-12956	11.1694	-0.310475	-1.31228	0.713979
684.867	-35093.2	-12955.9	11.1628	-0.342968	-1.33519	0.745585
684.884	-35093.2	-12955.7	11.1554	-0.371006	-1.36133	0.77668
684.901	-35093.1	-12955.5	11.1487	-0.39088	-1.38843	0.806773
684.918	-35093.1	-12955.3	11.1422	-0.405785	-1.41917	0.834816
684.935	-35093	-12955.1	11.1354	-0.418563	-1.45488	0.859915
684.952	-35093	-12954.9	11.1283	-0.428804	-1.49195	0.881732
684.969	-35093	-12954.7	11.1214	-0.436159	-1.52707	0.900295
684.986	-35092.9	-12954.6	11.1148	-0.441351	-1.55902	0.916217
685.003	-35092.9	-12954.4	11.1084	-0.444974	-1.58768	0.930697
685.02	-35092.8	-12954.2	11.1009	-0.447189	-1.61441	0.945816
685.037	-35092.8	-12954	11.0921	-0.449636	-1.64026	0.963531
685.054	-35092.8	-12953.8	11.084	-0.456535	-1.66552	0.985408
685.071	-35092.7	-12953.6	11.0774	-0.469851	-1.68987	1.01197
685.088	-35092.7	-12953.5	11.0702	-0.487866	-1.71225	1.04228
685.105	-35092.7	-12953.3	11.0617	-0.509292	-1.73232	1.07538
685.122	-35092.6	-12953.1	11.0532	-0.533691	-1.75075	1.11052
685.139	-35092.6	-12952.9	11.0448	-0.558501	-1.76674	1.1466
685.156	-35092.5	-12952.7	11.0354	-0.578544	-1.77779	1.18214
685.173	-35092.5	-12952.5	11.0249	-0.592024	-1.78423	1.21591
685.19	-35092.5	-12952.4	11.0146	-0.600971	-1.78949	1.24709
685.207	-35092.4	-12952.2	11.0047	-0.607368	-1.79463	1.27624
685.224	-35092.4	-12952	10.9946	-0.612921	-1.79858	1.30508
685.241	-35092.4	-12951.8	10.9843	-0.618114	-1.80332	1.33381
685.258	-35092.3	-12951.6	10.9739	-0.622348	-1.81348	1.36116
685.275	-35092.3	-12951.4	10.9636	-0.625634	-1.82811	1.38562
685.292	-35092.3	-12951.3	10.9533	-0.628299	-1.84216	1.40557
685.309	-35092.3	-12951.1	10.9433	-0.628136	-1.85515	1.42004
685.326	-35092.2	-12950.9	10.9342	-0.621487	-1.86963	1.42846
685.343	-35092.2	-12950.7	10.9258	-0.608188	-1.88541	1.42948
685.36	-35092.2	-12950.5	10.9173	-0.590187	-1.90066	1.42158
685.377	-35092.1	-12950.3	10.9087	-0.566624	-1.9161	1.40628
685.394	-35092.1	-12950.2	10.9003	-0.535675	-1.93381	1.3866
685.411	-35092.1	-12950	10.892	-0.501223	-1.95463	1.36333
685.428	-35092.1	-12949.8	10.8833	-0.469178	-1.97845	1.33633
685.445	-35092	-12949.6	10.8748	-0.438818	-2.00265	1.307
685.462	-35092	-12949.4	10.8672	-0.40675	-2.02355	1.27719
685.479	-35092	-12949.2	10.8607	-0.373811	-2.03869	1.24662
685.496	-35092	-12949.1	10.8551	-0.342072	-2.04643	1.21422
685.513	-35091.9	-12948.9	10.8505	-0.310475	-2.04702	1.17961
685.53	-35091.9	-12948.7	10.8468	-0.277481	-2.04111	1.14279
685.547	-35091.9	-12948.5	10.8435	-0.245144	-2.02772	1.10466
685.564	-35091.9	-12948.3	10.8399	-0.216515	-2.00579	1.06653
685.581	-35091.9	-12948.1	10.8367	-0.193333	-1.97667	1.0305
685.598	-35091.8	-12948	10.8347	-0.176274	-1.94218	0.998317
685.615	-35091.8	-12947.8	10.8333	-0.163333	-1.90333	0.969499
685.632	-35091.8	-12947.6	10.8317	-0.152302	-1.86066	0.943322
685.649	-35091.8	-12947.4	10.8299	-0.14282	-1.81378	0.920318
685.666	-35091.8	-12947.2	10.8281	-0.135067	-1.76392	0.901026
685.683	-35091.7	-12947	10.8265	-0.129468	-1.7185	0.884966
685.7	-35091.7	-12946.9	10.8249	-0.125959	-1.68121	0.871546
685.717	-35091.7	-12946.7	10.8231	-0.122944	-1.64144	0.860466
685.734	-35091.7	-12946.5	10.8211	-0.119332	-1.59189	0.851448
685.751	-35091.7	-12946.3	10.8199	-0.116216	-1.54158	0.844132
685.768	-35091.7	-12946.1	10.8201	-0.114385	-1.49785	0.838186
685.785	-35091.6	-12945.9	10.8198	-0.112988	-1.45709	0.833385
685.802	-35091.6	-12945.8	10.8182	-0.111344	-1.41802	0.829458
685.819	-35091.6	-12945.6	10.8162	-0.10959	-1.38719	0.826007
685.836	-35091.6	-12945.4	10.8146	-0.107873	-1.36659	0.822675
685.853	-35091.6	-12945.2	10.8127	-0.106161	-1.34715	0.819218
685.87	-35091.6	-12945	10.8108	-0.104435	-1.3223	0.815403
685.887	-35091.6	-12944.8	10.8099	-0.102743	-1.29214	0.810994
685.904	-35091.6	-12944.7	10.8101	-0.101086	-1.25856	0.805407
685.921	-35091.5	-12944.5	10.8097	-0.0993958	-1.2251	0.797532
685.938	-35091.5	-12944.3	10.8079	-0.0976662	-1.19503	0.785239
685.955	-35091.5	-12944.1	10.8059	-0.0959846	-1.17093	0.764995
685.972	-35091.5	-12943.9	10.8043	-0.0943023	-1.15234	0.734724
685.989	-35091.5	-12943.7	10.8024	-0.0924084	-1.13514	0.694287
686.006	-35091.5	-12943.6	10.8006	-0.090612	-1.11562	0.642638
686.023	-35091.5	-12943.4	10.7999	-0.0897634	-1.09089	0.577775
686.04	-35091.5	-12943.2	10.8001	-0.0898752	-1.05987	0.501795
686.057	-35091.5	-12943	10.7994	-0.0900566	-1.0236	0.42122
686.074	-35091.5	-12942.8	10.7975	-0.0900137	-0.986781	0.341752
686.091	-35091.4	-12942.6	10.7956	-0.0900263	-0.956996	0.268057
686.108	-35091.4	-12942.5	10.794	-0.0900554	-0.934793	0.20383
686.125	-35091.4	-12942.3	10.7922	-0.089835	-0.915343	0.15184
686.142	-35091.4	-12942.1	10.7904	-0.0897907	-0.898224	0.111902
686.159	-35091.4	-12941.9	10.7897	-0.0904459	-0.886321	0.0814339
686.176	-35091.4	-12941.7	10.7899	-0.0866245	-0.87865	0.0568406
686.193	-35091.4	-12941.5	10.7902	-0.0697724	-0.871957	0.0337539
686.21	-35091.4	-12941.3	10.7901	-0.0363813	-0.867199	0.00648581
686.227	-35091.4	-12941.1	10.7896	0.0140485	-0.867435	-0.0308298
686.244	-35091.4	-12941	10.7897	0.0816207	-0.87196	-0.0781829
686.261	-35091.4	-12940.8	10.792	0.165164	-0.878112	-0.131944
686.278	-35091.4	-12940.6	10.7959	0.254668	-0.88527	-0.186761
686.295	-35091.3	-12940.4	10.8001	0.337092	-0.893626	-0.236832
686.312	-35091.3	-12940.2	10.8055	0.408536	-0.90199	-0.278954
686.329	-35091.3	-12940	10.8133	0.468947	-0.908967	-0.311174
686.346	-35091.3	-12939.9	10.8223	0.518264	-0.915771	-0.332626
686.363	-35091.3	-12939.7	10.8306	0.556613	-0.92417	-0.343392
686.38	-35091.3	-12939.5	10.8394	0.585249	-0.932864	-0.346387
686.397	-35091.3	-12939.3	10.8504	0.606106	-0.94	-0.345133
686.414	-35091.3	-12939.1	10.8626	0.622436	-0.946291	-0.341247
686.431	-35091.3	-12938.9	10.8746	0.636811	-0.95296	-0.335937
686.448	-35091.3	-12938.7	10.8867	0.646667	-0.96	-0.331155
686.465	-35091.3	-12938.6	10.899	0.649155	-0.967039	-0.328574
686.482	-35091.3	-12938.4	10.9106	0.646422	-0.973709	-0.327884
686.499	-35091.3	-12938.2	10.9209	0.641032	-0.980005	-0.328447
686.516	-35091.3	-12938	10.9306	0.632752	-0.987135	-0.330203
686.533	-35091.3	-12937.8	10.9408	0.62134	-0.996355	-0.332799
686.55	-35091.3	-12937.6	10.9512	0.608479	-1.00821	-0.334513
686.567	-35091.3	-12937.5	10.9615	0.595341	-1.02287	-0.333788
686.584	-35091.3	-12937.3	10.9718	0.580513	-1.03979	-0.330348
686.601	-35091.3	-12937.1	10.9821	0.562871	-1.05881	-0.324159
686.618	-35091.3	-12936.9	10.9916	0.543051	-1.08081	-0.315216
686.635	-35091.3	-12936.7	11.0002	0.522206	-1.1061	-0.303831
686.652	-35091.3	-12936.5	11.0087	0.502098	-1.13307	-0.291043
686.669	-35091.3	-12936.4	11.0177	0.484213	-1.16047	-0.277951
686.686	-35091.3	-12936.2	11.0254	0.469282	-1.18818	-0.265538
686.703	-35091.3	-12936	11.0318	0.457296	-1.21547	-0.254399
686.72	-35091.3	-12935.8	11.039	0.44713	-1.24022	-0.24448
686.737	-35091.3	-12935.6	11.0479	0.438202	-1.2613	-0.235792
686.754	-35091.3	-12935.4	11.0559	0.431045	-1.27947	-0.228569
686.771	-35091.3	-12935.2	11.0625	0.425789	-1.29523	-0.222838
686.788	-35091.3	-12935	11.0699	0.421803	-1.30848	-0.218303
686.805	-35091.3	-12934.9	11.0786	0.418493	-1.31997	-0.214891
686.822	-35091.3	-12934.7	11.0863	0.41541	-1.33156	-0.212856
686.839	-35091.3	-12934.5	11.0928	0.4133	-1.34375	-0.212649
686.856	-35091.3	-12934.3	11.1006	0.414349	-1.35524	-0.214928
686.873	-35091.3	-12934.1	11.1095	0.419554	-1.36549	-0.219993
686.89	-35091.3	-12933.9	11.1171	0.428503	-1.37488	-0.227723
686.907	-35091.3	-12933.7	11.1234	0.440382	-1.38326	-0.237675
686.924	-35091.3	-12933.5	11.1309	0.45405	-1.39	-0.249107
686.941	-35091.3	-12933.3	11.1397	0.46797	-1.39501	-0.261029
686.958	-35091.3	-12933.1	11.1483	0.480318	-1.39875	-0.272289
686.975	-35091.3	-12933	11.1568	0.490337	-1.40206	-0.28281
686.992	-35091.3	-12932.8	11.1663	0.498281	-1.40602	-0.293307
687.009	-35091.3	-12932.6	11.1765	0.506412	-1.41119	-0.303682
687.026	-35091.3	-12932.4	11.1859	0.518015	-1.41766	-0.313311
687.043	-35091.4	-12932.2	11.1943	0.5324	-1.42469	-0.322132
687.06	-35091.4	-12932	11.2025	0.546457	-1.43099	-0.330327
687.077	-35091.4	-12931.8	11.2112	0.560036	-1.4358	-0.336682
687.094	-35091.4	-12931.6	11.2208	0.574538	-1.43872	-0.339503
687.111	-35091.4	-12931.4	11.231	0.589758	-1.43992	-0.339872
687.128	-35091.4	-12931.2	11.241	0.604855	-1.43991	-0.340129
687.145	-35091.4	-12931	11.2514	0.620435	-1.43989	-0.3416
687.162	-35091.4	-12930.9	11.2631	0.637739	-1.44112	-0.345064
687.179	-35091.4	-12930.7	11.2753	0.657492	-1.44311	-0.35098
687.196	-35091.4	-12930.5	11.2868	0.679939	-1.44482	-0.359533
687.213	-35091.5	-12930.3	11.2985	0.703841	-1.44645	-0.370121
687.23	-35091.5	-12930.1	11.3117	0.727735	-1.44843	-0.381739
687.247	-35091.5	-12929.9	11.3258	0.751886	-1.44995	-0.392667
687.264	-35091.5	-12929.7	11.3398	0.77666	-1.45014	-0.401259
687.281	-35091.5	-12929.5	11.3533	0.8	-1.45	-0.407407
687.298	-35091.5	-12929.3	11.3664	0.819803	-1.45087	-0.411485
687.315	-35091.6	-12929.1	11.38	0.836667	-1.45333	-0.413943
687.332	-35091.6	-12928.9	11.3951	0.85153	-1.45766	-0.415142
687.349	-35091.6	-12928.7	11.4109	0.863986	-1.46374	-0.414982
687.366	-35091.6	-12928.5	11.4265	0.873569	-1.47149	-0.41332
687.383	-35091.6	-12928.4	11.4418	0.88074	-1.48127	-0.410244
687.4	-35091.6	-12928.2	11.4567	0.886153	-1.4935	-0.405663
687.417	-35091.7	-12928	11.4718	0.890473	-1.50861	-0.398835
687.434	-35091.7	-12927.7	11.4872	0.894164	-1.52672	-0.389359
687.451	-35091.7	-12927.5	11.5028	0.897128	-1.54704	-0.378107
687.468	-35091.7	-12927.4	11.5183	0.899172	-1.5689	-0.36594
687.485	-35091.7	-12927.2	11.5336	0.900109	-1.59233	-0.353157
687.502	-35091.7	-12927	11.5485	0.899329	-1.61717	-0.339793
687.519	-35091.8	-12926.8	11.5636	0.89537	-1.64269	-0.325515
687.536	-35091.8	-12926.6	11.579	0.887474	-1.66839	-0.310072
687.553	-35091.8	-12926.4	11.5946	0.876523	-1.69432	-0.293481
687.57	-35091.8	-12926.2	11.61	0.863202	-1.72026	-0.276059
687.587	-35091.9	-12926	11.6254	0.84755	-1.74541	-0.258579
687.604	-35091.9	-12925.8	11.6406	0.830553	-1.77008	-0.241592
687.621	-35091.9	-12925.6	11.655	0.814668	-1.79615	-0.225254
687.638	-35091.9	-12925.4	11.6687	0.800919	-1.82498	-0.20988
687.655	-35092	-12925.2	11.6823	0.788077	-1.85677	-0.196058
687.672	-35092	-12925	11.6961	0.775849	-1.8899	-0.184154
687.689	-35092	-12924.8	11.7097	0.765327	-1.92058	-0.174217
687.706	-35092	-12924.6	11.723	0.756978	-1.94722	-0.166057
687.723	-35092.1	-12924.4	11.7363	0.750486	-1.97078	-0.159252
687.74	-35092.1	-12924.2	11.7501	0.7454	-1.99285	-0.153627
687.757	-35092.1	-12924	11.7642	0.741182	-2.01546	-0.149269
687.774	-35092.1	-12923.8	11.7781	0.73776	-2.03806	-0.146006
687.791	-35092.2	-12923.7	11.7903	0.735455	-2.05779	-0.14342
687.808	-35092.2	-12923.4	11.8016	0.733934	-2.07404	-0.141286
687.825	-35092.3	-12923.2	11.8146	0.732372	-2.08786	-0.139526
687.842	-35092.3	-12923	11.8286	0.730604	-2.09794	-0.137882
687.859	-35092.3	-12922.8	11.8413	0.72896	-2.10143	-0.135974
687.876	-35092.4	-12922.7	11.8531	0.727257	-2.10038	-0.133655
687.893	-35092.4	-12922.5	11.8659	0.724947	-2.09979	-0.130873
687.91	-35092.4	-12922.3	11.8795	0.721386	-2.10008	-0.126859
687.927	-35092.5	-12922	11.8921	0.715783	-2.09917	-0.120295
687.944	-35092.5	-12921.8	11.9039	0.70636	-2.09716	-0.108491
687.961	-35092.5	-12921.6	11.916	0.690481	-2.09525	-0.0881636
687.978	-35092.6	-12921.5	11.928	0.663144	-2.09362	-0.0576896
687.995	-35092.6	-12921.3	11.9388	0.619042	-2.09195	-0.0161678
688.012	-35092.6	-12921.1	11.9484	0.558756	-2.09028	0.0380038
688.029	-35092.7	-12920.8	11.9573	0.485224	-2.08873	0.10594
688.046	-35092.7	-12920.6	11.9657	0.4006	-2.08692	0.183378
688.063	-35092.8	-12920.4	11.9734	0.308034	-2.08427	0.263937
688.08	-35092.8	-12920.3	11.9797	0.218242	-2.08028	0.342005
688.097	-35092.8	-12920.1	11.9838	0.142278	-2.0746	0.41265
688.114	-35092.9	-12919.9	11.9865	0.0799804	-2.06716	0.472869
688.131	-35092.9	-12919.6	11.9887	0.0290966	-2.05793	0.52048
688.148	-35093	-12919.4	11.99	-0.00666667	-2.04667	0.554466
688.165	-35093	-12919.3	11.9902	-0.0237815	-2.03334	0.574671
688.182	-35093.1	-12919.1	11.99	-0.0265437	-2.01917	0.582992
688.199	-35093.1	-12918.9	11.99	-0.0205557	-2.00543	0.581812
688.216	-35093.2	-12918.7	11.99	-0.00923992	-1.99261	0.573422
688.233	-35093.2	-12918.5	11.9897	0.00507006	-1.98069	0.55987
688.25	-35093.3	-12918.2	11.9901	0.0221627	-1.96851	0.542449
688.267	-35093.3	-12918.1	11.9918	0.0420312	-1.95509	0.52207
688.284	-35093.3	-12917.9	11.9936	0.0639943	-1.94076	0.499012
688.301	-35093.4	-12917.7	11.995	0.087896	-1.9259	0.473515
688.318	-35093.4	-12917.5	11.9971	0.115111	-1.91061	0.445997
688.335	-35093.5	-12917.3	12.0005	0.145886	-1.89581	0.417005
688.352	-35093.6	-12917.1	12.0041	0.177259	-1.88448	0.387341
688.369	-35093.6	-12916.9	12.0074	0.206888	-1.87841	0.358151
688.386	-35093.6	-12916.7	12.0113	0.234639	-1.87641	0.331182
688.403	-35093.7	-12916.5	12.0163	0.260285	-1.87747	0.307602
688.42	-35093.7	-12916.3	12.0215	0.282978	-1.88148	0.287462
688.437	-35093.8	-12916.1	12.0264	0.301372	-1.8881	0.271278
688.454	-35093.9	-12915.9	12.0322	0.313383	-1.8964	0.260541
688.471	-35093.9	-12915.7	12.0391	0.317718	-1.9063	0.255986
688.488	-35094	-12915.5	12.0463	0.314383	-1.91893	0.257084
688.505	-35094	-12915.3	12.053	0.304525	-1.93408	0.262891
688.522	-35094.1	-12915.1	12.0591	0.290601	-1.9497	0.272081
688.539	-35094.1	-12914.9	12.0643	0.274946	-1.96501	0.28336
688.556	-35094.2	-12914.7	12.0685	0.259606	-1.98095	0.295512
688.573	-35094.2	-12914.5	12.0719	0.245827	-1.99674	0.307415
688.59	-35094.3	-12914.3	12.0749	0.233993	-2.00973	0.318075
688.607	-35094.4	-12914.1	12.0781	0.224089	-2.01945	0.32724
688.624	-35094.4	-12913.9	12.0825	0.215787	-2.02742	0.335303
688.641	-35094.5	-12913.7	12.0878	0.208993	-2.03426	0.342034
688.658	-35094.5	-12913.5	12.0931	0.203855	-2.03961	0.346655
688.675	-35094.6	-12913.3	12.0982	0.200623	-2.04285	0.349169
688.692	-35094.7	-12913.1	12.1034	0.199547	-2.04323	0.350192
688.709	-35094.7	-12912.9	12.1084	0.199845	-2.04112	0.350013
688.726	-35094.8	-12912.7	12.1125	0.200117	-2.03756	0.348725
688.743	-35094.9	-12912.5	12.1157	0.200034	-2.03215	0.346907
688.76	-35094.9	-12912.3	12.119	0.199968	-2.02367	0.34541
688.777	-35095	-12912.2	12.1225	0.199993	-2.01275	0.344412
688.794	-35095	-12912	12.1259	0.200009	-2.00095	0.343712
688.811	-35095.1	-12911.8	12.1292	0.200002	-1.98931	0.343224
688.828	-35095.2	-12911.6	12.1326	0.199997	-1.97846	0.342877
688.845	-35095.2	-12911.4	12.136	0.199999	-1.96839	0.342237
688.862	-35095.3	-12911.2	12.1396	0.200002	-1.9589	0.340735
688.879	-35095.4	-12911	12.143	0.200001	-1.9508	0.338086
688.896	-35095.4	-12910.8	12.146	0.199994	-1.945	0.334118
688.913	-35095.5	-12910.6	12.1495	0.199998	-1.94052	0.32864
688.93	-35095.6	-12910.4	12.1542	0.200022	-1.93587	0.321533
688.947	-35095.7	-12910.2	12.1597	0.200004	-1.93036	0.313157
688.964	-35095.7	-12910	12.1652	0.199915	-1.92375	0.304097
688.981	-35095.8	-12909.8	12.17	0.2	-1.91667	0.295207
688.998	-35095.9	-12909.6	12.1736	0.200335	-1.90985	0.287071
689.015	-35095.9	-12909.4	12.1767	0.2	-1.90333	0.278867
689.032	-35096	-12909.2	12.1801	0.198776	-1.89685	0.269546
689.049	-35096.1	-12909	12.1835	0.200242	-1.88953	0.258559
689.066	-35096.2	-12908.8	12.1867	0.20738	-1.88092	0.245333
689.083	-35096.2	-12908.7	12.1905	0.217989	-1.87239	0.228778
689.1	-35096.3	-12908.5	12.1953	0.230086	-1.86466	0.208215
689.117	-35096.4	-12908.3	12.2006	0.245372	-1.85541	0.184433
689.134	-35096.5	-12908.1	12.2058	0.26445	-1.84333	0.158467
689.151	-35096.5	-12907.9	12.2109	0.283015	-1.8314	0.131339
689.168	-35096.6	-12907.7	12.2162	0.297657	-1.82142	0.104095
689.185	-35096.7	-12907.5	12.2211	0.309168	-1.8105	0.0778452
689.202	-35096.8	-12907.3	12.2259	0.319074	-1.7971	0.052618
689.219	-35096.8	-12907.1	12.2315	0.329144	-1.78365	0.0262448
689.236	-35096.9	-12906.9	12.2383	0.340713	-1.77165	-0.00315319
689.253	-35097	-12906.7	12.2453	0.354166	-1.75975	-0.036321
689.27	-35097.1	-12906.5	12.252	0.369442	-1.74745	-0.0730725
689.287	-35097.1	-12906.4	12.2595	0.385898	-1.73628	-0.111856
689.304	-35097.2	-12906.2	12.2681	0.402718	-1.7265	-0.151217
689.321	-35097.3	-12905.9	12.2759	0.418911	-1.71617	-0.190049
689.338	-35097.4	-12905.7	12.2825	0.433186	-1.70426	-0.227398
689.355	-35097.5	-12905.5	12.2899	0.443905	-1.69117	-0.262512
689.372	-35097.6	-12905.4	12.2986	0.452007	-1.67742	-0.295146
689.389	-35097.6	-12905.2	12.3075	0.461602	-1.66339	-0.32569
689.406	-35097.7	-12905	12.3161	0.473891	-1.64958	-0.354771
689.423	-35097.8	-12904.8	12.3244	0.486804	-1.63653	-0.3832
689.44	-35097.9	-12904.6	12.3327	0.499983	-1.62344	-0.411035
689.457	-35098	-12904.4	12.3412	0.514716	-1.60837	-0.437632
689.474	-35098.1	-12904.2	12.3498	0.530443	-1.5925	-0.462274
689.491	-35098.2	-12904	12.3583	0.54489	-1.57953	-0.484223
689.508	-35098.2	-12903.8	12.3668	0.556632	-1.56805	-0.502946
689.525	-35098.3	-12903.6	12.3762	0.5651	-1.55294	-0.51813
689.542	-35098.4	-12903.4	12.3863	0.571301	-1.53382	-0.530137
689.559	-35098.5	-12903.3	12.3967	0.57712	-1.5135	-0.539745
689.576	-35098.6	-12903.1	12.407	0.582232	-1.49286	-0.547231
689.593	-35098.7	-12902.9	12.4171	0.585029	-1.47166	-0.552508
689.61	-35098.8	-12902.7	12.427	0.586279	-1.4518	-0.555278
689.627	-35098.9	-12902.5	12.4372	0.587928	-1.43618	-0.555171
689.644	-35099	-12902.3	12.4476	0.589722	-1.4253	-0.552257
689.661	-35099	-12902.1	12.4579	0.590326	-1.41804	-0.546881
689.678	-35099.1	-12901.9	12.4682	0.590053	-1.4114	-0.539571
689.695	-35099.2	-12901.7	12.4782	0.58991	-1.40216	-0.530919
689.712	-35099.3	-12901.5	12.4882	0.589986	-1.39171	-0.521361
689.729	-35099.4	-12901.3	12.4985	0.590022	-1.38311	-0.511197
689.746	-35099.5	-12901.1	12.5088	0.590002	-1.37719	-0.500264
689.763	-35099.6	-12901	12.5189	0.589998	-1.37389	-0.488311
689.78	-35099.7	-12900.8	12.5293	0.59	-1.37328	-0.475696
689.797	-35099.8	-12900.6	12.541	0.589987	-1.3754	-0.462744
689.814	-35099.9	-12900.4	12.5527	0.589997	-1.37969	-0.448607
689.831	-35100	-12900.2	12.5633	0.590054	-1.38523	-0.432806
689.848	-35100.1	-12900	12.5733	0.59	-1.39	-0.418301
689.865	-35100.1	-12899.8	12.5837	0.589792	-1.3928	-0.406653
689.882	-35100.2	-12899.6	12.5939	0.590041	-1.39704	-0.389739
689.899	-35100.4	-12899.4	12.6039	0.589876	-1.40361	-0.363374
689.916	-35100.4	-12899.2	12.6146	0.586237	-1.40727	-0.339363
689.933	-35100.5	-12899.1	12.6245	0.582893	-1.41409	-0.317915
689.95	-35100.6	-12898.8	12.6346	0.579845	-1.42108	-0.298197
689.967	-35100.7	-12898.7	12.6452	0.580058	-1.43178	-0.276026
689.984	-35100.8	-12898.5	12.655	0.579985	-1.44211	-0.254438
690.001	-35100.9	-12898.3	12.6653	0.580002	-1.45577	-0.233947
690.018	-35101	-12898.1	12.6751	0.580008	-1.47039	-0.216507
690.035	-35101.1	-12897.9	12.682	0.579964	-1.48733	-0.20434
690.052	-35101.2	-12897.7	12.6926	0.580134	-1.50384	-0.193567
690.069	-35101.3	-12897.5	12.703	0.579283	-1.52317	-0.183462
690.086	-35101.4	-12897.3	12.7129	0.57567	-1.54666	-0.175512
690.103	-35101.5	-12897.1	12.7231	0.572152	-1.57148	-0.16907
690.12	-35101.6	-12896.9	12.7336	0.569678	-1.59889	-0.161841
690.137	-35101.7	-12896.8	12.7435	0.570099	-1.62107	-0.151312
690.154	-35101.8	-12896.5	12.7537	0.569927	-1.64647	-0.135997
690.171	-35101.9	-12896.4	12.7642	0.570234	-1.67432	-0.119451
690.188	-35102	-12896.2	12.774	0.568908	-1.70204	-0.104119
690.205	-35102.2	-12896	12.7844	0.565203	-1.73219	-0.0896042
690.222	-35102.2	-12895.8	12.7948	0.561505	-1.75809	-0.0756412
690.239	-35102.4	-12895.6	12.8046	0.559748	-1.78057	-0.0648712
690.256	-35102.5	-12895.4	12.815	0.56	-1.80605	-0.0559949
690.273	-35102.6	-12895.2	12.8254	0.560252	-1.83699	-0.0479575
690.29	-35102.7	-12895	12.8352	0.558496	-1.8729	-0.0375133
690.307	-35102.8	-12894.8	12.8456	0.554794	-1.90749	-0.0204642
690.324	-35102.9	-12894.7	12.856	0.551102	-1.93653	-0.000269344
690.341	-35103	-12894.5	12.8658	0.549726	-1.95944	0.0186361
690.358	-35103.1	-12894.3	12.8763	0.550213	-1.99029	0.0367806
690.375	-35103.2	-12894.1	12.8864	0.548437	-2.0251	0.0577287
690.392	-35103.3	-12893.9	12.8968	0.541145	-2.05866	0.084813
690.409	-35103.5	-12893.7	12.9044	0.525741	-2.08834	0.1235
690.426	-35103.6	-12893.5	12.9139	0.505696	-2.11821	0.165007
690.443	-35103.7	-12893.3	12.9211	0.487877	-2.14358	0.202993
690.46	-35103.8	-12893.1	12.931	0.47319	-2.16535	0.237385
690.477	-35103.9	-12893	12.9383	0.459879	-2.18282	0.270543
690.494	-35104	-12892.8	12.9477	0.444638	-2.20126	0.309383
690.511	-35104.1	-12892.6	12.9556	0.421371	-2.22598	0.359939
690.528	-35104.2	-12892.4	12.9621	0.394665	-2.24413	0.41075
690.545	-35104.4	-12892.2	12.9689	0.368192	-2.25796	0.459727
690.562	-35104.5	-12892	12.9754	0.337079	-2.26803	0.510717
690.579	-35104.6	-12891.9	12.9827	0.289564	-2.28164	0.571987
690.596	-35104.7	-12891.6	12.9863	0.236422	-2.29504	0.635217
690.613	-35104.9	-12891.5	12.9898	0.182804	-2.30926	0.698086
690.63	-35105	-12891.3	12.9932	0.142173	-2.31944	0.750017
690.647	-35105.1	-12891.1	12.9964	0.105404	-2.32943	0.792847
690.664	-35105.2	-12890.9	13	0.0733333	-2.33667	0.830065
690.681	-35105.3	-12890.7	13	0.05	-2.33667	0.857298
690.698	-35105.5	-12890.5	13	0.0366667	-2.33667	0.876906
690.715	-35105.6	-12890.4	13	0.0261615	-2.34391	0.891768
690.732	-35105.7	-12890.2	13.0001	0.0196712	-2.35385	0.90011
690.749	-35105.8	-12890	13.0036	0.0167584	-2.36027	0.901804
690.766	-35105.9	-12889.8	13.0071	0.0248867	-2.36369	0.894086
690.783	-35106.1	-12889.6	13.0102	0.0423033	-2.36712	0.879242
690.8	-35106.2	-12889.4	13.01	0.0623074	-2.37016	0.86046
690.817	-35106.3	-12889.3	13.0099	0.0825928	-2.36996	0.839274
690.834	-35106.4	-12889.1	13.0104	0.108406	-2.37002	0.813377
690.851	-35106.6	-12888.9	13.0138	0.138567	-2.37	0.785797
690.868	-35106.7	-12888.7	13.0178	0.169101	-2.37	0.756177
690.885	-35106.8	-12888.6	13.0245	0.199376	-2.37	0.727943
690.902	-35107	-12888.3	13.0274	0.222533	-2.37	0.703709
690.919	-35107.1	-12888.2	13.0311	0.245696	-2.37	0.682693
690.936	-35107.2	-12888	13.0341	0.261261	-2.37001	0.664839
690.953	-35107.4	-12887.8	13.0386	0.278756	-2.36995	0.647131
690.97	-35107.5	-12887.7	13.0445	0.300303	-2.37017	0.626213
690.987	-35107.6	-12887.5	13.0487	0.325497	-2.36908	0.603428
691.004	-35107.7	-12887.3	13.0555	0.346467	-2.36554	0.58365
691.021	-35107.9	-12887.1	13.0637	0.362006	-2.36171	0.565933
691.038	-35108	-12886.9	13.0731	0.37435	-2.36077	0.550551
691.055	-35108.2	-12886.7	13.0795	0.384477	-2.36486	0.537366
691.072	-35108.3	-12886.6	13.0866	0.393637	-2.36854	0.527389
691.089	-35108.4	-12886.4	13.0931	0.39887	-2.36999	0.522146
691.106	-35108.6	-12886.2	13.1001	0.399483	-2.37137	0.519214
691.123	-35108.7	-12886.1	13.1066	0.404407	-2.37513	0.51499
691.14	-35108.8	-12885.9	13.1153	0.416187	-2.37867	0.507245
691.157	-35109	-12885.7	13.124	0.43469	-2.38028	0.496068
691.174	-35109.1	-12885.5	13.1306	0.451803	-2.37973	0.484731
691.191	-35109.2	-12885.4	13.137	0.464617	-2.38147	0.474542
691.208	-35109.4	-12885.2	13.1456	0.476109	-2.38706	0.464927
691.225	-35109.5	-12885	13.1563	0.48614	-2.39414	0.454564
691.242	-35109.7	-12884.8	13.1664	0.496771	-2.40129	0.445198
691.259	-35109.8	-12884.6	13.1769	0.504774	-2.40573	0.436943
691.276	-35110	-12884.5	13.1871	0.511241	-2.40924	0.429388
691.293	-35110.1	-12884.4	13.197	0.519657	-2.41025	0.419914
691.31	-35110.3	-12884.1	13.2075	0.535333	-2.40972	0.404935
691.327	-35110.4	-12884	13.2177	0.555557	-2.41247	0.387574
691.344	-35110.6	-12883.8	13.2276	0.572746	-2.41576	0.370009
691.361	-35110.7	-12883.6	13.2381	0.59032	-2.4198	0.353618
691.378	-35110.8	-12883.5	13.2483	0.606693	-2.41738	0.337232
691.395	-35111	-12883.3	13.2582	0.628979	-2.41418	0.321292
691.412	-35111.1	-12883.1	13.2686	0.653596	-2.4074	0.300909
691.429	-35111.3	-12883	13.2817	0.680456	-2.40365	0.28205
691.446	-35111.4	-12882.8	13.295	0.701181	-2.40035	0.264455
691.463	-35111.6	-12882.6	13.3093	0.719045	-2.39703	0.249239
691.48	-35111.7	-12882.5	13.3194	0.735475	-2.38735	0.233102
691.497	-35111.9	-12882.3	13.3325	0.761511	-2.3743	0.211738
691.514	-35112.1	-12882.1	13.3467	0.793333	-2.35667	0.184096
691.531	-35112.2	-12882	13.3633	0.82	-2.34667	0.159041
691.548	-35112.4	-12881.8	13.3767	0.84	-2.34	0.138344
691.565	-35112.5	-12881.6	13.3908	0.857701	-2.33996	0.119933
691.582	-35112.6	-12881.4	13.4041	0.874185	-2.33637	0.104808
691.599	-35112.8	-12881.2	13.4176	0.887484	-2.32943	0.090733
691.616	-35113	-12881.1	13.4351	0.901469	-2.31894	0.0794841
691.633	-35113.1	-12881	13.4484	0.91085	-2.31278	0.072397
691.65	-35113.3	-12880.8	13.4654	0.917545	-2.30987	0.0695264
691.667	-35113.4	-12880.6	13.4835	0.924061	-2.31005	0.0684457
691.684	-35113.6	-12880.4	13.5033	0.927661	-2.30999	0.0673613
691.701	-35113.8	-12880.2	13.5193	0.934199	-2.31	0.0661845
691.718	-35113.9	-12880.1	13.5331	0.937511	-2.31	0.0654461
691.735	-35114.1	-12879.9	13.5469	0.940266	-2.31	0.0667364
691.752	-35114.3	-12879.8	13.5642	0.939932	-2.31	0.0678392
691.769	-35114.4	-12879.6	13.5817	0.940021	-2.31	0.0687295
691.786	-35114.6	-12879.5	13.5981	0.939994	-2.31	0.0686002
691.803	-35114.7	-12879.3	13.6152	0.940001	-2.31	0.0686345
691.82	-35114.9	-12879.1	13.6327	0.94	-2.31	0.0686244
691.837	-35115	-12879	13.6491	0.94	-2.31	0.0686319
691.854	-35115.2	-12878.8	13.6664	0.94	-2.31001	0.0686131
691.871	-35115.4	-12878.6	13.6826	0.94	-2.30995	0.0686893
691.888	-35115.5	-12878.5	13.6951	0.94	-2.31019	0.0683185
691.905	-35115.7	-12878.3	13.7104	0.94	-2.30903	0.0667975
691.922	-35115.9	-12878.1	13.728	0.94	-2.30369	0.0634406
691.939	-35116	-12878	13.7444	0.940001	-2.29692	0.0589843
691.956	-35116.2	-12877.8	13.7617	0.939995	-2.28977	0.0543121
691.973	-35116.4	-12877.7	13.7789	0.94002	-2.28458	0.0509544
691.99	-35116.5	-12877.5	13.7957	0.939925	-2.2817	0.0489315
692.007	-35116.7	-12877.3	13.8108	0.940263	-2.27802	0.0472075
692.024	-35116.9	-12877.2	13.8263	0.93825	-2.27505	0.0465377
692.041	-35117	-12877	13.8431	0.93474	-2.26935	0.0484362
692.058	-35117.2	-12876.9	13.8604	0.931006	-2.26442	0.0528032
692.075	-35117.4	-12876.7	13.8776	0.929752	-2.26088	0.0573849
692.092	-35117.6	-12876.6	13.894	0.930144	-2.26003	0.0610647
692.109	-35117.8	-12876.4	13.9114	0.929706	-2.25816	0.063672
692.126	-35117.9	-12876.2	13.9289	0.932292	-2.25211	0.0652705
692.143	-35118.1	-12876.1	13.9425	0.93533	-2.24508	0.0646824
692.16	-35118.3	-12875.9	13.959	0.941791	-2.24047	0.063461
692.177	-35118.5	-12875.8	13.9762	0.946009	-2.23988	0.0622321
692.194	-35118.7	-12875.6	13.9926	0.949419	-2.24005	0.0626728
692.211	-35118.8	-12875.4	14.0102	0.950106	-2.23994	0.065735
692.228	-35119	-12875.3	14.0271	0.949972	-2.24021	0.0700106
692.245	-35119.2	-12875.1	14.0436	0.950008	-2.23735	0.074451
692.262	-35119.4	-12874.9	14.0615	0.949999	-2.23378	0.0780501
692.279	-35119.6	-12874.8	14.075	0.950001	-2.2302	0.0813055
692.296	-35119.7	-12874.7	14.0912	0.949999	-2.23007	0.0846166
692.313	-35119.9	-12874.5	14.109	0.950002	-2.227	0.0870438
692.33	-35120.1	-12874.3	14.1257	0.949993	-2.2204	0.0882011
692.347	-35120.3	-12874.2	14.1424	0.950026	-2.21376	0.0882705
692.364	-35120.5	-12874	14.1567	0.95	-2.20667	0.087146
692.381	-35120.6	-12873.9	14.1733	0.953333	-2.20333	0.0849673
692.398	-35120.8	-12873.8	14.19	0.956667	-2.19667	0.08061
692.415	-35121	-12873.5	14.2077	0.963661	-2.1896	0.0759812
692.432	-35121.2	-12873.4	14.2243	0.966825	-2.18294	0.0716776
692.449	-35121.4	-12873.3	14.241	0.970216	-2.17629	0.0684358
692.466	-35121.6	-12873.1	14.2587	0.973717	-2.16896	0.0649428
692.483	-35121.8	-12873	14.2753	0.97712	-2.15881	0.0617744
692.5	-35121.9	-12872.8	14.2921	0.980152	-2.14876	0.0597209
692.517	-35122.2	-12872.6	14.3097	0.979943	-2.13828	0.0587629
692.534	-35122.3	-12872.5	14.3262	0.980015	-2.12787	0.0588332
692.551	-35122.5	-12872.4	14.3431	0.979998	-2.11427	0.0588454
692.568	-35122.7	-12872.2	14.3607	0.979991	-2.09942	0.0586777
692.585	-35122.9	-12872.1	14.3772	0.980039	-2.08342	0.057344
692.602	-35123.1	-12871.9	14.3941	0.979856	-2.0695	0.0547723
692.619	-35123.3	-12871.7	14.4117	0.980766	-2.05158	0.0514757
692.636	-35123.5	-12871.6	14.4281	0.984145	-2.03507	0.0496791
692.653	-35123.7	-12871.5	14.4452	0.98863	-2.01881	0.0489502
692.67	-35123.9	-12871.3	14.4628	0.994932	-2.0058	0.0490403
692.687	-35124.1	-12871.2	14.4788	0.997712	-1.98958	0.0490141
692.704	-35124.3	-12871	14.4974	1.00129	-1.96355	0.049021
692.721	-35124.5	-12870.8	14.5174	1.00466	-1.93492	0.0490192
692.738	-35124.6	-12870.7	14.5333	1.00827	-1.91193	0.0490197
692.755	-35124.9	-12870.6	14.5506	1.01026	-1.89866	0.0490196
692.772	-35125.1	-12870.4	14.568	1.00993	-1.88825	0.0490196
692.789	-35125.2	-12870.3	14.5844	1.01002	-1.86892	0.0490196
692.806	-35125.5	-12870.1	14.6017	1.00999	-1.83826	0.0490196
692.823	-35125.7	-12869.9	14.619	1.01	-1.80807	0.0490197
692.84	-35125.8	-12869.8	14.6353	1.00999	-1.78628	0.0490192
692.857	-35126.1	-12869.7	14.6528	1.01002	-1.7627	0.049021
692.874	-35126.3	-12869.5	14.6695	1.00991	-1.73056	0.0490141
692.891	-35126.4	-12869.4	14.6885	1.01034	-1.69705	0.0490404
692.908	-35126.7	-12869.2	14.707	1.00802	-1.66393	0.048948
692.925	-35126.9	-12869.1	14.7264	1.0048	-1.63735	0.0496031
692.942	-35127	-12869	14.7443	0.998943	-1.61735	0.0513298
692.959	-35127.3	-12868.8	14.7614	0.994244	-1.59443	0.054579
692.976	-35127.5	-12868.6	14.7785	0.990677	-1.5664	0.0571757
692.993	-35127.7	-12868.5	14.795	0.990109	-1.52927	0.0592465
693.01	-35127.9	-12868.3	14.8125	0.987708	-1.48607	0.0615224
693.027	-35128.1	-12868.2	14.8295	0.983879	-1.45063	0.0638944
693.044	-35128.3	-12868.1	14.8461	0.982973	-1.42006	0.0644693
693.061	-35128.5	-12867.9	14.8626	0.985762	-1.393	0.0628468
693.078	-35128.7	-12867.8	14.8803	0.989405	-1.36491	0.058632
693.095	-35128.9	-12867.6	14.897	0.992731	-1.33822	0.05336
693.112	-35129.2	-12867.5	14.9146	0.996255	-1.30744	0.0465794
693.129	-35129.3	-12867.3	14.9314	0.999612	-1.27093	0.0399571
693.146	-35129.6	-12867.2	14.948	1.00294	-1.237	0.0335005
693.163	-35129.8	-12867	14.9646	1.00627	-1.20691	0.0259848
693.18	-35130	-12866.9	14.9823	1.00979	-1.17524	0.0179248
693.197	-35130.2	-12866.7	14.999	1.01317	-1.14206	0.00922576
693.214	-35130.4	-12866.6	15.0156	1.01634	-1.10551	0.000535323
693.231	-35130.6	-12866.5	15.0333	1.02333	-1.07	-0.0087146
693.248	-35130.8	-12866.3	15.05	1.02667	-1.04	-0.0163399
693.265	-35131	-12866.2	15.0667	1.03	-1.02	-0.0228758
693.282	-35131.2	-12866	15.0843	1.03353	-1.00557	-0.0297934
693.299	-35131.4	-12865.9	15.1011	1.03689	-0.977915	-0.0351036
693.316	-35131.7	-12865.7	15.1211	1.04009	-0.933577	-0.0382792
693.333	-35131.9	-12865.6	15.1386	1.03996	-0.881347	-0.0405386
693.35	-35132.1	-12865.5	15.1553	1.04001	-0.846402	-0.0428297
693.367	-35132.3	-12865.3	15.172	1.04	-0.81645	-0.046098
693.384	-35132.5	-12865.2	15.1902	1.04	-0.789335	-0.0482109
693.401	-35132.7	-12865	15.2099	1.04	-0.769736	-0.0490772
693.418	-35133	-12864.9	15.228	1.04	-0.748521	-0.048968
693.435	-35133.1	-12864.7	15.2475	1.04	-0.722047	-0.04917
693.452	-35133.4	-12864.6	15.2641	1.04	-0.679288	-0.0505116
693.469	-35133.6	-12864.4	15.2817	1.04	-0.633135	-0.0533971
693.486	-35133.8	-12864.3	15.2981	1.04	-0.592977	-0.0580764
693.503	-35134.1	-12864.1	15.3152	1.04	-0.567029	-0.0642302
693.52	-35134.2	-12864	15.3328	1.04	-0.552832	-0.0729531
693.537	-35134.4	-12863.9	15.3488	1.04001	-0.542354	-0.0836956
693.554	-35134.7	-12863.7	15.3674	1.03995	-0.519976	-0.100961
693.571	-35134.9	-12863.6	15.3874	1.04021	-0.485338	-0.126959
693.588	-35135.1	-12863.4	15.4033	1.03898	-0.446789	-0.165356
