# Supplementary material for: Extraction of driving behavior primitives considering driver expectation and vehicle dynamics
Source: PLoS One. 2025 Dec 31;20(12):e0340123. doi: 10.1371/journal.pone.0340123 (PMC12755792; doi:10.1371/journal.pone.0340123)
Supplement: S2 File — The dataset utilized in this study is organized into two main folders, categorizing driving scenarios into straight driving and turning maneuvers. These folders contain the raw, unprocessed behavioral data. For a detailed description of the variables and format within the.xlsx files, please refer to the accompanying readme.txt file. (ZIP) [file pone.0340123.s002.zip › DataSetForPimitiveExaction-2/turning/g10_w_10.xlsx]

## Sheet: Sheet1
930.789	-35313.1	-9369.22	15.6049	0.727554	-0.392311	0.0738945
930.806	-35313.1	-9368.93	15.6167	0.73	-0.416667	0.0708061
930.823	-35313.2	-9368.65	15.6288	0.730624	-0.442412	0.0694333
930.84	-35313.3	-9368.39	15.6407	0.729933	-0.468145	0.0685695
930.857	-35313.3	-9368.16	15.6521	0.728944	-0.492798	0.0670834
930.874	-35313.4	-9367.93	15.6641	0.730186	-0.518228	0.064031
930.891	-35313.4	-9367.66	15.6775	0.735657	-0.545789	0.0585623
930.908	-35313.5	-9367.37	15.6917	0.744502	-0.573098	0.0500126
930.925	-35313.5	-9367.08	15.7055	0.755673	-0.598537	0.0382884
930.942	-35313.6	-9366.83	15.719	0.769247	-0.62486	0.0247971
930.959	-35313.6	-9366.6	15.7323	0.784607	-0.653563	0.0109816
930.976	-35313.7	-9366.37	15.7457	0.799005	-0.681326	-0.00225845
930.993	-35313.8	-9366.09	15.7594	0.810257	-0.706545	-0.0141198
931.01	-35313.8	-9365.8	15.7733	0.818275	-0.733378	-0.0238442
931.027	-35313.9	-9365.51	15.7871	0.823672	-0.764164	-0.0310611
931.044	-35314	-9365.26	15.8006	0.827854	-0.795886	-0.0361757
931.061	-35314	-9365.03	15.8139	0.831494	-0.82619	-0.0399549
931.078	-35314.1	-9364.8	15.8273	0.833836	-0.855013	-0.0436227
931.095	-35314.1	-9364.52	15.841	0.834227	-0.884541	-0.0479885
931.112	-35314.2	-9364.23	15.8549	0.832436	-0.920311	-0.0530671
931.129	-35314.3	-9363.94	15.8687	0.827844	-0.96128	-0.0586798
931.146	-35314.3	-9363.69	15.8822	0.819224	-0.996509	-0.0644769
931.163	-35314.4	-9363.46	15.8955	0.806161	-1.0249	-0.0700326
931.18	-35314.4	-9363.21	15.9089	0.789344	-1.05851	-0.0748414
931.197	-35314.5	-9362.93	15.9226	0.770239	-1.09935	-0.0783672
931.214	-35314.6	-9362.64	15.9367	0.751179	-1.13617	-0.08008
931.231	-35314.6	-9362.36	15.9505	0.733894	-1.16618	-0.0804547
931.248	-35314.7	-9362.11	15.9631	0.719368	-1.19635	-0.0810194
931.265	-35314.8	-9361.88	15.9746	0.70784	-1.22708	-0.0826614
931.282	-35314.8	-9361.63	15.9862	0.698893	-1.25245	-0.0856714
931.299	-35314.9	-9361.35	15.9983	0.692178	-1.27069	-0.0912485
931.316	-35315	-9361.06	16.0105	0.687421	-1.28406	-0.101364
931.333	-35315	-9360.78	16.0225	0.684202	-1.29392	-0.116598
931.35	-35315.1	-9360.54	16.0342	0.681998	-1.30083	-0.13656
931.367	-35315.1	-9360.31	16.0459	0.680443	-1.30544	-0.162901
931.384	-35315.2	-9360.05	16.0577	0.679354	-1.30847	-0.198623
931.401	-35315.3	-9359.77	16.0698	0.67951	-1.30993	-0.246069
931.418	-35315.4	-9359.47	16.0819	0.682256	-1.30945	-0.3068
931.435	-35315.4	-9359.19	16.0939	0.688147	-1.30733	-0.379229
931.452	-35315.5	-9358.95	16.1056	0.697282	-1.30426	-0.460095
931.469	-35315.6	-9358.73	16.1172	0.709851	-1.30081	-0.547333
931.486	-35315.6	-9358.47	16.1292	0.725874	-1.29742	-0.638982
931.503	-35315.7	-9358.17	16.1412	0.743571	-1.29398	-0.728928
931.52	-35315.8	-9357.88	16.1531	0.760441	-1.29024	-0.809594
931.537	-35315.9	-9357.6	16.1652	0.775124	-1.28697	-0.877471
931.554	-35315.9	-9357.36	16.1782	0.786882	-1.28503	-0.931298
931.571	-35316	-9357.13	16.1918	0.79579	-1.28355	-0.972899
931.588	-35316.1	-9356.87	16.2051	0.802204	-1.28143	-1.005
931.605	-35316.1	-9356.58	16.2191	0.806475	-1.28002	-1.02929
931.622	-35316.2	-9356.28	16.2346	0.808952	-1.28094	-1.04709
931.639	-35316.3	-9356.01	16.25	0.81	-1.28333	-1.05991
931.656	-35316.4	-9355.77	16.2637	0.810079	-1.28564	-1.06909
931.673	-35316.4	-9355.54	16.2767	0.81	-1.28667	-1.07516
931.69	-35316.5	-9355.27	16.2903	0.810283	-1.28564	-1.0785
931.707	-35316.6	-9354.97	16.3041	0.809938	-1.28316	-1.07952
931.724	-35316.7	-9354.68	16.3177	0.808225	-1.27945	-1.07877
931.741	-35316.8	-9354.41	16.3317	0.806527	-1.27221	-1.07714
931.758	-35316.8	-9354.18	16.3468	0.806127	-1.25937	-1.07542
931.775	-35316.9	-9353.94	16.3617	0.806782	-1.24087	-1.07392
931.792	-35317	-9353.66	16.3755	0.808169	-1.21761	-1.07295
931.809	-35317.1	-9353.37	16.3891	0.81049	-1.19213	-1.07312
931.826	-35317.1	-9353.07	16.403	0.813796	-1.16643	-1.07465
931.843	-35317.2	-9352.81	16.4164	0.817561	-1.14055	-1.07675
931.86	-35317.3	-9352.58	16.4294	0.821146	-1.11492	-1.07887
931.877	-35317.4	-9352.34	16.4435	0.823859	-1.09143	-1.08119
931.894	-35317.4	-9352.06	16.4591	0.825555	-1.06988	-1.08362
931.911	-35317.5	-9351.76	16.4743	0.827208	-1.04565	-1.08536
931.928	-35317.6	-9351.46	16.4881	0.829121	-1.01756	-1.08601
931.945	-35317.7	-9351.2	16.5014	0.830234	-0.991316	-1.08602
931.962	-35317.8	-9350.97	16.5147	0.830205	-0.969595	-1.0856
931.979	-35317.8	-9350.73	16.528	0.829937	-0.949648	-1.08447
931.996	-35317.9	-9350.44	16.5415	0.829946	-0.930334	-1.08272
932.013	-35318	-9350.14	16.5563	0.830027	-0.913469	-1.08109
932.03	-35318.1	-9349.85	16.572	0.830031	-0.899719	-1.07996
932.047	-35318.2	-9349.6	16.5866	0.829957	-0.888016	-1.0792
932.064	-35318.3	-9349.37	16.5998	0.829922	-0.877916	-1.07867
932.081	-35318.3	-9349.12	16.613	0.830143	-0.869734	-1.07822
932.098	-35318.4	-9348.82	16.6268	0.83026	-0.863022	-1.07767
932.115	-35318.5	-9348.52	16.6406	0.829339	-0.856502	-1.07688
932.132	-35318.6	-9348.23	16.6542	0.827467	-0.849596	-1.07575
932.149	-35318.7	-9347.98	16.6685	0.825654	-0.842368	-1.07422
932.166	-35318.8	-9347.75	16.6836	0.824056	-0.834063	-1.07254
932.183	-35318.8	-9347.49	16.6992	0.82218	-0.823388	-1.0711
932.2	-35318.9	-9347.2	16.7147	0.820402	-0.811018	-1.07003
932.217	-35319	-9346.89	16.7292	0.819711	-0.799013	-1.06923
932.234	-35319.1	-9346.61	16.7428	0.819916	-0.787096	-1.06871
932.251	-35319.2	-9346.36	16.756	0.820082	-0.773526	-1.06855
932.268	-35319.3	-9346.12	16.7694	0.820023	-0.758112	-1.06861
932.285	-35319.4	-9345.86	16.783	0.819975	-0.741547	-1.06864
932.302	-35319.5	-9345.56	16.7967	0.819992	-0.724185	-1.06862
932.319	-35319.6	-9345.26	16.8106	0.820022	-0.706113	-1.06866
932.336	-35319.6	-9344.98	16.8243	0.82001	-0.686896	-1.06865
932.353	-35319.7	-9344.73	16.8377	0.819933	-0.665994	-1.06839
932.37	-35319.8	-9344.49	16.851	0.819964	-0.643938	-1.06771
932.387	-35319.9	-9344.22	16.8646	0.820244	-0.621617	-1.06646
932.404	-35320	-9343.93	16.8784	0.820093	-0.599293	-1.06454
932.421	-35320.1	-9343.63	16.8922	0.818734	-0.577279	-1.06195
932.438	-35320.2	-9343.35	16.9059	0.816777	-0.557685	-1.059
932.455	-35320.3	-9343.1	16.9193	0.815092	-0.542565	-1.05609
932.472	-35320.3	-9342.86	16.9326	0.813442	-0.530649	-1.05351
932.489	-35320.4	-9342.58	16.9458	0.811488	-0.519975	-1.0515
932.506	-35320.5	-9342.28	16.96	0.81	-0.51	-1.05011
932.523	-35320.6	-9341.97	16.9756	0.809727	-0.500764	-1.04933
932.54	-35320.7	-9341.69	16.9909	0.810014	-0.492925	-1.04901
932.557	-35320.8	-9341.46	17.0044	0.810093	-0.487087	-1.04895
932.574	-35320.9	-9341.21	17.0174	0.809993	-0.48315	-1.04903
932.591	-35321	-9340.93	17.031	0.80991	-0.480861	-1.04909
932.608	-35321.1	-9340.62	17.045	0.810031	-0.479957	-1.04899
932.625	-35321.2	-9340.32	17.0588	0.810276	-0.47998	-1.04857
932.642	-35321.2	-9340.05	17.0724	0.80983	-0.479941	-1.04776
932.659	-35321.3	-9339.81	17.0856	0.808258	-0.47886	-1.04685
932.676	-35321.4	-9339.56	17.0991	0.806346	-0.476004	-1.047
932.693	-35321.5	-9339.28	17.1128	0.804671	-0.471156	-1.04941
932.71	-35321.6	-9338.97	17.1265	0.802877	-0.46523	-1.05504
932.727	-35321.7	-9338.67	17.1401	0.800945	-0.458701	-1.06464
932.744	-35321.8	-9338.4	17.1543	0.799802	-0.450829	-1.07869
932.761	-35321.9	-9338.16	17.1695	0.79979	-0.441139	-1.09709
932.778	-35322	-9337.9	17.1842	0.80005	-0.429869	-1.11892
932.795	-35322.1	-9337.61	17.1979	0.800046	-0.416743	-1.1433
932.812	-35322.2	-9337.3	17.2115	0.799992	-0.400515	-1.16958
932.829	-35322.3	-9337	17.2253	0.800008	-0.381462	-1.19672
932.846	-35322.4	-9336.74	17.2389	0.799972	-0.362213	-1.22308
932.863	-35322.4	-9336.5	17.2522	0.799925	-0.343954	-1.24774
932.88	-35322.5	-9336.24	17.2655	0.800121	-0.325853	-1.27066
932.897	-35322.6	-9335.94	17.2792	0.800271	-0.308323	-1.29122
932.914	-35322.7	-9335.63	17.2934	0.79943	-0.293444	-1.308
932.931	-35322.8	-9335.33	17.3073	0.797586	-0.281613	-1.32078
932.948	-35322.9	-9335.07	17.3196	0.795746	-0.271374	-1.33065
932.965	-35323	-9334.83	17.331	0.794149	-0.26289	-1.33912
932.982	-35323.1	-9334.56	17.3435	0.792308	-0.257836	-1.34799
932.999	-35323.2	-9334.26	17.3575	0.790501	-0.256444	-1.35918
933.016	-35323.3	-9333.95	17.3716	0.789674	-0.257621	-1.37457
933.033	-35323.4	-9333.66	17.3853	0.789842	-0.261296	-1.39425
933.05	-35323.5	-9333.4	17.3986	0.790263	-0.268214	-1.41689
933.067	-35323.6	-9333.15	17.4118	0.790238	-0.27874	-1.44174
933.084	-35323.7	-9332.88	17.4257	0.789053	-0.292951	-1.46844
933.101	-35323.8	-9332.58	17.4395	0.785241	-0.310767	-1.49617
933.118	-35323.9	-9332.27	17.4519	0.776966	-0.331876	-1.52383
933.135	-35324	-9331.97	17.4637	0.763778	-0.354655	-1.55057
933.152	-35324	-9331.72	17.4767	0.746131	-0.376941	-1.57584
933.169	-35324.1	-9331.47	17.4903	0.725224	-0.398363	-1.60074
933.186	-35324.2	-9331.19	17.5027	0.70266	-0.419367	-1.62702
933.203	-35324.3	-9330.89	17.5146	0.680402	-0.439815	-1.65503
933.22	-35324.4	-9330.57	17.5268	0.660539	-0.459328	-1.68438
933.237	-35324.5	-9330.28	17.5387	0.644832	-0.477876	-1.71434
933.254	-35324.6	-9330.03	17.5492	0.634107	-0.495761	-1.74423
933.271	-35324.7	-9329.78	17.5589	0.624617	-0.514352	-1.77422
933.288	-35324.8	-9329.5	17.5689	0.611992	-0.534867	-1.80462
933.305	-35324.9	-9329.19	17.5794	0.597507	-0.55551	-1.83485
933.322	-35325	-9328.88	17.5901	0.583369	-0.574285	-1.86401
933.339	-35325.1	-9328.59	17.6	0.566667	-0.593333	-1.89107
933.356	-35325.2	-9328.34	17.6085	0.543651	-0.61531	-1.9151
933.373	-35325.3	-9328.09	17.6167	0.513333	-0.64	-1.93573
933.39	-35325.4	-9327.8	17.6254	0.47507	-0.666629	-1.95198
933.407	-35325.5	-9327.49	17.6338	0.426845	-0.695056	-1.95984
933.424	-35325.6	-9327.18	17.641	0.366715	-0.72527	-1.95642
933.441	-35325.7	-9326.9	17.6474	0.294144	-0.75717	-1.94502
933.458	-35325.8	-9326.65	17.6532	0.210698	-0.790397	-1.9297
933.475	-35325.9	-9326.4	17.6569	0.123049	-0.823923	-1.91309
933.492	-35326	-9326.11	17.6575	0.0380234	-0.856842	-1.8989
933.509	-35326.1	-9325.79	17.6564	-0.0396463	-0.888931	-1.89467
933.526	-35326.2	-9325.49	17.655	-0.105873	-0.920112	-1.90575
933.543	-35326.3	-9325.21	17.6527	-0.15726	-0.950367	-1.93076
933.56	-35326.4	-9324.96	17.6493	-0.193222	-0.979346	-1.96796
933.577	-35326.5	-9324.71	17.6459	-0.218663	-1.00601	-2.01691
933.594	-35326.6	-9324.41	17.6427	-0.238221	-1.03018	-2.07613
933.611	-35326.7	-9324.1	17.6387	-0.254645	-1.05357	-2.14171
933.628	-35326.8	-9323.79	17.6335	-0.269041	-1.07651	-2.21016
933.645	-35326.9	-9323.52	17.6282	-0.280099	-1.09663	-2.27921
933.662	-35327	-9323.27	17.6232	-0.287189	-1.11329	-2.34747
933.679	-35327.1	-9323.01	17.6182	-0.291048	-1.12885	-2.41464
933.696	-35327.2	-9322.71	17.6131	-0.292758	-1.14447	-2.48049
933.713	-35327.3	-9322.4	17.6079	-0.293709	-1.15927	-2.54477
933.73	-35327.5	-9322.1	17.6027	-0.293989	-1.17296	-2.60681
933.747	-35327.6	-9321.84	17.5976	-0.292094	-1.18625	-2.66551
933.764	-35327.6	-9321.6	17.5927	-0.288436	-1.19958	-2.72179
933.781	-35327.8	-9321.33	17.5876	-0.28554	-1.213	-2.77861
933.798	-35327.9	-9321.03	17.5825	-0.284017	-1.22671	-2.83665
933.815	-35328	-9320.75	17.5772	-0.282369	-1.24092	-2.89398
933.832	-35328.1	-9320.5	17.5721	-0.280516	-1.25481	-2.94895
933.849	-35328.2	-9320.23	17.5671	-0.2797	-1.26662	-3.00033
933.866	-35328.3	-9319.94	17.5621	-0.279886	-1.27631	-3.04839
933.883	-35328.4	-9319.65	17.5568	-0.280036	-1.28518	-3.09443
933.9	-35328.5	-9319.36	17.5516	-0.279974	-1.29374	-3.13803
933.917	-35328.6	-9319.05	17.5475	-0.280161	-1.30182	-3.17747
933.934	-35328.7	-9318.75	17.5443	-0.280178	-1.3085	-3.21195
933.951	-35328.8	-9318.5	17.541	-0.279109	-1.31249	-3.2414
933.968	-35328.9	-9318.26	17.5376	-0.277231	-1.31353	-3.26598
933.985	-35329	-9317.99	17.5344	-0.275435	-1.31199	-3.28601
934.002	-35329.2	-9317.68	17.5309	-0.27376	-1.30798	-3.30185
934.019	-35329.3	-9317.38	17.5265	-0.271851	-1.30144	-3.31395
934.036	-35329.4	-9317.11	17.5212	-0.270234	-1.29246	-3.3229
934.053	-35329.5	-9316.86	17.516	-0.269726	-1.28104	-3.32935
934.07	-35329.6	-9316.61	17.5109	-0.269955	-1.26635	-3.33381
934.087	-35329.7	-9316.32	17.5058	-0.270073	-1.24752	-3.33646
934.104	-35329.8	-9316.02	17.5006	-0.270008	-1.22594	-3.33589
934.121	-35329.9	-9315.76	17.4954	-0.269981	-1.2034	-3.33032
934.138	-35330	-9315.52	17.4903	-0.269999	-1.17828	-3.31992
934.155	-35330.1	-9315.25	17.4854	-0.270005	-1.14849	-3.30513
934.172	-35330.3	-9314.96	17.4803	-0.27	-1.11534	-3.28465
934.189	-35330.4	-9314.67	17.4749	-0.269998	-1.08059	-3.25709
934.206	-35330.5	-9314.37	17.47	-0.27	-1.04333	-3.22331
934.223	-35330.6	-9314.07	17.4663	-0.270002	-1.00266	-3.18441
934.24	-35330.7	-9313.79	17.4631	-0.27	-0.960903	-3.13991
934.257	-35330.8	-9313.55	17.4598	-0.269994	-0.920433	-3.08855
934.274	-35330.9	-9313.3	17.4565	-0.270001	-0.881032	-3.0277
934.291	-35331.1	-9313.01	17.4533	-0.27002	-0.841871	-2.95545
934.308	-35331.2	-9312.73	17.4495	-0.269992	-0.801884	-2.87334
934.325	-35331.3	-9312.48	17.4444	-0.269924	-0.761255	-2.78347
934.342	-35331.4	-9312.23	17.4391	-0.270047	-0.723815	-2.68748
934.359	-35331.5	-9311.95	17.4341	-0.270299	-0.690988	-2.58656
934.376	-35331.6	-9311.66	17.4291	-0.269821	-0.656941	-2.48106
934.393	-35331.8	-9311.37	17.424	-0.268181	-0.618585	-2.37094
934.41	-35331.9	-9311.08	17.4188	-0.266234	-0.581883	-2.25557
934.427	-35332	-9310.78	17.4137	-0.264556	-0.550596	-2.13507
934.444	-35332.1	-9310.52	17.4084	-0.262772	-0.521397	-2.01128
934.461	-35332.2	-9310.28	17.4032	-0.260899	-0.492446	-1.88339
934.478	-35332.3	-9310.03	17.3988	-0.259815	-0.465921	-1.74573
934.495	-35332.5	-9309.74	17.3954	-0.259816	-0.442171	-1.59437
934.512	-35332.6	-9309.46	17.3921	-0.260056	-0.417762	-1.42938
934.529	-35332.7	-9309.21	17.3886	-0.260046	-0.391641	-1.25481
934.546	-35332.8	-9308.96	17.3854	-0.259982	-0.366772	-1.07995
934.563	-35332.9	-9308.68	17.3822	-0.259984	-0.344891	-0.910164
934.58	-35333	-9308.39	17.3781	-0.26001	-0.325763	-0.745457
934.597	-35333.1	-9308.1	17.3729	-0.260016	-0.308652	-0.589771
934.614	-35333.3	-9307.81	17.3675	-0.259973	-0.29239	-0.45224
934.631	-35333.4	-9307.52	17.3624	-0.259952	-0.276818	-0.337339
934.648	-35333.5	-9307.26	17.3574	-0.260109	-0.262884	-0.244034
934.665	-35333.6	-9307.03	17.3524	-0.260181	-0.251249	-0.16892
934.682	-35333.7	-9306.76	17.3473	-0.259662	-0.242225	-0.106737
934.699	-35333.8	-9306.47	17.3421	-0.261015	-0.235565	-0.0541145
934.716	-35334	-9306.2	17.337	-0.269147	-0.230561	-0.00945123
934.733	-35334.1	-9305.96	17.3318	-0.283954	-0.227283	0.0295383
934.75	-35334.2	-9305.7	17.3267	-0.301574	-0.226299	0.0656276
934.767	-35334.3	-9305.42	17.3217	-0.3218	-0.226624	0.100242
934.784	-35334.4	-9305.13	17.3168	-0.346711	-0.226404	0.133868
934.801	-35334.5	-9304.84	17.3117	-0.374941	-0.226317	0.166853
934.818	-35334.6	-9304.58	17.3056	-0.403027	-0.228506	0.199356
934.835	-35334.7	-9304.34	17.2985	-0.430276	-0.232402	0.230501
934.852	-35334.9	-9304.08	17.2905	-0.45746	-0.236056	0.25899
934.869	-35335	-9303.79	17.282	-0.48399	-0.239247	0.284995
934.886	-35335.1	-9303.5	17.2735	-0.508593	-0.242556	0.309237
934.903	-35335.2	-9303.22	17.2649	-0.529987	-0.246046	0.330962
934.92	-35335.3	-9302.96	17.2562	-0.546976	-0.249537	0.348911
934.937	-35335.4	-9302.72	17.2476	-0.55894	-0.252941	0.363401
934.954	-35335.6	-9302.46	17.2395	-0.566133	-0.25624	0.375472
934.971	-35335.7	-9302.17	17.2311	-0.572416	-0.259592	0.386501
934.988	-35335.8	-9301.88	17.2215	-0.582203	-0.263131	0.398035
935.005	-35335.9	-9301.61	17.2107	-0.595776	-0.266487	0.411922
935.022	-35336	-9301.35	17.1988	-0.612382	-0.26906	0.429709
935.039	-35336.1	-9301.11	17.1867	-0.633333	-0.27	0.45098
935.056	-35336.3	-9300.84	17.175	-0.659807	-0.268806	0.475012
935.073	-35336.4	-9300.56	17.1633	-0.69	-0.266667	0.502179
935.09	-35336.5	-9300.27	17.1513	-0.721863	-0.264847	0.533
935.107	-35336.6	-9299.99	17.1393	-0.755357	-0.263236	0.567487
935.124	-35336.7	-9299.75	17.1277	-0.791306	-0.261515	0.605293
935.141	-35336.8	-9299.51	17.1151	-0.831727	-0.259807	0.645304
935.158	-35336.9	-9299.24	17.1006	-0.877514	-0.258203	0.686831
935.175	-35337.1	-9298.96	17.0848	-0.92567	-0.256441	0.730836
935.192	-35337.2	-9298.67	17.068	-0.973625	-0.254495	0.777699
935.209	-35337.3	-9298.39	17.0501	-1.02193	-0.253192	0.825351
935.226	-35337.4	-9298.15	17.0311	-1.07064	-0.253042	0.871869
935.243	-35337.5	-9297.91	17.0123	-1.11733	-0.253439	0.916697
935.26	-35337.6	-9297.65	16.9942	-1.16087	-0.25444	0.959894
935.277	-35337.8	-9297.36	16.9754	-1.20337	-0.257749	1.00235
935.294	-35337.9	-9297.07	16.955	-1.24634	-0.264216	1.04515
935.311	-35338	-9296.81	16.9337	-1.28924	-0.27257	1.08955
935.328	-35338.1	-9296.57	16.9116	-1.33294	-0.282328	1.13599
935.345	-35338.2	-9296.33	16.8883	-1.38102	-0.2948	1.1835
935.362	-35338.3	-9296.06	16.8634	-1.43435	-0.310913	1.23238
935.379	-35338.5	-9295.78	16.8373	-1.48942	-0.330752	1.28488
935.396	-35338.6	-9295.5	16.81	-1.54533	-0.353252	1.34187
935.413	-35338.7	-9295.24	16.7814	-1.60543	-0.375845	1.4019
935.43	-35338.8	-9295.01	16.752	-1.66828	-0.399127	1.46446
935.447	-35338.9	-9294.76	16.7233	-1.72632	-0.427662	1.53052
935.464	-35339	-9294.49	16.6952	-1.78004	-0.461562	1.60271
935.481	-35339.1	-9294.21	16.6661	-1.83886	-0.496005	1.68527
935.498	-35339.3	-9293.93	16.6352	-1.90625	-0.529943	1.78064
935.515	-35339.4	-9293.68	16.6024	-1.97893	-0.566541	1.88912
935.532	-35339.5	-9293.46	16.5679	-2.05473	-0.606413	2.00906
935.549	-35339.6	-9293.21	16.5322	-2.1329	-0.647678	2.13726
935.566	-35339.7	-9292.95	16.4955	-2.21308	-0.68939	2.27289
935.583	-35339.8	-9292.66	16.4575	-2.29523	-0.731468	2.41688
935.6	-35340	-9292.39	16.4179	-2.37961	-0.774437	2.56719
935.617	-35340.1	-9292.15	16.3759	-2.46638	-0.8191	2.71936
935.634	-35340.2	-9291.93	16.3327	-2.55234	-0.863914	2.86892
935.651	-35340.3	-9291.69	16.2899	-2.63254	-0.906016	3.01179
935.668	-35340.4	-9291.42	16.2466	-2.70803	-0.945375	3.14749
935.685	-35340.5	-9291.14	16.2004	-2.78274	-0.983539	3.27734
935.702	-35340.6	-9290.88	16.1516	-2.85429	-1.02119	3.39968
935.719	-35340.7	-9290.65	16.102	-2.9174	-1.05818	3.51139
935.736	-35340.9	-9290.43	16.0522	-2.97372	-1.0915	3.61113
935.753	-35341	-9290.19	16.0018	-3.02804	-1.11768	3.69888
935.77	-35341.1	-9289.93	15.9496	-3.08332	-1.13952	3.77759
935.787	-35341.2	-9289.66	15.8938	-3.14121	-1.16171	3.851
935.804	-35341.3	-9289.4	15.8367	-3.19987	-1.18412	3.92023
935.821	-35341.5	-9289.13	15.781	-3.25638	-1.20472	3.98513
935.838	-35341.6	-9288.88	15.7265	-3.31024	-1.2224	4.04463
935.855	-35341.7	-9288.67	15.6717	-3.3617	-1.23676	4.09775
935.872	-35341.8	-9288.46	15.6166	-3.41055	-1.24928	4.14548
935.889	-35341.9	-9288.21	15.5611	-3.45654	-1.2612	4.18873
935.906	-35342	-9287.96	15.5033	-3.5	-1.27	4.22549
935.923	-35342.1	-9287.74	15.4419	-3.54064	-1.27324	4.25366
935.94	-35342.2	-9287.53	15.3797	-3.57512	-1.27331	4.27448
935.957	-35342.3	-9287.29	15.3196	-3.60097	-1.27265	4.28987
935.974	-35342.5	-9287.05	15.2598	-3.6211	-1.26972	4.30123
935.991	-35342.6	-9286.79	15.1983	-3.63832	-1.26277	4.31018
936.008	-35342.7	-9286.55	15.136	-3.65122	-1.25186	4.31925
936.025	-35342.8	-9286.34	15.0741	-3.65889	-1.23748	4.33019
936.042	-35342.9	-9286.13	15.0125	-3.66427	-1.22006	4.34193
936.059	-35343	-9285.91	14.9511	-3.66963	-1.19964	4.35317
936.076	-35343.1	-9285.67	14.889	-3.67396	-1.17541	4.36335
936.093	-35343.3	-9285.42	14.8257	-3.67624	-1.14777	4.37097
936.11	-35343.4	-9285.19	14.7615	-3.67658	-1.12049	4.37196
936.127	-35343.5	-9284.99	14.6975	-3.67352	-1.09522	4.36373
936.144	-35343.6	-9284.79	14.6354	-3.66219	-1.06838	4.34736
936.161	-35343.7	-9284.56	14.5756	-3.64117	-1.03833	4.32293
936.178	-35343.8	-9284.32	14.5154	-3.61571	-1.00782	4.28809
936.195	-35343.9	-9284.08	14.4534	-3.58793	-0.978577	4.24098
936.212	-35344	-9283.87	14.3917	-3.55345	-0.949889	4.18106
936.229	-35344.1	-9283.67	14.3315	-3.51079	-0.921967	4.10692
936.246	-35344.2	-9283.46	14.2724	-3.46353	-0.896701	4.01576
936.263	-35344.4	-9283.25	14.214	-3.41155	-0.874875	3.90397
936.28	-35344.5	-9283.01	14.1563	-3.34961	-0.85571	3.76727
936.297	-35344.6	-9282.78	14.0995	-3.27352	-0.838495	3.60611
936.314	-35344.7	-9282.58	14.0441	-3.18114	-0.822764	3.42702
936.331	-35344.8	-9282.39	13.9908	-3.07816	-0.808878	3.23842
936.348	-35344.9	-9282.19	13.9403	-2.97788	-0.798009	3.05013
936.365	-35345	-9281.98	13.8922	-2.87956	-0.789936	2.86723
936.382	-35345.1	-9281.75	13.8452	-2.7698	-0.783128	2.6904
936.399	-35345.3	-9281.53	13.7988	-2.64781	-0.77634	2.52064
936.416	-35345.4	-9281.32	13.7536	-2.52448	-0.768778	2.35937
936.433	-35345.5	-9281.14	13.7109	-2.40302	-0.761776	2.20613
936.45	-35345.6	-9280.94	13.6719	-2.27999	-0.758071	2.05871
936.467	-35345.7	-9280.73	13.6358	-2.14936	-0.756988	1.91164
936.484	-35345.8	-9280.51	13.6004	-2.00396	-0.755697	1.75758
936.501	-35345.9	-9280.29	13.5662	-1.84307	-0.753813	1.59302
936.518	-35346	-9280.1	13.5354	-1.67022	-0.752276	1.4177
936.535	-35346.1	-9279.91	13.509	-1.48758	-0.748425	1.23794
936.552	-35346.2	-9279.72	13.4866	-1.29739	-0.738023	1.06292
936.569	-35346.3	-9279.5	13.4675	-1.10922	-0.721271	0.894874
936.586	-35346.4	-9279.28	13.4507	-0.935442	-0.700303	0.733309
936.603	-35346.6	-9279.07	13.4358	-0.781588	-0.675006	0.584231
936.62	-35346.7	-9278.89	13.4226	-0.649701	-0.644794	0.455886
936.637	-35346.7	-9278.7	13.4112	-0.541179	-0.613491	0.349846
936.654	-35346.9	-9278.51	13.4017	-0.45627	-0.585689	0.264549
936.671	-35347	-9278.3	13.3941	-0.390178	-0.559769	0.196587
936.688	-35347.1	-9278.08	13.3882	-0.33707	-0.532596	0.142285
936.705	-35347.2	-9277.87	13.3836	-0.295426	-0.50493	0.100154
936.722	-35347.3	-9277.68	13.3798	-0.264886	-0.478153	0.0691685
936.739	-35347.4	-9277.5	13.3767	-0.243333	-0.45	0.046841
936.756	-35347.5	-9277.3	13.3737	-0.228132	-0.418851	0.0305037
936.773	-35347.6	-9277.09	13.37	-0.216667	-0.39	0.0185185
936.79	-35347.7	-9276.87	13.3648	-0.20697	-0.36816	0.00960973
936.807	-35347.8	-9276.67	13.3597	-0.199658	-0.348809	0.00292272
936.824	-35347.9	-9276.49	13.3561	-0.19543	-0.327523	-0.00215864
936.841	-35348	-9276.31	13.3529	-0.193108	-0.30796	-0.00580344
936.858	-35348.2	-9276.11	13.3493	-0.1914	-0.29293	-0.00822145
936.875	-35348.3	-9275.89	13.3464	-0.189807	-0.278082	-0.0100014
936.892	-35348.4	-9275.68	13.3448	-0.188091	-0.260395	-0.0116686
936.909	-35348.5	-9275.48	13.3429	-0.18637	-0.244143	-0.0133813
936.926	-35348.6	-9275.3	13.3396	-0.184705	-0.232824	-0.0151313
936.943	-35348.7	-9275.12	13.3358	-0.182876	-0.225042	-0.0166675
936.96	-35348.8	-9274.91	13.3325	-0.180983	-0.218652	-0.0178284
936.977	-35348.9	-9274.7	13.3292	-0.179846	-0.211458	-0.0187055
936.994	-35349	-9274.48	13.3258	-0.179804	-0.202685	-0.0193477
937.011	-35349.2	-9274.28	13.3223	-0.180049	-0.194425	-0.0196594
937.028	-35349.2	-9274.11	13.3189	-0.180049	-0.187649	-0.0196592
937.045	-35349.3	-9273.92	13.3155	-0.179985	-0.180819	-0.019592
937.062	-35349.5	-9273.72	13.3121	-0.179987	-0.173732	-0.0195944
937.079	-35349.6	-9273.5	13.3088	-0.180004	-0.168481	-0.0196115
937.096	-35349.7	-9273.29	13.3055	-0.180003	-0.165313	-0.0196097
937.113	-35349.8	-9273.09	13.3018	-0.179999	-0.161542	-0.0196089
937.13	-35349.9	-9272.92	13.2981	-0.179999	-0.156236	-0.0196123
937.147	-35350	-9272.73	13.2958	-0.18	-0.150925	-0.0195981
937.164	-35350.1	-9272.52	13.2944	-0.18	-0.146048	-0.019588
937.181	-35350.2	-9272.31	13.2919	-0.18	-0.140739	-0.0196455
937.198	-35350.3	-9272.09	13.2881	-0.18	-0.135373	-0.0196771
937.215	-35350.5	-9271.9	13.2855	-0.18	-0.131673	-0.0194272
937.232	-35350.5	-9271.73	13.2841	-0.18	-0.130149	-0.0188338
937.249	-35350.7	-9271.55	13.2818	-0.179999	-0.130097	-0.0180115
937.266	-35350.8	-9271.34	13.2782	-0.179999	-0.130259	-0.0169137
937.283	-35350.9	-9271.12	13.2746	-0.180003	-0.129104	-0.0153849
937.3	-35351	-9270.91	13.2712	-0.180003	-0.127148	-0.013642
937.317	-35351.1	-9270.72	13.2679	-0.17999	-0.126366	-0.0121732
937.334	-35351.2	-9270.54	13.2644	-0.17999	-0.126624	-0.0111305
937.351	-35351.3	-9270.36	13.2607	-0.180042	-0.126509	-0.0104279
937.368	-35351.4	-9270.15	13.2574	-0.180039	-0.126452	-0.00993281
937.385	-35351.5	-9269.94	13.2555	-0.179844	-0.127765	-0.00959045
937.402	-35351.7	-9269.73	13.2539	-0.179878	-0.129678	-0.010375
937.419	-35351.8	-9269.54	13.2507	-0.180419	-0.130426	-0.0137503
937.436	-35351.9	-9269.36	13.2471	-0.177857	-0.130095	-0.0202929
937.453	-35352	-9269.17	13.2453	-0.167481	-0.129655	-0.0304154
937.47	-35352.1	-9268.97	13.2438	-0.150191	-0.129851	-0.0464351
937.487	-35352.2	-9268.75	13.2404	-0.128312	-0.131178	-0.0710861
937.504	-35352.3	-9268.54	13.2369	-0.097802	-0.133111	-0.104476
937.521	-35352.4	-9268.36	13.2361	-0.0535831	-0.134856	-0.145672
937.538	-35352.5	-9268.18	13.2367	4.82396e-05	-0.136558	-0.194103
937.555	-35352.6	-9267.99	13.2364	0.0571078	-0.138488	-0.249222
937.572	-35352.7	-9267.78	13.2366	0.119416	-0.13995	-0.309999
937.589	-35352.8	-9267.57	13.2392	0.189635	-0.14024	-0.375206
937.606	-35353	-9267.36	13.2433	0.263333	-0.14	-0.443355
937.623	-35353.1	-9267.18	13.248	0.33509	-0.140008	-0.512619
937.64	-35353.2	-9267	13.2537	0.403976	-0.139988	-0.580118
937.657	-35353.3	-9266.81	13.2614	0.470152	-0.13972	-0.643617
937.674	-35353.4	-9266.6	13.2706	0.533662	-0.140056	-0.70392
937.691	-35353.5	-9266.38	13.2805	0.594085	-0.141621	-0.76157
937.708	-35353.6	-9266.18	13.2913	0.649525	-0.143539	-0.814091
937.725	-35353.7	-9266	13.303	0.697671	-0.145118	-0.859046
937.742	-35353.8	-9265.82	13.3156	0.735916	-0.147084	-0.895879
937.759	-35353.9	-9265.62	13.3288	0.76333	-0.150102	-0.924761
937.776	-35354	-9265.41	13.3424	0.783098	-0.154103	-0.946803
937.793	-35354.2	-9265.2	13.3561	0.798066	-0.15898	-0.96324
937.81	-35354.3	-9265	13.3699	0.808842	-0.164793	-0.975259
937.827	-35354.4	-9264.82	13.3837	0.816125	-0.172359	-0.983809
937.844	-35354.5	-9264.63	13.3973	0.821455	-0.183967	-0.989363
937.861	-35354.6	-9264.42	13.4106	0.8254	-0.200283	-0.992142
937.878	-35354.7	-9264.21	13.424	0.826684	-0.218898	-0.992034
937.895	-35354.8	-9263.99	13.4377	0.8241	-0.238824	-0.988769
937.912	-35354.9	-9263.79	13.4516	0.81689	-0.262004	-0.981884
937.929	-35355	-9263.61	13.4653	0.805158	-0.288154	-0.971823
937.946	-35355.2	-9263.42	13.4789	0.790243	-0.313363	-0.960385
937.963	-35355.3	-9263.22	13.4922	0.774636	-0.336422	-0.949233
937.98	-35355.4	-9263	13.5055	0.762113	-0.359835	-0.939724
937.997	-35355.5	-9262.79	13.5192	0.754914	-0.384159	-0.933184
938.014	-35355.6	-9262.59	13.5334	0.753221	-0.407239	-0.930879
938.031	-35355.7	-9262.42	13.5473	0.756736	-0.427843	-0.932743
938.048	-35355.8	-9262.23	13.5596	0.764718	-0.445965	-0.937278
938.065	-35355.9	-9262.01	13.5709	0.775149	-0.462412	-0.942928
938.082	-35356.1	-9261.79	13.5837	0.78489	-0.478671	-0.948158
938.099	-35356.2	-9261.58	13.5978	0.791701	-0.495836	-0.951534
938.116	-35356.3	-9261.39	13.6106	0.794261	-0.5146	-0.951768
938.133	-35356.4	-9261.22	13.6223	0.791974	-0.53543	-0.948523
938.15	-35356.5	-9261.02	13.6352	0.784887	-0.558486	-0.942162
938.167	-35356.6	-9260.81	13.6488	0.774233	-0.582087	-0.932452
938.184	-35356.8	-9260.59	13.6611	0.761768	-0.60371	-0.918677
938.201	-35356.9	-9260.38	13.6729	0.745887	-0.625858	-0.899257
938.218	-35357	-9260.19	13.6864	0.722782	-0.653619	-0.872043
938.235	-35357.1	-9260	13.7004	0.689548	-0.683552	-0.834985
938.252	-35357.2	-9259.81	13.7117	0.643643	-0.708427	-0.786123
938.269	-35357.3	-9259.6	13.7212	0.581018	-0.730906	-0.723771
938.286	-35357.5	-9259.38	13.7306	0.497862	-0.757464	-0.646831
938.303	-35357.6	-9259.17	13.7388	0.398564	-0.785452	-0.557972
938.32	-35357.7	-9258.97	13.7439	0.291571	-0.808948	-0.462121
938.337	-35357.8	-9258.79	13.7464	0.185379	-0.830614	-0.366952
938.354	-35357.9	-9258.6	13.7484	0.0880615	-0.855675	-0.28029
938.371	-35358	-9258.39	13.7499	0.00523737	-0.883369	-0.204308
938.388	-35358.2	-9258.17	13.7504	-0.0593377	-0.910837	-0.139432
938.405	-35358.3	-9257.96	13.75	-0.107586	-0.935372	-0.0875617
938.422	-35358.4	-9257.77	13.7488	-0.142967	-0.954886	-0.0501445
938.439	-35358.5	-9257.59	13.7467	-0.166667	-0.97	-0.0239651
938.456	-35358.6	-9257.39	13.7436	-0.180314	-0.981797	-0.00496722
938.473	-35358.8	-9257.18	13.74	-0.19	-0.99	0.0087146
938.49	-35358.9	-9256.96	13.7365	-0.200947	-0.994447	0.0183999
938.507	-35359	-9256.76	13.7331	-0.210433	-0.996783	0.0254172
938.524	-35359.1	-9256.58	13.7297	-0.215188	-0.99811	0.0307253
938.541	-35359.2	-9256.4	13.7263	-0.216771	-0.996175	0.0340376
938.558	-35359.4	-9256.2	13.7229	-0.217144	-0.989187	0.0351408
938.575	-35359.5	-9255.98	13.7196	-0.216544	-0.978641	0.0347668
938.592	-35359.6	-9255.77	13.7162	-0.215021	-0.965901	0.0337089
938.609	-35359.8	-9255.57	13.7127	-0.212946	-0.950342	0.0324665
938.626	-35359.9	-9255.39	13.7093	-0.210911	-0.931796	0.0313341
938.643	-35360	-9255.21	13.7059	-0.209908	-0.911999	0.0302413
938.66	-35360.1	-9255	13.7026	-0.210088	-0.89215	0.0291322
938.677	-35360.2	-9254.79	13.6992	-0.209793	-0.871803	0.0280866
938.694	-35360.4	-9254.57	13.6958	-0.208117	-0.850963	0.0270533
938.711	-35360.5	-9254.37	13.6923	-0.206117	-0.830955	0.0256872
938.728	-35360.6	-9254.2	13.6889	-0.204446	-0.813144	0.0239475
938.745	-35360.7	-9254.01	13.6855	-0.202661	-0.798674	0.0223742
938.762	-35360.8	-9253.82	13.6822	-0.200808	-0.788138	0.0212554
938.779	-35361	-9253.6	13.6788	-0.199791	-0.781343	0.0204261
938.796	-35361.1	-9253.39	13.6754	-0.199832	-0.777722	0.019816
938.813	-35361.2	-9253.19	13.6719	-0.200061	-0.776297	0.0195427
938.83	-35361.3	-9253.01	13.6685	-0.200041	-0.777513	0.0195649
938.847	-35361.4	-9252.83	13.6651	-0.199982	-0.783555	0.019627
938.864	-35361.6	-9252.63	13.6618	-0.199989	-0.793934	0.0196194
938.881	-35361.7	-9252.42	13.6584	-0.200005	-0.805263	0.0196028
938.898	-35361.9	-9252.21	13.655	-0.200003	-0.816963	0.0196051
938.915	-35362	-9252.02	13.6515	-0.199999	-0.831458	0.0196093
938.932	-35362.1	-9251.84	13.6481	-0.199999	-0.847449	0.0196085
938.949	-35362.2	-9251.66	13.6447	-0.2	-0.860324	0.0196074
938.966	-35362.3	-9251.46	13.6414	-0.2	-0.869735	0.0196077
938.983	-35362.5	-9251.24	13.638	-0.2	-0.878651	0.019608
939	-35362.6	-9251.04	13.6346	-0.2	-0.887345	0.0196079
939.017	-35362.7	-9250.85	13.6311	-0.2	-0.893905	0.0196077
939.034	-35362.8	-9250.68	13.6277	-0.2	-0.896737	0.0196078
939.051	-35363	-9250.5	13.6243	-0.2	-0.894717	0.0196081
939.068	-35363.1	-9250.29	13.621	-0.2	-0.888821	0.0196081
939.085	-35363.2	-9250.08	13.6176	-0.200001	-0.880942	0.0196068
939.102	-35363.4	-9249.87	13.6141	-0.200001	-0.869994	0.019607
939.119	-35363.5	-9249.69	13.6107	-0.199996	-0.853645	0.0196122
939.136	-35363.6	-9249.52	13.6073	-0.199998	-0.83363	0.0196104
939.153	-35363.7	-9249.33	13.6039	-0.200017	-0.813091	0.0195903
939.17	-35363.9	-9249.13	13.6006	-0.200009	-0.790953	0.0195982
939.187	-35364	-9248.92	13.5972	-0.199939	-0.764939	0.0196726
939.204	-35364.1	-9248.72	13.5937	-0.199976	-0.736659	0.0196327
939.221	-35364.2	-9248.54	13.5903	-0.20024	-0.708876	0.0192519
939.238	-35364.4	-9248.37	13.5869	-0.200046	-0.681608	0.0185656
939.255	-35364.5	-9248.18	13.5835	-0.198696	-0.654282	0.017661
939.272	-35364.6	-9247.97	13.5802	-0.196776	-0.62813	0.0164264
939.289	-35364.8	-9247.77	13.5768	-0.195057	-0.604194	0.014781
939.306	-35364.9	-9247.57	13.5733	-0.193333	-0.58	0.0130719
939.323	-35365	-9247.39	13.5699	-0.191367	-0.553518	0.0117111
939.34	-35365.1	-9247.22	13.5665	-0.189951	-0.528681	0.0108589
939.357	-35365.3	-9247.03	13.5631	-0.189731	-0.509109	0.0105936
939.374	-35365.4	-9246.83	13.5598	-0.190013	-0.49236	0.0109297
939.391	-35365.5	-9246.62	13.5565	-0.190068	-0.476002	0.0118481
939.408	-35365.7	-9246.42	13.5529	-0.189993	-0.461875	0.0132602
939.425	-35365.8	-9246.25	13.5491	-0.189983	-0.451286	0.0149815
939.442	-35365.9	-9246.08	13.5463	-0.190003	-0.441522	0.0165977
939.459	-35366	-9245.88	13.5448	-0.190005	-0.430249	0.0178029
939.476	-35366.2	-9245.67	13.5429	-0.189999	-0.41773	0.0186452
939.493	-35366.3	-9245.47	13.5396	-0.189999	-0.405071	0.0192369
939.51	-35366.4	-9245.28	13.5358	-0.19	-0.394481	0.0197192
939.527	-35366.6	-9245.11	13.5323	-0.19	-0.387157	0.0202358
939.544	-35366.7	-9244.94	13.529	-0.19	-0.381924	0.0209266
939.561	-35366.8	-9244.74	13.5257	-0.19	-0.377236	0.0219234
939.578	-35367	-9244.53	13.5223	-0.19	-0.371402	0.0233422
939.595	-35367.1	-9244.32	13.5189	-0.19	-0.363266	0.0250777
939.612	-35367.2	-9244.14	13.5154	-0.19	-0.352609	0.0266499
939.629	-35367.3	-9243.97	13.512	-0.19	-0.339242	0.0277987
939.646	-35367.5	-9243.8	13.5086	-0.19	-0.322912	0.0286398
939.663	-35367.6	-9243.6	13.5053	-0.19	-0.304401	0.0292212
939.68	-35367.7	-9243.39	13.5019	-0.19	-0.285754	0.0294709
939.697	-35367.9	-9243.19	13.4985	-0.19	-0.267194	0.0294506
939.714	-35368	-9243.01	13.495	-0.19	-0.246619	0.0293948
