# Supplementary material for: Extraction of driving behavior primitives considering driver expectation and vehicle dynamics
Source: PLoS One. 2025 Dec 31;20(12):e0340123. doi: 10.1371/journal.pone.0340123 (PMC12755792; doi:10.1371/journal.pone.0340123)
Supplement: S2 File — The dataset utilized in this study is organized into two main folders, categorizing driving scenarios into straight driving and turning maneuvers. These folders contain the raw, unprocessed behavioral data. For a detailed description of the variables and format within the.xlsx files, please refer to the accompanying readme.txt file. (ZIP) [file pone.0340123.s002.zip › DataSetForPimitiveExaction-2/turning/g10_w_11.xlsx]

## Sheet: Sheet1
948.01	-35448.7	-9152.61	16.5316	-2.80216	-0.229071	3.87841
948.027	-35448.8	-9152.44	16.4838	-2.88177	-0.244834	3.97125
948.044	-35449	-9152.27	16.4351	-2.9476	-0.26532	4.04992
948.061	-35449.2	-9152.08	16.3852	-3.00124	-0.29104	4.11552
948.078	-35449.5	-9151.88	16.3348	-3.04694	-0.320513	4.17157
948.095	-35449.7	-9151.68	16.2838	-3.08769	-0.351709	4.22077
948.112	-35449.9	-9151.49	16.2307	-3.12319	-0.381994	4.26358
948.129	-35450.1	-9151.33	16.1755	-3.15323	-0.409805	4.30102
948.146	-35450.3	-9151.16	16.121	-3.17838	-0.435569	4.33554
948.163	-35450.5	-9150.97	16.0681	-3.20103	-0.46035	4.3695
948.18	-35450.7	-9150.77	16.0139	-3.22608	-0.485854	4.40496
948.197	-35450.9	-9150.58	15.9573	-3.25644	-0.513126	4.44328
948.214	-35451.1	-9150.4	15.8995	-3.29176	-0.542136	4.48483
948.231	-35451.3	-9150.24	15.8425	-3.32996	-0.571681	4.52879
948.248	-35451.5	-9150.07	15.7883	-3.36721	-0.599259	4.57297
948.265	-35451.7	-9149.88	15.7357	-3.40334	-0.624145	4.61606
948.282	-35451.9	-9149.71	15.6795	-3.44206	-0.647599	4.6578
948.299	-35452.1	-9149.56	15.6189	-3.48233	-0.670005	4.69773
948.316	-35452.3	-9149.39	15.5578	-3.518	-0.69072	4.73511
948.333	-35452.5	-9149.2	15.4979	-3.54819	-0.70948	4.76921
948.35	-35452.7	-9149.01	15.4383	-3.57691	-0.726395	4.79943
948.367	-35452.9	-9148.83	15.3783	-3.60534	-0.741256	4.82676
948.384	-35453.1	-9148.67	15.3174	-3.63229	-0.753622	4.85334
948.401	-35453.2	-9148.52	15.2554	-3.65781	-0.763607	4.87974
948.418	-35453.4	-9148.35	15.1926	-3.68281	-0.771749	4.90526
948.435	-35453.6	-9148.16	15.1289	-3.70673	-0.778339	4.92913
948.452	-35453.9	-9147.99	15.0643	-3.72806	-0.783575	4.95066
948.469	-35454.1	-9147.81	14.9991	-3.74566	-0.788434	4.96975
948.486	-35454.3	-9147.63	14.9341	-3.75878	-0.794258	4.98661
948.503	-35454.5	-9147.46	14.8688	-3.76816	-0.801455	5.00054
948.52	-35454.6	-9147.3	14.8026	-3.7752	-0.809813	5.0105
948.537	-35454.8	-9147.16	14.7377	-3.77959	-0.818513	5.01667
948.554	-35455	-9147	14.6769	-3.78031	-0.826676	5.0197
948.571	-35455.2	-9146.83	14.6174	-3.77749	-0.835057	5.01908
948.588	-35455.4	-9146.68	14.5551	-3.77151	-0.844836	5.01406
948.605	-35455.5	-9146.53	14.4909	-3.76151	-0.855429	5.00552
948.622	-35455.7	-9146.37	14.4273	-3.74679	-0.865744	4.99495
948.639	-35455.9	-9146.2	14.3638	-3.73087	-0.876045	4.98328
948.656	-35456.1	-9146.03	14.2989	-3.7178	-0.88669	4.97133
948.673	-35456.3	-9145.87	14.2338	-3.70724	-0.896187	4.96029
948.69	-35456.5	-9145.7	14.17	-3.69789	-0.903227	4.95127
948.707	-35456.7	-9145.54	14.1067	-3.69	-0.91	4.94444
948.724	-35456.9	-9145.4	14.0429	-3.68409	-0.919123	4.93968
948.741	-35457	-9145.26	13.9797	-3.67978	-0.930744	4.93669
948.758	-35457.2	-9145.11	13.918	-3.67642	-0.944593	4.93513
948.775	-35457.4	-9144.95	13.8563	-3.67312	-0.961049	4.93463
948.792	-35457.6	-9144.79	13.7933	-3.66942	-0.979942	4.9347
948.809	-35457.8	-9144.63	13.7291	-3.66639	-0.998785	4.93459
948.826	-35458	-9144.5	13.6646	-3.6647	-1.01525	4.93372
948.843	-35458.1	-9144.36	13.6027	-3.66294	-1.02885	4.93214
948.86	-35458.3	-9144.21	13.5446	-3.65991	-1.04028	4.92938
948.877	-35458.5	-9144.07	13.4861	-3.6559	-1.0523	4.92347
948.894	-35458.6	-9143.93	13.4247	-3.64965	-1.06701	4.91295
948.911	-35458.8	-9143.8	13.3618	-3.63574	-1.08426	4.8981
948.928	-35459	-9143.65	13.2995	-3.61226	-1.10318	4.87878
948.945	-35459.2	-9143.5	13.2393	-3.58553	-1.12215	4.85351
948.962	-35459.4	-9143.35	13.1813	-3.55758	-1.13953	4.82121
948.979	-35459.5	-9143.21	13.1224	-3.5214	-1.15378	4.78178
948.996	-35459.7	-9143.08	13.0619	-3.47307	-1.16443	4.73466
949.013	-35459.9	-9142.95	13.0029	-3.41551	-1.17277	4.67834
949.03	-35460	-9142.81	12.9464	-3.35101	-1.17976	4.6135
949.047	-35460.2	-9142.66	12.8899	-3.28	-1.18562	4.54406
949.064	-35460.4	-9142.52	12.8329	-3.20349	-1.19063	4.47017
949.081	-35460.6	-9142.38	12.7775	-3.12321	-1.19516	4.387
949.098	-35460.8	-9142.24	12.7243	-3.03582	-1.19885	4.29333
949.115	-35460.9	-9142.11	12.6723	-2.93195	-1.20035	4.19271
949.132	-35461.1	-9141.99	12.6221	-2.81483	-1.19868	4.0845
949.149	-35461.2	-9141.86	12.5767	-2.70046	-1.19347	3.96334
949.166	-35461.4	-9141.73	12.5356	-2.58056	-1.18636	3.82576
949.183	-35461.6	-9141.61	12.4953	-2.42509	-1.18069	3.6702
949.2	-35461.7	-9141.49	12.4555	-2.23018	-1.17752	3.49371
949.217	-35461.9	-9141.36	12.4191	-2.01605	-1.17576	3.2927
949.234	-35462.1	-9141.22	12.3871	-1.79	-1.17586	3.07525
949.251	-35462.3	-9141.08	12.3588	-1.54938	-1.17933	2.85794
949.268	-35462.4	-9140.95	12.3343	-1.3059	-1.18485	2.64766
949.285	-35462.6	-9140.84	12.3141	-1.08045	-1.18934	2.44507
949.302	-35462.7	-9140.73	12.2976	-0.884574	-1.19246	2.25689
949.319	-35462.9	-9140.6	12.2839	-0.722567	-1.19561	2.09341
949.336	-35463.1	-9140.46	12.2724	-0.590816	-1.19914	1.95809
949.353	-35463.3	-9140.33	12.2628	-0.481884	-1.20276	1.84992
949.37	-35463.4	-9140.21	12.2549	-0.394112	-1.20601	1.76394
949.387	-35463.6	-9140.08	12.2489	-0.328188	-1.20842	1.6938
949.404	-35463.8	-9139.94	12.2441	-0.280348	-1.20985	1.63794
949.421	-35463.9	-9139.83	12.24	-0.245	-1.21032	1.59671
949.438	-35464.1	-9139.72	12.2369	-0.219167	-1.21006	1.56717
949.455	-35464.3	-9139.6	12.2353	-0.200915	-1.20923	1.54534
949.472	-35464.4	-9139.47	12.2336	-0.187955	-1.20706	1.52889
949.489	-35464.6	-9139.36	12.2303	-0.178095	-1.20244	1.51628
949.506	-35464.8	-9139.25	12.2268	-0.170396	-1.19398	1.50698
949.523	-35464.9	-9139.12	12.225	-0.164421	-1.18062	1.50075
949.54	-35465.1	-9138.99	12.2233	-0.16	-1.16333	1.49673
949.557	-35465.3	-9138.87	12.22	-0.156777	-1.14331	1.4942
949.574	-35465.5	-9138.75	12.2167	-0.153333	-1.12	1.49346
949.591	-35465.6	-9138.64	12.215	-0.148937	-1.09265	1.49401
949.608	-35465.8	-9138.52	12.2132	-0.146663	-1.06139	1.49089
949.625	-35465.9	-9138.4	12.2098	-0.146384	-1.02713	1.47885
949.642	-35466.1	-9138.28	12.2063	-0.134039	-0.992714	1.45514
949.659	-35466.3	-9138.15	12.2043	-0.0969774	-0.960414	1.41648
949.676	-35466.5	-9138.03	12.2032	-0.034763	-0.929788	1.35655
949.693	-35466.7	-9137.9	12.2026	0.0519438	-0.900823	1.27181
949.71	-35466.8	-9137.78	12.2038	0.165405	-0.876064	1.16798
949.727	-35467	-9137.67	12.208	0.301166	-0.856634	1.05292
949.744	-35467.1	-9137.56	12.2153	0.437579	-0.839215	0.93565
949.761	-35467.3	-9137.45	12.2251	0.558394	-0.821874	0.823632
949.778	-35467.5	-9137.32	12.2359	0.663354	-0.806791	0.720837
949.795	-35467.7	-9137.19	12.2474	0.753136	-0.79565	0.630376
949.812	-35467.9	-9137.07	12.2609	0.826434	-0.788136	0.554456
949.829	-35468	-9136.96	12.2766	0.8835	-0.784025	0.49347
949.846	-35468.2	-9136.85	12.2919	0.927695	-0.783643	0.44486
949.863	-35468.4	-9136.73	12.3065	0.963043	-0.786726	0.405542
949.88	-35468.5	-9136.61	12.3228	0.99405	-0.792065	0.372107
949.897	-35468.7	-9136.5	12.3418	1.02344	-0.798806	0.342123
949.914	-35468.9	-9136.39	12.3613	1.05125	-0.80672	0.314653
949.931	-35469	-9136.27	12.3802	1.07718	-0.815375	0.289267
949.948	-35469.2	-9136.14	12.3986	1.10083	-0.824029	0.266015
949.965	-35469.4	-9136.02	12.4169	1.12242	-0.832351	0.244766
949.982	-35469.6	-9135.91	12.4355	1.14284	-0.840441	0.22517
949.999	-35469.7	-9135.8	12.4544	1.1619	-0.847518	0.207177
950.016	-35469.9	-9135.69	12.4733	1.17825	-0.851898	0.191078
950.033	-35470.1	-9135.56	12.4921	1.19172	-0.853335	0.177155
950.05	-35470.3	-9135.44	12.5116	1.20329	-0.85292	0.165621
950.067	-35470.5	-9135.32	12.5317	1.21317	-0.851138	0.156071
950.084	-35470.6	-9135.21	12.5518	1.22106	-0.84792	0.147631
950.101	-35470.8	-9135.1	12.5723	1.22767	-0.842595	0.139858
950.118	-35471	-9134.98	12.5947	1.23448	-0.834165	0.132621
950.135	-35471.2	-9134.86	12.6173	1.24143	-0.823356	0.125359
950.152	-35471.4	-9134.72	12.6365	1.2476	-0.811783	0.117286
950.169	-35471.5	-9134.61	12.6543	1.25425	-0.798162	0.10838
950.186	-35471.7	-9134.53	12.675	1.26357	-0.78007	0.0990444
950.203	-35471.8	-9134.46	12.698	1.27429	-0.760707	0.0894418
950.22	-35472	-9134.33	12.7202	1.28355	-0.745814	0.0797161
950.237	-35472.2	-9134.16	12.7425	1.29182	-0.735055	0.0710201
950.254	-35472.4	-9134.02	12.7671	1.30075	-0.725556	0.0647484
950.271	-35472.6	-9133.91	12.7924	1.30886	-0.717736	0.0605284
950.288	-35472.8	-9133.79	12.8156	1.31382	-0.713028	0.0574168
950.305	-35473	-9133.66	12.8374	1.31642	-0.710294	0.0556428
950.322	-35473.2	-9133.55	12.8594	1.31848	-0.707811	0.0556812
950.339	-35473.3	-9133.45	12.882	1.31995	-0.70665	0.0565946
950.356	-35473.5	-9133.33	12.905	1.32032	-0.70847	0.0572189
950.373	-35473.7	-9133.2	12.9286	1.32002	-0.713	0.057699
950.39	-35473.9	-9133.07	12.9528	1.31974	-0.71938	0.0583942
950.407	-35474.1	-9132.95	12.9767	1.32	-0.726667	0.0588235
950.424	-35474.3	-9132.84	12.9994	1.32122	-0.733926	0.0584716
950.441	-35474.5	-9132.73	13.0213	1.3235	-0.74034	0.0576861
950.458	-35474.6	-9132.62	13.043	1.32669	-0.745501	0.0568108
950.475	-35474.8	-9132.49	13.0646	1.3302	-0.750292	0.0554525
950.492	-35475	-9132.36	13.0865	1.33359	-0.755484	0.0533126
950.509	-35475.2	-9132.24	13.1095	1.3371	-0.760567	0.0509279
950.526	-35475.4	-9132.13	13.1337	1.3408	-0.764698	0.0487356
950.543	-35475.6	-9132.02	13.1573	1.34375	-0.766859	0.0463974
950.56	-35475.8	-9131.9	13.1791	1.34545	-0.766211	0.0436798
950.577	-35476	-9131.78	13.2005	1.34698	-0.762428	0.040923
950.594	-35476.2	-9131.65	13.2228	1.34891	-0.755846	0.0382608
950.611	-35476.4	-9131.53	13.2453	1.35017	-0.748204	0.0351386
950.628	-35476.6	-9131.43	13.2675	1.35021	-0.740192	0.0312671
950.645	-35476.7	-9131.32	13.29	1.34996	-0.729988	0.0270928
950.662	-35476.9	-9131.19	13.3133	1.35	-0.716843	0.0228357
950.679	-35477.1	-9131.06	13.337	1.34995	-0.702376	0.0181718
950.696	-35477.3	-9130.94	13.3609	1.3498	-0.687306	0.0127558
950.713	-35477.5	-9130.82	13.3853	1.3503	-0.670444	0.00630083
950.73	-35477.7	-9130.71	13.4097	1.35191	-0.652625	-0.00139481
950.747	-35477.9	-9130.6	13.4324	1.35451	-0.637879	-0.0104217
950.764	-35478.1	-9130.48	13.4537	1.35785	-0.627798	-0.0210731
950.781	-35478.3	-9130.35	13.4763	1.36153	-0.620603	-0.0339177
950.798	-35478.5	-9130.22	13.5007	1.36506	-0.615296	-0.0498284
950.815	-35478.7	-9130.11	13.5241	1.36785	-0.612151	-0.0699903
950.832	-35478.9	-9130	13.5462	1.36957	-0.611995	-0.0943031
950.849	-35479.1	-9129.89	13.5689	1.3702	-0.616104	-0.121475
950.866	-35479.3	-9129.76	13.5924	1.3701	-0.624667	-0.154598
950.883	-35479.5	-9129.63	13.6152	1.36996	-0.636872	-0.200755
950.9	-35479.7	-9129.5	13.6373	1.36999	-0.652494	-0.264476
950.917	-35479.9	-9129.38	13.6606	1.36997	-0.671844	-0.347766
950.934	-35480.1	-9129.28	13.6848	1.36995	-0.694624	-0.452305
950.951	-35480.3	-9129.17	13.7086	1.37019	-0.720016	-0.579148
950.968	-35480.5	-9129.05	13.7318	1.37022	-0.746988	-0.723913
950.985	-35480.7	-9128.91	13.7554	1.36915	-0.774427	-0.878389
951.002	-35480.9	-9128.79	13.7795	1.36724	-0.801905	-1.03258
951.019	-35481.1	-9128.67	13.8038	1.36544	-0.829286	-1.17553
951.036	-35481.3	-9128.57	13.8278	1.36377	-0.854647	-1.29838
951.053	-35481.5	-9128.45	13.8511	1.36178	-0.875459	-1.39453
951.07	-35481.7	-9128.32	13.8744	1.36018	-0.892787	-1.46632
951.087	-35481.9	-9128.19	13.8984	1.35999	-0.909145	-1.52012
951.104	-35482.1	-9128.07	13.9225	1.36011	-0.924254	-1.55968
951.121	-35482.3	-9127.96	13.9455	1.35876	-0.936615	-1.58744
951.138	-35482.5	-9127.85	13.9674	1.35684	-0.945795	-1.60611
951.155	-35482.7	-9127.73	13.9891	1.35609	-0.951973	-1.61844
951.172	-35482.9	-9127.61	14.0108	1.35656	-0.956228	-1.62666
951.189	-35483.1	-9127.48	14.0326	1.35778	-0.959809	-1.63262
951.206	-35483.3	-9127.36	14.0553	1.35985	-0.963142	-1.63704
951.223	-35483.5	-9127.25	14.0792	1.36295	-0.966408	-1.64026
951.24	-35483.7	-9127.14	14.1033	1.36667	-0.97	-1.6427
951.257	-35483.9	-9127.02	14.1267	1.37037	-0.974378	-1.64466
951.274	-35484.2	-9126.89	14.15	1.37333	-0.98	-1.64597
951.291	-35484.4	-9126.76	14.1739	1.37513	-0.987391	-1.64639
951.308	-35484.6	-9126.64	14.1981	1.37678	-0.997338	-1.64592
951.325	-35484.8	-9126.54	14.2223	1.37896	-1.01026	-1.6446
951.342	-35485	-9126.43	14.2461	1.37999	-1.02514	-1.64239
951.359	-35485.2	-9126.3	14.2694	1.37866	-1.04116	-1.63933
951.376	-35485.4	-9126.17	14.2928	1.37642	-1.05886	-1.63573
951.393	-35485.7	-9126.05	14.3166	1.37463	-1.07879	-1.63186
951.41	-35485.9	-9125.93	14.341	1.37304	-1.10064	-1.62781
951.427	-35486.1	-9125.82	14.3655	1.37132	-1.12416	-1.62374
951.444	-35486.3	-9125.71	14.3885	1.36961	-1.14945	-1.62014
951.461	-35486.5	-9125.6	14.4099	1.36797	-1.17618	-1.61728
951.478	-35486.7	-9125.47	14.4321	1.36624	-1.20286	-1.61495
951.495	-35486.9	-9125.34	14.4564	1.36441	-1.2278	-1.61307
951.512	-35487.2	-9125.23	14.4801	1.36299	-1.24913	-1.61199
951.529	-35487.4	-9125.12	14.5023	1.36262	-1.26649	-1.61187
951.546	-35487.6	-9125.01	14.5248	1.36412	-1.28214	-1.61249
951.563	-35487.8	-9124.89	14.5483	1.36745	-1.29734	-1.61357
951.58	-35488	-9124.77	14.5713	1.37137	-1.31151	-1.61482
951.597	-35488.2	-9124.64	14.5934	1.37492	-1.32498	-1.61597
951.614	-35488.5	-9124.52	14.6163	1.3777	-1.33959	-1.61691
951.631	-35488.7	-9124.42	14.6405	1.37949	-1.35536	-1.6175
951.648	-35488.9	-9124.31	14.6645	1.38021	-1.36988	-1.61767
951.665	-35489.1	-9124.19	14.6877	1.38014	-1.38293	-1.6176
951.682	-35489.3	-9124.06	14.7111	1.37991	-1.39671	-1.6178
951.699	-35489.6	-9123.94	14.7352	1.37991	-1.41222	-1.6184
951.716	-35489.8	-9123.83	14.7595	1.38016	-1.42901	-1.6191
951.733	-35490	-9123.72	14.7836	1.38023	-1.4463	-1.61967
951.75	-35490.2	-9123.62	14.8071	1.37928	-1.46317	-1.62009
951.767	-35490.4	-9123.5	14.8303	1.37746	-1.47973	-1.62265
951.784	-35490.7	-9123.38	14.854	1.37564	-1.49681	-1.63135
951.801	-35490.9	-9123.25	14.8781	1.37397	-1.51409	-1.64913
951.818	-35491.1	-9123.14	14.9024	1.37205	-1.53038	-1.67795
951.835	-35491.3	-9123.04	14.9264	1.37032	-1.54562	-1.71878
951.852	-35491.6	-9122.93	14.9498	1.3697	-1.56049	-1.77162
951.869	-35491.8	-9122.81	14.9731	1.36992	-1.57551	-1.83362
951.886	-35492	-9122.68	14.9968	1.37008	-1.59095	-1.90044
951.903	-35492.3	-9122.57	15.021	1.37002	-1.60643	-1.96946
951.92	-35492.5	-9122.46	15.0452	1.36998	-1.6212	-2.03907
951.937	-35492.7	-9122.36	15.0692	1.37	-1.63452	-2.10787
951.954	-35492.9	-9122.25	15.0926	1.37001	-1.64579	-2.17515
951.971	-35493.2	-9122.13	15.1159	1.37	-1.65517	-2.2443
951.988	-35493.4	-9122.01	15.1395	1.37	-1.66309	-2.31979
952.005	-35493.7	-9121.89	15.1638	1.37	-1.66938	-2.40177
952.022	-35493.9	-9121.79	15.1884	1.37	-1.67378	-2.48827
952.039	-35494.1	-9121.7	15.212	1.37	-1.67654	-2.57555
952.056	-35494.3	-9121.59	15.2337	1.37002	-1.67791	-2.65996
952.073	-35494.6	-9121.47	15.2553	1.37	-1.67684	-2.74146
952.09	-35494.8	-9121.34	15.2791	1.36994	-1.67247	-2.82068
952.107	-35495.1	-9121.23	15.3033	1.37	-1.66667	-2.89651
952.124	-35495.3	-9121.13	15.3258	1.37024	-1.661	-2.96797
952.141	-35495.5	-9121.03	15.348	1.36995	-1.6527	-3.03669
952.158	-35495.7	-9120.93	15.3714	1.36856	-1.6392	-3.10498
952.175	-35496	-9120.81	15.3947	1.36654	-1.62229	-3.17526
952.192	-35496.3	-9120.69	15.4169	1.36456	-1.60349	-3.24923
952.209	-35496.5	-9120.58	15.4394	1.36323	-1.58026	-3.32616
952.226	-35496.7	-9120.48	15.4634	1.36294	-1.55138	-3.40409
952.243	-35496.9	-9120.38	15.4875	1.36347	-1.52159	-3.47906
952.26	-35497.2	-9120.27	15.5109	1.36473	-1.49387	-3.54824
952.277	-35497.4	-9120.16	15.5342	1.36722	-1.46449	-3.61229
952.294	-35497.7	-9120.04	15.5581	1.37083	-1.43078	-3.67199
952.311	-35497.9	-9119.94	15.5824	1.37392	-1.39481	-3.72715
952.328	-35498.2	-9119.84	15.6065	1.37562	-1.35863	-3.77759
952.345	-35498.4	-9119.74	15.6302	1.3772	-1.32289	-3.82353
952.362	-35498.6	-9119.63	15.6535	1.37913	-1.28781	-3.86636
952.379	-35498.9	-9119.52	15.677	1.38011	-1.25318	-3.90938
952.396	-35499.2	-9119.4	15.701	1.37991	-1.21881	-3.95428
952.413	-35499.4	-9119.29	15.7252	1.38034	-1.18461	-3.9996
952.43	-35499.6	-9119.2	15.7494	1.38213	-1.15036	-4.04446
952.447	-35499.8	-9119.1	15.773	1.38407	-1.11558	-4.08929
952.464	-35500.1	-9118.99	15.7962	1.38566	-1.07932	-4.13409
952.481	-35500.4	-9118.87	15.8198	1.38747	-1.04007	-4.17813
952.498	-35500.6	-9118.76	15.8438	1.38935	-0.998478	-4.22089
952.515	-35500.9	-9118.65	15.8681	1.39023	-0.957849	-4.26208
952.532	-35501.1	-9118.56	15.8922	1.39009	-0.918684	-4.30095
952.549	-35501.3	-9118.47	15.9157	1.39005	-0.878517	-4.3363
952.566	-35501.6	-9118.35	15.939	1.39017	-0.839471	-4.36819
952.583	-35501.9	-9118.24	15.9625	1.38949	-0.807669	-4.39784
952.6	-35502.1	-9118.12	15.9866	1.38768	-0.781365	-4.42581
952.617	-35502.4	-9118.02	16.0111	1.38499	-0.751887	-4.45202
952.634	-35502.6	-9117.93	16.0352	1.38147	-0.718401	-4.4765
952.651	-35502.8	-9117.82	16.0577	1.37701	-0.68608	-4.49951
952.668	-35503.1	-9117.71	16.0791	1.37188	-0.654822	-4.5228
952.685	-35503.4	-9117.6	16.1009	1.36656	-0.621319	-4.54886
952.702	-35503.6	-9117.49	16.1234	1.36143	-0.588486	-4.57747
952.719	-35503.9	-9117.39	16.1457	1.35667	-0.562984	-4.60658
952.736	-35504.1	-9117.29	16.168	1.35145	-0.546201	-4.63507
952.753	-35504.3	-9117.19	16.1909	1.34449	-0.536336	-4.66223
952.77	-35504.6	-9117.08	16.2144	1.33564	-0.530926	-4.6866
952.787	-35504.9	-9116.96	16.2385	1.32521	-0.527529	-4.70629
952.804	-35505.2	-9116.85	16.2625	1.31255	-0.526479	-4.71958
952.821	-35505.4	-9116.75	16.2856	1.29629	-0.529507	-4.72504
952.838	-35505.6	-9116.65	16.3075	1.27332	-0.538467	-4.72293
952.855	-35505.9	-9116.55	16.3281	1.24109	-0.554781	-4.71338
952.872	-35506.2	-9116.43	16.3477	1.20429	-0.57709	-4.69202
952.889	-35506.4	-9116.32	16.3669	1.1666	-0.603497	-4.65334
952.906	-35506.7	-9116.22	16.3856	1.11101	-0.634653	-4.59454
952.923	-35506.9	-9116.12	16.4035	1.01865	-0.671266	-4.5138
952.94	-35507.2	-9116.02	16.42	0.896667	-0.71	-4.40959
952.957	-35507.4	-9115.91	16.4344	0.756199	-0.747689	-4.28212
952.974	-35507.7	-9115.8	16.4467	0.593333	-0.786667	-4.13834
952.991	-35508	-9115.68	16.4567	0.407531	-0.829743	-3.98723
953.008	-35508.3	-9115.57	16.4636	0.226805	-0.876123	-3.83905
953.025	-35508.5	-9115.48	16.4668	0.0786639	-0.924147	-3.70411
953.042	-35508.7	-9115.39	16.4665	-0.035038	-0.972288	-3.59173
953.059	-35509	-9115.28	16.4635	-0.118749	-1.01998	-3.50694
953.076	-35509.3	-9115.17	16.4595	-0.17954	-1.0693	-3.44321
953.093	-35509.6	-9115.05	16.4559	-0.223778	-1.11928	-3.39422
953.11	-35509.8	-9114.95	16.4529	-0.254572	-1.1591	-3.36
953.127	-35510	-9114.87	16.45	-0.275809	-1.1881	-3.33656
953.144	-35510.3	-9114.76	16.4452	-0.294534	-1.23379	-3.30774
953.161	-35510.6	-9114.65	16.4384	-0.308507	-1.29692	-3.26656
953.178	-35510.8	-9114.56	16.4316	-0.310136	-1.35567	-3.21849
953.195	-35511.1	-9114.46	16.4254	-0.309233	-1.41904	-3.15967
953.212	-35511.4	-9114.34	16.4224	-0.30587	-1.46337	-3.09888
953.229	-35511.6	-9114.26	16.4191	-0.301313	-1.50982	-3.03389
953.246	-35511.9	-9114.16	16.4146	-0.295326	-1.55922	-2.95656
953.263	-35512.1	-9114.04	16.4074	-0.29117	-1.61603	-2.87001
953.28	-35512.4	-9113.96	16.4019	-0.285112	-1.6685	-2.76813
953.297	-35512.6	-9113.86	16.3986	-0.28183	-1.71223	-2.66412
953.314	-35512.9	-9113.75	16.3956	-0.279634	-1.74135	-2.57628
953.331	-35513.2	-9113.67	16.3904	-0.280302	-1.77668	-2.49541
953.348	-35513.4	-9113.57	16.385	-0.278665	-1.8195	-2.41923
953.365	-35513.7	-9113.46	16.3802	-0.275123	-1.85759	-2.34828
953.382	-35513.9	-9113.38	16.375	-0.271423	-1.89265	-2.2793
953.399	-35514.2	-9113.28	16.3699	-0.269784	-1.9194	-2.22094
953.416	-35514.5	-9113.19	16.3646	-0.269812	-1.94297	-2.17778
953.433	-35514.7	-9113.1	16.3616	-0.271505	-1.96147	-2.14147
953.45	-35515	-9112.99	16.3579	-0.275916	-1.97471	-2.11231
953.467	-35515.3	-9112.9	16.3551	-0.279304	-1.98601	-2.07191
953.484	-35515.5	-9112.82	16.3493	-0.342982	-1.99642	-1.99161
953.501	-35515.8	-9112.72	16.3424	-0.464529	-2.00474	-1.86751
953.518	-35516.1	-9112.64	16.3341	-0.610649	-2.00943	-1.72662
953.535	-35516.3	-9112.56	16.3209	-0.75184	-2.00842	-1.5784
953.552	-35516.6	-9112.45	16.3074	-0.882495	-2.00023	-1.43438
953.569	-35516.9	-9112.36	16.2921	-1.03222	-1.9858	-1.28325
953.586	-35517.1	-9112.29	16.272	-1.21793	-1.9629	-1.10242
953.603	-35517.4	-9112.19	16.2488	-1.40115	-1.93624	-0.926966
953.62	-35517.6	-9112.11	16.2258	-1.55595	-1.90974	-0.769965
953.637	-35517.9	-9112.03	16.1985	-1.69904	-1.88168	-0.619499
953.654	-35518.2	-9111.93	16.1688	-1.83473	-1.85251	-0.475585
953.671	-35518.4	-9111.85	16.1361	-1.99033	-1.81445	-0.321271
953.688	-35518.7	-9111.77	16.1009	-2.15793	-1.76865	-0.136788
953.705	-35519	-9111.68	16.0644	-2.3021	-1.72746	0.0507391
953.722	-35519.2	-9111.6	16.0251	-2.41192	-1.69661	0.249961
953.739	-35519.4	-9111.53	15.9794	-2.50474	-1.66838	0.480712
953.756	-35519.7	-9111.43	15.9358	-2.59179	-1.63565	0.712818
953.773	-35520	-9111.35	15.8926	-2.67472	-1.58965	0.959226
953.79	-35520.2	-9111.28	15.8467	-2.77	-1.54	1.24619
953.807	-35520.5	-9111.19	15.8	-2.85667	-1.50333	1.55229
953.824	-35520.7	-9111.12	15.7533	-2.94333	-1.48333	1.85839
953.841	-35521	-9111.04	15.7003	-3.02086	-1.4693	2.15164
953.858	-35521.3	-9110.96	15.6504	-3.08704	-1.45949	2.37424
953.875	-35521.5	-9110.89	15.5967	-3.14658	-1.44923	2.55354
953.892	-35521.7	-9110.81	15.5402	-3.19974	-1.43527	2.70919
953.909	-35522	-9110.72	15.4873	-3.25679	-1.42543	2.83315
953.926	-35522.3	-9110.66	15.4332	-3.32241	-1.41595	2.95182
953.943	-35522.5	-9110.58	15.3729	-3.40311	-1.41276	3.0644
953.96	-35522.8	-9110.5	15.317	-3.46768	-1.40974	3.15766
953.977	-35523	-9110.44	15.2591	-3.52591	-1.41016	3.2338
953.994	-35523.3	-9110.37	15.1954	-3.56889	-1.40944	3.29576
954.011	-35523.5	-9110.28	15.1362	-3.59957	-1.40588	3.33771
954.028	-35523.7	-9110.23	15.0751	-3.62123	-1.40235	3.36946
954.045	-35524	-9110.15	15.0121	-3.63769	-1.39987	3.39255
954.062	-35524.3	-9110.07	14.9518	-3.64988	-1.39933	3.40832
954.079	-35524.5	-9110.01	14.8877	-3.65918	-1.39576	3.42047
954.096	-35524.7	-9109.94	14.8251	-3.66448	-1.39101	3.43035
954.113	-35525	-9109.87	14.7661	-3.66906	-1.38537	3.43799
954.13	-35525.2	-9109.81	14.7033	-3.67381	-1.38119	3.43971
954.147	-35525.5	-9109.74	14.6364	-3.66348	-1.37376	3.42982
954.164	-35525.7	-9109.67	14.5755	-3.63824	-1.36735	3.40245
954.181	-35525.9	-9109.62	14.5138	-3.58744	-1.36036	3.35499
954.198	-35526.2	-9109.54	14.4514	-3.51931	-1.35371	3.29411
954.215	-35526.4	-9109.47	14.3917	-3.45663	-1.34571	3.23001
954.232	-35526.6	-9109.42	14.3328	-3.38426	-1.33468	3.15866
954.249	-35526.9	-9109.35	14.2781	-3.30297	-1.32619	3.07633
954.266	-35527.1	-9109.29	14.2255	-3.20414	-1.31978	2.9856
954.283	-35527.4	-9109.24	14.1698	-3.08763	-1.31341	2.87944
954.3	-35527.6	-9109.17	14.1164	-2.9763	-1.30258	2.77656
954.317	-35527.8	-9109.11	14.0694	-2.88815	-1.28878	2.68965
954.334	-35528	-9109.06	14.0208	-2.81083	-1.27506	2.60833
954.351	-35528.3	-9108.99	13.9729	-2.73398	-1.2611	2.53156
954.368	-35528.5	-9108.94	13.9266	-2.65477	-1.24879	2.45806
954.385	-35528.7	-9108.89	13.8797	-2.57889	-1.22981	2.387
954.402	-35529	-9108.82	13.8381	-2.5232	-1.20929	2.33027
954.419	-35529.2	-9108.76	13.7988	-2.48061	-1.18716	2.28926
954.436	-35529.4	-9108.71	13.7566	-2.44938	-1.16261	2.25602
954.453	-35529.7	-9108.65	13.7159	-2.42486	-1.13648	2.23225
954.47	-35529.9	-9108.6	13.6763	-2.40717	-1.10761	2.21334
954.487	-35530.1	-9108.55	13.6341	-2.38965	-1.07297	2.19655
954.504	-35530.4	-9108.49	13.5936	-2.37535	-1.03894	2.1829
954.521	-35530.6	-9108.44	13.554	-2.36494	-1.00844	2.17251
954.538	-35530.8	-9108.39	13.5116	-2.35723	-0.980011	2.16522
954.555	-35531	-9108.33	13.4713	-2.35388	-0.95041	2.15959
954.572	-35531.2	-9108.28	13.4313	-2.34732	-0.914941	2.15527
954.589	-35531.4	-9108.23	13.3923	-2.34361	-0.869321	2.14955
954.606	-35531.7	-9108.17	13.3522	-2.33701	-0.828817	2.14512
954.623	-35531.9	-9108.12	13.3157	-2.33349	-0.795089	2.14077
954.64	-35532.1	-9108.07	13.2733	-2.33	-0.766667	2.13725
954.657	-35532.4	-9108.01	13.2367	-2.32667	-0.733333	2.13399
954.674	-35532.6	-9107.97	13.1967	-2.32333	-0.696667	2.12309
954.691	-35532.8	-9107.93	13.1577	-2.2942	-0.657929	2.09344
954.708	-35533	-9107.87	13.1178	-2.23941	-0.628494	2.03598
954.725	-35533.2	-9107.82	13.081	-2.14583	-0.601461	1.9396
954.742	-35533.4	-9107.77	13.0427	-1.99082	-0.565865	1.80207
954.759	-35533.7	-9107.71	13.0133	-1.8361	-0.532795	1.65302
954.776	-35533.9	-9107.68	12.9831	-1.67874	-0.499428	1.48612
954.793	-35534.1	-9107.63	12.9555	-1.47182	-0.468178	1.28357
954.81	-35534.3	-9107.57	12.9328	-1.23903	-0.437137	1.0617
954.827	-35534.5	-9107.53	12.9139	-0.983745	-0.395305	0.83573
