# Supplementary material for: Extraction of driving behavior primitives considering driver expectation and vehicle dynamics
Source: PLoS One. 2025 Dec 31;20(12):e0340123. doi: 10.1371/journal.pone.0340123 (PMC12755792; doi:10.1371/journal.pone.0340123)
Supplement: S2 File — The dataset utilized in this study is organized into two main folders, categorizing driving scenarios into straight driving and turning maneuvers. These folders contain the raw, unprocessed behavioral data. For a detailed description of the variables and format within the.xlsx files, please refer to the accompanying readme.txt file. (ZIP) [file pone.0340123.s002.zip › DataSetForPimitiveExaction-2/turning/g10_w_12.xlsx]

## Sheet: Sheet1
957.802	-35571.2	-9099.43	12.4278	-0.14	0.174613	0.813728
957.819	-35571.4	-9099.39	12.4244	-0.14	0.193034	0.813725
957.836	-35571.6	-9099.35	12.4205	-0.14	0.222221	0.813726
957.853	-35571.9	-9099.3	12.4201	-0.14	0.252958	0.813725
957.87	-35572.1	-9099.26	12.4176	-0.14	0.283576	0.813725
957.887	-35572.2	-9099.22	12.414	-0.14	0.306456	0.813726
957.904	-35572.5	-9099.16	12.4104	-0.14	0.328808	0.813724
957.921	-35572.7	-9099.12	12.4098	-0.14	0.357341	0.813729
957.938	-35572.9	-9099.07	12.4102	-0.14	0.395174	0.813715
957.955	-35573	-9099.04	12.4071	-0.14	0.435536	0.813766
957.972	-35573.3	-9098.99	12.4038	-0.14	0.472159	0.812827
957.989	-35573.5	-9098.94	12.4001	-0.14	0.511293	0.810635
958.006	-35573.7	-9098.88	12.4001	-0.14	0.541467	0.807354
958.023	-35573.9	-9098.84	12.3969	-0.14	0.577806	0.806054
958.04	-35574.1	-9098.8	12.3933	-0.14	0.613333	0.809368
958.057	-35574.3	-9098.74	12.39	-0.14	0.646667	0.819172
958.074	-35574.5	-9098.7	12.39	-0.14	0.67	0.836601
958.091	-35574.7	-9098.66	12.3864	-0.14	0.702119	0.862239
958.108	-35575	-9098.6	12.3831	-0.140001	0.742742	0.891707
958.125	-35575.1	-9098.56	12.3799	-0.139998	0.792897	0.921183
958.142	-35575.3	-9098.51	12.3798	-0.140018	0.8337	0.950906
958.159	-35575.5	-9098.46	12.3762	-0.139931	0.855305	0.975688
958.176	-35575.8	-9098.41	12.3729	-0.140264	0.876947	1.00215
958.193	-35575.9	-9098.36	12.3697	-0.143969	0.923507	1.0299
958.21	-35576.2	-9098.31	12.3702	-0.147334	0.988192	1.05536
958.227	-35576.4	-9098.26	12.3696	-0.150205	1.05074	1.07648
958.244	-35576.6	-9098.22	12.3658	-0.149934	1.1043	1.09423
958.261	-35576.8	-9098.16	12.3624	-0.150009	1.14718	1.1091
958.278	-35577	-9098.11	12.3599	-0.15003	1.1943	1.1249
958.295	-35577.2	-9098.06	12.3594	-0.149836	1.23271	1.14221
958.312	-35577.4	-9098	12.3557	-0.150708	1.25618	1.15829
958.329	-35577.6	-9097.96	12.3521	-0.154393	1.2831	1.17505
958.346	-35577.8	-9097.91	12.3499	-0.158044	1.33563	1.19198
958.363	-35578	-9097.86	12.3492	-0.160281	1.40188	1.20632
958.38	-35578.2	-9097.79	12.3454	-0.15993	1.45349	1.21893
958.397	-35578.4	-9097.74	12.3417	-0.160021	1.48832	1.22933
958.414	-35578.6	-9097.68	12.34	-0.159993	1.51626	1.23748
958.431	-35578.8	-9097.63	12.3389	-0.159727	1.55024	1.24095
958.448	-35579	-9097.57	12.335	-0.149	1.58087	1.22968
958.465	-35579.2	-9097.52	12.3316	-0.111604	1.61103	1.19067
958.482	-35579.4	-9097.47	12.3295	-0.0241036	1.65094	1.11
958.499	-35579.6	-9097.4	12.3317	0.0991803	1.69702	1.00071
958.516	-35579.8	-9097.34	12.3348	0.219357	1.73789	0.889309
958.533	-35580	-9097.29	12.3403	0.331641	1.77794	0.784142
958.55	-35580.2	-9097.23	12.3471	0.424992	1.81192	0.696914
958.567	-35580.4	-9097.16	12.3556	0.497487	1.83896	0.630941
958.584	-35580.6	-9097.11	12.3663	0.556326	1.86647	0.578259
958.601	-35580.8	-9097.05	12.3765	0.598565	1.89581	0.541756
958.618	-35581	-9096.98	12.3864	0.628316	1.92776	0.5191
958.635	-35581.2	-9096.93	12.3969	0.648785	1.96325	0.504194
958.652	-35581.4	-9096.85	12.4072	0.663	1.99485	0.495908
958.669	-35581.6	-9096.79	12.4167	0.674395	2.02426	0.492722
958.686	-35581.8	-9096.74	12.4299	0.6794	2.05582	0.492198
958.703	-35582	-9096.67	12.4436	0.68252	2.08671	0.49336
958.72	-35582.2	-9096.6	12.457	0.68581	2.11198	0.49265
958.737	-35582.4	-9096.54	12.4683	0.68958	2.12813	0.492298
958.754	-35582.7	-9096.46	12.478	0.690107	2.13581	0.493103
958.771	-35582.8	-9096.4	12.4908	0.689972	2.13968	0.496145
958.788	-35583	-9096.34	12.505	0.690005	2.14005	0.498708
958.805	-35583.3	-9096.26	12.5186	0.689999	2.13998	0.499939
958.822	-35583.4	-9096.2	12.5289	0.69	2.14001	0.500016
958.839	-35583.6	-9096.13	12.5393	0.69	2.13998	0.499998
958.856	-35583.8	-9096.06	12.5525	0.69	2.14007	0.500001
958.873	-35584	-9095.98	12.5658	0.69	2.13697	0.5
958.89	-35584.2	-9095.92	12.58	0.69	2.13	0.5
958.907	-35584.5	-9095.83	12.59	0.69	2.12	0.5
958.924	-35584.7	-9095.77	12.6	0.69	2.11333	0.5
958.941	-35584.8	-9095.7	12.6107	0.689991	2.10981	0.499991
958.958	-35585	-9095.64	12.6241	0.690033	2.10648	0.500036
958.975	-35585.3	-9095.55	12.6375	0.689877	2.1031	0.501158
958.992	-35585.4	-9095.47	12.6513	0.686246	2.09983	0.502353
959.009	-35585.7	-9095.38	12.6613	0.682853	2.10004	0.503215
959.026	-35585.9	-9095.31	12.675	0.679999	2.1	0.500604
959.043	-35586	-9095.24	12.6892	0.684697	2.09991	0.494137
959.06	-35586.2	-9095.16	12.7018	0.695591	2.10037	0.482219
959.077	-35586.5	-9095.08	12.7122	0.714373	2.10401	0.463335
959.094	-35586.7	-9095	12.7266	0.743618	2.10744	0.436617
959.111	-35586.9	-9094.91	12.7397	0.774442	2.11082	0.40692
959.128	-35587.1	-9094.84	12.7533	0.807098	2.114	0.375794
959.145	-35587.2	-9094.76	12.7672	0.834768	2.11851	0.344174
959.162	-35587.4	-9094.68	12.7812	0.860151	2.12475	0.31663
959.179	-35587.7	-9094.59	12.7986	0.884758	2.12712	0.289359
959.196	-35587.9	-9094.51	12.816	0.91232	2.12502	0.263776
959.213	-35588.1	-9094.41	12.8324	0.933913	2.11668	0.242249
959.23	-35588.3	-9094.34	12.8496	0.953368	2.10615	0.223426
959.247	-35588.5	-9094.25	12.867	0.968953	2.09616	0.207342
959.264	-35588.7	-9094.15	12.8834	0.983084	2.08418	0.194008
959.281	-35588.9	-9094.08	12.9006	1.00064	2.06399	0.180575
959.298	-35589.1	-9093.99	12.918	1.0182	2.03602	0.166943
959.315	-35589.3	-9093.89	12.9345	1.0331	2.0064	0.154077
959.332	-35589.5	-9093.82	12.9514	1.04662	1.97314	0.14054
959.349	-35589.7	-9093.72	12.9707	1.06043	1.9416	0.126892
959.366	-35589.9	-9093.63	12.989	1.07393	1.91713	0.114534
959.383	-35590.1	-9093.54	13.006	1.08578	1.89634	0.102586
959.4	-35590.3	-9093.47	13.023	1.09619	1.86746	0.0926578
959.417	-35590.5	-9093.36	13.0414	1.10403	1.83668	0.0846835
959.434	-35590.7	-9093.27	13.0626	1.11107	1.81334	0.0781031
959.451	-35590.9	-9093.17	13.0831	1.11567	1.79781	0.0732832
959.468	-35591.1	-9093.08	13.1028	1.11902	1.7831	0.0697248
959.485	-35591.3	-9093	13.1237	1.12025	1.76472	0.066485
959.502	-35591.5	-9092.89	13.1445	1.11966	1.75208	0.0622599
959.519	-35591.7	-9092.79	13.1618	1.12228	1.74716	0.058155
959.536	-35591.9	-9092.71	13.1792	1.12556	1.74653	0.051774
959.553	-35592.1	-9092.62	13.196	1.13196	1.74692	0.0452387
959.57	-35592.3	-9092.52	13.2147	1.13575	1.74431	0.0369664
959.587	-35592.5	-9092.42	13.2392	1.14197	1.74046	0.0286039
959.604	-35592.7	-9092.31	13.2599	1.14888	1.73965	0.0209241
959.621	-35592.9	-9092.22	13.2799	1.15544	1.74283	0.0134233
959.638	-35593.1	-9092.12	13.2979	1.16251	1.74358	0.0044201
959.655	-35593.3	-9092.01	13.3176	1.16924	1.73805	-0.00541243
959.672	-35593.5	-9091.92	13.3376	1.17581	1.72206	-0.0143183
959.689	-35593.7	-9091.83	13.3588	1.18302	1.70458	-0.0214179
959.706	-35593.9	-9091.74	13.3788	1.18647	1.67838	-0.0269651
959.723	-35594.1	-9091.62	13.3988	1.18991	1.64854	-0.0312896
959.74	-35594.3	-9091.52	13.42	1.19	1.61667	-0.037037
959.757	-35594.6	-9091.4	13.44	1.19333	1.59333	-0.0413943
959.774	-35594.8	-9091.31	13.46	1.19667	1.57333	-0.046841
959.791	-35594.9	-9091.2	13.4812	1.2001	1.53775	-0.0526464
959.808	-35595.1	-9091.11	13.5012	1.19997	1.4973	-0.0592316
959.825	-35595.4	-9090.99	13.5212	1.20001	1.44708	-0.0669685
959.842	-35595.5	-9090.9	13.5424	1.2	1.40166	-0.0777329
959.859	-35595.7	-9090.8	13.5623	1.2	1.36238	-0.0922611
959.876	-35596	-9090.68	13.5825	1.2	1.32521	-0.110262
959.893	-35596.2	-9090.57	13.6036	1.2	1.28288	-0.132432
959.91	-35596.3	-9090.48	13.6235	1.2	1.24763	-0.15428
959.927	-35596.6	-9090.35	13.6436	1.2	1.21858	-0.177233
959.944	-35596.8	-9090.26	13.6655	1.20001	1.19501	-0.198631
959.961	-35597	-9090.15	13.6883	1.19996	1.17535	-0.216164
959.978	-35597.2	-9090.02	13.7082	1.20013	1.1554	-0.231288
959.995	-35597.4	-9089.93	13.7294	1.19928	1.13957	-0.24567
960.012	-35597.6	-9089.82	13.7491	1.19567	1.1316	-0.25705
960.029	-35597.8	-9089.7	13.7696	1.19215	1.13067	-0.267833
960.046	-35598	-9089.6	13.7906	1.18968	1.13445	-0.278009
960.063	-35598.2	-9089.5	13.8103	1.19008	1.13871	-0.287782
960.08	-35598.4	-9089.37	13.8308	1.18999	1.14576	-0.297481
960.097	-35598.6	-9089.27	13.8518	1.18994	1.15364	-0.306299
960.114	-35598.8	-9089.16	13.8713	1.19026	1.16522	-0.312591
960.131	-35599.1	-9089.03	13.8924	1.18878	1.17915	-0.316034
960.148	-35599.2	-9088.94	13.9114	1.18507	1.19328	-0.317102
960.165	-35599.5	-9088.82	13.9289	1.18153	1.2049	-0.317278
960.182	-35599.7	-9088.69	13.9501	1.17975	1.21492	-0.31911
960.199	-35599.9	-9088.59	13.9708	1.18007	1.22544	-0.3215
960.216	-35600.1	-9088.47	13.9901	1.17996	1.23504	-0.323204
960.233	-35600.3	-9088.34	14.0132	1.18007	1.24683	-0.323514
960.25	-35600.5	-9088.22	14.0356	1.17972	1.26454	-0.324023
960.267	-35600.7	-9088.1	14.0548	1.18173	1.28669	-0.325713
960.284	-35600.9	-9088	14.0759	1.1854	1.31154	-0.32886
960.301	-35601.2	-9087.87	14.0963	1.18911	1.33336	-0.331641
960.318	-35601.4	-9087.75	14.1165	1.1902	1.35246	-0.333078
960.335	-35601.6	-9087.64	14.1347	1.18996	1.37576	-0.333396
960.352	-35601.7	-9087.54	14.1541	1.19001	1.40181	-0.333252
960.369	-35602	-9087.4	14.1737	1.19	1.43233	-0.33398
960.386	-35602.2	-9087.29	14.1976	1.19	1.47339	-0.335919
960.403	-35602.4	-9087.15	14.2189	1.19	1.51195	-0.339204
960.42	-35602.6	-9087.03	14.2384	1.18999	1.54548	-0.340905
960.437	-35602.8	-9086.92	14.2596	1.19002	1.58003	-0.340307
960.454	-35603	-9086.78	14.2799	1.18994	1.61964	-0.336385
960.471	-35603.2	-9086.67	14.2997	1.19024	1.65908	-0.331212
960.488	-35603.4	-9086.56	14.3209	1.18712	1.7049	-0.32343
960.505	-35603.7	-9086.41	14.341	1.18376	1.74252	-0.315646
960.522	-35603.9	-9086.29	14.3611	1.18019	1.77911	-0.309007
960.539	-35604.1	-9086.18	14.3789	1.18006	1.81444	-0.303149
960.556	-35604.3	-9086.03	14.3988	1.17689	1.85445	-0.297743
960.573	-35604.5	-9085.92	14.4188	1.17355	1.88808	-0.291206
960.59	-35604.7	-9085.79	14.44	1.17	1.92	-0.286492
960.607	-35604.9	-9085.64	14.46	1.17	1.94333	-0.284314
960.624	-35605.1	-9085.53	14.48	1.17	1.97	-0.283224
960.641	-35605.3	-9085.4	14.5012	1.16645	1.99846	-0.279647
960.658	-35605.6	-9085.25	14.5212	1.16312	2.03213	-0.27298
960.675	-35605.8	-9085.13	14.5412	1.1599	2.06874	-0.265355
960.692	-35605.9	-9085.01	14.5624	1.1601	2.09984	-0.258545
960.709	-35606.2	-9084.85	14.5824	1.15975	2.12236	-0.253229
960.726	-35606.4	-9084.74	14.6021	1.15624	2.14257	-0.247566
960.743	-35606.6	-9084.61	14.6201	1.15263	2.16847	-0.240863
960.76	-35606.8	-9084.49	14.6401	1.14987	2.19833	-0.236776
960.777	-35607	-9084.34	14.6608	1.14974	2.22459	-0.232245
960.794	-35607.2	-9084.2	14.6854	1.14521	2.24823	-0.225848
960.811	-35607.4	-9084.04	14.7038	1.13854	2.26863	-0.216725
960.828	-35607.6	-9083.92	14.7215	1.13116	2.29797	-0.206624
960.845	-35607.8	-9083.78	14.7419	1.11987	2.33334	-0.194374
960.862	-35608.1	-9083.63	14.759	1.10466	2.36683	-0.179416
960.879	-35608.3	-9083.5	14.7787	1.08383	2.39796	-0.160513
960.896	-35608.4	-9083.38	14.797	1.0619	2.42181	-0.137982
960.913	-35608.6	-9083.23	14.8162	1.03861	2.4436	-0.114565
960.93	-35608.9	-9083.08	14.8328	1.01422	2.46546	-0.0886062
960.947	-35609.1	-9082.93	14.8504	0.992459	2.48764	-0.0626803
960.964	-35609.3	-9082.77	14.8667	0.976426	2.50353	-0.0400622
960.981	-35609.5	-9082.64	14.8839	0.960828	2.51924	-0.0177146
960.998	-35609.7	-9082.51	14.9013	0.945476	2.53427	0.00483388
961.015	-35609.9	-9082.36	14.9176	0.930195	2.55109	0.0272454
961.032	-35610.1	-9082.2	14.9353	0.916516	2.56854	0.0523638
961.049	-35610.3	-9082.05	14.9504	0.904301	2.58417	0.0768304
961.066	-35610.5	-9081.89	14.9654	0.894947	2.59668	0.0978466
961.083	-35610.7	-9081.76	14.9808	0.884072	2.61214	0.116255
961.1	-35610.9	-9081.63	14.9965	0.875864	2.63219	0.13179
961.117	-35611.1	-9081.46	15.0114	0.869221	2.6485	0.144455
961.134	-35611.4	-9081.3	15.025	0.864366	2.65984	0.155714
961.151	-35611.5	-9081.17	15.0385	0.861218	2.66921	0.163584
961.168	-35611.8	-9081	15.0538	0.857835	2.68394	0.169103
961.185	-35612	-9080.84	15.0715	0.85444	2.69935	0.174667
961.202	-35612.1	-9080.71	15.0888	0.850695	2.71311	0.181154
961.219	-35612.4	-9080.54	15.1028	0.849838	2.72348	0.186857
961.236	-35612.6	-9080.37	15.1166	0.850034	2.73669	0.192604
961.253	-35612.8	-9080.25	15.1304	0.849991	2.74815	0.197328
961.27	-35613	-9080.06	15.1431	0.850003	2.75506	0.20097
961.287	-35613.2	-9079.9	15.1604	0.849999	2.76229	0.201801
961.304	-35613.4	-9079.77	15.1742	0.850001	2.76616	0.198945
961.321	-35613.6	-9079.58	15.1905	0.849995	2.76953	0.194795
961.338	-35613.8	-9079.43	15.2049	0.850013	2.77023	0.189101
961.355	-35614	-9079.28	15.2215	0.849951	2.76704	0.184544
961.372	-35614.2	-9079.09	15.2351	0.850182	2.76395	0.181123
961.389	-35614.4	-9078.93	15.2492	0.846886	2.757	0.179742
961.406	-35614.6	-9078.79	15.2626	0.843572	2.75356	0.179805
961.423	-35614.8	-9078.59	15.2757	0.840001	2.74715	0.176746
961.44	-35615	-9078.44	15.2933	0.843333	2.73667	0.169935
961.457	-35615.2	-9078.29	15.3067	0.846667	2.71667	0.155773
961.474	-35615.4	-9078.09	15.3233	0.853333	2.69	0.136166
961.491	-35615.6	-9077.94	15.341	0.856973	2.662	0.104677
961.508	-35615.8	-9077.74	15.3575	0.863646	2.64589	0.0635565
961.525	-35616	-9077.59	15.3708	0.86684	2.63252	-0.00546958
961.542	-35616.2	-9077.43	15.3849	0.870426	2.61363	-0.126614
961.559	-35616.4	-9077.28	15.3985	0.873696	2.5832	-0.286023
961.576	-35616.6	-9077.07	15.4151	0.877142	2.55703	-0.468924
961.593	-35616.8	-9076.92	15.4295	0.880228	2.53259	-0.650518
961.61	-35616.9	-9076.76	15.4458	0.879957	2.50868	-0.795683
961.627	-35617.2	-9076.55	15.4596	0.879943	2.47716	-0.913342
961.644	-35617.4	-9076.4	15.4767	0.880408	2.44237	-1.00236
961.661	-35617.6	-9076.23	15.4904	0.884667	2.41343	-1.05961
961.678	-35617.8	-9076.03	15.5068	0.89183	2.38783	-1.10348
961.695	-35617.9	-9075.88	15.5215	0.897956	2.36801	-1.14068
961.712	-35618.1	-9075.7	15.5374	0.9009	2.35237	-1.16859
961.729	-35618.4	-9075.49	15.5515	0.904333	2.33278	-1.18983
961.746	-35618.5	-9075.34	15.5694	0.908118	2.30176	-1.20469
961.763	-35618.7	-9075.16	15.586	0.910051	2.26813	-1.21249
961.78	-35618.9	-9074.95	15.602	0.910931	2.23518	-1.21706
961.797	-35619.1	-9074.8	15.6153	0.914761	2.20428	-1.22005
961.814	-35619.3	-9074.62	15.6298	0.918244	2.17373	-1.22144
961.831	-35619.5	-9074.41	15.6473	0.920263	2.13711	-1.22039
961.848	-35619.7	-9074.26	15.6649	0.91993	2.08929	-1.21744
961.865	-35619.9	-9074.07	15.6795	0.920001	2.03313	-1.2142
961.882	-35620.1	-9073.86	15.6947	0.920064	1.97847	-1.21065
961.899	-35620.3	-9073.71	15.7124	0.919717	1.9366	-1.20828
961.916	-35620.5	-9073.51	15.7286	0.921563	1.89907	-1.20823
961.933	-35620.7	-9073.31	15.7464	0.92501	1.84625	-1.21137
961.95	-35620.9	-9073.16	15.7611	0.93037	1.78094	-1.21656
961.967	-35621.1	-9072.96	15.7764	0.937258	1.71423	-1.22318
961.984	-35621.3	-9072.76	15.7917	0.944206	1.64676	-1.23185
962.001	-35621.4	-9072.6	15.8073	0.950833	1.58236	-1.24222
962.018	-35621.6	-9072.4	15.8241	0.95923	1.51719	-1.2537
962.035	-35621.8	-9072.2	15.8415	0.972352	1.44973	-1.26717
962.052	-35622	-9072.04	15.8585	0.986372	1.38402	-1.27999
962.069	-35622.2	-9071.83	15.875	0.997438	1.33075	-1.29025
962.086	-35622.4	-9071.64	15.8925	1.00511	1.28172	-1.29963
962.103	-35622.6	-9071.48	15.9096	1.01178	1.23211	-1.30833
962.12	-35622.8	-9071.26	15.9256	1.01835	1.17595	-1.31797
962.137	-35623	-9071.07	15.9464	1.02556	1.10243	-1.32671
962.154	-35623.2	-9070.85	15.9639	1.0298	1.04443	-1.3317
962.171	-35623.4	-9070.68	15.9803	1.02981	1.00575	-1.33412
962.188	-35623.6	-9070.5	15.9978	1.0329	0.976283	-1.33618
962.205	-35623.7	-9070.33	16.0178	1.03609	0.952883	-1.34134
962.222	-35624	-9070.11	16.0347	1.04268	0.926376	-1.34765
962.239	-35624.2	-9069.92	16.0523	1.0464	0.904343	-1.35679
962.256	-35624.3	-9069.75	16.069	1.05297	0.890659	-1.36351
962.273	-35624.6	-9069.53	16.0856	1.05658	0.88051	-1.36803
962.29	-35624.7	-9069.34	16.1033	1.05667	0.873333	-1.36928
962.307	-35624.9	-9069.17	16.12	1.05333	0.87	-1.37255
962.324	-35625.1	-9068.95	16.14	1.04667	0.873333	-1.3878
962.341	-35625.3	-9068.76	16.1577	1.04302	0.880723	-1.42178
962.358	-35625.5	-9068.59	16.1743	1.03635	0.89776	-1.46818
962.375	-35625.7	-9068.36	16.1911	1.03316	0.918078	-1.52799
962.392	-35625.9	-9068.18	16.2125	1.02956	0.947149	-1.6073
962.409	-35626.1	-9068	16.2321	1.02637	0.980491	-1.70215
962.426	-35626.3	-9067.76	16.2487	1.02262	1.01442	-1.80616
962.443	-35626.5	-9067.59	16.2664	1.01563	1.05301	-1.91678
962.46	-35626.6	-9067.41	16.2828	1.00791	1.09122	-2.00593
962.477	-35626.9	-9067.17	16.2999	0.98946	1.14252	-2.08227
962.494	-35627	-9067	16.3167	0.963032	1.19711	-2.14334
962.511	-35627.2	-9066.81	16.3304	0.927178	1.25684	-2.18419
962.528	-35627.5	-9066.58	16.3469	0.863255	1.32046	-2.192
962.545	-35627.6	-9066.4	16.3609	0.734988	1.39954	-2.14326
962.562	-35627.8	-9066.2	16.3724	0.55431	1.4765	-2.04584
962.579	-35628	-9065.98	16.3787	0.358467	1.55673	-1.92006
962.596	-35628.2	-9065.8	16.385	0.178045	1.63275	-1.7975
962.613	-35628.4	-9065.6	16.3871	0.0361934	1.69774	-1.70216
962.63	-35628.6	-9065.38	16.3856	-0.0825559	1.75251	-1.62939
962.647	-35628.8	-9065.2	16.3819	-0.163244	1.80329	-1.58194
962.664	-35629	-9064.99	16.3786	-0.205534	1.85859	-1.55653
962.681	-35629.2	-9064.76	16.3755	-0.241712	1.94114	-1.53849
962.698	-35629.3	-9064.59	16.3701	-0.273711	2.03829	-1.52187
962.715	-35629.5	-9064.38	16.3652	-0.29674	2.11628	-1.50809
962.732	-35629.7	-9064.15	16.36	-0.314177	2.16961	-1.49782
962.749	-35629.9	-9063.98	16.3549	-0.324213	2.21176	-1.49235
962.766	-35630.1	-9063.76	16.3498	-0.328852	2.26363	-1.49056
962.783	-35630.3	-9063.54	16.3448	-0.330126	2.33963	-1.49006
962.8	-35630.5	-9063.32	16.3393	-0.330221	2.41635	-1.49078
962.817	-35630.7	-9063.11	16.3348	-0.328304	2.47923	-1.49194
962.834	-35630.9	-9062.92	16.3291	-0.324524	2.53709	-1.49278
962.851	-35631	-9062.74	16.3246	-0.321175	2.59111	-1.48948
962.868	-35631.2	-9062.51	16.3189	-0.317846	2.64629	-1.48069
962.885	-35631.4	-9062.29	16.3145	-0.314438	2.70383	-1.46505
962.902	-35631.6	-9062.11	16.3085	-0.310694	2.75587	-1.44701
962.919	-35631.8	-9061.88	16.3045	-0.309844	2.80311	-1.42353
962.936	-35632	-9061.66	16.2982	-0.310015	2.84904	-1.38247
962.953	-35632.1	-9061.49	16.2942	-0.310066	2.896	-1.30582
962.97	-35632.3	-9061.25	16.2881	-0.309722	2.93959	-1.18954
962.987	-35632.5	-9061.03	16.2841	-0.312634	2.98554	-1.0234
963.004	-35632.6	-9060.85	16.2777	-0.316054	3.02621	-0.85749
963.021	-35632.8	-9060.6	16.2741	-0.319619	3.06908	-0.705631
963.038	-35633	-9060.39	16.2674	-0.320066	3.10906	-0.56366
963.055	-35633.2	-9060.21	16.2638	-0.319972	3.14304	-0.437592
963.072	-35633.4	-9059.96	16.2573	-0.320048	3.17294	-0.324372
963.089	-35633.5	-9059.75	16.2536	-0.319912	3.2078	-0.221047
963.106	-35633.7	-9059.56	16.247	-0.323116	3.24463	-0.143348
963.123	-35633.9	-9059.31	16.2435	-0.326448	3.27795	-0.0827045
963.14	-35634.1	-9059.1	16.24	-0.33	3.31333	-0.0348584
963.157	-35634.2	-9058.91	16.2367	-0.33	3.34	-0.00108932
963.174	-35634.4	-9058.66	16.23	-0.33	3.36333	0.0239651
963.191	-35634.6	-9058.44	16.2229	-0.32997	3.38468	0.0446317
963.208	-35634.7	-9058.25	16.2164	-0.330108	3.41186	0.0595748
963.225	-35634.9	-9057.99	16.213	-0.333553	3.44917	0.0715146
963.242	-35635.1	-9057.78	16.2061	-0.337119	3.49097	0.0828173
963.259	-35635.2	-9057.58	16.2027	-0.340164	3.51956	0.090064
963.276	-35635.4	-9057.32	16.1961	-0.339935	3.54267	0.0952195
963.293	-35635.6	-9057.12	16.1923	-0.340176	3.56864	0.0988591
963.31	-35635.7	-9056.92	16.1859	-0.344845	3.60291	0.108022
963.327	-35635.9	-9056.65	16.1824	-0.365683	3.6404	0.132371
963.344	-35636	-9056.46	16.1749	-0.412987	3.67747	0.17727
963.361	-35636.2	-9056.24	16.1686	-0.469073	3.70181	0.233043
963.378	-35636.4	-9055.99	16.161	-0.531096	3.72684	0.302139
963.395	-35636.5	-9055.76	16.1505	-0.620227	3.75988	0.388957
963.412	-35636.7	-9055.5	16.1395	-0.723616	3.793	0.488693
963.429	-35636.8	-9055.31	16.1267	-0.845197	3.81958	0.600022
963.446	-35637	-9055.1	16.1157	-0.960151	3.83503	0.714687
963.463	-35637.1	-9054.88	16.1013	-1.06446	3.84708	0.812325
963.48	-35637.3	-9054.62	16.0827	-1.15491	3.85678	0.905078
963.497	-35637.4	-9054.42	16.0618	-1.24153	3.85852	0.991957
963.514	-35637.6	-9054.19	16.0408	-1.32377	3.8496	1.07219
963.531	-35637.8	-9053.93	16.0167	-1.40936	3.83712	1.15344
963.548	-35637.9	-9053.74	15.9907	-1.48667	3.81519	1.22849
963.565	-35638	-9053.5	15.9654	-1.54878	3.78475	1.29034
963.582	-35638.2	-9053.25	15.942	-1.60589	3.75089	1.34648
963.599	-35638.3	-9053.06	15.9159	-1.65531	3.7235	1.39686
963.616	-35638.5	-9052.81	15.8897	-1.6999	3.70189	1.43797
963.633	-35638.6	-9052.56	15.86	-1.74169	3.67357	1.46927
963.65	-35638.7	-9052.37	15.8287	-1.7737	3.64185	1.48092
963.667	-35638.9	-9052.12	15.7994	-1.79539	3.61395	1.47192
963.684	-35639	-9051.87	15.7675	-1.81435	3.58885	1.43931
963.701	-35639.1	-9051.68	15.7393	-1.82724	3.56276	1.38917
963.718	-35639.3	-9051.43	15.711	-1.83427	3.53649	1.32952
963.735	-35639.4	-9051.19	15.6796	-1.84152	3.50633	1.26033
963.752	-35639.6	-9050.99	15.6462	-1.84582	3.4735	1.18409
963.769	-35639.7	-9050.73	15.6155	-1.84924	3.43612	1.09809
963.786	-35639.8	-9050.49	15.5842	-1.85016	3.389	0.996737
963.803	-35639.9	-9050.3	15.5536	-1.84989	3.33408	0.901109
963.82	-35640.1	-9050.04	15.5239	-1.85027	3.27011	0.811213
963.837	-35640.2	-9049.8	15.4922	-1.84743	3.19434	0.708353
963.854	-35640.3	-9049.61	15.4618	-1.84182	3.10956	0.591075
963.871	-35640.5	-9049.35	15.4322	-1.82676	3.00984	0.467647
963.888	-35640.6	-9049.11	15.4002	-1.80608	2.89536	0.330779
963.905	-35640.7	-9048.92	15.3732	-1.78233	2.814	0.198287
963.922	-35640.8	-9048.65	15.3437	-1.76336	2.75198	0.0419369
963.939	-35641	-9048.43	15.3119	-1.71999	2.65716	-0.158044
963.956	-35641.1	-9048.23	15.2817	-1.64626	2.51584	-0.39187
963.973	-35641.2	-9047.97	15.2549	-1.50642	2.35894	-0.653866
963.99	-35641.3	-9047.74	15.23	-1.33	2.22333	-0.965142
964.007	-35641.4	-9047.54	15.21	-1.15	2.13	-1.26362
964.024	-35641.6	-9047.27	15.1933	-1.01	2.03	-1.55882
964.041	-35641.7	-9047.06	15.1792	-0.868705	1.89077	-1.85057
964.058	-35641.8	-9046.86	15.166	-0.742741	1.72324	-2.10219
964.075	-35641.9	-9046.59	15.1561	-0.623541	1.55745	-2.32605
964.092	-35642	-9046.39	15.1462	-0.528436	1.40792	-2.51936
964.109	-35642.1	-9046.18	15.1396	-0.45629	1.26585	-2.6866
964.126	-35642.3	-9045.91	15.1329	-0.400303	1.14974	-2.82945
964.143	-35642.4	-9045.7	15.1259	-0.35574	1.02999	-2.95809
964.16	-35642.5	-9045.49	15.1192	-0.326822	0.914949	-3.05886
964.177	-35642.6	-9045.22	15.1128	-0.300447	0.768415	-3.14738
964.194	-35642.7	-9045.02	15.1094	-0.280489	0.618582	-3.22768
964.211	-35642.8	-9044.81	15.1062	-0.268046	0.497652	-3.2926
964.228	-35643	-9044.54	15.1022	-0.258615	0.39442	-3.34679
964.245	-35643.1	-9044.34	15.0957	-0.251641	0.291549	-3.3913
964.262	-35643.2	-9044.12	15.092	-0.245673	0.212077	-3.42144
964.279	-35643.3	-9043.85	15.0855	-0.242451	0.141263	-3.445
964.296	-35643.4	-9043.65	15.0824	-0.239629	0.0845914	-3.46187
964.313	-35643.6	-9043.43	15.079	-0.240274	0.0359722	-3.4736
964.33	-35643.7	-9043.17	15.0758	-0.239184	-0.00945058	-3.48343
964.347	-35643.8	-9042.97	15.071	-0.235453	-0.0426264	-3.49353
964.364	-35643.9	-9042.74	15.0652	-0.231976	-0.0564355	-3.50153
964.381	-35644	-9042.49	15.0622	-0.229734	-0.0535628	-3.50693
964.398	-35644.1	-9042.29	15.0586	-0.230077	-0.0433948	-3.50976
964.415	-35644.3	-9042.06	15.0553	-0.229979	-0.0472056	-3.51126
964.432	-35644.4	-9041.8	15.0519	-0.230005	-0.0644057	-3.50978
964.449	-35644.5	-9041.61	15.0483	-0.229999	-0.0784252	-3.50137
964.466	-35644.6	-9041.37	15.0455	-0.23	-0.0776845	-3.48522
964.483	-35644.7	-9041.12	15.04	-0.23	-0.0699861	-3.46536
964.5	-35644.8	-9040.93	15.0345	-0.23	-0.0618826	-3.44826
964.517	-35645	-9040.69	15.0317	-0.23	-0.0499263	-3.43623
964.534	-35645.1	-9040.44	15.028	-0.230001	-0.0356029	-3.42641
964.551	-35645.2	-9040.25	15.025	-0.229994	-0.0235058	-3.41706
964.568	-35645.3	-9040	15.0194	-0.230021	-0.0160503	-3.40601
964.585	-35645.4	-9039.76	15.0143	-0.229927	-0.00893408	-3.38805
964.602	-35645.5	-9039.57	15.0112	-0.230295	-0.00425599	-3.36555
964.619	-35645.7	-9039.32	15.0077	-0.228893	-0.00126541	-3.34098
964.636	-35645.8	-9039.09	15.0047	-0.238044	0.00231312	-3.31092
964.653	-35645.9	-9038.9	14.9984	-0.258434	0.00569068	-3.27306
964.67	-35646	-9038.64	14.9944	-0.293151	0.00903638	-3.22603
964.687	-35646.1	-9038.4	14.9885	-0.344896	0.0137803	-3.16173
964.704	-35646.2	-9038.21	14.9815	-0.415956	0.0336212	-3.08958
964.721	-35646.4	-9037.95	14.9749	-0.486483	0.0590085	-3.00992
964.738	-35646.5	-9037.72	14.9681	-0.562781	0.0717046	-2.91553
964.755	-35646.6	-9037.54	14.9587	-0.641507	0.0838412	-2.81105
964.772	-35646.7	-9037.28	14.9458	-0.737669	0.102549	-2.69885
964.789	-35646.8	-9037.05	14.9316	-0.847382	0.129607	-2.57421
964.806	-35646.9	-9036.86	14.9183	-0.946411	0.162833	-2.45983
964.823	-35647.1	-9036.6	14.9023	-1.02956	0.19554	-2.33873
964.84	-35647.2	-9036.38	14.8812	-1.13016	0.237636	-2.18333
964.857	-35647.3	-9036.18	14.8612	-1.24609	0.277102	-2.00145
964.874	-35647.4	-9035.92	14.8381	-1.36988	0.342069	-1.79757
964.891	-35647.5	-9035.71	14.8133	-1.47667	0.426667	-1.55338
964.908	-35647.6	-9035.51	14.7867	-1.59	0.516667	-1.28322
964.925	-35647.8	-9035.25	14.76	-1.72	0.6	-0.937908
964.942	-35647.9	-9035.04	14.728	-1.8933	0.702699	-0.481252
964.959	-35648	-9034.84	14.6948	-2.04504	0.802777	0.00916951
964.976	-35648.1	-9034.58	14.6612	-2.18482	0.913353	0.496056
964.993	-35648.2	-9034.37	14.622	-2.3228	1.0265	0.965219
965.01	-35648.3	-9034.17	14.5818	-2.4641	1.13134	1.36001
965.027	-35648.4	-9033.91	14.538	-2.62283	1.22489	1.72681
965.044	-35648.5	-9033.71	14.4918	-2.78285	1.32806	2.06338
965.061	-35648.6	-9033.51	14.4448	-2.91024	1.42743	2.32131
965.078	-35648.8	-9033.25	14.3941	-3.01963	1.52808	2.53597
965.095	-35648.9	-9033.05	14.3407	-3.12657	1.6238	2.72073
965.112	-35649	-9032.84	14.2878	-3.21852	1.69458	2.86906
965.129	-35649.1	-9032.59	14.2329	-3.31102	1.74885	2.99989
965.146	-35649.2	-9032.4	14.1728	-3.39287	1.79643	3.11754
965.163	-35649.3	-9032.19	14.1172	-3.46241	1.84722	3.20979
965.18	-35649.4	-9031.93	14.0583	-3.52573	1.91964	3.29304
965.197	-35649.5	-9031.75	13.9949	-3.58651	1.99479	3.36812
965.214	-35649.6	-9031.53	13.9359	-3.63818	2.05053	3.43016
965.231	-35649.7	-9031.29	13.8742	-3.68522	2.08909	3.48308
965.248	-35649.8	-9031.11	13.8117	-3.71892	2.12664	3.52511
965.265	-35649.9	-9030.89	13.7513	-3.74193	2.17368	3.55551
965.282	-35650	-9030.65	13.6856	-3.76125	2.23285	3.58305
965.299	-35650.1	-9030.47	13.6198	-3.77526	2.2815	3.60886
965.316	-35650.2	-9030.26	13.557	-3.78478	2.31094	3.63396
965.333	-35650.3	-9030.02	13.4933	-3.79354	2.33844	3.66559
965.35	-35650.3	-9029.84	13.4297	-3.80046	2.36525	3.70674
965.367	-35650.4	-9029.62	13.3669	-3.80524	2.39687	3.75617
965.384	-35650.5	-9029.39	13.301	-3.80884	2.4349	3.81653
965.401	-35650.6	-9029.21	13.2356	-3.80987	2.48078	3.88013
965.418	-35650.7	-9028.99	13.1732	-3.8121	2.52699	3.94017
965.435	-35650.8	-9028.77	13.1071	-3.81228	2.5773	3.99672
965.452	-35650.8	-9028.6	13.0416	-3.8027	2.63212	4.03988
965.469	-35650.9	-9028.37	12.9819	-3.78201	2.67768	4.06883
965.486	-35651	-9028.15	12.9162	-3.75885	2.70761	4.09187
965.503	-35651.1	-9027.98	12.8541	-3.74325	2.7227	4.11198
965.52	-35651.2	-9027.75	12.7923	-3.73304	2.7401	4.13221
965.537	-35651.3	-9027.55	12.7284	-3.72217	2.76215	4.16079
965.554	-35651.3	-9027.38	12.6645	-3.7151	2.77764	4.19686
965.571	-35651.4	-9027.15	12.6047	-3.70393	2.7854	4.23585
965.588	-35651.5	-9026.94	12.5383	-3.68427	2.78978	4.27391
965.605	-35651.5	-9026.78	12.477	-3.65804	2.7877	4.30515
965.622	-35651.6	-9026.54	12.4173	-3.63363	2.77921	4.33713
965.639	-35651.7	-9026.35	12.3571	-3.61532	2.7596	4.3717
965.656	-35651.8	-9026.17	12.297	-3.59849	2.73316	4.40586
965.673	-35651.8	-9025.95	12.2373	-3.58476	2.70656	4.43555
965.69	-35651.9	-9025.76	12.1736	-3.57384	2.6783	4.4647
965.707	-35652	-9025.59	12.1165	-3.56705	2.65156	4.48592
965.724	-35652	-9025.35	12.0603	-3.55756	2.62486	4.49952
965.741	-35652.1	-9025.17	11.9967	-3.53667	2.6	4.50218
965.758	-35652.2	-9025	11.94	-3.51	2.57667	4.49673
965.775	-35652.2	-9024.77	11.88	-3.48667	2.55667	4.48802
965.792	-35652.3	-9024.6	11.8199	-3.46891	2.53544	4.47875
965.809	-35652.3	-9024.43	11.7634	-3.44884	2.51551	4.46631
965.826	-35652.4	-9024.2	11.7067	-3.42074	2.49545	4.43889
965.843	-35652.5	-9024.02	11.6498	-3.35811	2.4741	4.38722
965.86	-35652.5	-9023.86	11.594	-3.28062	2.45019	4.31632
965.877	-35652.6	-9023.63	11.5435	-3.18668	2.41937	4.21987
965.894	-35652.6	-9023.46	11.4876	-3.05066	2.38349	4.08784
965.911	-35652.7	-9023.28	11.442	-2.88947	2.3471	3.92327
965.928	-35652.7	-9023.07	11.3949	-2.66952	2.31469	3.69706
965.945	-35652.8	-9022.9	11.3505	-2.34336	2.2871	3.38637
965.962	-35652.8	-9022.72	11.3158	-1.96534	2.25999	3.04374
965.979	-35652.9	-9022.5	11.2871	-1.58881	2.2227	2.69607
965.996	-35652.9	-9022.35	11.2637	-1.27729	2.17167	2.38106
966.013	-35653	-9022.17	11.2448	-1.03034	2.1221	2.13777
966.03	-35653	-9021.95	11.2289	-0.806855	2.07163	1.92792
966.047	-35653.1	-9021.8	11.2159	-0.628749	2.01589	1.75618
966.064	-35653.1	-9021.6	11.2075	-0.507105	1.95584	1.63217
966.081	-35653.2	-9021.39	11.2007	-0.405917	1.89355	1.53381
966.098	-35653.2	-9021.24	11.1949	-0.330289	1.83538	1.45828
966.115	-35653.3	-9021.05	11.1921	-0.280245	1.78348	1.40659
966.132	-35653.3	-9020.84	11.1885	-0.236038	1.71991	1.36733
966.149	-35653.3	-9020.68	11.1852	-0.202764	1.64775	1.33911
966.166	-35653.4	-9020.49	11.1814	-0.180176	1.57122	1.32201
966.183	-35653.4	-9020.29	11.18	-0.161305	1.49005	1.31161
966.2	-35653.5	-9020.13	11.1785	-0.145751	1.40857	1.30558
966.217	-35653.5	-9019.93	11.1749	-0.134296	1.33298	1.30263
966.234	-35653.6	-9019.73	11.1712	-0.126082	1.25636	1.30089
966.251	-35653.6	-9019.58	11.1697	-0.119348	1.1875	1.30123
966.268	-35653.6	-9019.38	11.1701	-0.113029	1.11753	1.3019
966.285	-35653.7	-9019.18	11.17	-0.104179	1.04288	1.30131
966.302	-35653.7	-9019.02	11.17	-0.09154	0.969599	1.29819
966.319	-35653.8	-9018.82	11.17	-0.0768685	0.911667	1.2916
966.336	-35653.8	-9018.62	11.17	-0.0528763	0.856544	1.27608
966.353	-35653.9	-9018.47	11.17	-0.0164075	0.804205	1.24792
966.37	-35653.9	-9018.27	11.17	0.0329149	0.755034	1.20868
966.387	-35654	-9018.07	11.1701	0.0946593	0.704168	1.15905
966.404	-35654	-9017.91	11.1697	0.15883	0.664321	1.11078
966.421	-35654	-9017.7	11.1725	0.219116	0.633465	1.06677
966.438	-35654.1	-9017.52	11.1759	0.279919	0.606791	1.0245
966.455	-35654.1	-9017.36	11.1821	0.33166	0.594312	0.986662
966.472	-35654.2	-9017.15	11.1888	0.378584	0.590357	0.951665
966.489	-35654.2	-9016.96	11.1958	0.422095	0.589769	0.917625
966.506	-35654.2	-9016.8	11.2026	0.456475	0.593017	0.889645
966.523	-35654.3	-9016.58	11.209	0.486171	0.593525	0.864787
966.54	-35654.3	-9016.41	11.2194	0.52406	0.590338	0.835255
966.557	-35654.4	-9016.24	11.2294	0.57347	0.583635	0.800614
966.574	-35654.4	-9016.02	11.2394	0.629976	0.58303	0.761807
966.591	-35654.4	-9015.85	11.25	0.686667	0.59	0.715686
966.608	-35654.5	-9015.68	11.2633	0.743333	0.59	0.671024
966.625	-35654.5	-9015.46	11.2767	0.796667	0.586667	0.622004
966.642	-35654.6	-9015.29	11.2908	0.856489	0.576069	0.572234
966.659	-35654.6	-9015.12	11.3042	0.902684	0.565878	0.523378
966.676	-35654.6	-9014.9	11.321	0.949244	0.548979	0.476399
966.693	-35654.7	-9014.72	11.3387	0.987324	0.530904	0.427085
966.71	-35654.7	-9014.56	11.3553	1.01624	0.507062	0.386531
966.727	-35654.8	-9014.33	11.372	1.03959	0.479728	0.348531
966.744	-35654.8	-9014.16	11.3902	1.06359	0.448071	0.313464
966.761	-35654.8	-9013.98	11.4097	1.07916	0.422612	0.285203
966.778	-35654.9	-9013.76	11.4269	1.09201	0.39861	0.26198
966.795	-35654.9	-9013.59	11.4476	1.1025	0.370166	0.243544
966.812	-35655	-9013.41	11.4643	1.11176	0.343754	0.232151
966.829	-35655	-9013.19	11.4851	1.1184	0.317197	0.226833
966.846	-35655	-9013.02	11.506	1.12461	0.29361	0.225345
966.863	-35655.1	-9012.83	11.526	1.12773	0.274873	0.225579
966.88	-35655.1	-9012.61	11.5454	1.13026	0.258729	0.225251
966.897	-35655.2	-9012.44	11.5626	1.12997	0.246685	0.223823
966.914	-35655.2	-9012.25	11.579	1.12981	0.242766	0.220864
966.931	-35655.2	-9012.04	11.5967	1.13094	0.244219	0.216223
966.948	-35655.3	-9011.87	11.621	1.13497	0.24921	0.211573
966.965	-35655.3	-9011.68	11.6456	1.1372	0.256054	0.207972
966.982	-35655.4	-9011.48	11.662	1.13699	0.262581	0.206434
966.999	-35655.4	-9011.27	11.6778	1.13659	0.27102	0.205285
967.016	-35655.5	-9011.07	11.6964	1.13674	0.28262	0.203638
967.033	-35655.5	-9010.88	11.7157	1.13639	0.297241	0.201646
967.05	-35655.5	-9010.71	11.7345	1.13611	0.314484	0.199405
967.067	-35655.6	-9010.52	11.7532	1.13811	0.333745	0.196889
967.084	-35655.6	-9010.31	11.7721	1.14193	0.35448	0.194068
967.101	-35655.7	-9010.09	11.7915	1.14471	0.376183	0.190922
967.118	-35655.7	-9009.89	11.8116	1.14609	0.397959	0.187613
967.135	-35655.7	-9009.7	11.832	1.14773	0.418626	0.184444
967.152	-35655.8	-9009.53	11.8526	1.14957	0.437319	0.181672
967.169	-35655.8	-9009.33	11.8736	1.1503	0.453458	0.179495
967.186	-35655.8	-9009.12	11.8942	1.15008	0.46669	0.177924
967.203	-35655.9	-9008.91	11.9133	1.14997	0.476893	0.176816
967.22	-35655.9	-9008.71	11.9313	1.15003	0.484683	0.175762
967.237	-35656	-9008.52	11.9498	1.1498	0.491008	0.174216
967.254	-35656	-9008.35	11.9689	1.14983	0.495821	0.171767
967.271	-35656	-9008.14	11.9877	1.15109	0.498617	0.168121
967.288	-35656.1	-9007.92	12.0066	1.15302	0.499867	0.163277
967.305	-35656.1	-9007.7	12.0262	1.15453	0.500403	0.157379
967.322	-35656.2	-9007.5	12.0464	1.15624	0.500158	0.150536
967.339	-35656.2	-9007.32	12.0669	1.15924	0.498811	0.142809
967.356	-35656.2	-9007.14	12.0876	1.16292	0.496889	0.134015
967.373	-35656.3	-9006.94	12.1083	1.16625	0.495132	0.123952
967.39	-35656.3	-9006.71	12.1288	1.16976	0.493439	0.112875
967.407	-35656.4	-9006.49	12.1488	1.17433	0.491575	0.101157
967.424	-35656.4	-9006.29	12.1688	1.17967	0.490062	0.088965
967.441	-35656.4	-9006.11	12.1892	1.18516	0.489527	0.0764821
967.458	-35656.5	-9005.92	12.21	1.19	0.49	0.0642702
967.475	-35656.5	-9005.71	12.2308	1.19368	0.491345	0.0529637
967.492	-35656.6	-9005.49	12.2512	1.19686	0.493479	0.0430347
967.509	-35656.6	-9005.27	12.2712	1.20023	0.496389	0.0346065
967.526	-35656.6	-9005.07	12.2912	1.20352	0.500258	0.0267682
967.543	-35656.7	-9004.89	12.3117	1.20659	0.50516	0.01877
967.56	-35656.7	-9004.7	12.3324	1.21055	0.51066	0.0111269
967.577	-35656.7	-9004.48	12.3532	1.2159	0.51613	0.00428558
967.594	-35656.8	-9004.25	12.3736	1.22071	0.520703	-0.00224854
967.611	-35656.8	-9004.03	12.3936	1.22392	0.524059	-0.0088571
967.628	-35656.9	-9003.83	12.4135	1.2274	0.52728	-0.0152603
967.645	-35656.9	-9003.64	12.4337	1.23243	0.530937	-0.0213551
967.662	-35656.9	-9003.45	12.4552	1.23793	0.533898	-0.0276871
967.679	-35657	-9003.23	12.4779	1.24307	0.535613	-0.0344783
967.696	-35657	-9003	12.4994	1.24821	0.537186	-0.0411085
967.713	-35657	-9002.78	12.5191	1.25339	0.53906	-0.0471759
967.73	-35657.1	-9002.58	12.5397	1.25786	0.54019	-0.0528318
967.747	-35657.1	-9002.4	12.5622	1.26133	0.540175	-0.0583679
967.764	-35657.2	-9002.19	12.5842	1.26443	0.539967	-0.0642219
967.781	-35657.2	-9001.97	12.6047	1.26775	0.540025	-0.0708063
967.798	-35657.2	-9001.74	12.6253	1.27176	0.5399	-0.0784836
967.815	-35657.3	-9001.52	12.647	1.27668	0.539731	-0.0879387
967.832	-35657.3	-9001.32	12.6692	1.28251	0.540468	-0.100249
967.849	-35657.3	-9001.13	12.6915	1.2893	0.542265	-0.115838
967.866	-35657.4	-9000.92	12.7139	1.29717	0.544217	-0.134269
967.883	-35657.4	-9000.69	12.7363	1.30585	0.54591	-0.155082
967.9	-35657.4	-9000.46	12.7582	1.31461	0.54752	-0.177858
967.917	-35657.5	-9000.24	12.7798	1.32297	0.549181	-0.202416
967.934	-35657.5	-9000.04	12.8015	1.33061	0.550952	-0.228762
967.951	-35657.6	-8999.84	12.8238	1.33743	0.552696	-0.25642
967.968	-35657.6	-8999.63	12.8473	1.34343	0.55415	-0.28446
967.985	-35657.6	-8999.4	12.8716	1.34849	0.555818	-0.311951
968.002	-35657.7	-8999.17	12.8951	1.35238	0.558694	-0.338015
968.019	-35657.7	-8998.94	12.9183	1.35555	0.562228	-0.36226
968.036	-35657.7	-8998.74	12.9423	1.35884	0.564911	-0.384621
968.053	-35657.8	-8998.55	12.9664	1.36233	0.566393	-0.405044
968.07	-35657.8	-8998.33	12.9893	1.36566	0.567081	-0.423478
968.087	-35657.8	-8998.1	13.0114	1.3691	0.566883	-0.439825
968.104	-35657.9	-8997.86	13.0342	1.3733	0.565531	-0.454037
968.121	-35657.9	-8997.64	13.0578	1.37858	0.563706	-0.466666
968.138	-35658	-8997.44	13.0814	1.38504	0.562341	-0.47847
968.155	-35658	-8997.24	13.1056	1.3921	0.56051	-0.489458
968.172	-35658	-8997.02	13.1313	1.39896	0.55662	-0.499209
968.189	-35658.1	-8996.78	13.1571	1.40583	0.550777	-0.506901
968.206	-35658.1	-8996.54	13.181	1.41306	0.543605	-0.511743
968.223	-35658.1	-8996.31	13.2039	1.4194	0.534564	-0.514029
968.24	-35658.2	-8996.11	13.2276	1.42346	0.523078	-0.51429
968.257	-35658.2	-8995.91	13.2519	1.42648	0.510706	-0.512193
968.274	-35658.2	-8995.68	13.2762	1.43008	0.499092	-0.507407
968.291	-35658.3	-8995.44	13.3	1.43333	0.486667	-0.501089
968.308	-35658.3	-8995.2	13.3233	1.4351	0.471825	-0.494286
968.325	-35658.3	-8994.98	13.3467	1.43667	0.456667	-0.485839
968.342	-35658.4	-8994.78	13.3705	1.43906	0.442711	-0.474373
