# Supplementary material for: Extraction of driving behavior primitives considering driver expectation and vehicle dynamics
Source: PLoS One. 2025 Dec 31;20(12):e0340123. doi: 10.1371/journal.pone.0340123 (PMC12755792; doi:10.1371/journal.pone.0340123)
Supplement: S2 File — The dataset utilized in this study is organized into two main folders, categorizing driving scenarios into straight driving and turning maneuvers. These folders contain the raw, unprocessed behavioral data. For a detailed description of the variables and format within the.xlsx files, please refer to the accompanying readme.txt file. (ZIP) [file pone.0340123.s002.zip › DataSetForPimitiveExaction-2/turning/g10_w_13.xlsx]

## Sheet: Sheet1
1011.74	-35544.6	-8065.68	21.0333	-5.47	-0.86	2.90414
1011.76	-35544.5	-8065.27	20.9467	-5.48	-0.91	3.10675
1011.78	-35544.5	-8064.96	20.86	-5.48667	-0.96	3.29412
1011.79	-35544.4	-8064.64	20.768	-5.49364	-1.00584	3.48271
1011.81	-35544.3	-8064.23	20.6817	-5.49683	-1.04556	3.67152
1011.83	-35544.2	-8063.93	20.5945	-5.50021	-1.08602	3.88177
1011.85	-35544.2	-8063.6	20.499	-5.50372	-1.13589	4.12253
1011.86	-35544.1	-8063.21	20.4096	-5.50712	-1.18621	4.34137
1011.88	-35544	-8062.92	20.3192	-5.51014	-1.23921	4.53738
1011.9	-35544	-8062.58	20.2276	-5.51003	-1.28415	4.70773
1011.91	-35543.9	-8062.19	20.1418	-5.5097	-1.323	4.83807
1011.93	-35543.8	-8061.91	20.0534	-5.51122	-1.36087	4.94907
1011.95	-35543.8	-8061.57	19.9587	-5.52282	-1.40763	5.04589
1011.96	-35543.7	-8061.19	19.8734	-5.53779	-1.45496	5.12216
1011.98	-35543.6	-8060.92	19.7853	-5.55716	-1.50457	5.18681
1012	-35543.6	-8060.58	19.6932	-5.57085	-1.5498	5.23989
1012.01	-35543.5	-8060.2	19.604	-5.58244	-1.59162	5.27542
1012.03	-35543.4	-8059.93	19.512	-5.58882	-1.63329	5.30376
1012.05	-35543.4	-8059.6	19.4177	-5.59463	-1.67828	5.3251
1012.07	-35543.3	-8059.24	19.3283	-5.59885	-1.71658	5.34205
1012.08	-35543.3	-8058.97	19.2387	-5.60482	-1.752	5.35499
1012.1	-35543.2	-8058.64	19.1463	-5.60801	-1.78503	5.36457
1012.12	-35543.1	-8058.27	19.0528	-5.61036	-1.81412	5.36982
1012.13	-35543.1	-8058.01	18.9609	-5.60985	-1.83371	5.37254
1012.15	-35543	-8057.66	18.8669	-5.61032	-1.84248	5.374
1012.17	-35543	-8057.33	18.7781	-5.60818	-1.84377	5.37251
1012.19	-35542.9	-8057.07	18.6864	-5.59596	-1.8416	5.36383
1012.2	-35542.8	-8056.72	18.597	-5.57509	-1.83988	5.34557
1012.22	-35542.8	-8056.4	18.511	-5.54797	-1.83874	5.32011
1012.24	-35542.7	-8056.15	18.4232	-5.51655	-1.83372	5.28923
1012.25	-35542.7	-8055.8	18.3292	-5.47882	-1.82428	5.25501
1012.27	-35542.6	-8055.47	18.2368	-5.4458	-1.81581	5.22095
1012.29	-35542.6	-8055.21	18.1458	-5.41088	-1.80915	5.18609
1012.3	-35542.5	-8054.87	18.0564	-5.37282	-1.80263	5.14961
1012.32	-35542.5	-8054.57	17.9732	-5.33558	-1.79355	5.11601
1012.34	-35542.4	-8054.3	17.886	-5.30478	-1.78503	5.08327
1012.36	-35542.4	-8053.96	17.8007	-5.27538	-1.7805	5.05368
1012.37	-35542.3	-8053.67	17.7185	-5.24546	-1.78012	5.01851
1012.39	-35542.3	-8053.41	17.6307	-5.192	-1.77782	4.96886
1012.41	-35542.2	-8053.07	17.5459	-5.12839	-1.77192	4.90833
1012.42	-35542.2	-8052.79	17.4633	-5.0608	-1.76238	4.84239
1012.44	-35542.2	-8052.53	17.3779	-4.98365	-1.75226	4.76822
1012.46	-35542.1	-8052.19	17.2998	-4.90941	-1.73637	4.69473
1012.47	-35542.1	-8051.92	17.224	-4.83453	-1.71988	4.61981
1012.49	-35542	-8051.66	17.1428	-4.74705	-1.6992	4.53614
1012.51	-35542	-8051.32	17.0655	-4.66296	-1.679	4.45228
1012.53	-35541.9	-8051.06	16.9892	-4.57538	-1.65664	4.36157
1012.54	-35541.9	-8050.8	16.9111	-4.46044	-1.62512	4.25012
1012.56	-35541.9	-8050.46	16.8406	-4.33505	-1.59825	4.12027
1012.58	-35541.8	-8050.2	16.7741	-4.17351	-1.56852	3.97362
1012.59	-35541.8	-8049.94	16.7033	-4	-1.53667	3.80392
1012.61	-35541.7	-8049.61	16.64	-3.83667	-1.50333	3.65577
1012.63	-35541.7	-8049.37	16.58	-3.71	-1.47	3.51634
1012.64	-35541.7	-8049.1	16.5199	-3.56455	-1.43818	3.37276
1012.66	-35541.6	-8048.77	16.4633	-3.41411	-1.4083	3.22522
1012.68	-35541.6	-8048.54	16.4069	-3.25026	-1.37804	3.06676
1012.7	-35541.6	-8048.29	16.3569	-3.0793	-1.34103	2.89786
1012.71	-35541.5	-8047.94	16.3044	-2.88705	-1.30227	2.70718
1012.73	-35541.5	-8047.72	16.2616	-2.68947	-1.27023	2.51541
1012.75	-35541.5	-8047.46	16.2185	-2.47767	-1.24721	2.3155
1012.76	-35541.4	-8047.13	16.1801	-2.2696	-1.22247	2.11375
1012.78	-35541.4	-8046.9	16.1436	-2.09163	-1.19894	1.93558
1012.8	-35541.4	-8046.62	16.1091	-1.91273	-1.17494	1.75244
1012.81	-35541.3	-8046.3	16.0801	-1.72919	-1.15521	1.56504
1012.83	-35541.3	-8046.08	16.0542	-1.50651	-1.13603	1.35546
1012.85	-35541.3	-8045.82	16.0315	-1.26773	-1.11857	1.12739
1012.87	-35541.2	-8045.5	16.0111	-1.02845	-1.09775	0.902539
1012.88	-35541.2	-8045.27	15.9965	-0.836058	-1.07533	0.714192
1012.9	-35541.2	-8044.99	15.9866	-0.674786	-1.04844	0.550695
1012.92	-35541.1	-8044.69	15.9763	-0.546464	-1.03091	0.424704
1012.93	-35541.1	-8044.46	15.9673	-0.438991	-1.01332	0.317806
1012.95	-35541.1	-8044.18	15.9604	-0.360543	-0.988552	0.232267
1012.97	-35541	-8043.88	15.955	-0.299703	-0.956298	0.172112
1012.98	-35541	-8043.65	15.952	-0.252616	-0.923608	0.124137
1013	-35541	-8043.36	15.9484	-0.217994	-0.902506	0.0887906
1013.02	-35541	-8043.07	15.9452	-0.193134	-0.890988	0.0643576
1013.04	-35540.9	-8042.85	15.9414	-0.174733	-0.875427	0.0446902
1013.05	-35540.9	-8042.55	15.94	-0.159036	-0.856132	0.0296387
1013.07	-35540.9	-8042.26	15.9386	-0.147721	-0.836758	0.0184008
1013.09	-35540.9	-8042.04	15.9348	-0.139115	-0.825672	0.0101835
1013.1	-35540.8	-8041.74	15.9311	-0.134581	-0.819431	0.00473042
1013.12	-35540.8	-8041.46	15.9297	-0.131064	-0.813122	0.00189776
1013.14	-35540.8	-8041.23	15.9303	-0.130058	-0.803758	-0.000276284
1013.15	-35540.7	-8040.93	15.928	-0.12808	-0.795066	-0.00240821
1013.17	-35540.7	-8040.66	15.9246	-0.124538	-0.791166	-0.00537487
1013.19	-35540.7	-8040.42	15.9208	-0.120798	-0.787449	-0.00816684
1013.21	-35540.7	-8040.11	15.9197	-0.11981	-0.786579	-0.00961949
1013.22	-35540.6	-8039.85	15.9204	-0.12005	-0.786325	-0.00984088
1013.24	-35540.6	-8039.62	15.9176	-0.119989	-0.789327	-0.00981085
1013.26	-35540.6	-8039.3	15.9141	-0.120003	-0.789942	-0.00974405
1013.27	-35540.5	-8039.05	15.9105	-0.119999	-0.79235	-0.0105237
1013.29	-35540.5	-8038.81	15.9099	-0.12	-0.796084	-0.012565
1013.31	-35540.5	-8038.49	15.91	-0.12	-0.799409	-0.0157984
1013.32	-35540.5	-8038.24	15.9102	-0.12	-0.802748	-0.0182174
1013.34	-35540.5	-8038	15.9071	-0.12	-0.806204	-0.0195367
1013.36	-35540.4	-8037.69	15.9037	-0.12	-0.809814	-0.0196264
1013.38	-35540.4	-8037.43	15.9002	-0.12	-0.809896	-0.0196029
1013.39	-35540.4	-8037.2	15.9	-0.12	-0.812886	-0.0196091
1013.41	-35540.4	-8036.88	15.9	-0.12	-0.816403	-0.0196077
1013.43	-35540.3	-8036.63	15.9001	-0.12	-0.822845	-0.0196077
1013.44	-35540.3	-8036.38	15.8967	-0.12	-0.833333	-0.0196078
1013.46	-35540.3	-8036.06	15.8933	-0.12	-0.85	-0.0196078
1013.48	-35540.3	-8035.83	15.89	-0.12	-0.866667	-0.0196078
1013.49	-35540.2	-8035.59	15.89	-0.12	-0.88	-0.0196078
1013.51	-35540.2	-8035.25	15.89	-0.12	-0.894078	-0.0207921
1013.53	-35540.2	-8035.03	15.8899	-0.12	-0.907726	-0.0230613
1013.55	-35540.2	-8034.76	15.8862	-0.12	-0.929102	-0.0264914
1013.56	-35540.1	-8034.45	15.8829	-0.12	-0.949299	-0.0285022
1013.58	-35540.1	-8034.21	15.8798	-0.12	-0.972454	-0.0294534
1013.6	-35540.1	-8033.96	15.8802	-0.12	-0.98929	-0.0293961
1013.61	-35540.1	-8033.64	15.8796	-0.12	-1.00191	-0.0294165
1013.63	-35540.1	-8033.41	15.876	-0.12	-1.0118	-0.0294086
1013.65	-35540	-8033.14	15.8724	-0.12	-1.02248	-0.0294227
1013.66	-35540	-8032.84	15.8698	-0.12	-1.03215	-0.0293718
1013.68	-35540	-8032.61	15.87	-0.12	-1.04309	-0.0295763
1013.7	-35540	-8032.33	15.8701	-0.12	-1.05736	-0.0310178
1013.72	-35540	-8032.03	15.8693	-0.12	-1.07074	-0.0336051
1013.73	-35540	-8031.8	15.8656	-0.12	-1.08315	-0.0367652
1013.75	-35539.9	-8031.52	15.862	-0.12	-1.09467	-0.0386553
1013.77	-35539.9	-8031.23	15.8597	-0.12	-1.10699	-0.0392867
1013.78	-35539.9	-8031.01	15.8603	-0.12	-1.11778	-0.0391968
1013.8	-35539.9	-8030.72	15.859	-0.12	-1.13108	-0.0392203
1013.82	-35539.9	-8030.41	15.8553	-0.12	-1.14915	-0.0392147
1013.83	-35539.9	-8030.2	15.8517	-0.119999	-1.17144	-0.0392148
1013.85	-35539.8	-8029.9	15.8497	-0.120005	-1.18691	-0.0392209
1013.87	-35539.8	-8029.61	15.85	-0.119982	-1.19754	-0.0391956
1013.88	-35539.8	-8029.39	15.8502	-0.120065	-1.21188	-0.0392876
1013.9	-35539.8	-8029.09	15.8485	-0.11973	-1.23854	-0.0387558
1013.92	-35539.8	-8028.8	15.8449	-0.121509	-1.27072	-0.0372474
1013.94	-35539.8	-8028.58	15.8412	-0.125201	-1.30454	-0.0336148
1013.95	-35539.7	-8028.28	15.8397	-0.12891	-1.32943	-0.0290087
1013.97	-35539.7	-8028	15.8404	-0.130228	-1.34749	-0.0245283
1013.99	-35539.7	-8027.78	15.8381	-0.129948	-1.3729	-0.0213225
1014	-35539.7	-8027.47	15.8345	-0.130014	-1.4013	-0.0198398
1014.02	-35539.7	-8027.2	15.8309	-0.129996	-1.42357	-0.0196243
1014.04	-35539.7	-8026.98	15.8298	-0.130001	-1.44087	-0.0190628
1014.06	-35539.7	-8026.66	15.83	-0.13	-1.45783	-0.0171509
1014.07	-35539.7	-8026.39	15.8303	-0.13	-1.47754	-0.0140113
1014.09	-35539.7	-8026.16	15.8276	-0.13	-1.49595	-0.0113259
1014.11	-35539.6	-8025.85	15.8241	-0.13	-1.51303	-0.00994654
1014.12	-35539.6	-8025.59	15.8206	-0.13	-1.52689	-0.00975297
1014.14	-35539.6	-8025.35	15.8198	-0.13	-1.54089	-0.00986558
1014.16	-35539.6	-8025.04	15.8202	-0.13	-1.55415	-0.00897787
1014.17	-35539.6	-8024.79	15.8173	-0.13	-1.57027	-0.00704945
1014.19	-35539.6	-8024.54	15.8138	-0.13	-1.58779	-0.00363714
1014.21	-35539.6	-8024.23	15.8102	-0.129999	-1.60768	-0.0013167
1014.23	-35539.6	-8023.99	15.81	-0.130003	-1.62736	0.000828045
1014.24	-35539.6	-8023.74	15.81	-0.129993	-1.65196	0.00311252
1014.26	-35539.6	-8023.43	15.8101	-0.130027	-1.6722	0.006315
1014.28	-35539.6	-8023.18	15.8069	-0.1299	-1.69497	0.0105981
1014.29	-35539.6	-8022.93	15.8033	-0.133333	-1.73	0.0163399
1014.31	-35539.6	-8022.62	15.8	-0.136667	-1.77	0.0228758
1014.33	-35539.6	-8022.38	15.8	-0.14	-1.8	0.0283224
1014.34	-35539.5	-8022.12	15.7999	-0.139976	-1.8177	0.0329125
1014.36	-35539.6	-8021.81	15.7965	-0.140006	-1.8419	0.0361041
1014.38	-35539.5	-8021.58	15.7931	-0.139998	-1.88273	0.0382177
1014.39	-35539.6	-8021.31	15.7898	-0.140001	-1.92815	0.0393234
1014.41	-35539.5	-8021.01	15.7901	-0.14	-1.95944	0.0404877
1014.43	-35539.6	-8020.77	15.7898	-0.14	-1.97906	0.042844
1014.45	-35539.5	-8020.52	15.7862	-0.140001	-2.00309	0.0460917
1014.46	-35539.6	-8020.2	15.7827	-0.139993	-2.03227	0.0482279
1014.48	-35539.5	-8019.95	15.7798	-0.140026	-2.06598	0.0490176
1014.5	-35539.6	-8019.69	15.7802	-0.13987	-2.09635	0.049298
1014.51	-35539.6	-8019.38	15.7794	-0.140535	-2.1176	0.0519801
1014.53	-35539.6	-8019.15	15.7758	-0.144188	-2.13381	0.0571298
1014.55	-35539.6	-8018.88	15.7722	-0.147815	-2.15299	0.0636748
1014.57	-35539.6	-8018.57	15.7697	-0.15027	-2.1775	0.0674902
1014.58	-35539.6	-8018.35	15.7702	-0.149932	-2.20528	0.0704177
1014.6	-35539.6	-8018.07	15.7691	-0.150021	-2.23134	0.0729495
1014.62	-35539.6	-8017.77	15.7655	-0.149994	-2.24931	0.0763296
1014.63	-35539.6	-8017.55	15.7619	-0.150005	-2.26586	0.0796418
1014.65	-35539.6	-8017.26	15.7596	-0.149983	-2.28563	0.0830878
1014.67	-35539.6	-8016.97	15.7603	-0.150063	-2.31067	0.086237
1014.68	-35539.6	-8016.74	15.7588	-0.149772	-2.33835	0.0899409
1014.7	-35539.6	-8016.45	15.7551	-0.151313	-2.36605	0.0954126
1014.72	-35539.7	-8016.17	15.7515	-0.154888	-2.39249	0.102936
1014.74	-35539.7	-8015.94	15.75	-0.158558	-2.41907	0.112718
1014.75	-35539.7	-8015.65	15.7485	-0.160287	-2.43944	0.122838
1014.77	-35539.7	-8015.37	15.7449	-0.159924	-2.45525	0.133058
1014.79	-35539.7	-8015.14	15.7412	-0.160018	-2.47265	0.144454
1014.8	-35539.7	-8014.85	15.7397	-0.159995	-2.49032	0.155897
1014.82	-35539.7	-8014.57	15.7404	-0.160001	-2.50347	0.165339
1014.84	-35539.7	-8014.35	15.7381	-0.16	-2.50928	0.174249
1014.85	-35539.8	-8014.04	15.7345	-0.16	-2.51023	0.183637
1014.87	-35539.8	-8013.78	15.7309	-0.160001	-2.50964	0.195831
1014.89	-35539.8	-8013.54	15.7298	-0.159995	-2.51218	0.21391
1014.91	-35539.8	-8013.24	15.7303	-0.16002	-2.51559	0.235256
1014.92	-35539.8	-8012.97	15.7278	-0.159925	-2.51959	0.258424
1014.94	-35539.9	-8012.75	15.7242	-0.16024	-2.51774	0.28452
1014.96	-35539.9	-8012.43	15.7206	-0.157563	-2.51412	0.310945
1014.97	-35539.9	-8012.18	15.7198	-0.15417	-2.5105	0.336748
1014.99	-35539.9	-8011.94	15.7202	-0.150421	-2.51005	0.365226
1015.01	-35540	-8011.63	15.7173	-0.149907	-2.50758	0.393725
1015.02	-35540	-8011.39	15.714	-0.149971	-2.50127	0.422041
1015.04	-35540	-8011.14	15.7103	-0.15015	-2.49416	0.449177
1015.06	-35540	-8010.83	15.7099	-0.147108	-2.48739	0.47068
1015.08	-35540	-8010.59	15.7102	-0.143764	-2.48098	0.486343
1015.09	-35540.1	-8010.35	15.7069	-0.140122	-2.47065	0.500311
1015.11	-35540.1	-8010.04	15.7035	-0.139966	-2.46055	0.513341
1015.13	-35540.1	-8009.79	15.7001	-0.140015	-2.4507	0.529402
1015.14	-35540.2	-8009.55	15.7	-0.14	-2.43667	0.54902
1015.16	-35540.2	-8009.23	15.7	-0.14	-2.42	0.565359
1015.18	-35540.2	-8009	15.7	-0.136667	-2.39667	0.577342
1015.19	-35540.3	-8008.75	15.6964	-0.1331	-2.36847	0.584225
1015.21	-35540.3	-8008.44	15.6931	-0.129944	-2.34534	0.589582
1015.23	-35540.3	-8008.21	15.6899	-0.129904	-2.32193	0.592732
1015.25	-35540.3	-8007.96	15.69	-0.126207	-2.29688	0.593545
1015.26	-35540.4	-8007.65	15.6901	-0.122964	-2.27043	0.591303
1015.28	-35540.4	-8007.41	15.6897	-0.119585	-2.24723	0.591766
1015.3	-35540.5	-8007.16	15.686	-0.116061	-2.22205	0.5974
1015.31	-35540.5	-8006.85	15.6827	-0.112759	-2.19524	0.608934
1015.33	-35540.5	-8006.63	15.6798	-0.109374	-2.16875	0.622456
1015.35	-35540.6	-8006.36	15.6801	-0.105896	-2.14477	0.637107
1015.36	-35540.6	-8006.06	15.68	-0.102428	-2.12615	0.648587
1015.38	-35540.6	-8005.84	15.68	-0.0997296	-2.10852	0.659231
1015.4	-35540.7	-8005.57	15.6802	-0.100238	-2.08793	0.66783
1015.42	-35540.7	-8005.27	15.6793	-0.0992722	-2.07193	0.673382
1015.43	-35540.7	-8005.04	15.6756	-0.0956124	-2.05491	0.675885
1015.45	-35540.8	-8004.77	15.672	-0.0919504	-2.03666	0.676543
1015.47	-35540.8	-8004.48	15.6697	-0.0897342	-2.01532	0.676438
1015.48	-35540.9	-8004.26	15.6701	-0.0900169	-1.99185	0.676528
1015.5	-35540.9	-8003.98	15.67	-0.0902087	-1.97372	0.676164
1015.52	-35541	-8003.69	15.67	-0.0889109	-1.96197	0.67465
1015.53	-35541	-8003.47	15.67	-0.0852177	-1.94464	0.67183
1015.55	-35541	-8003.18	15.6699	-0.081435	-1.91434	0.668408
1015.57	-35541.1	-8002.9	15.6703	-0.0800113	-1.88325	0.66483
1015.59	-35541.1	-8002.68	15.6686	-0.0786429	-1.85855	0.659658
1015.6	-35541.2	-8002.39	15.6649	-0.0747894	-1.83198	0.653861
1015.62	-35541.2	-8002.12	15.6613	-0.0716183	-1.79621	0.648968
1015.64	-35541.3	-8001.9	15.6598	-0.068119	-1.75525	0.645171
1015.65	-35541.3	-8001.61	15.6601	-0.0646775	-1.72127	0.641832
1015.67	-35541.4	-8001.34	15.66	-0.0614208	-1.69509	0.63895
1015.69	-35541.4	-8001.12	15.66	-0.0578392	-1.66272	0.638597
1015.7	-35541.4	-8000.82	15.66	-0.0547855	-1.62877	0.642397
1015.72	-35541.5	-8000.55	15.66	-0.0491837	-1.59017	0.650936
1015.74	-35541.5	-8000.33	15.66	-0.0423104	-1.53921	0.661548
1015.75	-35541.6	-8000.03	15.66	-0.0329793	-1.48718	0.67042
1015.77	-35541.6	-7999.77	15.66	-0.023345	-1.44391	0.674009
1015.79	-35541.7	-7999.55	15.66	-0.00986077	-1.41087	0.674513
1015.81	-35541.7	-7999.24	15.66	0.00112318	-1.37584	0.672579
1015.82	-35541.8	-7998.99	15.66	0.0111976	-1.33451	0.671387
1015.84	-35541.8	-7998.76	15.66	0.0186907	-1.28464	0.668487
1015.86	-35541.9	-7998.45	15.66	0.0280393	-1.24847	0.663624
1015.87	-35541.9	-7998.21	15.6601	0.0404412	-1.21873	0.652977
1015.89	-35542	-7997.97	15.6598	0.0605897	-1.18729	0.635342
1015.91	-35542	-7997.66	15.6629	0.083977	-1.15123	0.612857
1015.93	-35542.1	-7997.42	15.6662	0.107035	-1.11138	0.587255
1015.94	-35542.1	-7997.19	15.6699	0.13491	-1.07224	0.556326
1015.96	-35542.2	-7996.88	15.6699	0.164916	-1.03539	0.525734
1015.98	-35542.2	-7996.64	15.6731	0.194838	-1.00193	0.495295
1015.99	-35542.3	-7996.4	15.6767	0.226667	-0.97	0.464052
1016.01	-35542.4	-7996.09	15.6833	0.256667	-0.943333	0.434641
1016.03	-35542.4	-7995.86	15.6867	0.286667	-0.916667	0.405229
1016.04	-35542.5	-7995.61	15.6936	0.314844	-0.884673	0.3752
1016.06	-35542.5	-7995.3	15.697	0.337947	-0.851517	0.349474
1016.08	-35542.6	-7995.08	15.7036	0.357647	-0.825406	0.332595
1016.1	-35542.6	-7994.82	15.7073	0.371504	-0.808296	0.32545
1016.11	-35542.7	-7994.52	15.7141	0.385059	-0.79518	0.327139
1016.13	-35542.7	-7994.29	15.7211	0.402323	-0.78157	0.329062
1016.15	-35542.8	-7994.04	15.7315	0.423851	-0.768258	0.328955
1016.16	-35542.8	-7993.73	15.7378	0.442784	-0.762561	0.328942
1016.18	-35542.9	-7993.51	15.7445	0.455392	-0.759847	0.329139
1016.2	-35542.9	-7993.25	15.7523	0.465158	-0.759919	0.330189
1016.21	-35543	-7992.95	15.7618	0.471591	-0.76056	0.329993
1016.23	-35543.1	-7992.73	15.7683	0.477847	-0.764042	0.330245
1016.25	-35543.1	-7992.46	15.7752	0.480365	-0.768608	0.331606
1016.26	-35543.2	-7992.16	15.7826	0.479403	-0.774309	0.332089
1016.28	-35543.2	-7991.95	15.7933	0.482295	-0.779056	0.328352
1016.3	-35543.3	-7991.67	15.8027	0.494273	-0.791154	0.31792
1016.32	-35543.3	-7991.38	15.809	0.509967	-0.805519	0.302826
1016.33	-35543.4	-7991.16	15.8156	0.529918	-0.823009	0.28511
1016.35	-35543.4	-7990.88	15.8239	0.547059	-0.840093	0.265956
1016.37	-35543.5	-7990.6	15.8341	0.562553	-0.857814	0.249045
1016.38	-35543.6	-7990.37	15.8443	0.574795	-0.878823	0.233925
1016.4	-35543.6	-7990.08	15.8548	0.583361	-0.899475	0.22307
1016.42	-35543.7	-7989.8	15.8646	0.589985	-0.919561	0.216158
1016.44	-35543.7	-7989.58	15.875	0.595197	-0.938509	0.21122
1016.45	-35543.8	-7989.29	15.8854	0.59865	-0.955831	0.207306
1016.47	-35543.9	-7989.02	15.8952	0.600266	-0.970495	0.20422
1016.49	-35543.9	-7988.79	15.9056	0.599938	-0.984303	0.200702
1016.5	-35544	-7988.49	15.9159	0.600012	-0.996496	0.197899
1016.52	-35544	-7988.23	15.9259	0.600016	-1.00404	0.196405
1016.54	-35544.1	-7988.01	15.9359	0.599926	-1.01065	0.195939
1016.55	-35544.2	-7987.73	15.9459	0.600282	-1.01689	0.196605
1016.57	-35544.2	-7987.45	15.9558	0.59827	-1.02598	0.198253
1016.59	-35544.3	-7987.22	15.9663	0.594597	-1.03413	0.201411
1016.61	-35544.3	-7986.93	15.9765	0.590892	-1.04302	0.204187
1016.62	-35544.4	-7986.67	15.9864	0.589806	-1.05275	0.205633
1016.64	-35544.5	-7986.43	15.9969	0.590032	-1.06591	0.205925
1016.66	-35544.5	-7986.13	16.0071	0.590038	-1.07741	0.205881
1016.67	-35544.6	-7985.87	16.017	0.589817	-1.08669	0.205463
1016.69	-35544.7	-7985.64	16.0275	0.592004	-1.09969	0.201207
1016.71	-35544.7	-7985.33	16.0377	0.600374	-1.11597	0.190815
1016.72	-35544.8	-7985.08	16.0476	0.615449	-1.13292	0.173627
1016.74	-35544.8	-7984.85	16.0581	0.636393	-1.14767	0.152803
1016.76	-35544.9	-7984.53	16.0683	0.654048	-1.16077	0.134514
1016.78	-35545	-7984.29	16.0782	0.667882	-1.17883	0.120896
1016.79	-35545	-7984.05	16.0888	0.678773	-1.20942	0.109072
1016.81	-35545.1	-7983.73	16.0989	0.689001	-1.24014	0.100072
1016.83	-35545.2	-7983.5	16.1086	0.695871	-1.26427	0.0923157
1016.84	-35545.2	-7983.25	16.1225	0.703008	-1.28238	0.0863595
1016.86	-35545.3	-7982.94	16.1359	0.706481	-1.29891	0.0818929
1016.88	-35545.4	-7982.7	16.1493	0.709892	-1.32167	0.0796195
1016.89	-35545.4	-7982.45	16.16	0.71	-1.35333	0.0784314
1016.91	-35545.5	-7982.14	16.17	0.71	-1.38333	0.0795207
1016.93	-35545.6	-7981.9	16.18	0.706667	-1.40667	0.0816993
1016.95	-35545.7	-7981.65	16.1942	0.703109	-1.42429	0.0851837
1016.96	-35545.7	-7981.34	16.2075	0.699911	-1.44107	0.0883839
1016.98	-35545.8	-7981.11	16.2207	0.700025	-1.46128	0.0905531
1017	-35545.9	-7980.85	16.2312	0.69997	-1.48218	0.0927661
1017.01	-35546	-7980.54	16.2411	0.700075	-1.4986	0.0938682
1017.03	-35546	-7980.31	16.2515	0.699723	-1.51519	0.096139
1017.05	-35546.1	-7980.05	16.2658	0.696103	-1.52875	0.0984743
1017.06	-35546.2	-7979.74	16.2791	0.692392	-1.53799	0.100409
1017.08	-35546.2	-7979.51	16.2921	0.690877	-1.54451	0.09818
1017.1	-35546.3	-7979.25	16.3024	0.703636	-1.55176	0.0888433
1017.12	-35546.4	-7978.94	16.3122	0.72107	-1.55767	0.0746332
1017.13	-35546.5	-7978.72	16.3231	0.741823	-1.56078	0.0566435
1017.15	-35546.5	-7978.44	16.3374	0.761896	-1.5643	0.0382129
1017.17	-35546.6	-7978.14	16.3505	0.778385	-1.56786	0.0216505
1017.18	-35546.7	-7977.91	16.3642	0.793818	-1.57008	0.00827554
1017.2	-35546.8	-7977.64	16.3781	0.802498	-1.57088	-0.00203187
1017.22	-35546.8	-7977.34	16.3913	0.80917	-1.57436	-0.00857234
1017.23	-35546.9	-7977.11	16.405	0.8148	-1.57891	-0.0137988
1017.25	-35547	-7976.83	16.4189	0.818211	-1.58604	-0.0174379
1017.27	-35547.1	-7976.54	16.4321	0.820297	-1.59356	-0.0193659
1017.29	-35547.2	-7976.31	16.4458	0.819923	-1.60541	-0.0216032
1017.3	-35547.2	-7976.02	16.4597	0.820039	-1.62109	-0.0241615
1017.32	-35547.3	-7975.74	16.4728	0.819925	-1.63769	-0.0245701
1017.34	-35547.4	-7975.51	16.4867	0.82025	-1.65531	-0.0168368
1017.35	-35547.5	-7975.21	16.5005	0.818471	-1.67043	1.83014e-05
1017.37	-35547.6	-7974.94	16.5136	0.814927	-1.68536	0.0212947
1017.39	-35547.6	-7974.7	16.5275	0.811218	-1.70104	0.0429023
1017.4	-35547.7	-7974.41	16.5413	0.809735	-1.71495	0.0619076
1017.42	-35547.8	-7974.13	16.5544	0.810089	-1.72549	0.0772648
1017.44	-35547.9	-7973.9	16.5683	0.809914	-1.73974	0.0899974
1017.46	-35548	-7973.6	16.582	0.810285	-1.75958	0.0989153
1017.47	-35548.1	-7973.33	16.5952	0.808043	-1.7797	0.105564
1017.49	-35548.2	-7973.09	16.6092	0.804394	-1.7986	0.111776
1017.51	-35548.3	-7972.79	16.6228	0.800708	-1.81282	0.115869
1017.52	-35548.3	-7972.53	16.636	0.799835	-1.82647	0.117495
1017.54	-35548.4	-7972.29	16.65	0.800035	-1.83552	0.117672
1017.56	-35548.5	-7971.98	16.6636	0.799991	-1.83928	0.117645
1017.57	-35548.6	-7971.72	16.6768	0.800002	-1.8426	0.117631
1017.59	-35548.7	-7971.48	16.6909	0.8	-1.84578	0.117702
1017.61	-35548.8	-7971.16	16.7044	0.8	-1.85236	0.116824
1017.62	-35548.9	-7970.92	16.7176	0.800001	-1.85589	0.11489
1017.64	-35548.9	-7970.68	16.7317	0.799997	-1.86259	0.111487
1017.66	-35549.1	-7970.35	16.7451	0.800012	-1.86633	0.109134
1017.68	-35549.1	-7970.12	16.7584	0.799957	-1.86974	0.107861
1017.69	-35549.2	-7969.87	16.7725	0.800087	-1.87004	0.108824
1017.71	-35549.3	-7969.55	16.7859	0.796885	-1.86996	0.110964
1017.73	-35549.4	-7969.3	16.7991	0.793547	-1.87012	0.113216
1017.74	-35549.5	-7969.06	16.8133	0.79	-1.86667	0.11329
1017.76	-35549.6	-7968.74	16.8167	0.789632	-1.86563	0.112536
1017.78	-35549.7	-7968.5	16.84	0.79	-1.86	0.1122
1017.8	-35549.8	-7968.26	16.85	0.79	-1.85333	0.114379
1017.81	-35549.9	-7967.92	16.8642	0.79	-1.8426	0.11784
1017.83	-35550	-7967.7	16.8774	0.79	-1.82914	0.121138
1017.85	-35550.1	-7967.45	16.8907	0.79	-1.81216	0.125544
1017.86	-35550.2	-7967.11	16.9014	0.79	-1.79091	0.130191
1017.88	-35550.3	-7966.89	16.9149	0.79	-1.77085	0.134356
1017.9	-35550.4	-7966.64	16.9283	0.790002	-1.74692	0.136345
1017.91	-35550.5	-7966.31	16.9424	0.789991	-1.71783	0.137313
1017.93	-35550.6	-7966.08	16.9556	0.790035	-1.68354	0.137275
1017.95	-35550.7	-7965.82	16.9693	0.789869	-1.64189	0.137112
1017.97	-35550.8	-7965.49	16.9826	0.790707	-1.59068	0.135933
1017.98	-35550.9	-7965.28	16.9928	0.793469	-1.53832	0.13461
1018	-35551	-7965.01	17.0067	0.793972	-1.48685	0.132535
1018.02	-35551.1	-7964.69	17.0207	0.797085	-1.43179	0.131481
1018.03	-35551.2	-7964.47	17.0339	0.796487	-1.38719	0.130534
1018.05	-35551.3	-7964.19	17.0475	0.796962	-1.34417	0.131107
1018.07	-35551.4	-7963.87	17.0615	0.795303	-1.30122	0.131634
1018.08	-35551.5	-7963.66	17.0746	0.794146	-1.25041	0.130246
1018.1	-35551.6	-7963.38	17.0883	0.796837	-1.18598	0.126631
1018.12	-35551.7	-7963.07	17.1023	0.797856	-1.11168	0.121416
1018.13	-35551.8	-7962.85	17.1154	0.80039	-1.02702	0.118762
1018.15	-35551.9	-7962.56	17.1292	0.799904	-0.935972	0.117482
1018.17	-35552.1	-7962.25	17.143	0.800027	-0.852644	0.117694
1018.19	-35552.1	-7962.04	17.1562	0.799992	-0.790759	0.117633
1018.2	-35552.3	-7961.74	17.17	0.800003	-0.735968	0.117657
