# Supplementary material for: Extraction of driving behavior primitives considering driver expectation and vehicle dynamics
Source: PLoS One. 2025 Dec 31;20(12):e0340123. doi: 10.1371/journal.pone.0340123 (PMC12755792; doi:10.1371/journal.pone.0340123)
Supplement: S2 File — The dataset utilized in this study is organized into two main folders, categorizing driving scenarios into straight driving and turning maneuvers. These folders contain the raw, unprocessed behavioral data. For a detailed description of the variables and format within the.xlsx files, please refer to the accompanying readme.txt file. (ZIP) [file pone.0340123.s002.zip › DataSetForPimitiveExaction-2/turning/g10_w_14.xlsx]

## Sheet: Sheet1
1041.19	-35793.8	-7655.7	16.0531	-3.71202	-0.447131	3.54698
1041.2	-35794	-7655.54	15.9901	-3.75615	-0.467825	3.58945
1041.22	-35794.1	-7655.4	15.927	-3.796	-0.488318	3.62786
1041.24	-35794.4	-7655.25	15.8618	-3.83181	-0.504474	3.66341
1041.26	-35794.6	-7655.07	15.7945	-3.86416	-0.515913	3.69642
1041.27	-35794.8	-7654.89	15.727	-3.89383	-0.525692	3.72636
1041.29	-35795	-7654.72	15.6601	-3.92103	-0.534255	3.75291
1041.31	-35795.2	-7654.57	15.5937	-3.94552	-0.54	3.77593
1041.32	-35795.4	-7654.43	15.5271	-3.96676	-0.54284	3.79557
1041.34	-35795.6	-7654.28	15.4593	-3.98402	-0.54375	3.81208
1041.36	-35795.9	-7654.11	15.3904	-3.997	-0.543521	3.82558
1041.37	-35796.1	-7653.94	15.3211	-4.00581	-0.542704	3.83608
1041.39	-35796.3	-7653.78	15.2526	-4.012	-0.540751	3.84385
1041.41	-35796.5	-7653.63	15.1856	-4.01769	-0.536696	3.84929
1041.43	-35796.7	-7653.49	15.1191	-4.0225	-0.531293	3.85322
1041.44	-35796.9	-7653.34	15.0513	-4.0251	-0.525993	3.8565
1041.46	-35797.1	-7653.18	14.9822	-4.02641	-0.520914	3.85912
1041.48	-35797.3	-7653.01	14.913	-4.02817	-0.515633	3.86071
1041.49	-35797.5	-7652.86	14.8446	-4.02987	-0.51055	3.86157
1041.51	-35797.7	-7652.72	14.7778	-4.03034	-0.506373	3.86223
1041.53	-35797.9	-7652.59	14.7112	-4.03004	-0.503558	3.86271
1041.54	-35798.1	-7652.44	14.6432	-4.02985	-0.502446	3.86289
1041.56	-35798.3	-7652.28	14.5741	-4.02998	-0.503226	3.86276
1041.58	-35798.5	-7652.12	14.5049	-4.03027	-0.505918	3.86234
1041.6	-35798.7	-7651.97	14.4367	-4.03	-0.51	3.86166
1041.61	-35798.9	-7651.84	14.37	-4.02859	-0.514838	3.86074
1041.63	-35799.1	-7651.71	14.3033	-4.02667	-0.52	3.85948
1041.65	-35799.3	-7651.56	14.2351	-4.02494	-0.525171	3.85782
1041.66	-35799.5	-7651.4	14.1659	-4.02323	-0.530301	3.85612
1041.68	-35799.7	-7651.24	14.097	-4.02135	-0.535423	3.85476
1041.7	-35799.9	-7651.1	14.0286	-4.01987	-0.540618	3.85397
1041.71	-35800.1	-7650.99	13.9606	-4.01936	-0.545819	3.854
1041.73	-35800.2	-7650.86	13.8918	-4.02017	-0.550505	3.85537
1041.75	-35800.4	-7650.72	13.8218	-4.02271	-0.55425	3.85857
1041.76	-35800.6	-7650.56	13.7508	-4.02778	-0.557114	3.86383
1041.78	-35800.9	-7650.41	13.6798	-4.03577	-0.559141	3.87119
1041.8	-35801	-7650.28	13.6107	-4.04584	-0.560127	3.88027
1041.82	-35801.2	-7650.16	13.5441	-4.05722	-0.560161	3.89078
1041.83	-35801.4	-7650.04	13.4775	-4.06969	-0.55998	3.90272
1041.85	-35801.6	-7649.9	13.4093	-4.08317	-0.56002	3.91598
1041.87	-35801.8	-7649.75	13.3393	-4.09773	-0.559943	3.93018
1041.88	-35802	-7649.6	13.2685	-4.11319	-0.559776	3.94483
1041.9	-35802.1	-7649.48	13.1991	-4.12883	-0.560327	3.95929
1041.92	-35802.3	-7649.37	13.1312	-4.14401	-0.561939	3.97307
1041.93	-35802.5	-7649.25	13.0618	-4.15819	-0.564163	3.98586
1041.95	-35802.7	-7649.11	12.9896	-4.17061	-0.567245	3.99732
1041.97	-35802.9	-7648.97	12.9166	-4.18024	-0.572495	4.00702
1041.99	-35803	-7648.84	12.8443	-4.18708	-0.57962	4.01451
1042	-35803.2	-7648.71	12.7737	-4.19236	-0.586251	4.01936
1042.02	-35803.4	-7648.6	12.704	-4.19598	-0.591245	4.02155
1042.04	-35803.5	-7648.48	12.633	-4.19633	-0.5949	4.02149
1042.05	-35803.7	-7648.35	12.5606	-4.19281	-0.596774	4.01838
1042.07	-35803.9	-7648.22	12.489	-4.18596	-0.595632	4.01013
1042.09	-35804.1	-7648.09	12.4188	-4.17399	-0.591865	3.99572
1042.11	-35804.3	-7647.98	12.3487	-4.15315	-0.587312	3.97513
1042.12	-35804.4	-7647.87	12.2786	-4.12217	-0.582352	3.94691
1042.14	-35804.6	-7647.76	12.2096	-4.08179	-0.576223	3.90836
1042.16	-35804.8	-7647.63	12.141	-4.03093	-0.569174	3.85537
1042.17	-35804.9	-7647.49	12.0716	-3.96663	-0.562205	3.78301
1042.19	-35805.1	-7647.37	12.0028	-3.88092	-0.555391	3.69009
1042.21	-35805.3	-7647.27	11.9383	-3.76358	-0.548281	3.57756
1042.22	-35805.4	-7647.17	11.8776	-3.61521	-0.541645	3.44242
1042.24	-35805.6	-7647.06	11.818	-3.4424	-0.536837	3.28021
1042.26	-35805.8	-7646.93	11.7599	-3.24852	-0.533855	3.09497
1042.28	-35805.9	-7646.8	11.7051	-3.03601	-0.531918	2.89568
1042.29	-35806.1	-7646.69	11.6549	-2.81536	-0.530303	2.6908
1042.31	-35806.3	-7646.59	11.6103	-2.59942	-0.528468	2.4876
1042.33	-35806.4	-7646.49	11.5701	-2.38987	-0.526861	2.28692
1042.34	-35806.6	-7646.38	11.5326	-2.18422	-0.526235	2.08724
1042.36	-35806.7	-7646.25	11.4973	-1.98324	-0.526578	1.88915
1042.38	-35806.9	-7646.13	11.4645	-1.78847	-0.527658	1.69409
1042.39	-35807.1	-7646.03	11.4349	-1.59782	-0.529827	1.50343
1042.41	-35807.2	-7645.93	11.4096	-1.40787	-0.533284	1.3176
1042.43	-35807.4	-7645.84	11.3879	-1.21486	-0.536526	1.13294
1042.45	-35807.5	-7645.72	11.3689	-1.01715	-0.537809	0.946984
1042.46	-35807.7	-7645.6	11.3533	-0.823333	-0.536667	0.769063
1042.48	-35807.9	-7645.48	11.3418	-0.645739	-0.533394	0.610339
1042.5	-35808	-7645.37	11.3328	-0.499181	-0.529821	0.475337
1042.51	-35808.2	-7645.28	11.3252	-0.393982	-0.527617	0.366629
1042.53	-35808.3	-7645.18	11.3198	-0.323274	-0.526633	0.285802
1042.55	-35808.5	-7645.07	11.3169	-0.274373	-0.52695	0.229363
1042.56	-35808.7	-7644.96	11.3126	-0.227183	-0.5307	0.17749
1042.58	-35808.8	-7644.86	11.3061	-0.179091	-0.537322	0.124617
1042.6	-35809	-7644.73	11.3027	-0.156892	-0.540172	0.0965457
1042.62	-35809.1	-7644.64	11.2999	-0.140745	-0.539929	0.0802755
1042.63	-35809.3	-7644.54	11.2996	-0.12789	-0.540109	0.067692
1042.65	-35809.5	-7644.41	11.2958	-0.118202	-0.539455	0.0578627
1042.67	-35809.6	-7644.32	11.2925	-0.111701	-0.535861	0.0508817
1042.68	-35809.8	-7644.22	11.2897	-0.105623	-0.532393	0.0456325
1042.7	-35810	-7644.09	11.2902	-0.10224	-0.529693	0.0416236
1042.72	-35810.1	-7644.01	11.2893	-0.0997265	-0.530085	0.0398305
1042.73	-35810.3	-7643.9	11.2856	-0.100027	-0.529968	0.0394026
1042.75	-35810.4	-7643.77	11.282	-0.100182	-0.530058	0.0407698
1042.77	-35810.6	-7643.69	11.2797	-0.0990933	-0.529801	0.0445919
1042.79	-35810.7	-7643.59	11.2801	-0.0954833	-0.530883	0.0595014
1042.8	-35810.9	-7643.47	11.2799	-0.0919105	-0.534639	0.103028
1042.82	-35811.1	-7643.38	11.2803	-0.0896836	-0.538086	0.183509
1042.84	-35811.2	-7643.27	11.2788	-0.0900775	-0.541228	0.289101
1042.85	-35811.4	-7643.15	11.2751	-0.089978	-0.546237	0.396501
1042.87	-35811.5	-7643.06	11.2715	-0.0900059	-0.553117	0.482625
1042.89	-35811.7	-7642.95	11.2697	-0.0899984	-0.560118	0.550467
1042.9	-35811.9	-7642.84	11.2701	-0.0900004	-0.56492	0.609324
1042.92	-35812	-7642.76	11.2699	-0.0899999	-0.570237	0.664855
1042.94	-35812.2	-7642.64	11.2703	-0.09	-0.575179	0.726026
1042.95	-35812.4	-7642.53	11.2682	-0.09	-0.580575	0.79178
1042.97	-35812.5	-7642.44	11.2647	-0.09	-0.58558	0.85122
1042.99	-35812.7	-7642.32	11.261	-0.09	-0.588678	0.902552
1043.01	-35812.8	-7642.22	11.2598	-0.09	-0.592213	0.937811
1043.02	-35813	-7642.14	11.26	-0.09	-0.595403	0.960243
1043.04	-35813.2	-7642.02	11.2603	-0.09	-0.599116	0.974584
1043.06	-35813.3	-7641.92	11.2578	-0.09	-0.600163	0.983899
1043.07	-35813.5	-7641.83	11.2543	-0.09	-0.599957	0.988505
1043.09	-35813.7	-7641.71	11.2506	-0.09	-0.600005	0.990067
1043.11	-35813.8	-7641.61	11.2498	-0.09	-0.600016	0.990135
1043.12	-35814	-7641.53	11.2501	-0.09	-0.599933	0.992017
1043.14	-35814.1	-7641.4	11.2499	-0.09	-0.600206	1.0024
1043.16	-35814.3	-7641.3	11.2502	-0.09	-0.597334	1.02444
1043.18	-35814.4	-7641.22	11.2474	-0.09	-0.59397	1.05587
1043.19	-35814.6	-7641.09	11.2438	-0.09	-0.590261	1.0918
1043.21	-35814.8	-7641	11.2402	-0.09	-0.589941	1.1231
1043.23	-35814.9	-7640.91	11.2399	-0.0899999	-0.589979	1.14867
1043.24	-35815.1	-7640.79	11.24	-0.0900002	-0.590077	1.16997
1043.26	-35815.3	-7640.69	11.24	-0.0899993	-0.586915	1.18451
1043.28	-35815.4	-7640.61	11.2401	-0.0900024	-0.583437	1.19449
1043.3	-35815.6	-7640.49	11.2367	-0.09	-0.583333	1.20153
1043.31	-35815.8	-7640.4	11.2345	-0.0902789	-0.584436	1.20399
1043.33	-35815.9	-7640.31	11.2333	-0.09	-0.586667	1.2037
1043.35	-35816.1	-7640.2	11.2313	-0.0884284	-0.590363	1.20311
1043.36	-35816.2	-7640.09	11.23	-0.0865757	-0.59345	1.20258
1043.38	-35816.4	-7639.99	11.2305	-0.0852561	-0.59508	1.20169
1043.4	-35816.6	-7639.89	11.2299	-0.083157	-0.600545	1.19912
1043.41	-35816.7	-7639.8	11.2263	-0.0795803	-0.61102	1.19441
1043.43	-35816.9	-7639.72	11.2229	-0.0762839	-0.61744	1.18874
1043.45	-35817.1	-7639.59	11.2198	-0.0726021	-0.624477	1.18205
1043.47	-35817.2	-7639.51	11.2201	-0.069903	-0.631523	1.17792
1043.48	-35817.4	-7639.42	11.22	-0.069628	-0.641885	1.17355
1043.5	-35817.6	-7639.29	11.22	-0.0658133	-0.652536	1.16846
1043.52	-35817.7	-7639.21	11.22	-0.0624447	-0.661761	1.16214
1043.53	-35817.9	-7639.12	11.22	-0.0597453	-0.668341	1.15819
1043.55	-35818.1	-7639	11.2201	-0.0600646	-0.674247	1.15521
1043.57	-35818.2	-7638.92	11.2193	-0.0599799	-0.678447	1.15269
1043.58	-35818.4	-7638.83	11.2156	-0.0600057	-0.684717	1.14951
1043.6	-35818.5	-7638.71	11.2126	-0.0599974	-0.68737	1.14779
1043.62	-35818.7	-7638.62	11.2106	-0.0599974	-0.689505	1.14718
1043.63	-35818.8	-7638.54	11.2098	-0.0600008	-0.689779	1.14701
1043.65	-35819	-7638.43	11.2099	-0.0600006	-0.687914	1.14697
1043.67	-35819.2	-7638.33	11.21	-0.0599998	-0.686	1.1472
1043.69	-35819.4	-7638.23	11.21	-0.0599998	-0.684584	1.14774
1043.7	-35819.5	-7638.14	11.2101	-0.0600001	-0.682076	1.14846
1043.72	-35819.7	-7638.05	11.2103	-0.06	-0.678403	1.14948
1043.74	-35819.8	-7637.95	11.2094	-0.06	-0.675522	1.15132
1043.75	-35820	-7637.85	11.2076	-0.06	-0.67395	1.15415
1043.77	-35820.2	-7637.75	11.2057	-0.0600001	-0.672546	1.1578
1043.79	-35820.4	-7637.65	11.2041	-0.0600001	-0.670792	1.16231
1043.81	-35820.5	-7637.56	11.2022	-0.0599998	-0.668846	1.16795
1043.82	-35820.7	-7637.48	11.2005	-0.0599997	-0.667146	1.17462
1043.84	-35820.8	-7637.39	11.1997	-0.0600008	-0.666301	1.18188
1043.86	-35821	-7637.29	11.1999	-0.060001	-0.666435	1.18922
1043.87	-35821.2	-7637.18	11.2	-0.0599968	-0.667319	1.19607
1043.89	-35821.4	-7637.08	11.2	-0.0599968	-0.669185	1.2021
1043.91	-35821.5	-7636.99	11.2002	-0.0600132	-0.672575	1.2072
1043.92	-35821.7	-7636.92	11.2002	-0.0600124	-0.677969	1.21136
1043.94	-35821.8	-7636.82	11.1991	-0.059951	-0.685667	1.21467
1043.96	-35822	-7636.72	11.1971	-0.0599616	-0.694592	1.21732
1043.97	-35822.2	-7636.61	11.1953	-0.0601957	-0.703115	1.21947
1043.99	-35822.4	-7636.52	11.1937	-0.0601136	-0.711699	1.22096
1044.01	-35822.5	-7636.43	11.1917	-0.0589782	-0.721531	1.22144
1044.03	-35822.7	-7636.36	11.1902	-0.0570414	-0.731656	1.22042
1044.04	-35822.8	-7636.26	11.1897	-0.0547175	-0.74055	1.21724
1044.06	-35823	-7636.16	11.19	-0.0506825	-0.748963	1.21031
1044.08	-35823.2	-7636.06	11.1901	-0.0425522	-0.758349	1.19762
1044.09	-35823.4	-7635.97	11.19	-0.0260538	-0.768735	1.17727
1044.11	-35823.5	-7635.89	11.1898	0.002942	-0.779526	1.14764
1044.13	-35823.7	-7635.81	11.19	0.0439282	-0.789473	1.10828
1044.14	-35823.8	-7635.71	11.1911	0.0947622	-0.79737	1.05979
1044.16	-35824	-7635.61	11.1933	0.153333	-0.803333	1.00545
1044.18	-35824.2	-7635.51	11.1964	0.21646	-0.807695	0.949191
1044.2	-35824.4	-7635.42	11.2002	0.276638	-0.810075	0.894488
1044.21	-35824.5	-7635.34	11.2048	0.327828	-0.810367	0.843996
1044.23	-35824.6	-7635.27	11.2104	0.372526	-0.80999	0.798077
1044.25	-35824.8	-7635.17	11.2169	0.413814	-0.810103	0.756738
1044.26	-35825	-7635.07	11.2242	0.450723	-0.809926	0.720401
1044.28	-35825.2	-7634.97	11.2322	0.482259	-0.808623	0.688886
1044.3	-35825.4	-7634.88	11.2411	0.509747	-0.806362	0.660069
1044.32	-35825.5	-7634.81	11.2513	0.535211	-0.803313	0.631972
1044.33	-35825.7	-7634.72	11.2619	0.561493	-0.799174	0.603985
1044.35	-35825.8	-7634.63	11.2723	0.590327	-0.793994	0.575659
1044.37	-35826	-7634.53	11.2823	0.620454	-0.788857	0.546363
1044.38	-35826.2	-7634.44	11.2921	0.65136	-0.784145	0.515672
1044.4	-35826.4	-7634.35	11.3026	0.6849	-0.778516	0.483633
1044.42	-35826.5	-7634.27	11.3144	0.721275	-0.771509	0.450843
1044.43	-35826.7	-7634.18	11.3272	0.756781	-0.76486	0.418894
1044.45	-35826.9	-7634.09	11.3407	0.788508	-0.759604	0.389156
1044.47	-35827.1	-7634	11.3553	0.815736	-0.755139	0.362404
1044.49	-35827.2	-7633.9	11.3708	0.838456	-0.751424	0.339378
1044.5	-35827.4	-7633.82	11.3864	0.857372	-0.749467	0.320827
1044.52	-35827.6	-7633.74	11.4016	0.872749	-0.749463	0.306542
1044.54	-35827.7	-7633.65	11.4157	0.884261	-0.75049	0.295127
1044.55	-35827.9	-7633.56	11.4292	0.892692	-0.752125	0.285949
1044.57	-35828.1	-7633.47	11.4437	0.900212	-0.75465	0.279397
1044.59	-35828.2	-7633.39	11.4594	0.907267	-0.758116	0.275067
1044.6	-35828.4	-7633.3	11.4745	0.912412	-0.762283	0.271674
1044.62	-35828.6	-7633.21	11.4893	0.915543	-0.767257	0.268895
1044.64	-35828.8	-7633.12	11.5055	0.917841	-0.773434	0.267314
1044.66	-35829	-7633.03	11.523	0.919583	-0.780451	0.266882
1044.67	-35829.1	-7632.93	11.5395	0.920224	-0.787301	0.266976
1044.69	-35829.3	-7632.84	11.5548	0.920063	-0.794094	0.267564
1044.71	-35829.5	-7632.76	11.5696	0.920018	-0.801765	0.269023
1044.72	-35829.6	-7632.69	11.5846	0.920077	-0.810269	0.27078
1044.74	-35829.8	-7632.6	11.6	0.919691	-0.818916	0.271639
1044.76	-35830	-7632.51	11.6156	0.919678	-0.827482	0.2708
1044.77	-35830.2	-7632.41	11.6304	0.921767	-0.836035	0.267719
1044.79	-35830.4	-7632.32	11.6454	0.927449	-0.844335	0.261702
1044.81	-35830.5	-7632.25	11.6618	0.93791	-0.851968	0.252043
1044.83	-35830.7	-7632.17	11.6792	0.952705	-0.858611	0.238849
1044.84	-35830.9	-7632.08	11.6965	0.970456	-0.864092	0.222753
1044.86	-35831.1	-7631.99	11.7136	0.98984	-0.869087	0.204794
1044.88	-35831.3	-7631.89	11.7309	1.00953	-0.874456	0.186162
1044.89	-35831.5	-7631.8	11.748	1.02799	-0.879492	0.167705
1044.91	-35831.6	-7631.72	11.7645	1.04394	-0.883159	0.150075
1044.93	-35831.8	-7631.65	11.7813	1.05833	-0.886269	0.133649
1044.94	-35832	-7631.56	11.7996	1.07253	-0.88993	0.118681
1044.96	-35832.2	-7631.47	11.8189	1.08593	-0.89319	0.10531
1044.98	-35832.4	-7631.37	11.838	1.09739	-0.894923	0.0936463
1044.99	-35832.6	-7631.28	11.8567	1.10667	-0.896667	0.083878
1045.01	-35832.7	-7631.2	11.875	1.11396	-0.899979	0.0760714
1045.03	-35832.9	-7631.13	11.8933	1.12	-0.903333	0.0697168
1045.05	-35833.1	-7631.05	11.9118	1.12548	-0.905158	0.064275
1045.06	-35833.3	-7630.95	11.9312	1.13026	-0.906795	0.0596653
1045.08	-35833.5	-7630.86	11.9516	1.13407	-0.909779	0.0559238
1045.1	-35833.7	-7630.77	11.9724	1.13696	-0.913848	0.0530924
1045.11	-35833.8	-7630.7	11.9927	1.13901	-0.918559	0.0511665
1045.13	-35834	-7630.62	12.0123	1.14007	-0.924022	0.0500069
1045.15	-35834.2	-7630.53	12.0312	1.1402	-0.930455	0.0493915
1045.16	-35834.4	-7630.45	12.05	1.13996	-0.938119	0.0489317
1045.18	-35834.5	-7630.37	12.069	1.13988	-0.94681	0.0483664
1045.2	-35834.7	-7630.29	12.0876	1.14007	-0.955211	0.0478077
1045.22	-35834.9	-7630.2	12.1057	1.14031	-0.963049	0.0473045
1045.23	-35835.1	-7630.11	12.1246	1.13975	-0.972488	0.0466694
1045.25	-35835.3	-7630.02	12.1451	1.13806	-0.984471	0.0459624
1045.27	-35835.5	-7629.93	12.1662	1.13614	-0.996898	0.0457956
1045.28	-35835.7	-7629.84	12.1869	1.13448	-1.00871	0.0463678
1045.3	-35835.9	-7629.76	12.207	1.13263	-1.02127	0.0470572
1045.32	-35836.1	-7629.69	12.2269	1.13073	-1.03483	0.0475641
1045.34	-35836.2	-7629.61	12.2473	1.12989	-1.04769	0.0481756
1045.35	-35836.4	-7629.52	12.2682	1.1301	-1.0595	0.0488436
1045.37	-35836.7	-7629.43	12.2879	1.1296	-1.07201	0.0489706
1045.39	-35836.9	-7629.35	12.306	1.12784	-1.08555	0.0484036
1045.4	-35837	-7629.27	12.3243	1.12593	-1.0985	0.0475936
1045.42	-35837.2	-7629.19	12.3432	1.12429	-1.1104	0.0465684
1045.44	-35837.4	-7629.11	12.3623	1.12237	-1.12238	0.0448006
1045.45	-35837.6	-7629.02	12.3811	1.1205	-1.13454	0.0424442
1045.47	-35837.8	-7628.93	12.4	1.11988	-1.14578	0.0403906
1045.49	-35838	-7628.84	12.419	1.12011	-1.15595	0.0387881
1045.51	-35838.2	-7628.77	12.4376	1.11937	-1.16578	0.0371019
1045.52	-35838.4	-7628.7	12.4558	1.11749	-1.17578	0.035415
1045.54	-35838.6	-7628.62	12.4741	1.11562	-1.18615	0.0342612
1045.56	-35838.8	-7628.53	12.493	1.11396	-1.19652	0.0332314
1045.57	-35839	-7628.44	12.5134	1.11206	-1.20601	0.0312399
1045.59	-35839.2	-7628.36	12.5341	1.11033	-1.21439	0.0282226
1045.61	-35839.4	-7628.29	12.5533	1.10968	-1.22182	0.0247658
1045.62	-35839.5	-7628.21	12.5713	1.1099	-1.22829	0.0208802
1045.64	-35839.7	-7628.13	12.5898	1.11014	-1.23376	0.016276
1045.66	-35840	-7628.05	12.6089	1.11006	-1.23879	0.0110751
1045.68	-35840.2	-7627.96	12.6277	1.10974	-1.24411	0.00560857
1045.69	-35840.4	-7627.88	12.6466	1.10986	-1.24921	-6.19765e-05
1045.71	-35840.6	-7627.81	12.6664	1.1112	-1.25313	-0.00605851
1045.73	-35840.7	-7627.74	12.6865	1.11306	-1.25616	-0.0128384
1045.74	-35841	-7627.66	12.7057	1.11437	-1.25913	-0.0209307
1045.76	-35841.2	-7627.57	12.7245	1.1163	-1.26282	-0.0303935
1045.78	-35841.4	-7627.5	12.7434	1.12051	-1.26773	-0.0410666
1045.79	-35841.5	-7627.43	12.7623	1.12631	-1.27304	-0.052672
1045.81	-35841.7	-7627.36	12.7804	1.13252	-1.27783	-0.0649207
1045.83	-35841.9	-7627.28	12.7989	1.13954	-1.28299	-0.0776682
1045.85	-35842.2	-7627.19	12.819	1.14792	-1.28953	-0.0907255
1045.86	-35842.4	-7627.11	12.84	1.15667	-1.29667	-0.103486
1045.88	-35842.6	-7627.04	12.8609	1.16445	-1.30344	-0.115301
1045.9	-35842.8	-7626.97	12.8812	1.17027	-1.31044	-0.125854
1045.91	-35843	-7626.89	12.9008	1.17385	-1.31839	-0.135036
1045.93	-35843.2	-7626.81	12.9213	1.17687	-1.3272	-0.143157
1045.95	-35843.4	-7626.73	12.9429	1.18061	-1.3363	-0.15042
1045.96	-35843.6	-7626.65	12.9619	1.18358	-1.34414	-0.156391
1045.98	-35843.8	-7626.56	12.9772	1.18494	-1.35035	-0.161164
1046	-35844.1	-7626.49	12.9978	1.18729	-1.35839	-0.166707
1046.01	-35844.2	-7626.43	13.0241	1.1902	-1.36809	-0.173099
1046.03	-35844.4	-7626.35	13.0433	1.19005	-1.37443	-0.176963
1046.05	-35844.7	-7626.27	13.0638	1.18959	-1.38126	-0.178957
1046.07	-35844.9	-7626.2	13.0848	1.18584	-1.38825	-0.179632
1046.08	-35845	-7626.14	13.1049	1.1824	-1.39499	-0.178387
1046.1	-35845.3	-7626.06	13.126	1.17969	-1.40196	-0.176988
1046.12	-35845.5	-7625.98	13.1459	1.18008	-1.40879	-0.174821
1046.13	-35845.7	-7625.92	13.1657	1.17998	-1.41456	-0.172116
1046.15	-35845.9	-7625.83	13.1864	1.18001	-1.41769	-0.167469
1046.17	-35846.1	-7625.77	13.206	1.18	-1.42098	-0.162824
1046.18	-35846.3	-7625.7	13.2238	1.18	-1.42555	-0.159104
1046.2	-35846.5	-7625.62	13.2449	1.18	-1.43288	-0.157363
1046.22	-35846.8	-7625.54	13.2661	1.17998	-1.43934	-0.156804
1046.24	-35847	-7625.48	13.2891	1.18006	-1.44628	-0.156822
1046.25	-35847.2	-7625.39	13.3094	1.17974	-1.45308	-0.157224
1046.27	-35847.4	-7625.33	13.3294	1.18132	-1.46015	-0.158811
1046.29	-35847.6	-7625.26	13.3493	1.18487	-1.46478	-0.161671
1046.3	-35847.9	-7625.19	13.37	1.18862	-1.47002	-0.164576
1046.32	-35848	-7625.13	13.3908	1.19002	-1.47512	-0.166752
1046.34	-35848.3	-7625.06	13.4103	1.19143	-1.4802	-0.168782
1046.36	-35848.5	-7624.98	13.4316	1.19522	-1.48517	-0.171764
1046.37	-35848.7	-7624.91	13.4497	1.19891	-1.49065	-0.174687
1046.39	-35848.9	-7624.85	13.469	1.20022	-1.49535	-0.176097
1046.41	-35849.1	-7624.78	13.4895	1.19986	-1.501	-0.177186
1046.42	-35849.4	-7624.71	13.5117	1.20033	-1.50574	-0.178209
1046.44	-35849.6	-7624.65	13.534	1.19785	-1.50888	-0.179567
1046.46	-35849.8	-7624.57	13.5542	1.19433	-1.51249	-0.179078
1046.47	-35850	-7624.51	13.574	1.19072	-1.51528	-0.177881
1046.49	-35850.2	-7624.45	13.595	1.18987	-1.52178	-0.176668
1046.51	-35850.5	-7624.38	13.6154	1.19004	-1.52608	-0.176433
1046.53	-35850.7	-7624.31	13.6352	1.18999	-1.52914	-0.176439
1046.54	-35850.9	-7624.25	13.6563	1.19	-1.53273	-0.177188
1046.56	-35851.1	-7624.17	13.6765	1.19002	-1.53608	-0.180824
1046.58	-35851.3	-7624.11	13.6965	1.18994	-1.53942	-0.188858
1046.59	-35851.6	-7624.04	13.7164	1.19024	-1.54273	-0.19955
1046.61	-35851.8	-7623.98	13.7376	1.18713	-1.54626	-0.21025
1046.63	-35852	-7623.92	13.7576	1.18376	-1.5496	-0.218087
1046.64	-35852.3	-7623.84	13.7788	1.18013	-1.55313	-0.226081
1046.66	-35852.5	-7623.78	13.7988	1.17995	-1.55648	-0.234762
1046.68	-35852.7	-7623.73	13.8188	1.18008	-1.55979	-0.243558
1046.7	-35852.9	-7623.67	13.84	1.17667	-1.56333	-0.249455
1046.71	-35853.2	-7623.6	13.86	1.17	-1.56667	-0.251634
1046.73	-35853.4	-7623.54	13.8767	1.16333	-1.57333	-0.250545
1046.75	-35853.6	-7623.49	13.8978	1.15639	-1.58406	-0.250512
1046.76	-35853.9	-7623.42	13.9144	1.15305	-1.59749	-0.249421
1046.78	-35854.1	-7623.36	13.9346	1.14626	-1.6107	-0.248152
1046.8	-35854.3	-7623.3	13.9557	1.13898	-1.62111	-0.242154
1046.81	-35854.5	-7623.23	13.9758	1.12878	-1.63142	-0.235513
1046.83	-35854.7	-7623.17	13.9954	1.11883	-1.64492	-0.227966
1046.85	-35855	-7623.1	14.0123	1.10882	-1.6583	-0.221303
1046.87	-35855.2	-7623.05	14.0336	1.09784	-1.6724	-0.211637
1046.88	-35855.4	-7623	14.0538	1.08418	-1.68576	-0.198903
1046.9	-35855.7	-7622.93	14.0743	1.06999	-1.70003	-0.182315
1046.92	-35855.9	-7622.88	14.0904	1.05744	-1.71256	-0.166316
1046.93	-35856.1	-7622.83	14.1075	1.04762	-1.72238	-0.15099
1046.95	-35856.4	-7622.77	14.125	1.03679	-1.73321	-0.13694
1046.97	-35856.6	-7622.7	14.1415	1.02786	-1.74214	-0.126662
1046.98	-35856.8	-7622.66	14.1584	1.02116	-1.74884	-0.117315
1047	-35857.1	-7622.6	14.1768	1.01513	-1.75487	-0.10939
1047.02	-35857.3	-7622.54	14.1973	1.01227	-1.75774	-0.102421
1047.04	-35857.6	-7622.48	14.2164	1.00872	-1.76123	-0.0974693
1047.05	-35857.8	-7622.42	14.2339	1.00535	-1.76488	-0.0929196
1047.07	-35858	-7622.37	14.2488	1.00171	-1.76719	-0.0887716
1047.09	-35858.2	-7622.33	14.2636	0.999807	-1.76542	-0.0836174
1047.1	-35858.5	-7622.27	14.2814	0.999803	-1.76161	-0.0788176
1047.12	-35858.7	-7622.22	14.2977	1.00135	-1.75876	-0.0760283
1047.14	-35858.9	-7622.17	14.3151	1.00476	-1.75357	-0.0754812
1047.15	-35859.2	-7622.11	14.332	1.01023	-1.74639	-0.0768776
1047.17	-35859.5	-7622.06	14.3503	1.01535	-1.73974	-0.0779886
1047.19	-35859.7	-7622.01	14.3708	1.01862	-1.73348	-0.0785189
1047.2	-35860	-7621.95	14.3896	1.02024	-1.72456	-0.0784107
1047.22	-35860.2	-7621.91	14.4064	1.01993	-1.71413	-0.078437
1047.24	-35860.4	-7621.86	14.4238	1.02002	-1.70356	-0.0784301
1047.26	-35860.7	-7621.8	14.4409	1.02	-1.69522	-0.0784317
1047.27	-35860.9	-7621.75	14.4573	1.02	-1.69076	-0.0784313
1047.29	-35861.1	-7621.71	14.4748	1.02	-1.68986	-0.0784314
1047.31	-35861.4	-7621.66	14.4918	1.02	-1.69004	-0.0784313
1047.32	-35861.6	-7621.61	14.5084	1.02	-1.68997	-0.0784318
1047.34	-35861.9	-7621.55	14.5257	1.02	-1.69007	-0.07843
1047.36	-35862.1	-7621.51	14.5451	1.02	-1.68973	-0.0784369
1047.38	-35862.3	-7621.47	14.5656	1.02002	-1.6925	-0.0784108
1047.39	-35862.6	-7621.42	14.5828	1.01993	-1.6956	-0.0785083
1047.41	-35862.9	-7621.37	14.6002	1.0202	-1.70207	-0.0776147
1047.43	-35863.1	-7621.33	14.617	1.01735	-1.70858	-0.075672
1047.44	-35863.4	-7621.28	14.6346	1.01377	-1.71874	-0.0722721
1047.46	-35863.6	-7621.23	14.6514	1.01023	-1.72869	-0.0699163
1047.48	-35863.8	-7621.2	14.6681	1.00994	-1.74172	-0.0686515
1047.49	-35864.1	-7621.15	14.6846	1.01001	-1.75502	-0.0695098
1047.51	-35864.3	-7621.1	14.7024	1.01	-1.76928	-0.0717191
1047.53	-35864.5	-7621.07	14.7189	1.00999	-1.77941	-0.0750023
1047.55	-35864.8	-7621.03	14.74	1.01	-1.79	-0.0762527
1047.56	-35865.1	-7620.98	14.7567	1.00667	-1.8	-0.0729847
1047.58	-35865.3	-7620.94	14.78	0.996667	-1.82	-0.0642702
1047.6	-35865.5	-7620.9	14.7901	0.990312	-1.83025	-0.058512
1047.61	-35865.8	-7620.86	14.8011	0.98267	-1.84102	-0.051717
1047.63	-35866	-7620.82	14.8245	0.969263	-1.86093	-0.0395571
1047.65	-35866.3	-7620.78	14.8384	0.958843	-1.87106	-0.0282523
1047.66	-35866.5	-7620.74	14.855	0.948828	-1.88119	-0.0197694
1047.68	-35866.8	-7620.71	14.8685	0.938786	-1.89123	-0.01222
1047.7	-35867	-7620.66	14.8864	0.92808	-1.90179	-0.00537548
1047.72	-35867.3	-7620.62	14.9029	0.918659	-1.91185	0.00118647
1047.73	-35867.5	-7620.59	14.9197	0.912086	-1.92137	0.00754405
1047.75	-35867.8	-7620.54	14.9359	0.905956	-1.92788	0.0130132
1047.77	-35868	-7620.51	14.9505	0.901934	-1.9348	0.0185418
1047.78	-35868.3	-7620.48	14.9668	0.895572	-1.9422	0.0229132
1047.8	-35868.5	-7620.45	14.9815	0.892219	-1.95322	0.0270452
1047.82	-35868.8	-7620.41	14.9974	0.889874	-1.96232	0.0287262
1047.83	-35869	-7620.38	15.0114	0.889373	-1.96801	0.029496
1047.85	-35869.3	-7620.35	15.0276	0.885575	-1.97025	0.0293774
1047.87	-35869.6	-7620.31	15.0425	0.882015	-1.96971	0.0294813
1047.88	-35869.8	-7620.28	15.0584	0.879522	-1.97103	0.0291187
1047.9	-35870	-7620.25	15.0736	0.881249	-1.97468	0.0276339
1047.92	-35870.3	-7620.22	15.0888	0.884422	-1.97846	0.0245299
1047.94	-35870.5	-7620.19	15.1039	0.889552	-1.97922	0.0198811
1047.95	-35870.8	-7620.16	15.1197	0.895214	-1.97389	0.0151961
1047.97	-35871.1	-7620.13	15.1345	0.89846	-1.96553	0.0118749
1047.99	-35871.3	-7620.1	15.1495	0.900011	-1.95526	0.0099073
1048	-35871.6	-7620.06	15.165	0.901373	-1.94511	0.00768682
1048.02	-35871.8	-7620.04	15.1804	0.905117	-1.93373	0.00490896
1048.04	-35872.1	-7620.01	15.196	0.908755	-1.91611	0.00138478
1048.06	-35872.4	-7619.98	15.2113	0.910342	-1.89273	-0.00183231
1048.07	-35872.6	-7619.96	15.2262	0.909628	-1.87112	-0.00579663
1048.09	-35872.9	-7619.93	15.2431	0.911824	-1.85313	-0.0100438
1048.11	-35873.2	-7619.91	15.2603	0.915142	-1.83829	-0.0154401
1048.12	-35873.4	-7619.88	15.2778	0.921046	-1.82327	-0.0202387
1048.14	-35873.6	-7619.86	15.2923	0.92584	-1.80155	-0.0254274
1048.16	-35873.9	-7619.83	15.3086	0.928977	-1.77048	-0.0316402
1048.17	-35874.2	-7619.81	15.3226	0.932362	-1.73394	-0.0402622
1048.19	-35874.4	-7619.79	15.339	0.935775	-1.70014	-0.0525539
1048.21	-35874.7	-7619.76	15.3562	0.939475	-1.67475	-0.064683
1048.22	-35874.9	-7619.73	15.3725	0.940127	-1.6569	-0.0779917
1048.24	-35875.2	-7619.71	15.3905	0.939975	-1.6424	-0.0961673
1048.26	-35875.5	-7619.69	15.4043	0.940007	-1.62906	-0.123007
1048.28	-35875.7	-7619.67	15.4202	0.939998	-1.61362	-0.157365
1048.29	-35876	-7619.65	15.438	0.94	-1.58957	-0.20158
1048.31	-35876.3	-7619.63	15.4547	0.94	-1.5686	-0.24553
1048.33	-35876.5	-7619.61	15.4715	0.94	-1.55475	-0.288807
1048.34	-35876.7	-7619.59	15.4858	0.94	-1.54382	-0.335014
1048.36	-35877.1	-7619.57	15.5024	0.94	-1.53714	-0.378738
1048.38	-35877.3	-7619.55	15.5158	0.94	-1.52719	-0.422237
1048.39	-35877.5	-7619.54	15.5333	0.94	-1.52	-0.466231
1048.41	-35877.8	-7619.52	15.55	0.94	-1.51	-0.507625
1048.43	-35878.1	-7619.5	15.5667	0.94	-1.5	-0.550109
1048.45	-35878.3	-7619.48	15.5842	0.939999	-1.48939	-0.597545
1048.46	-35878.6	-7619.46	15.5975	0.940002	-1.47942	-0.641882
1048.48	-35878.9	-7619.45	15.6144	0.939992	-1.46939	-0.680826
1048.5	-35879.1	-7619.44	15.6321	0.94006	-1.45872	-0.713427
1048.51	-35879.4	-7619.42	15.6484	0.939766	-1.4491	-0.734031
1048.53	-35879.7	-7619.4	15.6615	0.936231	-1.44248	-0.747352
1048.55	-35879.9	-7619.39	15.6762	0.932648	-1.43586	-0.753378
1048.57	-35880.2	-7619.37	15.6929	0.92979	-1.43264	-0.754986
1048.58	-35880.5	-7619.36	15.7099	0.930054	-1.4301	-0.754874
1048.6	-35880.7	-7619.35	15.7267	0.92998	-1.43481	-0.754944
1048.62	-35881	-7619.33	15.7402	0.930014	-1.44156	-0.754752
1048.63	-35881.3	-7619.32	15.7575	0.929964	-1.44835	-0.753416
1048.65	-35881.5	-7619.3	15.7752	0.930165	-1.45518	-0.750491
1048.67	-35881.8	-7619.29	15.7908	0.929292	-1.46263	-0.745999
1048.68	-35882.1	-7619.28	15.8039	0.925607	-1.47315	-0.741478
1048.7	-35882.3	-7619.27	15.8191	0.921956	-1.48371	-0.737524
1048.72	-35882.6	-7619.26	15.8358	0.919719	-1.49301	-0.735899
1048.74	-35882.9	-7619.25	15.8531	0.920069	-1.50577	-0.735218
1048.75	-35883.2	-7619.24	15.869	0.919981	-1.52354	-0.735314
1048.77	-35883.4	-7619.23	15.8831	0.92	-1.54131	-0.735296
1048.79	-35883.7	-7619.22	15.9006	0.920017	-1.56113	-0.735269
1048.8	-35884	-7619.21	15.9182	0.919924	-1.57676	-0.735408
1048.82	-35884.3	-7619.19	15.9332	0.920287	-1.58845	-0.734637
1048.84	-35884.5	-7619.19	15.9464	0.918559	-1.59686	-0.730941
1048.85	-35884.8	-7619.19	15.9621	0.914888	-1.60353	-0.722425
1048.87	-35885.1	-7619.17	15.9787	0.911313	-1.61015	-0.709741
1048.89	-35885.3	-7619.17	15.9964	0.909772	-1.6171	-0.693472
1048.91	-35885.6	-7619.16	16.0111	0.910063	-1.62389	-0.676963
1048.92	-35885.9	-7619.16	16.0265	0.909983	-1.63085	-0.663083
1048.94	-35886.1	-7619.15	16.0416	0.910004	-1.63562	-0.651428
1048.96	-35886.4	-7619.15	16.0577	0.909999	-1.63879	-0.643553
1048.97	-35886.7	-7619.14	16.0717	0.910002	-1.64216	-0.638637
1048.99	-35886.9	-7619.14	16.0882	0.909995	-1.64556	-0.634989
1049.01	-35887.3	-7619.14	16.1028	0.91002	-1.6493	-0.631584
1049.02	-35887.5	-7619.13	16.1181	0.909925	-1.65017	-0.629145
1049.04	-35887.8	-7619.13	16.1359	0.91024	-1.64994	-0.626905
1049.06	-35888.1	-7619.13	16.153	0.907563	-1.65011	-0.624719
1049.08	-35888.3	-7619.13	16.167	0.904169	-1.64963	-0.622394
1049.09	-35888.6	-7619.13	16.1806	0.900422	-1.65289	-0.621817
1049.11	-35888.9	-7619.13	16.197	0.899904	-1.65318	-0.623725
1049.13	-35889.2	-7619.13	16.2136	0.899982	-1.65624	-0.626088
1049.14	-35889.4	-7619.13	16.2314	0.900119	-1.65655	-0.626517
1049.16	-35889.7	-7619.13	16.2452	0.89723	-1.65972	-0.623649
1049.18	-35890	-7619.13	16.2583	0.891019	-1.65994	-0.617505
1049.19	-35890.2	-7619.13	16.2725	0.880658	-1.66302	-0.608405
1049.21	-35890.6	-7619.14	16.2858	0.870497	-1.66951	-0.598671
1049.23	-35890.8	-7619.14	16.3024	0.860882	-1.67936	-0.585883
1049.24	-35891.1	-7619.14	16.3167	0.84	-1.69	-0.566449
1049.26	-35891.4	-7619.15	16.3333	0.813333	-1.7	-0.537037
1049.28	-35891.6	-7619.15	16.3467	0.773333	-1.71333	-0.5
1049.3	-35891.9	-7619.15	16.3607	0.72722	-1.72763	-0.452611
1049.31	-35892.2	-7619.16	16.3705	0.680716	-1.74415	-0.409226
1049.33	-35892.5	-7619.17	16.3806	0.6374	-1.7577	-0.3644
1049.35	-35892.7	-7619.17	16.3912	0.591079	-1.7792	-0.318082
1049.36	-35893.1	-7619.18	16.4011	0.544831	-1.79894	-0.272509
1049.38	-35893.3	-7619.19	16.4113	0.501295	-1.81915	-0.227771
1049.4	-35893.6	-7619.19	16.4214	0.455861	-1.84028	-0.183061
1049.41	-35893.9	-7619.2	16.4278	0.416224	-1.86022	-0.142035
1049.43	-35894.1	-7619.21	16.4346	0.371463	-1.87999	-0.0986048
1049.45	-35894.4	-7619.22	16.4417	0.322006	-1.89718	-0.0510732
1049.47	-35894.7	-7619.23	16.4477	0.275917	-1.91436	-0.00787409
1049.48	-35895	-7619.24	16.4508	0.234793	-1.93512	0.0288031
1049.5	-35895.3	-7619.26	16.4544	0.205721	-1.95546	0.0571524
1049.52	-35895.6	-7619.27	16.4576	0.184458	-1.97074	0.075859
1049.53	-35895.8	-7619.28	16.461	0.169538	-1.98394	0.0914531
1049.55	-35896.1	-7619.29	16.4645	0.161428	-1.99901	0.101717
1049.57	-35896.4	-7619.31	16.4678	0.159864	-2.01599	0.102988
1049.59	-35896.6	-7619.32	16.4713	0.160019	-2.0322	0.0952864
1049.6	-35896.9	-7619.34	16.4746	0.160059	-2.04397	0.0809848
1049.62	-35897.3	-7619.35	16.4783	0.159743	-2.05621	0.0653379
1049.64	-35897.5	-7619.37	16.48	0.161216	-2.0738	0.0483769
1049.65	-35897.8	-7619.39	16.4812	0.164928	-2.09288	0.031632
1049.67	-35898.1	-7619.4	16.485	0.168471	-2.11113	0.0179803
1049.69	-35898.3	-7619.42	16.4883	0.170249	-2.12963	0.00718797
1049.7	-35898.6	-7619.44	16.4918	0.16993	-2.15101	0.000177321
1049.72	-35898.9	-7619.46	16.495	0.170018	-2.16973	-0.00534518
1049.74	-35899.2	-7619.48	16.4989	0.169996	-2.19481	-0.0131682
1049.76	-35899.5	-7619.5	16.5	0.17	-2.22103	-0.0251487
1049.77	-35899.8	-7619.52	16.5016	0.170005	-2.24242	-0.0422507
1049.79	-35900	-7619.54	16.5055	0.169982	-2.25845	-0.0664188
1049.81	-35900.3	-7619.57	16.5088	0.170072	-2.27391	-0.0944124
1049.82	-35900.6	-7619.59	16.5121	0.169729	-2.29073	-0.124374
1049.84	-35900.8	-7619.61	16.5156	0.171991	-2.30814	-0.160178
1049.86	-35901.2	-7619.64	16.519	0.177483	-2.32516	-0.203093
1049.87	-35901.4	-7619.67	16.5224	0.188738	-2.34179	-0.251373
1049.89	-35901.7	-7619.69	16.5255	0.205746	-2.35732	-0.305842
1049.91	-35902	-7619.72	16.5319	0.223025	-2.3653	-0.351693
1049.93	-35902.3	-7619.75	16.536	0.237121	-2.37199	-0.386269
1049.94	-35902.5	-7619.77	16.5393	0.248364	-2.37597	-0.413139
1049.96	-35902.8	-7619.81	16.5428	0.255809	-2.38198	-0.434448
1049.98	-35903.1	-7619.84	16.5457	0.259458	-2.38908	-0.453969
1049.99	-35903.4	-7619.87	16.5527	0.262922	-2.39292	-0.474683
1050.01	-35903.7	-7619.91	16.5561	0.26624	-2.39648	-0.494542
1050.03	-35903.9	-7619.94	16.5627	0.269765	-2.39651	-0.512201
1050.04	-35904.2	-7619.96	16.5664	0.270036	-2.39984	-0.52757
1050.06	-35904.5	-7620	16.573	0.269966	-2.40005	-0.53766
1050.08	-35904.8	-7620.03	16.5764	0.270102	-2.39996	-0.544363
1050.1	-35905	-7620.06	16.5833	0.266667	-2.4	-0.54793
1050.11	-35905.4	-7620.11	16.5867	0.263333	-2.39667	-0.54902
1050.13	-35905.6	-7620.14	16.5933	0.26	-2.39333	-0.54902
1050.15	-35905.9	-7620.17	16.5968	0.260024	-2.38992	-0.549021
1050.16	-35906.2	-7620.21	16.6002	0.259994	-2.38994	-0.549017
1050.18	-35906.4	-7620.25	16.6035	0.260001	-2.38634	-0.549028
1050.2	-35906.7	-7620.29	16.6074	0.260001	-2.37892	-0.548954
1050.21	-35907	-7620.33	16.6138	0.259994	-2.36884	-0.547748
1050.23	-35907.3	-7620.36	16.6174	0.260023	-2.35864	-0.545346
1050.25	-35907.6	-7620.41	16.6241	0.259868	-2.34342	-0.542135
1050.26	-35907.9	-7620.46	16.6277	0.260521	-2.32314	-0.541186
1050.28	-35908.1	-7620.49	16.6341	0.263424	-2.30283	-0.54034
1050.3	-35908.4	-7620.53	16.6381	0.264126	-2.28268	-0.539716
1050.32	-35908.7	-7620.59	16.6443	0.266139	-2.27121	-0.536587
1050.33	-35909	-7620.62	16.6481	0.263719	-2.25974	-0.535597
1050.35	-35909.2	-7620.67	16.6547	0.266948	-2.24118	-0.535259
1050.37	-35909.6	-7620.72	16.6575	0.267417	-2.21918	-0.537507
1050.38	-35909.8	-7620.76	16.6611	0.270354	-2.19283	-0.538477
1050.4	-35910.1	-7620.81	16.6643	0.269895	-2.17467	-0.53933
1050.42	-35910.4	-7620.86	16.669	0.270024	-2.1626	-0.539188
1050.43	-35910.6	-7620.9	16.6746	0.270008	-2.15494	-0.539211
1050.45	-35910.9	-7620.95	16.6794	0.269938	-2.15208	-0.539266
1050.47	-35911.2	-7621.01	16.6847	0.270242	-2.1486	-0.538942
1050.49	-35911.5	-7621.05	16.6895	0.268845	-2.14528	-0.537262
1050.5	-35911.8	-7621.1	16.695	0.264814	-2.14149	-0.534781
1050.52	-35912.1	-7621.16	16.6998	0.26285	-2.13974	-0.533392
1050.54	-35912.3	-7621.2	16.705	0.264657	-2.14005	-0.534828
1050.55	-35912.6	-7621.26	16.7102	0.269162	-2.14004	-0.53646
1050.57	-35912.9	-7621.31	16.715	0.267788	-2.13977	-0.533975
1050.59	-35913.1	-7621.36	16.7204	0.256337	-2.14141	-0.524359
1050.61	-35913.5	-7621.42	16.7257	0.24034	-2.14705	-0.509604
1050.62	-35913.7	-7621.47	16.7285	0.223293	-2.15414	-0.494319
1050.64	-35914	-7621.52	16.7321	0.208179	-2.15925	-0.47896
1050.66	-35914.3	-7621.59	16.7355	0.194485	-2.15996	-0.465754
1050.67	-35914.6	-7621.64	16.7388	0.183058	-2.16165	-0.455366
1050.69	-35914.8	-7621.69	16.7423	0.175391	-2.16758	-0.446547
1050.71	-35915.1	-7621.76	16.7456	0.168208	-2.17688	-0.440531
1050.72	-35915.4	-7621.82	16.7494	0.164725	-2.18735	-0.434612
1050.74	-35915.6	-7621.87	16.7499	0.156259	-2.19507	-0.426291
1050.76	-35916	-7621.93	16.7524	0.143497	-2.20202	-0.413362
1050.78	-35916.2	-7622	16.7558	0.125557	-2.20741	-0.395268
1050.79	-35916.5	-7622.05	16.7596	0.0986474	-2.22554	-0.369873
1050.81	-35916.8	-7622.12	16.7601	0.0685285	-2.25177	-0.341679
1050.83	-35917.1	-7622.18	16.76	0.038993	-2.27919	-0.311781
1050.84	-35917.3	-7622.23	16.76	0.00423138	-2.29817	-0.277673
1050.86	-35917.6	-7622.31	16.76	-0.0320018	-2.3145	-0.240786
1050.88	-35917.9	-7622.36	16.76	-0.0749239	-2.33665	-0.202877
1050.89	-35918.2	-7622.43	16.76	-0.11457	-2.36822	-0.164317
1050.91	-35918.5	-7622.51	16.7601	-0.145305	-2.3923	-0.13642
1050.93	-35918.7	-7622.57	16.7569	-0.162505	-2.40601	-0.116433
1050.95	-35919	-7622.63	16.7533	-0.176667	-2.41667	-0.102397
1050.96	-35919.3	-7622.71	16.75	-0.19	-2.42667	-0.0893246
1050.98	-35919.6	-7622.77	16.7467	-0.206667	-2.44	-0.0751634
1051	-35919.8	-7622.83	16.7431	-0.224336	-2.45419	-0.0566472
1051.01	-35920.1	-7622.91	16.7398	-0.240998	-2.46725	-0.0393074
1051.03	-35920.4	-7622.97	16.7365	-0.257555	-2.47361	-0.023095
1051.05	-35920.6	-7623.04	16.733	-0.270707	-2.47671	-0.0102149
1051.06	-35921	-7623.13	16.7261	-0.280938	-2.47692	-4.10093e-05
1051.08	-35921.2	-7623.2	16.7227	-0.287468	-2.48022	0.0072542
1051.1	-35921.5	-7623.26	16.7161	-0.293891	-2.4799	0.0125865
1051.12	-35921.8	-7623.35	16.7123	-0.297306	-2.48028	0.0169
1051.13	-35922	-7623.41	16.7059	-0.300223	-2.47896	0.0187688
1051.15	-35922.3	-7623.49	16.7022	-0.299941	-2.46769	0.0196748
1051.17	-35922.6	-7623.58	16.6957	-0.300028	-2.45275	0.0195451
1051.18	-35922.8	-7623.63	16.692	-0.299959	-2.43667	0.0197912
1051.2	-35923.1	-7623.71	16.6855	-0.300136	-2.42317	0.020963
1051.22	-35923.4	-7623.8	16.6824	-0.29928	-2.40308	0.0222194
1051.23	-35923.7	-7623.87	16.679	-0.295682	-2.37407	0.0227203
1051.25	-35923.9	-7623.95	16.6759	-0.292107	-2.33943	0.021463
1051.27	-35924.2	-7624.05	16.671	-0.28988	-2.30535	0.0200027
1051.29	-35924.5	-7624.11	16.6654	-0.289192	-2.27726	0.0178212
1051.3	-35924.7	-7624.19	16.6609	-0.285382	-2.24999	0.0151543
1051.32	-35925.1	-7624.29	16.6551	-0.281736	-2.22249	0.0119955
1051.34	-35925.3	-7624.36	16.6508	-0.279718	-2.19401	0.0102445
1051.35	-35925.6	-7624.44	16.6449	-0.280069	-2.15735	0.0100758
1051.37	-35925.9	-7624.54	16.6419	-0.27998	-2.11977	0.0117808
1051.39	-35926.1	-7624.6	16.6383	-0.280005	-2.09132	0.0145877
1051.4	-35926.4	-7624.69	16.6353	-0.279999	-2.07117	0.0175855
1051.42	-35926.7	-7624.79	16.6297	-0.28	-2.0557	0.0192551
1051.44	-35926.9	-7624.85	16.625	-0.28	-2.04465	0.0196715
1051.45	-35927.2	-7624.95	16.6195	-0.28	-2.03421	0.0195928
1051.47	-35927.5	-7625.04	16.6148	-0.28	-2.02555	0.019612
1051.49	-35927.7	-7625.12	16.6092	-0.28	-2.02099	0.0196069
1051.51	-35928	-7625.21	16.6043	-0.28	-2.01922	0.0196081
1051.52	-35928.3	-7625.3	16.6014	-0.28	-2.02336	0.0196078
1051.54	-35928.5	-7625.37	16.5983	-0.28	-2.032	0.0196079
1051.56	-35928.8	-7625.47	16.5927	-0.28	-2.04499	0.0196078
1051.57	-35929.1	-7625.57	16.5857	-0.28	-2.05742	0.0196078
1051.59	-35929.3	-7625.65	16.581	-0.28	-2.06504	0.0196078
1051.61	-35929.6	-7625.73	16.5782	-0.28	-2.07028	0.019608
1051.62	-35929.9	-7625.82	16.575	-0.28	-2.07898	0.019608
1051.64	-35930.1	-7625.91	16.5684	-0.28	-2.09727	0.0196074
1051.66	-35930.4	-7626.02	16.5643	-0.28	-2.11606	0.0196091
1051.68	-35930.7	-7626.11	16.5581	-0.28	-2.1328	0.019603
1051.69	-35930.9	-7626.19	16.5541	-0.28	-2.14799	0.0196226
1051.71	-35931.2	-7626.31	16.5478	-0.28	-2.15583	0.0195503
1051.73	-35931.5	-7626.4	16.5438	-0.28	-2.15973	0.0204319
1051.74	-35931.7	-7626.47	16.5407	-0.28	-2.15985	0.0223663
1051.76	-35932	-7626.59	16.537	-0.28	-2.16284	0.0257647
1051.78	-35932.3	-7626.68	16.5339	-0.28	-2.16632	0.0281333
1051.8	-35932.5	-7626.77	16.5273	-0.28	-2.16954	0.0293486
1051.81	-35932.8	-7626.88	16.5236	-0.28	-2.17322	0.0294196
1051.83	-35933	-7626.98	16.517	-0.28	-2.17333	0.0294097
1051.85	-35933.3	-7627.06	16.5133	-0.28	-2.17333	0.0294118
1051.86	-35933.6	-7627.18	16.5067	-0.28	-2.17	0.0294118
1051.88	-35933.8	-7627.27	16.5033	-0.28	-2.17333	0.0294118
1051.9	-35934.1	-7627.36	16.4967	-0.28	-2.17667	0.0294118
1051.91	-35934.4	-7627.48	16.4932	-0.280001	-2.18022	0.0294111
1051.93	-35934.6	-7627.56	16.4898	-0.279997	-2.18348	0.0294143
1051.95	-35934.9	-7627.66	16.4865	-0.28001	-2.18703	0.0294022
1051.97	-35935.2	-7627.78	16.4826	-0.279922	-2.19388	0.0294881
1051.98	-35935.4	-7627.87	16.4762	-0.280303	-2.19729	0.0306384
1052	-35935.6	-7627.97	16.4726	-0.283505	-2.20394	0.0317337
1052.02	-35936	-7628.1	16.4659	-0.283383	-2.20728	0.0328056
1052.03	-35936.2	-7628.18	16.4624	-0.282876	-2.21025	0.0342673
1052.05	-35936.4	-7628.28	16.4558	-0.27974	-2.20986	0.0427765
1052.07	-35936.7	-7628.42	16.4526	-0.280086	-2.21049	0.0653706
1052.08	-35936.9	-7628.5	16.4492	-0.279977	-2.21441	0.100988
1052.1	-35937.2	-7628.61	16.446	-0.280006	-2.21648	0.148221
1052.12	-35937.5	-7628.73	16.4414	-0.279998	-2.21111	0.202302
1052.13	-35937.7	-7628.82	16.4356	-0.28	-2.19889	0.256892
1052.15	-35938	-7628.93	16.4314	-0.280001	-2.18155	0.315416
1052.17	-35938.3	-7629.06	16.4253	-0.279996	-2.16298	0.375263
1052.19	-35938.5	-7629.15	16.421	-0.280014	-2.13505	0.430294
1052.2	-35938.8	-7629.27	16.4148	-0.279939	-2.09816	0.481539
1052.22	-35939	-7629.39	16.4121	-0.28023	-2.06141	0.522612
1052.24	-35939.2	-7629.48	16.4085	-0.27891	-2.02563	0.5568
1052.25	-35939.5	-7629.6	16.4055	-0.275201	-1.98485	0.588705
1052.27	-35939.8	-7629.72	16.4001	-0.271509	-1.93945	0.62293
1052.29	-35940	-7629.81	16.3952	-0.26973	-1.89499	0.659069
1052.31	-35940.3	-7629.94	16.39	-0.270065	-1.84838	0.69871
1052.32	-35940.6	-7630.06	16.3849	-0.269983	-1.80097	0.734469
1052.34	-35940.8	-7630.15	16.3796	-0.269999	-1.74809	0.762655
1052.36	-35941.1	-7630.28	16.3743	-0.270019	-1.69975	0.783382
1052.37	-35941.3	-7630.4	16.3715	-0.269923	-1.66269	0.79786
1052.39	-35941.5	-7630.5	16.3678	-0.270267	-1.63354	0.808768
1052.41	-35941.8	-7630.63	16.3649	-0.268023	-1.60212	0.814937
1052.42	-35942.1	-7630.75	16.359	-0.264554	-1.56833	0.816279
1052.44	-35942.3	-7630.84	16.3542	-0.260795	-1.53559	0.814544
1052.46	-35942.6	-7630.98	16.351	-0.259811	-1.50761	0.811473
1052.47	-35942.8	-7631.09	16.3476	-0.26005	-1.48116	0.808051
1052.49	-35943.1	-7631.19	16.3445	-0.259989	-1.4555	0.805559
1052.51	-35943.4	-7631.33	16.338	-0.260003	-1.43418	0.802669
1052.53	-35943.6	-7631.45	16.3343	-0.259999	-1.41758	0.797362
1052.54	-35943.8	-7631.55	16.3278	-0.26	-1.39706	0.784958
1052.56	-35944.1	-7631.69	16.3238	-0.26	-1.37715	0.767951
1052.58	-35944.3	-7631.79	16.3207	-0.26	-1.35366	0.748691
1052.59	-35944.6	-7631.9	16.317	-0.26	-1.33808	0.72794
1052.61	-35944.9	-7632.05	16.3139	-0.26	-1.32504	0.707256
1052.63	-35945.1	-7632.15	16.3073	-0.26	-1.30661	0.684906
1052.64	-35945.3	-7632.26	16.3036	-0.26	-1.27209	0.657408
1052.66	-35945.6	-7632.4	16.297	-0.26	-1.24159	0.631121
1052.68	-35945.8	-7632.51	16.2935	-0.259998	-1.21493	0.606929
1052.7	-35946.1	-7632.61	16.2902	-0.260006	-1.18532	0.58815
1052.71	-35946.4	-7632.76	16.2867	-0.26	-1.15	0.571895
1052.73	-35946.6	-7632.87	16.2833	-0.26	-1.12333	0.558824
1052.75	-35946.8	-7632.98	16.2767	-0.256667	-1.10333	0.546841
1052.76	-35947.1	-7633.13	16.2732	-0.253108	-1.07474	0.536569
1052.78	-35947.3	-7633.24	16.2698	-0.249912	-1.03753	0.531392
1052.8	-35947.6	-7633.34	16.2665	-0.250023	-0.994292	0.529362
1052.82	-35947.9	-7633.5	16.2626	-0.249989	-0.959723	0.529496
1052.83	-35948.1	-7633.59	16.2562	-0.250003	-0.934246	0.530685
1052.85	-35948.3	-7633.71	16.2527	-0.249999	-0.913741	0.53306
1052.87	-35948.6	-7633.86	16.2457	-0.25	-0.885029	0.536457
1052.88	-35948.8	-7633.96	16.2428	-0.25	-0.858674	0.538392
1052.9	-35949.1	-7634.08	16.2393	-0.25	-0.832051	0.539271
1052.92	-35949.3	-7634.23	16.236	-0.25	-0.808159	0.539197
1052.93	-35949.5	-7634.32	16.2319	-0.25	-0.789306	0.539221
1052.95	-35949.8	-7634.45	16.2255	-0.250001	-0.772567	0.539213
1052.97	-35950.1	-7634.6	16.2224	-0.249995	-0.755007	0.539221
1052.99	-35950.3	-7634.7	16.219	-0.250017	-0.738346	0.539195
1053	-35950.5	-7634.81	16.2158	-0.249936	-0.722264	0.53929
1053.02	-35950.8	-7634.97	16.211	-0.250289	-0.708601	0.538784
1053.04	-35951	-7635.06	16.2052	-0.248616	-0.695347	0.535423
1053.05	-35951.3	-7635.19	16.2022	-0.238809	-0.681738	0.523528
1053.07	-35951.6	-7635.33	16.1986	-0.213481	-0.667508	0.497783
1053.09	-35951.8	-7635.43	16.1954	-0.172039	-0.655686	0.460087
1053.1	-35952	-7635.57	16.1917	-0.120341	-0.64568	0.411315
1053.12	-35952.3	-7635.71	16.1897	-0.0648293	-0.635271	0.359346
1053.14	-35952.5	-7635.81	16.1901	-0.00951802	-0.625089	0.311084
1053.16	-35952.8	-7635.95	16.1901	0.0536737	-0.616446	0.264744
1053.17	-35953	-7636.08	16.1897	0.114182	-0.609719	0.222956
1053.19	-35953.2	-7636.18	16.1916	0.168365	-0.603557	0.187763
1053.21	-35953.5	-7636.32	16.1949	0.220801	-0.594306	0.154885
1053.22	-35953.8	-7636.45	16.2007	0.262433	-0.585848	0.128125
1053.24	-35954	-7636.57	16.2054	0.297688	-0.578979	0.104677
1053.26	-35954.3	-7636.7	16.2107	0.331142	-0.574249	0.0788712
1053.27	-35954.5	-7636.82	16.2177	0.368871	-0.571246	0.0473705
1053.29	-35954.7	-7636.93	16.2242	0.408961	-0.567827	0.0111354
1053.31	-35955	-7637.08	16.2313	0.451203	-0.564442	-0.0266416
1053.33	-35955.2	-7637.21	16.2378	0.488084	-0.560695	-0.0586
1053.34	-35955.4	-7637.31	16.2468	0.51389	-0.559839	-0.0836369
1053.36	-35955.7	-7637.46	16.2575	0.532899	-0.560033	-0.105718
1053.38	-35956	-7637.59	16.2677	0.547207	-0.559996	-0.119958
1053.39	-35956.2	-7637.69	16.2775	0.557902	-0.559984	-0.125548
1053.41	-35956.5	-7637.84	16.2884	0.56567	-0.560056	-0.119588
1053.43	-35956.7	-7637.97	16.2953	0.569652	-0.559779	-0.107205
1053.44	-35956.9	-7638.08	16.305	0.57031	-0.562691	-0.0904196
1053.46	-35957.2	-7638.23	16.3124	0.567111	-0.566116	-0.0718372
1053.48	-35957.4	-7638.35	16.3223	0.563769	-0.572505	-0.0551062
1053.49	-35957.6	-7638.46	16.3291	0.560165	-0.579164	-0.0417819
1053.51	-35957.9	-7638.62	16.3393	0.560111	-0.58634	-0.0290671
1053.53	-35958.2	-7638.73	16.3494	0.553909	-0.58984	-0.0160841
1053.55	-35958.4	-7638.84	16.3594	0.541047	-0.593121	1.1013e-05
1053.56	-35958.7	-7639.01	16.37	0.52	-0.596667	0.0196078
1053.58	-35958.9	-7639.12	16.38	0.5	-0.6	0.0392157
1053.6	-35959.1	-7639.24	16.39	0.48	-0.603333	0.0588235
1053.61	-35959.4	-7639.4	16.397	0.458688	-0.606901	0.080852
1053.63	-35959.6	-7639.52	16.4037	0.435238	-0.610075	0.105064
1053.65	-35959.9	-7639.63	16.4104	0.408169	-0.610021	0.136023
1053.66	-35960.2	-7639.79	16.4176	0.376751	-0.609658	0.173408
1053.68	-35960.4	-7639.9	16.4238	0.354173	-0.602046	0.21119
1053.7	-35960.6	-7640.03	16.4274	0.334741	-0.588167	0.246023
1053.72	-35960.9	-7640.19	16.4341	0.320944	-0.575057	0.279785
1053.73	-35961.1	-7640.3	16.4377	0.307949	-0.568753	0.304745
1053.75	-35961.3	-7640.42	16.4441	0.298549	-0.557435	0.325758
1053.77	-35961.7	-7640.58	16.4481	0.292173	-0.538039	0.340538
1053.78	-35961.8	-7640.68	16.4542	0.289809	-0.514888	0.349067
1053.8	-35962.1	-7640.82	16.4582	0.290081	-0.495696	0.353875
1053.82	-35962.4	-7640.98	16.4645	0.289821	-0.478457	0.357013
1053.84	-35962.6	-7641.08	16.4685	0.290712	-0.461361	0.358648
1053.85	-35962.8	-7641.22	16.4745	0.294392	-0.439513	0.357895
1053.87	-35963.1	-7641.38	16.4789	0.298045	-0.415401	0.35508
1053.89	-35963.3	-7641.48	16.4846	0.300281	-0.398095	0.351844
1053.9	-35963.6	-7641.62	16.4891	0.29993	-0.385914	0.348266
1053.92	-35963.9	-7641.78	16.4948	0.30002	-0.376935	0.346159
1053.94	-35964.1	-7641.88	16.4993	0.299995	-0.370697	0.34961
1053.95	-35964.3	-7642.02	16.5048	0.300001	-0.363777	0.361143
1053.97	-35964.6	-7642.17	16.5098	0.3	-0.35664	0.378697
1053.99	-35964.8	-7642.28	16.5149	0.3	-0.351249	0.395606
1054.01	-35965.1	-7642.43	16.52	0.3	-0.349799	0.411506
1054.02	-35965.3	-7642.57	16.5251	0.3	-0.350138	0.424922
1054.04	-35965.5	-7642.68	16.5302	0.299999	-0.349659	0.436188
1054.06	-35965.8	-7642.83	16.5352	0.300003	-0.35175	0.446267
1054.07	-35966.1	-7642.98	16.5407	0.299988	-0.354996	0.454629
1054.09	-35966.3	-7643.09	16.5452	0.300046	-0.360702	0.460916
1054.11	-35966.6	-7643.23	16.5509	0.29984	-0.365342	0.465444
1054.12	-35966.8	-7643.37	16.5555	0.301547	-0.371008	0.465508
1054.14	-35967	-7643.48	16.5606	0.308866	-0.375737	0.459428
1054.16	-35967.3	-7643.64	16.568	0.324233	-0.378898	0.444603
1054.18	-35967.6	-7643.78	16.5746	0.344404	-0.382408	0.425299
1054.19	-35967.8	-7643.89	16.5817	0.361748	-0.385584	0.404696
1054.21	-35968	-7644.05	16.5857	0.379425	-0.389409	0.385368
1054.23	-35968.3	-7644.19	16.5916	0.393615	-0.390146	0.369208
1054.24	-35968.5	-7644.3	16.5984	0.407237	-0.389961	0.357399
1054.26	-35968.8	-7644.46	16.6054	0.415763	-0.390008	0.348654
1054.28	-35969	-7644.59	16.6123	0.419742	-0.389998	0.343782
1054.29	-35969.2	-7644.7	16.6185	0.419858	-0.389999	0.339677
1054.31	-35969.5	-7644.87	16.6289	0.422814	-0.390003	0.334011
1054.33	-35969.8	-7645	16.6359	0.426432	-0.389989	0.3293
1054.35	-35970	-7645.12	16.6429	0.426751	-0.390023	0.328831
1054.36	-35970.3	-7645.28	16.6496	0.423652	-0.389912	0.333048
1054.38	-35970.5	-7645.4	16.6563	0.419815	-0.393108	0.33653
1054.4	-35970.7	-7645.53	16.6633	0.43	-0.396667	0.334423
1054.41	-35971	-7645.69	16.67	0.443333	-0.4	0.324619
1054.43	-35971.2	-7645.82	16.68	0.463333	-0.4	0.311547
