# Supplementary material for: Extraction of driving behavior primitives considering driver expectation and vehicle dynamics
Source: PLoS One. 2025 Dec 31;20(12):e0340123. doi: 10.1371/journal.pone.0340123 (PMC12755792; doi:10.1371/journal.pone.0340123)
Supplement: S2 File — The dataset utilized in this study is organized into two main folders, categorizing driving scenarios into straight driving and turning maneuvers. These folders contain the raw, unprocessed behavioral data. For a detailed description of the variables and format within the.xlsx files, please refer to the accompanying readme.txt file. (ZIP) [file pone.0340123.s002.zip › DataSetForPimitiveExaction-2/turning/g10_w_15.xlsx]

## Sheet: Sheet1
1075.68	-36295.2	-7850.3	13.8261	-3.54432	-0.383119	4.73468
1075.7	-36295.4	-7850.46	13.77	-3.55333	-0.416667	4.7451
1075.71	-36295.6	-7850.6	13.711	-3.56854	-0.447415	4.75911
1075.73	-36295.7	-7850.73	13.65	-3.59	-0.476667	4.77669
1075.75	-36295.9	-7850.88	13.5886	-3.61668	-0.505924	4.79735
1075.76	-36296.1	-7851.04	13.5263	-3.64496	-0.535031	4.81938
1075.78	-36296.3	-7851.21	13.4626	-3.67096	-0.563297	4.84072
1075.8	-36296.5	-7851.36	13.3993	-3.69218	-0.589626	4.85927
1075.82	-36296.6	-7851.49	13.3377	-3.70732	-0.613454	4.87366
1075.83	-36296.8	-7851.62	13.276	-3.7177	-0.63596	4.88458
1075.85	-36297	-7851.77	13.2128	-3.72506	-0.657649	4.8926
1075.87	-36297.1	-7851.93	13.1487	-3.73101	-0.676283	4.89698
1075.88	-36297.3	-7852.08	13.0848	-3.73576	-0.690602	4.89734
1075.9	-36297.5	-7852.22	13.0221	-3.73621	-0.702828	4.89453
1075.92	-36297.6	-7852.35	12.9606	-3.73059	-0.714687	4.88848
1075.93	-36297.8	-7852.48	12.8986	-3.72074	-0.72588	4.87677
1075.95	-36298	-7852.63	12.8353	-3.70621	-0.736231	4.85795
1075.97	-36298.1	-7852.79	12.7711	-3.68122	-0.746305	4.8331
1075.99	-36298.3	-7852.94	12.7072	-3.64506	-0.756555	4.80218
1076	-36298.5	-7853.08	12.645	-3.60679	-0.767077	4.76268
1076.02	-36298.6	-7853.2	12.5849	-3.56672	-0.777385	4.71135
1076.04	-36298.8	-7853.33	12.5259	-3.51096	-0.786217	4.64414
1076.05	-36298.9	-7853.48	12.4673	-3.42891	-0.794235	4.55656
1076.07	-36299.1	-7853.63	12.4099	-3.31656	-0.804905	4.44351
1076.09	-36299.3	-7853.78	12.3547	-3.1748	-0.81769	4.30087
1076.11	-36299.4	-7853.91	12.3027	-3.00943	-0.826905	4.12589
1076.12	-36299.6	-7854.03	12.2543	-2.81089	-0.831429	3.91718
1076.14	-36299.7	-7854.16	12.2092	-2.55385	-0.835299	3.67487
1076.16	-36299.9	-7854.31	12.1678	-2.24487	-0.839141	3.40243
1076.17	-36300.1	-7854.46	12.1315	-1.92472	-0.839797	3.10744
1076.19	-36300.2	-7854.61	12.1009	-1.61296	-0.837568	2.80835
1076.21	-36300.4	-7854.73	12.0761	-1.30905	-0.835901	2.53243
1076.22	-36300.5	-7854.85	12.0566	-1.03015	-0.834555	2.28907
1076.24	-36300.6	-7854.98	12.0418	-0.806278	-0.830429	2.07374
1076.26	-36300.8	-7855.13	12.0303	-0.639251	-0.82306	1.8899
1076.28	-36301	-7855.29	12.0204	-0.50919	-0.814152	1.7467
1076.29	-36301.1	-7855.43	12.012	-0.407744	-0.805538	1.64106
1076.31	-36301.3	-7855.55	12.006	-0.33426	-0.798932	1.56184
1076.33	-36301.4	-7855.67	12.0014	-0.282489	-0.794401	1.50171
1076.34	-36301.5	-7855.81	11.9963	-0.24334	-0.791024	1.45583
1076.36	-36301.7	-7855.96	11.9911	-0.212745	-0.787617	1.42085
1076.38	-36301.9	-7856.12	11.9871	-0.189558	-0.78303	1.39437
1076.39	-36302	-7856.26	11.9839	-0.172483	-0.777623	1.37443
1076.41	-36302.2	-7856.38	11.9804	-0.160152	-0.772384	1.35938
1076.43	-36302.3	-7856.5	11.9771	-0.151295	-0.767502	1.34808
1076.45	-36302.4	-7856.64	11.975	-0.144803	-0.763006	1.33945
1076.46	-36302.6	-7856.79	11.9735	-0.140382	-0.760147	1.33115
1076.48	-36302.8	-7856.94	11.972	-0.137328	-0.76035	1.32043
1076.5	-36302.9	-7857.08	11.9701	-0.130645	-0.763116	1.30502
1076.51	-36303.1	-7857.21	11.9681	-0.114404	-0.767419	1.28268
1076.53	-36303.2	-7857.33	11.9667	-0.0854787	-0.772969	1.25062
1076.55	-36303.3	-7857.47	11.9666	-0.0422928	-0.779601	1.20641
1076.56	-36303.5	-7857.62	11.9667	0.0133333	-0.786667	1.15033
1076.58	-36303.7	-7857.77	11.966	0.0786304	-0.793562	1.08409
1076.6	-36303.8	-7857.92	11.9668	0.151083	-0.800407	1.01203
1076.62	-36303.9	-7858.04	11.9709	0.2278	-0.807304	0.937909
1076.63	-36304.1	-7858.17	11.977	0.304421	-0.813681	0.861428
1076.65	-36304.2	-7858.31	11.9836	0.378117	-0.81908	0.782309
1076.67	-36304.4	-7858.47	11.9909	0.452221	-0.823886	0.703222
1076.68	-36304.6	-7858.62	11.9992	0.528774	-0.828096	0.626802
1076.7	-36304.7	-7858.76	12.0083	0.602532	-0.830117	0.553846
1076.72	-36304.8	-7858.89	12.0181	0.669981	-0.829014	0.484405
1076.73	-36305	-7859.01	12.0286	0.734778	-0.82609	0.417533
1076.75	-36305.1	-7859.16	12.0401	0.799331	-0.822648	0.352944
1076.77	-36305.3	-7859.32	12.0533	0.860581	-0.819212	0.292279
1076.79	-36305.4	-7859.47	12.0686	0.915574	-0.815886	0.237003
1076.8	-36305.6	-7859.61	12.0848	0.963199	-0.812163	0.18764
1076.82	-36305.7	-7859.74	12.1012	1.00392	-0.807486	0.143864
1076.84	-36305.9	-7859.87	12.1186	1.0405	-0.801345	0.104087
1076.85	-36306	-7860.02	12.1372	1.07507	-0.793225	0.0671509
1076.87	-36306.2	-7860.18	12.1572	1.10823	-0.782619	0.0328511
1076.89	-36306.3	-7860.33	12.178	1.13962	-0.770306	0.00112283
1076.9	-36306.5	-7860.48	12.1982	1.1678	-0.758903	-0.0280396
1076.92	-36306.6	-7860.6	12.2179	1.19275	-0.749107	-0.0548504
1076.94	-36306.7	-7860.74	12.239	1.2163	-0.73905	-0.0797828
1076.95	-36306.9	-7860.89	12.2616	1.2389	-0.728476	-0.10295
1076.97	-36307.1	-7861.06	12.2833	1.25915	-0.719268	-0.123992
1076.99	-36307.2	-7861.21	12.3037	1.2763	-0.711042	-0.142548
1077.01	-36307.4	-7861.35	12.3245	1.29049	-0.700952	-0.158307
1077.02	-36307.5	-7861.48	12.3463	1.30203	-0.688924	-0.171264
1077.04	-36307.6	-7861.62	12.3682	1.31132	-0.677482	-0.181701
1077.06	-36307.8	-7861.78	12.3905	1.31812	-0.667356	-0.189956
1077.07	-36308	-7861.95	12.4141	1.32171	-0.657632	-0.196402
1077.09	-36308.1	-7862.11	12.4384	1.32301	-0.64904	-0.20126
1077.11	-36308.3	-7862.25	12.4611	1.32402	-0.643488	-0.204666
1077.12	-36308.4	-7862.37	12.4824	1.32405	-0.640677	-0.207205
1077.14	-36308.5	-7862.52	12.5042	1.32075	-0.638858	-0.209689
1077.16	-36308.7	-7862.68	12.5267	1.31503	-0.637172	-0.211931
1077.18	-36308.9	-7862.85	12.5492	1.3097	-0.635416	-0.213151
1077.19	-36309	-7863.01	12.5715	1.30467	-0.6337	-0.213485
1077.21	-36309.2	-7863.14	12.5933	1.2984	-0.632229	-0.213555
1077.23	-36309.3	-7863.28	12.6149	1.29152	-0.630523	-0.213532
1077.24	-36309.4	-7863.43	12.6369	1.28557	-0.627846	-0.213466
1077.26	-36309.6	-7863.6	12.6594	1.28076	-0.624092	-0.214265
1077.28	-36309.8	-7863.77	12.6819	1.27674	-0.619454	-0.217066
1077.3	-36309.9	-7863.92	12.7041	1.27362	-0.614023	-0.221612
1077.31	-36310	-7864.06	12.7257	1.27162	-0.607833	-0.22715
1077.33	-36310.2	-7864.2	12.7474	1.27017	-0.600871	-0.233422
1077.35	-36310.3	-7864.36	12.7699	1.26856	-0.593047	-0.240252
1077.36	-36310.5	-7864.53	12.7921	1.26677	-0.583923	-0.24691
1077.38	-36310.7	-7864.7	12.8128	1.26501	-0.572991	-0.252595
1077.4	-36310.8	-7864.86	12.8333	1.26333	-0.56	-0.257081
1077.41	-36311	-7865	12.855	1.26173	-0.54513	-0.26035
1077.43	-36311.1	-7865.14	12.8767	1.26	-0.53	-0.262527
1077.45	-36311.3	-7865.3	12.8971	1.25807	-0.516044	-0.263686
1077.47	-36311.4	-7865.47	12.9179	1.25661	-0.502528	-0.263568
1077.48	-36311.6	-7865.65	12.9405	1.25622	-0.488641	-0.262101
1077.5	-36311.7	-7865.81	12.9625	1.25677	-0.475131	-0.260123
1077.52	-36311.9	-7865.95	12.9824	1.25808	-0.462289	-0.258393
1077.53	-36312	-7866.09	13.0025	1.26032	-0.448205	-0.256916
1077.55	-36312.2	-7866.25	13.0245	1.26356	-0.431511	-0.255648
1077.57	-36312.3	-7866.42	13.0474	1.26735	-0.413457	-0.25479
1077.58	-36312.5	-7866.6	13.0699	1.27106	-0.395713	-0.254318
1077.6	-36312.7	-7866.76	13.0918	1.27387	-0.379847	-0.253575
1077.62	-36312.8	-7866.9	13.1133	1.27554	-0.366363	-0.252098
1077.63	-36312.9	-7867.05	13.1353	1.27707	-0.353652	-0.250007
1077.65	-36313.1	-7867.21	13.1578	1.27894	-0.341094	-0.247375
1077.67	-36313.3	-7867.39	13.1795	1.28028	-0.330561	-0.244031
1077.69	-36313.4	-7867.57	13.2	1.28048	-0.32228	-0.240076
1077.7	-36313.6	-7867.72	13.2209	1.27956	-0.313166	-0.236108
1077.72	-36313.7	-7867.86	13.2427	1.27786	-0.302617	-0.232351
1077.74	-36313.9	-7868.02	13.264	1.27606	-0.294118	-0.228414
1077.75	-36314	-7868.19	13.2844	1.27441	-0.289004	-0.224354
1077.77	-36314.2	-7868.37	13.3056	1.27249	-0.285017	-0.220938
1077.79	-36314.4	-7868.55	13.3281	1.27058	-0.281347	-0.218228
1077.81	-36314.5	-7868.7	13.3503	1.26988	-0.279347	-0.215349
1077.82	-36314.7	-7868.84	13.3719	1.27012	-0.279405	-0.212028
1077.84	-36314.8	-7869	13.3936	1.2695	-0.280725	-0.208691
1077.86	-36315	-7869.17	13.416	1.26763	-0.282524	-0.205375
1077.87	-36315.1	-7869.36	13.4388	1.2657	-0.284134	-0.201706
1077.89	-36315.3	-7869.53	13.4612	1.26405	-0.28576	-0.198222
1077.91	-36315.5	-7869.69	13.4818	1.26221	-0.288341	-0.19625
1077.92	-36315.6	-7869.84	13.5015	1.26048	-0.291831	-0.195926
1077.94	-36315.8	-7870	13.5229	1.25969	-0.29541	-0.196455
1077.96	-36315.9	-7870.17	13.5456	1.25985	-0.298809	-0.197633
1077.97	-36316.1	-7870.36	13.5669	1.26025	-0.302202	-0.199684
1077.99	-36316.3	-7870.54	13.5872	1.2602	-0.305648	-0.202032
1078.01	-36316.4	-7870.69	13.6085	1.25909	-0.309105	-0.203649
1078.03	-36316.5	-7870.84	13.6304	1.25724	-0.312418	-0.204564
1078.04	-36316.7	-7871	13.6512	1.2554	-0.315454	-0.205352
1078.06	-36316.9	-7871.19	13.6716	1.25372	-0.318967	-0.205864
1078.08	-36317.1	-7871.37	13.6938	1.25203	-0.324164	-0.205618
1078.09	-36317.2	-7871.55	13.7162	1.2503	-0.331723	-0.204913
1078.11	-36317.4	-7871.7	13.7366	1.2486	-0.34194	-0.204341
1078.13	-36317.5	-7871.85	13.7563	1.24695	-0.35432	-0.203818
1078.14	-36317.7	-7872.02	13.7782	1.24534	-0.368244	-0.203086
1078.16	-36317.8	-7872.21	13.8008	1.24357	-0.384529	-0.202616
1078.18	-36318	-7872.4	13.8217	1.2415	-0.40414	-0.202992
1078.2	-36318.2	-7872.58	13.8421	1.24004	-0.425418	-0.203674
1078.21	-36318.3	-7872.73	13.8637	1.23998	-0.446462	-0.203897
1078.23	-36318.5	-7872.88	13.8854	1.24003	-0.468613	-0.20372
1078.25	-36318.6	-7873.06	13.9059	1.23872	-0.493558	-0.203361
1078.26	-36318.8	-7873.25	13.9267	1.23667	-0.52	-0.202614
1078.28	-36319	-7873.44	13.949	1.23485	-0.546109	-0.201371
1078.3	-36319.1	-7873.61	13.9713	1.23324	-0.57147	-0.200404
1078.32	-36319.3	-7873.76	13.9915	1.23159	-0.59627	-0.200481
1078.33	-36319.4	-7873.92	14.0112	1.2299	-0.621519	-0.201619
1078.35	-36319.6	-7874.1	14.0316	1.22819	-0.647684	-0.203634
1078.37	-36319.8	-7874.29	14.0525	1.22646	-0.672826	-0.206201
1078.38	-36320	-7874.48	14.0733	1.22473	-0.695512	-0.208794
1078.4	-36320.1	-7874.66	14.0935	1.22304	-0.717161	-0.210406
1078.42	-36320.3	-7874.82	14.1131	1.2214	-0.738965	-0.210332
1078.43	-36320.4	-7874.98	14.1338	1.21969	-0.760385	-0.208786
1078.45	-36320.6	-7875.16	14.1562	1.21791	-0.781037	-0.206153
1078.47	-36320.8	-7875.36	14.1784	1.21632	-0.801501	-0.202914
1078.49	-36320.9	-7875.55	14.1992	1.21482	-0.822151	-0.199782
1078.5	-36321.1	-7875.73	14.2192	1.21252	-0.842661	-0.197898
1078.52	-36321.2	-7875.89	14.2391	1.20915	-0.862756	-0.197738
1078.54	-36321.4	-7876.05	14.2593	1.20571	-0.882393	-0.198544
1078.55	-36321.5	-7876.24	14.2799	1.20248	-0.90145	-0.199665
1078.57	-36321.7	-7876.44	14.3006	1.19839	-0.919635	-0.200841
1078.59	-36321.9	-7876.64	14.3213	1.19316	-0.936869	-0.201604
1078.6	-36322.1	-7876.81	14.3418	1.1879	-0.953424	-0.201141
1078.62	-36322.2	-7876.96	14.3619	1.18298	-0.969917	-0.199434
1078.64	-36322.4	-7877.13	14.3811	1.17779	-0.987354	-0.197491
1078.66	-36322.5	-7877.33	14.3998	1.17247	-1.0062	-0.195824
1078.67	-36322.7	-7877.54	14.4195	1.16816	-1.0262	-0.194255
1078.69	-36322.9	-7877.73	14.4403	1.16488	-1.04688	-0.19304
1078.71	-36323	-7877.91	14.4607	1.16143	-1.06759	-0.192906
1078.72	-36323.2	-7878.07	14.4805	1.15793	-1.08765	-0.193609
1078.74	-36323.3	-7878.25	14.5009	1.15569	-1.10644	-0.19403
1078.76	-36323.5	-7878.45	14.5217	1.15422	-1.12508	-0.19394
1078.77	-36323.7	-7878.65	14.5415	1.15148	-1.14607	-0.193927
1078.79	-36323.9	-7878.85	14.5602	1.14779	-1.16881	-0.19397
1078.81	-36324	-7879.02	14.5785	1.1452	-1.19046	-0.193591
1078.83	-36324.1	-7879.19	14.5969	1.14379	-1.21187	-0.19297
1078.84	-36324.3	-7879.37	14.6152	1.14233	-1.2361	-0.192693
1078.86	-36324.5	-7879.57	14.6342	1.14054	-1.26238	-0.192774
1078.88	-36324.7	-7879.78	14.6544	1.13875	-1.28755	-0.192856
1078.89	-36324.8	-7879.98	14.6752	1.13706	-1.3112	-0.192829
1078.91	-36325	-7880.15	14.6953	1.1354	-1.33443	-0.192744
1078.93	-36325.1	-7880.32	14.7152	1.13373	-1.35779	-0.192766
1078.94	-36325.3	-7880.51	14.7358	1.13203	-1.38152	-0.193094
1078.96	-36325.4	-7880.72	14.7565	1.13031	-1.40569	-0.193753
1078.98	-36325.6	-7880.93	14.776	1.12857	-1.43015	-0.194693
1078.99	-36325.8	-7881.13	14.7945	1.12686	-1.45397	-0.195915
1079.01	-36325.9	-7881.3	14.8128	1.1252	-1.47617	-0.197427
1079.03	-36326.1	-7881.48	14.8311	1.12353	-1.49749	-0.199138
1079.05	-36326.2	-7881.67	14.8499	1.1218	-1.51916	-0.200908
1079.06	-36326.4	-7881.89	14.8689	1.1201	-1.54195	-0.202529
1079.08	-36326.6	-7882.1	14.8879	1.11848	-1.56607	-0.203814
1079.1	-36326.8	-7882.3	14.9067	1.11667	-1.59	-0.204793
1079.11	-36326.9	-7882.47	14.925	1.11414	-1.6122	-0.205519
1079.13	-36327	-7882.65	14.9433	1.11	-1.63333	-0.205882
1079.15	-36327.2	-7882.85	14.9621	1.10367	-1.65425	-0.205853
1079.16	-36327.4	-7883.07	14.9811	1.09622	-1.67449	-0.205897
1079.18	-36327.5	-7883.29	15.0001	1.08898	-1.69358	-0.206573
1079.2	-36327.7	-7883.49	15.0188	1.08266	-1.71219	-0.20834
1079.22	-36327.8	-7883.66	15.0371	1.07749	-1.7308	-0.211553
1079.23	-36328	-7883.84	15.0555	1.07277	-1.74871	-0.216333
1079.25	-36328.1	-7884.05	15.0743	1.06779	-1.76504	-0.223477
1079.27	-36328.3	-7884.28	15.0934	1.06233	-1.77889	-0.235806
1079.28	-36328.5	-7884.5	15.1123	1.05601	-1.78983	-0.255538
1079.3	-36328.7	-7884.69	15.1311	1.04787	-1.79857	-0.282616
1079.32	-36328.8	-7884.87	15.1496	1.03782	-1.80569	-0.317747
1079.34	-36328.9	-7885.06	15.1675	1.02773	-1.81112	-0.363841
1079.35	-36329.1	-7885.28	15.1846	1.01891	-1.81486	-0.421657
1079.37	-36329.3	-7885.51	15.2017	1.01113	-1.81724	-0.487078
1079.39	-36329.4	-7885.73	15.219	1.00413	-1.81789	-0.556084
1079.4	-36329.6	-7885.93	15.2359	0.997883	-1.81526	-0.625864
1079.42	-36329.7	-7886.11	15.2525	0.992617	-1.80788	-0.694689
1079.44	-36329.9	-7886.3	15.2693	0.988898	-1.79456	-0.762242
1079.45	-36330	-7886.52	15.2865	0.987002	-1.77578	-0.827828
1079.47	-36330.2	-7886.75	15.3038	0.986754	-1.75436	-0.890031
1079.49	-36330.4	-7886.98	15.321	0.988283	-1.73084	-0.947258
1079.51	-36330.5	-7887.18	15.3379	0.992095	-1.70275	-0.997818
1079.52	-36330.7	-7887.36	15.3545	0.997377	-1.67063	-1.04142
1079.54	-36330.8	-7887.56	15.3713	1.00193	-1.6383	-1.07925
1079.56	-36331	-7887.78	15.3885	1.0052	-1.60611	-1.11183
1079.57	-36331.1	-7888.02	15.4059	1.00846	-1.57073	-1.13895
1079.59	-36331.3	-7888.24	15.4231	1.01198	-1.53397	-1.16151
1079.61	-36331.4	-7888.44	15.4397	1.0151	-1.50205	-1.18143
1079.62	-36331.6	-7888.62	15.4562	1.01832	-1.47307	-1.19979
1079.64	-36331.7	-7888.82	15.4741	1.02292	-1.43902	-1.21692
1079.66	-36331.9	-7889.05	15.4932	1.0283	-1.40021	-1.23307
1079.68	-36332.1	-7889.3	15.5123	1.03255	-1.36307	-1.24834
1079.69	-36332.2	-7889.53	15.5312	1.03572	-1.3275	-1.26216
1079.71	-36332.4	-7889.73	15.5498	1.03914	-1.28943	-1.2736
1079.73	-36332.5	-7889.91	15.5681	1.04252	-1.25072	-1.28292
1079.74	-36332.6	-7890.12	15.5856	1.04481	-1.21615	-1.29102
1079.76	-36332.8	-7890.35	15.6026	1.04631	-1.1843	-1.29808
1079.78	-36333	-7890.6	15.6199	1.04799	-1.15099	-1.30391
1079.79	-36333.1	-7890.82	15.637	1.04973	-1.11855	-1.30863
1079.81	-36333.3	-7891.02	15.6535	1.0511	-1.09156	-1.31246
1079.83	-36333.4	-7891.2	15.6702	1.05288	-1.06764	-1.31546
1079.85	-36333.6	-7891.42	15.6885	1.05608	-1.04226	-1.31765
1079.86	-36333.7	-7891.66	15.7077	1.05965	-1.01628	-1.31906
1079.88	-36333.9	-7891.91	15.7268	1.06196	-0.992128	-1.31968
1079.9	-36334.1	-7892.14	15.7456	1.06327	-0.968139	-1.31924
1079.91	-36334.2	-7892.33	15.7643	1.06414	-0.941975	-1.31753
1079.93	-36334.3	-7892.52	15.7823	1.06346	-0.914904	-1.31498
1079.95	-36334.5	-7892.74	15.7993	1.06024	-0.888804	-1.31204
1079.96	-36334.6	-7892.99	15.8167	1.05667	-0.863333	-1.30828
1079.98	-36334.8	-7893.24	15.8357	1.05489	-0.837683	-1.30332
1080	-36335	-7893.46	15.8544	1.05319	-0.811808	-1.29819
1080.01	-36335.1	-7893.66	15.8709	1.04987	-0.78613	-1.29381
1080.03	-36335.2	-7893.85	15.8877	1.04651	-0.761983	-1.28949
1080.05	-36335.4	-7894.08	15.9066	1.04462	-0.740454	-1.28472
1080.07	-36335.6	-7894.33	15.9255	1.04313	-0.721157	-1.28065
1080.08	-36335.7	-7894.57	15.9426	1.04114	-0.70414	-1.27814
1080.1	-36335.9	-7894.8	15.9598	1.0399	-0.691536	-1.27638
1080.12	-36336	-7894.99	15.9782	1.04004	-0.684206	-1.27465
1080.13	-36336.2	-7895.2	15.9965	1.03986	-0.679107	-1.2732
1080.15	-36336.3	-7895.43	16.0137	1.03825	-0.67458	-1.27215
1080.17	-36336.5	-7895.68	16.0307	1.03622	-0.673611	-1.27089
1080.18	-36336.6	-7895.92	16.048	1.03454	-0.678013	-1.26915
1080.2	-36336.8	-7896.14	16.0649	1.03278	-0.685866	-1.26757
1080.22	-36336.9	-7896.34	16.0813	1.03091	-0.695558	-1.26647
1080.24	-36337.1	-7896.55	16.0986	1.0298	-0.706778	-1.2655
1080.25	-36337.2	-7896.79	16.1174	1.02978	-0.718927	-1.26438
1080.27	-36337.4	-7897.04	16.1369	1.0301	-0.730694	-1.26319
1080.29	-36337.6	-7897.29	16.156	1.03016	-0.741178	-1.26167
1080.3	-36337.7	-7897.51	16.1738	1.02976	-0.75021	-1.25914
1080.32	-36337.8	-7897.71	16.1903	1.02835	-0.758366	-1.25536
1080.34	-36338	-7897.92	16.2069	1.025	-0.767044	-1.25075
1080.36	-36338.2	-7898.17	16.2241	1.01975	-0.775981	-1.24568
1080.37	-36338.3	-7898.42	16.2415	1.01396	-0.782802	-1.24048
1080.39	-36338.5	-7898.66	16.2587	1.00873	-0.786224	-1.23585
1080.41	-36338.6	-7898.88	16.2755	1.00479	-0.786282	-1.23292
1080.42	-36338.8	-7899.08	16.2921	1.00306	-0.782879	-1.23196
1080.44	-36338.9	-7899.3	16.309	1.00457	-0.77576	-1.2324
1080.46	-36339.1	-7899.55	16.3262	1.00839	-0.765185	-1.23363
1080.47	-36339.2	-7899.81	16.3435	1.01186	-0.751967	-1.23495
1080.49	-36339.4	-7900.06	16.3607	1.01339	-0.737963	-1.23548
1080.51	-36339.5	-7900.28	16.3775	1.01233	-0.725606	-1.23428
1080.53	-36339.7	-7900.48	16.3941	1.00859	-0.714267	-1.23126
1080.54	-36339.8	-7900.7	16.4109	1.00246	-0.701446	-1.2269
1080.56	-36340	-7900.95	16.4281	0.995321	-0.687391	-1.22168
1080.58	-36340.2	-7901.22	16.4461	0.989119	-0.674127	-1.21608
1080.59	-36340.3	-7901.46	16.4631	0.984308	-0.662488	-1.21115
1080.61	-36340.4	-7901.66	16.4772	0.980483	-0.652434	-1.20794
1080.63	-36340.6	-7901.87	16.4922	0.977336	-0.642535	-1.20477
1080.64	-36340.8	-7902.15	16.5131	0.974171	-0.631631	-1.19929
1080.66	-36340.9	-7902.38	16.5306	0.967907	-0.624443	-1.19382
1080.68	-36341	-7902.57	16.5469	0.961244	-0.617676	-1.18744
1080.7	-36341.2	-7902.87	16.5648	0.954009	-0.613676	-1.18144
1080.71	-36341.4	-7903.08	16.5786	0.950315	-0.610413	-1.17691
1080.73	-36341.5	-7903.28	16.5915	0.947092	-0.607026	-1.17358
1080.75	-36341.7	-7903.57	16.609	0.943534	-0.603624	-1.17014
1080.76	-36341.8	-7903.79	16.6257	0.940199	-0.597085	-1.16685
1080.78	-36342	-7903.99	16.6424	0.936846	-0.590387	-1.16362
1080.8	-36342.1	-7904.29	16.6567	0.933333	-0.583333	-1.15904
1080.81	-36342.3	-7904.51	16.6733	0.926667	-0.576667	-1.15359
1080.83	-36342.4	-7904.72	16.69	0.92	-0.576667	-1.14706
1080.85	-36342.6	-7905.02	16.7076	0.912907	-0.57668	-1.14014
1080.87	-36342.7	-7905.22	16.7207	0.906347	-0.57657	-1.13356
1080.88	-36342.9	-7905.44	16.7343	0.89935	-0.573084	-1.12467
1080.9	-36343.1	-7905.73	16.7521	0.884967	-0.569776	-1.11286
1080.92	-36343.2	-7905.94	16.7686	0.871779	-0.570278	-1.09834
1080.93	-36343.3	-7906.16	16.7851	0.853843	-0.573756	-1.07901
1080.95	-36343.5	-7906.45	16.7991	0.824572	-0.577362	-1.04559
1080.97	-36343.7	-7906.65	16.8119	0.773085	-0.580185	-0.983601
1080.98	-36343.8	-7906.89	16.8219	0.65993	-0.580037	-0.882013
1081	-36344	-7907.18	16.8319	0.508601	-0.579516	-0.737452
1081.02	-36344.1	-7907.38	16.8383	0.346701	-0.575707	-0.590845
1081.04	-36344.3	-7907.62	16.8443	0.19891	-0.572997	-0.445331
1081.05	-36344.4	-7907.91	16.8479	0.0629831	-0.574056	-0.314803
1081.07	-36344.6	-7908.1	16.8496	-0.0399342	-0.577875	-0.21682
1081.09	-36344.7	-7908.35	16.8455	-0.112088	-0.580239	-0.142973
1081.1	-36344.9	-7908.64	16.8422	-0.161628	-0.579929	-0.0931015
1081.12	-36345	-7908.83	16.8388	-0.193014	-0.580019	-0.0621158
1081.14	-36345.2	-7909.08	16.8354	-0.220142	-0.579996	-0.0372379
1081.15	-36345.4	-7909.36	16.832	-0.246122	-0.58	-0.0157323
1081.17	-36345.5	-7909.56	16.8286	-0.262632	-0.580005	0.000865708
1081.19	-36345.6	-7909.82	16.8255	-0.274736	-0.579982	0.0134201
1081.2	-36345.8	-7910.09	16.8201	-0.283543	-0.580075	0.0221291
1081.22	-36345.9	-7910.28	16.8152	-0.288969	-0.579718	0.0265823
1081.24	-36346.1	-7910.55	16.81	-0.288776	-0.581423	0.027017
1081.26	-36346.2	-7910.81	16.8049	-0.284746	-0.585189	0.0245311
1081.27	-36346.4	-7911.01	16.7998	-0.281654	-0.5884	0.0211111
1081.29	-36346.5	-7911.28	16.7948	-0.278026	-0.591833	0.0178634
1081.31	-36346.7	-7911.54	16.7893	-0.275047	-0.595514	0.0138138
1081.32	-36346.8	-7911.73	16.7848	-0.269357	-0.597182	0.00947874
1081.34	-36347	-7912.01	16.7792	-0.2644	-0.594795	0.00474649
1081.36	-36347.1	-7912.27	16.7742	-0.260947	-0.590834	0.00163537
1081.38	-36347.3	-7912.46	16.7713	-0.259789	-0.589838	0.000264678
1081.39	-36347.4	-7912.75	16.7676	-0.260042	-0.589969	-4.30326e-05
1081.41	-36347.6	-7913	16.7647	-0.260007	-0.590275	-8.7093e-06
1081.43	-36347.7	-7913.19	16.7584	-0.259929	-0.587758	7.86519e-05
1081.44	-36347.9	-7913.48	16.7543	-0.260239	-0.584381	-0.000723428
1081.46	-36348	-7913.73	16.7482	-0.257564	-0.578281	-0.0026308
1081.48	-36348.2	-7913.92	16.744	-0.254168	-0.571865	-0.00578644
1081.49	-36348.3	-7914.22	16.7407	-0.250425	-0.561907	-0.00839647
1081.51	-36348.5	-7914.45	16.7372	-0.249892	-0.551914	-0.00970763
1081.53	-36348.6	-7914.64	16.7343	-0.250029	-0.539166	-0.00982775
1081.55	-36348.8	-7914.95	16.7273	-0.249995	-0.52504	-0.0097998
1081.56	-36348.9	-7915.18	16.7238	-0.250001	-0.51124	-0.00980503
1081.58	-36349	-7915.38	16.7174	-0.25	-0.503994	-0.00980363
1081.6	-36349.2	-7915.68	16.7135	-0.25	-0.497157	-0.00980396
1081.61	-36349.4	-7915.9	16.7102	-0.25	-0.487352	-0.00980391
1081.63	-36349.5	-7916.11	16.7068	-0.25	-0.474185	-0.00980392
1081.65	-36349.7	-7916.41	16.7033	-0.25	-0.46	-0.00980392
1081.66	-36349.8	-7916.63	16.6967	-0.25	-0.45	-0.00980392
1081.68	-36349.9	-7916.84	16.6933	-0.25	-0.443333	-0.00980392
1081.7	-36350.1	-7917.15	16.6898	-0.25	-0.436399	-0.00980392
1081.72	-36350.2	-7917.35	16.6865	-0.25	-0.433021	-0.00980392
1081.73	-36350.4	-7917.58	16.683	-0.25	-0.426385	-0.00980392
1081.75	-36350.5	-7917.87	16.6761	-0.25	-0.422673	-0.00980392
1081.77	-36350.7	-7918.08	16.6727	-0.25	-0.41615	-0.00980392
1081.78	-36350.8	-7918.3	16.666	-0.25	-0.412657	-0.00980392
1081.8	-36351	-7918.61	16.6628	-0.25	-0.405748	-0.00980392
1081.82	-36351.1	-7918.8	16.6594	-0.25	-0.402842	-0.00980392
1081.83	-36351.2	-7919.04	16.6562	-0.25	-0.399354	-0.00980392
1081.85	-36351.4	-7919.33	16.6518	-0.25	-0.395898	-0.00980392
1081.87	-36351.5	-7919.53	16.6458	-0.25	-0.392446	-0.00980392
1081.88	-36351.7	-7919.77	16.6419	-0.25	-0.389658	-0.00980392
1081.9	-36351.8	-7920.06	16.6353	-0.25	-0.390664	-0.00980392
1081.92	-36352	-7920.26	16.6325	-0.25	-0.39487	-0.00980392
1081.94	-36352.1	-7920.51	16.6289	-0.25	-0.402894	-0.00980392
1081.95	-36352.3	-7920.8	16.6257	-0.25	-0.413726	-0.00980392
1081.97	-36352.4	-7920.99	16.6211	-0.25	-0.423236	-0.00980394
1081.99	-36352.5	-7921.24	16.6151	-0.25	-0.43469	-0.00980384
1082	-36352.7	-7921.52	16.6121	-0.25	-0.449405	-0.00980428
1082.02	-36352.8	-7921.72	16.6085	-0.249999	-0.470099	-0.00980259
1082.04	-36353	-7921.98	16.6055	-0.250004	-0.498237	-0.00980875
1082.06	-36353.1	-7922.25	16.6001	-0.249981	-0.527524	-0.00978346
1082.07	-36353.2	-7922.44	16.5952	-0.25007	-0.556271	-0.00988084
1082.09	-36353.4	-7922.71	16.59	-0.249751	-0.581986	-0.00939299
1082.11	-36353.6	-7922.98	16.5848	-0.251529	-0.605155	-0.00772199
1082.12	-36353.7	-7923.17	16.5799	-0.255073	-0.632837	-0.00481385
1082.14	-36353.8	-7923.44	16.5745	-0.258784	-0.671805	-0.00189122
1082.16	-36354	-7923.7	16.5715	-0.260259	-0.716384	-0.000291945
1082.17	-36354.1	-7923.9	16.5679	-0.259931	-0.75364	5.73515e-05
1082.19	-36354.3	-7924.18	16.5649	-0.260016	-0.785683	-1.31923e-05
1082.21	-36354.4	-7924.43	16.5589	-0.259996	-0.81455	3.61642e-06
1082.22	-36354.5	-7924.63	16.5543	-0.260001	-0.838515	-9.59452e-07
1082.24	-36354.7	-7924.91	16.5511	-0.26	-0.861187	2.13206e-07
1082.26	-36354.8	-7925.16	16.5475	-0.26	-0.876106	-5.80167e-08
1082.28	-36354.9	-7925.37	16.5447	-0.26	-0.893001	1.53687e-08
1082.29	-36355.1	-7925.65	16.5381	-0.26	-0.919719	-3.25384e-09
1082.31	-36355.2	-7925.9	16.5342	-0.26	-0.947836	8.8024e-10
1082.33	-36355.3	-7926.09	16.5282	-0.26	-0.9668	-2.32752e-10
1082.34	-36355.5	-7926.39	16.5238	-0.26	-0.978521	4.57766e-11
1082.36	-36355.7	-7926.63	16.5206	-0.26	-0.985365	-1.23269e-11
1082.38	-36355.8	-7926.82	16.5172	-0.26	-0.9948	3.25223e-12
1082.39	-36355.9	-7927.13	16.514	-0.26	-1.00527	-5.62166e-13
1082.41	-36356.1	-7927.36	16.5073	-0.26	-1.0185	1.50861e-13
1082.43	-36356.2	-7927.56	16.5039	-0.26	-1.02904	-3.96928e-14
1082.45	-36356.3	-7927.86	16.497	-0.26	-1.03627	5.07433e-15
1082.46	-36356.5	-7928.09	16.4935	-0.26	-1.04297	-1.36502e-15
1082.48	-36356.6	-7928.29	16.4902	-0.26	-1.0495	3.81956e-16
1082.5	-36356.8	-7928.6	16.4867	-0.26	-1.06	0
1082.51	-36356.9	-7928.82	16.4833	-0.26	-1.07	-9.64232e-26
1082.53	-36357	-7929.03	16.4767	-0.26	-1.07667	0
1082.55	-36357.2	-7929.34	16.4732	-0.26	-1.08008	-5.96646e-15
1082.57	-36357.3	-7929.55	16.4698	-0.26	-1.07998	2.27526e-14
1082.58	-36357.4	-7929.78	16.4665	-0.26	-1.08001	-8.49798e-14
1082.6	-36357.6	-7930.08	16.4626	-0.26	-1.08	6.64956e-13
1082.62	-36357.7	-7930.28	16.4562	-0.26	-1.07999	-2.52737e-12
1082.63	-36357.8	-7930.51	16.4526	-0.26	-1.08004	9.41792e-12
1082.65	-36358	-7930.82	16.4459	-0.26	-1.07972	-5.44844e-11
1082.67	-36358.1	-7931.02	16.4424	-0.26	-1.07565	2.06511e-10
1082.68	-36358.2	-7931.25	16.4358	-0.26	-1.06874	-7.66892e-10
1082.7	-36358.4	-7931.55	16.4326	-0.26	-1.06165	3.89928e-09
1082.72	-36358.5	-7931.76	16.4292	-0.26	-1.05542	-1.47466e-08
1082.74	-36358.6	-7932	16.426	-0.26	-1.04714	5.45113e-08
1082.75	-36358.8	-7932.3	16.4215	-0.26	-1.03259	-2.57471e-07
1082.77	-36358.9	-7932.49	16.4154	-0.26	-1.01919	9.7195e-07
1082.79	-36359	-7932.74	16.4124	-0.26	-1.00729	-3.57182e-06
1082.8	-36359.1	-7933.03	16.4087	-0.26	-1.00178	1.60736e-05
1082.82	-36359.2	-7933.23	16.4058	-0.26	-0.999766	-6.05855e-05
1082.84	-36359.4	-7933.49	16.4008	-0.26	-1.00006	0.000278454
1082.85	-36359.5	-7933.77	16.3952	-0.26	-0.999968	0.00183589
1082.87	-36359.6	-7933.97	16.3908	-0.26	-1.00006	0.00458882
1082.89	-36359.8	-7934.24	16.3849	-0.26	-0.999796	0.00764301
1082.91	-36359.9	-7934.52	16.3819	-0.26	-1.00121	0.00938659
1082.92	-36360	-7934.72	16.3783	-0.26	-1.00563	0.00987199
1082.94	-36360.2	-7934.99	16.3753	-0.26	-1.01635	0.00978752
1082.96	-36360.3	-7935.27	16.3697	-0.26	-1.03009	0.00980851
1082.97	-36360.4	-7935.47	16.365	-0.26	-1.04658	0.0098027
1082.99	-36360.5	-7935.74	16.3596	-0.26	-1.06798	0.00980421
1083.01	-36360.7	-7936.01	16.3543	-0.26	-1.08882	0.00980384
1083.02	-36360.8	-7936.2	16.3515	-0.26	-1.10654	0.00980394
1083.04	-36360.9	-7936.49	16.3478	-0.26	-1.1238	0.00980392
1083.06	-36361.1	-7936.75	16.3449	-0.26	-1.14057	0.00980392
1083.08	-36361.2	-7936.94	16.339	-0.26	-1.1595	0.00980392
1083.09	-36361.3	-7937.23	16.3342	-0.26	-1.17855	0.00980392
1083.11	-36361.4	-7937.48	16.331	-0.26	-1.19319	0.00980392
1083.13	-36361.5	-7937.68	16.3276	-0.26	-1.20386	0.00980392
1083.14	-36361.7	-7937.98	16.3245	-0.26	-1.21388	0.00980392
1083.16	-36361.8	-7938.23	16.318	-0.26	-1.22695	0.00980392
1083.18	-36361.9	-7938.43	16.3143	-0.26	-1.23802	0.00980393
1083.19	-36362.1	-7938.74	16.3078	-0.26	-1.24548	0.0098039
1083.21	-36362.2	-7938.98	16.304	-0.26	-1.25223	0.009804
1083.23	-36362.3	-7939.18	16.2978	-0.26	-1.25854	0.00980362
1083.24	-36362.4	-7939.49	16.2937	-0.26	-1.26876	0.00980472
1083.26	-36362.5	-7939.72	16.2904	-0.26	-1.27865	0.00980082
1083.28	-36362.6	-7939.93	16.287	-0.26	-1.29187	0.00981552
1083.3	-36362.8	-7940.23	16.2836	-0.26	-1.30265	0.00978056
1083.31	-36362.9	-7940.46	16.277	-0.26	-1.31592	0.0108022
1083.33	-36363	-7940.67	16.2735	-0.26	-1.32897	0.0128942
1083.35	-36363.1	-7940.98	16.27	-0.26	-1.35	0.0163399
1083.36	-36363.2	-7941.2	16.2667	-0.26	-1.36667	0.0185185
1083.38	-36363.4	-7941.43	16.2633	-0.26	-1.38333	0.0196078
1083.4	-36363.5	-7941.74	16.2564	-0.26	-1.39755	0.0196014
1083.41	-36363.6	-7941.95	16.253	-0.26	-1.41436	0.0196096
1083.43	-36363.7	-7942.18	16.2463	-0.26	-1.43089	0.0196074
1083.45	-36363.9	-7942.48	16.243	-0.26	-1.44496	0.0196081
1083.47	-36363.9	-7942.7	16.2396	-0.26	-1.45806	0.0196078
1083.48	-36364.1	-7942.93	16.2363	-0.26	-1.47223	0.0196079
1083.5	-36364.2	-7943.24	16.2322	-0.26	-1.49333	0.0196077
1083.52	-36364.3	-7943.44	16.226	-0.26	-1.50965	0.0196084
1083.53	-36364.4	-7943.68	16.2222	-0.26	-1.52566	0.0196058
1083.55	-36364.5	-7943.99	16.2157	-0.26	-1.53534	0.0196184
1083.57	-36364.6	-7944.19	16.212	-0.26	-1.54045	0.0195677
1083.59	-36364.7	-7944.44	16.2055	-0.26	-1.53988	0.0197731
1083.6	-36364.9	-7944.75	16.2024	-0.26	-1.54005	0.0212107
1083.62	-36365	-7944.95	16.199	-0.26	-1.53995	0.0238132
1083.64	-36365.1	-7945.2	16.1958	-0.26	-1.54015	0.0269169
1083.65	-36365.2	-7945.5	16.191	-0.26	-1.53918	0.0290991
1083.67	-36365.3	-7945.7	16.1851	-0.26	-1.53502	0.0311876
1083.69	-36365.4	-7945.96	16.1822	-0.26	-1.52538	0.0338274
1083.7	-36365.5	-7946.25	16.1785	-0.26	-1.51139	0.0372876
1083.72	-36365.6	-7946.45	16.1757	-0.26	-1.49576	0.0408245
1083.74	-36365.8	-7946.73	16.1704	-0.26	-1.47469	0.045798
1083.76	-36365.9	-7947	16.165	-0.26	-1.45244	0.0521564
1083.77	-36366	-7947.21	16.1603	-0.260001	-1.42936	0.0581526
1083.79	-36366.1	-7947.48	16.1547	-0.259995	-1.40372	0.0638135
1083.81	-36366.2	-7947.76	16.1517	-0.26002	-1.37462	0.0687468
1083.82	-36366.3	-7947.96	16.1481	-0.259925	-1.34133	0.0737464
1083.84	-36366.4	-7948.25	16.1451	-0.260263	-1.30258	0.0782247
1083.86	-36366.5	-7948.52	16.1393	-0.258249	-1.26487	0.0815809
1083.87	-36366.6	-7948.72	16.1344	-0.254741	-1.2287	0.0838689
1083.89	-36366.7	-7949.01	16.1313	-0.251	-1.19047	0.0880375
1083.91	-36366.8	-7949.27	16.1277	-0.249774	-1.15232	0.0951359
1083.93	-36366.9	-7949.48	16.125	-0.25006	-1.1189	0.104184
1083.94	-36367	-7949.77	16.1186	-0.249987	-1.08133	0.114678
1083.96	-36367.2	-7950.03	16.1144	-0.250004	-1.04614	0.124008
1083.98	-36367.2	-7950.23	16.1086	-0.249999	-1.01308	0.131272
1083.99	-36367.4	-7950.54	16.104	-0.25	-0.980873	0.135592
1084.01	-36367.5	-7950.78	16.1008	-0.25	-0.947864	0.137169
1084.03	-36367.5	-7951	16.0974	-0.25	-0.914711	0.137204
1084.04	-36367.7	-7951.3	16.0942	-0.25	-0.879458	0.138062
1084.06	-36367.8	-7951.55	16.0877	-0.25	-0.846054	0.140033
1084.08	-36367.9	-7951.75	16.0838	-0.25	-0.809769	0.14325
1084.1	-36368	-7952.07	16.0804	-0.25	-0.776542	0.14572
1084.11	-36368.1	-7952.3	16.077	-0.25	-0.752786	0.147909
1084.13	-36368.2	-7952.52	16.074	-0.25	-0.724218	0.149995
1084.15	-36368.3	-7952.82	16.067	-0.25	-0.682742	0.153407
1084.16	-36368.4	-7953.06	16.0636	-0.25	-0.638687	0.155681
1084.18	-36368.5	-7953.27	16.057	-0.25	-0.614477	0.156834
1084.2	-36368.6	-7953.59	16.0533	-0.25	-0.593333	0.156863
1084.21	-36368.7	-7953.81	16.05	-0.25	-0.57	0.156863
1084.23	-36368.8	-7954.03	16.0467	-0.25	-0.543333	0.156863
1084.25	-36368.9	-7954.35	16.0431	-0.249999	-0.518607	0.156866
1084.26	-36369	-7954.57	16.0398	-0.250002	-0.495297	0.156852
1084.28	-36369.1	-7954.8	16.0365	-0.249992	-0.471969	0.156903
1084.3	-36369.2	-7955.11	16.0326	-0.25006	-0.451342	0.158087
1084.32	-36369.3	-7955.32	16.0262	-0.249766	-0.438777	0.159208
1084.33	-36369.4	-7955.56	16.0227	-0.246231	-0.428779	0.160095
1084.35	-36369.5	-7955.87	16.0157	-0.242648	-0.418201	0.158816
1084.37	-36369.6	-7956.08	16.0128	-0.23979	-0.408165	0.157734
1084.38	-36369.7	-7956.32	16.0093	-0.240054	-0.398567	0.156813
1084.4	-36369.8	-7956.62	16.006	-0.239982	-0.391749	0.156773
1084.42	-36369.9	-7956.84	16.0019	-0.240005	-0.385255	0.15523
1084.43	-36370	-7957.08	15.9955	-0.239999	-0.377767	0.151326
1084.45	-36370.1	-7957.39	15.9924	-0.24	-0.366865	0.145107
1084.47	-36370.2	-7957.59	15.989	-0.24	-0.357303	0.138803
1084.49	-36370.3	-7957.84	15.9858	-0.24	-0.346168	0.13361
1084.5	-36370.4	-7958.14	15.981	-0.24	-0.331341	0.129451
1084.52	-36370.5	-7958.34	15.9751	-0.240001	-0.312167	0.126354
1084.54	-36370.6	-7958.61	15.9722	-0.239996	-0.288865	0.122911
1084.55	-36370.7	-7958.9	15.9685	-0.240017	-0.268121	0.119812
1084.57	-36370.8	-7959.1	15.9656	-0.239937	-0.249751	0.118288
1084.59	-36370.9	-7959.37	15.9605	-0.240229	-0.232322	0.116897
1084.61	-36371	-7959.66	15.9547	-0.238683	-0.218021	0.113738
1084.62	-36371.1	-7959.85	15.9519	-0.23513	-0.208502	0.108122
1084.64	-36371.2	-7960.13	15.9482	-0.231377	-0.200029	0.101743
1084.66	-36371.3	-7960.41	15.9452	-0.22998	-0.19137	0.0962263
1084.67	-36371.4	-7960.6	15.9398	-0.22858	-0.182928	0.0908618
1084.69	-36371.5	-7960.89	15.9345	-0.224734	-0.176046	0.0850734
1084.71	-36371.6	-7961.16	15.9314	-0.221284	-0.171166	0.0801621
1084.72	-36371.7	-7961.36	15.928	-0.218381	-0.167786	0.0755095
1084.74	-36371.8	-7961.65	15.9246	-0.212663	-0.166596	0.0685301
1084.76	-36371.9	-7961.91	15.9212	-0.205699	-0.16615	0.0588985
1084.78	-36372	-7962.12	15.9179	-0.198672	-0.170616	0.050482
1084.79	-36372.1	-7962.41	15.9144	-0.194545	-0.177704	0.0432088
1084.81	-36372.2	-7962.66	15.911	-0.188465	-0.187138	0.0383076
1084.83	-36372.3	-7962.87	15.9076	-0.184453	-0.195	0.0331557
1084.84	-36372.4	-7963.15	15.9044	-0.178519	-0.201013	0.0285793
1084.86	-36372.5	-7963.42	15.9005	-0.174224	-0.210598	0.0231472
1084.88	-36372.6	-7963.63	15.9001	-0.168379	-0.223073	0.0177831
1084.89	-36372.7	-7963.93	15.8974	-0.161407	-0.240255	0.0102506
1084.91	-36372.8	-7964.17	15.8939	-0.151847	-0.256746	0.00158603
1084.93	-36372.9	-7964.38	15.8904	-0.141779	-0.278831	-0.0079798
1084.95	-36373	-7964.69	15.8899	-0.131271	-0.303985	-0.018436
1084.96	-36373.1	-7964.93	15.8902	-0.121031	-0.324369	-0.027401
1084.98	-36373.2	-7965.14	15.8871	-0.113955	-0.344414	-0.0342437
1085	-36373.3	-7965.44	15.8836	-0.110096	-0.362292	-0.0379962
1085.01	-36373.4	-7965.68	15.8801	-0.10998	-0.379213	-0.0392027
1085.03	-36373.5	-7965.89	15.8799	-0.109982	-0.389416	-0.0391941
1085.05	-36373.6	-7966.21	15.88	-0.11	-0.4	-0.040305
1085.06	-36373.7	-7966.43	15.8767	-0.106667	-0.406667	-0.0424837
1085.08	-36373.8	-7966.65	15.8733	-0.103333	-0.416667	-0.0457516
1085.1	-36373.9	-7966.97	15.8699	-0.0999283	-0.427347	-0.0480573
1085.12	-36374	-7967.18	15.87	-0.0999191	-0.440907	-0.0502244
1085.13	-36374	-7967.41	15.87	-0.0964397	-0.457689	-0.0524677
1085.15	-36374.2	-7967.72	15.8698	-0.0928831	-0.475499	-0.0559059
1085.17	-36374.2	-7967.93	15.8662	-0.0898411	-0.491366	-0.0579128
1085.18	-36374.3	-7968.16	15.8629	-0.0900425	-0.501528	-0.058867
1085.2	-36374.4	-7968.46	15.8598	-0.089989	-0.518876	-0.0588123
1085.22	-36374.5	-7968.68	15.8601	-0.0900046	-0.541571	-0.0588282
1085.23	-36374.6	-7968.92	15.86	-0.0899971	-0.571542	-0.0588204
1085.25	-36374.7	-7969.23	15.8601	-0.0900099	-0.595363	-0.0588344
1085.27	-36374.8	-7969.44	15.8595	-0.0899637	-0.612858	-0.0587835
1085.29	-36374.9	-7969.69	15.8558	-0.0901338	-0.622907	-0.0589881
1085.3	-36375	-7969.99	15.8522	-0.0892832	-0.637433	-0.0604295
1085.32	-36375.1	-7970.2	15.8497	-0.0856702	-0.650668	-0.063017
1085.34	-36375.2	-7970.45	15.8501	-0.082151	-0.663354	-0.0661763
1085.35	-36375.3	-7970.74	15.8499	-0.079684	-0.673618	-0.06807
1085.37	-36375.4	-7970.95	15.8502	-0.0800752	-0.68301	-0.0686874
1085.39	-36375.5	-7971.21	15.849	-0.0800144	-0.68726	-0.0686493
1085.4	-36375.6	-7971.5	15.8453	-0.0798517	-0.685679	-0.0683854
1085.42	-36375.7	-7971.7	15.8418	-0.0808125	-0.680835	-0.0665094
1085.44	-36375.8	-7971.97	15.8397	-0.0860738	-0.673799	-0.0621096
1085.45	-36375.9	-7972.26	15.8401	-0.0931705	-0.666051	-0.0556937
1085.47	-36375.9	-7972.46	15.8399	-0.100019	-0.652636	-0.0495941
1085.49	-36376	-7972.73	15.8403	-0.105249	-0.635237	-0.0445282
1085.51	-36376.1	-7973.01	15.8385	-0.108383	-0.615818	-0.040648
1085.52	-36376.2	-7973.21	15.8349	-0.111774	-0.598216	-0.0375456
1085.54	-36376.3	-7973.5	15.8312	-0.115144	-0.577508	-0.0340564
1085.56	-36376.4	-7973.77	15.8297	-0.118908	-0.552133	-0.031146
1085.57	-36376.5	-7973.97	15.8304	-0.120299	-0.533047	-0.0302825
1085.59	-36376.6	-7974.26	15.8281	-0.119687	-0.517865	-0.031121
1085.61	-36376.7	-7974.53	15.8245	-0.121971	-0.506963	-0.0324187
1085.62	-36376.8	-7974.73	15.8209	-0.12552	-0.494744	-0.0326786
1085.64	-36376.9	-7975.03	15.8198	-0.128947	-0.482894	-0.0332284
1085.66	-36377	-7975.28	15.8203	-0.132393	-0.472928	-0.0358637
1085.68	-36377	-7975.48	15.8178	-0.135593	-0.463059	-0.0405934
1085.69	-36377.1	-7975.79	15.8142	-0.139389	-0.452298	-0.0480572
1085.71	-36377.2	-7976.03	15.8105	-0.140221	-0.444536	-0.0568356
1085.73	-36377.3	-7976.25	15.8102	-0.139681	-0.440511	-0.0647604
1085.74	-36377.4	-7976.55	15.8074	-0.142642	-0.439716	-0.071154
1085.76	-36377.5	-7976.8	15.804	-0.146052	-0.442686	-0.073713
1085.78	-36377.6	-7977	15.8003	-0.14962	-0.446029	-0.0767199
1085.8	-36377.7	-7977.32	15.8001	-0.150062	-0.449726	-0.0801432
1085.81	-36377.8	-7977.55	15.7971	-0.149983	-0.450111	-0.0845294
1085.83	-36377.8	-7977.77	15.7938	-0.150004	-0.449824	-0.0869722
1085.85	-36377.9	-7978.06	15.7902	-0.149999	-0.452884	-0.0881681
1085.86	-36378	-7978.31	15.7901	-0.15	-0.456447	-0.0882436
1085.88	-36378.1	-7978.52	15.7869	-0.15	-0.459889	-0.0882331
1085.9	-36378.2	-7978.84	15.7833	-0.15	-0.46	-0.0882353
1085.91	-36378.3	-7979.06	15.78	-0.15	-0.46	-0.0882353
1085.93	-36378.4	-7979.28	15.78	-0.15	-0.463333	-0.0882353
1085.95	-36378.5	-7979.6	15.7764	-0.15	-0.466892	-0.0882353
1085.97	-36378.6	-7979.82	15.7731	-0.15	-0.470088	-0.0882353
1085.98	-36378.6	-7980.05	15.7699	-0.15	-0.469977	-0.0882353
1086	-36378.8	-7980.36	15.7698	-0.15	-0.47001	-0.0882353
1086.02	-36378.8	-7980.57	15.7662	-0.15	-0.470001	-0.0882353
1086.03	-36378.9	-7980.81	15.7629	-0.15	-0.469984	-0.0882353
1086.05	-36379	-7981.12	15.7599	-0.15	-0.470094	-0.0882353
1086.07	-36379.1	-7981.32	15.7597	-0.15	-0.469623	-0.0882353
1086.08	-36379.2	-7981.57	15.756	-0.15	-0.46602	-0.0882353
1086.1	-36379.3	-7981.88	15.7524	-0.15	-0.462416	-0.0882353
1086.12	-36379.4	-7982.08	15.7499	-0.15	-0.459754	-0.0882353
