# Supplementary material for: Extraction of driving behavior primitives considering driver expectation and vehicle dynamics
Source: PLoS One. 2025 Dec 31;20(12):e0340123. doi: 10.1371/journal.pone.0340123 (PMC12755792; doi:10.1371/journal.pone.0340123)
Supplement: S2 File — The dataset utilized in this study is organized into two main folders, categorizing driving scenarios into straight driving and turning maneuvers. These folders contain the raw, unprocessed behavioral data. For a detailed description of the variables and format within the.xlsx files, please refer to the accompanying readme.txt file. (ZIP) [file pone.0340123.s002.zip › DataSetForPimitiveExaction-2/turning/g10_w_16.xlsx]

## Sheet: Sheet1
1091.97	-36403.4	-8068.22	15.8505	0.462472	0.275097	-1.128
1091.98	-36403.5	-8068.44	15.8571	0.442316	0.290781	-1.11811
1092	-36403.5	-8068.7	15.8641	0.432676	0.309117	-1.10941
1092.02	-36403.6	-8069	15.871	0.42996	0.333314	-1.10777
1092.03	-36403.6	-8069.23	15.8813	0.429767	0.36804	-1.10655
1092.05	-36403.7	-8069.49	15.8914	0.426001	0.410877	-1.10403
1092.07	-36403.8	-8069.79	15.8978	0.422744	0.454953	-1.10076
1092.09	-36403.8	-8070.01	15.9045	0.419491	0.505991	-1.09731
1092.1	-36403.9	-8070.28	15.9121	0.415233	0.55902	-1.0925
1092.12	-36404	-8070.58	15.9225	0.408711	0.607093	-1.08454
1092.14	-36404	-8070.8	15.9318	0.393975	0.657223	-1.0645
1092.15	-36404.1	-8071.07	15.9388	0.352476	0.721737	-1.02337
1092.17	-36404.2	-8071.37	15.9445	0.287401	0.780495	-0.955161
1092.19	-36404.2	-8071.58	15.9478	0.179166	0.834933	-0.851724
1092.2	-36404.3	-8071.86	15.9503	0.0349935	0.884933	-0.717014
1092.22	-36404.4	-8072.15	15.9501	-0.112367	0.939386	-0.57917
1092.24	-36404.4	-8072.37	15.9492	-0.255392	0.998561	-0.443577
1092.26	-36404.5	-8072.65	15.9443	-0.376233	1.05318	-0.32478
1092.27	-36404.6	-8072.93	15.9362	-0.467106	1.09189	-0.239179
1092.29	-36404.6	-8073.15	15.9256	-0.528459	1.12869	-0.178245
1092.31	-36404.7	-8073.44	15.9152	-0.564018	1.1712	-0.14123
1092.32	-36404.8	-8073.72	15.9054	-0.587424	1.21978	-0.118254
1092.34	-36404.9	-8073.94	15.895	-0.611817	1.27168	-0.0962748
1092.36	-36404.9	-8074.23	15.8845	-0.63475	1.32351	-0.0756193
1092.37	-36405	-8074.5	15.8751	-0.651227	1.37278	-0.0599343
1092.39	-36405.1	-8074.72	15.8627	-0.661048	1.42404	-0.0496741
1092.41	-36405.2	-8075.01	15.8487	-0.665388	1.46544	-0.0439326
1092.43	-36405.2	-8075.27	15.8353	-0.668891	1.50336	-0.0409774
1092.44	-36405.3	-8075.5	15.8235	-0.670135	1.54155	-0.0399861
1092.46	-36405.4	-8075.79	15.8138	-0.67023	1.57332	-0.0420787
1092.48	-36405.4	-8076.04	15.8015	-0.668039	1.60048	-0.0469537
1092.49	-36405.5	-8076.31	15.7881	-0.664528	1.62996	-0.0527858
1092.51	-36405.6	-8076.58	15.7744	-0.66091	1.67299	-0.0562813
1092.53	-36405.7	-8076.79	15.7634	-0.659796	1.71895	-0.0563159
1092.54	-36405.8	-8077.09	15.7531	-0.66005	1.75707	-0.0533121
1092.56	-36405.8	-8077.35	15.7431	-0.659968	1.78645	-0.0505956
1092.58	-36405.9	-8077.55	15.7308	-0.660078	1.80751	-0.0492185
1092.6	-36406	-8077.86	15.7167	-0.659759	1.82846	-0.0489834
1092.61	-36406.1	-8078.11	15.7028	-0.662437	1.84815	-0.0490293
1092.63	-36406.1	-8078.32	15.6923	-0.665832	1.87365	-0.0490175
1092.65	-36406.2	-8078.63	15.6818	-0.669575	1.8971	-0.0490188
1092.66	-36406.3	-8078.87	15.672	-0.670111	1.90868	-0.0490248
1092.68	-36406.4	-8079.1	15.6584	-0.669969	1.91589	-0.0490052
1092.7	-36406.5	-8079.4	15.6449	-0.670053	1.92242	-0.0490755
1092.71	-36406.5	-8079.63	15.6315	-0.669819	1.92973	-0.0480622
1092.73	-36406.6	-8079.86	15.6206	-0.673108	1.92693	-0.0469458
1092.75	-36406.7	-8080.16	15.6106	-0.676448	1.92363	-0.0447515
1092.76	-36406.8	-8080.39	15.6007	-0.679923	1.91696	-0.0436989
1092.78	-36406.9	-8080.6	15.5875	-0.679904	1.91646	-0.0404593
1092.8	-36407	-8080.92	15.5733	-0.683333	1.92333	-0.0392157
1092.82	-36407	-8081.14	15.56	-0.683333	1.93667	-0.0392157
1092.83	-36407.1	-8081.38	15.5494	-0.68318	1.94716	-0.0438094
1092.85	-36407.2	-8081.67	15.5394	-0.679996	1.95361	-0.045817
1092.87	-36407.3	-8081.88	15.5293	-0.683571	1.95681	-0.0456154
1092.88	-36407.4	-8082.11	15.5158	-0.686897	1.96032	-0.0423536
1092.9	-36407.5	-8082.42	15.5017	-0.690099	1.96757	-0.0396476
1092.92	-36407.5	-8082.62	15.4886	-0.690274	1.97387	-0.0303389
1092.93	-36407.6	-8082.87	15.4782	-0.693634	1.97167	-0.0145798
1092.95	-36407.7	-8083.17	15.4683	-0.693278	1.95229	0.0175623
1092.97	-36407.8	-8083.37	15.4579	-0.693256	1.92538	0.0692064
1092.99	-36407.9	-8083.6	15.4442	-0.69372	1.90338	0.156399
1093	-36408	-8083.9	15.43	-0.69767	1.89188	0.270614
1093.02	-36408.1	-8084.1	15.4176	-0.700224	1.88937	0.385905
1093.04	-36408.2	-8084.35	15.407	-0.699943	1.88593	0.494932
1093.05	-36408.3	-8084.64	15.3927	-0.700018	1.88163	0.59214
1093.07	-36408.4	-8084.84	15.3791	-0.699996	1.87466	0.666798
1093.09	-36408.4	-8085.1	15.366	-0.700001	1.86686	0.726431
1093.11	-36408.6	-8085.37	15.3568	-0.7	1.85579	0.766578
1093.12	-36408.6	-8085.57	15.3456	-0.7	1.84055	0.795315
1093.14	-36408.7	-8085.82	15.3317	-0.7	1.81747	0.813944
1093.16	-36408.8	-8086.1	15.3175	-0.7	1.78664	0.825074
1093.17	-36408.9	-8086.3	15.3057	-0.7	1.75233	0.831234
1093.19	-36409	-8086.56	15.2956	-0.7	1.71239	0.836973
1093.21	-36409.1	-8086.83	15.2854	-0.699999	1.67301	0.845311
1093.22	-36409.2	-8087.02	15.2741	-0.700006	1.64351	0.855764
1093.24	-36409.3	-8087.29	15.2599	-0.69998	1.61924	0.867192
1093.26	-36409.4	-8087.55	15.2462	-0.700082	1.60133	0.877884
1093.28	-36409.5	-8087.74	15.233	-0.699693	1.582	0.887526
1093.29	-36409.6	-8088.01	15.2192	-0.701674	1.55512	0.897187
1093.31	-36409.7	-8088.27	15.2051	-0.705297	1.52728	0.905638
1093.33	-36409.8	-8088.46	15.1939	-0.708896	1.50245	0.911843
1093.34	-36409.9	-8088.74	15.1841	-0.7102	1.4812	0.91686
1093.36	-36410	-8088.99	15.1715	-0.709945	1.45635	0.919928
1093.38	-36410.1	-8089.17	15.1582	-0.710013	1.42964	0.921286
1093.39	-36410.2	-8089.45	15.1438	-0.710002	1.40119	0.92168
1093.41	-36410.3	-8089.7	15.133	-0.709981	1.37856	0.920918
1093.43	-36410.4	-8089.89	15.1209	-0.710074	1.36124	0.919034
1093.45	-36410.5	-8090.17	15.1067	-0.709761	1.34681	0.916538
1093.46	-36410.6	-8090.4	15.0928	-0.712432	1.33048	0.91588
1093.48	-36410.7	-8090.59	15.0826	-0.715849	1.31626	0.91768
1093.5	-36410.8	-8090.88	15.0692	-0.719521	1.30467	0.92019
1093.51	-36410.9	-8091.11	15.0557	-0.720319	1.30059	0.920656
1093.53	-36411	-8091.31	15.0422	-0.717322	1.29282	0.918833
1093.55	-36411.1	-8091.59	15.0311	-0.713777	1.27023	0.915405
1093.56	-36411.2	-8091.81	15.0213	-0.710221	1.23496	0.913055
1093.58	-36411.3	-8092.01	15.0083	-0.709984	1.18892	0.911786
1093.6	-36411.4	-8092.29	14.9941	-0.70992	1.14271	0.912739
1093.62	-36411.5	-8092.51	14.9808	-0.713114	1.09605	0.914911
1093.63	-36411.6	-8092.7	14.9675	-0.716448	1.04957	0.917952
1093.65	-36411.7	-8093	14.9533	-0.72	0.996667	0.920479
1093.67	-36411.8	-8093.2	14.94	-0.72	0.943333	0.921569
1093.68	-36411.9	-8093.41	14.93	-0.72	0.896667	1.04031
1093.7	-36412	-8093.7	14.9158	-0.720009	0.850928	1.27903
1093.72	-36412.1	-8093.9	14.9025	-0.71996	0.818485	1.48066
1093.73	-36412.2	-8094.11	14.8893	-0.720151	0.799191	1.4175
1093.75	-36412.3	-8094.39	14.8786	-0.723524	0.788925	1.15316
1093.77	-36412.4	-8094.59	14.8651	-0.723376	0.778621	0.97129
1093.79	-36412.5	-8094.8	14.8516	-0.722965	0.760226	0.960532
1093.8	-36412.6	-8095.08	14.838	-0.720085	0.732876	1.03128
1093.82	-36412.7	-8095.28	14.828	-0.724024	0.717012	1.04628
1093.84	-36412.8	-8095.5	14.8141	-0.727349	0.701483	1.03122
1093.85	-36412.9	-8095.78	14.8001	-0.73027	0.695015	1.01125
1093.87	-36413	-8095.96	14.7869	-0.729988	0.689466	0.996174
1093.89	-36413.1	-8096.19	14.7734	-0.729781	0.690207	0.978452
1093.9	-36413.2	-8096.46	14.7591	-0.73112	0.70413	0.958438
1093.92	-36413.3	-8096.64	14.747	-0.725241	0.69046	0.934396
1093.94	-36413.4	-8096.87	14.7361	-0.705623	0.660253	0.906101
1093.95	-36413.6	-8097.14	14.7219	-0.679475	0.713517	0.865043
1093.97	-36413.6	-8097.32	14.7083	-0.620687	0.787914	0.809318
1093.99	-36413.7	-8097.56	14.697	-0.526109	0.88459	0.72352
1094.01	-36413.9	-8097.82	14.6904	-0.398871	0.897422	0.621016
1094.02	-36413.9	-8098	14.6851	-0.282936	0.921846	0.522497
1094.04	-36414.1	-8098.25	14.6817	-0.171279	0.934589	0.429168
1094.06	-36414.2	-8098.51	14.6798	-0.0740454	0.944665	0.348559
1094.07	-36414.3	-8098.68	14.6798	-0.00312536	0.954881	0.288147
1094.09	-36414.4	-8098.93	14.6814	0.0513637	0.963733	0.240685
1094.11	-36414.5	-8099.18	14.6852	0.0931274	0.969027	0.208288
1094.12	-36414.6	-8099.35	14.6884	0.118309	0.969849	0.189877
1094.14	-36414.7	-8099.61	14.6919	0.134879	0.971748	0.183096
1094.16	-36414.8	-8099.86	14.6953	0.144748	0.974821	0.183932
1094.18	-36414.9	-8100.04	14.6986	0.148446	0.982081	0.187459
1094.19	-36415	-8100.29	14.7022	0.15378	0.992758	0.187779
1094.21	-36415.1	-8100.53	14.7051	0.162684	1.00519	0.181827
1094.23	-36415.2	-8100.71	14.7111	0.175344	1.01836	0.171827
1094.24	-36415.4	-8100.97	14.7155	0.187104	1.03436	0.160152
1094.26	-36415.5	-8101.2	14.7215	0.197001	1.05419	0.149788
1094.28	-36415.6	-8101.38	14.7255	0.207225	1.07366	0.140779
1094.3	-36415.7	-8101.66	14.7318	0.215377	1.09753	0.133221
1094.31	-36415.8	-8101.87	14.7358	0.219338	1.12082	0.128297
1094.33	-36415.9	-8102.05	14.7419	0.222514	1.14921	0.124969
1094.35	-36416	-8102.33	14.7459	0.226002	1.18095	0.121474
1094.36	-36416.1	-8102.55	14.7523	0.229624	1.2141	0.119022
1094.38	-36416.2	-8102.73	14.7559	0.230108	1.24736	0.117779
1094.4	-36416.4	-8103.01	14.7626	0.229943	1.28238	0.117548
1094.41	-36416.5	-8103.22	14.7662	0.230162	1.31911	0.119471
1094.43	-36416.6	-8103.4	14.7727	0.227119	1.35531	0.123487
1094.45	-36416.7	-8103.68	14.7764	0.223553	1.39764	0.130347
1094.47	-36416.8	-8103.88	14.7829	0.220108	1.43166	0.13489
1094.48	-36416.9	-8104.08	14.7896	0.219972	1.45842	0.137197
1094.5	-36417	-8104.35	14.7967	0.22	1.48667	0.137255
1094.52	-36417.1	-8104.55	14.8	0.22	1.51667	0.137255
1094.53	-36417.2	-8104.75	14.8033	0.22	1.55	0.137255
1094.55	-36417.4	-8105.02	14.8104	0.22	1.57441	0.136066
1094.57	-36417.5	-8105.22	14.8171	0.219999	1.58719	0.13382
1094.58	-36417.6	-8105.42	14.8236	0.220005	1.59362	0.130513
1094.6	-36417.7	-8105.7	14.8273	0.219961	1.5968	0.127048
1094.62	-36417.8	-8105.88	14.8339	0.220147	1.59666	0.123832
1094.63	-36418	-8106.09	14.8373	0.219451	1.5919	0.118899
1094.65	-36418.1	-8106.35	14.8444	0.223178	1.58969	0.11685
1094.67	-36418.2	-8106.46	14.8467	0.207953	1.56801	0.0997163
1094.69	-36418.2	-8106.51	14.8525	0.267134	1.63721	-0.0540539
1094.7	-36418.2	-8106.55	14.8699	0.668758	2.08227	-0.295497
1094.72	-36418.3	-8106.81	14.8747	0.871772	2.17193	-0.424763
1094.74	-36418.6	-8107.2	14.8746	0.907003	2.04286	-0.463969
1094.75	-36418.8	-8107.61	14.8815	0.89703	1.96635	-0.46673
1094.77	-36418.9	-8107.9	14.9039	0.91162	2.13132	-0.46241
1094.79	-36419	-8108.11	14.9161	0.583092	2.04717	-0.280035
1094.81	-36419.2	-8108.3	14.917	0.185742	2.12696	-0.0472755
1094.82	-36419.3	-8108.56	14.9141	0.210136	2.11242	0.00703282
1094.84	-36419.4	-8108.77	14.9129	0.339474	1.82275	-0.0746924
1094.86	-36419.5	-8108.97	14.916	0.360682	1.58585	-0.138707
1094.87	-36419.7	-8109.23	14.9194	0.32865	1.45174	-0.153156
1094.89	-36419.8	-8109.43	14.9228	0.309102	1.4013	-0.156576
1094.91	-36419.9	-8109.63	14.9261	0.292111	1.41093	-0.168309
1094.92	-36420.1	-8109.88	14.9325	0.275433	1.42597	-0.180632
1094.94	-36420.2	-8110.09	14.939	0.255634	1.41975	-0.190712
1094.96	-36420.3	-8110.29	14.9493	0.237709	1.3795	-0.197912
1094.97	-36420.4	-8110.55	14.9596	0.220759	1.33273	-0.203377
1094.99	-36420.6	-8110.74	14.9662	0.213473	1.29161	-0.209787
1095.01	-36420.7	-8110.95	14.9767	0.213333	1.28333	-0.218954
1095.03	-36420.8	-8111.21	14.9833	0.216667	1.31	-0.230937
1095.04	-36420.9	-8111.4	14.9933	0.226667	1.36333	-0.245098
1095.06	-36421.1	-8111.6	15.0005	0.240952	1.43402	-0.262383
1095.08	-36421.2	-8111.86	15.0106	0.257577	1.49302	-0.275088
1095.09	-36421.3	-8112.05	15.0206	0.270666	1.53531	-0.28118
1095.11	-36421.5	-8112.27	15.031	0.281244	1.55837	-0.279409
1095.13	-36421.6	-8112.52	15.0374	0.290949	1.5677	-0.27245
1095.14	-36421.7	-8112.71	15.0442	0.297379	1.57788	-0.263666
1095.16	-36421.9	-8112.92	15.0512	0.304979	1.5832	-0.255948
1095.18	-36422	-8113.18	15.058	0.314958	1.56895	-0.252561
1095.2	-36422.1	-8113.36	15.064	0.3258	1.53261	-0.254357
1095.21	-36422.3	-8113.58	15.0681	0.338825	1.4907	-0.25789
1095.23	-36422.4	-8113.83	15.0743	0.344997	1.45535	-0.258994
1095.25	-36422.5	-8114.01	15.078	0.350513	1.40957	-0.252505
1095.26	-36422.7	-8114.24	15.0854	0.349841	1.33832	-0.238343
1095.28	-36422.8	-8114.48	15.0919	0.350042	1.26531	-0.221423
1095.3	-36422.9	-8114.66	15.0988	0.349989	1.191	-0.204364
1095.32	-36423.1	-8114.89	15.1056	0.350003	1.11994	-0.190721
1095.33	-36423.2	-8115.13	15.1131	0.349999	1.05827	-0.183756
1095.35	-36423.4	-8115.31	15.124	0.35	1.00128	-0.185781
1095.37	-36423.5	-8115.55	15.1331	0.35	0.955591	-0.195264
1095.38	-36423.6	-8115.79	15.1393	0.349999	0.920487	-0.207632
1095.4	-36423.8	-8115.97	15.146	0.350004	0.900446	-0.219468
1095.42	-36423.9	-8116.2	15.1545	0.349981	0.896999	-0.230355
1095.43	-36424.1	-8116.44	15.1646	0.35007	0.903809	-0.239358
1095.45	-36424.2	-8116.62	15.1752	0.349751	0.917799	-0.248471
1095.47	-36424.3	-8116.86	15.1838	0.351529	0.936707	-0.256746
1095.49	-36424.5	-8117.09	15.1902	0.355073	0.960152	-0.265259
1095.5	-36424.6	-8117.27	15.1968	0.358783	0.988331	-0.275956
1095.52	-36424.8	-8117.52	15.206	0.360261	1.01636	-0.289658
1095.54	-36424.9	-8117.74	15.2141	0.359925	1.03889	-0.306214
1095.55	-36425	-8117.92	15.2208	0.360037	1.0577	-0.325374
1095.57	-36425.2	-8118.16	15.2275	0.359912	1.07037	-0.34335
1095.59	-36425.3	-8118.38	15.2361	0.360313	1.07839	-0.3568
1095.6	-36425.4	-8118.57	15.2472	0.35787	1.08001	-0.366198
1095.62	-36425.6	-8118.82	15.2549	0.354243	1.08228	-0.371593
1095.64	-36425.7	-8119.03	15.2613	0.351044	1.08391	-0.374169
1095.66	-36425.9	-8119.22	15.2684	0.347406	1.07938	-0.375798
1095.67	-36426	-8119.47	15.2751	0.344439	1.06218	-0.374304
1095.69	-36426.2	-8119.68	15.2818	0.338055	1.03699	-0.37136
1095.71	-36426.3	-8119.87	15.2885	0.334065	1.00522	-0.365957
1095.72	-36426.5	-8120.12	15.2984	0.327833	0.980545	-0.360558
1095.74	-36426.6	-8120.32	15.3056	0.321646	0.955489	-0.352617
1095.76	-36426.7	-8120.52	15.3125	0.308436	0.918613	-0.340456
1095.77	-36426.9	-8120.77	15.3193	0.294855	0.869378	-0.324579
1095.79	-36427	-8120.97	15.3258	0.281555	0.819151	-0.303653
1095.81	-36427.2	-8121.17	15.333	0.267644	0.772338	-0.274268
1095.83	-36427.3	-8121.43	15.3364	0.247935	0.741367	-0.23961
1095.84	-36427.5	-8121.62	15.343	0.224896	0.723904	-0.201704
1095.86	-36427.6	-8121.82	15.3467	0.196667	0.72	-0.16122
1095.88	-36427.8	-8122.07	15.3533	0.173333	0.72	-0.126362
1095.89	-36427.9	-8122.26	15.3567	0.146667	0.72	-0.0991285
1095.91	-36428	-8122.46	15.3637	0.114834	0.720062	-0.0820721
1095.93	-36428.2	-8122.72	15.3669	0.0848841	0.723723	-0.0750075
1095.94	-36428.3	-8122.91	15.3701	0.0550428	0.734133	-0.0817047
1095.96	-36428.5	-8123.12	15.37	0.0307033	0.748097	-0.11837
1095.98	-36428.7	-8123.37	15.37	0.0114621	0.757714	-0.19128
1095.99	-36428.8	-8123.55	15.37	-0.00137906	0.768114	-0.295457
1096.01	-36428.9	-8123.76	15.37	-0.0113943	0.782845	-0.407597
1096.03	-36429.1	-8124.02	15.3699	-0.0178549	0.799627	-0.499101
1096.05	-36429.2	-8124.19	15.3704	-0.0242274	0.816301	-0.568906
1096.06	-36429.4	-8124.41	15.3742	-0.0270576	0.834667	-0.621598
1096.08	-36429.6	-8124.66	15.3776	-0.0258162	0.854275	-0.656568
1096.1	-36429.7	-8124.84	15.3802	-0.0171851	0.870237	-0.687231
1096.11	-36429.8	-8125.06	15.3799	-0.00181823	0.883395	-0.719481
1096.13	-36430	-8125.3	15.38	0.0148216	0.892255	-0.749439
1096.15	-36430.1	-8125.48	15.38	0.0319676	0.898096	-0.778682
1096.16	-36430.3	-8125.7	15.3798	0.0486189	0.900153	-0.80471
1096.18	-36430.5	-8125.95	15.3809	0.060463	0.900451	-0.824507
1096.2	-36430.6	-8126.12	15.3846	0.0696661	0.906333	-0.838621
1096.22	-36430.7	-8126.35	15.3883	0.0745664	0.919435	-0.847596
1096.23	-36430.9	-8126.58	15.39	0.0799828	0.938845	-0.854589
1096.25	-36431	-8126.76	15.3912	0.0918724	0.964544	-0.864356
1096.27	-36431.2	-8126.99	15.3947	0.109281	0.994363	-0.87751
1096.28	-36431.4	-8127.22	15.3997	0.128009	1.02228	-0.891571
1096.3	-36431.5	-8127.4	15.4053	0.145334	1.04045	-0.906629
1096.32	-36431.7	-8127.63	15.4083	0.159524	1.05473	-0.91888
1096.34	-36431.8	-8127.86	15.4119	0.166546	1.07527	-0.92439
1096.35	-36431.9	-8128.03	15.4149	0.162088	1.11224	-0.920838
1096.37	-36432.1	-8128.27	15.4207	0.148837	1.15077	-0.910481
1096.39	-36432.3	-8128.49	15.4256	0.135286	1.18104	-0.897626
1096.4	-36432.4	-8128.67	15.4287	0.123521	1.21036	-0.884011
1096.42	-36432.6	-8128.91	15.4322	0.113609	1.23589	-0.870394
1096.44	-36432.7	-8129.12	15.4354	0.103251	1.25464	-0.8588
1096.45	-36432.9	-8129.31	15.4393	0.0953488	1.26929	-0.84877
1096.47	-36433.1	-8129.54	15.4399	0.0882177	1.28273	-0.842432
1096.49	-36433.2	-8129.75	15.4421	0.0847304	1.29623	-0.836582
1096.51	-36433.3	-8129.94	15.4458	0.076231	1.30784	-0.828272
1096.52	-36433.5	-8130.18	15.4495	0.0636101	1.31543	-0.815229
1096.54	-36433.7	-8130.38	15.4499	0.0451321	1.31951	-0.798559
1096.56	-36433.8	-8130.56	15.4526	0.0235065	1.32026	-0.778857
1096.57	-36434	-8130.81	15.4561	0.00595994	1.31741	-0.764096
1096.59	-36434.1	-8131.01	15.4596	-0.00781201	1.31176	-0.76049
1096.61	-36434.3	-8131.19	15.4601	-0.0189804	1.29841	-0.773059
1096.62	-36434.5	-8131.44	15.46	-0.0259035	1.2849	-0.800096
1096.64	-36434.6	-8131.63	15.46	-0.0326932	1.2691	-0.836104
1096.66	-36434.8	-8131.82	15.46	-0.0364698	1.24484	-0.87982
1096.68	-36435	-8132.07	15.46	-0.0398861	1.22125	-0.918491
1096.69	-36435.1	-8132.25	15.46	-0.0400301	1.20116	-0.949275
1096.71	-36435.2	-8132.45	15.46	-0.04	1.18	-0.978214
1096.73	-36435.4	-8132.69	15.46	-0.04	1.15333	-1.00871
1096.74	-36435.6	-8132.87	15.46	-0.04	1.12333	-1.04793
1096.76	-36435.7	-8133.07	15.46	-0.0398963	1.09874	-1.09549
1096.78	-36435.9	-8133.31	15.46	-0.036439	1.07884	-1.14573
1096.79	-36436.1	-8133.49	15.46	-0.0292136	1.05886	-1.20065
1096.81	-36436.2	-8133.7	15.4602	-0.0112033	1.04154	-1.26202
1096.83	-36436.4	-8133.93	15.4637	0.00529647	1.02866	-1.32212
1096.85	-36436.6	-8134.11	15.4671	0.021778	1.01907	-1.39133
1096.86	-36436.7	-8134.31	15.4702	0.0358682	1.0121	-1.47335
1096.88	-36436.9	-8134.56	15.47	0.0483002	1.00575	-1.55393
1096.9	-36437	-8134.73	15.4699	0.0487762	1.00325	-1.62331
1096.91	-36437.2	-8134.93	15.4705	0.0309247	1.00951	-1.67246
1096.93	-36437.4	-8135.17	15.4741	0.00403602	1.02209	-1.69493
1096.95	-36437.5	-8135.32	15.4777	-0.0250338	1.04767	-1.68901
1096.96	-36437.7	-8135.5	15.4796	-0.0873993	1.10513	-1.6419
1096.98	-36437.9	-8135.8	15.4757	-0.193562	1.15097	-1.55409
1097	-36438	-8135.96	15.4715	-0.325816	1.18545	-1.43639
1097.01	-36438.2	-8136.18	15.4643	-0.456628	1.1942	-1.3176
1097.03	-36438.4	-8136.4	15.4571	-0.547465	1.21468	-1.2241
1097.05	-36438.5	-8136.57	15.4452	-0.624411	1.23818	-1.14679
1097.07	-36438.7	-8136.79	15.4311	-0.672811	1.25612	-1.05363
1097.08	-36438.9	-8137	15.4176	-0.700353	1.26864	-0.911273
1097.1	-36439	-8137.17	15.4056	-0.720994	1.28234	-0.688788
1097.12	-36439.2	-8137.39	15.394	-0.738028	1.29751	-0.438076
1097.13	-36439.4	-8137.61	15.3804	-0.75343	1.31505	-0.239649
1097.15	-36439.5	-8137.78	15.3667	-0.765123	1.32872	-0.102035
1097.17	-36439.7	-8138	15.3528	-0.77553	1.33892	-0.020948
1097.18	-36439.9	-8138.21	15.3397	-0.783958	1.3468	0.0244326
1097.2	-36440	-8138.37	15.3259	-0.788985	1.35532	0.0522736
1097.22	-36440.2	-8138.6	15.3119	-0.790121	1.36612	0.0670711
1097.24	-36440.4	-8138.8	15.2997	-0.790275	1.37544	0.0719787
1097.25	-36440.5	-8138.97	15.2808	-0.788059	1.38823	0.09004
1097.27	-36440.7	-8139.17	15.2633	-0.784991	1.40145	0.117784
1097.29	-36440.9	-8139.37	15.2535	-0.783762	1.41253	0.14825
1097.3	-36441	-8139.59	15.2421	-0.782209	1.42528	0.19468
1097.32	-36441.2	-8139.8	15.2277	-0.780366	1.44132	0.257456
1097.34	-36441.4	-8139.99	15.2133	-0.779668	1.46056	0.328203
1097.36	-36441.5	-8140.16	15.1998	-0.779925	1.48166	0.401226
1097.37	-36441.7	-8140.35	15.1865	-0.780094	1.50282	0.472557
1097.39	-36441.9	-8140.55	15.1732	-0.780021	1.5246	0.538844
1097.41	-36442.1	-8140.76	15.1596	-0.779972	1.54835	0.597326
1097.42	-36442.3	-8140.97	15.1458	-0.779994	1.57257	0.647669
1097.44	-36442.4	-8141.15	15.1319	-0.780024	1.59466	0.69079
1097.46	-36442.6	-8141.32	15.1183	-0.780007	1.61445	0.727975
1097.47	-36442.7	-8141.5	15.1049	-0.779929	1.63255	0.760798
1097.49	-36442.9	-8141.71	15.0916	-0.779974	1.64834	0.791596
1097.51	-36443.1	-8141.92	15.078	-0.780257	1.66085	0.822644
1097.53	-36443.3	-8142.12	15.0641	-0.780049	1.66961	0.854331
1097.54	-36443.4	-8142.29	15.0503	-0.778625	1.67417	0.886229
1097.56	-36443.6	-8142.46	15.0367	-0.776667	1.67333	0.917211
1097.58	-36443.8	-8142.65	15.0233	-0.775	1.66611	0.946288
1097.59	-36443.9	-8142.85	15.01	-0.773333	1.65333	0.973856
1097.61	-36444.1	-8143.05	14.9964	-0.771375	1.63664	1.0004
1097.63	-36444.3	-8143.24	14.9825	-0.769951	1.61899	1.02538
1097.64	-36444.5	-8143.41	14.9687	-0.769744	1.60237	1.04817
1097.66	-36444.6	-8143.58	14.9551	-0.770025	1.58437	1.06876
1097.68	-36444.8	-8143.77	14.9418	-0.770069	1.56311	1.08735
1097.7	-36445	-8143.96	14.9284	-0.769993	1.54074	1.10432
1097.71	-36445.2	-8144.16	14.9147	-0.769983	1.51889	1.11996
1097.73	-36445.3	-8144.35	14.9009	-0.770002	1.49571	1.13422
1097.75	-36445.5	-8144.52	14.8871	-0.770002	1.4708	1.14702
1097.76	-36445.7	-8144.69	14.8735	-0.770001	1.44862	1.15828
1097.78	-36445.8	-8144.87	14.8602	-0.770009	1.43156	1.1682
1097.8	-36446	-8145.07	14.8468	-0.769992	1.4164	1.17758
1097.81	-36446.2	-8145.27	14.8331	-0.769964	1.40082	1.18678
1097.83	-36446.4	-8145.45	14.8193	-0.770039	1.38565	1.19514
1097.85	-36446.6	-8145.61	14.8055	-0.770134	1.3717	1.20245
1097.87	-36446.7	-8145.78	14.7919	-0.769822	1.35898	1.20947
1097.88	-36446.9	-8145.96	14.7786	-0.769481	1.34726	1.21692
1097.9	-36447.1	-8146.16	14.7652	-0.770728	1.33611	1.22534
1097.92	-36447.3	-8146.35	14.7515	-0.775216	1.32558	1.23555
1097.93	-36447.5	-8146.53	14.7376	-0.784461	1.31644	1.24884
1097.95	-36447.6	-8146.68	14.7238	-0.79828	1.30815	1.2656
1097.97	-36447.8	-8146.85	14.7105	-0.814432	1.29849	1.28501
1097.98	-36448	-8147.04	14.6973	-0.832469	1.28674	1.3067
1098	-36448.2	-8147.23	14.6832	-0.853946	1.27381	1.33085
1098.02	-36448.3	-8147.42	14.6677	-0.878333	1.25872	1.35729
1098.04	-36448.5	-8147.59	14.651	-0.902846	1.23856	1.38544
1098.05	-36448.7	-8147.74	14.6336	-0.92673	1.21389	1.41423
1098.07	-36448.8	-8147.91	14.617	-0.951068	1.18848	1.44222
1098.09	-36449	-8148.09	14.6005	-0.974609	1.16361	1.46877
1098.1	-36449.2	-8148.28	14.5824	-0.994317	1.13856	1.49395
1098.12	-36449.4	-8148.47	14.5632	-1.00915	1.11446	1.51793
1098.14	-36449.6	-8148.63	14.5453	-1.0199	1.09378	1.54093
1098.15	-36449.7	-8148.78	14.5284	-1.02984	1.07738	1.56324
1098.17	-36449.9	-8148.95	14.5107	-1.04351	1.06496	1.58525
1098.19	-36450.1	-8149.13	14.4922	-1.06109	1.05565	1.60825
1098.2	-36450.3	-8149.32	14.4735	-1.08042	1.04826	1.63384
1098.22	-36450.5	-8149.5	14.4546	-1.10138	1.0416	1.66126
1098.24	-36450.6	-8149.66	14.4347	-1.12477	1.03462	1.68859
1098.26	-36450.8	-8149.81	14.4138	-1.14913	1.02777	1.71536
1098.27	-36451	-8149.98	14.3923	-1.17234	1.02184	1.74179
1098.29	-36451.1	-8150.16	14.3705	-1.19567	1.0149	1.7678
1098.31	-36451.3	-8150.34	14.3486	-1.22121	1.0044	1.79325
1098.32	-36451.5	-8150.52	14.3261	-1.2471	0.991539	1.81839
1098.34	-36451.7	-8150.67	14.3022	-1.27043	0.978833	1.8435
1098.36	-36451.8	-8150.82	14.2781	-1.29207	0.967298	1.86789
1098.38	-36452	-8150.98	14.2549	-1.31378	0.957495	1.89102
1098.39	-36452.2	-8151.16	14.2314	-1.33541	0.950319	1.91466
1098.41	-36452.4	-8151.34	14.2062	-1.35711	0.946254	1.94084
1098.43	-36452.6	-8151.52	14.18	-1.38333	0.943333	1.9695
1098.44	-36452.7	-8151.67	14.1542	-1.41772	0.938748	2.00007
1098.46	-36452.9	-8151.82	14.1285	-1.45553	0.929245	2.03246
1098.48	-36453.1	-8151.98	14.1023	-1.49194	0.912327	2.06661
1098.49	-36453.3	-8152.15	14.075	-1.52892	0.888419	2.10236
1098.51	-36453.4	-8152.33	14.0463	-1.56847	0.858866	2.1393
1098.53	-36453.6	-8152.5	14.0164	-1.60783	0.826056	2.17646
1098.55	-36453.8	-8152.64	13.9858	-1.64388	0.792646	2.21264
1098.56	-36453.9	-8152.79	13.9544	-1.67511	0.761443	2.24648
1098.58	-36454.1	-8152.95	13.9226	-1.70119	0.734029	2.27697
1098.6	-36454.3	-8153.13	13.8912	-1.72383	0.709013	2.30412
1098.61	-36454.5	-8153.3	13.8606	-1.74395	0.684908	2.32806
1098.63	-36454.7	-8153.45	13.8291	-1.75997	0.661046	2.34883
1098.65	-36454.8	-8153.6	13.7963	-1.77104	0.637047	2.36641
1098.66	-36455	-8153.75	13.764	-1.77864	0.612878	2.38081
1098.68	-36455.2	-8153.91	13.7327	-1.78402	0.589091	2.39249
1098.7	-36455.3	-8154.08	13.7002	-1.78752	0.567177	2.40272
1098.72	-36455.5	-8154.25	13.6657	-1.78944	0.548903	2.41237
1098.73	-36455.7	-8154.4	13.6314	-1.79013	0.5363	2.42142
1098.75	-36455.8	-8154.54	13.5988	-1.79008	0.528251	2.42986
1098.77	-36456	-8154.69	13.5669	-1.79001	0.519052	2.43794
1098.78	-36456.2	-8154.85	13.5353	-1.79008	0.505844	2.44601
1098.8	-36456.4	-8155.02	13.5035	-1.78983	0.489759	2.45459
1098.82	-36456.6	-8155.18	13.4711	-1.78961	0.469931	2.46244
1098.83	-36456.7	-8155.33	13.4372	-1.79072	0.442883	2.46611
1098.85	-36456.9	-8155.46	13.4025	-1.78996	0.410927	2.46158
1098.87	-36457	-8155.61	13.3695	-1.77915	0.382495	2.44432
1098.88	-36457.2	-8155.77	13.3381	-1.74818	0.35979	2.40859
1098.9	-36457.4	-8155.94	13.3066	-1.68593	0.339122	2.34797
1098.92	-36457.6	-8156.1	13.2755	-1.5906	0.320064	2.26436
1098.94	-36457.7	-8156.24	13.2471	-1.46941	0.305203	2.16728
1098.95	-36457.9	-8156.38	13.2218	-1.33455	0.293823	2.06466
1098.97	-36458	-8156.53	13.1984	-1.20168	0.282687	1.96298
1098.99	-36458.2	-8156.68	13.177	-1.08317	0.27087	1.86947
1099	-36458.4	-8156.84	13.1582	-0.988373	0.259011	1.79111
1099.02	-36458.6	-8157	13.1414	-0.917299	0.246993	1.72528
1099.04	-36458.7	-8157.14	13.1254	-0.863888	0.234344	1.66378
1099.06	-36458.9	-8157.28	13.1101	-0.824263	0.222432	1.60832
1099.07	-36459	-8157.42	13.0962	-0.795737	0.213272	1.56529
1099.09	-36459.2	-8157.57	13.0831	-0.774442	0.205363	1.53216
1099.11	-36459.4	-8157.74	13.0697	-0.756431	0.195857	1.5029
1099.12	-36459.6	-8157.89	13.0558	-0.741996	0.185183	1.47922
1099.14	-36459.7	-8158.03	13.0417	-0.732962	0.175295	1.4656
1099.16	-36459.9	-8158.16	13.0282	-0.727284	0.167418	1.45917
1099.17	-36460	-8158.31	13.0161	-0.721888	0.162339	1.45469
1099.19	-36460.2	-8158.47	13.0047	-0.717115	0.16009	1.45128
1099.21	-36460.4	-8158.63	12.9929	-0.71428	0.160431	1.44913
1099.22	-36460.5	-8158.78	12.9807	-0.713341	0.163109	1.44583
1099.24	-36460.7	-8158.92	12.9685	-0.712438	0.167357	1.43821
