# Supplementary material for: Extraction of driving behavior primitives considering driver expectation and vehicle dynamics
Source: PLoS One. 2025 Dec 31;20(12):e0340123. doi: 10.1371/journal.pone.0340123 (PMC12755792; doi:10.1371/journal.pone.0340123)
Supplement: S2 File — The dataset utilized in this study is organized into two main folders, categorizing driving scenarios into straight driving and turning maneuvers. These folders contain the raw, unprocessed behavioral data. For a detailed description of the variables and format within the.xlsx files, please refer to the accompanying readme.txt file. (ZIP) [file pone.0340123.s002.zip › DataSetForPimitiveExaction-2/turning/g10_w_17.xlsx]

## Sheet: Sheet1
1139.24	-36891.4	-8496.52	16.1841	-0.179639	-0.442158	0.0719473
1139.26	-36891.6	-8496.65	16.1803	-0.195741	-0.465324	0.114796
1139.28	-36891.9	-8496.8	16.1752	-0.211418	-0.487702	0.169701
1139.29	-36892.1	-8496.96	16.1703	-0.225889	-0.511777	0.24426
1139.31	-36892.4	-8497.13	16.1665	-0.237726	-0.540342	0.344842
1139.33	-36892.6	-8497.28	16.1633	-0.246667	-0.57	0.464052
1139.35	-36892.8	-8497.41	16.1599	-0.252877	-0.596734	0.59104
1139.36	-36893	-8497.55	16.1565	-0.256849	-0.621434	0.71753
1139.38	-36893.3	-8497.7	16.1534	-0.259106	-0.645499	0.836615
1139.4	-36893.5	-8497.86	16.1497	-0.260023	-0.667912	0.943814
1139.41	-36893.8	-8498.02	16.1448	-0.260051	-0.687647	1.03582
1139.43	-36894	-8498.18	16.1394	-0.260022	-0.705341	1.11153
1139.45	-36894.2	-8498.32	16.1342	-0.259677	-0.721551	1.17224
1139.46	-36894.4	-8498.46	16.1291	-0.25548	-0.735626	1.22467
1139.48	-36894.6	-8498.61	16.1241	-0.249834	-0.747451	1.27548
1139.5	-36894.9	-8498.77	16.1191	-0.260637	-0.758689	1.329
1139.52	-36895.1	-8498.93	16.1141	-0.29887	-0.769869	1.39234
1139.53	-36895.4	-8499.08	16.1087	-0.353727	-0.778207	1.48005
1139.55	-36895.6	-8499.22	16.1023	-0.42584	-0.782157	1.60012
1139.57	-36895.8	-8499.36	16.0939	-0.545148	-0.783649	1.74521
1139.58	-36896	-8499.51	16.0827	-0.722264	-0.784003	1.91268
1139.6	-36896.3	-8499.68	16.0691	-0.928542	-0.782772	2.11108
1139.62	-36896.5	-8499.85	16.0528	-1.14624	-0.779632	2.33921
1139.63	-36896.7	-8500	16.0321	-1.38277	-0.774763	2.57737
1139.65	-36896.9	-8500.13	16.0066	-1.63113	-0.768163	2.8099
1139.67	-36897.1	-8500.27	15.978	-1.85992	-0.759509	3.02987
1139.68	-36897.4	-8500.43	15.9468	-2.05569	-0.749347	3.23422
1139.7	-36897.6	-8500.6	15.9116	-2.22994	-0.739331	3.42389
1139.72	-36897.8	-8500.76	15.8722	-2.3916	-0.730611	3.60013
1139.74	-36898.1	-8500.9	15.8296	-2.54418	-0.723603	3.76428
1139.75	-36898.3	-8501.04	15.7849	-2.68861	-0.718462	3.91785
1139.77	-36898.5	-8501.18	15.7387	-2.82362	-0.715049	4.06258
1139.79	-36898.7	-8501.34	15.6905	-2.95256	-0.712007	4.20185
1139.8	-36898.9	-8501.51	15.6387	-3.08285	-0.70697	4.34031
1139.82	-36899.2	-8501.66	15.5834	-3.21566	-0.699794	4.47814
1139.84	-36899.4	-8501.8	15.5263	-3.34618	-0.692356	4.61132
1139.86	-36899.6	-8501.94	15.4678	-3.46755	-0.685563	4.73625
1139.87	-36899.8	-8502.08	15.4073	-3.57222	-0.679512	4.85002
1139.89	-36900	-8502.23	15.3454	-3.66112	-0.674642	4.95283
1139.91	-36900.2	-8502.4	15.2828	-3.7407	-0.671454	5.04687
1139.92	-36900.5	-8502.56	15.2192	-3.81335	-0.66815	5.13303
1139.94	-36900.7	-8502.7	15.1531	-3.8787	-0.661692	5.2113
1139.96	-36900.9	-8502.83	15.0858	-3.93715	-0.652369	5.28187
1139.97	-36901.1	-8502.97	15.0192	-3.98975	-0.642083	5.34513
1139.99	-36901.3	-8503.12	14.9526	-4.0387	-0.630005	5.4023
1140.01	-36901.5	-8503.28	14.8838	-4.08626	-0.614336	5.45468
1140.03	-36901.7	-8503.43	14.8127	-4.12978	-0.596484	5.50126
1140.04	-36901.9	-8503.56	14.7404	-4.16482	-0.578809	5.54011
1140.06	-36902.1	-8503.69	14.6684	-4.19082	-0.559269	5.57095
1140.08	-36902.3	-8503.83	14.5981	-4.20906	-0.534766	5.59435
1140.09	-36902.5	-8503.98	14.5283	-4.22202	-0.506725	5.61159
1140.11	-36902.7	-8504.13	14.4569	-4.23218	-0.477787	5.6242
1140.13	-36902.9	-8504.28	14.3843	-4.23966	-0.448415	5.63351
1140.14	-36903.1	-8504.41	14.3115	-4.24408	-0.418625	5.64064
1140.16	-36903.3	-8504.54	14.24	-4.24667	-0.39	5.64597
1140.18	-36903.5	-8504.67	14.1703	-4.24872	-0.363619	5.64975
1140.2	-36903.7	-8504.82	14.1	-4.25	-0.336667	5.65251
1140.21	-36903.9	-8504.97	14.0269	-4.25015	-0.306471	5.65464
1140.23	-36904.1	-8505.12	13.9523	-4.25	-0.274816	5.6558
1140.25	-36904.3	-8505.24	13.878	-4.25023	-0.243823	5.65564
1140.26	-36904.5	-8505.36	13.8048	-4.24989	-0.21302	5.65452
1140.28	-36904.7	-8505.5	13.733	-4.24831	-0.182205	5.65273
1140.3	-36904.9	-8505.64	13.6616	-4.24648	-0.153476	5.64993
1140.31	-36905.1	-8505.79	13.5897	-4.24506	-0.128447	5.64606
1140.33	-36905.3	-8505.92	13.5172	-4.24281	-0.106226	5.64203
1140.35	-36905.4	-8506.04	13.4446	-4.23921	-0.086266	5.63832
1140.37	-36905.6	-8506.16	13.3735	-4.23608	-0.0698778	5.63391
1140.38	-36905.8	-8506.29	13.304	-4.23366	-0.0575955	5.62813
1140.4	-36906	-8506.43	13.233	-4.22825	-0.0478345	5.62148
1140.42	-36906.2	-8506.58	13.1592	-4.21816	-0.0391552	5.61322
1140.43	-36906.4	-8506.71	13.085	-4.20668	-0.030929	5.59994
1140.45	-36906.5	-8506.82	13.0124	-4.19333	-0.0225397	5.57993
1140.47	-36906.7	-8506.93	12.9422	-4.17027	-0.0132402	5.55504
1140.48	-36906.9	-8507.06	12.8739	-4.13541	-0.00309232	5.52502
1140.5	-36907.1	-8507.2	12.806	-4.09603	0.00664348	5.48609
1140.52	-36907.3	-8507.34	12.7374	-4.05341	0.0152924	5.4358
1140.54	-36907.4	-8507.46	12.668	-3.99889	0.023139	5.37409
1140.55	-36907.6	-8507.57	12.5989	-3.9276	0.028912	5.30119
1140.57	-36907.8	-8507.69	12.5327	-3.84039	0.0294775	5.2173
1140.59	-36907.9	-8507.81	12.4697	-3.73886	0.0268064	5.1199
1140.6	-36908.1	-8507.94	12.4071	-3.62479	0.0283006	5.00366
1140.62	-36908.3	-8508.07	12.345	-3.49387	0.0357366	4.86742
1140.64	-36908.5	-8508.19	12.286	-3.33593	0.0447227	4.71472
1140.65	-36908.6	-8508.29	12.2314	-3.156	0.0547671	4.54924
1140.67	-36908.8	-8508.41	12.1804	-2.9724	0.0690051	4.37428
1140.69	-36909	-8508.54	12.1323	-2.78822	0.0863487	4.18909
1140.7	-36909.1	-8508.67	12.087	-2.59409	0.102524	3.98989
1140.72	-36909.3	-8508.79	12.0443	-2.3829	0.117603	3.77647
1140.74	-36909.5	-8508.9	12.0048	-2.15055	0.134903	3.55164
1140.76	-36909.6	-8509.01	11.9694	-1.90542	0.154278	3.3195
1140.77	-36909.8	-8509.12	11.9393	-1.66276	0.173487	3.08498
1140.79	-36910	-8509.24	11.9137	-1.42193	0.193526	2.85331
1140.81	-36910.2	-8509.37	11.8906	-1.17557	0.217004	2.63004
1140.82	-36910.3	-8509.49	11.8707	-0.942541	0.243541	2.42253
1140.84	-36910.5	-8509.6	11.8556	-0.753332	0.271116	2.2389
1140.86	-36910.6	-8509.7	11.8449	-0.608641	0.29856	2.0848
1140.88	-36910.8	-8509.81	11.837	-0.495066	0.325532	1.96333
1140.89	-36911	-8509.94	11.831	-0.404164	0.354433	1.86867
1140.91	-36911.1	-8510.06	11.8257	-0.330285	0.387939	1.79208
1140.93	-36911.3	-8510.18	11.8206	-0.272387	0.422754	1.73065
1140.94	-36911.5	-8510.29	11.8153	-0.230671	0.454281	1.68364
1140.96	-36911.6	-8510.39	11.8103	-0.201439	0.484802	1.64879
1140.98	-36911.8	-8510.51	11.8063	-0.18007	0.517517	1.62329
1140.99	-36912	-8510.62	11.8035	-0.164139	0.548375	1.60444
1141.01	-36912.1	-8510.74	11.8016	-0.152086	0.573482	1.58984
1141.03	-36912.3	-8510.86	11.8	-0.143333	0.6	1.57843
1141.05	-36912.5	-8510.96	11.7982	-0.137411	0.635007	1.56959
1141.06	-36912.6	-8511.07	11.7966	-0.133099	0.672061	1.56283
1141.08	-36912.8	-8511.18	11.7952	-0.129378	0.70386	1.5576
1141.1	-36913	-8511.31	11.7932	-0.126534	0.731569	1.55312
1141.11	-36913.1	-8511.43	11.7897	-0.124771	0.75765	1.54887
1141.13	-36913.3	-8511.54	11.7863	-0.123102	0.782954	1.54541
1141.15	-36913.5	-8511.64	11.7844	-0.121004	0.808227	1.54308
1141.16	-36913.6	-8511.74	11.7831	-0.119974	0.834866	1.541
1141.18	-36913.8	-8511.85	11.7815	-0.120465	0.863994	1.53886
1141.2	-36914	-8511.97	11.7797	-0.11961	0.89581	1.53819
1141.22	-36914.1	-8512.09	11.7779	-0.116732	0.92919	1.5383
1141.23	-36914.3	-8512.2	11.7763	-0.117475	0.960193	1.53261
1141.25	-36914.5	-8512.3	11.7747	-0.119305	0.986536	1.51555
1141.27	-36914.6	-8512.4	11.7727	-0.101394	1.01013	1.48526
1141.28	-36914.8	-8512.52	11.7707	-0.0514002	1.03314	1.43793
1141.3	-36915	-8512.64	11.77	0.0246374	1.05733	1.36571
1141.32	-36915.1	-8512.75	11.7715	0.123936	1.08316	1.26677
1141.33	-36915.3	-8512.86	11.7746	0.252179	1.10902	1.15039
1141.35	-36915.5	-8512.95	11.7794	0.401201	1.13341	1.02627
1141.37	-36915.6	-8513.05	11.7867	0.541655	1.15534	0.903074
1141.38	-36915.8	-8513.17	11.7966	0.659107	1.17404	0.787362
1141.4	-36916	-8513.29	11.8084	0.75996	1.18905	0.683059
1141.42	-36916.2	-8513.4	11.822	0.847124	1.20096	0.592426
1141.44	-36916.3	-8513.51	11.8376	0.917572	1.21167	0.515777
1141.45	-36916.5	-8513.6	11.8549	0.971923	1.22202	0.452082
1141.47	-36916.6	-8513.71	11.8729	1.0151	1.2317	0.398981
1141.49	-36916.8	-8513.82	11.8912	1.05121	1.2415	0.353787
1141.5	-36917	-8513.93	11.9099	1.08333	1.2531	0.313634
1141.52	-36917.2	-8514.04	11.9289	1.11243	1.2655	0.276839
1141.54	-36917.4	-8514.14	11.9477	1.1377	1.27537	0.24286
1141.56	-36917.5	-8514.23	11.9666	1.15952	1.28348	0.211739
1141.57	-36917.7	-8514.34	11.9858	1.17924	1.29355	0.183875
1141.59	-36917.9	-8514.45	12.0059	1.19735	1.30568	0.158753
1141.61	-36918	-8514.57	12.0274	1.21377	1.31763	0.135322
1141.62	-36918.2	-8514.68	12.05	1.22897	1.32956	0.113714
1141.64	-36918.4	-8514.78	12.0726	1.24367	1.34303	0.0947942
1141.66	-36918.6	-8514.87	12.0948	1.25716	1.35695	0.0786168
1141.67	-36918.7	-8514.97	12.1166	1.2682	1.36906	0.0647538
1141.69	-36918.9	-8515.08	12.1382	1.27775	1.38046	0.0527263
1141.71	-36919.1	-8515.2	12.1603	1.28767	1.39353	0.042035
1141.72	-36919.3	-8515.3	12.1827	1.29814	1.40758	0.0321879
1141.74	-36919.5	-8515.4	12.2052	1.30858	1.42063	0.0227859
1141.76	-36919.6	-8515.5	12.2274	1.31881	1.43209	0.0140368
1141.78	-36919.8	-8515.6	12.2492	1.32887	1.44188	0.00623672
1141.79	-36920	-8515.71	12.2708	1.33883	1.44932	-0.00126897
1141.81	-36920.2	-8515.82	12.2926	1.34883	1.45382	-0.00933092
1141.83	-36920.4	-8515.92	12.3153	1.35935	1.45653	-0.0179952
1141.84	-36920.5	-8516.02	12.3393	1.37089	1.45878	-0.0271211
1141.86	-36920.7	-8516.12	12.3633	1.38333	1.46	-0.037037
1141.88	-36920.9	-8516.22	12.3865	1.3964	1.45927	-0.0480616
1141.89	-36921.1	-8516.33	12.41	1.41	1.45667	-0.0599129
1141.91	-36921.3	-8516.44	12.4353	1.42393	1.45239	-0.0721889
1141.93	-36921.5	-8516.55	12.4615	1.43743	1.44625	-0.084608
1141.95	-36921.6	-8516.64	12.4875	1.44984	1.43817	-0.0967989
1141.96	-36921.8	-8516.73	12.513	1.46131	1.42887	-0.107991
1141.98	-36922	-8516.83	12.5379	1.4719	1.41902	-0.117665
1142	-36922.2	-8516.94	12.563	1.48096	1.40878	-0.126244
1142.01	-36922.4	-8517.05	12.5886	1.48817	1.39834	-0.134018
1142.03	-36922.6	-8517.16	12.6146	1.49441	1.38828	-0.140438
1142.05	-36922.8	-8517.25	12.6405	1.50009	1.37849	-0.145209
1142.07	-36923	-8517.34	12.6659	1.50403	1.36705	-0.14899
1142.08	-36923.1	-8517.45	12.6908	1.50581	1.35345	-0.152348
1142.1	-36923.3	-8517.56	12.716	1.50698	1.34051	-0.155365
1142.12	-36923.6	-8517.66	12.7418	1.50867	1.32913	-0.158152
1142.13	-36923.8	-8517.76	12.7675	1.51054	1.31553	-0.160984
1142.15	-36923.9	-8517.85	12.7932	1.51227	1.29824	-0.16388
1142.17	-36924.1	-8517.94	12.8193	1.5139	1.28062	-0.166388
1142.18	-36924.3	-8518.05	12.8461	1.51552	1.2632	-0.168158
1142.2	-36924.5	-8518.16	12.8726	1.51734	1.24164	-0.169058
1142.22	-36924.7	-8518.27	12.8983	1.51919	1.2132	-0.169115
1142.24	-36924.9	-8518.37	12.9239	1.52035	1.17818	-0.168553
1142.25	-36925.1	-8518.45	12.9498	1.52041	1.13967	-0.167474
1142.27	-36925.3	-8518.55	12.9752	1.51939	1.10375	-0.165804
1142.29	-36925.5	-8518.65	13.0002	1.51765	1.07111	-0.163609
1142.3	-36925.7	-8518.76	13.0251	1.51586	1.03655	-0.161103
1142.32	-36925.9	-8518.87	13.0508	1.51419	0.999827	-0.158318
1142.34	-36926.1	-8518.97	13.0779	1.51228	0.966068	-0.155101
1142.35	-36926.3	-8519.05	13.1057	1.51048	0.934205	-0.15167
1142.37	-36926.5	-8519.15	13.1316	1.50973	0.897639	-0.148566
1142.39	-36926.7	-8519.25	13.1562	1.5099	0.856716	-0.145903
1142.41	-36926.9	-8519.37	13.1825	1.51003	0.817246	-0.14346
1142.42	-36927.1	-8519.48	13.2103	1.50997	0.78168	-0.141228
1142.44	-36927.3	-8519.57	13.2372	1.51016	0.749695	-0.139357
1142.46	-36927.5	-8519.65	13.2627	1.51018	0.721103	-0.13773
1142.47	-36927.7	-8519.75	13.2876	1.50911	0.695802	-0.13608
1142.49	-36927.9	-8519.86	13.3126	1.50723	0.673041	-0.134439
1142.51	-36928.1	-8519.97	13.338	1.50544	0.651746	-0.133007
1142.52	-36928.3	-8520.08	13.3639	1.50376	0.631359	-0.131974
1142.54	-36928.5	-8520.17	13.3899	1.50184	0.611694	-0.131508
1142.56	-36928.7	-8520.26	13.4155	1.50019	0.593117	-0.131701
1142.58	-36928.9	-8520.36	13.4406	1.49964	0.576066	-0.132564
1142.59	-36929.1	-8520.47	13.4656	1.49992	0.559619	-0.133773
1142.61	-36929.3	-8520.58	13.491	1.50031	0.542535	-0.134924
1142.63	-36929.5	-8520.69	13.5169	1.5001	0.525312	-0.13603
1142.64	-36929.7	-8520.78	13.5429	1.49873	0.509052	-0.13732
1142.66	-36929.9	-8520.86	13.5685	1.49678	0.494163	-0.139285
1142.68	-36930.1	-8520.96	13.5935	1.49502	0.480615	-0.142641
1142.69	-36930.3	-8521.07	13.6185	1.49343	0.467455	-0.148758
1142.71	-36930.6	-8521.18	13.6441	1.49175	0.453373	-0.159306
1142.73	-36930.8	-8521.29	13.67	1.49	0.436667	-0.176471
1142.74	-36931	-8521.38	13.6958	1.48824	0.41644	-0.202
1142.76	-36931.2	-8521.48	13.7215	1.48657	0.39548	-0.235265
1142.78	-36931.4	-8521.58	13.7468	1.485	0.376513	-0.276123
1142.8	-36931.6	-8521.69	13.7714	1.48322	0.358987	-0.328056
1142.81	-36931.8	-8521.8	13.7952	1.48118	0.342381	-0.394041
1142.83	-36932	-8521.91	13.8196	1.47994	0.328604	-0.472827
1142.85	-36932.2	-8522	13.8454	1.48003	0.31905	-0.562741
1142.86	-36932.4	-8522.1	13.8711	1.47987	0.312247	-0.663423
1142.88	-36932.6	-8522.2	13.8961	1.47834	0.306803	-0.774164
1142.9	-36932.9	-8522.31	13.9212	1.47633	0.302722	-0.892888
1142.91	-36933.1	-8522.42	13.9471	1.47458	0.300325	-1.01648
1142.93	-36933.3	-8522.52	13.9726	1.47294	0.300212	-1.13982
1142.95	-36933.5	-8522.62	13.9968	1.47122	0.302907	-1.257
1142.97	-36933.7	-8522.72	14.0201	1.4695	0.308714	-1.36111
1142.98	-36933.9	-8522.82	14.0431	1.46784	0.317928	-1.44816
1143	-36934.2	-8522.93	14.0673	1.46617	0.330882	-1.51942
1143.02	-36934.4	-8523.04	14.093	1.46445	0.347547	-1.57626
1143.03	-36934.6	-8523.15	14.1192	1.46272	0.367262	-1.61934
1143.05	-36934.8	-8523.24	14.145	1.461	0.389393	-1.65005
1143.07	-36935	-8523.34	14.1704	1.4593	0.413422	-1.67103
1143.09	-36935.2	-8523.44	14.1955	1.45763	0.438535	-1.68485
1143.1	-36935.5	-8523.56	14.22	1.456	0.463578	-1.69395
1143.12	-36935.7	-8523.67	14.244	1.45432	0.488954	-1.69974
1143.14	-36935.9	-8523.78	14.2679	1.45239	0.516937	-1.7024
1143.15	-36936.1	-8523.87	14.2919	1.45056	0.546657	-1.70232
1143.17	-36936.3	-8523.96	14.3164	1.44972	0.573914	-1.70019
1143.19	-36936.5	-8524.07	14.3414	1.44986	0.598424	-1.69679
1143.2	-36936.8	-8524.18	14.3668	1.45008	0.623541	-1.69294
1143.22	-36937	-8524.3	14.3926	1.45005	0.649598	-1.68901
1143.24	-36937.2	-8524.4	14.4188	1.44993	0.674197	-1.68498
1143.26	-36937.4	-8524.49	14.4446	1.44993	0.697929	-1.68104
1143.27	-36937.6	-8524.59	14.4688	1.45021	0.723692	-1.67751
1143.29	-36937.9	-8524.7	14.4919	1.45024	0.752498	-1.67432
1143.31	-36938.1	-8524.81	14.5151	1.44911	0.78397	-1.67112
1143.32	-36938.4	-8524.92	14.5393	1.4472	0.816934	-1.66772
1143.34	-36938.6	-8525.02	14.5648	1.4456	0.84982	-1.66435
1143.36	-36938.8	-8525.12	14.5907	1.44389	0.882348	-1.66447
1143.37	-36939	-8525.22	14.6158	1.44097	0.915017	-1.67359
1143.39	-36939.2	-8525.32	14.6407	1.43743	0.948557	-1.69889
1143.41	-36939.5	-8525.44	14.6664	1.43445	0.983689	-1.7487
1143.43	-36939.7	-8525.54	14.6922	1.43087	1.02015	-1.83427
1143.44	-36939.9	-8525.64	14.7169	1.42482	1.05732	-1.96615
1143.46	-36940.1	-8525.73	14.7406	1.4175	1.09543	-2.14054
1143.48	-36940.3	-8525.83	14.7639	1.41087	1.13491	-2.34817
1143.49	-36940.6	-8525.95	14.7872	1.4042	1.17524	-2.58301
1143.51	-36940.8	-8526.06	14.811	1.39611	1.21613	-2.83819
1143.53	-36941.1	-8526.16	14.8352	1.38719	1.26053	-3.09532
1143.54	-36941.3	-8526.26	14.8597	1.37848	1.31067	-3.33371
1143.56	-36941.5	-8526.35	14.8833	1.37	1.36	-3.54139
1143.58	-36941.7	-8526.45	14.9053	1.36155	1.4019	-3.71169
1143.6	-36942	-8526.56	14.9267	1.35333	1.44	-3.84858
1143.61	-36942.2	-8526.67	14.9488	1.34577	1.47871	-3.95781
1143.63	-36942.5	-8526.77	14.9713	1.3397	1.51535	-4.04125
1143.65	-36942.7	-8526.86	14.9936	1.33569	1.54714	-4.10092
1143.66	-36942.9	-8526.95	15.016	1.33307	1.57685	-4.14251
1143.68	-36943.1	-8527.05	15.0391	1.33113	1.60708	-4.17163
1143.7	-36943.4	-8527.16	15.0628	1.32989	1.63673	-4.19149
1143.71	-36943.6	-8527.27	15.0871	1.3295	1.664	-4.20477
1143.73	-36943.9	-8527.37	15.1108	1.33022	1.687	-4.2138
1143.75	-36944.1	-8527.45	15.1333	1.33195	1.70499	-4.22044
1143.77	-36944.3	-8527.54	15.1551	1.33368	1.72009	-4.22548
1143.78	-36944.6	-8527.64	15.1768	1.33506	1.73386	-4.22948
1143.8	-36944.8	-8527.75	15.1984	1.33737	1.74602	-4.23275
1143.82	-36945.1	-8527.85	15.2205	1.34099	1.7565	-4.23558
1143.83	-36945.3	-8527.95	15.2436	1.34407	1.76613	-4.23826
1143.85	-36945.5	-8528.03	15.2677	1.34574	1.77508	-4.2407
1143.87	-36945.8	-8528.12	15.2917	1.34728	1.78226	-4.24221
1143.88	-36946	-8528.22	15.3149	1.34914	1.78734	-4.24271
1143.9	-36946.3	-8528.33	15.3383	1.35022	1.79137	-4.24312
1143.92	-36946.5	-8528.43	15.3624	1.35018	1.79491	-4.24448
1143.93	-36946.8	-8528.53	15.3867	1.34993	1.7977	-4.24794
1143.95	-36947	-8528.61	15.4108	1.34996	1.7995	-4.2548
1143.97	-36947.2	-8528.7	15.4343	1.35002	1.80019	-4.2666
1143.99	-36947.5	-8528.8	15.4575	1.35001	1.8001	-4.28393
1144	-36947.7	-8528.9	15.4813	1.35	1.79998	-4.30635
1144.02	-36948	-8529	15.5055	1.35001	1.80003	-4.33244
1144.04	-36948.3	-8529.1	15.5288	1.34996	1.79983	-4.35979
1144.05	-36948.5	-8529.18	15.551	1.34994	1.79819	-4.38527
1144.07	-36948.7	-8529.26	15.5728	1.35016	1.79342	-4.40524
1144.09	-36949	-8529.36	15.5944	1.35023	1.78629	-4.41821
1144.11	-36949.2	-8529.46	15.6162	1.34929	1.77946	-4.42417
1144.12	-36949.5	-8529.56	15.6385	1.34741	1.77277	-4.41942
1144.14	-36949.7	-8529.65	15.6621	1.34534	1.76404	-4.39776
1144.16	-36950	-8529.73	15.6863	1.34368	1.75331	-4.35861
1144.17	-36950.2	-8529.81	15.7099	1.34287	1.74201	-4.3046
1144.19	-36950.5	-8529.9	15.7331	1.34308	1.73029	-4.23256
1144.21	-36950.7	-8530	15.7567	1.34427	1.71753	-4.13695
1144.22	-36951	-8530.09	15.7809	1.34616	1.70349	-4.02357
1144.24	-36951.2	-8530.17	15.8054	1.34832	1.68824	-3.90415
1144.26	-36951.5	-8530.26	15.8293	1.34987	1.67268	-3.78531
1144.28	-36951.7	-8530.34	15.8515	1.35002	1.65786	-3.67102
1144.29	-36952	-8530.43	15.8729	1.3499	1.64282	-3.56458
1144.31	-36952.3	-8530.53	15.8949	1.35114	1.62608	-3.46847
1144.33	-36952.5	-8530.62	15.9174	1.35312	1.60866	-3.38127
1144.34	-36952.8	-8530.7	15.9396	1.35464	1.59238	-3.29901
1144.36	-36953	-8530.79	15.962	1.35651	1.5775	-3.21244
1144.38	-36953.3	-8530.87	15.985	1.35978	1.56376	-3.11117
1144.39	-36953.5	-8530.95	16.0086	1.36317	1.55075	-2.98841
1144.41	-36953.8	-8531.05	16.0325	1.3652	1.53822	-2.83917
1144.43	-36954.1	-8531.14	16.0567	1.36667	1.52667	-2.66231
1144.45	-36954.3	-8531.22	16.0809	1.36858	1.51685	-2.46222
1144.46	-36954.6	-8531.29	16.1047	1.37005	1.50967	-2.26093
1144.48	-36954.8	-8531.38	16.1281	1.37021	1.50555	-2.07958
1144.5	-36955.1	-8531.48	16.1514	1.37	1.50322	-1.92164
1144.51	-36955.4	-8531.57	16.1752	1.37021	1.50137	-1.78832
1144.53	-36955.6	-8531.65	16.1996	1.36989	1.49984	-1.68586
1144.55	-36955.9	-8531.73	16.2241	1.36832	1.49844	-1.61719
1144.56	-36956.1	-8531.8	16.2473	1.36634	1.49615	-1.573
1144.58	-36956.4	-8531.89	16.2686	1.36466	1.49198	-1.54375
1144.6	-36956.7	-8531.98	16.2907	1.36303	1.48527	-1.52433
1144.62	-36957	-8532.06	16.3149	1.36126	1.47572	-1.51092
1144.63	-36957.2	-8532.15	16.3388	1.35965	1.46361	-1.5012
1144.65	-36957.5	-8532.23	16.361	1.35815	1.44982	-1.49328
1144.67	-36957.7	-8532.3	16.3834	1.35585	1.43605	-1.48578
1144.68	-36958	-8532.38	16.4069	1.3516	1.42206	-1.47719
1144.7	-36958.3	-8532.47	16.43	1.34399	1.40407	-1.46571
1144.72	-36958.6	-8532.56	16.4523	1.33149	1.3814	-1.4492
1144.73	-36958.8	-8532.64	16.4746	1.3124	1.35922	-1.42511
1144.75	-36959.1	-8532.71	16.4972	1.28468	1.3392	-1.39086
1144.77	-36959.3	-8532.78	16.5186	1.2459	1.31702	-1.34375
1144.79	-36959.6	-8532.87	16.5386	1.19623	1.29276	-1.27685
1144.8	-36959.9	-8532.96	16.5579	1.13904	1.2725	-1.17798
1144.82	-36960.2	-8533.04	16.5768	1.07229	1.25753	-1.03961
1144.84	-36960.4	-8533.11	16.5954	0.987248	1.2428	-0.86062
1144.85	-36960.7	-8533.18	16.6128	0.884575	1.22696	-0.645147
1144.87	-36960.9	-8533.26	16.6272	0.775003	1.21295	-0.402584
1144.89	-36961.2	-8533.35	16.6385	0.659215	1.20013	-0.14371
1144.9	-36961.5	-8533.44	16.6485	0.528733	1.18451	0.119611
1144.92	-36961.8	-8533.52	16.6572	0.387555	1.1652	0.374533
1144.94	-36962.1	-8533.59	16.663	0.251152	1.14429	0.607583
1144.95	-36962.3	-8533.67	16.666	0.128942	1.12361	0.809103
1144.97	-36962.6	-8533.74	16.6674	0.0248973	1.10469	0.973182
1144.99	-36962.9	-8533.81	16.6672	-0.0605758	1.08838	1.1026
1145.01	-36963.2	-8533.89	16.6649	-0.129267	1.07502	1.20568
1145.02	-36963.4	-8533.98	16.6611	-0.181329	1.06341	1.28708
1145.04	-36963.7	-8534.05	16.6575	-0.216294	1.05136	1.34894
1145.06	-36964	-8534.12	16.6541	-0.238945	1.03715	1.39436
1145.07	-36964.2	-8534.19	16.6508	-0.256466	1.0195	1.42701
1145.09	-36964.5	-8534.27	16.6474	-0.270602	0.998615	1.45067
1145.11	-36964.8	-8534.35	16.6443	-0.280495	0.975451	1.46878
1145.12	-36965.1	-8534.44	16.6407	-0.286097	0.951028	1.48192
1145.14	-36965.3	-8534.51	16.636	-0.287862	0.926152	1.48945
1145.16	-36965.6	-8534.57	16.6306	-0.286896	0.899918	1.49228
1145.18	-36965.8	-8534.64	16.6255	-0.284398	0.871058	1.49193
1145.19	-36966.1	-8534.72	16.6206	-0.28055	0.840335	1.48949
1145.21	-36966.4	-8534.8	16.6155	-0.275395	0.808837	1.48587
1145.23	-36966.7	-8534.88	16.6103	-0.270263	0.775402	1.48173
1145.24	-36967	-8534.94	16.6051	-0.266496	0.739415	1.47761
1145.26	-36967.2	-8535.01	16.6	-0.263333	0.706667	1.47386
1145.28	-36967.5	-8535.09	16.595	-0.259812	0.682562	1.47059
1145.3	-36967.8	-8535.17	16.59	-0.256667	0.663333	1.46732
1145.31	-36968.1	-8535.24	16.5849	-0.254696	0.644668	1.46369
1145.33	-36968.4	-8535.31	16.5797	-0.253244	0.629264	1.46064
1145.35	-36968.6	-8535.38	16.5743	-0.251561	0.62026	1.45959
1145.36	-36968.8	-8535.45	16.5695	-0.249801	0.616412	1.46249
1145.38	-36969.1	-8535.52	16.5657	-0.249363	0.616033	1.47147
1145.4	-36969.4	-8535.59	16.5626	-0.254615	0.618787	1.48878
1145.41	-36969.7	-8535.66	16.5594	-0.270443	0.62457	1.51669
1145.43	-36969.9	-8535.73	16.5557	-0.301122	0.633569	1.55774
1145.45	-36970.2	-8535.81	16.5511	-0.349476	0.646647	1.61514
1145.47	-36970.5	-8535.88	16.5451	-0.418111	0.664762	1.69217
1145.48	-36970.8	-8535.95	16.5374	-0.50944	0.68791	1.79071
1145.5	-36971	-8536.02	16.5279	-0.625479	0.714143	1.90977
1145.52	-36971.3	-8536.09	16.5164	-0.768151	0.741292	2.04801
1145.53	-36971.6	-8536.16	16.5026	-0.935909	0.768174	2.20322
1145.55	-36971.8	-8536.23	16.4859	-1.12122	0.795312	2.37165
1145.57	-36972.1	-8536.3	16.4658	-1.31599	0.823382	2.54938
1145.58	-36972.4	-8536.37	16.4418	-1.51305	0.85227	2.73193
1145.6	-36972.7	-8536.44	16.4144	-1.70666	0.880704	2.91392
1145.62	-36972.9	-8536.51	16.3836	-1.89122	0.907352	3.08994
1145.63	-36973.2	-8536.58	16.35	-2.06252	0.932149	3.2559
1145.65	-36973.5	-8536.64	16.3136	-2.21812	0.95662	3.40936
1145.67	-36973.7	-8536.71	16.2748	-2.35572	0.982359	3.54804
1145.69	-36974	-8536.78	16.2339	-2.47452	1.01001	3.67091
1145.7	-36974.3	-8536.84	16.1909	-2.57526	1.03919	3.77827
1145.72	-36974.5	-8536.9	16.146	-2.65885	1.06949	3.87052
1145.74	-36974.8	-8536.97	16.0998	-2.72721	1.10075	3.94854
1145.75	-36975.1	-8537.03	16.0528	-2.78319	1.13304	4.01366
1145.77	-36975.3	-8537.1	16.0056	-2.82963	1.16645	4.06722
1145.79	-36975.6	-8537.16	15.9584	-2.86783	1.20059	4.11079
1145.81	-36975.9	-8537.23	15.9105	-2.89795	1.23475	4.14607
1145.82	-36976.1	-8537.29	15.8615	-2.92017	1.2682	4.17474
1145.84	-36976.4	-8537.35	15.8116	-2.93587	1.30049	4.19795
1145.86	-36976.7	-8537.41	15.7614	-2.94719	1.33128	4.21647
1145.87	-36976.9	-8537.47	15.7115	-2.95616	1.36025	4.23106
1145.89	-36977.2	-8537.53	15.6618	-2.96346	1.38706	4.24256
1145.91	-36977.4	-8537.59	15.6118	-2.96897	1.41136	4.25185
1145.92	-36977.7	-8537.64	15.5613	-2.97265	1.43281	4.25975
1145.94	-36977.9	-8537.7	15.5103	-2.9749	1.45144	4.26659
1145.96	-36978.2	-8537.76	15.459	-2.97642	1.46744	4.27247
1145.97	-36978.5	-8537.82	15.4079	-2.9778	1.48094	4.27752
1145.99	-36978.7	-8537.87	15.3569	-2.97904	1.4917	4.28195
1146.01	-36979	-8537.92	15.306	-2.97993	1.49933	4.28602
1146.03	-36979.2	-8537.98	15.2551	-2.98028	1.50354	4.28997
1146.04	-36979.5	-8538.03	15.2041	-2.98023	1.50471	4.29374
1146.06	-36979.7	-8538.09	15.153	-2.98001	1.50347	4.29719
1146.08	-36980	-8538.14	15.1018	-2.97985	1.50038	4.30023
1146.09	-36980.2	-8538.19	15.0507	-2.97983	1.49579	4.30283
1146.11	-36980.5	-8538.24	15	-2.98	1.49	4.30501
1146.13	-36980.7	-8538.29	14.9499	-2.98033	1.48334	4.3068
1146.14	-36981	-8538.34	14.9001	-2.98047	1.47635	4.30825
1146.16	-36981.2	-8538.39	14.8504	-2.97994	1.46962	4.30943
1146.18	-36981.5	-8538.44	14.8006	-2.9786	1.46357	4.31049
1146.2	-36981.7	-8538.49	14.7507	-2.97719	1.45803	4.31186
1146.21	-36982	-8538.54	14.7008	-2.97669	1.45271	4.31404
1146.23	-36982.2	-8538.58	14.6511	-2.97794	1.44752	4.31754
1146.25	-36982.5	-8538.63	14.6013	-2.98155	1.44293	4.32286
1146.26	-36982.7	-8538.68	14.5511	-2.98805	1.43951	4.33052
1146.28	-36982.9	-8538.72	14.5005	-2.99783	1.43756	4.34084
1146.3	-36983.2	-8538.77	14.4494	-3.01099	1.43676	4.35363
1146.32	-36983.4	-8538.81	14.3978	-3.02753	1.4367	4.36864
1146.33	-36983.7	-8538.86	14.346	-3.04704	1.43693	4.38555
1146.35	-36983.9	-8538.9	14.2937	-3.06819	1.43699	4.4038
1146.37	-36984.1	-8538.94	14.2412	-3.08956	1.4364	4.42287
1146.38	-36984.4	-8538.98	14.1883	-3.11	1.43482	4.44198
1146.4	-36984.6	-8539.02	14.1349	-3.12888	1.43223	4.46002
1146.42	-36984.9	-8539.06	14.0809	-3.14563	1.4286	4.47586
1146.43	-36985.1	-8539.11	14.0263	-3.1595	1.42382	4.48879
1146.45	-36985.3	-8539.15	13.9718	-3.16957	1.41768	4.49877
1146.47	-36985.6	-8539.19	13.9179	-3.17491	1.40995	4.50579
1146.49	-36985.8	-8539.22	13.8646	-3.17553	1.40091	4.50899
1146.5	-36986	-8539.26	13.8115	-3.17258	1.39148	4.50649
1146.52	-36986.3	-8539.3	13.7582	-3.16719	1.38261	4.49635
1146.54	-36986.5	-8539.34	13.7046	-3.15733	1.37457	4.47775
1146.55	-36986.7	-8539.37	13.6514	-3.13761	1.36692	4.45102
1146.57	-36986.9	-8539.41	13.5991	-3.10273	1.35923	4.41649
1146.59	-36987.2	-8539.44	13.5478	-3.05281	1.35133	4.37363
1146.6	-36987.4	-8539.48	13.4973	-2.99296	1.34331	4.32108
1146.62	-36987.6	-8539.51	13.4473	-2.92817	1.33528	4.25761
1146.64	-36987.9	-8539.54	13.398	-2.85857	1.32732	4.18468
1146.66	-36988.1	-8539.58	13.3499	-2.78037	1.31943	4.10587
1146.67	-36988.3	-8539.61	13.3036	-2.69032	1.31163	4.02471
1146.69	-36988.5	-8539.64	13.259	-2.59261	1.30382	3.94303
1146.71	-36988.7	-8539.67	13.2158	-2.49656	1.29577	3.86153
1146.72	-36989	-8539.7	13.1737	-2.4108	1.28735	3.78095
1146.74	-36989.2	-8539.73	13.1326	-2.33608	1.27901	3.70276
1146.76	-36989.4	-8539.76	13.0926	-2.26858	1.27154	3.62879
1146.77	-36989.6	-8539.79	13.0537	-2.20477	1.26564	3.56067
1146.79	-36989.9	-8539.82	13.0161	-2.14385	1.26111	3.49796
1146.81	-36990.1	-8539.85	12.9796	-2.0864	1.25731	3.43925
1146.83	-36990.3	-8539.88	12.9443	-2.03279	1.25368	3.38286
1146.84	-36990.5	-8539.91	12.9102	-1.98202	1.25018	3.32563
1146.86	-36990.7	-8539.94	12.8771	-1.93249	1.24701	3.26375
1146.88	-36990.9	-8539.96	12.8452	-1.88165	1.24431	3.1938
1146.89	-36991.2	-8539.98	12.8145	-1.82151	1.24204	3.11446
1146.91	-36991.4	-8540.01	12.785	-1.74215	1.24011	3.02518
1146.93	-36991.6	-8540.04	12.757	-1.63626	1.23833	2.92544
1146.94	-36991.8	-8540.06	12.7308	-1.50919	1.23626	2.81479
1146.96	-36992	-8540.09	12.7067	-1.37	1.23333	2.69281
1146.98	-36992.2	-8540.11	12.685	-1.22632	1.22923	2.5603
1146.99	-36992.4	-8540.14	12.6659	-1.07994	1.22446	2.42289
1147.01	-36992.7	-8540.16	12.6491	-0.931191	1.21974	2.28741
1147.03	-36992.9	-8540.19	12.6346	-0.782483	1.2155	2.15967
1147.05	-36993.1	-8540.21	12.6223	-0.643168	1.21118	2.04196
1147.06	-36993.3	-8540.23	12.6123	-0.524049	1.20599	1.93589
1147.08	-36993.5	-8540.25	12.6043	-0.432076	1.19952	1.84288
1147.1	-36993.7	-8540.27	12.5979	-0.363318	1.19242	1.76396
1147.11	-36993.9	-8540.29	12.5924	-0.311941	1.18549	1.7001
1147.13	-36994.2	-8540.31	12.5875	-0.273033	1.1791	1.65117
1147.15	-36994.4	-8540.33	12.583	-0.243876	1.17247	1.61442
1147.16	-36994.6	-8540.35	12.5791	-0.222073	1.16468	1.58673
1147.18	-36994.8	-8540.38	12.5757	-0.205633	1.15524	1.56554
1147.2	-36995	-8540.4	12.5724	-0.19338	1.1446	1.54939
1147.22	-36995.2	-8540.42	12.569	-0.18424	1.1333	1.53696
1147.23	-36995.4	-8540.44	12.5654	-0.177382	1.12126	1.52718
1147.25	-36995.7	-8540.46	12.562	-0.172399	1.10731	1.51944
1147.27	-36995.9	-8540.48	12.559	-0.16892	1.0902	1.51317
1147.28	-36996.1	-8540.49	12.5566	-0.16649	1.06971	1.50792
1147.3	-36996.3	-8540.51	12.5545	-0.164519	1.04708	1.50345
1147.32	-36996.5	-8540.53	12.5525	-0.162422	1.02367	1.49953
1147.34	-36996.7	-8540.54	12.5502	-0.160034	0.999426	1.496
1147.35	-36996.9	-8540.56	12.5479	-0.157722	0.972579	1.49283
1147.37	-36997.1	-8540.58	12.5456	-0.155878	0.941324	1.48998
1147.39	-36997.3	-8540.59	12.5433	-0.154605	0.906124	1.48735
1147.4	-36997.6	-8540.61	12.541	-0.153697	0.869884	1.48484
1147.42	-36997.8	-8540.63	12.5388	-0.152931	0.835481	1.48229
1147.44	-36998	-8540.65	12.5366	-0.152043	0.802716	1.47898
1147.45	-36998.2	-8540.66	12.5343	-0.150733	0.768547	1.47366
1147.47	-36998.4	-8540.68	12.5319	-0.148597	0.730041	1.465
1147.49	-36998.6	-8540.69	12.5295	-0.143644	0.687691	1.4509
1147.51	-36998.8	-8540.7	12.5273	-0.132622	0.644707	1.42862
1147.52	-36999	-8540.72	12.5256	-0.112217	0.604095	1.39553
1147.54	-36999.3	-8540.74	12.5243	-0.0788051	0.565362	1.35001
1147.56	-36999.5	-8540.76	12.5235	-0.028547	0.525633	1.2912
1147.57	-36999.7	-8540.77	12.5232	0.041864	0.482375	1.21823
1147.59	-36999.9	-8540.78	12.5238	0.130318	0.436966	1.13032
1147.61	-37000.1	-8540.8	12.5259	0.23156	0.393051	1.02673
1147.62	-37000.3	-8540.81	12.5301	0.3404	0.353798	0.906945
