# Supplementary material for: Extraction of driving behavior primitives considering driver expectation and vehicle dynamics
Source: PLoS One. 2025 Dec 31;20(12):e0340123. doi: 10.1371/journal.pone.0340123 (PMC12755792; doi:10.1371/journal.pone.0340123)
Supplement: S2 File — The dataset utilized in this study is organized into two main folders, categorizing driving scenarios into straight driving and turning maneuvers. These folders contain the raw, unprocessed behavioral data. For a detailed description of the variables and format within the.xlsx files, please refer to the accompanying readme.txt file. (ZIP) [file pone.0340123.s002.zip › DataSetForPimitiveExaction-2/turning/g10_w_18.xlsx]

## Sheet: Sheet1
1179.89	-37459.1	-8616.39	12.7995	-2.335	-0.215019	3.59617
1179.91	-37459.3	-8616.44	12.7613	-2.35699	-0.234025	3.61866
1179.92	-37459.6	-8616.5	12.7226	-2.37802	-0.254871	3.64135
1179.94	-37459.8	-8616.54	12.6828	-2.39844	-0.27762	3.66378
1179.96	-37460	-8616.58	12.6421	-2.41959	-0.302796	3.68451
1179.97	-37460.2	-8616.61	12.6007	-2.44002	-0.328842	3.70368
1179.99	-37460.4	-8616.66	12.5592	-2.45743	-0.353674	3.72222
1180.01	-37460.6	-8616.71	12.5174	-2.47366	-0.378686	3.74071
1180.03	-37460.8	-8616.76	12.4749	-2.49174	-0.406336	3.75965
1180.04	-37461	-8616.8	12.4318	-2.51108	-0.436373	3.77967
1180.06	-37461.2	-8616.85	12.3885	-2.52991	-0.467429	3.80124
1180.08	-37461.4	-8616.89	12.3458	-2.54885	-0.498223	3.82334
1180.09	-37461.6	-8616.93	12.3043	-2.56888	-0.527635	3.84474
1180.11	-37461.8	-8616.98	12.2625	-2.58886	-0.555118	3.86585
1180.13	-37462	-8617.02	12.2188	-2.60763	-0.58036	3.88754
1180.14	-37462.2	-8617.07	12.1733	-2.62667	-0.603333	3.91068
1180.16	-37462.4	-8617.11	12.1268	-2.64831	-0.624778	3.93599
1180.18	-37462.6	-8617.15	12.0807	-2.6751	-0.648171	3.96356
1180.2	-37462.8	-8617.2	12.036	-2.7084	-0.67598	3.9934
1180.21	-37463	-8617.24	11.9906	-2.74556	-0.704995	4.02597
1180.23	-37463.2	-8617.29	11.9429	-2.78357	-0.731771	4.06115
1180.25	-37463.5	-8617.34	11.8943	-2.82101	-0.756079	4.09671
1180.26	-37463.6	-8617.38	11.8464	-2.85661	-0.77795	4.13034
1180.28	-37463.8	-8617.42	11.798	-2.88865	-0.796247	4.16091
1180.3	-37464	-8617.46	11.7484	-2.91626	-0.811107	4.18817
1180.32	-37464.2	-8617.51	11.6977	-2.94087	-0.826191	4.21357
1180.33	-37464.4	-8617.56	11.6463	-2.96447	-0.84358	4.23836
1180.35	-37464.6	-8617.61	11.5944	-2.98947	-0.860382	4.26281
1180.37	-37464.8	-8617.65	11.5426	-3.0169	-0.874492	4.287
1180.38	-37465	-8617.69	11.4919	-3.04478	-0.886871	4.31094
1180.4	-37465.2	-8617.74	11.4422	-3.07165	-0.898553	4.33451
1180.42	-37465.4	-8617.79	11.3915	-3.09751	-0.910062	4.3574
1180.43	-37465.6	-8617.84	11.3385	-3.12204	-0.921901	4.37878
1180.45	-37465.8	-8617.89	11.2839	-3.14408	-0.934601	4.39707
1180.47	-37465.9	-8617.93	11.2288	-3.16209	-0.947212	4.41146
1180.49	-37466.1	-8617.97	11.1744	-3.17414	-0.956649	4.42245
1180.5	-37466.3	-8618.01	11.1212	-3.18068	-0.961758	4.43036
1180.52	-37466.5	-8618.06	11.0681	-3.18511	-0.96401	4.43514
1180.54	-37466.7	-8618.11	11.0149	-3.18881	-0.964184	4.43734
1180.55	-37466.9	-8618.16	10.9616	-3.19043	-0.962014	4.43824
1180.57	-37467	-8618.2	10.9083	-3.19019	-0.958332	4.4383
1180.59	-37467.2	-8618.24	10.8552	-3.19002	-0.955108	4.43707
1180.6	-37467.4	-8618.29	10.802	-3.19019	-0.95206	4.4343
1180.62	-37467.6	-8618.35	10.7479	-3.18931	-0.946885	4.42996
1180.64	-37467.7	-8618.4	10.6929	-3.18586	-0.939675	4.42322
1180.66	-37467.9	-8618.44	10.6372	-3.17832	-0.932669	4.4125
1180.67	-37468.1	-8618.48	10.5822	-3.16574	-0.925951	4.39567
1180.69	-37468.2	-8618.53	10.5296	-3.14727	-0.917999	4.37039
1180.71	-37468.4	-8618.58	10.4783	-3.11783	-0.909439	4.33635
1180.72	-37468.6	-8618.63	10.4257	-3.07047	-0.902176	4.29424
1180.74	-37468.8	-8618.68	10.3722	-3.01101	-0.895529	4.24026
1180.76	-37468.9	-8618.72	10.3204	-2.95167	-0.88734	4.16828
1180.77	-37469.1	-8618.77	10.2712	-2.881	-0.878533	4.07942
1180.79	-37469.2	-8618.81	10.2246	-2.77694	-0.871437	3.97769
1180.81	-37469.4	-8618.86	10.1802	-2.64371	-0.865031	3.85557
1180.83	-37469.6	-8618.91	10.1376	-2.49562	-0.857209	3.70142
1180.84	-37469.8	-8618.96	10.097	-2.32178	-0.850648	3.51667
1180.86	-37469.9	-8619.01	10.0585	-2.10369	-0.849593	3.3091
1180.88	-37470.1	-8619.05	10.0238	-1.85634	-0.852833	3.08581
1180.89	-37470.2	-8619.1	9.99413	-1.60529	-0.857318	2.85346
1180.91	-37470.4	-8619.14	9.96932	-1.35596	-0.86263	2.61804
1180.93	-37470.6	-8619.2	9.94841	-1.10878	-0.868811	2.38623
1180.94	-37470.8	-8619.25	9.93093	-0.876201	-0.873207	2.1699
1180.96	-37470.9	-8619.29	9.91675	-0.674008	-0.873098	1.98121
1180.98	-37471.1	-8619.34	9.90667	-0.513333	-0.87	1.82462
1180.99	-37471.2	-8619.39	9.90094	-0.399067	-0.866365	1.70097
1181.01	-37471.4	-8619.44	9.89667	-0.316667	-0.863333	1.60566
1181.03	-37471.6	-8619.49	9.89123	-0.25016	-0.861413	1.53305
1181.05	-37471.7	-8619.54	9.88646	-0.197288	-0.859905	1.47872
1181.06	-37471.9	-8619.59	9.88428	-0.158325	-0.857592	1.43877
1181.08	-37472	-8619.64	9.88319	-0.130534	-0.852527	1.40994
1181.1	-37472.2	-8619.68	9.88163	-0.110541	-0.843513	1.38946
1181.11	-37472.4	-8619.74	9.87978	-0.0949516	-0.831888	1.37556
1181.13	-37472.5	-8619.79	9.87803	-0.0816272	-0.818835	1.36658
1181.15	-37472.7	-8619.85	9.87638	-0.0719861	-0.803847	1.36079
1181.16	-37472.8	-8619.9	9.87472	-0.066551	-0.78681	1.35714
1181.18	-37473	-8619.94	9.87287	-0.0622395	-0.769243	1.35631
1181.2	-37473.1	-8619.99	9.87096	-0.057844	-0.752363	1.35754
1181.22	-37473.3	-8620.04	9.86986	-0.0569774	-0.736289	1.35666
1181.23	-37473.5	-8620.1	9.86987	-0.0581761	-0.72083	1.3495
1181.25	-37473.6	-8620.15	9.86998	-0.04859	-0.705466	1.3326
1181.27	-37473.8	-8620.2	9.8698	-0.0193292	-0.690925	1.30257
1181.28	-37473.9	-8620.25	9.87033	0.0293243	-0.680118	1.25598
1181.3	-37474.1	-8620.3	9.87197	0.0976054	-0.67355	1.19134
1181.32	-37474.3	-8620.36	9.87412	0.187733	-0.667915	1.11005
1181.34	-37474.4	-8620.42	9.87712	0.296078	-0.662228	1.0156
1181.35	-37474.6	-8620.47	9.88274	0.410227	-0.659298	0.914311
1181.37	-37474.7	-8620.52	9.89138	0.51971	-0.65956	0.812863
1181.39	-37474.9	-8620.56	9.90158	0.617588	-0.660147	0.717985
1181.4	-37475.1	-8620.62	9.91305	0.702361	-0.659998	0.632438
1181.42	-37475.2	-8620.68	9.92681	0.77809	-0.660187	0.554715
1181.44	-37475.4	-8620.73	9.9425	0.846837	-0.660414	0.483986
1181.45	-37475.6	-8620.79	9.95825	0.908246	-0.658864	0.420369
1181.47	-37475.7	-8620.84	9.9736	0.962681	-0.6552	0.363593
1181.49	-37475.9	-8620.89	9.98939	1.01131	-0.650503	0.312958
1181.51	-37476	-8620.95	10.0061	1.05577	-0.645447	0.267235
1181.52	-37476.2	-8621	10.024	1.09791	-0.640324	0.224891
1181.54	-37476.4	-8621.06	10.043	1.13723	-0.63518	0.185923
1181.56	-37476.5	-8621.11	10.0632	1.1715	-0.629904	0.151495
1181.57	-37476.7	-8621.16	10.0839	1.19962	-0.624751	0.122079
1181.59	-37476.8	-8621.22	10.1043	1.22144	-0.620108	0.0975894
1181.61	-37477	-8621.28	10.1242	1.23871	-0.615105	0.0772545
1181.62	-37477.2	-8621.35	10.1442	1.254	-0.608412	0.0599368
1181.64	-37477.3	-8621.41	10.1649	1.26731	-0.601385	0.0447422
1181.66	-37477.5	-8621.46	10.1869	1.27744	-0.596603	0.0309782
1181.68	-37477.6	-8621.51	10.2094	1.28535	-0.593763	0.0184275
1181.69	-37477.8	-8621.57	10.2313	1.29275	-0.591416	0.00704885
1181.71	-37478	-8621.63	10.2528	1.2991	-0.590044	-0.00359796
1181.73	-37478.2	-8621.69	10.2749	1.30324	-0.590719	-0.0140119
1181.74	-37478.3	-8621.75	10.2974	1.30628	-0.593008	-0.0239438
1181.76	-37478.5	-8621.81	10.3196	1.30989	-0.596005	-0.032917
1181.78	-37478.6	-8621.86	10.342	1.31319	-0.599749	-0.0409473
1181.79	-37478.8	-8621.91	10.3649	1.31495	-0.604464	-0.0482496
1181.81	-37479	-8621.98	10.3886	1.31653	-0.609691	-0.055154
1181.83	-37479.1	-8622.04	10.4128	1.31955	-0.614875	-0.0619565
1181.85	-37479.3	-8622.11	10.4367	1.32333	-0.62	-0.0686275
1181.86	-37479.5	-8622.17	10.4594	1.32683	-0.625167	-0.0750242
1181.88	-37479.6	-8622.22	10.4813	1.3302	-0.630299	-0.0809408
1181.9	-37479.8	-8622.28	10.5029	1.33371	-0.635318	-0.0861838
1181.91	-37480	-8622.34	10.5246	1.33683	-0.640293	-0.0906541
1181.93	-37480.2	-8622.41	10.5466	1.33898	-0.645341	-0.0943138
1181.95	-37480.3	-8622.48	10.5694	1.34007	-0.650643	-0.0972645
1181.96	-37480.5	-8622.53	10.5935	1.34023	-0.656089	-0.0996479
1181.98	-37480.6	-8622.59	10.6175	1.33994	-0.660707	-0.101637
1182	-37480.8	-8622.65	10.6407	1.33973	-0.66405	-0.103359
1182.02	-37481	-8622.72	10.6642	1.34014	-0.667291	-0.104811
1182.03	-37481.2	-8622.8	10.6884	1.34154	-0.671012	-0.105996
1182.05	-37481.4	-8622.86	10.7121	1.34401	-0.673834	-0.106965
1182.07	-37481.5	-8622.92	10.7346	1.34739	-0.675323	-0.107664
1182.08	-37481.7	-8622.98	10.7564	1.35109	-0.677508	-0.107813
1182.1	-37481.8	-8623.04	10.778	1.35457	-0.68109	-0.107325
1182.12	-37482	-8623.11	10.7997	1.35742	-0.683985	-0.106491
1182.13	-37482.2	-8623.18	10.8218	1.35933	-0.685475	-0.105448
1182.15	-37482.4	-8623.25	10.845	1.36017	-0.687642	-0.104012
1182.17	-37482.5	-8623.31	10.8692	1.36013	-0.691222	-0.102267
1182.18	-37482.7	-8623.38	10.8931	1.35995	-0.694605	-0.100733
1182.2	-37482.9	-8623.44	10.9163	1.35996	-0.697629	-0.0996389
1182.22	-37483.1	-8623.51	10.9397	1.36002	-0.702167	-0.0988061
1182.24	-37483.2	-8623.58	10.9637	1.36003	-0.709014	-0.098203
1182.25	-37483.4	-8623.65	10.9883	1.35996	-0.71748	-0.0980029
1182.27	-37483.6	-8623.71	11.0125	1.35993	-0.727658	-0.0980627
1182.29	-37483.7	-8623.78	11.0349	1.36016	-0.740523	-0.0978979
1182.3	-37483.9	-8623.85	11.0562	1.36026	-0.755769	-0.097327
1182.32	-37484.1	-8623.93	11.0791	1.35935	-0.771936	-0.0964605
1182.34	-37484.3	-8624	11.1035	1.35749	-0.789031	-0.0953279
1182.36	-37484.5	-8624.07	11.1267	1.35558	-0.808342	-0.0938791
1182.37	-37484.6	-8624.13	11.1488	1.3539	-0.829282	-0.0921555
1182.39	-37484.8	-8624.2	11.1717	1.35228	-0.849864	-0.0902552
1182.41	-37485	-8624.27	11.1952	1.3506	-0.869704	-0.08805
1182.42	-37485.2	-8624.35	11.2177	1.34888	-0.889425	-0.085268
1182.44	-37485.4	-8624.43	11.2399	1.34716	-0.908232	-0.081777
1182.46	-37485.5	-8624.5	11.2637	1.34552	-0.924458	-0.0775733
1182.47	-37485.7	-8624.56	11.2879	1.34379	-0.93743	-0.0729784
1182.49	-37485.9	-8624.63	11.31	1.34177	-0.947201	-0.0684615
1182.51	-37486	-8624.71	11.3314	1.34019	-0.95495	-0.064163
1182.53	-37486.2	-8624.79	11.3548	1.33996	-0.962215	-0.0600659
1182.54	-37486.4	-8624.87	11.3792	1.34009	-0.968935	-0.056207
1182.56	-37486.6	-8624.94	11.4019	1.33893	-0.974448	-0.0526433
1182.58	-37486.8	-8625	11.424	1.3369	-0.979399	-0.0493837
1182.59	-37486.9	-8625.08	11.4472	1.3351	-0.984688	-0.0464284
1182.61	-37487.1	-8625.16	11.4706	1.33352	-0.989525	-0.0438476
1182.63	-37487.3	-8625.24	11.4929	1.33186	-0.992947	-0.0417534
1182.64	-37487.5	-8625.33	11.5153	1.3301	-0.996412	-0.0403598
1182.66	-37487.7	-8625.4	11.5393	1.32837	-1.00192	-0.0398746
1182.68	-37487.8	-8625.47	11.5633	1.32667	-1.01	-0.040305
1182.7	-37488	-8625.55	11.5854	1.325	-1.02061	-0.0415822
1182.71	-37488.2	-8625.63	11.6067	1.32333	-1.03333	-0.043573
1182.73	-37488.4	-8625.71	11.6287	1.32163	-1.04782	-0.0461424
1182.75	-37488.6	-8625.79	11.6513	1.3199	-1.06437	-0.049213
1182.76	-37488.7	-8625.87	11.6738	1.31817	-1.08301	-0.0526284
1182.78	-37488.9	-8625.94	11.6959	1.31647	-1.10223	-0.055919
1182.8	-37489.1	-8626.02	11.7175	1.3148	-1.12132	-0.0587421
1182.81	-37489.3	-8626.11	11.7393	1.31313	-1.14274	-0.0612986
1182.83	-37489.5	-8626.2	11.7616	1.31143	-1.16804	-0.0637159
1182.85	-37489.7	-8626.28	11.7839	1.30969	-1.19465	-0.0656462
1182.87	-37489.8	-8626.36	11.8061	1.30797	-1.22044	-0.0668777
1182.88	-37490	-8626.44	11.8288	1.30627	-1.24607	-0.0677214
1182.9	-37490.2	-8626.52	11.8522	1.30461	-1.27164	-0.0683734
1182.92	-37490.4	-8626.61	11.8754	1.30293	-1.29529	-0.0686464
1182.93	-37490.6	-8626.7	11.8977	1.30121	-1.31613	-0.0685749
1182.95	-37490.8	-8626.78	11.9199	1.29951	-1.33575	-0.0687362
1182.97	-37490.9	-8626.87	11.9424	1.29783	-1.35494	-0.0696551
1182.98	-37491.1	-8626.95	11.9642	1.296	-1.37271	-0.0716555
1183	-37491.3	-8627.04	11.9856	1.29418	-1.38915	-0.0751366
1183.02	-37491.5	-8627.13	12.0083	1.29306	-1.4062	-0.0806313
1183.04	-37491.7	-8627.23	12.0325	1.29297	-1.42387	-0.088305
1183.05	-37491.9	-8627.32	12.0562	1.29375	-1.43915	-0.0977631
1183.07	-37492	-8627.4	12.0785	1.29538	-1.45106	-0.108455
1183.09	-37492.2	-8627.48	12.1001	1.29808	-1.46153	-0.119701
1183.1	-37492.4	-8627.57	12.1218	1.30153	-1.47157	-0.131134
1183.12	-37492.6	-8627.67	12.1437	1.30481	-1.48108	-0.142735
1183.14	-37492.8	-8627.77	12.1661	1.30807	-1.49111	-0.154517
1183.15	-37493	-8627.86	12.1886	1.31263	-1.50382	-0.166488
1183.17	-37493.1	-8627.94	12.2109	1.31802	-1.51805	-0.178322
1183.19	-37493.3	-8628.03	12.2328	1.32228	-1.52971	-0.189413
1183.2	-37493.5	-8628.13	12.2544	1.32537	-1.53917	-0.199658
1183.22	-37493.7	-8628.23	12.2761	1.32875	-1.55011	-0.20934
1183.24	-37493.9	-8628.33	12.2985	1.3323	-1.56252	-0.218268
1183.26	-37494.1	-8628.42	12.3221	1.33473	-1.57354	-0.225925
1183.27	-37494.3	-8628.5	12.3463	1.33622	-1.58354	-0.23243
1183.29	-37494.4	-8628.6	12.3699	1.33791	-1.59482	-0.2383
1183.31	-37494.6	-8628.7	12.3931	1.33962	-1.60673	-0.243645
1183.32	-37494.8	-8628.81	12.417	1.3405	-1.61718	-0.248371
1183.34	-37495	-8628.92	12.4411	1.34023	-1.62733	-0.252769
1183.36	-37495.2	-8629.01	12.4642	1.33888	-1.63983	-0.257286
1183.38	-37495.4	-8629.09	12.4862	1.337	-1.65412	-0.261772
1183.39	-37495.6	-8629.19	12.5078	1.33523	-1.66843	-0.265918
1183.41	-37495.8	-8629.3	12.5295	1.33362	-1.68371	-0.270352
1183.43	-37496	-8629.41	12.5513	1.33195	-1.70164	-0.275936
1183.44	-37496.2	-8629.52	12.5739	1.33021	-1.72106	-0.282433
1183.46	-37496.3	-8629.61	12.5978	1.32847	-1.74003	-0.289301
1183.48	-37496.5	-8629.7	12.6219	1.32677	-1.75887	-0.296901
1183.49	-37496.7	-8629.81	12.6453	1.3251	-1.77849	-0.305721
1183.51	-37496.9	-8629.92	12.6686	1.32343	-1.79879	-0.315329
1183.53	-37497.1	-8630.04	12.6927	1.32172	-1.81942	-0.325183
1183.55	-37497.3	-8630.15	12.7167	1.32	-1.84	-0.335512
1183.56	-37497.5	-8630.25	12.7394	1.31829	-1.86038	-0.346445
1183.58	-37497.6	-8630.35	12.7613	1.31656	-1.88126	-0.356772
1183.6	-37497.8	-8630.45	12.783	1.31484	-1.90306	-0.365592
1183.61	-37498	-8630.57	12.8046	1.31325	-1.92456	-0.374167
1183.63	-37498.2	-8630.69	12.8265	1.31176	-1.94496	-0.383818
1183.65	-37498.4	-8630.8	12.8495	1.3097	-1.96589	-0.394558
1183.66	-37498.6	-8630.9	12.8737	1.30655	-1.9884	-0.406547
1183.68	-37498.8	-8631	12.8974	1.3026	-2.0104	-0.42113
1183.7	-37498.9	-8631.12	12.9191	1.29801	-2.03049	-0.439241
1183.72	-37499.1	-8631.24	12.9405	1.29219	-2.0502	-0.460333
1183.73	-37499.4	-8631.36	12.9627	1.28515	-2.07076	-0.484056
1183.75	-37499.5	-8631.48	12.9853	1.2786	-2.09152	-0.511037
1183.77	-37499.7	-8631.58	13.0078	1.27343	-2.11121	-0.54141
1183.78	-37499.9	-8631.69	13.0297	1.2685	-2.12776	-0.574029
1183.8	-37500.1	-8631.81	13.0512	1.26329	-2.14096	-0.608922
1183.82	-37500.3	-8631.94	13.0732	1.25883	-2.15401	-0.648388
1183.83	-37500.5	-8632.06	13.0958	1.25545	-2.16816	-0.693631
1183.85	-37500.7	-8632.18	13.1175	1.25207	-2.18077	-0.743568
1183.87	-37500.8	-8632.29	13.1379	1.24845	-2.19095	-0.796782
1183.89	-37501	-8632.4	13.1587	1.24572	-2.20083	-0.85171
1183.9	-37501.2	-8632.52	13.1803	1.24413	-2.21107	-0.907648
1183.92	-37501.4	-8632.65	13.2025	1.2427	-2.22019	-0.964955
1183.94	-37501.6	-8632.78	13.2247	1.24095	-2.2272	-1.023
1183.95	-37501.8	-8632.9	13.2474	1.23918	-2.23197	-1.07986
1183.97	-37502	-8633.02	13.2698	1.23748	-2.23521	-1.13387
1183.99	-37502.1	-8633.13	13.2909	1.23572	-2.23847	-1.18384
1184	-37502.3	-8633.27	13.3108	1.23401	-2.24194	-1.22941
1184.02	-37502.5	-8633.4	13.3305	1.23276	-2.24457	-1.27098
1184.04	-37502.7	-8633.54	13.3512	1.23274	-2.24617	-1.3084
1184.06	-37502.9	-8633.66	13.373	1.2349	-2.24727	-1.34099
1184.07	-37503.1	-8633.78	13.3955	1.23865	-2.24725	-1.36844
1184.09	-37503.3	-8633.9	13.4174	1.24224	-2.24459	-1.39084
1184.11	-37503.5	-8634.04	13.4389	1.24547	-2.23913	-1.4092
1184.12	-37503.7	-8634.18	13.4612	1.24904	-2.2316	-1.42514
1184.14	-37503.9	-8634.32	13.4836	1.25251	-2.22275	-1.43943
1184.16	-37504.1	-8634.44	13.5048	1.2548	-2.21321	-1.45227
1184.17	-37504.2	-8634.56	13.5251	1.25629	-2.2027	-1.46373
1184.19	-37504.4	-8634.69	13.5462	1.25808	-2.19053	-1.47384
1184.21	-37504.6	-8634.84	13.5681	1.25975	-2.17676	-1.48278
1184.22	-37504.8	-8634.98	13.5903	1.26029	-2.16163	-1.4908
1184.24	-37505	-8635.13	13.6127	1.26005	-2.14365	-1.4978
1184.26	-37505.2	-8635.25	13.6352	1.25992	-2.12104	-1.50357
1184.28	-37505.3	-8635.38	13.6574	1.25999	-2.09621	-1.50823
1184.29	-37505.5	-8635.51	13.6791	1.26002	-2.07259	-1.51201
1184.31	-37505.7	-8635.65	13.7008	1.26	-2.04946	-1.51496
1184.33	-37505.9	-8635.8	13.7229	1.25998	-2.02516	-1.51709
1184.34	-37506.1	-8635.95	13.7453	1.26	-2.00133	-1.51846
1184.36	-37506.3	-8636.08	13.7677	1.26005	-1.98003	-1.51919
1184.38	-37506.5	-8636.21	13.79	1.26	-1.96	-1.51961
1184.39	-37506.6	-8636.35	13.812	1.2598	-1.93965	-1.52005
1184.41	-37506.8	-8636.5	13.8333	1.26	-1.92	-1.5207
1184.43	-37507	-8636.66	13.8537	1.26118	-1.90227	-1.52165
1184.45	-37507.2	-8636.81	13.8746	1.2635	-1.8857	-1.52296
1184.46	-37507.4	-8636.94	13.8972	1.26683	-1.8696	-1.5246
1184.48	-37507.6	-8637.07	13.9191	1.27041	-1.85509	-1.52634
1184.5	-37507.8	-8637.21	13.939	1.27369	-1.84299	-1.528
1184.51	-37508	-8637.37	13.9591	1.27709	-1.83206	-1.5296
1184.53	-37508.2	-8637.53	13.9813	1.28077	-1.82136	-1.53124
1184.55	-37508.4	-8637.69	14.004	1.28376	-1.81178	-1.533
1184.57	-37508.5	-8637.82	14.0262	1.28553	-1.80423	-1.5348
1184.58	-37508.7	-8637.95	14.0488	1.28707	-1.79897	-1.53623
1184.6	-37508.9	-8638.1	14.0722	1.28889	-1.79559	-1.53696
1184.62	-37509.1	-8638.26	14.0953	1.29022	-1.79257	-1.53697
1184.63	-37509.3	-8638.42	14.1176	1.29045	-1.78905	-1.53615
1184.65	-37509.5	-8638.57	14.14	1.28969	-1.78578	-1.53412
1184.67	-37509.7	-8638.71	14.1627	1.2881	-1.78271	-1.53084
1184.68	-37509.8	-8638.85	14.1839	1.28576	-1.77808	-1.52688
1184.7	-37510	-8639.01	14.2036	1.28261	-1.77139	-1.52259
1184.72	-37510.2	-8639.18	14.2242	1.27836	-1.76414	-1.5179
1184.74	-37510.4	-8639.34	14.2465	1.27316	-1.75727	-1.51286
1184.75	-37510.6	-8639.49	14.2694	1.26785	-1.75059	-1.50766
1184.77	-37510.8	-8639.63	14.2917	1.26274	-1.74378	-1.50256
1184.79	-37510.9	-8639.78	14.3135	1.2575	-1.73647	-1.49784
1184.8	-37511.1	-8639.94	14.335	1.25237	-1.72823	-1.49351
1184.82	-37511.3	-8640.11	14.3572	1.2482	-1.71864	-1.48932
1184.84	-37511.5	-8640.27	14.3797	1.2449	-1.70817	-1.48534
1184.85	-37511.7	-8640.43	14.4011	1.24142	-1.69819	-1.48197
1184.87	-37511.9	-8640.58	14.4214	1.23786	-1.68965	-1.47924
1184.89	-37512.1	-8640.73	14.4427	1.2354	-1.68301	-1.4768
1184.91	-37512.3	-8640.89	14.4645	1.23392	-1.67821	-1.47463
1184.92	-37512.5	-8641.06	14.4854	1.23235	-1.67476	-1.47288
1184.94	-37512.7	-8641.24	14.5058	1.23056	-1.67145	-1.47125
1184.96	-37512.8	-8641.4	14.5277	1.22913	-1.66676	-1.46912
1184.97	-37513	-8641.54	14.5503	1.22744	-1.66139	-1.46618
1184.99	-37513.2	-8641.69	14.5712	1.22407	-1.65733	-1.46231
1185.01	-37513.4	-8641.87	14.5909	1.21863	-1.65428	-1.45716
1185.02	-37513.6	-8642.05	14.611	1.21132	-1.65077	-1.45033
1185.04	-37513.8	-8642.22	14.6317	1.20233	-1.6473	-1.44213
1185.06	-37513.9	-8642.38	14.6526	1.19201	-1.64524	-1.4333
1185.08	-37514.1	-8642.52	14.6731	1.18168	-1.6437	-1.42425
1185.09	-37514.3	-8642.68	14.6931	1.17288	-1.64096	-1.41528
1185.11	-37514.5	-8642.86	14.7131	1.16481	-1.63731	-1.40668
1185.13	-37514.7	-8643.04	14.7337	1.15608	-1.63379	-1.39869
1185.14	-37514.9	-8643.22	14.7543	1.14757	-1.63041	-1.39091
1185.16	-37515.1	-8643.38	14.7737	1.14063	-1.62686	-1.38289
1185.18	-37515.2	-8643.53	14.7923	1.13379	-1.62351	-1.37515
1185.19	-37515.4	-8643.7	14.8105	1.1253	-1.62097	-1.36836
1185.21	-37515.6	-8643.88	14.8289	1.11708	-1.61999	-1.36203
1185.23	-37515.8	-8644.06	14.8477	1.11134	-1.62107	-1.3556
1185.24	-37516	-8644.24	14.8667	1.10667	-1.62333	-1.34967
1185.26	-37516.2	-8644.39	14.8857	1.1013	-1.626	-1.34492
1185.28	-37516.3	-8644.55	14.9044	1.09643	-1.63033	-1.34071
1185.3	-37516.5	-8644.72	14.9227	1.09314	-1.63759	-1.33636
1185.31	-37516.7	-8644.91	14.9411	1.08976	-1.64729	-1.33199
1185.33	-37516.9	-8645.1	14.9599	1.08481	-1.65926	-1.32769
1185.35	-37517.1	-8645.28	14.9789	1.07939	-1.67556	-1.32292
1185.36	-37517.3	-8645.44	14.9979	1.07444	-1.69718	-1.31738
1185.38	-37517.5	-8645.6	15.0166	1.06893	-1.72081	-1.31164
1185.4	-37517.6	-8645.77	15.0349	1.06225	-1.74392	-1.30596
1185.41	-37517.8	-8645.96	15.0533	1.05554	-1.76763	-1.29938
1185.43	-37518	-8646.16	15.072	1.0492	-1.79302	-1.29124
1185.45	-37518.2	-8646.34	15.0912	1.04117	-1.8197	-1.28211
1185.47	-37518.4	-8646.5	15.1105	1.03073	-1.84712	-1.27231
1185.48	-37518.6	-8646.67	15.1284	1.02052	-1.87481	-1.26132
1185.5	-37518.7	-8646.85	15.1448	1.0112	-1.90283	-1.24894
1185.52	-37518.9	-8647.05	15.1619	0.999411	-1.93212	-1.23571
1185.53	-37519.1	-8647.24	15.1797	0.984875	-1.96105	-1.2225
1185.55	-37519.3	-8647.42	15.1948	0.973191	-1.98352	-1.21062
1185.57	-37519.5	-8647.58	15.2075	0.963197	-2.00072	-1.1987
1185.59	-37519.7	-8647.78	15.2247	0.943538	-2.02453	-1.18157
1185.6	-37519.9	-8647.97	15.2442	0.923669	-2.04774	-1.15961
1185.62	-37520	-8648.13	15.2591	0.900636	-2.06372	-1.13248
1185.64	-37520.2	-8648.33	15.2745	0.860567	-2.0813	-1.09274
1185.65	-37520.4	-8648.54	15.2902	0.80105	-2.09811	-1.03725
1185.67	-37520.6	-8648.69	15.304	0.731814	-2.11686	-0.970003
1185.69	-37520.8	-8648.89	15.3155	0.657823	-2.13871	-0.89468
1185.7	-37520.9	-8649.09	15.3255	0.568473	-2.16276	-0.805991
1185.72	-37521.1	-8649.25	15.3339	0.455777	-2.18349	-0.695839
1185.74	-37521.3	-8649.46	15.3409	0.331871	-2.19771	-0.575072
1185.76	-37521.5	-8649.66	15.3454	0.213433	-2.21376	-0.457059
1185.77	-37521.6	-8649.81	15.349	0.0909129	-2.23998	-0.338982
1185.79	-37521.8	-8650.03	15.3502	-0.0151703	-2.26565	-0.236085
1185.81	-37522	-8650.22	15.3502	-0.0990565	-2.28688	-0.157237
1185.82	-37522.2	-8650.39	15.3479	-0.157846	-2.30274	-0.0973443
1185.84	-37522.4	-8650.61	15.3442	-0.192733	-2.31642	-0.0600053
1185.86	-37522.6	-8650.79	15.341	-0.214242	-2.32685	-0.0357387
1185.87	-37522.7	-8650.96	15.3375	-0.235153	-2.33989	-0.0152603
1185.89	-37522.9	-8651.19	15.3341	-0.253173	-2.35349	0.00193992
1185.91	-37523.1	-8651.37	15.3308	-0.267077	-2.36733	0.0156064
1185.93	-37523.2	-8651.54	15.3272	-0.278387	-2.37555	0.0275413
1185.94	-37523.4	-8651.77	15.3242	-0.285744	-2.38241	0.0367597
1185.96	-37523.6	-8651.95	15.3177	-0.289692	-2.38589	0.0437179
1185.98	-37523.7	-8652.13	15.3139	-0.290061	-2.39255	0.0476556
1185.99	-37524	-8652.36	15.3073	-0.289939	-2.39648	0.0490145
1186.01	-37524.1	-8652.53	15.3039	-0.290182	-2.39686	0.0481342
1186.03	-37524.3	-8652.72	15.297	-0.286894	-2.39359	0.0459245
1186.04	-37524.5	-8652.95	15.2935	-0.283542	-2.39007	0.0426604
1186.06	-37524.6	-8653.12	15.2902	-0.280115	-2.39007	0.0403972
1186.08	-37524.8	-8653.31	15.2867	-0.28	-2.38667	0.0392157
1186.1	-37525	-8653.54	15.2833	-0.28	-2.38333	0.0381264
1186.11	-37525.1	-8653.72	15.2764	-0.276449	-2.37978	0.0357937
1186.13	-37525.3	-8653.9	15.273	-0.273116	-2.37651	0.0336966
1186.15	-37525.5	-8654.13	15.2664	-0.26991	-2.37299	0.0338509
1186.16	-37525.6	-8654.31	15.2632	-0.270023	-2.36639	0.0360995
1186.18	-37525.8	-8654.51	15.2596	-0.269988	-2.36269	0.0383305
1186.2	-37526	-8654.74	15.2563	-0.270003	-2.35605	0.039251
1186.21	-37526.1	-8654.92	15.2523	-0.269999	-2.35281	0.0392025
1186.23	-37526.3	-8655.11	15.2458	-0.27	-2.34939	0.0392192
1186.25	-37526.5	-8655.34	15.2428	-0.27	-2.34612	0.0392147
1186.27	-37526.6	-8655.51	15.2393	-0.27	-2.34262	0.039216
1186.28	-37526.8	-8655.72	15.236	-0.27	-2.33972	0.0392154
1186.3	-37526.9	-8655.95	15.2318	-0.27	-2.34008	0.0392165
1186.32	-37527.1	-8656.11	15.2257	-0.27	-2.33995	0.0392128
1186.33	-37527.3	-8656.32	15.2216	-0.27	-2.34017	0.0392294
1186.35	-37527.4	-8656.55	15.2153	-0.27	-2.3393	0.0391639
1186.37	-37527.6	-8656.72	15.2124	-0.27	-2.33556	0.0394391
1186.38	-37527.7	-8656.93	15.2087	-0.27	-2.33218	0.0409153
1186.4	-37527.9	-8657.16	15.2057	-0.27	-2.3287	0.0436868
1186.42	-37528	-8657.34	15.2006	-0.27	-2.3255	0.0468405
1186.43	-37528.2	-8657.55	15.195	-0.270001	-2.32087	0.0485099
1186.45	-37528.4	-8657.79	15.192	-0.269996	-2.31385	0.0490947
1186.47	-37528.5	-8657.96	15.1883	-0.270019	-2.3058	0.0489792
1186.49	-37528.7	-8658.17	15.1855	-0.26993	-2.29393	0.0491018
1186.5	-37528.8	-8658.4	15.18	-0.270249	-2.28024	0.0486074
1186.52	-37529	-8658.58	15.1745	-0.268471	-2.26449	0.046938
1186.54	-37529.1	-8658.8	15.1717	-0.264927	-2.24858	0.0440294
1186.55	-37529.3	-8659.02	15.168	-0.261216	-2.22705	0.0411069
1186.57	-37529.4	-8659.2	15.1651	-0.259741	-2.20444	0.0395076
1186.59	-37529.6	-8659.42	15.1593	-0.260069	-2.18492	0.0391584
1186.61	-37529.8	-8659.65	15.1547	-0.259984	-2.16497	0.0392288
1186.62	-37529.9	-8659.82	15.149	-0.260004	-2.13749	0.0392125
1186.64	-37530.1	-8660.05	15.1443	-0.26	-2.10913	0.039215
1186.66	-37530.2	-8660.27	15.1411	-0.259995	-2.08319	0.039221
1186.67	-37530.3	-8660.45	15.1376	-0.26002	-2.06503	0.0391938
1186.69	-37530.5	-8660.68	15.1343	-0.259926	-2.04395	0.0392978
1186.71	-37530.7	-8660.9	15.1308	-0.26024	-2.01958	0.0384915
1186.72	-37530.8	-8661.07	15.1273	-0.257563	-1.99029	0.0365851
1186.74	-37531	-8661.31	15.1245	-0.254168	-1.96304	0.0334292
1186.76	-37531.1	-8661.53	15.1178	-0.250425	-1.93459	0.0308192
1186.78	-37531.2	-8661.71	15.1138	-0.249892	-1.91325	0.0295081
1186.79	-37531.4	-8661.95	15.1107	-0.250029	-1.89365	0.0293879
1186.81	-37531.5	-8662.16	15.107	-0.249995	-1.87261	0.0294159
1186.83	-37531.7	-8662.34	15.1039	-0.250001	-1.84944	0.0294106
1186.84	-37531.8	-8662.59	15.0974	-0.249999	-1.82612	0.0294123
1186.86	-37532	-8662.79	15.0935	-0.25	-1.80152	0.0294113
1186.88	-37532.1	-8662.98	15.0902	-0.249998	-1.77492	0.0294135
1186.89	-37532.3	-8663.23	15.0868	-0.250006	-1.74822	0.0294053
1186.91	-37532.4	-8663.43	15.0833	-0.25	-1.72333	0.0294118
1186.93	-37532.5	-8663.62	15.0767	-0.25	-1.70333	0.0283224
1186.95	-37532.7	-8663.87	15.0733	-0.246667	-1.67667	0.0261438
1186.96	-37532.8	-8664.07	15.0698	-0.243108	-1.64123	0.0226981
1186.98	-37532.9	-8664.26	15.0665	-0.239912	-1.6082	0.0206061
1187	-37533.1	-8664.51	15.0631	-0.240023	-1.57817	0.0195845
1187.01	-37533.2	-8664.71	15.0596	-0.239989	-1.5464	0.0196194
1187.03	-37533.4	-8664.91	15.0564	-0.240003	-1.51629	0.0196048
1187.05	-37533.5	-8665.16	15.0526	-0.24	-1.48263	0.0196083
1187.06	-37533.7	-8665.35	15.0458	-0.239998	-1.44653	0.0196094
1187.08	-37533.8	-8665.55	15.0428	-0.240007	-1.40628	0.0196009
1187.1	-37534	-8665.8	15.0393	-0.239974	-1.36597	0.019634
1187.12	-37534.1	-8665.99	15.036	-0.24013	-1.32347	0.0194606
1187.13	-37534.2	-8666.2	15.0319	-0.239465	-1.28479	0.0181287
1187.15	-37534.4	-8666.44	15.0255	-0.235812	-1.24703	0.0155565
1187.17	-37534.5	-8666.63	15.0224	-0.232185	-1.20453	0.01226
1187.18	-37534.6	-8666.84	15.019	-0.22973	-1.16509	0.0104634
1187.2	-37534.8	-8667.08	15.0156	-0.230068	-1.12446	0.00973451
1187.22	-37534.9	-8667.28	15.0121	-0.22998	-1.08086	0.00982458
1187.23	-37535	-8667.46	15.0088	-0.230005	-1.03199	0.00979855
1187.25	-37535.2	-8667.69	15.0057	-0.229999	-0.984903	0.00980476
1187.27	-37535.3	-8667.93	15.0006	-0.23	-0.950078	0.00980584
1187.29	-37535.4	-8668.14	14.995	-0.23	-0.922578	0.0097953
1187.3	-37535.6	-8668.38	14.992	-0.230001	-0.884124	0.00983543
1187.32	-37535.7	-8668.56	14.9884	-0.229995	-0.834342	0.00967038
1187.34	-37535.9	-8668.79	14.9851	-0.230018	-0.786743	0.0106467
1187.35	-37536	-8669.03	14.9817	-0.229935	-0.737455	0.0170494
1187.37	-37536.1	-8669.22	14.9782	-0.23027	-0.695301	0.0314978
1187.39	-37536.2	-8669.4	14.9749	-0.228491	-0.654442	0.0506572
1187.4	-37536.4	-8669.64	14.9715	-0.224799	-0.60797	0.0700371
1187.42	-37536.5	-8669.86	14.9679	-0.22109	-0.554391	0.0865868
1187.44	-37536.7	-8670.09	14.9651	-0.219772	-0.50799	0.101261
