# Supplementary material for: Extraction of driving behavior primitives considering driver expectation and vehicle dynamics
Source: PLoS One. 2025 Dec 31;20(12):e0340123. doi: 10.1371/journal.pone.0340123 (PMC12755792; doi:10.1371/journal.pone.0340123)
Supplement: S2 File — The dataset utilized in this study is organized into two main folders, categorizing driving scenarios into straight driving and turning maneuvers. These folders contain the raw, unprocessed behavioral data. For a detailed description of the variables and format within the.xlsx files, please refer to the accompanying readme.txt file. (ZIP) [file pone.0340123.s002.zip › DataSetForPimitiveExaction-2/turning/g10_w_19.xlsx]

## Sheet: Sheet1
1215.4	-37760.7	-9052.06	14.8615	-0.382398	-0.39852	-1.4895
1215.42	-37760.8	-9052.32	14.855	-0.385842	-0.448536	-1.44997
1215.44	-37760.9	-9052.55	14.8479	-0.389573	-0.493248	-1.40464
1215.45	-37761	-9052.73	14.8412	-0.390109	-0.527815	-1.34558
1215.47	-37761.1	-9052.99	14.8345	-0.389971	-0.560147	-1.26591
1215.49	-37761.2	-9053.22	14.8275	-0.390005	-0.603705	-1.15352
1215.51	-37761.3	-9053.41	14.8208	-0.389999	-0.662817	-1.03586
1215.52	-37761.5	-9053.67	14.8141	-0.39	-0.720407	-0.907066
1215.54	-37761.6	-9053.89	14.8071	-0.39	-0.767821	-0.747576
1215.56	-37761.7	-9054.09	14.8004	-0.39	-0.795415	-0.572441
1215.57	-37761.8	-9054.35	14.7937	-0.39	-0.818325	-0.39983
1215.59	-37761.9	-9054.57	14.7867	-0.39	-0.85	-0.245098
1215.61	-37762	-9054.76	14.78	-0.39	-0.873333	-0.135076
1215.62	-37762.1	-9055.03	14.7733	-0.39	-0.893333	-0.0511983
1215.64	-37762.2	-9055.24	14.7663	-0.393985	-0.907627	0.0237386
1215.66	-37762.3	-9055.44	14.7596	-0.415015	-0.927962	0.091146
1215.68	-37762.5	-9055.7	14.7529	-0.452796	-0.95154	0.163562
1215.69	-37762.6	-9055.91	14.7459	-0.506357	-0.980125	0.240705
1215.71	-37762.7	-9056.12	14.739	-0.555197	-1.01039	0.308135
1215.73	-37762.8	-9056.39	14.7288	-0.598882	-1.04412	0.371543
1215.74	-37762.9	-9056.59	14.7178	-0.654109	-1.07953	0.440617
1215.76	-37763	-9056.8	14.7043	-0.723127	-1.11189	0.512889
1215.78	-37763.1	-9057.06	14.6908	-0.800132	-1.14287	0.589269
1215.79	-37763.2	-9057.26	14.6769	-0.873621	-1.18319	0.669954
1215.81	-37763.3	-9057.48	14.663	-0.948551	-1.22772	0.749169
1215.83	-37763.4	-9057.75	14.6459	-1.04074	-1.27952	0.84158
1215.85	-37763.5	-9057.94	14.6276	-1.14707	-1.32984	0.94256
1215.86	-37763.6	-9058.16	14.6077	-1.23793	-1.36693	1.03189
1215.88	-37763.7	-9058.42	14.5864	-1.31647	-1.3988	1.11642
1215.9	-37763.8	-9058.62	14.5614	-1.39253	-1.42567	1.20621
1215.91	-37763.9	-9058.84	14.5388	-1.46789	-1.44623	1.31251
1215.93	-37764.1	-9059.09	14.5135	-1.55531	-1.46294	1.45731
1215.95	-37764.1	-9059.29	14.4857	-1.638	-1.4794	1.63592
1215.96	-37764.2	-9059.51	14.4578	-1.70091	-1.49127	1.81445
1215.98	-37764.4	-9059.76	14.4283	-1.75541	-1.49906	1.99135
1216	-37764.4	-9059.96	14.3993	-1.80759	-1.49879	2.14781
1216.02	-37764.5	-9060.19	14.3696	-1.85424	-1.4953	2.27496
1216.03	-37764.7	-9060.44	14.3369	-1.8963	-1.49021	2.38701
1216.05	-37764.7	-9060.62	14.302	-1.92701	-1.48328	2.47684
1216.07	-37764.8	-9060.86	14.2693	-1.94762	-1.47504	2.53953
1216.08	-37764.9	-9061.1	14.2346	-1.96481	-1.46435	2.58584
1216.1	-37765	-9061.29	14.1999	-1.97638	-1.45387	2.61571
1216.12	-37765.1	-9061.53	14.1691	-1.98398	-1.4456	2.63477
1216.13	-37765.2	-9061.76	14.1379	-1.99106	-1.44109	2.65139
1216.15	-37765.3	-9061.95	14.1073	-1.99575	-1.43792	2.67257
1216.17	-37765.4	-9062.2	14.0756	-1.99873	-1.4343	2.70176
1216.19	-37765.5	-9062.43	14.0403	-2.00233	-1.43287	2.74193
1216.2	-37765.6	-9062.61	14.0063	-2.00562	-1.43575	2.78461
1216.22	-37765.7	-9062.85	13.9734	-2.00932	-1.43715	2.82319
1216.24	-37765.8	-9063.08	13.9383	-2.01007	-1.43431	2.86178
1216.25	-37765.9	-9063.27	13.9044	-2.01021	-1.43052	2.89496
1216.27	-37766	-9063.51	13.8714	-2.0076	-1.42981	2.92399
1216.29	-37766	-9063.74	13.8362	-2.00396	-1.43024	2.94837
1216.3	-37766.1	-9063.92	13.8024	-2.00044	-1.42727	2.96755
1216.32	-37766.2	-9064.17	13.7694	-1.99969	-1.42417	2.9835
1216.34	-37766.3	-9064.39	13.7341	-2.00061	-1.41748	2.99384
1216.36	-37766.4	-9064.57	13.7005	-1.98854	-1.41104	2.99525
1216.37	-37766.5	-9064.82	13.6674	-1.97002	-1.3985	2.98275
1216.39	-37766.6	-9065.03	13.6321	-1.9324	-1.38121	2.95814
1216.41	-37766.6	-9065.22	13.5985	-1.89539	-1.35806	2.92676
1216.42	-37766.7	-9065.47	13.5685	-1.85899	-1.33477	2.89317
1216.44	-37766.8	-9065.67	13.5367	-1.81667	-1.31	2.85294
1216.46	-37766.9	-9065.86	13.5067	-1.76333	-1.29	2.79739
1216.47	-37767	-9066.11	13.4767	-1.67	-1.27	2.71895
1216.49	-37767.1	-9066.31	13.4485	-1.54911	-1.24879	2.60874
1216.51	-37767.1	-9066.51	13.4253	-1.42311	-1.22882	2.49412
1216.53	-37767.2	-9066.76	13.402	-1.30163	-1.20886	2.36283
1216.54	-37767.3	-9066.96	13.3811	-1.13163	-1.19158	2.20116
1216.56	-37767.4	-9067.16	13.365	-0.940408	-1.17848	2.0287
1216.58	-37767.5	-9067.41	13.3517	-0.752681	-1.16508	1.85971
1216.59	-37767.6	-9067.6	13.3378	-0.604635	-1.15051	1.71268
1216.61	-37767.6	-9067.79	13.3287	-0.504187	-1.13383	1.60928
1216.63	-37767.7	-9068.04	13.3221	-0.423505	-1.1165	1.52948
1216.64	-37767.8	-9068.23	13.3151	-0.360658	-1.09511	1.46644
1216.66	-37767.9	-9068.44	13.3083	-0.317571	-1.07533	1.42184
1216.68	-37768	-9068.68	13.3023	-0.281831	-1.05531	1.38508
1216.7	-37768	-9068.87	13.2991	-0.253038	-1.0325	1.35462
1216.71	-37768.1	-9069.07	13.2957	-0.235048	-1.0057	1.33148
1216.73	-37768.2	-9069.31	13.2923	-0.218602	-0.977511	1.31301
1216.75	-37768.3	-9069.51	13.2888	-0.207099	-0.946299	1.29785
1216.76	-37768.3	-9069.69	13.2855	-0.20095	-0.913939	1.28587
1216.78	-37768.4	-9069.91	13.2821	-0.19512	-0.87887	1.27471
1216.8	-37768.5	-9070.15	13.2786	-0.192027	-0.853644	1.26405
1216.81	-37768.6	-9070.32	13.2753	-0.188604	-0.829533	1.25606
1216.83	-37768.6	-9070.55	13.2719	-0.185306	-0.791639	1.24869
1216.85	-37768.7	-9070.79	13.2684	-0.181356	-0.747724	1.24203
1216.87	-37768.8	-9070.96	13.2652	-0.180235	-0.715962	1.23528
1216.88	-37768.9	-9071.2	13.2614	-0.177447	-0.684128	1.22598
1216.9	-37769	-9071.42	13.2597	-0.16717	-0.645703	1.20729
1216.92	-37769	-9071.59	13.2601	-0.134957	-0.605995	1.17042
1216.93	-37769.1	-9071.83	13.26	-0.0647716	-0.575977	1.09639
1216.95	-37769.2	-9072.05	13.2601	0.0491876	-0.553993	0.989087
1216.97	-37769.3	-9072.28	13.2597	0.177827	-0.53918	0.866319
1216.98	-37769.3	-9072.5	13.2617	0.305776	-0.521095	0.740449
1217	-37769.4	-9072.69	13.2672	0.405362	-0.500974	0.632416
1217.02	-37769.5	-9072.86	13.2762	0.485788	-0.474697	0.547131
1217.04	-37769.5	-9073.12	13.2869	0.558236	-0.442806	0.470155
1217.05	-37769.6	-9073.32	13.2971	0.616339	-0.409733	0.410379
1217.07	-37769.7	-9073.56	13.307	0.65489	-0.37705	0.366737
1217.09	-37769.8	-9073.78	13.3176	0.681649	-0.338967	0.33633
1217.1	-37769.8	-9073.97	13.3274	0.697851	-0.304337	0.31801
1217.12	-37769.9	-9074.15	13.34	0.704989	-0.270816	0.305675
1217.14	-37770	-9074.41	13.3541	0.714512	-0.241672	0.291792
1217.15	-37770.1	-9074.61	13.368	0.729366	-0.211806	0.270471
1217.17	-37770.1	-9074.79	13.378	0.759721	-0.184723	0.239796
1217.19	-37770.2	-9075.05	13.3917	0.801654	-0.156643	0.19792
1217.21	-37770.3	-9075.25	13.4049	0.842164	-0.129756	0.157009
1217.22	-37770.4	-9075.43	13.4215	0.879161	-0.103161	0.119029
1217.24	-37770.4	-9075.7	13.4358	0.91451	-0.0778991	0.0776304
1217.26	-37770.5	-9075.9	13.4523	0.951343	-0.0636938	0.0362298
1217.27	-37770.6	-9076.15	13.469	0.98162	-0.0631499	-0.00623342
1217.29	-37770.7	-9076.35	13.4867	1.01	-0.0666667	-0.046841
1217.31	-37770.7	-9076.54	13.5033	1.03	-0.07	-0.0849673
1217.32	-37770.8	-9076.73	13.52	1.04667	-0.0733333	-0.131808
1217.34	-37770.9	-9077	13.5377	1.06068	-0.0805373	-0.201895
1217.36	-37771	-9077.19	13.5543	1.07058	-0.0905943	-0.291053
1217.38	-37771.1	-9077.45	13.5712	1.08053	-0.100615	-0.396846
1217.39	-37771.1	-9077.65	13.5922	1.0872	-0.111183	-0.521393
1217.41	-37771.2	-9077.84	13.6088	1.09037	-0.1213	-0.64809
1217.43	-37771.3	-9078.04	13.6288	1.09369	-0.135327	-0.784983
1217.44	-37771.4	-9078.31	13.6468	1.09765	-0.152779	-0.927859
1217.46	-37771.4	-9078.5	13.6664	1.10453	-0.165259	-1.04664
1217.48	-37771.5	-9078.71	13.6836	1.11129	-0.174915	-1.14571
1217.49	-37771.6	-9078.97	13.7042	1.11792	-0.187122	-1.22053
1217.51	-37771.7	-9079.15	13.7211	1.12002	-0.209151	-1.26585
1217.53	-37771.7	-9079.37	13.7409	1.12056	-0.236919	-1.29634
1217.55	-37771.8	-9079.64	13.7592	1.12438	-0.263427	-1.32195
1217.56	-37771.9	-9079.81	13.7783	1.12779	-0.281641	-1.34365
1217.58	-37772	-9080.04	13.7959	1.13026	-0.298279	-1.3606
1217.6	-37772	-9080.3	13.8173	1.12992	-0.317115	-1.37103
1217.61	-37772.1	-9080.47	13.8369	1.13002	-0.336105	-1.37643
1217.63	-37772.2	-9080.71	13.8575	1.13001	-0.3529	-1.38014
1217.65	-37772.3	-9080.96	13.8783	1.12993	-0.369966	-1.3816
1217.66	-37772.3	-9081.17	13.8983	1.13025	-0.388676	-1.38034
1217.68	-37772.4	-9081.42	13.9175	1.1288	-0.414688	-1.37573
1217.7	-37772.5	-9081.63	13.9346	1.12499	-0.443889	-1.36992
1217.72	-37772.6	-9081.82	13.9508	1.12183	-0.475074	-1.36454
1217.73	-37772.6	-9082.06	13.9698	1.11826	-0.510613	-1.35909
1217.75	-37772.7	-9082.31	13.9907	1.11515	-0.54122	-1.35229
1217.77	-37772.8	-9082.49	14.0107	1.11009	-0.568793	-1.3446
1217.78	-37772.9	-9082.74	14.0296	1.10292	-0.599567	-1.33652
1217.8	-37773	-9082.98	14.0466	1.09576	-0.636278	-1.32987
1217.82	-37773	-9083.16	14.0626	1.0912	-0.677069	-1.32518
1217.83	-37773.1	-9083.42	14.0827	1.08787	-0.7164	-1.32159
1217.85	-37773.2	-9083.66	14.1008	1.08484	-0.754083	-1.31691
1217.87	-37773.2	-9083.84	14.1196	1.07893	-0.789518	-1.31083
1217.89	-37773.3	-9084.11	14.138	1.07425	-0.832746	-1.30284
1217.9	-37773.4	-9084.33	14.1577	1.07067	-0.878037	-1.29729
1217.92	-37773.5	-9084.58	14.1748	1.07014	-0.916227	-1.29395
1217.94	-37773.6	-9084.82	14.1951	1.0676	-0.951728	-1.29076
1217.95	-37773.6	-9085.03	14.213	1.0643	-0.985887	-1.28503
1217.97	-37773.7	-9085.21	14.2292	1.05843	-1.01615	-1.27668
1217.99	-37773.8	-9085.49	14.2469	1.05119	-1.04791	-1.26736
1218	-37773.9	-9085.72	14.2638	1.04457	-1.07747	-1.25939
1218.02	-37773.9	-9085.91	14.2804	1.03757	-1.1179	-1.2528
1218.04	-37774	-9086.19	14.2978	1.03388	-1.17054	-1.24592
1218.06	-37774.1	-9086.41	14.3176	1.02735	-1.21822	-1.23927
1218.07	-37774.1	-9086.6	14.3378	1.02371	-1.25904	-1.23372
1218.09	-37774.2	-9086.89	14.3557	1.02011	-1.29164	-1.22899
1218.11	-37774.3	-9087.1	14.3724	1.02005	-1.31849	-1.22567
1218.12	-37774.3	-9087.3	14.389	1.01691	-1.34775	-1.22242
1218.14	-37774.4	-9087.6	14.4067	1.01333	-1.39333	-1.21895
1218.16	-37774.5	-9087.8	14.4233	1.01	-1.43667	-1.21569
1218.17	-37774.6	-9088.01	14.44	1.00667	-1.47667	-1.21242
1218.19	-37774.6	-9088.31	14.4577	1.0031	-1.51952	-1.20895
1218.21	-37774.7	-9088.51	14.4743	0.999932	-1.57324	-1.20568
1218.23	-37774.8	-9088.72	14.491	0.999953	-1.62633	-1.20116
1218.24	-37774.8	-9089.01	14.5087	0.995802	-1.67102	-1.19275
1218.26	-37774.9	-9089.21	14.5253	0.985215	-1.70417	-1.18156
1218.28	-37775	-9089.43	14.542	0.971635	-1.74512	-1.16835
1218.29	-37775.1	-9089.72	14.5598	0.957769	-1.79237	-1.15422
1218.31	-37775.1	-9089.92	14.5757	0.943569	-1.84607	-1.13542
1218.33	-37775.2	-9090.15	14.5896	0.912103	-1.9053	-1.10097
1218.34	-37775.3	-9090.44	14.6069	0.849879	-1.97528	-1.04019
1218.36	-37775.3	-9090.64	14.6198	0.76427	-2.03356	-0.958614
1218.38	-37775.4	-9090.88	14.6327	0.656547	-2.0889	-0.857283
1218.39	-37775.4	-9091.16	14.6431	0.538054	-2.13743	-0.7379
1218.41	-37775.5	-9091.35	14.6523	0.41079	-2.18245	-0.614093
1218.43	-37775.6	-9091.6	14.6581	0.265655	-2.22089	-0.477978
1218.45	-37775.6	-9091.89	14.6603	0.12276	-2.25424	-0.343141
1218.46	-37775.7	-9092.08	14.6599	0.0101818	-2.27563	-0.234131
1218.48	-37775.7	-9092.33	14.66	-0.0801039	-2.28772	-0.145099
1218.5	-37775.8	-9092.61	14.6602	-0.146209	-2.29413	-0.0806542
1218.51	-37775.9	-9092.8	14.6589	-0.182471	-2.29361	-0.0416969
1218.53	-37775.9	-9093.06	14.6551	-0.205345	-2.29095	-0.0145268
1218.55	-37776	-9093.33	14.6518	-0.227822	-2.28349	0.00754578
1218.57	-37776	-9093.53	14.6484	-0.248856	-2.27593	0.0255781
1218.58	-37776.1	-9093.79	14.6453	-0.262181	-2.26361	0.0398532
1218.6	-37776.2	-9094.06	14.6397	-0.270714	-2.24854	0.0485744
1218.62	-37776.2	-9094.25	14.635	-0.275215	-2.22804	0.0537188
1218.63	-37776.3	-9094.52	14.6296	-0.278686	-2.20482	0.05704
1218.65	-37776.3	-9094.78	14.6243	-0.280549	-2.18659	0.0580116
1218.67	-37776.4	-9094.98	14.6215	-0.278193	-2.17034	0.0567088
1218.68	-37776.4	-9095.26	14.6178	-0.274634	-2.153	0.0534607
1218.7	-37776.5	-9095.51	14.6149	-0.270804	-2.13532	0.0507884
1218.72	-37776.5	-9095.7	14.609	-0.270122	-2.12288	0.0487088
1218.74	-37776.6	-9095.99	14.6042	-0.267892	-2.11542	0.0465243
1218.75	-37776.6	-9096.24	14.601	-0.264318	-2.10824	0.0434211
1218.77	-37776.7	-9096.44	14.5976	-0.26072	-2.10455	0.0408189
1218.79	-37776.7	-9096.72	14.5945	-0.259867	-2.09823	0.0393797
1218.8	-37776.8	-9096.97	14.5881	-0.260032	-2.094	0.0391804
1218.82	-37776.8	-9097.16	14.584	-0.260008	-2.09054	0.0392081
1218.84	-37776.9	-9097.46	14.5807	-0.259948	-2.09002	0.0392685
1218.85	-37776.9	-9097.69	14.5772	-0.260209	-2.08767	0.0383932
1218.87	-37777	-9097.89	14.5742	-0.257353	-2.07909	0.0364559
1218.89	-37777	-9098.19	14.5674	-0.253766	-2.0622	0.0330618
1218.91	-37777.1	-9098.42	14.5636	-0.250246	-2.04275	0.0306789
1218.92	-37777.1	-9098.62	14.5604	-0.249895	-2.01405	0.0295174
1218.94	-37777.2	-9098.91	14.5571	-0.250178	-1.97536	0.0284929
1218.96	-37777.2	-9099.13	14.5537	-0.247102	-1.92588	0.0264664
1218.97	-37777.2	-9099.41	14.5504	-0.243761	-1.87871	0.0232921
1218.99	-37777.3	-9099.65	14.5468	-0.24013	-1.83269	0.0197973
1219.01	-37777.3	-9099.86	14.5436	-0.239933	-1.78623	0.0165666
1219.02	-37777.4	-9100.14	14.537	-0.240139	-1.73051	0.0122206
1219.04	-37777.4	-9100.37	14.5333	-0.236667	-1.66	0.0087146
1219.06	-37777.4	-9100.59	14.53	-0.236667	-1.59667	0.00544662
1219.08	-37777.5	-9100.87	14.5267	-0.233333	-1.54	0.0043573
1219.09	-37777.5	-9101.1	14.5231	-0.233232	-1.49032	-0.000473869
1219.11	-37777.6	-9101.33	14.5198	-0.229879	-1.4369	-0.0142582
1219.13	-37777.6	-9101.61	14.5165	-0.230032	-1.38326	-0.0449319
1219.14	-37777.6	-9101.83	14.5126	-0.229983	-1.32323	-0.0942963
1219.16	-37777.7	-9102.05	14.5061	-0.230009	-1.27077	-0.145562
1219.18	-37777.7	-9102.34	14.503	-0.229983	-1.22069	-0.200761
1219.19	-37777.8	-9102.56	14.4994	-0.230095	-1.17209	-0.264913
1219.21	-37777.8	-9102.79	14.4961	-0.229623	-1.12857	-0.337478
1219.23	-37777.8	-9103.07	14.4927	-0.22602	-1.0824	-0.414355
1219.25	-37777.9	-9103.29	14.4892	-0.222416	-1.04537	-0.500405
1219.26	-37777.9	-9103.51	14.4859	-0.219753	-1.01803	-0.590467
1219.28	-37778	-9103.8	14.4825	-0.220063	-0.998712	-0.702641
1219.3	-37778	-9104.02	14.479	-0.219981	-0.976227	-0.824774
1219.31	-37778	-9104.25	14.4757	-0.220005	-0.947115	-0.933187
1219.33	-37778.1	-9104.53	14.4723	-0.219999	-0.906854	-1.03061
1219.35	-37778.1	-9104.74	14.4687	-0.22	-0.861144	-1.12268
1219.36	-37778.1	-9104.99	14.4658	-0.22	-0.82603	-1.20748
1219.38	-37778.2	-9105.26	14.4609	-0.22	-0.802121	-1.295
1219.4	-37778.2	-9105.47	14.4549	-0.22	-0.78222	-1.37667
1219.42	-37778.2	-9105.72	14.4521	-0.22	-0.759165	-1.44089
1219.43	-37778.3	-9105.99	14.4485	-0.22	-0.724342	-1.49274
1219.45	-37778.3	-9106.2	14.4451	-0.22	-0.685507	-1.532
1219.47	-37778.3	-9106.45	14.4418	-0.22	-0.650759	-1.56033
1219.48	-37778.4	-9106.72	14.4383	-0.22	-0.617999	-1.58342
1219.5	-37778.4	-9106.92	14.4349	-0.22	-0.588377	-1.60086
1219.52	-37778.4	-9107.18	14.4316	-0.22	-0.565324	-1.61234
1219.53	-37778.5	-9107.45	14.428	-0.22	-0.548391	-1.62055
1219.55	-37778.5	-9107.65	14.425	-0.22	-0.538574	-1.6259
1219.57	-37778.6	-9107.91	14.4194	-0.22	-0.534999	-1.62937
1219.59	-37778.6	-9108.17	14.4143	-0.22	-0.529151	-1.63283
1219.6	-37778.6	-9108.38	14.4112	-0.22	-0.524082	-1.63555
1219.62	-37778.6	-9108.65	14.4079	-0.22	-0.522642	-1.63701
1219.64	-37778.7	-9108.9	14.4044	-0.22	-0.527445	-1.63731
1219.65	-37778.7	-9109.1	14.401	-0.22	-0.536708	-1.63722
1219.67	-37778.7	-9109.38	14.3977	-0.22	-0.549328	-1.63735
1219.69	-37778.8	-9109.62	14.3942	-0.22	-0.562896	-1.6365
1219.7	-37778.8	-9109.83	14.3908	-0.22	-0.581829	-1.63475
1219.72	-37778.9	-9110.1	14.3875	-0.22	-0.60163	-1.62953
1219.74	-37778.9	-9110.35	14.3839	-0.22	-0.625555	-1.61814
1219.76	-37778.9	-9110.56	14.3806	-0.22	-0.64933	-1.60063
1219.77	-37778.9	-9110.83	14.3772	-0.22	-0.672411	-1.57697
1219.79	-37779	-9111.08	14.3739	-0.22	-0.697118	-1.54305
1219.81	-37779	-9111.28	14.3673	-0.22	-0.720656	-1.49382
1219.82	-37779	-9111.57	14.3637	-0.22	-0.743786	-1.42511
1219.84	-37779.1	-9111.8	14.3602	-0.22	-0.768643	-1.32747
1219.86	-37779.1	-9112	14.3569	-0.22	-0.788907	-1.22497
1219.87	-37779.1	-9112.29	14.3535	-0.22	-0.80867	-1.12071
1219.89	-37779.2	-9112.52	14.35	-0.22	-0.833333	-1.0098
1219.91	-37779.2	-9112.74	14.3467	-0.22	-0.856667	-0.894336
1219.93	-37779.2	-9113.02	14.3433	-0.22	-0.88	-0.769063
1219.94	-37779.3	-9113.25	14.3398	-0.219998	-0.901083	-0.634135
1219.96	-37779.3	-9113.46	14.3365	-0.220008	-0.917642	-0.521138
1219.98	-37779.3	-9113.75	14.3331	-0.219971	-0.934231	-0.422439
1219.99	-37779.3	-9113.97	14.3296	-0.22023	-0.953105	-0.331021
1220.01	-37779.4	-9114.19	14.3263	-0.22377	-0.99237	-0.252236
1220.03	-37779.4	-9114.5	14.3223	-0.227352	-1.0464	-0.17925
1220.04	-37779.4	-9114.69	14.3158	-0.230207	-1.09333	-0.126881
1220.06	-37779.4	-9114.92	14.3128	-0.229958	-1.12087	-0.0878311
1220.08	-37779.5	-9115.21	14.3093	-0.22996	-1.14965	-0.059446
1220.1	-37779.5	-9115.41	14.306	-0.230357	-1.19502	-0.031429
1220.11	-37779.5	-9115.64	14.3019	-0.241311	-1.24438	0.00085387
1220.13	-37779.5	-9115.93	14.2957	-0.277493	-1.28554	0.0478138
1220.15	-37779.6	-9116.14	14.2917	-0.334991	-1.31963	0.107992
1220.16	-37779.6	-9116.37	14.2846	-0.390724	-1.35414	0.166642
1220.18	-37779.6	-9116.65	14.278	-0.440217	-1.39698	0.229475
1220.2	-37779.6	-9116.86	14.2708	-0.507997	-1.44955	0.30068
1220.21	-37779.7	-9117.1	14.2648	-0.586314	-1.50682	0.376014
1220.23	-37779.7	-9117.38	14.2555	-0.665389	-1.563	0.455491
1220.25	-37779.7	-9117.58	14.2412	-0.73996	-1.6113	0.541864
1220.27	-37779.7	-9117.83	14.2265	-0.833429	-1.6477	0.636215
1220.28	-37779.8	-9118.1	14.2109	-0.956091	-1.68848	0.753429
1220.3	-37779.8	-9118.3	14.1945	-1.08772	-1.73391	0.873846
1220.32	-37779.8	-9118.56	14.1735	-1.19822	-1.77774	0.983813
1220.33	-37779.8	-9118.83	14.1511	-1.29427	-1.81218	1.08256
1220.35	-37779.8	-9119.02	14.1278	-1.37793	-1.83609	1.17078
1220.37	-37779.9	-9119.29	14.1035	-1.47062	-1.85639	1.26354
1220.38	-37779.9	-9119.54	14.0798	-1.56254	-1.8736	1.35204
1220.4	-37779.9	-9119.73	14.0544	-1.64178	-1.88658	1.42778
1220.42	-37779.9	-9119.99	14.0282	-1.70486	-1.89422	1.49024
1220.44	-37779.9	-9120.25	13.9978	-1.75536	-1.89917	1.53982
1220.45	-37779.9	-9120.45	13.9693	-1.79049	-1.90022	1.57695
1220.47	-37779.9	-9120.71	13.941	-1.81753	-1.89978	1.60343
1220.49	-37780	-9120.96	13.9096	-1.84124	-1.90059	1.63025
1220.5	-37780	-9121.15	13.8762	-1.85664	-1.89533	1.66522
1220.52	-37780	-9121.42	13.8455	-1.8673	-1.89084	1.72139
1220.54	-37780	-9121.66	13.814	-1.87537	-1.88725	1.81714
1220.55	-37780	-9121.85	13.7841	-1.87932	-1.88677	1.93861
1220.57	-37780	-9122.14	13.7497	-1.88271	-1.88412	2.08242
1220.59	-37780	-9122.37	13.7155	-1.88603	-1.88038	2.21539
1220.61	-37780	-9122.56	13.6854	-1.88962	-1.87974	2.32716
1220.62	-37780	-9122.84	13.6537	-1.89006	-1.88273	2.42283
1220.64	-37780	-9123.06	13.6237	-1.88998	-1.88915	2.49215
1220.66	-37780	-9123.25	13.5905	-1.89002	-1.89596	2.54386
1220.67	-37780.1	-9123.52	13.5603	-1.88995	-1.90001	2.58289
1220.69	-37780.1	-9123.75	13.5285	-1.8901	-1.89691	2.6189
1220.71	-37780.1	-9123.95	13.4986	-1.88684	-1.89354	2.65075
1220.72	-37780.1	-9124.23	13.4633	-1.88333	-1.89	2.67756
1220.74	-37780.1	-9124.43	13.4333	-1.87	-1.89	2.69172
1220.76	-37780.1	-9124.63	13.4033	-1.85	-1.89	2.6939
1220.78	-37780.1	-9124.91	13.3715	-1.82497	-1.88648	2.68436
1220.79	-37780.1	-9125.11	13.3415	-1.79109	-1.88301	2.66266
1220.81	-37780.1	-9125.31	13.3117	-1.74307	-1.87636	2.62005
1220.83	-37780.1	-9125.58	13.285	-1.66454	-1.87316	2.55395
1220.84	-37780.1	-9125.78	13.257	-1.56024	-1.86957	2.45917
1220.86	-37780.1	-9125.99	13.2339	-1.44673	-1.86631	2.36021
1220.88	-37780.1	-9126.27	13.209	-1.33811	-1.86243	2.25291
1220.89	-37780.1	-9126.46	13.1862	-1.23507	-1.86058	2.15165
1220.91	-37780.1	-9126.67	13.1668	-1.11584	-1.86791	2.03689
1220.93	-37780.1	-9126.94	13.1492	-0.9701	-1.87573	1.90801
1220.95	-37780.1	-9127.12	13.1334	-0.840624	-1.8845	1.78912
1220.96	-37780.1	-9127.34	13.1198	-0.724187	-1.88805	1.68111
1220.98	-37780.1	-9127.61	13.1074	-0.626618	-1.89488	1.58489
1221	-37780.1	-9127.79	13.1015	-0.542418	-1.89697	1.50418
1221.01	-37780.1	-9128.01	13.0947	-0.465132	-1.89597	1.43011
1221.03	-37780.1	-9128.27	13.088	-0.397311	-1.89209	1.36542
1221.05	-37780.1	-9128.46	13.0807	-0.34485	-1.88964	1.314
1221.06	-37780.1	-9128.68	13.0755	-0.312418	-1.89032	1.27866
1221.08	-37780.1	-9128.93	13.071	-0.283991	-1.88892	1.25078
1221.1	-37780	-9129.13	13.0649	-0.261114	-1.88552	1.22834
1221.12	-37780	-9129.36	13.062	-0.243571	-1.88055	1.2131
1221.13	-37780	-9129.61	13.0584	-0.231473	-1.87406	1.20342
1221.15	-37780	-9129.79	13.0551	-0.223292	-1.86341	1.19752
1221.17	-37780	-9130.02	13.0518	-0.217029	-1.84308	1.19054
1221.18	-37780	-9130.27	13.0483	-0.209738	-1.81688	1.18188
1221.2	-37780	-9130.45	13.045	-0.204625	-1.78882	1.17364
1221.22	-37780	-9130.7	13.0411	-0.201533	-1.76359	1.16889
1221.23	-37780	-9130.94	13.04	-0.197975	-1.73789	1.16683
1221.25	-37780	-9131.11	13.0384	-0.194816	-1.7106	1.16711
1221.27	-37779.9	-9131.36	13.0345	-0.190978	-1.68675	1.16898
1221.29	-37779.9	-9131.6	13.0312	-0.189801	-1.66936	1.17206
1221.3	-37779.9	-9131.78	13.0278	-0.189974	-1.64951	1.17482
1221.32	-37779.9	-9132.02	13.0246	-0.190303	-1.619	1.17568
1221.34	-37779.9	-9132.25	13.0207	-0.187852	-1.58513	1.174
1221.35	-37779.9	-9132.44	13.0201	-0.184329	-1.56132	1.1715
1221.37	-37779.9	-9132.68	13.0179	-0.180717	-1.54754	1.17075
1221.39	-37779.9	-9132.92	13.0141	-0.179867	-1.53073	1.17252
1221.4	-37779.8	-9133.1	13.0108	-0.180034	-1.51628	1.17569
1221.42	-37779.8	-9133.35	13.0074	-0.179997	-1.50305	1.17895
1221.44	-37779.8	-9133.58	13.004	-0.179981	-1.49161	1.18242
1221.46	-37779.8	-9133.76	13.0003	-0.180083	-1.48418	1.18562
1221.47	-37779.8	-9134.02	13.0001	-0.179689	-1.4806	1.18927
1221.49	-37779.8	-9134.23	12.9971	-0.180836	-1.47692	1.18643
1221.51	-37779.7	-9134.42	12.9937	-0.160727	-1.47665	1.16637
1221.52	-37779.7	-9134.68	12.9903	-0.11208	-1.47647	1.11561
1221.54	-37779.7	-9134.89	12.9899	-0.013806	-1.47985	1.02081
1221.56	-37779.7	-9135.09	12.9931	0.118436	-1.48004	0.898741
1221.57	-37779.7	-9135.34	12.9964	0.261346	-1.48	0.763175
1221.59	-37779.6	-9135.55	13.0033	0.403333	-1.48	0.626362
1221.61	-37779.6	-9135.74	13.01	0.51	-1.48	0.517429
1221.62	-37779.6	-9136.01	13.0206	0.601524	-1.47645	0.424434
1221.64	-37779.6	-9136.21	13.0305	0.669962	-1.47312	0.357058
1221.66	-37779.5	-9136.4	13.0407	0.715643	-1.46991	0.303317
1221.68	-37779.5	-9136.61	13.0541	0.75207	-1.47003	0.259977
1221.69	-37779.5	-9136.88	13.0685	0.787577	-1.46997	0.216192
1221.71	-37779.5	-9137.07	13.0852	0.82437	-1.47006	0.176089
1221.73	-37779.5	-9137.34	13.099	0.858749	-1.46963	0.137585
1221.74	-37779.4	-9137.53	13.1123	0.88389	-1.46602	0.107247
1221.76	-37779.4	-9137.73	13.126	0.903127	-1.46278	0.0802238
1221.78	-37779.4	-9138	13.1431	0.919373	-1.45935	0.0510362
1221.8	-37779.4	-9138.19	13.1609	0.932779	-1.45599	0.0169125
1221.81	-37779.3	-9138.41	13.1765	0.941684	-1.45203	-0.0182489
1221.83	-37779.3	-9138.67	13.1905	0.948409	-1.44497	-0.0560322
1221.85	-37779.3	-9138.86	13.2084	0.95464	-1.43791	-0.0952327
1221.86	-37779.3	-9139.08	13.2251	0.9576	-1.43186	-0.1356
1221.88	-37779.2	-9139.34	13.243	0.961307	-1.4299	-0.180444
1221.9	-37779.2	-9139.53	13.258	0.964187	-1.42941	-0.227107
1221.91	-37779.2	-9139.73	13.2726	0.969164	-1.42434	-0.277339
1221.93	-37779.1	-9139.97	13.2901	0.974826	-1.41721	-0.327002
1221.95	-37779.1	-9140.2	13.308	0.979256	-1.41041	-0.369241
1221.97	-37779.1	-9140.43	13.3276	0.985082	-1.40489	-0.406067
1221.98	-37779	-9140.68	13.3445	0.98841	-1.40207	-0.436755
1222	-37779	-9140.87	13.3612	0.990293	-1.39711	-0.461924
1222.02	-37779	-9141.11	13.3777	0.989922	-1.39018	-0.488941
1222.03	-37779	-9141.35	13.395	0.990017	-1.38331	-0.519112
1222.05	-37778.9	-9141.54	13.4122	0.990001	-1.37661	-0.548808
1222.07	-37778.9	-9141.79	13.4293	0.98998	-1.3685	-0.573737
1222.08	-37778.9	-9142.04	13.447	0.990086	-1.35369	-0.594214
1222.1	-37778.8	-9142.23	13.461	0.989676	-1.3375	-0.610502
1222.12	-37778.8	-9142.43	13.4769	0.991932	-1.31581	-0.624926
1222.14	-37778.8	-9142.69	13.4943	0.995398	-1.29129	-0.637175
1222.15	-37778.7	-9142.91	13.5106	0.999412	-1.26849	-0.64513
1222.17	-37778.7	-9143.11	13.5283	0.998023	-1.24379	-0.649753
1222.19	-37778.7	-9143.37	13.5448	0.994258	-1.22056	-0.649778
1222.2	-37778.6	-9143.59	13.5643	0.990825	-1.19401	-0.648365
1222.22	-37778.6	-9143.83	13.5818	0.989497	-1.17274	-0.647958
1222.24	-37778.5	-9144.06	13.5995	0.992505	-1.14889	-0.64956
1222.25	-37778.5	-9144.27	13.6134	0.995553	-1.12859	-0.653583
1222.27	-37778.5	-9144.48	13.6301	1.00221	-1.10143	-0.658213
1222.29	-37778.4	-9144.74	13.6472	1.00616	-1.07998	-0.662763
1222.31	-37778.4	-9144.96	13.6636	1.0096	-1.05989	-0.665297
1222.32	-37778.4	-9145.16	13.6813	1.01006	-1.04491	-0.666599
1222.34	-37778.3	-9145.43	13.6981	1.01003	-1.0313	-0.666655
1222.36	-37778.3	-9145.65	13.7146	1.00983	-1.02387	-0.667525
1222.37	-37778.3	-9145.86	13.7323	1.0131	-1.02013	-0.670725
1222.39	-37778.2	-9146.13	13.7489	1.01648	-1.01988	-0.678056
1222.41	-37778.2	-9146.33	13.7689	1.0198	-1.02314	-0.690796
1222.42	-37778.1	-9146.59	13.7857	1.02313	-1.02639	-0.709015
1222.44	-37778.1	-9146.82	13.8033	1.02667	-1.03333	-0.730937
1222.46	-37778.1	-9147.02	13.82	1.03	-1.04333	-0.751634
1222.48	-37778	-9147.3	13.84	1.03333	-1.06	-0.770153
1222.49	-37778	-9147.51	13.8576	1.0369	-1.08484	-0.787359
1222.51	-37777.9	-9147.73	13.8744	1.04009	-1.11178	-0.799065
1222.53	-37777.9	-9148.01	13.892	1.03994	-1.1435	-0.808163
1222.54	-37777.9	-9148.2	13.9086	1.04008	-1.16956	-0.817174
1222.56	-37777.8	-9148.41	13.9253	1.03973	-1.1971	-0.833843
1222.58	-37777.8	-9148.64	13.9434	1.03604	-1.23321	-0.864768
1222.59	-37777.7	-9148.91	13.9637	1.03264	-1.27516	-0.908513
1222.61	-37777.7	-9149.12	13.9831	1.0299	-1.32463	-0.963105
1222.63	-37777.6	-9149.39	13.9998	1.02961	-1.36851	-1.02159
1222.64	-37777.6	-9149.61	14.0167	1.02593	-1.41693	-1.07852
1222.66	-37777.6	-9149.81	14.0305	1.02195	-1.45603	-1.12154
1222.68	-37777.5	-9150.05	14.0485	1.01456	-1.49294	-1.15385
1222.7	-37777.4	-9150.32	14.0648	1.00815	-1.52215	-1.17207
1222.71	-37777.4	-9150.51	14.0819	1.00105	-1.56609	-1.18439
1222.73	-37777.4	-9150.76	14.0993	0.995324	-1.62846	-1.19501
1222.75	-37777.3	-9151.02	14.1158	0.991468	-1.6871	-1.20353
1222.76	-37777.3	-9151.21	14.1329	0.983599	-1.74207	-1.20899
1222.78	-37777.2	-9151.47	14.1504	0.969552	-1.79647	-1.20587
1222.8	-37777.2	-9151.72	14.1667	0.946377	-1.85274	-1.19482
1222.82	-37777.1	-9151.92	14.1842	0.917329	-1.91304	-1.17475
1222.83	-37777.1	-9152.17	14.1997	0.884158	-1.97282	-1.14838
1222.85	-37777	-9152.43	14.2143	0.851683	-2.02441	-1.11789
1222.87	-37777	-9152.63	14.2302	0.814028	-2.06906	-1.08056
1222.88	-37776.9	-9152.89	14.2441	0.770422	-2.10757	-1.03874
1222.9	-37776.9	-9153.13	14.2552	0.726026	-2.14829	-0.994844
1222.92	-37776.8	-9153.33	14.2671	0.676502	-2.19923	-0.946919
1222.93	-37776.7	-9153.6	14.2817	0.632309	-2.25589	-0.900419
1222.95	-37776.7	-9153.84	14.2926	0.594435	-2.30319	-0.861612
1222.97	-37776.6	-9154.04	14.3032	0.562507	-2.34189	-0.828448
1222.99	-37776.6	-9154.32	14.3109	0.53788	-2.37087	-0.801543
1223	-37776.5	-9154.54	14.3199	0.515618	-2.39867	-0.776294
1223.02	-37776.5	-9154.75	14.3278	0.486701	-2.43255	-0.743592
1223.04	-37776.4	-9155.02	14.3371	0.452551	-2.4695	-0.709081
1223.05	-37776.3	-9155.25	14.3449	0.424217	-2.50359	-0.676541
1223.07	-37776.3	-9155.46	14.3516	0.398565	-2.53659	-0.649305
1223.09	-37776.2	-9155.73	14.3585	0.38036	-2.5595	-0.627508
1223.1	-37776.1	-9155.95	14.365	0.36363	-2.57551	-0.610458
1223.12	-37776.1	-9156.16	14.3721	0.351432	-2.59856	-0.594955
1223.14	-37776	-9156.45	14.3788	0.344501	-2.62735	-0.584236
1223.16	-37776	-9156.66	14.3855	0.337646	-2.66403	-0.576461
1223.17	-37775.9	-9156.94	14.3925	0.333721	-2.69096	-0.569388
1223.19	-37775.8	-9157.16	14.3992	0.330246	-2.70841	-0.563715
1223.21	-37775.8	-9157.37	14.4058	0.329937	-2.71905	-0.560179
1223.22	-37775.7	-9157.59	14.413	0.330008	-2.72628	-0.558842
1223.24	-37775.6	-9157.86	14.4164	0.329998	-2.73291	-0.558839
1223.26	-37775.5	-9158.07	14.4229	0.330001	-2.74251	-0.557834
1223.27	-37775.5	-9158.36	14.43	0.33	-2.76	-0.555556
1223.29	-37775.4	-9158.56	14.4367	0.33	-2.77667	-0.552288
1223.31	-37775.3	-9158.77	14.4433	0.33	-2.78667	-0.550109
1223.33	-37775.3	-9159	14.447	0.330001	-2.79006	-0.548991
1223.34	-37775.2	-9159.26	14.4538	0.329995	-2.78999	-0.549033
1223.36	-37775.1	-9159.47	14.4604	0.330018	-2.78998	-0.548995
1223.38	-37775	-9159.7	14.4676	0.329857	-2.79018	-0.547649
1223.39	-37774.9	-9159.97	14.4738	0.325892	-2.79395	-0.542672
1223.41	-37774.9	-9160.17	14.4774	0.314925	-2.80102	-0.530909
1223.43	-37774.8	-9160.4	14.4841	0.296405	-2.81244	-0.512904
1223.44	-37774.7	-9160.67	14.4877	0.276896	-2.83036	-0.493407
1223.46	-37774.6	-9160.87	14.4941	0.260223	-2.85456	-0.474862
1223.48	-37774.6	-9161.12	14.4981	0.243053	-2.87809	-0.457012
1223.5	-37774.5	-9161.38	14.5043	0.230725	-2.89292	-0.4438
1223.51	-37774.4	-9161.58	14.5081	0.221458	-2.90767	-0.433645
1223.53	-37774.3	-9161.82	14.5147	0.214843	-2.93023	-0.425856
1223.55	-37774.2	-9162.07	14.5175	0.207412	-2.95343	-0.415795
1223.56	-37774.1	-9162.27	14.5211	0.189152	-2.97727	-0.395394
1223.58	-37774.1	-9162.52	14.5245	0.151753	-3.00165	-0.359247
1223.6	-37774	-9162.77	14.528	0.100254	-3.02515	-0.310624
1223.61	-37773.9	-9162.96	14.5303	0.0362467	-3.04691	-0.251164
1223.63	-37773.8	-9163.21	14.5299	-0.0290984	-3.0626	-0.188668
1223.65	-37773.7	-9163.46	14.53	-0.0861591	-3.07448	-0.134278
1223.67	-37773.6	-9163.65	14.5302	-0.13588	-3.08329	-0.0872325
1223.68	-37773.5	-9163.9	14.5287	-0.170698	-3.08869	-0.0515221
1223.7	-37773.4	-9164.14	14.525	-0.193519	-3.09044	-0.028335
1223.72	-37773.3	-9164.38	14.5217	-0.210108	-3.08867	-0.0100705
1223.73	-37773.2	-9164.63	14.5182	-0.225506	-3.08375	0.00559765
1223.75	-37773.1	-9164.82	14.5149	-0.24056	-3.07383	0.0190908
1223.77	-37773.1	-9165.03	14.5115	-0.254365	-3.05724	0.0309349
1223.78	-37772.9	-9165.28	14.5079	-0.266164	-3.04138	0.0395804
1223.8	-37772.9	-9165.51	14.5051	-0.275983	-3.03115	0.0463828
1223.82	-37772.8	-9165.71	14.4991	-0.284581	-3.01732	0.052616
1223.84	-37772.6	-9165.96	14.4942	-0.289286	-2.99362	0.0568892
1223.85	-37772.6	-9166.18	14.4913	-0.290145	-2.96337	0.0586094
1223.87	-37772.5	-9166.38	14.4876	-0.289987	-2.93872	0.0589092
1223.89	-37772.4	-9166.64	14.4846	-0.289927	-2.92171	0.0582233
1223.9	-37772.3	-9166.86	14.4785	-0.290304	-2.90048	0.0557304
1223.92	-37772.2	-9167.05	14.474	-0.287609	-2.85378	0.0504712
1223.94	-37772	-9167.31	14.4708	-0.284135	-2.79616	0.0446796
1223.95	-37771.9	-9167.53	14.4674	-0.28056	-2.74451	0.0409156
1223.97	-37771.9	-9167.73	14.4642	-0.279844	-2.69999	0.0385509
1223.99	-37771.7	-9167.99	14.4577	-0.280252	-2.66613	0.0355801
1224.01	-37771.6	-9168.2	14.4538	-0.277286	-2.62524	0.0305173
1224.02	-37771.5	-9168.39	14.4504	-0.273926	-2.57095	0.0237289
1224.04	-37771.4	-9168.65	14.447	-0.267337	-2.49657	0.0169547
1224.06	-37771.3	-9168.86	14.444	-0.263716	-2.40998	0.0111057
1224.07	-37771.2	-9169.06	14.437	-0.260106	-2.33367	-0.0090158
1224.09	-37771.1	-9169.32	14.4335	-0.260054	-2.2854	-0.054992
1224.11	-37771	-9169.52	14.4302	-0.256899	-2.24956	-0.140649
1224.12	-37770.9	-9169.72	14.4267	-0.253333	-2.18333	-0.263617
1224.14	-37770.8	-9169.98	14.4233	-0.25	-2.10667	-0.395425
1224.16	-37770.7	-9170.17	14.42	-0.25	-2.03333	-0.541394
1224.18	-37770.6	-9170.38	14.4165	-0.246441	-1.96263	-0.704695
1224.19	-37770.4	-9170.63	14.413	-0.243117	-1.89617	-0.861492
1224.21	-37770.3	-9170.83	14.4064	-0.239914	-1.83311	-0.995583
1224.23	-37770.2	-9171.04	14.403	-0.240025	-1.77726	-1.1149
1224.24	-37770.1	-9171.3	14.3996	-0.240057	-1.72727	-1.21197
1224.26	-37770	-9171.48	14.3963	-0.239739	-1.66906	-1.32121
1224.28	-37769.9	-9171.69	14.3927	-0.23603	-1.6018	-1.4473
1224.29	-37769.8	-9171.95	14.3894	-0.232666	-1.54424	-1.56806
1224.31	-37769.7	-9172.13	14.386	-0.229794	-1.49934	-1.67365
1224.33	-37769.6	-9172.35	14.3825	-0.230069	-1.46177	-1.76407
1224.35	-37769.4	-9172.59	14.3792	-0.229978	-1.42274	-1.8336
1224.36	-37769.3	-9172.78	14.376	-0.230018	-1.37067	-1.89678
1224.38	-37769.2	-9173	14.3715	-0.229933	-1.31839	-1.95139
1224.4	-37769.1	-9173.24	14.3654	-0.230247	-1.26866	-1.99487
1224.41	-37769	-9173.42	14.3624	-0.228993	-1.21884	-2.03852
1224.43	-37768.9	-9173.65	14.3588	-0.226549	-1.17742	-2.08713
1224.45	-37768.8	-9173.88	14.3555	-0.225601	-1.15278	-2.13545
1224.46	-37768.7	-9174.06	14.3521	-0.223226	-1.13141	-2.18193
1224.48	-37768.5	-9174.3	14.3486	-0.222126	-1.09786	-2.22131
1224.5	-37768.4	-9174.54	14.3453	-0.219614	-1.05563	-2.24985
1224.52	-37768.3	-9174.72	14.3419	-0.220094	-1.01195	-2.27711
1224.53	-37768.2	-9174.95	14.3383	-0.219973	-0.972982	-2.30532
1224.55	-37768.1	-9175.18	14.3355	-0.220007	-0.944424	-2.3332
1224.57	-37768	-9175.36	14.33	-0.219998	-0.925896	-2.35998
1224.58	-37767.8	-9175.59	14.3245	-0.22	-0.914303	-2.3824
1224.6	-37767.7	-9175.82	14.3217	-0.22	-0.906083	-2.40069
1224.62	-37767.6	-9176	14.3181	-0.22	-0.901019	-2.42031
1224.63	-37767.5	-9176.24	14.3147	-0.22	-0.899821	-2.44253
1224.65	-37767.4	-9176.46	14.3114	-0.22	-0.89995	-2.4656
1224.67	-37767.3	-9176.63	14.3079	-0.22	-0.901164	-2.48777
1224.69	-37767.1	-9176.88	14.3045	-0.219998	-0.911152	-2.50435
1224.7	-37767	-9177.09	14.3012	-0.220006	-0.928236	-2.51596
1224.72	-37766.9	-9177.27	14.2977	-0.219979	-0.957049	-2.52579
1224.74	-37766.8	-9177.52	14.2943	-0.220082	-0.986336	-2.53337
1224.75	-37766.7	-9177.73	14.291	-0.219694	-1.00925	-2.53638
1224.77	-37766.6	-9177.92	14.2874	-0.222393	-1.03848	-2.53182
1224.79	-37766.4	-9178.16	14.2844	-0.22586	-1.07613	-2.5183
1224.8	-37766.3	-9178.36	14.2781	-0.229459	-1.12661	-2.49942
1224.82	-37766.2	-9178.55	14.2738	-0.230097	-1.1837	-2.47847
1224.84	-37766.1	-9178.8	14.2706	-0.229978	-1.23481	-2.45973
1224.86	-37765.9	-9178.99	14.2673	-0.229992	-1.28409	-2.43897
1224.87	-37765.8	-9179.18	14.2637	-0.230039	-1.3397	-2.41191
1224.89	-37765.7	-9179.43	14.2604	-0.229843	-1.39972	-2.38336
1224.91	-37765.6	-9179.62	14.257	-0.232879	-1.4568	-2.35792
1224.92	-37765.5	-9179.82	14.2536	-0.236448	-1.51045	-2.33558
1224.94	-37765.3	-9180.06	14.247	-0.239886	-1.5571	-2.31891
1224.96	-37765.2	-9180.25	14.2435	-0.240052	-1.61301	-2.30577
1224.97	-37765.1	-9180.44	14.24	-0.24	-1.68	-2.29303
1224.99	-37765	-9180.69	14.2367	-0.243333	-1.75333	-2.28214
1225.01	-37764.9	-9180.87	14.2333	-0.246667	-1.82333	-2.27124
1225.03	-37764.7	-9181.06	14.2263	-0.250048	-1.90796	-2.26315
1225.04	-37764.6	-9181.31	14.2232	-0.250172	-1.97737	-2.25563
1225.06	-37764.5	-9181.49	14.2198	-0.253221	-2.04329	-2.24498
1225.08	-37764.4	-9181.69	14.2163	-0.259845	-2.08815	-2.20891
1225.09	-37764.2	-9181.92	14.2127	-0.314837	-2.13239	-2.13982
1225.11	-37764.1	-9182.1	14.2059	-0.407249	-2.20081	-2.01853
1225.13	-37764	-9182.31	14.1984	-0.544611	-2.30919	-1.84506
1225.14	-37763.8	-9182.55	14.1883	-0.675545	-2.40531	-1.64483
1225.16	-37763.7	-9182.72	14.1778	-0.820017	-2.46667	-1.41352
1225.18	-37763.6	-9182.92	14.1629	-0.999564	-2.48198	-1.1517
1225.2	-37763.4	-9183.15	14.1457	-1.15259	-2.48768	-0.887951
1225.21	-37763.3	-9183.32	14.1244	-1.29219	-2.49685	-0.592599
1225.23	-37763.2	-9183.53	14.0995	-1.39572	-2.51484	-0.251547
1225.25	-37763.1	-9183.76	14.0768	-1.49053	-2.52566	0.0999962
1225.26	-37762.9	-9183.92	14.0521	-1.60067	-2.52453	0.476168
1225.28	-37762.8	-9184.13	14.0229	-1.7366	-2.51212	0.841562
1225.3	-37762.7	-9184.35	13.992	-1.85872	-2.49776	1.13725
1225.31	-37762.6	-9184.52	13.9575	-1.9638	-2.48058	1.38191
1225.33	-37762.4	-9184.72	13.9227	-2.04475	-2.46188	1.57828
1225.35	-37762.3	-9184.94	13.8898	-2.11463	-2.44203	1.72483
1225.37	-37762.1	-9185.1	13.8557	-2.17958	-2.42026	1.84977
1225.38	-37762	-9185.31	13.8193	-2.23205	-2.39432	1.94891
1225.4	-37761.9	-9185.52	13.7833	-2.27168	-2.36652	2.02353
1225.42	-37761.7	-9185.68	13.7433	-2.31431	-2.33383	2.09285
1225.43	-37761.6	-9185.89	13.7036	-2.36284	-2.29698	2.15953
1225.45	-37761.5	-9186.08	13.6661	-2.41359	-2.26215	2.22006
1225.47	-37761.3	-9186.25	13.6244	-2.46045	-2.22916	2.27627
1225.48	-37761.2	-9186.46	13.5808	-2.49573	-2.20209	2.31962
1225.5	-37761.1	-9186.65	13.5402	-2.52025	-2.18141	2.35134
1225.52	-37760.9	-9186.81	13.4961	-2.54621	-2.16243	2.38262
1225.54	-37760.8	-9187.02	13.4538	-2.57597	-2.14791	2.4162
1225.55	-37760.6	-9187.2	13.4126	-2.60645	-2.13436	2.45037
1225.57	-37760.5	-9187.37	13.3667	-2.63324	-2.12463	2.49451
1225.59	-37760.4	-9187.57	13.3225	-2.65466	-2.12277	2.5587
1225.6	-37760.2	-9187.75	13.2797	-2.67152	-2.12564	2.66147
1225.62	-37760.1	-9187.91	13.2343	-2.6914	-2.12899	2.81388
1225.64	-37760	-9188.11	13.1877	-2.71416	-2.13484	2.98408
1225.65	-37759.8	-9188.28	13.1409	-2.74055	-2.14376	3.14294
1225.67	-37759.7	-9188.45	13.0948	-2.76351	-2.15782	3.28954
1225.69	-37759.6	-9188.65	13.0482	-2.77807	-2.16584	3.40435
1225.71	-37759.4	-9188.81	13.0019	-2.78818	-2.16984	3.49601
1225.72	-37759.3	-9188.97	12.9522	-2.79889	-2.16732	3.57473
1225.74	-37759.2	-9189.17	12.9084	-2.80606	-2.16091	3.6337
1225.76	-37759	-9189.33	12.8624	-2.80988	-2.15145	3.67659
1225.77	-37758.9	-9189.49	12.8129	-2.80714	-2.1375	3.70679
1225.79	-37758.7	-9189.69	12.7659	-2.79435	-2.12412	3.72072
1225.81	-37758.6	-9189.84	12.7227	-2.77461	-2.11072	3.72342
1225.82	-37758.5	-9190	12.6733	-2.75333	-2.1	3.71895
1225.84	-37758.3	-9190.19	12.6267	-2.73667	-2.09	3.71242
1225.86	-37758.2	-9190.34	12.58	-2.71667	-2.08	3.70261
1225.88	-37758.1	-9190.49	12.534	-2.68473	-2.06937	3.68986
1225.89	-37757.9	-9190.69	12.4908	-2.65511	-2.05948	3.67809
1225.91	-37757.8	-9190.83	12.4473	-2.63215	-2.04917	3.67193
1225.93	-37757.7	-9190.98	12.4014	-2.61495	-2.03105	3.67107
1225.94	-37757.5	-9191.17	12.3583	-2.60175	-2.01076	3.67236
1225.96	-37757.4	-9191.32	12.3147	-2.58862	-1.98714	3.67446
1225.98	-37757.3	-9191.47	12.2687	-2.57814	-1.96212	3.67569
1225.99	-37757.1	-9191.65	12.2262	-2.56866	-1.93506	3.67792
1226.01	-37757	-9191.78	12.1859	-2.56204	-1.90399	3.68032
1226.03	-37756.9	-9191.94	12.1438	-2.55564	-1.86848	3.68358
1226.05	-37756.7	-9192.12	12.1036	-2.55233	-1.8359	3.68385
1226.06	-37756.6	-9192.25	12.0592	-2.54402	-1.80073	3.67893
1226.08	-37756.5	-9192.41	12.0135	-2.52772	-1.7567	3.66714
1226.1	-37756.3	-9192.58	11.9715	-2.50757	-1.70838	3.6497
1226.11	-37756.2	-9192.71	11.931	-2.47905	-1.65324	3.61821
1226.13	-37756.1	-9192.87	11.8889	-2.42476	-1.59793	3.56453
1226.15	-37755.9	-9193.03	11.8493	-2.34609	-1.55126	3.49305
1226.16	-37755.8	-9193.17	11.8092	-2.25477	-1.50695	3.4056
1226.18	-37755.7	-9193.32	11.7725	-2.15782	-1.46329	3.30428
1226.2	-37755.5	-9193.48	11.7397	-2.04534	-1.42205	3.18435
1226.22	-37755.4	-9193.6	11.7064	-1.87041	-1.38132	3.00811
1226.23	-37755.3	-9193.77	11.6769	-1.61836	-1.34729	2.77718
1226.25	-37755.1	-9193.93	11.6518	-1.34518	-1.31611	2.52443
1226.27	-37755	-9194.05	11.6311	-1.05929	-1.28349	2.26427
1226.28	-37754.8	-9194.2	11.6157	-0.822501	-1.24986	2.03682
1226.3	-37754.7	-9194.35	11.6047	-0.649521	-1.22331	1.86675
1226.32	-37754.6	-9194.48	11.5941	-0.511841	-1.20486	1.73043
1226.33	-37754.4	-9194.64	11.586	-0.413392	-1.19461	1.63224
1226.35	-37754.3	-9194.78	11.5797	-0.337987	-1.18268	1.56177
1226.37	-37754.2	-9194.9	11.5745	-0.276372	-1.15921	1.50112
1226.39	-37754	-9195.06	11.5714	-0.233826	-1.1285	1.45533
1226.4	-37753.9	-9195.21	11.568	-0.201459	-1.10212	1.42024
1226.42	-37753.8	-9195.34	11.5647	-0.176738	-1.08232	1.39047
1226.44	-37753.6	-9195.5	11.5608	-0.158822	-1.06792	1.36652
1226.45	-37753.5	-9195.64	11.5601	-0.144383	-1.05443	1.34792
1226.47	-37753.4	-9195.77	11.5579	-0.13279	-1.04328	1.33188
1226.49	-37753.2	-9195.92	11.5543	-0.12486	-1.03037	1.32053
1226.5	-37753.1	-9196.06	11.5507	-0.12081	-1.01985	1.31271
1226.52	-37753	-9196.19	11.5499	-0.117755	-1.00652	1.30474
1226.54	-37752.8	-9196.35	11.55	-0.111678	-0.995712	1.29694
1226.56	-37752.7	-9196.49	11.5503	-0.104903	-0.983314	1.28852
1226.57	-37752.6	-9196.61	11.5474	-0.0943584	-0.969387	1.2684
1226.59	-37752.4	-9196.78	11.5437	-0.0518603	-0.952692	1.22152
1226.61	-37752.3	-9196.91	11.5431	0.0369836	-0.941202	1.1312
1226.62	-37752.2	-9197.04	11.546	0.193536	-0.936822	0.99472
1226.64	-37752	-9197.2	11.5526	0.349508	-0.936695	0.84679
1226.66	-37751.9	-9197.33	11.559	0.491024	-0.934117	0.71054
1226.67	-37751.8	-9197.46	11.5694	0.613579	-0.924085	0.58302
1226.69	-37751.6	-9197.62	11.5793	0.711527	-0.910778	0.482389
1226.71	-37751.5	-9197.75	11.5925	0.792296	-0.897508	0.397874
1226.73	-37751.3	-9197.88	11.6067	0.86	-0.883333	0.325708
1226.74	-37751.2	-9198.05	11.6233	0.91	-0.873333	0.270153
1226.76	-37751.1	-9198.17	11.6367	0.95	-0.86	0.22658
1226.78	-37750.9	-9198.31	11.6544	0.98171	-0.849531	0.188682
1226.79	-37750.8	-9198.47	11.6709	1.00803	-0.842951	0.160854
1226.81	-37750.6	-9198.59	11.6877	1.02765	-0.836312	0.138227
1226.83	-37750.5	-9198.73	11.7053	1.04127	-0.82871	0.12008
1226.84	-37750.3	-9198.89	11.7222	1.05137	-0.815107	0.105053
1226.86	-37750.2	-9199.01	11.7425	1.06497	-0.801443	0.0894625
1226.88	-37750.1	-9199.15	11.7637	1.07945	-0.783624	0.0707709
1226.89	-37749.9	-9199.31	11.7831	1.09629	-0.766899	0.0522304
1226.91	-37749.8	-9199.43	11.7997	1.11305	-0.745715	0.0322647
1226.93	-37749.6	-9199.58	11.8173	1.13084	-0.721504	0.0117512
1226.95	-37749.5	-9199.73	11.8344	1.14661	-0.702138	-0.0063307
1226.96	-37749.4	-9199.86	11.855	1.16004	-0.681694	-0.0236019
1226.98	-37749.2	-9200	11.876	1.17334	-0.660577	-0.0390348
1227	-37749	-9200.16	11.8958	1.18277	-0.641222	-0.0513014
1227.01	-37748.9	-9200.28	11.9162	1.19325	-0.62645	-0.0617547
1227.03	-37748.8	-9200.43	11.9372	1.20291	-0.616512	-0.0701528
1227.05	-37748.6	-9200.59	11.9569	1.20801	-0.606542	-0.0758548
1227.07	-37748.5	-9200.7	11.9775	1.21121	-0.596121	-0.0794183
1227.08	-37748.3	-9200.86	11.9985	1.21468	-0.586678	-0.0812568
1227.1	-37748.2	-9201.01	12.0178	1.21827	-0.581735	-0.0814929
1227.12	-37748.1	-9201.13	12.0402	1.22026	-0.578804	-0.0797458
1227.13	-37747.9	-9201.29	12.0631	1.21993	-0.573808	-0.0770784
1227.15	-37747.7	-9201.44	12.0832	1.22002	-0.566629	-0.0730159
1227.17	-37747.6	-9201.56	12.1041	1.21997	-0.559693	-0.0685916
1227.18	-37747.5	-9201.72	12.1237	1.22008	-0.553468	-0.0634769
1227.2	-37747.3	-9201.87	12.1447	1.21972	-0.544664	-0.0590706
1227.22	-37747.2	-9201.99	12.1648	1.22182	-0.533695	-0.0555284
1227.24	-37747	-9202.15	12.1871	1.225	-0.525973	-0.0543713
1227.25	-37746.8	-9202.3	12.2086	1.23064	-0.519114	-0.0537901
1227.27	-37746.7	-9202.42	12.2292	1.23558	-0.51466	-0.0535469
1227.29	-37746.6	-9202.58	12.2494	1.23914	-0.509155	-0.0514496
1227.3	-37746.4	-9202.73	12.2717	1.2399	-0.502705	-0.0480862
1227.32	-37746.3	-9202.86	12.294	1.2421	-0.493089	-0.0438126
1227.34	-37746.1	-9203.02	12.3142	1.2457	-0.484814	-0.0401239
1227.35	-37746	-9203.16	12.334	1.2492	-0.48069	-0.0364035
1227.37	-37745.8	-9203.29	12.355	1.25039	-0.479618	-0.0301426
1227.39	-37745.6	-9203.46	12.3755	1.24745	-0.482594	-0.0217975
1227.41	-37745.5	-9203.59	12.3948	1.24448	-0.485346	-0.0121061
1227.42	-37745.4	-9203.72	12.4191	1.23772	-0.494595	-0.0026795
1227.44	-37745.2	-9203.89	12.4399	1.23409	-0.506919	0.00613852
1227.46	-37745	-9204.04	12.4609	1.22742	-0.53011	0.0143037
1227.47	-37744.9	-9204.16	12.4808	1.22363	-0.556941	0.0220816
1227.49	-37744.7	-9204.33	12.5039	1.22043	-0.583307	0.0277448
1227.51	-37744.6	-9204.47	12.5255	1.21686	-0.614673	0.0324385
1227.52	-37744.4	-9204.6	12.5455	1.21355	-0.650961	0.03579
1227.54	-37744.3	-9204.77	12.5655	1.21011	-0.694102	0.038026
1227.56	-37744.1	-9204.9	12.5854	1.20997	-0.740118	0.039187
1227.58	-37744	-9205.04	12.6067	1.21	-0.8	0.0392157
1227.59	-37743.8	-9205.21	12.62	1.21	-0.846667	0.0392157
1227.61	-37743.7	-9205.26	12.63	1.21	-0.876667	0.040305
1227.63	-37743.7	-9205.3	12.6347	1.21001	-0.889881	0.0427102
1227.64	-37743.7	-9205.31	12.6719	1.20998	-0.977856	0.047037
1227.66	-37743.4	-9205.53	12.6883	1.20911	-1.01847	0.0487315
1227.68	-37743.1	-9205.87	12.7007	1.20748	-1.04972	0.0504802
1227.69	-37742.8	-9206.09	12.7416	1.20518	-1.14664	0.0564605
1227.71	-37742.7	-9206.23	12.7738	1.19924	-1.2231	0.0648536
1227.73	-37742.5	-9206.36	12.792	1.19469	-1.26045	0.0747748
1227.75	-37742.4	-9206.52	12.8132	1.18888	-1.30661	0.0842581
1227.76	-37742.2	-9206.67	12.8327	1.18465	-1.3563	0.092246
1227.78	-37742.1	-9206.8	12.8538	1.17871	-1.41828	0.0986797
1227.8	-37741.9	-9206.96	12.8742	1.17405	-1.4738	0.103459
1227.81	-37741.7	-9207.1	12.894	1.17107	-1.51325	0.106824
1227.83	-37741.6	-9207.23	12.915	1.16748	-1.54781	0.111
1227.85	-37741.4	-9207.4	12.9354	1.16411	-1.58918	0.116316
1227.86	-37741.2	-9207.54	12.9552	1.16081	-1.63737	0.12194
1227.88	-37741.1	-9207.67	12.9762	1.15729	-1.69372	0.125889
1227.9	-37740.9	-9207.84	12.9968	1.15391	-1.74235	0.128153
1227.92	-37740.7	-9207.98	13.0134	1.15061	-1.78556	0.131033
1227.93	-37740.6	-9208.1	13.0343	1.14708	-1.83108	0.136527
1227.95	-37740.4	-9208.27	13.0513	1.14372	-1.8805	0.142167
1227.97	-37740.2	-9208.41	13.071	1.14041	-1.93394	0.145673
1227.98	-37740.1	-9208.53	13.0889	1.13687	-1.98089	0.148003
1228	-37739.8	-9208.7	13.1088	1.13355	-2.01808	0.151171
1228.02	-37739.7	-9208.83	13.1288	1.13011	-2.04827	0.156475
1228.03	-37739.5	-9208.96	13.15	1.13	-2.07667	0.163399
1228.05	-37739.3	-9209.13	13.17	1.13	-2.09667	0.168845
1228.07	-37739.2	-9209.26	13.19	1.13	-2.11	0.174292
1228.09	-37739	-9209.39	13.2113	1.12997	-2.12406	0.178895
1228.1	-37738.8	-9209.56	13.231	1.13011	-2.13384	0.182014
1228.12	-37738.7	-9209.68	13.2478	1.13356	-2.14015	0.181829
1228.14	-37738.5	-9209.82	13.2692	1.13706	-2.13996	0.179374
1228.15	-37738.3	-9209.98	13.2889	1.14041	-2.13986	0.176108
1228.17	-37738.1	-9210.09	13.3092	1.14366	-2.13594	0.17271
1228.19	-37737.9	-9210.24	13.3298	1.14778	-2.12878	0.168075
1228.2	-37737.7	-9210.4	13.3465	1.15404	-2.12205	0.163574
1228.22	-37737.6	-9210.52	13.3671	1.15777	-2.11597	0.158186
1228.24	-37737.4	-9210.66	13.3882	1.16433	-2.11193	0.153447
1228.26	-37737.2	-9210.81	13.408	1.16806	-2.1056	0.148089
1228.27	-37737	-9210.93	13.4283	1.17431	-2.10246	0.141882
1228.29	-37736.9	-9211.08	13.4494	1.17849	-2.09966	0.13227
1228.31	-37736.7	-9211.23	13.4691	1.18448	-2.10014	0.121904
1228.32	-37736.5	-9211.34	13.4896	1.18839	-2.0998	0.109846
1228.34	-37736.3	-9211.49	13.5105	1.19584	-2.10097	0.0981426
1228.36	-37736.1	-9211.64	13.5303	1.20228	-2.10428	0.086532
1228.37	-37735.9	-9211.75	13.5506	1.20916	-2.10913	0.0754122
1228.39	-37735.7	-9211.9	13.5728	1.21615	-2.11488	0.0644118
1228.41	-37735.5	-9212.05	13.5964	1.22264	-2.11906	0.0548403
1228.43	-37735.4	-9212.17	13.619	1.2298	-2.12605	0.0449907
1228.44	-37735.2	-9212.32	13.6395	1.23523	-2.13473	0.0369365
1228.46	-37735	-9212.46	13.6593	1.23812	-2.14334	0.0311622
1228.48	-37734.8	-9212.56	13.68	1.24171	-2.15025	0.0257699
1228.49	-37734.6	-9212.72	13.7008	1.24504	-2.15506	0.0189561
1228.51	-37734.4	-9212.86	13.7201	1.24871	-2.16021	0.0112447
1228.53	-37734.3	-9212.97	13.7429	1.25022	-2.16518	0.00328141
1228.54	-37734	-9213.13	13.7672	1.24994	-2.17061	-0.0040708
1228.56	-37733.8	-9213.27	13.7905	1.25001	-2.17544	-0.00973594
1228.58	-37733.7	-9213.37	13.8127	1.25	-2.17916	-0.0154138
1228.6	-37733.5	-9213.52	13.833	1.24998	-2.17846	-0.0208613
1228.61	-37733.3	-9213.66	13.8528	1.25008	-2.17287	-0.0274376
1228.63	-37733.1	-9213.77	13.8738	1.24975	-2.163	-0.0371065
1228.65	-37732.9	-9213.92	13.8943	1.25218	-2.15505	-0.0479647
1228.66	-37732.7	-9214.06	13.9137	1.25572	-2.14867	-0.0590147
1228.68	-37732.5	-9214.17	13.9374	1.25914	-2.14185	-0.0687192
1228.7	-37732.3	-9214.32	13.9612	1.26266	-2.13257	-0.0775175
1228.71	-37732.1	-9214.45	13.9846	1.26551	-2.12048	-0.0860243
1228.73	-37731.9	-9214.56	14.0064	1.27222	-2.10073	-0.0962399
1228.75	-37731.7	-9214.71	14.0266	1.27616	-2.07755	-0.105338
1228.77	-37731.5	-9214.84	14.0461	1.27959	-2.05377	-0.113085
1228.78	-37731.3	-9214.95	14.0704	1.28007	-2.03526	-0.120126
1228.8	-37731.1	-9215.1	14.0939	1.27997	-2.01867	-0.12669
1228.82	-37730.9	-9215.23	14.1173	1.28004	-1.99724	-0.133206
1228.83	-37730.7	-9215.34	14.1388	1.27992	-1.95302	-0.140092
1228.85	-37730.5	-9215.49	14.1589	1.28309	-1.90282	-0.147701
1228.87	-37730.3	-9215.61	14.1787	1.28654	-1.8617	-0.1553
1228.88	-37730.1	-9215.73	14.2033	1.28667	-1.84333	-0.163399
1228.9	-37729.9	-9215.88	14.2267	1.28333	-1.82667	-0.169935
1228.92	-37729.7	-9216	14.25	1.28333	-1.79	-0.178649
1228.94	-37729.5	-9216.12	14.2712	1.2869	-1.72614	-0.19143
1228.95	-37729.2	-9216.27	14.2911	1.29012	-1.66682	-0.208291
1228.97	-37729.1	-9216.38	14.3114	1.28984	-1.62121	-0.244985
1228.99	-37728.9	-9216.51	14.3362	1.28642	-1.59399	-0.323279
1229	-37728.6	-9216.66	14.3594	1.28689	-1.57013	-0.446661
1229.02	-37728.4	-9216.76	14.3826	1.29067	-1.53039	-0.604181
1229.04	-37728.2	-9216.89	14.4036	1.29806	-1.46965	-0.780646
1229.05	-37728	-9217.03	14.4234	1.30397	-1.41809	-0.93853
1229.07	-37727.8	-9217.14	14.4441	1.30776	-1.37233	-1.0871
1229.09	-37727.6	-9217.28	14.469	1.31446	-1.32993	-1.22459
1229.11	-37727.4	-9217.42	14.492	1.31749	-1.28645	-1.32884
1229.12	-37727.2	-9217.52	14.5158	1.32026	-1.24305	-1.40458
1229.14	-37727	-9217.65	14.5403	1.31992	-1.19456	-1.45549
1229.16	-37726.7	-9217.8	14.5636	1.32002	-1.14207	-1.48658
1229.17	-37726.5	-9217.9	14.5865	1.31999	-1.08993	-1.51275
1229.19	-37726.3	-9218.03	14.6071	1.32	-1.0368	-1.53403
1229.21	-37726.1	-9218.18	14.6273	1.32	-0.994706	-1.54966
1229.22	-37725.9	-9218.29	14.6495	1.32001	-0.955502	-1.56041
1229.24	-37725.7	-9218.42	14.6728	1.31995	-0.922559	-1.56605
1229.26	-37725.4	-9218.56	14.6971	1.32016	-0.882593	-1.56797
1229.28	-37725.3	-9218.67	14.7199	1.31896	-0.841488	-1.56598
1229.29	-37725	-9218.8	14.7392	1.31374	-0.809816	-1.56005
1229.31	-37724.8	-9218.94	14.7598	1.30671	-0.786022	-1.55063
1229.33	-37724.6	-9219.04	14.7823	1.2994	-0.767858	-1.54138
1229.34	-37724.4	-9219.18	14.8055	1.29505	-0.749603	-1.53457
1229.36	-37724.1	-9219.32	14.8301	1.2896	-0.730208	-1.52855
1229.38	-37724	-9219.43	14.8521	1.28435	-0.71463	-1.52231
1229.39	-37723.7	-9219.57	14.8718	1.28149	-0.705884	-1.51639
1229.41	-37723.5	-9219.7	14.8915	1.27789	-0.698729	-1.51754
1229.43	-37723.3	-9219.81	14.9191	1.27449	-0.696195	-1.54467
1229.45	-37723.1	-9219.95	14.9304	1.27138	-0.696797	-1.54635
1229.46	-37722.8	-9220.09	14.9532	1.27001	-0.696712	-1.60717
1229.48	-37722.7	-9220.19	14.9877	1.26805	-0.692858	-1.73687
1229.5	-37722.4	-9220.33	15.0016	1.26476	-0.685756	-1.8475
1229.51	-37722.2	-9220.46	15.024	1.25893	-0.678189	-2.00251
1229.53	-37722	-9220.56	15.0442	1.25185	-0.676593	-2.15907
1229.55	-37721.7	-9220.71	15.064	1.24545	-0.67445	-2.31038
1229.56	-37721.5	-9220.84	15.085	1.23802	-0.67126	-2.48669
1229.58	-37721.3	-9220.95	15.1054	1.23422	-0.662543	-2.66803
1229.6	-37721.1	-9221.1	15.1252	1.22839	-0.652601	-2.85079
1229.62	-37720.9	-9221.22	15.146	1.22139	-0.639293	-3.03206
1229.63	-37720.7	-9221.34	15.1694	1.21191	-0.625459	-3.19096
1229.65	-37720.4	-9221.48	15.1898	1.20154	-0.614856	-3.33537
1229.67	-37720.2	-9221.61	15.2108	1.19416	-0.60739	-3.49036
1229.68	-37720	-9221.72	15.231	1.18723	-0.600985	-3.64085
1229.7	-37719.7	-9221.86	15.2508	1.18391	-0.591087	-3.78337
1229.72	-37719.5	-9221.99	15.2722	1.177	-0.583732	-3.91266
1229.73	-37719.3	-9222.1	15.289	1.1736	-0.576967	-4.01229
1229.75	-37719	-9222.25	15.3087	1.16699	-0.573532	-4.09723
1229.77	-37718.8	-9222.37	15.33	1.16333	-0.57	-4.18845
1229.79	-37718.6	-9222.48	15.35	1.15667	-0.57	-4.27342
1229.8	-37718.4	-9222.63	15.37	1.15	-0.57	-4.35185
1229.82	-37718.2	-9222.75	15.39	1.14333	-0.573333	-4.41503
1229.84	-37717.9	-9222.87	15.4112	1.1364	-0.580496	-4.47023
1229.85	-37717.7	-9223.02	15.4311	1.13303	-0.590728	-4.51706
1229.87	-37717.5	-9223.13	15.4487	1.12588	-0.605161	-4.56925
1229.89	-37717.3	-9223.26	15.4652	1.11894	-0.622203	-4.61768
1229.9	-37717	-9223.41	15.4823	1.10902	-0.642436	-4.66175
1229.92	-37716.8	-9223.52	15.5037	1.10194	-0.664018	-4.69677
1229.94	-37716.6	-9223.63	15.5236	1.09103	-0.687379	-4.71757
1229.96	-37716.3	-9223.79	15.5433	1.07791	-0.7112	-4.72346
1229.97	-37716.1	-9223.9	15.5608	1.04796	-0.741011	-4.6955
1229.99	-37715.9	-9224.02	15.5766	0.962555	-0.780513	-4.61991
1230.01	-37715.6	-9224.17	15.59	0.824646	-0.833569	-4.47962
1230.02	-37715.4	-9224.28	15.6035	0.644337	-0.887347	-4.28139
1230.04	-37715.2	-9224.41	15.612	0.480351	-0.921356	-4.06758
1230.06	-37714.9	-9224.56	15.6189	0.322426	-0.942597	-3.84278
1230.07	-37714.7	-9224.67	15.6247	0.169613	-0.974505	-3.62614
1230.09	-37714.5	-9224.79	15.6282	0.0447027	-1.03305	-3.43643
1230.11	-37714.2	-9224.94	15.6293	-0.0618549	-1.10711	-3.25102
1230.12	-37714	-9225.04	15.6251	-0.133206	-1.17539	-3.06887
1230.14	-37713.8	-9225.17	15.622	-0.170969	-1.22724	-2.9071
1230.16	-37713.5	-9225.31	15.6185	-0.202199	-1.27778	-2.75193
1230.18	-37713.3	-9225.42	15.6151	-0.228468	-1.32237	-2.61719
1230.19	-37713.1	-9225.54	15.6118	-0.248353	-1.35363	-2.50897
1230.21	-37712.8	-9225.68	15.6082	-0.263907	-1.38816	-2.4106
1230.23	-37712.6	-9225.78	15.6052	-0.274288	-1.43799	-2.32295
1230.24	-37712.4	-9225.92	15.5997	-0.278832	-1.4895	-2.25102
1230.26	-37712.1	-9226.05	15.5949	-0.28013	-1.52984	-2.18596
1230.28	-37711.9	-9226.15	15.5893	-0.280225	-1.56087	-2.13009
1230.3	-37711.6	-9226.28	15.5848	-0.278286	-1.59352	-2.08199
1230.31	-37711.4	-9226.41	15.5792	-0.274588	-1.63682	-2.03787
1230.33	-37711.2	-9226.52	15.5742	-0.270915	-1.68183	-1.99493
1230.35	-37710.9	-9226.65	15.5713	-0.269725	-1.72399	-1.95208
1230.36	-37710.7	-9226.77	15.5676	-0.270301	-1.77212	-1.85601
1230.38	-37710.5	-9226.87	15.5647	-0.267793	-1.81942	-1.6836
1230.4	-37710.2	-9227.01	15.5584	-0.264322	-1.86893	-1.42009
1230.41	-37710	-9227.13	15.5543	-0.263557	-1.91399	-1.09023
1230.43	-37709.8	-9227.22	15.5481	-0.292208	-1.95191	-0.775569
1230.45	-37709.5	-9227.36	15.5443	-0.343738	-1.98505	-0.510791
1230.47	-37709.3	-9227.47	15.538	-0.402968	-2.02326	-0.262828
1230.48	-37709.1	-9227.58	15.5313	-0.501846	-2.05778	-0.0386455
1230.5	-37708.8	-9227.71	15.5221	-0.637424	-2.08844	0.188002
1230.52	-37708.6	-9227.82	15.5085	-0.819239	-2.11154	0.426905
1230.53	-37708.3	-9227.92	15.4921	-0.975558	-2.11989	0.645964
1230.55	-37708.1	-9228.05	15.4724	-1.13941	-2.11731	0.846831
1230.57	-37707.8	-9228.15	15.4513	-1.32179	-2.11053	1.06564
1230.58	-37707.6	-9228.25	15.4281	-1.52504	-2.10051	1.27342
1230.6	-37707.4	-9228.38	15.4017	-1.71516	-2.09372	1.47913
1230.62	-37707.1	-9228.49	15.37	-1.91333	-2.08667	1.67974
1230.64	-37706.9	-9228.58	15.3367	-2.07333	-2.08	1.85294
1230.65	-37706.6	-9228.71	15.3033	-2.22667	-2.06667	2.01307
1230.67	-37706.4	-9228.82	15.2643	-2.3932	-2.05232	2.18183
1230.69	-37706.2	-9228.91	15.2243	-2.5559	-2.03213	2.33906
1230.7	-37705.9	-9229.03	15.1805	-2.70898	-2.0121	2.48902
1230.72	-37705.7	-9229.13	15.131	-2.84663	-1.99101	2.62732
1230.74	-37705.5	-9229.22	15.0844	-2.93675	-1.97522	2.74683
1230.75	-37705.2	-9229.34	15.0338	-3.02763	-1.96565	2.87401
1230.77	-37705	-9229.43	14.9805	-3.12444	-1.95951	3.02886
1230.79	-37704.8	-9229.53	14.9274	-3.22295	-1.96035	3.18418
1230.81	-37704.5	-9229.65	14.8735	-3.30804	-1.96449	3.33695
1230.82	-37704.3	-9229.74	14.8165	-3.38124	-1.97113	3.47371
1230.84	-37704.1	-9229.83	14.7603	-3.43112	-1.97405	3.58138
1230.86	-37703.8	-9229.94	14.702	-3.4835	-1.97737	3.67872
1230.87	-37703.6	-9230.02	14.6385	-3.54459	-1.98179	3.7725
1230.89	-37703.4	-9230.12	14.5794	-3.60395	-1.98827	3.85425
1230.91	-37703.2	-9230.23	14.5179	-3.65814	-1.98967	3.93117
1230.92	-37703	-9230.31	14.4553	-3.69984	-1.98377	4.0032
1230.94	-37702.7	-9230.41	14.3947	-3.72912	-1.9721	4.06472
1230.96	-37702.5	-9230.5	14.3308	-3.75015	-1.95864	4.12218
1230.98	-37702.3	-9230.58	14.2671	-3.76546	-1.94253	4.17075
1230.99	-37702	-9230.67	14.2043	-3.77018	-1.92018	4.20583
1231.01	-37701.8	-9230.78	14.1388	-3.76153	-1.88863	4.22613
1231.03	-37701.6	-9230.86	14.0743	-3.72184	-1.84519	4.22605
1231.04	-37701.4	-9230.95	14.0156	-3.65482	-1.79731	4.20681
1231.06	-37701.1	-9231.04	13.9534	-3.57901	-1.74324	4.17727
1231.08	-37700.9	-9231.11	13.8908	-3.51104	-1.68977	4.14512
1231.09	-37700.7	-9231.2	13.8336	-3.44561	-1.63905	4.11119
1231.11	-37700.5	-9231.29	13.7746	-3.35776	-1.58376	4.05896
1231.13	-37700.3	-9231.37	13.7177	-3.23825	-1.5247	3.98709
1231.14	-37700.1	-9231.45	13.6676	-3.10887	-1.46543	3.90317
1231.16	-37699.8	-9231.54	13.6151	-2.97945	-1.40035	3.81384
1231.18	-37699.6	-9231.61	13.566	-2.87316	-1.33704	3.73546
1231.2	-37699.4	-9231.7	13.5199	-2.78977	-1.27978	3.67014
1231.21	-37699.2	-9231.78	13.4733	-2.70431	-1.22502	3.60732
1231.23	-37699	-9231.85	13.4292	-2.62718	-1.17659	3.54938
1231.25	-37698.8	-9231.94	13.3864	-2.55903	-1.13115	3.49752
1231.26	-37698.5	-9232.03	13.3408	-2.49688	-1.07754	3.44699
1231.28	-37698.4	-9232.08	13.2965	-2.44199	-1.01494	3.40211
1231.3	-37698.1	-9232.18	13.2559	-2.39202	-0.953495	3.3596
1231.32	-37697.9	-9232.25	13.2167	-2.34099	-0.900764	3.31788
1231.33	-37697.7	-9232.32	13.1797	-2.30401	-0.865774	3.27592
1231.35	-37697.5	-9232.4	13.1434	-2.25255	-0.827804	3.23179
1231.37	-37697.3	-9232.48	13.1044	-2.18588	-0.781997	3.12257
1231.38	-37697.1	-9232.55	13.0703	-1.97199	-0.740742	2.93561
1231.4	-37696.8	-9232.64	13.0402	-1.67789	-0.71015	2.65412
1231.42	-37696.7	-9232.71	13.0115	-1.30033	-0.678558	2.33186
1231.43	-37696.5	-9232.78	12.991	-1.02658	-0.645512	2.05546
1231.45	-37696.2	-9232.87	12.9743	-0.814751	-0.602822	1.84439
1231.47	-37696	-9232.93	12.96	-0.643333	-0.553333	1.67429
1231.49	-37695.8	-9233	12.95	-0.526667	-0.51	1.55447
1231.5	-37695.6	-9233.08	12.9433	-0.436667	-0.483333	1.46296
1231.52	-37695.4	-9233.15	12.9364	-0.359485	-0.469217	1.38838
1231.54	-37695.2	-9233.22	12.933	-0.307411	-0.452054	1.33499
1231.55	-37695	-9233.3	12.9263	-0.267871	-0.420859	1.29412
1231.57	-37694.8	-9233.38	12.923	-0.237095	-0.37044	1.26131
1231.59	-37694.6	-9233.44	12.9196	-0.217985	-0.321449	1.23721
1231.6	-37694.4	-9233.53	12.9163	-0.201495	-0.282413	1.21918
1231.62	-37694.2	-9233.59	12.9126	-0.187933	-0.252608	1.20486
1231.64	-37694	-9233.67	12.9099	-0.178585	-0.232726	1.19584
1231.66	-37693.7	-9233.75	12.9096	-0.172547	-0.204499	1.18969
1231.67	-37693.6	-9233.82	12.9058	-0.169276	-0.172655	1.18543
1231.69	-37693.4	-9233.89	12.9024	-0.165771	-0.143376	1.18225
1231.71	-37693.1	-9233.97	12.8999	-0.162927	-0.117756	1.17688
1231.72	-37692.9	-9234.04	12.8994	-0.156684	-0.098551	1.16407
1231.74	-37692.7	-9234.11	12.8957	-0.135857	-0.0875326	1.13929
1231.76	-37692.5	-9234.19	12.8921	-0.0945088	-0.0819814	1.09603
1231.77	-37692.3	-9234.25	12.8897	-0.0291391	-0.0797177	1.03522
1231.79	-37692.1	-9234.33	12.8898	0.0423177	-0.0801297	0.968458
1231.81	-37691.9	-9234.41	12.891	0.115938	-0.0797689	0.899015
1231.83	-37691.7	-9234.48	12.8945	0.181755	-0.0811659	0.834634
1231.84	-37691.5	-9234.55	12.8994	0.233423	-0.0844879	0.782364
1231.86	-37691.3	-9234.63	12.9048	0.277245	-0.0893781	0.736724
1231.88	-37691.1	-9234.7	12.9098	0.310449	-0.0962799	0.700121
1231.89	-37690.9	-9234.77	12.915	0.334044	-0.104629	0.672935
1231.91	-37690.6	-9234.85	12.9197	0.359302	-0.113628	0.645782
1231.93	-37690.5	-9234.91	12.927	0.39053	-0.120237	0.615523
1231.94	-37690.2	-9234.99	12.9334	0.425494	-0.126546	0.581694
1231.96	-37690	-9235.07	12.9405	0.464606	-0.13535	0.544037
1231.98	-37689.8	-9235.14	12.947	0.498025	-0.14623	0.506671
1232	-37689.6	-9235.22	12.9556	0.52923	-0.15431	0.472937
1232.01	-37689.4	-9235.3	12.9663	0.563421	-0.159165	0.435665
1232.03	-37689.2	-9235.36	12.9765	0.604622	-0.160181	0.39692
1232.05	-37689	-9235.44	12.9865	0.645773	-0.159952	0.357503
1232.06	-37688.8	-9235.51	12.9966	0.688034	-0.16001	0.317427
1232.08	-37688.6	-9235.58	13.0093	0.723925	-0.159999	0.279802
1232.1	-37688.4	-9235.66	13.0227	0.758383	-0.159995	0.24278
1232.11	-37688.2	-9235.73	13.0367	0.799964	-0.160019	0.199912
1232.13	-37688	-9235.79	13.0503	0.840924	-0.159925	0.158252
1232.15	-37687.7	-9235.88	13.0632	0.878349	-0.16028	0.1214
1232.17	-37687.5	-9235.96	13.0802	0.911611	-0.157366	0.0888977
1232.18	-37687.3	-9236.02	13.0971	0.936353	-0.153947	0.063739
1232.2	-37687.1	-9236.1	13.1139	0.95636	-0.150376	0.0428643
1232.22	-37686.9	-9236.17	13.1282	0.977648	-0.14995	0.0219849
1232.23	-37686.7	-9236.24	13.1447	0.994923	-0.149969	0.00313901
1232.25	-37686.5	-9236.33	13.1611	1.0086	-0.150174	-0.0134327
1232.27	-37686.3	-9236.4	13.1822	1.01939	-0.146894	-0.027608
1232.28	-37686.1	-9236.47	13.1991	1.02948	-0.143544	-0.0376564
1232.3	-37685.8	-9236.55	13.2156	1.03639	-0.140108	-0.044339
1232.32	-37685.6	-9236.62	13.2333	1.04	-0.14	-0.0490196
1232.34	-37685.4	-9236.69	13.25	1.04333	-0.14	-0.0522876
1232.35	-37685.2	-9236.77	13.2667	1.04667	-0.14	-0.0555556
1232.37	-37685	-9236.84	13.2843	1.0501	-0.14	-0.057841
1232.39	-37684.8	-9236.91	13.3011	1.04997	-0.14	-0.0588165
1232.4	-37684.5	-9236.99	13.3211	1.05001	-0.14	-0.0576329
1232.42	-37684.3	-9237.07	13.3386	1.05	-0.14	-0.0551408
1232.44	-37684.2	-9237.13	13.3553	1.05	-0.140001	-0.050632
1232.45	-37683.9	-9237.22	13.372	1.05	-0.139995	-0.0449233
1232.47	-37683.7	-9237.29	13.3902	1.05	-0.140028	-0.0365867
1232.49	-37683.5	-9237.35	13.4097	1.05	-0.139893	-0.0278721
1232.51	-37683.3	-9237.44	13.4269	1.05001	-0.140418	-0.0191721
1232.52	-37683.1	-9237.52	13.4477	1.04996	-0.144203	-0.0114946
1232.54	-37682.9	-9237.59	13.4637	1.05015	-0.147433	-0.00474064
1232.56	-37682.6	-9237.67	13.4809	1.0494	-0.150776	0.00454112
1232.57	-37682.4	-9237.74	13.4981	1.04564	-0.154688	0.0151347
1232.59	-37682.2	-9237.81	13.5157	1.04221	-0.163512	0.0238027
1232.61	-37682	-9237.89	13.5355	1.03974	-0.177167	0.028401
1232.62	-37681.8	-9237.96	13.5526	1.04008	-0.193656	0.0312873
1232.64	-37681.6	-9238.04	13.5691	1.03998	-0.211857	0.0337567
1232.66	-37681.3	-9238.12	13.5862	1.04002	-0.225545	0.036936
1232.68	-37681.1	-9238.19	13.6037	1.03993	-0.245322	0.0386687
1232.69	-37680.9	-9238.27	13.6198	1.04026	-0.272703	0.0395789
1232.71	-37680.6	-9238.35	13.6384	1.03878	-0.308383	0.0410897
1232.73	-37680.5	-9238.42	13.6599	1.03507	-0.340542	0.0440334
1232.74	-37680.2	-9238.49	13.678	1.03153	-0.362741	0.0469406
1232.76	-37680	-9238.58	13.6949	1.02975	-0.384482	0.0485939
1232.78	-37679.8	-9238.64	13.7123	1.03006	-0.410544	0.0491592
1232.79	-37679.6	-9238.72	13.7287	1.03	-0.438757	0.0486018
1232.81	-37679.3	-9238.8	13.7461	1.02994	-0.470335	0.0467933
1232.83	-37679.1	-9238.86	13.7633	1.03028	-0.500931	0.0443114
1232.85	-37678.9	-9238.94	13.7796	1.02827	-0.532373	0.0432319
1232.86	-37678.7	-9239.03	13.7972	1.0246	-0.567849	0.0448251
1232.88	-37678.5	-9239.09	13.8139	1.02089	-0.599818	0.0472665
1232.9	-37678.2	-9239.17	13.8329	1.0198	-0.629112	0.0487784
1232.91	-37678	-9239.25	13.8517	1.02006	-0.6607	0.0490837
1232.93	-37677.8	-9239.31	13.8685	1.01991	-0.691277	0.0489183
1232.95	-37677.6	-9239.39	13.885	1.02031	-0.721203	0.049743
1232.96	-37677.3	-9239.48	13.9025	1.01761	-0.750337	0.0508978
1232.98	-37677.1	-9239.53	13.9195	1.01414	-0.775031	0.0521937
1233	-37676.9	-9239.62	13.936	1.01054	-0.79504	0.05154
1233.02	-37676.7	-9239.69	13.9536	1.0099	-0.818711	0.050313
1233.03	-37676.5	-9239.76	13.9705	1.01002	-0.845205	0.0491408
1233.05	-37676.2	-9239.84	13.987	1.01001	-0.872245	0.0490039
1233.07	-37676	-9239.91	14.0046	1.00996	-0.894458	0.0489827
1233.08	-37675.8	-9239.97	14.0214	1.01016	-0.911494	0.0499308
1233.1	-37675.5	-9240.06	14.038	1.00712	-0.927793	0.051929
1233.12	-37675.3	-9240.13	14.0556	1.00355	-0.948726	0.055393
1233.13	-37675.1	-9240.2	14.0724	1.00011	-0.968916	0.0566425
1233.15	-37674.8	-9240.28	14.089	0.999972	-0.985772	0.0557049
1233.17	-37674.6	-9240.34	14.1067	1	-1	0.0522876
1233.19	-37674.4	-9240.41	14.1233	1	-1.01333	0.0501089
1233.2	-37674.1	-9240.49	14.14	1	-1.02667	0.0490196
1233.22	-37673.9	-9240.55	14.1577	0.999892	-1.04074	0.0502133
1233.24	-37673.7	-9240.62	14.1743	0.996456	-1.05044	0.0524608
1233.25	-37673.5	-9240.7	14.191	0.993106	-1.05709	0.0557306
1233.27	-37673.2	-9240.77	14.2087	0.989822	-1.06389	0.0579276
1233.29	-37673	-9240.83	14.2253	0.990048	-1.06714	0.0588588
1233.3	-37672.8	-9240.92	14.2421	0.989988	-1.06989	0.0588301
1233.32	-37672.6	-9240.98	14.2597	0.990004	-1.06601	0.0587241
1233.34	-37672.3	-9241.04	14.2762	0.990001	-1.0625	0.0574472
1233.36	-37672.1	-9241.12	14.2931	0.989992	-1.05504	0.0549703
1233.37	-37671.9	-9241.18	14.3107	0.990041	-1.04371	0.0516583
1233.39	-37671.6	-9241.25	14.3272	0.989844	-1.03003	0.0496136
1233.41	-37671.4	-9241.34	14.3441	0.990629	-1.01738	0.0474628
1233.42	-37671.2	-9241.4	14.3617	0.994239	-1.00657	0.0446606
1233.44	-37670.9	-9241.46	14.3781	0.998346	-0.991693	0.0399644
1233.46	-37670.7	-9241.54	14.3952	1.00533	-0.968801	0.0337847
1233.47	-37670.5	-9241.6	14.4127	1.01322	-0.940138	0.0252493
1233.49	-37670.2	-9241.67	14.4292	1.02378	-0.914718	0.0165096
1233.51	-37670	-9241.74	14.446	1.03271	-0.89257	0.00793316
1233.53	-37669.7	-9241.8	14.4651	1.03948	-0.870343	0.000207508
1233.54	-37669.5	-9241.87	14.4835	1.04574	-0.848223	-0.0080441
1233.56	-37669.2	-9241.95	14.5019	1.05429	-0.827948	-0.0189599
1233.58	-37669	-9242.01	14.5217	1.06372	-0.807371	-0.0297108
1233.59	-37668.8	-9242.08	14.5376	1.06873	-0.785927	-0.0362548
1233.61	-37668.5	-9242.15	14.5551	1.06996	-0.762778	-0.0393258
1233.63	-37668.3	-9242.2	14.5719	1.07147	-0.744191	-0.0413655
1233.64	-37668.1	-9242.27	14.5906	1.07509	-0.72801	-0.0441063
1233.66	-37667.8	-9242.35	14.6093	1.07878	-0.710672	-0.0476335
1233.68	-37667.6	-9242.4	14.6286	1.08026	-0.693132	-0.050862
1233.7	-37667.4	-9242.48	14.6462	1.07993	-0.678727	-0.0547771
1233.71	-37667.1	-9242.55	14.6659	1.08002	-0.664973	-0.0592733
1233.73	-37666.9	-9242.61	14.6842	1.08	-0.651529	-0.0646088
1233.75	-37666.6	-9242.68	14.7028	1.08	-0.636277	-0.0691915
1233.76	-37666.4	-9242.75	14.7217	1.08002	-0.618258	-0.0745657
1233.78	-37666.2	-9242.8	14.7385	1.07992	-0.603509	-0.0794486
1233.8	-37665.9	-9242.88	14.7547	1.08031	-0.592518	-0.0831922
1233.81	-37665.7	-9242.95	14.7748	1.07761	-0.585144	-0.0840851
1233.83	-37665.4	-9243	14.7957	1.07414	-0.575708	-0.0830222
1233.85	-37665.2	-9243.08	14.8127	1.07054	-0.566104	-0.0825674
1233.87	-37664.9	-9243.15	14.8303	1.0699	-0.552214	-0.0844968
1233.88	-37664.7	-9243.2	14.8468	1.07003	-0.5441	-0.0868312
1233.9	-37664.4	-9243.28	14.8666	1.06999	-0.540347	-0.0881386
1233.92	-37664.2	-9243.34	14.8845	1.07	-0.539938	-0.0882539
1233.93	-37664	-9243.4	14.9045	1.07001	-0.540039	-0.0882191
1233.95	-37663.7	-9243.48	14.9212	1.06996	-0.539907	-0.0882814
1233.97	-37663.5	-9243.54	14.9421	1.07009	-0.542927	-0.0872469
1233.98	-37663.3	-9243.6	14.9591	1.06688	-0.552708	-0.0851137
1234	-37663	-9243.68	14.9756	1.06355	-0.562713	-0.0828709
1234.02	-37662.7	-9243.74	14.9933	1.06	-0.573333	-0.0827887
1234.04	-37662.5	-9243.79	15.01	1.06	-0.58	-0.0849673
1234.05	-37662.2	-9243.87	15.03	1.06	-0.586667	-0.087146
1234.07	-37662	-9243.93	15.0477	1.06	-0.593741	-0.088261
1234.09	-37661.8	-9243.99	15.0643	1.06	-0.600376	-0.0882264
1234.1	-37661.5	-9244.06	15.0811	1.05999	-0.607107	-0.088245
1234.12	-37661.3	-9244.13	15.1025	1.06006	-0.6139	-0.08817
1234.14	-37661	-9244.19	15.1221	1.05977	-0.617058	-0.0869618
1234.15	-37660.7	-9244.26	15.1387	1.05623	-0.620214	-0.0845705
1234.17	-37660.5	-9244.32	15.1563	1.05265	-0.619632	-0.0812984
1234.19	-37660.3	-9244.38	15.1734	1.04979	-0.615772	-0.0806104
1234.21	-37660	-9244.46	15.1934	1.05005	-0.608337	-0.0823099
1234.22	-37659.8	-9244.51	15.2106	1.04998	-0.597356	-0.087304
1234.24	-37659.5	-9244.58	15.2272	1.05	-0.588397	-0.0929293
1234.26	-37659.2	-9244.65	15.244	1.05	-0.581084	-0.0997175
1234.27	-37659	-9244.71	15.2626	1.05	-0.570511	-0.106334
1234.29	-37658.8	-9244.77	15.2816	1.05001	-0.559227	-0.111451
1234.31	-37658.5	-9244.84	15.2994	1.04996	-0.540706	-0.115245
1234.32	-37658.3	-9244.9	15.3198	1.0502	-0.518623	-0.117085
1234.34	-37658	-9244.96	15.3356	1.04911	-0.494799	-0.117673
1234.36	-37657.7	-9245.03	15.353	1.0454	-0.473026	-0.117864
1234.38	-37657.5	-9245.09	15.37	1.04173	-0.457743	-0.11975
1234.39	-37657.2	-9245.16	15.3881	1.03972	-0.443759	-0.124296
1234.41	-37657	-9245.23	15.4076	1.04007	-0.425037	-0.1321
1234.43	-37656.7	-9245.28	15.4246	1.03998	-0.40225	-0.142252
1234.44	-37656.5	-9245.35	15.4411	1.04	-0.3801	-0.153544
1234.46	-37656.2	-9245.42	15.4583	1.04	-0.361613	-0.166649
1234.48	-37656	-9245.47	15.4756	1.04	-0.343965	-0.179867
1234.49	-37655.7	-9245.54	15.4921	1.04002	-0.330689	-0.190643
1234.51	-37655.4	-9245.61	15.509	1.03993	-0.322655	-0.199334
1234.53	-37655.2	-9245.66	15.5287	1.04028	-0.316686	-0.207607
1234.55	-37654.9	-9245.74	15.5462	1.03827	-0.305067	-0.218275
1234.56	-37654.7	-9245.8	15.5659	1.0346	-0.281902	-0.252264
1234.58	-37654.4	-9245.86	15.5845	1.03089	-0.261417	-0.324751
1234.6	-37654.2	-9245.93	15.6006	1.0298	-0.24988	-0.441726
1234.61	-37653.9	-9245.99	15.6182	1.03004	-0.240312	-0.59726
1234.63	-37653.7	-9246.05	15.6352	1.03001	-0.225285	-0.752267
