# Supplementary material for: Extraction of driving behavior primitives considering driver expectation and vehicle dynamics
Source: PLoS One. 2025 Dec 31;20(12):e0340123. doi: 10.1371/journal.pone.0340123 (PMC12755792; doi:10.1371/journal.pone.0340123)
Supplement: S2 File — The dataset utilized in this study is organized into two main folders, categorizing driving scenarios into straight driving and turning maneuvers. These folders contain the raw, unprocessed behavioral data. For a detailed description of the variables and format within the.xlsx files, please refer to the accompanying readme.txt file. (ZIP) [file pone.0340123.s002.zip › DataSetForPimitiveExaction-2/turning/g10_w_2.xlsx]

## Sheet: Sheet1
718.102	-35476.7	-12666.3	12.2057	-2.80363	0.17657	2.72231
718.119	-35476.9	-12666.2	12.1595	-2.61338	0.189525	2.54879
718.136	-35477.1	-12666.1	12.1186	-2.39593	0.198795	2.35531
718.153	-35477.3	-12666	12.0835	-2.20381	0.205712	2.17408
718.17	-35477.4	-12665.9	12.0497	-2.02376	0.217284	2.00756
718.187	-35477.6	-12665.8	12.0145	-1.88015	0.231635	1.8635
718.204	-35477.8	-12665.7	11.9825	-1.76431	0.244211	1.75273
718.221	-35478	-12665.6	11.953	-1.66191	0.26011	1.6552
718.238	-35478.1	-12665.5	11.9266	-1.57989	0.282902	1.57416
718.255	-35478.3	-12665.4	11.904	-1.52005	0.306406	1.51436
718.272	-35478.5	-12665.3	11.8798	-1.4719	0.328972	1.46839
718.289	-35478.7	-12665.2	11.8555	-1.4419	0.34956	1.43797
718.306	-35478.9	-12665.1	11.8325	-1.42831	0.369063	1.42477
718.323	-35479	-12665	11.8083	-1.42945	0.391169	1.42258
718.34	-35479.2	-12664.9	11.7841	-1.43563	0.417465	1.426
718.357	-35479.4	-12664.8	11.7612	-1.43826	0.443889	1.42995
718.374	-35479.5	-12664.8	11.7368	-1.44194	0.471911	1.43314
718.391	-35479.7	-12664.6	11.7132	-1.4452	0.49755	1.43677
718.408	-35479.9	-12664.5	11.6877	-1.44902	0.519895	1.43916
718.425	-35480	-12664.5	11.6622	-1.45064	0.546258	1.44783
718.442	-35480.2	-12664.3	11.6358	-1.46674	0.576085	1.4727
718.459	-35480.4	-12664.2	11.6119	-1.49838	0.605953	1.53611
718.476	-35480.6	-12664.2	11.5849	-1.56604	0.636012	1.65594
718.493	-35480.8	-12664	11.56	-1.64	0.655498	1.81692
718.51	-35480.9	-12664	11.5352	-1.71027	0.672284	1.98721
718.527	-35481.1	-12663.9	11.5042	-1.77066	0.683899	2.16154
718.544	-35481.3	-12663.7	11.4736	-1.82469	0.699535	2.31212
718.561	-35481.4	-12663.7	11.4439	-1.87226	0.711527	2.43817
718.578	-35481.6	-12663.6	11.4124	-1.92153	0.718832	2.55342
718.595	-35481.8	-12663.4	11.3792	-1.96576	0.725337	2.64835
718.612	-35481.9	-12663.4	11.346	-2.01138	0.736482	2.73172
718.629	-35482.1	-12663.3	11.3108	-2.06092	0.763085	2.8124
718.646	-35482.3	-12663.2	11.2771	-2.10799	0.790614	2.88251
718.663	-35482.4	-12663.1	11.2442	-2.1519	0.808764	2.94223
718.68	-35482.6	-12663	11.2056	-2.18817	0.81336	2.9941
718.697	-35482.8	-12662.9	11.1688	-2.21529	0.81314	3.03185
718.714	-35482.9	-12662.8	11.1322	-2.2357	0.822415	3.06349
718.731	-35483.1	-12662.7	11.0933	-2.25	0.84	3.09477
718.748	-35483.2	-12662.6	11.0567	-2.26	0.856667	3.12092
718.765	-35483.4	-12662.5	11.02	-2.25667	0.883333	3.14597
718.782	-35483.5	-12662.4	10.9811	-2.2627	0.897698	3.15967
718.799	-35483.7	-12662.3	10.9445	-2.23908	0.917446	3.15768
718.816	-35483.9	-12662.2	10.9079	-2.20085	0.927713	3.10051
718.833	-35484	-12662.1	10.8726	-2.03832	0.952714	2.97618
718.85	-35484.2	-12662	10.8397	-1.84079	0.967971	2.796
718.867	-35484.3	-12661.9	10.8098	-1.61101	0.977884	2.6025
718.884	-35484.5	-12661.8	10.7827	-1.41285	0.988367	2.39915
718.901	-35484.7	-12661.7	10.7631	-1.21825	0.998926	2.20985
718.918	-35484.8	-12661.6	10.7438	-0.996912	1.01187	2.00006
718.935	-35485	-12661.5	10.73	-0.753978	1.01714	1.78129
718.952	-35485.1	-12661.4	10.718	-0.566519	1.01623	1.60059
718.969	-35485.3	-12661.3	10.7117	-0.418632	1.01171	1.45716
718.986	-35485.4	-12661.2	10.7054	-0.307457	1.00546	1.34988
719.003	-35485.6	-12661.1	10.7023	-0.224306	1.00176	1.28139
719.02	-35485.7	-12661	10.6997	-0.159266	0.994539	1.23744
719.037	-35485.9	-12660.9	10.7003	-0.112415	0.987455	1.21206
719.054	-35486	-12660.8	10.6991	-0.0783224	0.98179	1.20057
719.071	-35486.2	-12660.7	10.6954	-0.0531102	0.979212	1.19396
719.088	-35486.3	-12660.7	10.6917	-0.0350318	0.973092	1.19173
719.105	-35486.4	-12660.6	10.6898	-0.0174177	0.962381	1.19339
719.122	-35486.6	-12660.4	10.6898	-0.00367743	0.952903	1.19752
719.139	-35486.8	-12660.3	10.6913	0.00588363	0.950593	1.20465
719.156	-35487	-12660.2	10.6949	0.00795018	0.95605	1.21155
719.173	-35487.1	-12660.1	10.6986	0.0117471	0.96493	1.21913
719.19	-35487.3	-12660	10.7003	0.0150267	0.974262	1.22527
719.207	-35487.4	-12659.9	10.6999	0.0187103	0.978304	1.2301
719.224	-35487.5	-12659.8	10.7	0.0202225	0.983332	1.23393
719.241	-35487.7	-12659.7	10.7	0.0199384	0.992049	1.2372
719.258	-35487.9	-12659.6	10.7	0.0200164	1.00534	1.24055
719.275	-35488	-12659.5	10.7	0.0199962	1.02755	1.24332
719.292	-35488.2	-12659.4	10.7	0.020001	1.05238	1.24487
719.309	-35488.3	-12659.3	10.7	0.0199998	1.07167	1.24515
719.326	-35488.4	-12659.2	10.7	0.0199998	1.08353	1.24508
719.343	-35488.6	-12659.1	10.7	0.0200009	1.09273	1.2451
719.36	-35488.7	-12659	10.7	0.0199965	1.10528	1.24509
719.377	-35488.9	-12658.9	10.7	0.0200118	1.1173	1.24511
719.394	-35489	-12658.8	10.7	0.0199531	1.12506	1.24505
719.411	-35489.2	-12658.7	10.7001	0.0201759	1.12942	1.24528
719.428	-35489.3	-12658.6	10.6998	0.0194333	1.13012	1.24314
719.445	-35489.5	-12658.5	10.7024	0.0267057	1.1299	1.23345
719.462	-35489.6	-12658.4	10.7059	0.0487007	1.13029	1.20272
719.479	-35489.8	-12658.3	10.7094	0.119822	1.12736	1.137
719.496	-35489.9	-12658.1	10.7128	0.220735	1.12395	1.04322
719.513	-35490.1	-12658.1	10.7158	0.335401	1.12036	0.936877
719.53	-35490.2	-12658	10.7225	0.453934	1.11998	0.825087
719.547	-35490.4	-12657.8	10.7291	0.549848	1.11985	0.729831
719.564	-35490.5	-12657.7	10.7385	0.631594	1.12292	0.653213
719.581	-35490.7	-12657.6	10.7525	0.693454	1.12635	0.587196
719.598	-35490.8	-12657.5	10.7659	0.744108	1.13306	0.540456
719.615	-35491	-12657.4	10.7792	0.78135	1.1363	0.504061
719.632	-35491.1	-12657.3	10.7933	0.813333	1.14667	0.476035
719.649	-35491.3	-12657.2	10.8067	0.836667	1.15667	0.454248
719.666	-35491.4	-12657.1	10.82	0.856667	1.17	0.437908
719.683	-35491.5	-12657	10.8341	0.870679	1.1842	0.425365
719.7	-35491.7	-12656.9	10.8475	0.880503	1.20116	0.41785
719.717	-35491.8	-12656.8	10.8644	0.890838	1.22497	0.40776
719.734	-35492	-12656.6	10.8821	0.908938	1.25291	0.39221
719.751	-35492.2	-12656.5	10.8984	0.929278	1.27181	0.37232
719.768	-35492.3	-12656.4	10.9115	0.952705	1.28469	0.351518
719.785	-35492.4	-12656.3	10.9262	0.973265	1.29499	0.331153
719.802	-35492.6	-12656.2	10.9429	0.989238	1.30558	0.315644
719.819	-35492.7	-12656.1	10.9598	1.00203	1.31866	0.302754
719.836	-35492.9	-12656	10.9773	1.01233	1.32963	0.290155
719.853	-35493.1	-12655.8	10.9943	1.02248	1.34276	0.278215
719.87	-35493.2	-12655.7	11.0152	1.03185	1.3519	0.266364
719.887	-35493.3	-12655.6	11.0353	1.03878	1.35809	0.256964
719.904	-35493.5	-12655.5	11.0515	1.04452	1.3602	0.251247
719.921	-35493.6	-12655.4	11.0683	1.04785	1.35995	0.247516
719.938	-35493.8	-12655.3	11.0871	1.0501	1.36002	0.245639
719.955	-35493.9	-12655.1	11.1061	1.05095	1.35997	0.245142
719.972	-35494.1	-12655	11.1229	1.05408	1.36011	0.244573
719.989	-35494.2	-12654.9	11.1401	1.0613	1.3593	0.241288
720.006	-35494.4	-12654.8	11.1578	1.07591	1.35333	0.233224
720.023	-35494.5	-12654.7	11.1787	1.09773	1.34104	0.2195
720.04	-35494.7	-12654.5	11.1999	1.1252	1.32666	0.20381
720.057	-35494.8	-12654.4	11.2177	1.14631	1.31511	0.190587
720.074	-35495	-12654.3	11.2364	1.16529	1.30509	0.180253
720.091	-35495.1	-12654.2	11.2575	1.1819	1.29449	0.170276
720.108	-35495.3	-12654	11.277	1.20044	1.28526	0.159528
720.125	-35495.4	-12653.9	11.298	1.21985	1.27155	0.146685
720.142	-35495.6	-12653.8	11.3181	1.23506	1.24995	0.135438
720.159	-35495.7	-12653.7	11.3407	1.24599	1.2259	0.127283
720.176	-35495.8	-12653.6	11.3606	1.25617	1.20532	0.119424
720.193	-35496	-12653.5	11.3795	1.26674	1.19319	0.111601
720.21	-35496.1	-12653.3	11.3992	1.27477	1.18344	0.103934
720.227	-35496.3	-12653.2	11.4228	1.27908	1.17503	0.0968347
720.244	-35496.4	-12653.1	11.4446	1.28236	1.17057	0.0894122
720.261	-35496.6	-12652.9	11.4636	1.2856	1.16985	0.0818317
720.278	-35496.7	-12652.8	11.4875	1.28941	1.1701	0.0736931
720.295	-35496.9	-12652.7	11.5111	1.29014	1.16969	0.0669061
720.312	-35497	-12652.5	11.5359	1.28997	1.1727	0.0593502
720.329	-35497.2	-12652.4	11.5566	1.29001	1.17582	0.0489876
720.346	-35497.3	-12652.3	11.5764	1.29	1.18236	0.0354381
720.363	-35497.5	-12652.2	11.5964	1.29	1.18584	0.0184896
720.38	-35497.6	-12652.1	11.6174	1.29	1.19272	-4.58111e-05
720.397	-35497.8	-12651.9	11.6405	1.29	1.19354	-0.0175658
720.414	-35497.9	-12651.8	11.6652	1.29	1.19046	-0.0349587
720.431	-35498.1	-12651.7	11.6887	1.29	1.17758	-0.0513041
720.448	-35498.2	-12651.5	11.7089	1.29	1.16391	-0.0686916
720.465	-35498.4	-12651.4	11.7287	1.29	1.15702	-0.086079
720.482	-35498.5	-12651.3	11.7533	1.29	1.15	-0.104575
720.499	-35498.7	-12651.1	11.7733	1.29	1.14	-0.120915
720.516	-35498.8	-12651	11.7933	1.29	1.11667	-0.137255
720.533	-35499	-12650.9	11.8147	1.29	1.08847	-0.153378
720.55	-35499.1	-12650.7	11.8381	1.29	1.06537	-0.166245
720.567	-35499.3	-12650.6	11.8613	1.29001	1.04575	-0.17843
720.584	-35499.4	-12650.5	11.8824	1.28993	1.03127	-0.197663
720.601	-35499.5	-12650.3	11.9024	1.29026	1.01112	-0.227778
720.618	-35499.7	-12650.2	11.924	1.29396	0.993206	-0.273282
720.635	-35499.9	-12650.1	11.9474	1.29736	0.973678	-0.324103
720.652	-35500	-12649.9	11.9711	1.30011	0.956253	-0.3829
720.669	-35500.2	-12649.8	11.9951	1.30047	0.930269	-0.456338
720.686	-35500.3	-12649.6	12.0146	1.30417	0.90409	-0.546065
720.703	-35500.5	-12649.5	12.0348	1.30756	0.882008	-0.657308
720.72	-35500.6	-12649.4	12.0544	1.31024	0.86746	-0.781678
720.737	-35500.8	-12649.2	12.0787	1.30992	0.86307	-0.916763
720.754	-35500.9	-12649.1	12.0994	1.31003	0.862837	-1.00685
720.771	-35501.1	-12648.9	12.1103	1.31001	0.864026	-1.06058
720.788	-35501.2	-12648.8	12.1544	1.31001	0.876985	-1.24174
720.805	-35501.4	-12648.7	12.1653	1.30995	0.882051	-1.28743
720.822	-35501.5	-12648.5	12.1877	1.3102	0.888954	-1.34322
720.839	-35501.7	-12648.4	12.2092	1.30892	0.897831	-1.37106
720.856	-35501.8	-12648.2	12.2335	1.3052	0.914508	-1.38657
720.873	-35502	-12648.1	12.2581	1.30151	0.939211	-1.3968
720.89	-35502.1	-12648	12.2795	1.29974	0.964436	-1.40657
720.907	-35502.3	-12647.8	12.3	1.30004	0.988567	-1.41632
720.924	-35502.4	-12647.7	12.3204	1.30007	1.0107	-1.42432
720.941	-35502.6	-12647.5	12.3422	1.29968	1.03216	-1.42944
720.958	-35502.7	-12647.4	12.3649	1.30172	1.05483	-1.43367
720.975	-35502.9	-12647.2	12.3852	1.30511	1.07544	-1.43929
720.992	-35503	-12647.1	12.4046	1.31027	1.09321	-1.44721
721.009	-35503.2	-12646.9	12.4277	1.31766	1.1105	-1.4565
721.026	-35503.4	-12646.8	12.452	1.32396	1.1262	-1.46493
721.043	-35503.5	-12646.7	12.4749	1.33328	1.13447	-1.47091
721.06	-35503.7	-12646.5	12.4994	1.34114	1.14159	-1.4765
721.077	-35503.8	-12646.3	12.5235	1.35049	1.14532	-1.48206
721.094	-35503.9	-12646.2	12.5442	1.35814	1.15351	-1.48759
721.111	-35504.1	-12646	12.5648	1.3652	1.1635	-1.49186
721.128	-35504.3	-12645.9	12.5878	1.36938	1.18183	-1.49258
721.145	-35504.4	-12645.7	12.6111	1.37253	1.1996	-1.49155
721.162	-35504.6	-12645.6	12.6347	1.3758	1.21622	-1.49045
721.179	-35504.7	-12645.4	12.6562	1.3796	1.23088	-1.48934
721.196	-35504.9	-12645.3	12.679	1.38004	1.24653	-1.48749
721.213	-35505	-12645.1	12.7038	1.38015	1.27003	-1.48317
721.23	-35505.2	-12645	12.7273	1.37706	1.30212	-1.47785
721.247	-35505.3	-12644.9	12.7505	1.37395	1.34487	-1.47051
721.264	-35505.5	-12644.7	12.7752	1.367	1.38463	-1.46135
721.281	-35505.6	-12644.5	12.7986	1.36358	1.41507	-1.45156
721.298	-35505.8	-12644.4	12.822	1.35708	1.4445	-1.44175
721.315	-35506	-12644.2	12.8452	1.35045	1.49024	-1.43103
721.332	-35506.1	-12644.1	12.87	1.34	1.54333	-1.41612
721.349	-35506.2	-12643.9	12.89	1.32333	1.59	-1.3976
721.366	-35506.4	-12643.7	12.9112	1.30552	1.63227	-1.3733
721.383	-35506.5	-12643.6	12.9311	1.28559	1.66891	-1.35054
721.4	-35506.7	-12643.4	12.9512	1.26901	1.709	-1.32885
721.417	-35506.9	-12643.2	12.9723	1.25128	1.74802	-1.30928
721.434	-35507	-12643.1	12.9926	1.2348	1.78782	-1.28957
721.451	-35507.1	-12643	13.0158	1.21776	1.8243	-1.26872
721.468	-35507.3	-12642.8	13.0358	1.19775	1.86085	-1.24689
721.485	-35507.5	-12642.6	13.0565	1.18041	1.89655	-1.22658
721.502	-35507.6	-12642.5	13.0734	1.1636	1.94336	-1.20935
721.519	-35507.8	-12642.3	13.0949	1.14588	2.00943	-1.19225
721.536	-35507.9	-12642.1	13.1146	1.12983	2.08085	-1.17754
721.553	-35508	-12642	13.1348	1.11749	2.15203	-1.1651
721.57	-35508.2	-12641.8	13.1542	1.10751	2.20969	-1.15208
721.587	-35508.4	-12641.6	13.1724	1.0896	2.26061	-1.13161
721.604	-35508.5	-12641.5	13.1921	1.05516	2.30806	-1.09998
721.621	-35508.7	-12641.3	13.2095	1.00959	2.36402	-1.05592
721.638	-35508.8	-12641.1	13.2248	0.958324	2.43355	-1.00667
721.655	-35508.9	-12641	13.2387	0.902828	2.51585	-0.949893
721.672	-35509.1	-12640.8	13.2565	0.832553	2.60032	-0.877469
721.689	-35509.2	-12640.6	13.2726	0.738211	2.6722	-0.783512
721.706	-35509.4	-12640.5	13.2848	0.615881	2.72552	-0.669012
721.723	-35509.6	-12640.3	13.2934	0.480787	2.7747	-0.541274
721.74	-35509.7	-12640.1	13.3	0.355547	2.80459	-0.420737
721.757	-35509.8	-12639.9	13.3051	0.240726	2.81975	-0.308285
721.774	-35510	-12639.7	13.3085	0.133268	2.83316	-0.204006
721.791	-35510.1	-12639.6	13.3103	0.0413997	2.84769	-0.116481
721.808	-35510.3	-12639.4	13.3099	-0.0275491	2.85682	-0.0508155
721.825	-35510.4	-12639.2	13.31	-0.0746059	2.85181	-0.00762538
721.842	-35510.5	-12639.1	13.31	-0.0976847	2.83898	0.0157324
721.859	-35510.7	-12638.9	13.31	-0.111576	2.82481	0.0314139
721.876	-35510.8	-12638.7	13.3099	-0.125663	2.81288	0.043785
721.893	-35511	-12638.5	13.3103	-0.136599	2.80682	0.055268
721.91	-35511.1	-12638.3	13.308	-0.146618	2.8099	0.064083
721.927	-35511.3	-12638.2	13.3044	-0.154935	2.82197	0.0699418
721.944	-35511.4	-12638	13.3007	-0.159521	2.8387	0.0708646
721.961	-35511.5	-12637.8	13.2998	-0.15986	2.85306	0.0712424
721.978	-35511.7	-12637.6	13.3003	-0.162405	2.8716	0.0635662
721.995	-35511.8	-12637.4	13.2976	-0.165857	2.89386	0.0295803
722.012	-35511.9	-12637.2	13.294	-0.169518	2.92215	-0.061627
722.029	-35512.1	-12637.1	13.2904	-0.170326	2.94112	-0.204571
722.046	-35512.2	-12636.9	13.2899	-0.167297	2.95192	-0.372585
722.063	-35512.3	-12636.7	13.29	-0.163996	2.9587	-0.542963
722.08	-35512.5	-12636.5	13.2901	-0.160214	2.96626	-0.696611
722.097	-35512.6	-12636.4	13.2871	-0.16012	2.96176	-0.813064
722.114	-35512.7	-12636.1	13.2835	-0.156882	2.94133	-0.897247
722.131	-35512.9	-12636	13.2814	-0.154731	2.92038	-0.937098
722.148	-35513	-12635.8	13.2801	-0.153459	2.89817	-0.951345
722.165	-35513.1	-12635.6	13.2785	-0.150296	2.86871	-0.966474
722.182	-35513.2	-12635.4	13.2767	-0.146667	2.83333	-0.982571
722.199	-35513.4	-12635.2	13.275	-0.144562	2.79541	-0.993574
722.216	-35513.5	-12635	13.2732	-0.143253	2.75785	-1.00033
722.233	-35513.6	-12634.9	13.2712	-0.141671	2.72249	-1.00506
722.25	-35513.7	-12634.7	13.27	-0.139896	2.68796	-1.00893
722.267	-35513.9	-12634.5	13.27	-0.13817	2.65253	-1.01132
722.284	-35514	-12634.3	13.2699	-0.136465	2.61556	-1.00646
722.301	-35514.1	-12634.1	13.2683	-0.134735	2.57735	-0.98853
722.318	-35514.3	-12633.9	13.2663	-0.13304	2.54034	-0.954619
722.335	-35514.4	-12633.7	13.2647	-0.131398	2.50561	-0.901531
722.352	-35514.5	-12633.6	13.263	-0.129687	2.47022	-0.824253
722.369	-35514.6	-12633.4	13.261	-0.127898	2.43241	-0.722449
722.386	-35514.7	-12633.2	13.2599	-0.126336	2.39458	-0.607556
722.403	-35514.9	-12632.9	13.2601	-0.124877	2.35758	-0.491481
722.42	-35515	-12632.8	13.2597	-0.12246	2.31779	-0.383567
722.437	-35515.1	-12632.6	13.2581	-0.11894	2.27504	-0.290236
722.454	-35515.2	-12632.4	13.2561	-0.115936	2.23594	-0.213392
722.471	-35515.3	-12632.2	13.2545	-0.114218	2.20233	-0.153152
722.488	-35515.4	-12632	13.2526	-0.112798	2.1667	-0.10732
722.505	-35515.6	-12631.8	13.2507	-0.111073	2.12438	-0.0733245
722.522	-35515.7	-12631.6	13.2499	-0.10926	2.07616	-0.0483901
722.539	-35515.8	-12631.4	13.2501	-0.107564	2.02198	-0.0301429
722.556	-35515.9	-12631.3	13.2496	-0.106085	1.96028	-0.016753
722.573	-35516	-12631.1	13.2478	-0.104501	1.89277	-0.00704846
722.59	-35516.1	-12630.8	13.2458	-0.101996	1.8252	-0.000631327
722.607	-35516.3	-12630.6	13.2441	-0.0984744	1.76012	0.00317565
722.624	-35516.4	-12630.4	13.2423	-0.0946498	1.69628	0.00537785
722.641	-35516.5	-12630.3	13.2406	-0.091251	1.63297	0.00644183
722.658	-35516.6	-12630.1	13.2397	-0.0889348	1.57007	0.00634825
722.675	-35516.7	-12629.9	13.2398	-0.0873754	1.50666	0.00565179
722.692	-35516.8	-12629.7	13.2402	-0.0854429	1.44123	0.00538588
722.709	-35517	-12629.5	13.2402	-0.0836185	1.37565	0.00549381
722.726	-35517.1	-12629.3	13.2392	-0.0834626	1.31407	0.00512323
722.743	-35517.2	-12629.1	13.2373	-0.0837305	1.25478	0.00447675
722.76	-35517.3	-12628.9	13.2355	-0.0815407	1.19258	0.00439131
722.777	-35517.4	-12628.7	13.2339	-0.0776576	1.12846	0.00447776
722.794	-35517.5	-12628.5	13.2319	-0.0750471	1.06727	0.0036578
722.811	-35517.6	-12628.3	13.2302	-0.0736722	1.00981	0.00239332
722.828	-35517.7	-12628.1	13.2297	-0.0719594	0.955071	0.00189513
722.845	-35517.8	-12628	13.2299	-0.0702573	0.906554	0.00210243
722.862	-35517.9	-12627.8	13.23	-0.0696985	0.868992	0.00241965
722.879	-35518	-12627.5	13.23	-0.0699509	0.838567	0.00307089
722.896	-35518.2	-12627.3	13.2302	-0.0700803	0.808412	0.00454408
722.913	-35518.3	-12627.1	13.2301	-0.0700085	0.779731	0.00634469
722.93	-35518.4	-12626.9	13.2288	-0.0699778	0.755859	0.00770149
722.947	-35518.5	-12626.8	13.2269	-0.0699977	0.732933	0.00862185
722.964	-35518.6	-12626.6	13.2251	-0.0700056	0.706284	0.00933808
722.981	-35518.7	-12626.4	13.2234	-0.0700003	0.681234	0.00978917
722.998	-35518.8	-12626.1	13.2215	-0.0699985	0.664967	0.00987483
723.015	-35518.9	-12625.9	13.22	-0.07	0.656667	0.00980392
723.032	-35519	-12625.8	13.2196	-0.0700004	0.653403	0.0098034
723.049	-35519.1	-12625.6	13.22	-0.07	0.653333	0.00980392
723.066	-35519.3	-12625.4	13.2203	-0.0699999	0.654919	0.00973505
723.083	-35519.4	-12625.2	13.2199	-0.07	0.656757	0.00981829
723.1	-35519.5	-12625	13.2184	-0.07	0.658114	0.0102624
723.117	-35519.6	-12624.8	13.2165	-0.07	0.660371	0.0109889
723.134	-35519.7	-12624.6	13.2148	-0.07	0.66475	0.0119349
723.151	-35519.8	-12624.4	13.2131	-0.07	0.670768	0.0132521
723.168	-35519.9	-12624.2	13.2112	-0.07	0.677631	0.0149602
723.185	-35520	-12624	13.2099	-0.07	0.684514	0.0166011
723.202	-35520.1	-12623.8	13.2097	-0.07	0.691137	0.0178196
723.219	-35520.3	-12623.6	13.2101	-0.07	0.69854	0.0187045
723.236	-35520.3	-12623.4	13.2104	-0.07	0.70704	0.0193363
723.253	-35520.4	-12623.2	13.2097	-0.07	0.715102	0.0196486
723.27	-35520.6	-12623	13.2081	-0.0699999	0.721943	0.0196598
723.287	-35520.7	-12622.8	13.2061	-0.0700001	0.728736	0.0195949
723.304	-35520.8	-12622.6	13.2045	-0.0700004	0.735859	0.0195946
723.321	-35520.9	-12622.4	13.2027	-0.0699995	0.741945	0.0196123
723.338	-35521	-12622.2	13.2008	-0.0699985	0.746764	0.0196127
723.355	-35521.1	-12622.1	13.1998	-0.070002	0.752007	0.019605
723.372	-35521.2	-12621.8	13.1998	-0.0700054	0.758727	0.0196021
723.389	-35521.3	-12621.6	13.2002	-0.0699913	0.766836	0.0196159
723.406	-35521.4	-12621.4	13.2003	-0.0699805	0.776827	0.0196255
723.423	-35521.5	-12621.2	13.1994	-0.0700377	0.790004	0.0195739
723.44	-35521.6	-12621.1	13.1977	-0.0700752	0.806686	0.0195404
723.457	-35521.7	-12620.9	13.1959	-0.0698589	0.826104	0.0197498
723.474	-35521.8	-12620.7	13.1942	-0.0697407	0.848307	0.0203138
723.491	-35522	-12620.4	13.1922	-0.0706609	0.874235	0.0212115
723.508	-35522.1	-12620.2	13.1904	-0.0725331	0.903748	0.0223606
723.525	-35522.2	-12620	13.1899	-0.0743465	0.935766	0.0236203
723.542	-35522.2	-12619.9	13.1901	-0.0759441	0.970869	0.0247271
723.559	-35522.3	-12619.7	13.1893	-0.0778194	1.01079	0.025332
723.576	-35522.5	-12619.5	13.1874	-0.0795971	1.05439	0.0252539
723.593	-35522.6	-12619.2	13.1855	-0.0802923	1.09832	0.0244701
723.61	-35522.7	-12619	13.1839	-0.0800879	1.14104	0.0232501
723.627	-35522.8	-12618.8	13.182	-0.0799039	1.18213	0.0220314
723.644	-35522.9	-12618.7	13.1803	-0.0799635	1.21989	0.0209763
723.661	-35523	-12618.5	13.1797	-0.0800767	1.25234	0.0201041
723.678	-35523.1	-12618.3	13.1799	-0.0800484	1.28256	0.0196273
723.695	-35523.2	-12618	13.1803	-0.0797715	1.31578	0.0198211
723.712	-35523.3	-12617.8	13.1801	-0.0798696	1.35068	0.0205417
723.729	-35523.4	-12617.6	13.1789	-0.081133	1.38337	0.0214823
723.746	-35523.5	-12617.5	13.177	-0.0830189	1.41448	0.0226397
723.763	-35523.6	-12617.3	13.1753	-0.0846231	1.44631	0.0240381
723.78	-35523.7	-12617.1	13.1736	-0.086399	1.47937	0.0250121
723.797	-35523.8	-12616.8	13.1715	-0.0889045	1.5131	0.02493
723.814	-35523.9	-12616.6	13.17	-0.0900408	1.54492	0.0250052
723.831	-35524	-12616.4	13.1699	-0.0883185	1.57289	0.0273487
723.848	-35524	-12616.3	13.17	-0.0896527	1.60149	0.0352339
723.865	-35524.1	-12616.1	13.1689	-0.101712	1.63528	0.0522339
723.882	-35524.2	-12615.8	13.1667	-0.13	1.67	0.0816993
723.899	-35524.4	-12615.6	13.1636	-0.177625	1.70094	0.126098
723.916	-35524.4	-12615.4	13.1598	-0.240704	1.73193	0.184633
723.933	-35524.5	-12615.2	13.1551	-0.315166	1.76677	0.255321
723.95	-35524.6	-12615	13.1497	-0.402172	1.80199	0.334933
723.967	-35524.7	-12614.8	13.1434	-0.500534	1.83393	0.420155
723.984	-35524.8	-12614.6	13.1356	-0.597516	1.86339	0.508248
724.001	-35524.9	-12614.4	13.1259	-0.683464	1.89089	0.595777
724.018	-35525	-12614.2	13.1146	-0.764249	1.91348	0.677012
724.035	-35525.1	-12614	13.102	-0.843792	1.92955	0.748431
724.052	-35525.2	-12613.8	13.0872	-0.914884	1.94213	0.812726
724.069	-35525.3	-12613.6	13.0702	-0.972519	1.95334	0.871475
724.086	-35525.4	-12613.4	13.0526	-1.02079	1.96155	0.921442
724.103	-35525.4	-12613.2	13.0355	-1.0625	1.96565	0.960567
724.12	-35525.5	-12613	13.0181	-1.09517	1.96676	0.99058
724.137	-35525.6	-12612.8	12.9999	-1.11802	1.96563	1.01345
724.154	-35525.7	-12612.6	12.9811	-1.13433	1.96197	1.03074
724.171	-35525.8	-12612.4	12.9623	-1.1468	1.95556	1.0437
724.188	-35525.9	-12612.2	12.9433	-1.15648	1.94654	1.05303
724.205	-35526	-12611.9	12.9243	-1.16371	1.93598	1.05942
724.222	-35526	-12611.8	12.9057	-1.16812	1.92622	1.06358
724.239	-35526.1	-12611.6	12.8875	-1.16987	1.918	1.06627
724.256	-35526.2	-12611.4	12.869	-1.16983	1.90995	1.06831
724.273	-35526.3	-12611.2	12.8501	-1.16951	1.90134	1.06723
724.29	-35526.4	-12610.9	12.831	-1.17077	1.8925	1.05656
724.307	-35526.5	-12610.7	12.812	-1.16465	1.88385	1.03159
724.324	-35526.5	-12610.5	12.794	-1.13106	1.87592	0.989719
724.341	-35526.6	-12610.4	12.7773	-1.06275	1.86924	0.927055
724.358	-35526.7	-12610.2	12.7621	-0.964783	1.86428	0.838833
724.375	-35526.8	-12610	12.7485	-0.842683	1.861	0.729249
724.392	-35526.8	-12609.7	12.7365	-0.702607	1.85881	0.610724
724.409	-35526.9	-12609.5	12.7264	-0.561734	1.85719	0.494202
724.426	-35527	-12609.3	12.7184	-0.444434	1.85568	0.38882
724.443	-35527.1	-12609.2	12.712	-0.355882	1.854	0.298996
724.46	-35527.1	-12609	12.7064	-0.288257	1.85203	0.225829
724.477	-35527.2	-12608.7	12.7013	-0.236197	1.85031	0.168692
724.494	-35527.3	-12608.5	12.6972	-0.196268	1.84973	0.125749
724.511	-35527.4	-12608.3	12.694	-0.165953	1.84994	0.0943062
724.528	-35527.4	-12608.1	12.6915	-0.143282	1.85004	0.0712881
724.545	-35527.5	-12607.9	12.6901	-0.126568	1.84999	0.0544568
724.562	-35527.6	-12607.7	12.69	-0.114262	1.85012	0.0420605
724.579	-35527.6	-12607.5	12.6901	-0.104819	1.85008	0.0329294
724.596	-35527.7	-12607.3	12.6889	-0.0969029	1.8492	0.0262051
724.613	-35527.8	-12607.1	12.6869	-0.0906031	1.84702	0.0212013
724.63	-35527.9	-12606.9	12.6852	-0.0864015	1.84321	0.0173598
724.647	-35527.9	-12606.7	12.6835	-0.0836182	1.83748	0.0144481
724.664	-35528	-12606.5	12.6816	-0.0813768	1.82971	0.0123501
724.681	-35528.1	-12606.3	12.6801	-0.080034	1.82056	0.0109557
724.698	-35528.1	-12606.1	12.6797	-0.0800166	1.81075	0.0101522
724.715	-35528.2	-12605.9	12.68	-0.08	1.8	0.00980392
724.732	-35528.3	-12605.7	12.68	-0.0786481	1.78814	0.00975604
724.749	-35528.3	-12605.5	12.68	-0.0766667	1.77667	0.00980392
724.766	-35528.4	-12605.3	12.6803	-0.0749642	1.7662	0.00994064
724.783	-35528.5	-12605.1	12.6799	-0.0732182	1.75232	0.0109997
724.8	-35528.5	-12604.8	12.6784	-0.0711877	1.73199	0.0137442
724.817	-35528.6	-12604.6	12.6765	-0.069936	1.7111	0.0179961
724.834	-35528.7	-12604.4	12.6748	-0.0700366	1.69379	0.0240603
724.851	-35528.7	-12604.3	12.6731	-0.0699104	1.67395	0.0341606
724.868	-35528.8	-12604	12.6712	-0.0683601	1.64773	0.0505423
724.885	-35528.9	-12603.8	12.6699	-0.0663308	1.62277	0.0745644
724.902	-35528.9	-12603.6	12.6698	-0.0646369	1.60401	0.107464
724.919	-35529	-12603.4	12.67	-0.0628896	1.58515	0.150557
724.936	-35529	-12603.2	12.6701	-0.061001	1.56197	0.204518
724.953	-35529.1	-12603	12.67	-0.0598428	1.53776	0.268699
724.97	-35529.2	-12602.8	12.6699	-0.0598008	1.51518	0.341819
724.987	-35529.2	-12602.6	12.6701	-0.0600483	1.49377	0.421625
725.004	-35529.3	-12602.3	12.6703	-0.0600445	1.47207	0.505011
725.021	-35529.3	-12602.1	12.6696	-0.0599915	1.44755	0.587642
725.038	-35529.4	-12602	12.6679	-0.0600068	1.42036	0.667333
725.055	-35529.5	-12601.8	12.666	-0.059978	1.39472	0.745211
725.072	-35529.5	-12601.6	12.6644	-0.059932	1.37243	0.820388
725.089	-35529.6	-12601.3	12.6625	-0.060113	1.35129	0.888666
725.106	-35529.6	-12601.1	12.6607	-0.0602554	1.33047	0.947162
725.123	-35529.7	-12600.9	12.6597	-0.0594618	1.31118	0.995023
725.14	-35529.7	-12600.7	12.6598	-0.0576889	1.29311	1.03267
725.157	-35529.8	-12600.5	12.6601	-0.0558366	1.27422	1.06174
725.174	-35529.9	-12600.3	12.66	-0.0541765	1.25356	1.08399
725.191	-35529.9	-12600.1	12.66	-0.0522882	1.2316	1.10113
725.208	-35530	-12599.9	12.66	-0.0504824	1.21069	1.11432
725.225	-35530	-12599.7	12.66	-0.0497121	1.19457	1.12416
725.242	-35530.1	-12599.5	12.66	-0.0498797	1.18201	1.13148
725.259	-35530.1	-12599.3	12.66	-0.0500746	1.16811	1.13721
725.276	-35530.2	-12599.1	12.6599	-0.0500271	1.15222	1.14156
725.293	-35530.2	-12598.8	12.6602	-0.0499795	1.13704	1.14423
725.31	-35530.3	-12598.6	12.6602	-0.049994	1.12362	1.14565
725.327	-35530.4	-12598.4	12.6591	-0.0500057	1.11192	1.14671
725.344	-35530.4	-12598.2	12.6572	-0.0500015	1.10233	1.1478
725.361	-35530.5	-12598	12.6554	-0.0499988	1.09541	1.14906
725.378	-35530.5	-12597.8	12.6538	-0.0499999	1.09083	1.15086
725.395	-35530.6	-12597.6	12.6518	-0.0499992	1.08785	1.15364
725.412	-35530.6	-12597.4	12.6502	-0.0499994	1.08665	1.15726
725.429	-35530.7	-12597.2	12.6497	-0.0500046	1.08786	1.16132
725.446	-35530.7	-12597	12.65	-0.0500025	1.09219	1.16582
725.463	-35530.8	-12596.8	12.6501	-0.0499828	1.10023	1.17082
725.48	-35530.8	-12596.5	12.65	-0.0499934	1.11177	1.1759
725.497	-35530.9	-12596.3	12.65	-0.0500676	1.12618	1.18053
725.514	-35530.9	-12596.1	12.65	-0.050013	1.14235	1.18492
725.531	-35531	-12595.9	12.6499	-0.0497309	1.15947	1.18941
725.548	-35531	-12595.7	12.65	-0.0499506	1.17876	1.19367
725.565	-35531.1	-12595.5	12.6503	-0.0513673	1.20154	1.19728
725.582	-35531.1	-12595.3	12.65	-0.0533333	1.22667	1.20044
725.599	-35531.2	-12595.1	12.6485	-0.0550576	1.25246	1.20323
725.616	-35531.2	-12594.8	12.6466	-0.0567764	1.27817	1.20484
725.633	-35531.3	-12594.7	12.6449	-0.0586941	1.30337	1.20448
725.65	-35531.3	-12594.5	12.6432	-0.0600467	1.32811	1.20246
725.667	-35531.4	-12594.3	12.6413	-0.0602459	1.35245	1.19895
725.684	-35531.4	-12594	12.6399	-0.0599743	1.37606	1.19304
725.701	-35531.5	-12593.8	12.6398	-0.0599179	1.39871	1.18397
725.718	-35531.5	-12593.6	12.64	-0.0600218	1.42044	1.17199
725.735	-35531.6	-12593.4	12.6401	-0.0600976	1.44177	1.15748
725.752	-35531.6	-12593.2	12.64	-0.0599497	1.46407	1.14067
725.769	-35531.6	-12593	12.6399	-0.0597039	1.48802	1.12241
725.786	-35531.7	-12592.8	12.6401	-0.0602499	1.51235	1.10507
725.803	-35531.7	-12592.5	12.6403	-0.0619461	1.53627	1.09096
725.82	-35531.8	-12592.3	12.6397	-0.063857	1.56057	1.08178
725.837	-35531.8	-12592.2	12.638	-0.0654644	1.5856	1.07817
725.854	-35531.9	-12592	12.6361	-0.0672329	1.61066	1.07911
725.871	-35531.9	-12591.7	12.6345	-0.0691487	1.63498	1.08334
725.888	-35531.9	-12591.5	12.6326	-0.0702215	1.65787	1.08939
725.905	-35532	-12591.3	12.6307	-0.0701787	1.67878	1.09508
725.922	-35532	-12591.1	12.6298	-0.0699328	1.69735	1.0972
725.939	-35532.1	-12590.9	12.6298	-0.0699506	1.71397	1.09425
725.956	-35532.1	-12590.7	12.63	-0.0700197	1.72986	1.08684
725.973	-35532.1	-12590.5	12.63	-0.0700167	1.74543	1.07291
725.99	-35532.2	-12590.2	12.6301	-0.0699849	1.76007	1.04698
726.007	-35532.2	-12590	12.6302	-0.0699787	1.77373	1.00647
726.024	-35532.3	-12589.8	12.6294	-0.0700443	1.78697	0.952001
726.041	-35532.3	-12589.6	12.6276	-0.0700721	1.79885	0.8813
726.058	-35532.3	-12589.4	12.6257	-0.0698397	1.80728	0.789607
726.075	-35532.4	-12589.2	12.6241	-0.0697575	1.8136	0.679366
726.092	-35532.4	-12589	12.6222	-0.0707546	1.82217	0.559782
726.109	-35532.4	-12588.7	12.6204	-0.0726505	1.83298	0.440228
726.126	-35532.5	-12588.5	12.6197	-0.0744411	1.8428	0.329643
726.143	-35532.5	-12588.4	12.6199	-0.0760426	1.85254	0.23241
726.16	-35532.5	-12588.2	12.6201	-0.0779378	1.86556	0.14981
726.177	-35532.6	-12587.9	12.62	-0.0796767	1.87977	0.08296
726.194	-35532.6	-12587.7	12.6199	-0.0802917	1.89003	0.0325872
726.211	-35532.6	-12587.5	12.62	-0.0800657	1.8979	-0.00385991
726.228	-35532.7	-12587.3	12.6202	-0.0799186	1.90823	-0.0306513
726.245	-35532.7	-12587.1	12.6202	-0.0799825	1.92051	-0.050562
726.262	-35532.7	-12586.9	12.619	-0.0800209	1.93203	-0.0655295
726.279	-35532.7	-12586.6	12.617	-0.0800034	1.94419	-0.0767697
726.296	-35532.8	-12586.4	12.6152	-0.0799945	1.95961	-0.0850936
726.313	-35532.8	-12586.2	12.6135	-0.0799994	1.9751	-0.0909601
726.33	-35532.8	-12586	12.6116	-0.0800012	1.98598	-0.0947045
726.347	-35532.9	-12585.8	12.6101	-0.08	1.99271	-0.09679
726.364	-35532.9	-12585.6	12.6098	-0.0800009	1.99727	-0.0977264
726.381	-35532.9	-12585.4	12.61	-0.0800002	1.99991	-0.09803
726.398	-35532.9	-12585.1	12.61	-0.0799953	2.0005	-0.0981312
726.415	-35533	-12584.9	12.61	-0.08	2	-0.0980392
726.432	-35533	-12584.7	12.6103	-0.0800191	1.99916	-0.097655
726.449	-35533	-12584.5	12.61	-0.08	1.99667	-0.0969499
726.466	-35533	-12584.3	12.6085	-0.0799301	1.99111	-0.0959331
726.483	-35533.1	-12584.1	12.6066	-0.0800138	1.98278	-0.0946942
726.5	-35533.1	-12583.9	12.6048	-0.0802671	1.97206	-0.0934155
726.517	-35533.1	-12583.6	12.6031	-0.0798922	1.95817	-0.092523
726.534	-35533.1	-12583.4	12.6012	-0.0783702	1.94068	-0.0923245
726.551	-35533.1	-12583.3	12.5999	-0.0764518	1.92095	-0.0926497
726.568	-35533.2	-12583	12.5998	-0.0747689	1.90038	-0.0932302
726.585	-35533.2	-12582.8	12.6	-0.0729919	1.8797	-0.0937571
726.602	-35533.2	-12582.6	12.6001	-0.0710423	1.85919	-0.0939349
726.619	-35533.2	-12582.4	12.6	-0.0698366	1.83838	-0.093519
726.636	-35533.2	-12582.2	12.5999	-0.0697926	1.81688	-0.0924795
726.653	-35533.2	-12582	12.6001	-0.0700274	1.79474	-0.091205
726.67	-35533.3	-12581.8	12.6003	-0.0699821	1.7723	-0.090029
726.687	-35533.3	-12581.5	12.5997	-0.0700652	1.75028	-0.0890711
726.704	-35533.3	-12581.3	12.5979	-0.0702588	1.72938	-0.0884304
726.721	-35533.3	-12581.1	12.596	-0.0696235	1.71003	-0.0882097
726.738	-35533.3	-12580.9	12.5944	-0.0679165	1.69186	-0.0882725
726.755	-35533.3	-12580.7	12.5927	-0.0660441	1.67331	-0.0881404
726.772	-35533.4	-12580.5	12.5908	-0.0643965	1.65305	-0.0879477
726.789	-35533.4	-12580.2	12.5898	-0.062459	1.63033	-0.0887522
726.806	-35533.4	-12580	12.5898	-0.0592993	1.6072	-0.0909844
726.823	-35533.4	-12579.8	12.5901	-0.0535944	1.58902	-0.0942518
726.84	-35533.4	-12579.6	12.5901	-0.0451779	1.57627	-0.099751
726.857	-35533.4	-12579.4	12.5899	-0.0350197	1.56398	-0.110418
726.874	-35533.4	-12579.2	12.5898	-0.0203755	1.55007	-0.128273
726.891	-35533.4	-12578.9	12.5905	0.0053396	1.5357	-0.154265
726.908	-35533.4	-12578.7	12.5923	0.0441243	1.51884	-0.189488
726.925	-35533.5	-12578.5	12.5949	0.0937189	1.49484	-0.235137
726.942	-35533.5	-12578.3	12.5983	0.154476	1.46542	-0.291157
726.959	-35533.5	-12578.1	12.6027	0.228598	1.43717	-0.356455
726.976	-35533.5	-12577.9	12.608	0.312718	1.41192	-0.429315
726.993	-35533.5	-12577.6	12.614	0.399338	1.38768	-0.507474
727.01	-35533.5	-12577.4	12.621	0.485047	1.36367	-0.587692
727.027	-35533.5	-12577.2	12.6295	0.569353	1.33985	-0.666351
727.044	-35533.5	-12577	12.6399	0.652406	1.31468	-0.742617
727.061	-35533.5	-12576.8	12.6523	0.734408	1.286	-0.817015
727.078	-35533.5	-12576.6	12.6665	0.812626	1.25433	-0.887447
727.095	-35533.5	-12576.4	12.6818	0.882718	1.22182	-0.95043
727.112	-35533.5	-12576.1	12.6973	0.941139	1.19152	-1.00371
727.129	-35533.5	-12575.9	12.7122	0.985478	1.16646	-1.04605
727.146	-35533.5	-12575.7	12.7272	1.01836	1.14645	-1.07888
727.163	-35533.5	-12575.5	12.7438	1.04415	1.12995	-1.1046
727.18	-35533.5	-12575.3	12.7613	1.06458	1.11507	-1.12439
727.197	-35533.6	-12575.1	12.7784	1.08039	1.10033	-1.13903
727.214	-35533.6	-12574.8	12.7956	1.09269	1.08732	-1.14978
727.231	-35533.6	-12574.6	12.8137	1.1025	1.07796	-1.15795
727.248	-35533.6	-12574.4	12.8322	1.10967	1.07045	-1.16417
727.265	-35533.6	-12574.2	12.8507	1.11401	1.0627	-1.16884
727.282	-35533.6	-12574	12.87	1.11667	1.05667	-1.17211
727.299	-35533.6	-12573.7	12.8907	1.11881	1.05437	-1.17415
727.316	-35533.6	-12573.5	12.9112	1.12003	1.05323	-1.17545
727.333	-35533.6	-12573.3	12.9297	1.12001	1.05047	-1.17653
727.35	-35533.6	-12573.1	12.9477	1.12003	1.04641	-1.17763
727.367	-35533.6	-12572.9	12.9665	1.1213	1.04171	-1.17901
727.384	-35533.6	-12572.7	12.9856	1.12365	1.0359	-1.18113
727.401	-35533.6	-12572.4	13.0044	1.12676	1.02825	-1.18426
727.418	-35533.6	-12572.2	13.0234	1.13079	1.01796	-1.18807
727.435	-35533.6	-12572	13.0432	1.13571	1.00493	-1.19227
727.452	-35533.6	-12571.8	13.0637	1.14091	0.990859	-1.19694
727.469	-35533.6	-12571.6	13.0845	1.14599	0.977078	-1.20203
727.486	-35533.6	-12571.3	13.1046	1.15128	0.96346	-1.20702
727.503	-35533.6	-12571.1	13.1236	1.1567	0.949757	-1.21157
727.52	-35533.6	-12570.9	13.1421	1.16114	0.935904	-1.21583
727.537	-35533.6	-12570.7	13.1604	1.16437	0.921379	-1.21981
727.554	-35533.6	-12570.5	13.1787	1.16776	0.904858	-1.22309
727.571	-35533.6	-12570.2	13.1974	1.17157	0.886026	-1.22546
727.588	-35533.6	-12570	13.2171	1.17383	0.86646	-1.22707
727.605	-35533.6	-12569.7	13.2379	1.17383	0.848511	-1.22782
727.622	-35533.6	-12569.5	13.2583	1.17295	0.835345	-1.22723
727.639	-35533.6	-12569.3	13.2782	1.17155	0.828322	-1.22513
727.656	-35533.6	-12569.1	13.2985	1.16844	0.826433	-1.22181
727.673	-35533.6	-12568.9	13.3193	1.16329	0.828208	-1.21699
727.69	-35533.6	-12568.6	13.3392	1.15684	0.831844	-1.20973
727.707	-35533.6	-12568.4	13.358	1.1485	0.836872	-1.1996
727.724	-35533.6	-12568.2	13.3763	1.13625	0.844258	-1.18681
727.741	-35533.6	-12568	13.3947	1.11938	0.85437	-1.17148
727.758	-35533.6	-12567.8	13.4132	1.09854	0.866984	-1.15371
727.775	-35533.6	-12567.5	13.4321	1.0758	0.882516	-1.13489
727.792	-35533.6	-12567.3	13.4514	1.05449	0.901818	-1.11762
727.809	-35533.6	-12567	13.4703	1.03767	0.922916	-1.10391
727.826	-35533.5	-12566.8	13.4878	1.028	0.941956	-1.09521
727.843	-35533.5	-12566.6	13.5042	1.02585	0.959847	-1.09166
727.86	-35533.5	-12566.4	13.521	1.02993	0.980427	-1.0925
727.877	-35533.5	-12566.1	13.5383	1.03759	1.00331	-1.09649
727.894	-35533.5	-12565.9	13.5553	1.04543	1.02571	-1.10197
727.911	-35533.5	-12565.6	13.5725	1.05201	1.05006	-1.10626
727.928	-35533.5	-12565.4	13.5907	1.05659	1.08131	-1.10644
727.945	-35533.5	-12565.2	13.6091	1.05516	1.11999	-1.10191
727.962	-35533.5	-12565	13.6266	1.04302	1.16476	-1.09277
727.979	-35533.5	-12564.7	13.6436	1.02362	1.21662	-1.07521
727.996	-35533.5	-12564.5	13.6613	1.0022	1.27699	-1.0441
728.013	-35533.5	-12564.2	13.6782	0.968807	1.34227	-0.998623
728.03	-35533.5	-12564	13.6924	0.909577	1.40807	-0.939035
728.047	-35533.5	-12563.8	13.7052	0.824752	1.47789	-0.861347
728.064	-35533.5	-12563.6	13.718	0.719093	1.557	-0.761796
728.081	-35533.4	-12563.3	13.7294	0.594559	1.64464	-0.6465
728.098	-35533.4	-12563.1	13.7373	0.454845	1.7375	-0.524985
728.115	-35533.4	-12562.9	13.7433	0.316667	1.83	-0.406318
728.132	-35533.4	-12562.6	13.7492	0.197208	1.91769	-0.298239
728.149	-35533.4	-12562.4	13.7533	0.1	2.00333	-0.203704
728.166	-35533.4	-12562.2	13.754	0.0244399	2.09001	-0.124312
728.183	-35533.4	-12561.9	13.7533	-0.0329477	2.17486	-0.0610052
728.2	-35533.3	-12561.7	13.7534	-0.07586	2.25501	-0.0136465
728.217	-35533.3	-12561.5	13.7532	-0.106327	2.33239	0.0209642
728.234	-35533.3	-12561.3	13.7518	-0.126758	2.40865	0.046349
728.251	-35533.3	-12561	13.7498	-0.141614	2.48166	0.0651268
728.268	-35533.3	-12560.8	13.7479	-0.154416	2.54979	0.0793399
728.285	-35533.3	-12560.5	13.7464	-0.165007	2.61463	0.0898498
728.302	-35533.2	-12560.3	13.745	-0.172768	2.67667	0.0972978
728.319	-35533.2	-12560.1	13.7426	-0.177504	2.7323	0.102294
728.336	-35533.2	-12559.9	13.739	-0.179529	2.77919	0.10539
728.353	-35533.2	-12559.6	13.7362	-0.180059	2.81873	0.107032
728.37	-35533.1	-12559.4	13.7347	-0.180089	2.85163	0.107686
728.387	-35533.1	-12559.1	13.7325	-0.179961	2.87632	0.107885
728.404	-35533.1	-12558.9	13.7288	-0.179906	2.89361	0.107935
728.421	-35533.1	-12558.7	13.7259	-0.180107	2.90875	0.107736
728.438	-35533	-12558.5	13.7245	-0.180301	2.92321	0.107226
728.455	-35533	-12558.3	13.7223	-0.179596	2.9323	0.106455
728.472	-35533	-12558	13.7187	-0.177823	2.93423	0.105395
728.489	-35533	-12557.8	13.7156	-0.175934	2.93225	0.103901
728.506	-35532.9	-12557.5	13.714	-0.174282	2.92754	0.102145
728.523	-35532.9	-12557.3	13.7126	-0.172389	2.91836	0.100694
728.54	-35532.9	-12557.1	13.7109	-0.170548	2.90481	0.0996541
728.557	-35532.8	-12556.9	13.7092	-0.169898	2.88924	0.0986179
728.574	-35532.8	-12556.6	13.7075	-0.170129	2.87362	0.0974677
728.591	-35532.8	-12556.4	13.7058	-0.169405	2.85932	0.0964108
728.608	-35532.7	-12556.1	13.704	-0.167493	2.84583	0.0953272
728.625	-35532.7	-12555.9	13.7024	-0.165647	2.83102	0.0938177
728.642	-35532.7	-12555.7	13.7007	-0.164066	2.81413	0.0921021
728.659	-35532.6	-12555.5	13.6989	-0.162136	2.79552	0.090843
728.676	-35532.6	-12555.2	13.6972	-0.160343	2.77473	0.0898111
728.693	-35532.5	-12555	13.6958	-0.159911	2.75078	0.0882065
728.71	-35532.5	-12554.7	13.6941	-0.160117	2.72452	0.0870623
728.727	-35532.5	-12554.5	13.691	-0.159111	2.69805	0.0884543
728.744	-35532.4	-12554.3	13.6875	-0.157184	2.67333	0.0922881
728.761	-35532.4	-12554.1	13.6853	-0.155748	2.65189	0.0974153
728.778	-35532.3	-12553.9	13.6845	-0.154845	2.63186	0.1049
728.795	-35532.3	-12553.6	13.6837	-0.153715	2.60939	0.117102
728.812	-35532.2	-12553.4	13.6818	-0.151708	2.58116	0.136128
728.829	-35532.2	-12553.2	13.6792	-0.149155	2.54825	0.161882
728.846	-35532.2	-12552.9	13.6769	-0.146878	2.51397	0.193177
728.863	-35532.1	-12552.7	13.6755	-0.145517	2.48108	0.228969
728.88	-35532.1	-12552.5	13.6746	-0.144659	2.44928	0.269079
728.897	-35532	-12552.3	13.6735	-0.143522	2.41719	0.313633
728.914	-35532	-12552	13.6715	-0.141498	2.38363	0.362416
728.931	-35531.9	-12551.8	13.669	-0.138993	2.34851	0.413276
728.948	-35531.9	-12551.6	13.6668	-0.136772	2.31217	0.463369
728.965	-35531.8	-12551.4	13.6654	-0.135399	2.27474	0.510245
728.982	-35531.8	-12551.1	13.6646	-0.13448	2.23547	0.553326
728.999	-35531.7	-12550.9	13.6633	-0.133333	2.19333	0.592593
729.016	-35531.7	-12550.7	13.6613	-0.131456	2.14758	0.628088
729.033	-35531.6	-12550.5	13.6588	-0.129056	2.09856	0.660102
729.05	-35531.6	-12550.2	13.6566	-0.126521	2.0469	0.688982
729.067	-35531.5	-12550	13.6551	-0.124143	1.99342	0.715196
729.084	-35531.5	-12549.8	13.6541	-0.121911	1.93966	0.739591
729.101	-35531.4	-12549.6	13.6532	-0.119746	1.8873	0.763098
729.118	-35531.3	-12549.3	13.6522	-0.117573	1.83701	0.786501
729.135	-35531.3	-12549.1	13.651	-0.115313	1.78667	0.810167
729.152	-35531.2	-12548.9	13.6498	-0.112891	1.73368	0.834394
729.169	-35531.2	-12548.7	13.6486	-0.110353	1.67658	0.859312
729.186	-35531.1	-12548.4	13.6474	-0.108042	1.61666	0.884661
729.203	-35531.1	-12548.2	13.6465	-0.10634	1.55562	0.910125
729.22	-35531	-12548	13.6456	-0.105305	1.49406	0.935465
729.237	-35531	-12547.8	13.6445	-0.10434	1.43045	0.960611
729.254	-35530.9	-12547.5	13.6428	-0.102774	1.363	0.985504
729.271	-35530.8	-12547.3	13.6404	-0.100427	1.29136	1.00985
729.288	-35530.8	-12547.1	13.638	-0.097966	1.21766	1.03293
729.305	-35530.7	-12546.9	13.6361	-0.0961323	1.14428	1.054
729.322	-35530.7	-12546.6	13.6348	-0.0950878	1.07271	1.0726
729.339	-35530.6	-12546.4	13.6339	-0.094145	1.0032	1.08868
729.356	-35530.5	-12546.2	13.6329	-0.0925651	0.935884	1.10222
729.373	-35530.5	-12546	13.6318	-0.0902238	0.870583	1.11323
729.39	-35530.4	-12545.7	13.6307	-0.0877714	0.80674	1.12175
729.407	-35530.4	-12545.5	13.6294	-0.0858867	0.743796	1.12784
729.424	-35530.3	-12545.3	13.6282	-0.0847104	0.68174	1.13182
729.441	-35530.3	-12545.1	13.6271	-0.083802	0.621157	1.13428
729.458	-35530.2	-12544.8	13.6262	-0.0827131	0.562602	1.1358
729.475	-35530.1	-12544.6	13.6253	-0.0814243	0.505387	1.13674
729.492	-35530.1	-12544.4	13.624	-0.0803137	0.447678	1.13719
729.509	-35530	-12544.2	13.6221	-0.0797501	0.387735	1.13724
729.526	-35530	-12543.9	13.6197	-0.0797252	0.325976	1.13681
729.543	-35529.9	-12543.7	13.6174	-0.0799313	0.264534	1.13568
729.56	-35529.8	-12543.5	13.6156	-0.0800705	0.205503	1.13363
729.577	-35529.8	-12543.3	13.6145	-0.0800711	0.149874	1.13043
729.594	-35529.7	-12543.1	13.6136	-0.080015	0.0978938	1.12583
729.611	-35529.7	-12542.8	13.6126	-0.0799806	0.049847	1.11962
729.628	-35529.6	-12542.6	13.6114	-0.0799824	0.00657068	1.11171
729.645	-35529.5	-12542.4	13.6102	-0.0799977	-0.0307784	1.10209
729.662	-35529.5	-12542.1	13.6091	-0.0800058	-0.0611742	1.09075
729.679	-35529.4	-12541.9	13.6079	-0.0800048	-0.0845157	1.07765
729.696	-35529.4	-12541.7	13.6069	-0.0800006	-0.101089	1.06274
729.713	-35529.3	-12541.5	13.6057	-0.0799985	-0.111349	1.04594
729.73	-35529.2	-12541.3	13.6046	-0.0799988	-0.116879	1.02708
729.747	-35529.2	-12541	13.6035	-0.0799999	-0.119743	1.00592
729.764	-35529.1	-12540.8	13.6023	-0.0800004	-0.121816	0.982211
729.781	-35529.1	-12540.6	13.6012	-0.0800003	-0.123918	0.955584
729.798	-35529	-12540.4	13.6001	-0.08	-0.126491	0.925622
729.815	-35529	-12540.1	13.5989	-0.0799999	-0.129826	0.892085
729.832	-35528.9	-12539.9	13.5978	-0.0799999	-0.133492	0.855553
729.849	-35528.8	-12539.7	13.5966	-0.08	-0.136844	0.81685
729.866	-35528.8	-12539.5	13.5955	-0.08	-0.139754	0.776842
729.883	-35528.7	-12539.2	13.5943	-0.08	-0.143839	0.736529
729.9	-35528.7	-12539	13.5932	-0.08	-0.151079	0.696938
729.917	-35528.6	-12538.8	13.5921	-0.08	-0.162889	0.659024
729.934	-35528.6	-12538.6	13.591	-0.08	-0.179091	0.623526
729.951	-35528.5	-12538.4	13.5899	-0.08	-0.199225	0.591146
729.968	-35528.4	-12538.1	13.5887	-0.08	-0.223017	0.562481
729.985	-35528.4	-12537.9	13.5876	-0.08	-0.250705	0.537823
730.002	-35528.3	-12537.7	13.5865	-0.08	-0.282617	0.517415
730.019	-35528.3	-12537.5	13.5853	-0.08	-0.318223	0.501307
730.036	-35528.2	-12537.2	13.5841	-0.08	-0.354953	0.489097
730.053	-35528.1	-12537	13.583	-0.08	-0.389954	0.480316
730.07	-35528.1	-12536.8	13.5819	-0.08	-0.421506	0.474445
730.087	-35528	-12536.6	13.5807	-0.08	-0.449843	0.470874
