# Supplementary material for: Extraction of driving behavior primitives considering driver expectation and vehicle dynamics
Source: PLoS One. 2025 Dec 31;20(12):e0340123. doi: 10.1371/journal.pone.0340123 (PMC12755792; doi:10.1371/journal.pone.0340123)
Supplement: S2 File — The dataset utilized in this study is organized into two main folders, categorizing driving scenarios into straight driving and turning maneuvers. These folders contain the raw, unprocessed behavioral data. For a detailed description of the variables and format within the.xlsx files, please refer to the accompanying readme.txt file. (ZIP) [file pone.0340123.s002.zip › DataSetForPimitiveExaction-2/turning/g10_w_20.xlsx]

## Sheet: Sheet1
1241.24	-37552.2	-9268.81	15.8354	-0.240277	-0.365844	-2.12918
1241.26	-37552	-9268.85	15.8324	-0.23993	-0.386356	-2.14809
1241.28	-37551.7	-9268.91	15.8287	-0.240021	-0.406333	-2.16416
1241.29	-37551.4	-9268.98	15.8258	-0.239994	-0.422368	-2.17589
1241.31	-37551.2	-9269.03	15.8209	-0.240001	-0.439534	-2.18469
1241.33	-37550.9	-9269.09	15.8149	-0.24	-0.457222	-2.19044
1241.35	-37550.6	-9269.15	15.8121	-0.24	-0.472315	-2.19442
1241.36	-37550.4	-9269.2	15.8085	-0.24	-0.485835	-2.19627
1241.38	-37550.1	-9269.26	15.8051	-0.24	-0.499406	-2.19202
1241.4	-37549.8	-9269.31	15.8018	-0.24	-0.514416	-2.17479
1241.41	-37549.6	-9269.36	15.7983	-0.24	-0.530223	-2.13869
1241.43	-37549.3	-9269.43	15.7952	-0.24	-0.544101	-2.08999
1241.45	-37549	-9269.48	15.7898	-0.24	-0.555133	-2.04133
1241.46	-37548.8	-9269.53	15.7845	-0.24	-0.567395	-1.99522
1241.48	-37548.5	-9269.59	15.7815	-0.24	-0.579963	-1.95363
1241.5	-37548.2	-9269.65	15.778	-0.24	-0.587087	-1.91503
1241.52	-37548	-9269.69	15.7749	-0.240001	-0.595812	-1.8753
1241.53	-37547.7	-9269.75	15.7689	-0.239998	-0.608393	-1.83802
1241.55	-37547.5	-9269.82	15.7643	-0.240009	-0.622508	-1.80343
1241.57	-37547.2	-9269.86	15.7611	-0.239971	-0.631626	-1.76665
1241.58	-37546.9	-9269.92	15.7575	-0.240115	-0.637812	-1.73309
1241.6	-37546.7	-9269.98	15.7547	-0.239567	-0.646517	-1.70444
1241.62	-37546.5	-9270.02	15.7482	-0.244207	-0.660009	-1.67505
1241.63	-37546.1	-9270.08	15.7439	-0.258478	-0.673276	-1.64305
1241.65	-37545.9	-9270.13	15.7408	-0.282951	-0.689543	-1.60685
1241.67	-37545.7	-9270.18	15.7375	-0.31628	-0.704	-1.56022
1241.69	-37545.4	-9270.24	15.7312	-0.363092	-0.720749	-1.5065
1241.7	-37545.1	-9270.29	15.7243	-0.428285	-0.732038	-1.43863
1241.72	-37544.9	-9270.33	15.7144	-0.498794	-0.745209	-1.36972
1241.74	-37544.6	-9270.39	15.7075	-0.562552	-0.755428	-1.29939
1241.75	-37544.3	-9270.45	15.6979	-0.633149	-0.768304	-1.21958
1241.77	-37544.1	-9270.49	15.6873	-0.733558	-0.782512	-1.10355
1241.79	-37543.8	-9270.55	15.6743	-0.843482	-0.795936	-0.962502
1241.8	-37543.5	-9270.6	15.6567	-0.95	-0.806667	-0.79085
1241.82	-37543.3	-9270.64	15.64	-1.03333	-0.813333	-0.618736
1241.84	-37543	-9270.7	15.62	-1.11	-0.82	-0.428105
1241.86	-37542.8	-9270.75	15.5988	-1.19519	-0.830662	-0.187975
1241.87	-37542.5	-9270.79	15.5788	-1.28543	-0.840459	0.0630787
1241.89	-37542.2	-9270.85	15.5588	-1.3788	-0.847074	0.320714
1241.91	-37542	-9270.89	15.5351	-1.46836	-0.853597	0.561103
1241.92	-37541.7	-9270.94	15.5068	-1.54913	-0.857284	0.796834
1241.94	-37541.4	-9271	15.4801	-1.62577	-0.864067	0.997311
1241.96	-37541.2	-9271.04	15.4519	-1.70917	-0.872032	1.18895
1241.97	-37541	-9271.09	15.425	-1.79771	-0.885412	1.34237
1241.99	-37540.7	-9271.14	15.3945	-1.87371	-0.895051	1.47655
1242.01	-37540.4	-9271.18	15.3622	-1.94367	-0.906097	1.58785
1242.03	-37540.2	-9271.22	15.3289	-1.99123	-0.920716	1.67294
1242.04	-37539.9	-9271.28	15.2952	-2.04198	-0.942317	1.74571
1242.06	-37539.7	-9271.32	15.2592	-2.09031	-0.967137	1.81185
1242.08	-37539.4	-9271.36	15.2227	-2.13076	-0.989747	1.86211
1242.09	-37539.1	-9271.41	15.1853	-2.16182	-1.00785	1.90416
1242.11	-37538.9	-9271.45	15.1468	-2.19027	-1.02184	1.9417
1242.13	-37538.7	-9271.5	15.1106	-2.22122	-1.04115	1.97686
1242.14	-37538.4	-9271.55	15.073	-2.25642	-1.07326	2.01414
1242.16	-37538.2	-9271.58	15.0345	-2.28744	-1.11132	2.04821
1242.18	-37537.9	-9271.62	14.9988	-2.30901	-1.14249	2.07609
1242.2	-37537.6	-9271.67	14.9594	-2.33454	-1.17204	2.10357
1242.21	-37537.4	-9271.71	14.9174	-2.36423	-1.19831	2.13386
1242.23	-37537.1	-9271.75	14.8782	-2.39318	-1.21949	2.16281
1242.25	-37536.9	-9271.79	14.8366	-2.41727	-1.23984	2.18971
1242.26	-37536.7	-9271.82	14.7955	-2.43599	-1.26122	2.21044
1242.28	-37536.4	-9271.87	14.754	-2.45073	-1.27771	2.22514
1242.3	-37536.1	-9271.91	14.7105	-2.46267	-1.28919	2.23683
1242.31	-37535.9	-9271.94	14.6696	-2.47109	-1.29879	2.245
1242.33	-37535.6	-9271.98	14.63	-2.47553	-1.31226	2.24994
1242.35	-37535.4	-9272.02	14.5885	-2.47831	-1.33213	2.2539
1242.37	-37535.2	-9272.06	14.5425	-2.48296	-1.34884	2.25479
1242.38	-37534.9	-9272.1	14.5007	-2.47842	-1.36069	2.24936
1242.4	-37534.7	-9272.13	14.4592	-2.4597	-1.36532	2.22691
1242.42	-37534.5	-9272.16	14.4182	-2.41606	-1.37372	2.18864
1242.43	-37534.2	-9272.2	14.3788	-2.36248	-1.38113	2.14047
1242.45	-37533.9	-9272.23	14.3363	-2.30828	-1.39122	2.08952
1242.47	-37533.7	-9272.26	14.2984	-2.26549	-1.3959	2.04674
1242.48	-37533.5	-9272.3	14.2619	-2.22642	-1.40187	2.01271
1242.5	-37533.2	-9272.34	14.2263	-2.18419	-1.40591	1.98365
1242.52	-37533	-9272.36	14.1898	-2.14311	-1.41232	1.96277
1242.54	-37532.7	-9272.4	14.1534	-2.10944	-1.41589	1.94545
1242.55	-37532.5	-9272.43	14.1144	-2.07131	-1.4226	1.9262
1242.57	-37532.3	-9272.46	14.0804	-2.03412	-1.42628	1.90531
1242.59	-37532	-9272.5	14.0474	-2.0004	-1.42994	1.88996
1242.6	-37531.8	-9272.52	14.0121	-1.97144	-1.4269	1.88834
1242.62	-37531.6	-9272.55	13.9785	-1.95104	-1.42363	1.90788
1242.64	-37531.3	-9272.58	13.9485	-1.93426	-1.41698	1.9458
1242.65	-37531.1	-9272.61	13.9167	-1.92	-1.41333	2.00763
1242.67	-37530.9	-9272.63	13.8867	-1.91	-1.40667	2.07843
1242.69	-37530.6	-9272.66	13.8533	-1.90333	-1.4	2.15577
1242.71	-37530.4	-9272.69	13.8179	-1.89636	-1.38938	2.23779
1242.72	-37530.2	-9272.71	13.7849	-1.89316	-1.37936	2.31379
1242.74	-37529.9	-9272.74	13.7548	-1.88981	-1.36571	2.38888
1242.76	-37529.7	-9272.76	13.7231	-1.88605	-1.34791	2.45398
1242.77	-37529.5	-9272.78	13.6929	-1.86977	-1.33153	2.48812
1242.79	-37529.2	-9272.81	13.6594	-1.81896	-1.31884	2.48839
1242.81	-37529	-9272.83	13.6283	-1.74222	-1.30706	2.45674
1242.82	-37528.8	-9272.86	13.6021	-1.65302	-1.28649	2.40277
1242.84	-37528.5	-9272.88	13.575	-1.53594	-1.26579	2.31673
1242.86	-37528.3	-9272.9	13.5472	-1.37026	-1.24163	2.18926
1242.88	-37528.1	-9272.93	13.5256	-1.18524	-1.2215	2.04747
1242.89	-37527.8	-9272.96	13.5099	-1.01624	-1.19796	1.89591
1242.91	-37527.6	-9272.98	13.4961	-0.851151	-1.17788	1.7426
1242.93	-37527.4	-9273	13.4827	-0.708784	-1.16285	1.60078
1242.94	-37527.1	-9273.02	13.4698	-0.576679	-1.14824	1.46711
1242.96	-37526.9	-9273.04	13.4607	-0.476041	-1.13169	1.35443
1242.98	-37526.7	-9273.06	13.4544	-0.407725	-1.11778	1.27339
1242.99	-37526.5	-9273.08	13.4475	-0.350995	-1.10112	1.20791
1243.01	-37526.3	-9273.1	13.4403	-0.307991	-1.08896	1.15667
1243.03	-37526	-9273.12	13.435	-0.278535	-1.07921	1.12277
1243.05	-37525.8	-9273.14	13.4319	-0.253741	-1.06943	1.10188
1243.06	-37525.6	-9273.15	13.4284	-0.236309	-1.05582	1.09317
1243.08	-37525.3	-9273.17	13.4251	-0.224927	-1.03932	1.09368
1243.1	-37525.1	-9273.2	13.4217	-0.216544	-1.01899	1.09801
1243.11	-37524.9	-9273.21	13.4182	-0.209444	-0.992936	1.10271
1243.13	-37524.7	-9273.23	13.4149	-0.205048	-0.963838	1.10597
1243.15	-37524.4	-9273.25	13.4115	-0.199582	-0.936829	1.10742
1243.16	-37524.2	-9273.26	13.408	-0.194452	-0.909656	1.1084
1243.18	-37524	-9273.28	13.4047	-0.191099	-0.877635	1.11009
1243.2	-37523.7	-9273.3	13.4013	-0.19005	-0.84077	1.11262
1243.22	-37523.5	-9273.32	13.3978	-0.188082	-0.801809	1.11361
1243.23	-37523.3	-9273.33	13.3946	-0.184538	-0.772445	1.11201
1243.25	-37523	-9273.35	13.3907	-0.180798	-0.744897	1.10953
1243.27	-37522.8	-9273.36	13.3901	-0.17981	-0.718409	1.10801
1243.28	-37522.6	-9273.39	13.3879	-0.18005	-0.68505	1.10781
1243.3	-37522.4	-9273.4	13.3841	-0.179989	-0.645145	1.10784
1243.32	-37522.2	-9273.42	13.3808	-0.180003	-0.614998	1.1079
1243.33	-37521.9	-9273.43	13.3774	-0.179999	-0.597142	1.10712
1243.35	-37521.7	-9273.45	13.374	-0.18	-0.579667	1.10508
1243.37	-37521.5	-9273.46	13.3703	-0.18	-0.565309	1.10185
1243.39	-37521.2	-9273.48	13.3701	-0.18	-0.5551	1.09943
1243.4	-37521	-9273.49	13.3672	-0.180001	-0.54456	1.09811
1243.42	-37520.8	-9273.5	13.3637	-0.179995	-0.534553	1.09803
1243.44	-37520.5	-9273.52	13.3604	-0.180017	-0.524287	1.09802
1243.45	-37520.3	-9273.53	13.3569	-0.179966	-0.519975	1.09808
1243.47	-37520.1	-9273.55	13.3536	-0.180133	-0.523095	1.09607
1243.49	-37519.9	-9273.56	13.3501	-0.173945	-0.52647	1.08994
1243.5	-37519.6	-9273.58	13.35	-0.16	-0.53	1.07516
1243.52	-37519.4	-9273.59	13.3467	-0.14	-0.533333	1.05556
1243.54	-37519.2	-9273.61	13.3433	-0.12	-0.54	1.03377
1243.56	-37519	-9273.62	13.3399	-0.102413	-0.546961	1.01425
1243.57	-37518.8	-9273.63	13.34	-0.0893602	-0.55017	0.999126
1243.59	-37518.5	-9273.65	13.34	-0.075437	-0.553537	0.981275
1243.61	-37518.3	-9273.66	13.34	-0.0459875	-0.557133	0.952272
1243.62	-37518.1	-9273.67	13.34	-0.00397592	-0.560139	0.90934
1243.64	-37517.8	-9273.68	13.3399	0.0580076	-0.56002	0.850067
1243.66	-37517.6	-9273.69	13.3404	0.135146	-0.559649	0.769591
1243.67	-37517.4	-9273.71	13.3439	0.225648	-0.555996	0.685378
1243.69	-37517.1	-9273.72	13.3477	0.312175	-0.552837	0.597402
1243.71	-37516.9	-9273.73	13.3549	0.40029	-0.548605	0.509688
1243.73	-37516.7	-9273.74	13.362	0.481983	-0.541915	0.430356
1243.74	-37516.5	-9273.76	13.3726	0.56324	-0.534272	0.351991
1243.76	-37516.3	-9273.77	13.383	0.639243	-0.524441	0.27999
1243.78	-37516	-9273.78	13.3929	0.690782	-0.517472	0.223129
1243.79	-37515.8	-9273.79	13.4029	0.736356	-0.506836	0.174338
1243.81	-37515.6	-9273.8	13.4146	0.776797	-0.496247	0.127647
1243.83	-37515.4	-9273.82	13.4275	0.812399	-0.487332	0.0840349
1243.84	-37515.1	-9273.83	13.4417	0.846408	-0.482001	0.0375757
1243.86	-37514.9	-9273.83	13.4583	0.876845	-0.479656	-0.0125447
1243.88	-37514.7	-9273.85	13.4723	0.900951	-0.480355	-0.0566399
1243.89	-37514.4	-9273.86	13.4884	0.919619	-0.478773	-0.0981405
1243.91	-37514.2	-9273.87	13.5036	0.927074	-0.476407	-0.132704
1243.93	-37514	-9273.88	13.5188	0.919769	-0.476305	-0.157619
1243.95	-37513.7	-9273.89	13.5339	0.907504	-0.478874	-0.184809
1243.96	-37513.5	-9273.9	13.5498	0.894839	-0.487722	-0.225981
1243.98	-37513.3	-9273.91	13.5644	0.885509	-0.499288	-0.282209
1244	-37513	-9273.93	13.58	0.874831	-0.513352	-0.352802
1244.01	-37512.8	-9273.94	13.5955	0.865735	-0.527295	-0.424937
1244.03	-37512.6	-9273.95	13.6106	0.862457	-0.539732	-0.491368
1244.05	-37512.4	-9273.96	13.6242	0.866221	-0.557316	-0.559057
1244.07	-37512.2	-9273.97	13.6377	0.877542	-0.58005	-0.62038
1244.08	-37511.9	-9273.98	13.6528	0.891123	-0.605678	-0.668371
1244.1	-37511.7	-9273.99	13.6704	0.905176	-0.630405	-0.70151
1244.12	-37511.5	-9273.99	13.6879	0.917067	-0.643772	-0.718252
1244.13	-37511.2	-9274	13.7016	0.924292	-0.652825	-0.723876
1244.15	-37511	-9274.01	13.7183	0.931573	-0.664966	-0.724105
1244.17	-37510.8	-9274.02	13.7327	0.935548	-0.686044	-0.71933
1244.18	-37510.5	-9274.03	13.7485	0.941429	-0.70992	-0.708323
1244.2	-37510.3	-9274.03	13.7633	0.945954	-0.732276	-0.690146
1244.22	-37510.1	-9274.04	13.7793	0.949426	-0.747185	-0.668638
1244.24	-37509.8	-9274.05	13.796	0.95014	-0.760057	-0.645936
1244.25	-37509.6	-9274.06	13.8135	0.949972	-0.774141	-0.62348
1244.27	-37509.4	-9274.06	13.8307	0.950009	-0.787938	-0.605031
1244.29	-37509.1	-9274.07	13.8441	0.949993	-0.798124	-0.592296
1244.3	-37508.9	-9274.08	13.8612	0.950013	-0.811382	-0.582583
1244.32	-37508.6	-9274.08	13.8781	0.949952	-0.830614	-0.576841
1244.34	-37508.4	-9274.09	13.8946	0.950178	-0.856633	-0.571421
1244.35	-37508.2	-9274.09	13.9124	0.946894	-0.8851	-0.566718
1244.37	-37507.9	-9274.1	13.9258	0.943544	-0.908772	-0.562296
1244.39	-37507.7	-9274.1	13.9424	0.940108	-0.928798	-0.559093
1244.41	-37507.4	-9274.11	13.9567	0.94	-0.95	-0.551198
1244.42	-37507.2	-9274.11	13.9733	0.94	-0.97	-0.533769
1244.44	-37506.9	-9274.12	13.99	0.94	-0.99	-0.501089
1244.46	-37506.7	-9274.12	14.0077	0.940002	-1.01127	-0.452231
1244.47	-37506.5	-9274.12	14.0242	0.939992	-1.03097	-0.398843
1244.49	-37506.2	-9274.13	14.0376	0.940029	-1.044	-0.345321
1244.51	-37506	-9274.13	14.0554	0.939765	-1.05448	-0.290157
1244.52	-37505.8	-9274.13	14.072	0.936252	-1.06468	-0.241698
1244.54	-37505.5	-9274.14	14.0885	0.932872	-1.07849	-0.195154
1244.56	-37505.3	-9274.14	14.1023	0.929762	-1.09156	-0.15486
1244.58	-37505.1	-9274.14	14.116	0.930061	-1.09812	-0.125076
1244.59	-37504.8	-9274.14	14.1331	0.929991	-1.10843	-0.10329
1244.61	-37504.6	-9274.14	14.1509	0.929966	-1.12006	-0.0873541
1244.63	-37504.4	-9274.14	14.1665	0.930147	-1.13762	-0.0773921
1244.64	-37504.1	-9274.14	14.1805	0.929398	-1.15931	-0.0688809
1244.66	-37503.9	-9274.14	14.1984	0.925637	-1.18918	-0.0607652
1244.68	-37503.6	-9274.14	14.215	0.922207	-1.21742	-0.0539417
1244.69	-37503.4	-9274.14	14.2311	0.919737	-1.23992	-0.0503154
1244.71	-37503.1	-9274.14	14.2445	0.920092	-1.25922	-0.0488328
1244.73	-37502.9	-9274.14	14.2589	0.919926	-1.27752	-0.0491125
1244.75	-37502.6	-9274.14	14.2762	0.920199	-1.30197	-0.0487813
1244.76	-37502.4	-9274.14	14.294	0.918921	-1.32769	-0.0468861
1244.78	-37502.2	-9274.13	14.3087	0.915196	-1.35328	-0.0425155
1244.8	-37501.9	-9274.13	14.3239	0.91204	-1.37626	-0.0338538
1244.81	-37501.7	-9274.13	14.3398	0.907446	-1.40407	-0.0206199
1244.83	-37501.4	-9274.12	14.3544	0.898191	-1.43261	-0.00286925
1244.85	-37501.2	-9274.11	14.37	0.88033	-1.46045	0.0198332
1244.86	-37501	-9274.11	14.3855	0.859356	-1.4844	0.0453971
1244.88	-37500.7	-9274.1	14.4006	0.838331	-1.50509	0.0715283
1244.9	-37500.4	-9274.1	14.4141	0.8121	-1.5299	0.102452
1244.92	-37500.2	-9274.1	14.428	0.782213	-1.55387	0.135729
1244.93	-37500	-9274.08	14.441	0.753039	-1.57688	0.170379
1244.95	-37499.7	-9274.08	14.4553	0.717076	-1.60125	0.215815
1244.97	-37499.5	-9274.07	14.4667	0.661257	-1.62535	0.275468
1244.98	-37499.2	-9274.06	14.4766	0.586558	-1.64786	0.34745
1245	-37499	-9274.05	14.4848	0.498944	-1.67512	0.430855
1245.02	-37498.8	-9274.04	14.4914	0.417706	-1.70019	0.508791
1245.03	-37498.5	-9274.03	14.4979	0.349341	-1.72164	0.576787
1245.05	-37498.2	-9274.02	14.5052	0.284009	-1.73454	0.639413
1245.07	-37498	-9274.01	14.5094	0.232622	-1.74433	0.688106
1245.09	-37497.7	-9274	14.5125	0.199063	-1.75402	0.72109
1245.1	-37497.5	-9273.99	14.5161	0.181069	-1.76735	0.738164
1245.12	-37497.3	-9273.98	14.5194	0.182386	-1.78133	0.742083
1245.14	-37497	-9273.96	14.5228	0.185955	-1.79133	0.73846
1245.15	-37496.8	-9273.95	14.5261	0.192388	-1.80503	0.731967
1245.17	-37496.5	-9273.93	14.5327	0.201704	-1.81814	0.720619
1245.19	-37496.3	-9273.92	14.5363	0.220613	-1.83758	0.703991
1245.2	-37496	-9273.9	14.5398	0.245112	-1.85575	0.680118
1245.22	-37495.8	-9273.89	14.5432	0.271867	-1.86933	0.656086
1245.24	-37495.5	-9273.87	14.5464	0.295231	-1.87944	0.632101
1245.26	-37495.3	-9273.86	14.5533	0.32	-1.89	0.610022
1245.27	-37495.1	-9273.84	14.56	0.336667	-1.90333	0.592593
1245.29	-37494.8	-9273.82	14.5667	0.35	-1.91333	0.58061
1245.31	-37494.5	-9273.8	14.5737	0.357058	-1.92385	0.570317
1245.32	-37494.3	-9273.78	14.5804	0.363616	-1.93036	0.563921
1245.34	-37494	-9273.76	14.5871	0.366874	-1.93708	0.558607
1245.36	-37493.8	-9273.74	14.5939	0.370192	-1.94415	0.55642
1245.37	-37493.6	-9273.72	14.5972	0.369932	-1.95075	0.554205
1245.39	-37493.3	-9273.7	14.6042	0.370084	-1.95756	0.55049
1245.41	-37493.1	-9273.68	14.6112	0.37515	-1.96415	0.540008
1245.43	-37492.8	-9273.66	14.6179	0.394481	-1.96728	0.519394
1245.44	-37492.5	-9273.63	14.6245	0.431637	-1.97025	0.483607
1245.46	-37492.3	-9273.61	14.6321	0.486684	-1.96979	0.433091
1245.48	-37492.1	-9273.58	14.6424	0.543451	-1.9706	0.379533
1245.49	-37491.8	-9273.55	14.6525	0.599465	-1.97403	0.324308
1245.51	-37491.6	-9273.53	14.6629	0.651915	-1.97861	0.268594
1245.53	-37491.3	-9273.5	14.6736	0.6998	-1.98432	0.218861
1245.54	-37491.1	-9273.47	14.6876	0.742982	-1.98903	0.171301
1245.56	-37490.8	-9273.45	14.7014	0.782028	-2.00129	0.129202
1245.58	-37490.6	-9273.42	14.7147	0.808743	-2.01487	0.0974379
1245.6	-37490.3	-9273.39	14.7281	0.830349	-2.02736	0.0728429
1245.61	-37490.1	-9273.36	14.7436	0.844935	-2.03732	0.0560558
1245.63	-37489.8	-9273.34	14.7591	0.852773	-2.04815	0.0448083
1245.65	-37489.6	-9273.29	14.7725	0.859786	-2.06399	0.0353133
1245.66	-37489.4	-9273.27	14.7862	0.865165	-2.08	0.0266835
1245.68	-37489.1	-9273.24	14.8008	0.868408	-2.09302	0.0197864
1245.7	-37488.8	-9273.2	14.8183	0.870263	-2.10529	0.013091
1245.71	-37488.6	-9273.18	14.8359	0.86993	-2.11521	0.00627284
1245.73	-37488.3	-9273.14	14.8505	0.870005	-2.12555	-7.91565e-05
1245.75	-37488.1	-9273.1	14.8641	0.870049	-2.13391	-0.00735001
1245.77	-37487.9	-9273.07	14.878	0.869784	-2.14085	-0.0164643
1245.78	-37487.6	-9273.04	14.8907	0.871495	-2.14551	-0.0273207
1245.8	-37487.3	-9272.99	14.9069	0.877025	-2.1487	-0.0414971
1245.82	-37487.1	-9272.96	14.9242	0.886657	-2.15219	-0.0559045
1245.83	-37486.8	-9272.93	14.9409	0.894399	-2.15546	-0.071759
1245.85	-37486.6	-9272.88	14.9561	0.901554	-2.15896	-0.0921616
1245.87	-37486.4	-9272.85	14.9692	0.905533	-2.16239	-0.117446
1245.88	-37486.1	-9272.81	14.9848	0.911508	-2.16559	-0.143661
1245.9	-37485.8	-9272.76	15.0025	0.915696	-2.16939	-0.170403
1245.92	-37485.6	-9272.73	15.0198	0.921937	-2.17022	-0.194766
1245.94	-37485.3	-9272.68	15.0333	0.925692	-2.16969	-0.220741
1245.95	-37485.1	-9272.64	15.0501	0.932182	-2.17263	-0.25223
1245.97	-37484.8	-9272.6	15.0672	0.93617	-2.17611	-0.286665
1245.99	-37484.6	-9272.55	15.0835	0.939589	-2.17939	-0.326038
1246	-37484.3	-9272.5	15.1015	0.940068	-2.18292	-0.382821
1246.02	-37484.1	-9272.47	15.115	0.939982	-2.18629	-0.463837
1246.04	-37483.8	-9272.42	15.1314	0.940005	-2.18958	-0.571044
1246.05	-37483.5	-9272.37	15.1458	0.939999	-2.19316	-0.709698
1246.07	-37483.3	-9272.33	15.1623	0.94	-2.19636	-0.837279
1246.09	-37483	-9272.27	15.179	0.94	-2.203	-0.947412
1246.11	-37482.8	-9272.23	15.1967	0.94	-2.20667	-1.0305
1246.12	-37482.6	-9272.18	15.2133	0.94	-2.21	-1.08388
1246.14	-37482.3	-9272.13	15.2267	0.94	-2.21333	-1.11765
1246.16	-37482	-9272.08	15.2444	0.94	-2.21691	-1.14639
1246.17	-37481.8	-9272.04	15.261	0.94	-2.22005	-1.16902
1246.19	-37481.5	-9271.98	15.2777	0.94	-2.2201	-1.18955
1246.21	-37481.3	-9271.92	15.2953	0.94	-2.22378	-1.20526
1246.22	-37481	-9271.87	15.312	0.94	-2.22709	-1.21556
1246.24	-37480.7	-9271.81	15.3285	0.939999	-2.2302	-1.22168
1246.26	-37480.5	-9271.76	15.3423	0.940009	-2.22965	-1.22472
1246.28	-37480.3	-9271.71	15.356	0.939967	-2.22571	-1.22559
1246.29	-37480	-9271.66	15.3731	0.940122	-2.2186	-1.22523
1246.31	-37479.7	-9271.6	15.3907	0.939338	-2.21237	-1.22263
1246.33	-37479.5	-9271.55	15.4072	0.936359	-2.20885	-1.21905
1246.34	-37479.3	-9271.49	15.4241	0.936715	-2.20128	-1.21481
1246.36	-37479	-9271.42	15.4419	0.936792	-2.18883	-1.21129
1246.38	-37478.7	-9271.37	15.4573	0.936022	-2.17184	-1.2065
1246.39	-37478.4	-9271.3	15.4715	0.932063	-2.15429	-1.20108
1246.41	-37478.2	-9271.24	15.4894	0.929709	-2.13159	-1.19717
1246.43	-37478	-9271.19	15.506	0.930073	-2.10948	-1.19595
1246.45	-37477.7	-9271.12	15.522	0.929998	-2.08901	-1.1961
1246.46	-37477.4	-9271.06	15.5353	0.929932	-2.06963	-1.19613
1246.48	-37477.2	-9271	15.5498	0.930276	-2.05199	-1.19577
1246.5	-37476.9	-9270.93	15.5673	0.92872	-2.0325	-1.19425
1246.51	-37476.7	-9270.88	15.585	0.925343	-2.01492	-1.19087
1246.53	-37476.4	-9270.8	15.5995	0.920163	-2.00162	-1.18651
1246.55	-37476.1	-9270.73	15.6147	0.915001	-1.99129	-1.18137
1246.56	-37475.9	-9270.68	15.6323	0.909831	-1.98436	-1.17624
1246.58	-37475.6	-9270.61	15.6489	0.904676	-1.98145	-1.17185
1246.6	-37475.4	-9270.53	15.6645	0.901213	-1.97974	-1.16856
1246.62	-37475.1	-9270.48	15.6776	0.899999	-1.98006	-1.16647
1246.63	-37474.9	-9270.4	15.6927	0.898357	-1.98002	-1.16441
1246.65	-37474.6	-9270.33	15.7107	0.894532	-1.97987	-1.1614
1246.67	-37474.3	-9270.27	15.7256	0.89109	-1.98146	-1.15804
1246.68	-37474.1	-9270.21	15.7385	0.888179	-1.98918	-1.15424
1246.7	-37473.8	-9270.12	15.7523	0.882235	-2.00208	-1.14881
1246.72	-37473.6	-9270.06	15.7683	0.875229	-2.01872	-1.1431
1246.73	-37473.3	-9269.98	15.785	0.868623	-2.03252	-1.13848
1246.75	-37473	-9269.9	15.8025	0.861868	-2.04911	-1.13413
1246.77	-37472.8	-9269.84	15.8197	0.852529	-2.06587	-1.12803
1246.79	-37472.5	-9269.76	15.8336	0.842093	-2.08535	-1.12063
1246.8	-37472.3	-9269.68	15.8475	0.834523	-2.10354	-1.11243
1246.82	-37472	-9269.61	15.861	0.827685	-2.1229	-1.10579
1246.84	-37471.7	-9269.52	15.8742	0.821798	-2.14555	-1.09697
1246.85	-37471.5	-9269.46	15.8884	0.805873	-2.17308	-1.08167
1246.87	-37471.3	-9269.39	15.9018	0.782804	-2.2035	-1.06229
1246.89	-37471	-9269.3	15.915	0.759373	-2.22717	-1.04549
1246.9	-37470.7	-9269.22	15.9293	0.737746	-2.25212	-1.05289
1246.92	-37470.5	-9269.15	15.9394	0.721086	-2.26885	-1.09942
1246.94	-37470.3	-9269.09	15.9494	0.698233	-2.29495	-1.18575
1246.96	-37469.9	-9268.98	15.96	0.67	-2.32333	-1.29085
1246.97	-37469.7	-9268.91	15.9733	0.64	-2.35	-1.38344
1246.99	-37469.4	-9268.81	15.9867	0.603333	-2.37	-1.46187
1247.01	-37469.2	-9268.74	15.9972	0.546119	-2.3913	-1.53275
1247.02	-37468.9	-9268.66	16.0037	0.463934	-2.41486	-1.57005
1247.04	-37468.7	-9268.58	16.0104	0.338486	-2.44144	-1.58034
1247.06	-37468.4	-9268.48	16.0173	0.192276	-2.4622	-1.57174
1247.07	-37468.2	-9268.4	16.0201	0.0522935	-2.47823	-1.58537
1247.09	-37467.8	-9268.3	16.02	-0.051524	-2.49202	-1.62463
1247.11	-37467.6	-9268.22	16.0196	-0.134451	-2.50884	-1.70016
1247.12	-37467.4	-9268.14	16.016	-0.176318	-2.51351	-1.78095
1247.14	-37467.1	-9268.03	16.0127	-0.208079	-2.51341	-1.87444
1247.16	-37466.9	-9267.95	16.0091	-0.232896	-2.51913	-1.97312
1247.18	-37466.6	-9267.87	16.0061	-0.258634	-2.53336	-2.06864
1247.19	-37466.3	-9267.77	16.0017	-0.277788	-2.5462	-2.16008
1247.21	-37466.1	-9267.69	15.9955	-0.293717	-2.55527	-2.24466
1247.23	-37465.9	-9267.61	15.9916	-0.302175	-2.56322	-2.30815
1247.24	-37465.6	-9267.51	15.9853	-0.308092	-2.57774	-2.36105
1247.26	-37465.3	-9267.4	15.9823	-0.310259	-2.59079	-2.40352
1247.28	-37465.1	-9267.33	15.9787	-0.309881	-2.599	-2.43506
1247.3	-37464.8	-9267.23	15.9757	-0.310213	-2.60659	-2.46068
1247.31	-37464.5	-9267.12	15.9705	-0.308908	-2.61858	-2.4821
1247.33	-37464.3	-9267.04	15.9653	-0.305235	-2.63261	-2.50193
1247.35	-37464.1	-9266.94	15.9605	-0.301901	-2.64347	-2.52551
1247.36	-37463.8	-9266.82	15.955	-0.29838	-2.64946	-2.55122
1247.38	-37463.6	-9266.75	15.9502	-0.295194	-2.65775	-2.57535
1247.4	-37463.3	-9266.64	15.945	-0.291422	-2.66832	-2.5969
1247.41	-37463	-9266.53	15.9398	-0.289719	-2.67897	-2.61396
1247.43	-37462.8	-9266.43	15.935	-0.290075	-2.68699	-2.62484
1247.45	-37462.5	-9266.32	15.9295	-0.289982	-2.69395	-2.63247
1247.47	-37462.3	-9266.23	15.9247	-0.290005	-2.69892	-2.63778
1247.48	-37462.1	-9266.14	15.9195	-0.289999	-2.70188	-2.64206
1247.5	-37461.8	-9266.02	15.9143	-0.29	-2.70537	-2.64553
1247.52	-37461.5	-9265.92	15.9113	-0.29	-2.70912	-2.6452
1247.53	-37461.3	-9265.84	15.9077	-0.29	-2.71018	-2.63904
1247.55	-37461	-9265.71	15.9047	-0.29	-2.71	-2.62517
1247.57	-37460.8	-9265.6	15.8984	-0.29	-2.70983	-2.60521
1247.58	-37460.6	-9265.51	15.8945	-0.29	-2.71186	-2.57668
1247.6	-37460.3	-9265.39	15.8883	-0.29	-2.71825	-2.53008
1247.62	-37460	-9265.28	15.8839	-0.29	-2.72514	-2.45532
1247.64	-37459.8	-9265.2	15.8809	-0.29	-2.73176	-2.35126
1247.65	-37459.5	-9265.06	15.8772	-0.289999	-2.73861	-2.21063
1247.67	-37459.3	-9264.96	15.8742	-0.290004	-2.74796	-2.06302
1247.69	-37459.1	-9264.86	15.8677	-0.289985	-2.76084	-1.90972
1247.7	-37458.8	-9264.73	15.8639	-0.290041	-2.77504	-1.72896
1247.72	-37458.6	-9264.62	15.8573	-0.289842	-2.78844	-1.5227
1247.74	-37458.4	-9264.52	15.8539	-0.29288	-2.80178	-1.28429
1247.75	-37458.1	-9264.38	15.847	-0.296447	-2.81571	-1.00202
1247.77	-37457.8	-9264.28	15.8436	-0.299892	-2.83253	-0.754838
1247.79	-37457.6	-9264.18	15.837	-0.300028	-2.84275	-0.552066
1247.81	-37457.3	-9264.04	15.8333	-0.3	-2.85333	-0.392157
1247.82	-37457.1	-9263.93	15.83	-0.3	-2.86	-0.278867
1247.84	-37456.9	-9263.83	15.8267	-0.3	-2.87333	-0.191721
1247.86	-37456.6	-9263.68	15.823	-0.29998	-2.88397	-0.121703
1247.87	-37456.4	-9263.57	15.8164	-0.300075	-2.89368	-0.0703304
1247.89	-37456.2	-9263.47	15.813	-0.30368	-2.89693	-0.0241813
1247.91	-37455.9	-9263.32	15.8061	-0.325082	-2.90431	0.0406179
1247.92	-37455.7	-9263.22	15.8027	-0.401903	-2.91035	0.136305
1247.94	-37455.5	-9263.1	15.7959	-0.53105	-2.9097	0.267415
1247.96	-37455.2	-9262.96	15.788	-0.680012	-2.90585	0.412522
1247.98	-37455	-9262.85	15.7743	-0.792726	-2.90348	0.541122
1247.99	-37454.7	-9262.73	15.7605	-0.912716	-2.90748	0.666177
1248.01	-37454.5	-9262.58	15.7426	-1.0493	-2.91025	0.802266
1248.03	-37454.3	-9262.48	15.7258	-1.17777	-2.90991	0.928241
1248.04	-37454	-9262.36	15.7043	-1.29712	-2.91012	1.05693
1248.06	-37453.7	-9262.21	15.6797	-1.43179	-2.90944	1.19174
1248.08	-37453.6	-9262.1	15.6559	-1.57149	-2.90497	1.3308
1248.09	-37453.3	-9261.97	15.6284	-1.73387	-2.89773	1.4796
1248.11	-37453	-9261.83	15.5996	-1.88526	-2.89178	1.63082
1248.13	-37452.9	-9261.72	15.5689	-2.01628	-2.88911	1.76087
1248.14	-37452.6	-9261.58	15.5331	-2.13882	-2.88456	1.89027
1248.16	-37452.4	-9261.44	15.4948	-2.26853	-2.87627	2.01738
1248.18	-37452.2	-9261.34	15.4574	-2.39008	-2.86481	2.13396
1248.2	-37451.9	-9261.19	15.4159	-2.50595	-2.8508	2.24457
1248.21	-37451.7	-9261.05	15.3732	-2.60245	-2.83692	2.33908
1248.23	-37451.5	-9260.95	15.3286	-2.67363	-2.824	2.40881
1248.25	-37451.2	-9260.8	15.28	-2.72784	-2.80897	2.46506
1248.26	-37451	-9260.66	15.2313	-2.77102	-2.78836	2.50747
1248.28	-37450.8	-9260.55	15.1875	-2.80167	-2.76239	2.53806
1248.3	-37450.6	-9260.41	15.1406	-2.82513	-2.73787	2.56235
1248.32	-37450.3	-9260.26	15.0925	-2.84359	-2.72049	2.5813
1248.33	-37450.2	-9260.15	15.0443	-2.85901	-2.69964	2.59869
1248.35	-37449.9	-9260.01	14.9939	-2.88084	-2.66287	2.6195
1248.37	-37449.7	-9259.87	14.9463	-2.90557	-2.61602	2.64175
1248.38	-37449.5	-9259.76	14.9001	-2.92652	-2.57345	2.66218
1248.4	-37449.3	-9259.61	14.8514	-2.94518	-2.53646	2.68034
1248.42	-37449	-9259.47	14.8013	-2.95972	-2.50556	2.6956
1248.43	-37448.9	-9259.36	14.7517	-2.97113	-2.47204	2.70712
1248.45	-37448.6	-9259.2	14.6991	-2.97578	-2.42754	2.71785
1248.47	-37448.4	-9259.06	14.6482	-2.98184	-2.38504	2.72524
1248.49	-37448.2	-9258.96	14.5988	-2.98602	-2.35333	2.73092
1248.5	-37448	-9258.8	14.5458	-2.98942	-2.3249	2.73408
1248.52	-37447.8	-9258.67	14.4979	-2.99062	-2.29803	2.73282
1248.54	-37447.6	-9258.56	14.4521	-2.9825	-2.27123	2.72543
1248.55	-37447.4	-9258.39	14.3995	-2.96557	-2.24631	2.71025
1248.57	-37447.2	-9258.26	14.3491	-2.9459	-2.21981	2.68924
1248.59	-37447	-9258.16	14.2992	-2.91807	-2.19326	2.65833
1248.6	-37446.8	-9257.99	14.2495	-2.86683	-2.16491	2.60735
1248.62	-37446.6	-9257.87	14.2026	-2.79567	-2.14126	2.52737
1248.64	-37446.4	-9257.75	14.1593	-2.67191	-2.12109	2.4173
1248.66	-37446.2	-9257.58	14.1133	-2.52	-2.10333	2.27233
1248.67	-37446	-9257.46	14.0733	-2.37	-2.08333	2.12527
1248.69	-37445.8	-9257.34	14.0333	-2.21333	-2.06	1.96841
1248.71	-37445.6	-9257.18	13.998	-2.02878	-2.03184	1.7825
1248.72	-37445.4	-9257.06	13.9649	-1.82309	-2.0085	1.57301
1248.74	-37445.2	-9256.94	13.9385	-1.55983	-1.97802	1.32828
1248.76	-37445	-9256.77	13.914	-1.26558	-1.94232	1.04929
1248.77	-37444.8	-9256.66	13.8949	-1.00344	-1.90589	0.813338
1248.79	-37444.6	-9256.53	13.8817	-0.8169	-1.87289	0.618571
1248.81	-37444.4	-9256.36	13.868	-0.66631	-1.84109	0.46716
1248.83	-37444.2	-9256.25	13.8582	-0.556847	-1.81205	0.360175
1248.84	-37444	-9256.12	13.8486	-0.476754	-1.78428	0.276009
1248.86	-37443.8	-9255.95	13.8416	-0.408946	-1.74833	0.212218
1248.88	-37443.7	-9255.84	13.8358	-0.360336	-1.70981	0.178261
1248.89	-37443.5	-9255.7	13.8318	-0.325463	-1.6621	0.171414
1248.91	-37443.3	-9255.54	13.8255	-0.295463	-1.61744	0.193595
1248.93	-37443.1	-9255.43	13.8216	-0.274717	-1.5799	0.231791
1248.94	-37442.9	-9255.28	13.8153	-0.258673	-1.54642	0.285088
1248.96	-37442.7	-9255.12	13.8123	-0.247131	-1.51129	0.343076
1248.98	-37442.5	-9255.01	13.8087	-0.240732	-1.47844	0.395106
1249	-37442.3	-9254.85	13.8053	-0.235208	-1.44839	0.437969
1249.01	-37442.1	-9254.71	13.802	-0.230721	-1.42341	0.469109
1249.03	-37442	-9254.59	13.7986	-0.224993	-1.40124	0.498847
1249.05	-37441.8	-9254.44	13.7952	-0.221744	-1.38333	0.533045
1249.06	-37441.6	-9254.28	13.7918	-0.219692	-1.3728	0.572759
1249.08	-37441.4	-9254.16	13.7883	-0.220014	-1.36813	0.613828
1249.1	-37441.2	-9254.01	13.7849	-0.220248	-1.36528	0.654775
1249.11	-37441	-9253.86	13.7816	-0.218496	-1.35971	0.691298
1249.13	-37440.8	-9253.74	13.7781	-0.214797	-1.35482	0.726297
1249.15	-37440.6	-9253.58	13.7747	-0.21109	-1.34948	0.756992
1249.17	-37440.4	-9253.44	13.7714	-0.209772	-1.34419	0.782347
1249.18	-37440.3	-9253.32	13.7679	-0.210052	-1.34293	0.805309
1249.2	-37440.1	-9253.16	13.7645	-0.209986	-1.34537	0.823838
1249.22	-37439.9	-9253.01	13.7612	-0.210004	-1.34777	0.837162
1249.23	-37439.7	-9252.88	13.7577	-0.209999	-1.34049	0.846614
1249.25	-37439.5	-9252.73	13.7543	-0.21	-1.32718	0.851909
1249.27	-37439.3	-9252.59	13.751	-0.21	-1.31424	0.855226
1249.28	-37439.2	-9252.46	13.7475	-0.21	-1.29783	0.858709
1249.3	-37439	-9252.29	13.7441	-0.21	-1.27811	0.861321
1249.32	-37438.8	-9252.16	13.7408	-0.21	-1.25794	0.861876
1249.34	-37438.6	-9252.03	13.7373	-0.21	-1.23945	0.860021
1249.35	-37438.4	-9251.86	13.7339	-0.210001	-1.22562	0.8567
1249.37	-37438.2	-9251.72	13.7306	-0.209995	-1.21222	0.855106
1249.39	-37438.1	-9251.59	13.7271	-0.210012	-1.20117	0.856756
1249.4	-37437.9	-9251.42	13.7237	-0.209952	-1.19116	0.863852
1249.42	-37437.7	-9251.28	13.7204	-0.210178	-1.18125	0.87425
1249.44	-37437.5	-9251.15	13.7169	-0.206894	-1.17055	0.890054
1249.45	-37437.3	-9250.98	13.7135	-0.203543	-1.16363	0.908334
1249.47	-37437.1	-9250.85	13.7102	-0.20011	-1.16008	0.933041
1249.49	-37437	-9250.72	13.7069	-0.199971	-1.16	0.962137
1249.51	-37436.8	-9250.54	13.7033	-0.2	-1.16	0.996732
1249.52	-37436.6	-9250.41	13.7	-0.2	-1.16333	1.02832
1249.54	-37436.4	-9250.28	13.6967	-0.2	-1.16667	1.05773
1249.56	-37436.2	-9250.1	13.6931	-0.2	-1.1736	1.08536
1249.57	-37436.1	-9249.97	13.6898	-0.2	-1.17705	1.108
1249.59	-37435.9	-9249.83	13.6865	-0.2	-1.1873	1.12865
1249.61	-37435.7	-9249.65	13.6829	-0.2	-1.19815	1.1481
1249.62	-37435.5	-9249.53	13.6796	-0.2	-1.21134	1.16398
1249.64	-37435.4	-9249.39	13.6763	-0.2	-1.22124	1.17683
1249.66	-37435.1	-9249.2	13.6727	-0.2	-1.23147	1.188
1249.68	-37435	-9249.08	13.6694	-0.2	-1.23775	1.1964
1249.69	-37434.8	-9248.94	13.666	-0.2	-1.24459	1.20377
1249.71	-37434.6	-9248.75	13.6625	-0.2	-1.2516	1.2092
1249.73	-37434.5	-9248.63	13.6592	-0.2	-1.25825	1.21325
1249.74	-37434.3	-9248.49	13.6558	-0.2	-1.26483	1.21644
1249.76	-37434.1	-9248.3	13.6523	-0.2	-1.27285	1.22018
1249.78	-37433.9	-9248.19	13.649	-0.199999	-1.28236	1.22458
1249.79	-37433.8	-9248.04	13.6456	-0.200004	-1.28821	1.22907
1249.81	-37433.6	-9247.85	13.6421	-0.199983	-1.28935	1.23332
1249.83	-37433.4	-9247.73	13.6388	-0.200066	-1.28543	1.23635
1249.85	-37433.2	-9247.57	13.6354	-0.19976	-1.28187	1.23991
1249.86	-37433	-9247.4	13.632	-0.200809	-1.27995	1.23896
1249.88	-37432.9	-9247.27	13.6285	-0.186074	-1.2788	1.22371
1249.9	-37432.7	-9247.1	13.6251	-0.148152	-1.27531	1.1891
1249.91	-37432.5	-9246.94	13.6216	-0.0950425	-1.27022	1.13796
1249.93	-37432.4	-9246.82	13.6194	-0.0295391	-1.26484	1.0767
1249.95	-37432.2	-9246.65	13.6215	0.0430825	-1.26151	1.00615
1249.96	-37432	-9246.48	13.6252	0.117317	-1.2597	0.938742
1249.98	-37431.8	-9246.35	13.6285	0.176208	-1.26008	0.880472
1250	-37431.6	-9246.17	13.6321	0.221907	-1.25996	0.83508
1250.02	-37431.5	-9246.02	13.6349	0.254362	-1.26007	0.799625
1250.03	-37431.3	-9245.89	13.6407	0.287187	-1.25974	0.76504
1250.05	-37431.1	-9245.72	13.6454	0.327972	-1.2617	0.724036
1250.07	-37430.9	-9245.55	13.6508	0.371734	-1.26725	0.679589
1250.08	-37430.8	-9245.43	13.6573	0.412464	-1.27623	0.637111
1250.1	-37430.6	-9245.24	13.6671	0.454215	-1.28695	0.593953
1250.12	-37430.4	-9245.09	13.6746	0.494976	-1.29701	0.554567
1250.13	-37430.3	-9244.95	13.684	0.534769	-1.30757	0.517063
1250.15	-37430.1	-9244.77	13.6944	0.566761	-1.31747	0.484793
1250.17	-37429.9	-9244.62	13.7043	0.594226	-1.32991	0.458629
1250.19	-37429.8	-9244.49	13.7143	0.615662	-1.3456	0.437036
1250.2	-37429.6	-9244.29	13.7246	0.633734	-1.36623	0.418838
1250.22	-37429.4	-9244.14	13.7377	0.648112	-1.38645	0.405935
1250.24	-37429.3	-9244	13.7488	0.656097	-1.40747	0.39723
1250.25	-37429.1	-9243.81	13.7588	0.659655	-1.42787	0.393438
1250.27	-37428.9	-9243.67	13.7688	0.662924	-1.44464	0.393054
1250.29	-37428.7	-9243.52	13.7794	0.666448	-1.4624	0.396253
1250.3	-37428.6	-9243.33	13.7895	0.669867	-1.47587	0.401558
1250.32	-37428.4	-9243.19	13.7993	0.670129	-1.49218	0.410081
1250.34	-37428.2	-9243.03	13.8133	0.666667	-1.51333	0.421569
1250.36	-37428	-9242.84	13.8267	0.663333	-1.53333	0.43573
1250.37	-37427.9	-9242.7	13.84	0.66	-1.55	0.448802
1250.39	-37427.7	-9242.54	13.8506	0.66364	-1.56045	0.460204
1250.41	-37427.5	-9242.35	13.8606	0.670591	-1.56707	0.465305
1250.42	-37427.4	-9242.21	13.8707	0.68426	-1.57362	0.464883
1250.44	-37427.2	-9242.05	13.885	0.702491	-1.57708	0.456172
1250.46	-37427	-9241.85	13.8982	0.726201	-1.58018	0.441179
1250.47	-37426.9	-9241.71	13.9116	0.753831	-1.57989	0.418618
1250.49	-37426.7	-9241.55	13.9258	0.789488	-1.58043	0.391523
1250.51	-37426.5	-9241.36	13.939	0.822484	-1.58383	0.363377
1250.53	-37426.4	-9241.21	13.9525	0.855859	-1.58781	0.335882
1250.54	-37426.2	-9241.04	13.9664	0.886747	-1.59435	0.307408
1250.56	-37426	-9240.85	13.9803	0.912387	-1.59789	0.283214
1250.58	-37425.9	-9240.71	13.9975	0.935129	-1.60498	0.260455
1250.59	-37425.7	-9240.53	14.015	0.956084	-1.61249	0.239307
1250.61	-37425.5	-9240.34	14.0316	0.975284	-1.6238	0.221516
1250.63	-37425.4	-9240.2	14.0482	0.990934	-1.63702	0.206119
1250.64	-37425.2	-9240.03	14.0652	1.00327	-1.65177	0.193568
1250.66	-37425	-9239.83	14.0827	1.01372	-1.6684	0.182967
1250.68	-37424.9	-9239.69	14.0993	1.0227	-1.68172	0.174573
1250.7	-37424.7	-9239.5	14.1183	1.02961	-1.69455	0.167379
1250.71	-37424.5	-9239.31	14.1371	1.03498	-1.70395	0.162681
1250.73	-37424.4	-9239.17	14.1538	1.03803	-1.71439	0.158263
1250.75	-37424.2	-9238.98	14.1714	1.0417	-1.72478	0.153457
1250.76	-37424	-9238.79	14.1875	1.04457	-1.73462	0.146819
1250.78	-37423.9	-9238.65	14.2061	1.04978	-1.74495	0.139488
1250.8	-37423.7	-9238.45	14.225	1.05531	-1.75349	0.133231
1250.81	-37423.5	-9238.26	14.2439	1.05834	-1.76052	0.128815
1250.83	-37423.4	-9238.12	14.2627	1.06191	-1.76511	0.125674
1250.85	-37423.2	-9237.91	14.2819	1.06523	-1.77059	0.122155
1250.87	-37423	-9237.73	14.3	1.06891	-1.77558	0.119504
1250.88	-37422.9	-9237.58	14.3171	1.0702	-1.77868	0.117921
1250.9	-37422.7	-9237.38	14.334	1.06995	-1.78222	0.117588
1250.92	-37422.5	-9237.2	14.3525	1.07001	-1.78539	0.117663
1250.93	-37422.4	-9237.05	14.3741	1.07	-1.7892	0.117642
1250.95	-37422.2	-9236.83	14.392	1.07	-1.79027	0.117653
1250.97	-37422	-9236.65	14.4084	1.07	-1.78964	0.117628
1250.98	-37421.9	-9236.49	14.4256	1.07	-1.7924	0.117706
1251	-37421.7	-9236.29	14.4456	1.07002	-1.79586	0.116927
1251.02	-37421.6	-9236.11	14.4624	1.06993	-1.79945	0.114967
1251.04	-37421.4	-9235.94	14.4831	1.07021	-1.80011	0.112504
1251.05	-37421.2	-9235.73	14.5003	1.06733	-1.79991	0.111989
1251.07	-37421.1	-9235.56	14.5199	1.06397	-1.80024	0.113974
1251.09	-37420.9	-9235.39	14.5378	1.06026	-1.79714	0.115475
1251.1	-37420.7	-9235.17	14.5578	1.05993	-1.79371	0.113738
1251.12	-37420.6	-9235	14.5747	1.06002	-1.79037	0.108599
1251.14	-37420.4	-9234.83	14.5923	1.06	-1.78694	0.101727
1251.15	-37420.2	-9234.6	14.609	1.06	-1.78047	0.0941842
1251.17	-37420.1	-9234.44	14.6287	1.06	-1.77076	0.083594
1251.19	-37419.9	-9234.26	14.65	1.06	-1.75667	0.0675381
1251.21	-37419.8	-9234.04	14.6667	1.06	-1.74667	0.0501089
1251.22	-37419.6	-9233.87	14.6833	1.06	-1.73333	0.0315904
1251.24	-37419.5	-9233.69	14.7011	1.05998	-1.71898	0.0117466
1251.26	-37419.3	-9233.47	14.7211	1.06009	-1.69882	-0.0212883
1251.27	-37419.1	-9233.3	14.7376	1.06361	-1.6787	-0.0915224
1251.29	-37419	-9233.13	14.7543	1.07058	-1.65537	-0.21615
1251.31	-37418.8	-9232.89	14.7723	1.08096	-1.63391	-0.394339
1251.32	-37418.7	-9232.72	14.7923	1.08762	-1.61113	-0.575282
1251.34	-37418.5	-9232.54	14.8126	1.0979	-1.59436	-0.750633
1251.36	-37418.3	-9232.3	14.8331	1.1088	-1.57346	-0.918137
1251.38	-37418.2	-9232.14	14.8502	1.12252	-1.55661	-1.05456
1251.39	-37418	-9231.94	14.8709	1.13652	-1.53501	-1.16941
1251.41	-37417.8	-9231.71	14.8876	1.14985	-1.51559	-1.24665
1251.43	-37417.7	-9231.55	14.9084	1.16286	-1.49433	-1.30282
1251.44	-37417.5	-9231.35	14.9293	1.17217	-1.47016	-1.34555
1251.46	-37417.4	-9231.12	14.9493	1.17877	-1.45146	-1.37638
1251.48	-37417.2	-9230.96	14.9686	1.18443	-1.43582	-1.40142
1251.49	-37417.1	-9230.75	14.9869	1.18889	-1.42096	-1.42054
1251.51	-37416.9	-9230.53	15.0068	1.19481	-1.40439	-1.43163
1251.53	-37416.7	-9230.36	15.0286	1.19802	-1.386	-1.43859
1251.55	-37416.6	-9230.15	15.0521	1.20034	-1.36572	-1.44038
1251.56	-37416.4	-9229.93	15.0713	1.19991	-1.35108	-1.43951
1251.58	-37416.3	-9229.76	15.0921	1.20002	-1.33764	-1.43612
1251.6	-37416.1	-9229.55	15.1129	1.19999	-1.32288	-1.43153
1251.61	-37415.9	-9229.33	15.1326	1.2	-1.30271	-1.42667
1251.63	-37415.8	-9229.16	15.1533	1.2	-1.27963	-1.4215
1251.65	-37415.6	-9228.93	15.1741	1.2	-1.25942	-1.41693
1251.66	-37415.5	-9228.72	15.1938	1.2	-1.2393	-1.41365
1251.68	-37415.3	-9228.55	15.2146	1.19999	-1.22022	-1.41213
1251.7	-37415.1	-9228.32	15.2352	1.20002	-1.20486	-1.41167
1251.72	-37415	-9228.11	15.2549	1.19992	-1.19426	-1.41187
1251.73	-37414.8	-9227.93	15.2759	1.20027	-1.18215	-1.4112
1251.75	-37414.7	-9227.7	15.2964	1.19802	-1.16593	-1.40942
1251.77	-37414.5	-9227.5	15.3161	1.19455	-1.14931	-1.40639
1251.78	-37414.4	-9227.32	15.3371	1.19079	-1.13185	-1.40354
1251.8	-37414.2	-9227.08	15.3576	1.18981	-1.11483	-1.40238
1251.82	-37414	-9226.88	15.3773	1.19005	-1.09828	-1.40105
1251.83	-37413.9	-9226.69	15.3984	1.18999	-1.08108	-1.41121
1251.85	-37413.7	-9226.45	15.4187	1.19	-1.05977	-1.45157
1251.87	-37413.6	-9226.25	15.4385	1.19	-1.02674	-1.54893
1251.89	-37413.4	-9226.07	15.4596	1.19	-0.979039	-1.70899
1251.9	-37413.2	-9225.82	15.4798	1.19	-0.928819	-1.88671
1251.92	-37413.1	-9225.62	15.5	1.19	-0.876759	-2.04186
1251.94	-37412.9	-9225.44	15.5179	1.19	-0.816861	-2.18388
1251.95	-37412.7	-9225.19	15.5376	1.19	-0.765134	-2.3077
1251.97	-37412.6	-9224.99	15.5576	1.19001	-0.724782	-2.44503
1251.99	-37412.5	-9224.8	15.5788	1.18998	-0.682383	-2.60482
1252	-37412.3	-9224.55	15.5988	1.19009	-0.645448	-2.76146
1252.02	-37412.1	-9224.36	15.6188	1.18689	-0.608766	-2.90255
1252.04	-37412	-9224.16	15.64	1.18333	-0.573333	-3.03922
1252.06	-37411.8	-9223.91	15.66	1.18	-0.533333	-3.16558
1252.07	-37411.7	-9223.72	15.68	1.18	-0.496667	-3.29739
1252.09	-37411.5	-9223.53	15.7012	1.17991	-0.461486	-3.43571
1252.11	-37411.3	-9223.27	15.7212	1.17635	-0.431357	-3.54964
1252.12	-37411.2	-9223.08	15.7412	1.16957	-0.394587	-3.64594
1252.14	-37411	-9222.88	15.7624	1.16256	-0.363221	-3.73436
1252.16	-37410.8	-9222.62	15.7823	1.15578	-0.337461	-3.81395
1252.17	-37410.7	-9222.44	15.8025	1.14496	-0.317389	-3.8877
1252.19	-37410.5	-9222.23	15.8233	1.12636	-0.292071	-3.95487
1252.21	-37410.4	-9221.98	15.8395	1.10702	-0.264909	-4.00335
1252.23	-37410.2	-9221.8	15.8563	1.08977	-0.234678	-4.04392
1252.24	-37410	-9221.58	15.8747	1.069	-0.207686	-4.07743
1252.26	-37409.9	-9221.33	15.8941	1.04607	-0.190255	-4.08896
1252.28	-37409.7	-9221.15	15.9108	0.975498	-0.181685	-4.05306
1252.29	-37409.6	-9220.92	15.9278	0.828391	-0.174176	-3.9529
1252.31	-37409.4	-9220.68	15.9399	0.648981	-0.162859	-3.81297
1252.33	-37409.2	-9220.5	15.9491	0.461757	-0.149761	-3.65586
1252.34	-37409.1	-9220.27	15.9547	0.289651	-0.140694	-3.50056
1252.36	-37408.9	-9220.03	15.958	0.143173	-0.134456	-3.36954
1252.38	-37408.8	-9219.85	15.9602	0.013997	-0.127351	-3.25454
1252.39	-37408.6	-9219.61	15.9601	-0.0797436	-0.121386	-3.16647
1252.41	-37408.4	-9219.37	15.9589	-0.13803	-0.119869	-3.11085
1252.43	-37408.3	-9219.19	15.9551	-0.177633	-0.119824	-3.07238
1252.45	-37408.1	-9218.96	15.9518	-0.206155	-0.121279	-3.0429
1252.46	-37407.9	-9218.72	15.9484	-0.231864	-0.124967	-3.02034
1252.48	-37407.8	-9218.54	15.9453	-0.250808	-0.128287	-3.00142
1252.5	-37407.6	-9218.3	15.9397	-0.262577	-0.131903	-2.98914
1252.51	-37407.5	-9218.07	15.935	-0.269197	-0.134667	-2.98312
1252.53	-37407.3	-9217.89	15.9295	-0.270039	-0.140553	-2.98053
1252.55	-37407.1	-9217.64	15.9247	-0.270271	-0.145234	-2.98089
1252.57	-37407	-9217.42	15.9195	-0.268195	-0.150698	-2.98247
1252.58	-37406.8	-9217.24	15.9143	-0.264883	-0.155139	-2.98637
1252.6	-37406.6	-9217	15.9113	-0.258832	-0.162789	-2.99019
1252.62	-37406.5	-9216.78	15.9078	-0.254674	-0.17281	-2.99359
1252.63	-37406.3	-9216.58	15.9047	-0.248687	-0.1859	-2.99529
1252.65	-37406.2	-9216.34	15.8985	-0.244129	-0.197403	-2.99726
1252.67	-37406	-9216.12	15.8941	-0.24077	-0.207911	-2.998
1252.68	-37405.9	-9215.93	15.8909	-0.239855	-0.232816	-2.99719
1252.7	-37405.7	-9215.69	15.8873	-0.240039	-0.262481	-2.99423
1252.72	-37405.5	-9215.47	15.8845	-0.23999	-0.297914	-2.99173
1252.74	-37405.4	-9215.28	15.8778	-0.240001	-0.333658	-2.98958
1252.75	-37405.2	-9215.03	15.8738	-0.240003	-0.370554	-2.98587
1252.77	-37405	-9214.82	15.8707	-0.239988	-0.401584	-2.9764
1252.79	-37404.9	-9214.63	15.867	-0.240032	-0.430272	-2.95883
1252.8	-37404.7	-9214.38	15.8639	-0.239876	-0.453826	-2.93812
1252.82	-37404.6	-9214.18	15.8574	-0.240465	-0.480237	-2.91619
1252.84	-37404.4	-9213.97	15.8535	-0.239062	-0.505166	-2.87597
1252.85	-37404.2	-9213.72	15.8502	-0.282522	-0.531825	-2.79333
1252.87	-37404.1	-9213.52	15.847	-0.387192	-0.558122	-2.63916
1252.89	-37403.9	-9213.32	15.8367	-0.586667	-0.593333	-2.41176
1252.91	-37403.8	-9213.07	15.8233	-0.773333	-0.616667	-2.17865
1252.92	-37403.6	-9212.87	15.81	-0.933333	-0.633333	-1.97386
1252.94	-37403.5	-9212.67	15.7923	-1.05722	-0.64411	-1.78125
1252.96	-37403.3	-9212.42	15.7756	-1.18395	-0.661039	-1.60348
1252.97	-37403.2	-9212.23	15.7553	-1.3196	-0.677617	-1.39743
1252.99	-37403	-9212.01	15.7303	-1.50053	-0.691105	-1.16333
1253.01	-37402.8	-9211.76	15.7033	-1.65793	-0.697436	-0.945257
1253.02	-37402.7	-9211.58	15.673	-1.80671	-0.703853	-0.748423
1253.04	-37402.5	-9211.37	15.6408	-1.93901	-0.707612	-0.561113
1253.06	-37402.4	-9211.11	15.6076	-2.06672	-0.714454	-0.390446
1253.08	-37402.2	-9210.93	15.5735	-2.20984	-0.721654	-0.212404
1253.09	-37402.1	-9210.71	15.534	-2.35529	-0.732395	-0.029761
1253.11	-37401.9	-9210.47	15.4935	-2.47144	-0.742702	0.131543
1253.13	-37401.8	-9210.29	15.4492	-2.56961	-0.757168	0.289851
1253.14	-37401.6	-9210.07	15.4038	-2.66249	-0.775798	0.451619
1253.16	-37401.4	-9209.83	15.3601	-2.75038	-0.795786	0.600251
1253.18	-37401.3	-9209.65	15.3123	-2.84283	-0.816382	0.744544
1253.19	-37401.2	-9209.42	15.2622	-2.92434	-0.83627	0.891574
1253.21	-37401	-9209.19	15.2129	-2.9911	-0.852591	1.06079
1253.23	-37400.9	-9209.02	15.1602	-3.04675	-0.868548	1.31253
1253.25	-37400.7	-9208.79	15.1052	-3.1013	-0.882416	1.63812
1253.26	-37400.5	-9208.56	15.0567	-3.14999	-0.894308	1.96011
1253.28	-37400.4	-9208.38	15.0039	-3.19255	-0.904419	2.24779
1253.3	-37400.3	-9208.16	14.9462	-3.22355	-0.913942	2.47338
1253.31	-37400.1	-9207.93	14.8917	-3.2465	-0.917358	2.63387
1253.33	-37400	-9207.76	14.8367	-3.26567	-0.915262	2.76393
1253.35	-37399.8	-9207.53	14.7817	-3.27904	-0.910988	2.86192
1253.36	-37399.7	-9207.32	14.7271	-3.2891	-0.911199	2.92994
1253.38	-37399.6	-9207.15	14.6697	-3.29536	-0.915515	2.9837
1253.4	-37399.4	-9206.91	14.6149	-3.30054	-0.917166	3.02339
1253.42	-37399.3	-9206.7	14.5627	-3.30552	-0.914891	3.0526
1253.43	-37399.2	-9206.52	14.5047	-3.30894	-0.911229	3.07621
1253.45	-37399	-9206.29	14.4463	-3.31024	-0.907749	3.09259
1253.47	-37398.9	-9206.1	14.3901	-3.30994	-0.904844	3.10366
1253.48	-37398.7	-9205.92	14.3331	-3.31001	-0.898912	3.11153
1253.5	-37398.6	-9205.69	14.2787	-3.31	-0.891853	3.11656
1253.52	-37398.5	-9205.49	14.2264	-3.31	-0.885448	3.12076
1253.53	-37398.3	-9205.32	14.1675	-3.31	-0.878022	3.13331
1253.55	-37398.2	-9205.08	14.1098	-3.31	-0.874199	3.16191
1253.57	-37398.1	-9204.9	14.0534	-3.31002	-0.868448	3.21842
1253.59	-37397.9	-9204.72	13.9965	-3.30995	-0.861201	3.3151
1253.6	-37397.8	-9204.49	13.9425	-3.31021	-0.854511	3.43774
1253.62	-37397.7	-9204.3	13.8899	-3.30735	-0.847817	3.5722
1253.64	-37397.5	-9204.12	13.8304	-3.30378	-0.840989	3.71295
1253.65	-37397.4	-9203.9	13.7732	-3.30019	-0.831169	3.83572
1253.67	-37397.3	-9203.72	13.7167	-3.30012	-0.821387	3.93761
1253.69	-37397.2	-9203.54	13.6599	-3.2969	-0.807494	4.027
1253.7	-37397	-9203.31	13.6064	-3.29355	-0.794185	4.09354
1253.72	-37396.9	-9203.14	13.5534	-3.29009	-0.777691	4.14838
1253.74	-37396.8	-9202.96	13.4933	-3.29	-0.76	4.19608
1253.76	-37396.6	-9202.73	13.4367	-3.28667	-0.74	4.23203
1253.77	-37396.5	-9202.57	13.38	-3.27667	-0.72	4.25599
1253.79	-37396.4	-9202.39	13.3234	-3.25523	-0.698767	4.26841
1253.81	-37396.3	-9202.16	13.2703	-3.23215	-0.678881	4.27119
1253.82	-37396.2	-9202	13.2167	-3.21188	-0.658648	4.26767
1253.84	-37396	-9201.81	13.1601	-3.1834	-0.633795	4.25871
1253.86	-37395.9	-9201.6	13.1074	-3.15199	-0.610608	4.23768
1253.87	-37395.8	-9201.44	13.0572	-3.09958	-0.587306	4.20294
1253.89	-37395.7	-9201.25	13.0042	-3.03507	-0.566833	4.15355
1253.91	-37395.5	-9201.04	12.9547	-2.97322	-0.550314	4.1079
1253.93	-37395.4	-9200.88	12.9039	-2.92121	-0.528826	4.06864
1253.94	-37395.3	-9200.7	12.8518	-2.87149	-0.499519	4.03304
1253.96	-37395.2	-9200.49	12.8058	-2.81572	-0.469933	3.99471
1253.98	-37395.1	-9200.33	12.759	-2.74542	-0.444661	3.94565
1253.99	-37395	-9200.15	12.7137	-2.66778	-0.423975	3.88961
1254.01	-37394.8	-9199.94	12.6708	-2.60307	-0.404719	3.84365
1254.03	-37394.7	-9199.78	12.6266	-2.55179	-0.388974	3.80756
1254.04	-37394.6	-9199.6	12.5808	-2.5041	-0.37539	3.78128
1254.06	-37394.5	-9199.4	12.5392	-2.46177	-0.361325	3.75915
1254.08	-37394.4	-9199.25	12.4984	-2.41695	-0.342907	3.73477
1254.1	-37394.3	-9199.05	12.4566	-2.37252	-0.320494	3.7051
1254.11	-37394.1	-9198.86	12.417	-2.32551	-0.297019	3.66964
1254.13	-37394	-9198.72	12.3768	-2.26172	-0.273947	3.62256
1254.15	-37393.9	-9198.52	12.3407	-2.18949	-0.256247	3.56887
1254.16	-37393.8	-9198.33	12.3067	-2.1238	-0.244957	3.52022
