# Supplementary material for: Extraction of driving behavior primitives considering driver expectation and vehicle dynamics
Source: PLoS One. 2025 Dec 31;20(12):e0340123. doi: 10.1371/journal.pone.0340123 (PMC12755792; doi:10.1371/journal.pone.0340123)
Supplement: S2 File — The dataset utilized in this study is organized into two main folders, categorizing driving scenarios into straight driving and turning maneuvers. These folders contain the raw, unprocessed behavioral data. For a detailed description of the variables and format within the.xlsx files, please refer to the accompanying readme.txt file. (ZIP) [file pone.0340123.s002.zip › DataSetForPimitiveExaction-2/turning/g10_w_22.xlsx]

## Sheet: Sheet1
1395.08	-36461.9	-8154.42	15.7481	-1.77233	-0.263977	-0.910914
1395.09	-36461.7	-8154.27	15.7236	-1.80745	-0.267991	-0.860758
1395.11	-36461.5	-8154.09	15.6954	-1.864	-0.275959	-0.803288
1395.13	-36461.3	-8153.89	15.6681	-1.92512	-0.286976	-0.750205
1395.14	-36461.1	-8153.73	15.6383	-1.98096	-0.300858	-0.707036
1395.16	-36460.9	-8153.55	15.6093	-2.01861	-0.314827	-0.671309
1395.18	-36460.7	-8153.36	15.5806	-2.04413	-0.327843	-0.643557
1395.2	-36460.5	-8153.2	15.5524	-2.06474	-0.342239	-0.61774
1395.21	-36460.3	-8153.02	15.5208	-2.09131	-0.362831	-0.58733
1395.23	-36460.1	-8152.83	15.4902	-2.12616	-0.395343	-0.548962
1395.25	-36459.9	-8152.68	15.4552	-2.17423	-0.447423	-0.499687
1395.26	-36459.7	-8152.49	15.422	-2.21941	-0.506649	-0.450073
1395.28	-36459.5	-8152.3	15.3931	-2.26036	-0.554911	-0.40485
1395.3	-36459.3	-8152.16	15.3604	-2.31336	-0.605546	-0.348813
1395.31	-36459.1	-8151.96	15.324	-2.38035	-0.665365	-0.281392
1395.33	-36458.9	-8151.78	15.2871	-2.44719	-0.723475	-0.212872
1395.35	-36458.8	-8151.63	15.2513	-2.49778	-0.780363	-0.155784
1395.37	-36458.5	-8151.43	15.2151	-2.5308	-0.834269	-0.117014
1395.38	-36458.4	-8151.26	15.1786	-2.55065	-0.89192	-0.0887093
1395.4	-36458.2	-8151.11	15.1404	-2.57989	-0.948837	-0.0424973
1395.42	-36458	-8150.91	15.1026	-2.6168	-0.998456	0.0248964
1395.43	-36457.8	-8150.74	15.067	-2.65533	-1.05311	0.0985581
1395.45	-36457.6	-8150.59	15.0256	-2.67905	-1.10838	0.186328
1395.47	-36457.4	-8150.39	14.9873	-2.69529	-1.15572	0.285434
1395.48	-36457.2	-8150.22	14.949	-2.70917	-1.18733	0.407296
1395.5	-36457.1	-8150.07	14.9065	-2.72593	-1.2247	0.548043
1395.52	-36456.8	-8149.87	14.8659	-2.74041	-1.25381	0.689959
1395.54	-36456.7	-8149.7	14.8263	-2.75357	-1.28524	0.835956
1395.55	-36456.5	-8149.55	14.7841	-2.7652	-1.31765	1.00571
1395.57	-36456.3	-8149.35	14.7436	-2.77009	-1.35294	1.16645
1395.59	-36456.1	-8149.19	14.704	-2.76716	-1.39552	1.3137
1395.6	-36456	-8149.03	14.6616	-2.76663	-1.43859	1.46547
1395.62	-36455.8	-8148.83	14.6213	-2.76649	-1.4737	1.62018
1395.64	-36455.6	-8148.68	14.5815	-2.7697	-1.4939	1.77621
1395.65	-36455.4	-8148.52	14.5391	-2.77004	-1.52199	1.93955
1395.67	-36455.2	-8148.32	14.499	-2.77	-1.53589	2.08744
1395.69	-36455.1	-8148.16	14.459	-2.76998	-1.5525	2.23578
1395.71	-36454.9	-8148	14.42	-2.77	-1.56667	2.39869
1395.72	-36454.7	-8147.8	14.38	-2.76667	-1.6	2.54466
1395.74	-36454.5	-8147.65	14.34	-2.76333	-1.62667	2.67538
1395.76	-36454.4	-8147.49	14.2976	-2.76333	-1.66209	2.78465
1395.77	-36454.2	-8147.29	14.2577	-2.76343	-1.69529	2.86781
1395.79	-36454	-8147.14	14.2175	-2.76295	-1.7285	2.92221
1395.81	-36453.9	-8146.98	14.1751	-2.7522	-1.75161	2.96351
1395.82	-36453.7	-8146.78	14.1354	-2.74607	-1.75702	2.98868
1395.84	-36453.5	-8146.63	14.0951	-2.74349	-1.75571	3.01372
1395.86	-36453.3	-8146.47	14.0526	-2.7472	-1.74557	3.03501
1395.88	-36453.2	-8146.27	14.0136	-2.75127	-1.74236	3.05158
1395.89	-36453	-8146.12	13.9762	-2.75661	-1.73064	3.06416
1395.91	-36452.8	-8145.95	13.9336	-2.75286	-1.7182	3.07147
1395.93	-36452.7	-8145.76	13.8941	-2.74708	-1.71039	3.07056
1395.94	-36452.5	-8145.62	13.8534	-2.7357	-1.69219	3.06908
1395.96	-36452.4	-8145.44	13.8113	-2.7361	-1.66814	3.06787
1395.98	-36452.2	-8145.25	13.7718	-2.7331	-1.63945	3.07002
1395.99	-36452	-8145.11	13.7309	-2.73258	-1.62243	3.06953
1396.01	-36451.9	-8144.94	13.6889	-2.72906	-1.60789	3.06748
1396.03	-36451.7	-8144.75	13.6495	-2.72398	-1.59844	3.06489
1396.05	-36451.6	-8144.61	13.6081	-2.72029	-1.59366	3.06329
1396.06	-36451.4	-8144.43	13.5678	-2.71538	-1.58201	3.05935
1396.08	-36451.2	-8144.25	13.5309	-2.70278	-1.56404	3.05099
1396.1	-36451.1	-8144.11	13.4891	-2.68895	-1.54254	3.03937
1396.11	-36450.9	-8143.93	13.4476	-2.6786	-1.5226	3.03495
1396.13	-36450.7	-8143.74	13.4078	-2.69018	-1.50105	3.03844
1396.15	-36450.6	-8143.61	13.3684	-2.69879	-1.48776	3.04641
1396.16	-36450.4	-8143.42	13.3285	-2.70299	-1.47964	3.04899
1396.18	-36450.3	-8143.24	13.2908	-2.69783	-1.47242	3.04743
1396.2	-36450.2	-8143.11	13.2511	-2.69455	-1.45742	3.04508
1396.22	-36450	-8142.92	13.2094	-2.69564	-1.44161	3.04201
1396.23	-36449.8	-8142.75	13.1703	-2.69001	-1.42937	3.03568
1396.25	-36449.7	-8142.61	13.1279	-2.67982	-1.41297	3.02586
1396.27	-36449.5	-8142.42	13.0895	-2.67592	-1.39614	3.01882
1396.28	-36449.4	-8142.26	13.0509	-2.67697	-1.37599	3.01601
1396.3	-36449.3	-8142.11	13.0116	-2.67518	-1.34667	3.01305
1396.32	-36449.1	-8141.92	12.9712	-2.66585	-1.31237	3.00937
1396.33	-36448.9	-8141.76	12.9366	-2.66006	-1.28381	3.00175
1396.35	-36448.9	-8141.67	12.8991	-2.64223	-1.23721	2.99931
1396.37	-36448.7	-8141.45	12.8567	-2.65078	-1.17974	2.99539
1396.39	-36448.5	-8141.26	12.8136	-2.64391	-1.12839	2.9934
1396.4	-36448.4	-8141.12	12.7704	-2.63118	-1.10753	2.97437
1396.42	-36448.2	-8140.93	12.7332	-2.58616	-1.10431	2.94786
1396.44	-36448.1	-8140.78	12.6938	-2.54066	-1.0951	2.92321
1396.45	-36447.9	-8140.63	12.6545	-2.48887	-1.08748	2.90554
1396.47	-36447.8	-8140.44	12.6175	-2.39286	-1.08046	2.89645
1396.49	-36447.6	-8140.3	12.5838	-2.27875	-1.07996	2.88811
1396.5	-36447.5	-8140.15	12.5518	-2.13781	-1.07711	2.89267
1396.52	-36447.3	-8139.96	12.5216	-2.02026	-1.06721	2.90163
1396.54	-36447.2	-8139.82	12.495	-1.88289	-1.06034	2.89861
1396.56	-36447.1	-8139.67	12.4667	-1.70667	-1.05667	2.86819
1396.57	-36446.9	-8139.48	12.4433	-1.54333	-1.06333	2.82135
1396.59	-36446.8	-8139.33	12.42	-1.40333	-1.07	2.76144
1396.61	-36446.7	-8139.18	12.3989	-1.24741	-1.07723	2.67857
1396.62	-36446.5	-8138.99	12.3825	-1.0905	-1.08711	2.57524
1396.64	-36446.4	-8138.85	12.3693	-0.923442	-1.0939	2.45773
1396.66	-36446.3	-8138.7	12.3588	-0.762002	-1.10411	2.32818
1396.67	-36446.1	-8138.51	12.3491	-0.616402	-1.10707	2.20425
1396.69	-36446	-8138.37	12.3425	-0.464185	-1.10996	2.06872
1396.71	-36445.9	-8138.22	12.3357	-0.292886	-1.10573	1.91763
1396.73	-36445.7	-8138.03	12.3331	-0.134912	-1.10357	1.78164
1396.74	-36445.6	-8137.91	12.3337	-0.00852845	-1.09632	1.66067
1396.76	-36445.5	-8137.78	12.3373	0.0995405	-1.06451	1.5638
1396.78	-36445.3	-8137.53	12.3408	0.178168	-1.03673	1.48063
1396.79	-36445.2	-8137.41	12.344	0.240608	-1.02461	1.42687
1396.81	-36445.1	-8137.24	12.3484	0.273455	-1.04024	1.38239
1396.83	-36444.9	-8137.06	12.3553	0.310177	-1.04363	1.35344
1396.84	-36444.8	-8136.92	12.3621	0.336117	-1.03535	1.32743
1396.86	-36444.7	-8136.75	12.3691	0.351754	-1.01029	1.30961
1396.88	-36444.5	-8136.57	12.3756	0.363681	-0.98569	1.29755
1396.9	-36444.4	-8136.43	12.3825	0.37382	-0.966341	1.28557
1396.91	-36444.3	-8136.26	12.3896	0.383355	-0.942754	1.2745
1396.93	-36444.1	-8136.08	12.3957	0.388197	-0.905554	1.26602
1396.95	-36444	-8135.94	12.4043	0.391427	-0.856422	1.26046
1396.96	-36443.9	-8135.77	12.4136	0.394872	-0.817414	1.25646
1396.98	-36443.7	-8135.59	12.4197	0.398469	-0.792327	1.25381
1397	-36443.6	-8135.46	12.4267	0.40031	-0.768244	1.2517
1397.01	-36443.5	-8135.27	12.4335	0.399661	-0.744734	1.24901
1397.03	-36443.3	-8135.1	12.4402	0.401528	-0.717858	1.24472
1397.05	-36443.2	-8134.96	12.4468	0.405197	-0.688095	1.23804
1397.07	-36443.1	-8134.78	12.456	0.408912	-0.660398	1.23247
1397.08	-36442.9	-8134.61	12.4642	0.410227	-0.637676	1.22889
1397.1	-36442.8	-8134.46	12.4708	0.409948	-0.619266	1.22633
1397.12	-36442.7	-8134.28	12.4777	0.410014	-0.604217	1.22346
1397.13	-36442.5	-8134.11	12.4842	0.409996	-0.592297	1.22003
1397.15	-36442.4	-8133.97	12.4913	0.410002	-0.572736	1.21734
1397.17	-36442.3	-8133.78	12.4978	0.409995	-0.556562	1.21587
1397.18	-36442.1	-8133.61	12.5067	0.41002	-0.545916	1.21565
1397.2	-36442	-8133.47	12.5178	0.409937	-0.538496	1.2157
1397.22	-36441.9	-8133.28	12.5253	0.410247	-0.527417	1.21568
1397.24	-36441.7	-8133.11	12.5317	0.407582	-0.506107	1.21569
1397.25	-36441.6	-8132.96	12.5388	0.403984	-0.478662	1.21568
1397.27	-36441.5	-8132.77	12.5455	0.400361	-0.448079	1.21572
1397.29	-36441.3	-8132.61	12.5522	0.399963	-0.426361	1.21495
1397.3	-36441.2	-8132.46	12.559	0.399861	-0.411156	1.21185
1397.32	-36441.1	-8132.26	12.5689	0.402888	-0.406721	1.20662
1397.34	-36441	-8132.12	12.5759	0.40624	-0.406621	1.20006
1397.35	-36440.8	-8131.96	12.5829	0.409873	-0.406738	1.19519
1397.37	-36440.7	-8131.76	12.5896	0.410053	-0.403616	1.19288
1397.39	-36440.6	-8131.61	12.5963	0.409914	-0.397194	1.19184
1397.41	-36440.4	-8131.45	12.6033	0.413333	-0.386667	1.18736
1397.42	-36440.3	-8131.25	12.61	0.42	-0.376667	1.17538
1397.44	-36440.2	-8131.1	12.62	0.436667	-0.366667	1.14706
1397.46	-36440	-8130.94	12.6306	0.490837	-0.363286	1.08954
1397.47	-36439.9	-8130.75	12.6406	0.575634	-0.363338	1.00642
1397.49	-36439.8	-8130.6	12.6506	0.68769	-0.363363	0.896812
1397.51	-36439.6	-8130.44	12.6614	0.830139	-0.36307	0.761406
1397.52	-36439.5	-8130.24	12.6751	0.969993	-0.3597	0.623297
1397.54	-36439.4	-8130.09	12.6923	1.11334	-0.355767	0.485877
1397.56	-36439.2	-8129.93	12.7137	1.24463	-0.344627	0.354506
1397.58	-36439.1	-8129.73	12.7333	1.35052	-0.335369	0.250046
1397.59	-36439	-8129.57	12.7542	1.43729	-0.328697	0.163072
1397.61	-36438.8	-8129.4	12.7789	1.50338	-0.322305	0.0924677
1397.63	-36438.7	-8129.21	12.8026	1.55007	-0.319053	0.0444066
1397.64	-36438.6	-8129.07	12.83	1.58825	-0.31687	0.00729165
1397.66	-36438.4	-8128.89	12.8582	1.61768	-0.321873	-0.0221752
1397.68	-36438.3	-8128.69	12.8835	1.63892	-0.328589	-0.0453761
1397.69	-36438.2	-8128.55	12.908	1.65354	-0.335544	-0.06424
1397.71	-36438	-8128.37	12.9364	1.66336	-0.341598	-0.0800185
1397.73	-36437.9	-8128.17	12.9625	1.67398	-0.344103	-0.0904222
1397.75	-36437.8	-8128.03	12.99	1.68162	-0.349207	-0.0986537
1397.76	-36437.6	-8127.84	13.0179	1.68518	-0.354716	-0.103913
1397.78	-36437.5	-8127.65	13.0441	1.68534	-0.359883	-0.107459
1397.8	-36437.4	-8127.5	13.0717	1.68435	-0.372114	-0.111083
1397.81	-36437.2	-8127.31	13.0994	1.68716	-0.387942	-0.113718
1397.83	-36437.1	-8127.12	13.1257	1.68653	-0.403212	-0.116494
1397.85	-36437	-8126.97	13.1533	1.68672	-0.416454	-0.11924
1397.86	-36436.8	-8126.78	13.181	1.68658	-0.431557	-0.122248
1397.88	-36436.7	-8126.59	13.2072	1.68698	-0.451516	-0.123886
1397.9	-36436.5	-8126.44	13.235	1.68499	-0.477946	-0.123778
1397.92	-36436.4	-8126.24	13.2624	1.68137	-0.507734	-0.121884
1397.93	-36436.3	-8126.05	13.2892	1.67777	-0.536447	-0.119482
1397.95	-36436.1	-8125.9	13.3145	1.67646	-0.559269	-0.11845
1397.97	-36436	-8125.7	13.3405	1.67674	-0.581551	-0.120007
1397.98	-36435.8	-8125.51	13.3671	1.67658	-0.606104	-0.122499
1398	-36435.7	-8125.36	13.395	1.67692	-0.641086	-0.123335
1398.02	-36435.6	-8125.15	13.4223	1.67449	-0.682213	-0.121745
1398.03	-36435.4	-8124.97	13.4486	1.67093	-0.718338	-0.118578
1398.05	-36435.3	-8124.82	13.4767	1.66758	-0.762848	-0.11591
1398.07	-36435.2	-8124.6	13.5039	1.66378	-0.801524	-0.114491
1398.09	-36435	-8124.43	13.5301	1.66348	-0.840664	-0.114444
1398.1	-36434.9	-8124.26	13.5586	1.66074	-0.877311	-0.113507
1398.12	-36434.7	-8124.05	13.5825	1.6572	-0.911109	-0.112468
1398.14	-36434.6	-8123.87	13.6084	1.65401	-0.941083	-0.110371
1398.15	-36434.5	-8123.7	13.6367	1.65026	-0.975796	-0.109053
1398.17	-36434.3	-8123.48	13.6636	1.64993	-1.00955	-0.107928
1398.19	-36434.2	-8123.31	13.6901	1.65003	-1.04019	-0.10781
1398.2	-36434.1	-8123.14	13.7184	1.64997	-1.06231	-0.107869
1398.22	-36433.9	-8122.92	13.7451	1.65009	-1.07887	-0.106844
1398.24	-36433.8	-8122.75	13.7717	1.64689	-1.10186	-0.104755
1398.26	-36433.7	-8122.57	13.8	1.64333	-1.12667	-0.101307
1398.27	-36433.5	-8122.35	13.8267	1.64	-1.15	-0.0991285
1398.29	-36433.4	-8122.18	13.85	1.64	-1.17	-0.0969499
1398.31	-36433.2	-8122	13.8749	1.63643	-1.20195	-0.0945972
1398.32	-36433.1	-8121.77	13.9016	1.63316	-1.23551	-0.0913336
1398.34	-36433	-8121.61	13.9283	1.62976	-1.2757	-0.0892277
1398.36	-36432.8	-8121.41	13.9563	1.6265	-1.31459	-0.0882034
1398.37	-36432.7	-8121.2	13.9795	1.6267	-1.35482	-0.0881848
1398.39	-36432.6	-8121.03	14.0067	1.62669	-1.39435	-0.0869497
1398.41	-36432.4	-8120.83	14.0349	1.62642	-1.42407	-0.0843196
1398.43	-36432.3	-8120.61	14.0609	1.62221	-1.43834	-0.0797982
1398.44	-36432.1	-8120.44	14.0842	1.61583	-1.45499	-0.0755394
1398.46	-36432	-8120.25	14.1095	1.61249	-1.49824	-0.0724955
1398.48	-36431.8	-8120.02	14.1362	1.6097	-1.54787	-0.0719458
1398.49	-36431.7	-8119.85	14.1634	1.6102	-1.5883	-0.0715504
1398.51	-36431.6	-8119.65	14.1905	1.60926	-1.61843	-0.0688265
1398.53	-36431.4	-8119.42	14.214	1.60569	-1.65041	-0.0653129
1398.54	-36431.3	-8119.26	14.2417	1.60211	-1.6943	-0.0629316
1398.56	-36431.2	-8119.04	14.2698	1.59989	-1.74296	-0.0632659
1398.58	-36431	-8118.82	14.2951	1.59917	-1.78368	-0.0630697
1398.6	-36430.9	-8118.66	14.3185	1.59545	-1.81796	-0.0608374
1398.61	-36430.8	-8118.44	14.3443	1.59144	-1.85107	-0.0584427
1398.63	-36430.6	-8118.22	14.3708	1.59108	-1.88955	-0.0591067
1398.65	-36430.5	-8118.05	14.3985	1.59359	-1.92985	-0.061061
1398.66	-36430.4	-8117.83	14.4248	1.5938	-1.95403	-0.0615126
1398.68	-36430.2	-8117.61	14.4475	1.59051	-1.95704	-0.058507
1398.7	-36430.1	-8117.44	14.4714	1.58468	-1.94495	-0.0544118
1398.71	-36430	-8117.21	14.4974	1.5814	-1.93318	-0.0508281
1398.73	-36429.8	-8116.99	14.5239	1.57965	-1.93468	-0.0494949
1398.75	-36429.7	-8116.82	14.5519	1.58033	-1.95354	-0.048485
1398.77	-36429.6	-8116.58	14.5775	1.57823	-1.98448	-0.0467615
1398.78	-36429.4	-8116.37	14.6002	1.57477	-2.01527	-0.0442895
1398.8	-36429.3	-8116.19	14.6244	1.57093	-2.05422	-0.0433552
1398.82	-36429.2	-8115.94	14.6506	1.57006	-2.10002	-0.0442813
1398.83	-36429	-8115.74	14.677	1.5681	-2.14707	-0.0449426
1398.85	-36428.9	-8115.56	14.7053	1.56441	-2.19168	-0.0432454
1398.87	-36428.8	-8115.31	14.7301	1.56061	-2.22747	-0.040938
1398.88	-36428.6	-8115.1	14.7529	1.56021	-2.2582	-0.0386793
1398.9	-36428.5	-8114.91	14.7776	1.55742	-2.28481	-0.0373037
1398.92	-36428.4	-8114.67	14.801	1.55649	-2.305	-0.0360509
1398.94	-36428.2	-8114.46	14.8268	1.55666	-2.32986	-0.0366925
1398.95	-36428.1	-8114.27	14.855	1.55684	-2.35866	-0.0379238
1398.97	-36428	-8114.01	14.8823	1.55408	-2.38077	-0.0390903
1398.99	-36427.8	-8113.81	14.9058	1.55035	-2.38959	-0.0392468
1399	-36427.7	-8113.62	14.9304	1.54994	-2.39003	-0.0392115
1399.02	-36427.6	-8113.36	14.954	1.55003	-2.39014	-0.0392123
1399.04	-36427.5	-8113.16	14.9772	1.54994	-2.38714	-0.0392334
1399.05	-36427.3	-8112.95	15.0018	1.55012	-2.38353	-0.0391793
1399.07	-36427.2	-8112.69	15.0284	1.54677	-2.38019	-0.0402642
1399.09	-36427.1	-8112.5	15.055	1.54676	-2.37689	-0.0403017
1399.11	-36427	-8112.29	15.0833	1.54333	-2.37333	-0.040305
1399.12	-36426.8	-8112.03	15.1067	1.54333	-2.37333	-0.0392157
1399.14	-36426.7	-8111.83	15.13	1.54	-2.37667	-0.0424837
1399.16	-36426.6	-8111.62	15.1548	1.54003	-2.38355	-0.0496671
1399.17	-36426.4	-8111.36	15.178	1.53999	-2.38328	-0.0666734
1399.19	-36426.3	-8111.16	15.2014	1.54	-2.37939	-0.0996653
1399.21	-36426.2	-8110.94	15.2264	1.54	-2.36048	-0.157809
1399.22	-36426.1	-8110.67	15.2531	1.54	-2.33338	-0.226709
1399.24	-36425.9	-8110.48	15.28	1.54	-2.3072	-0.314538
1399.26	-36425.8	-8110.25	15.3078	1.54	-2.28677	-0.429661
1399.28	-36425.7	-8109.99	15.3306	1.54	-2.27071	-0.566444
1399.29	-36425.6	-8109.8	15.3543	1.54001	-2.24721	-0.715971
1399.31	-36425.4	-8109.57	15.379	1.53995	-2.2024	-0.866057
1399.33	-36425.3	-8109.3	15.402	1.54019	-2.15515	-0.983453
1399.34	-36425.2	-8109.1	15.4258	1.53926	-2.11132	-1.07362
1399.36	-36425.1	-8108.87	15.4502	1.53635	-2.08162	-1.13741
1399.38	-36424.9	-8108.61	15.4741	1.53654	-2.04985	-1.17757
1399.39	-36424.8	-8108.41	15.5016	1.53758	-2.00444	-1.2126
1399.41	-36424.7	-8108.16	15.5298	1.54041	-1.94618	-1.24314
1399.43	-36424.6	-8107.91	15.555	1.53983	-1.89071	-1.26689
1399.45	-36424.5	-8107.71	15.5787	1.54028	-1.83068	-1.28437
1399.46	-36424.3	-8107.46	15.6032	1.53866	-1.77062	-1.29608
1399.48	-36424.2	-8107.21	15.6261	1.53638	-1.71693	-1.30317
1399.5	-36424.1	-8107.01	15.6502	1.53649	-1.66123	-1.30782
1399.51	-36424	-8106.75	15.6745	1.53811	-1.60764	-1.30984
1399.53	-36423.8	-8106.49	15.6975	1.54062	-1.55865	-1.30815
1399.55	-36423.7	-8106.29	15.7214	1.53856	-1.51696	-1.30392
1399.56	-36423.6	-8106.03	15.7474	1.53456	-1.47338	-1.29972
1399.58	-36423.5	-8105.78	15.7739	1.53312	-1.43227	-1.29775
1399.6	-36423.4	-8105.57	15.8019	1.5333	-1.3905	-1.29688
1399.62	-36423.2	-8105.3	15.8275	1.53368	-1.35241	-1.29512
1399.63	-36423.1	-8105.06	15.8501	1.53132	-1.3242	-1.29265
1399.65	-36423	-8104.86	15.8746	1.52975	-1.29761	-1.29174
1399.67	-36422.9	-8104.58	15.8986	1.53007	-1.28146	-1.29259
1399.68	-36422.8	-8104.34	15.9216	1.52998	-1.26169	-1.29383
1399.7	-36422.7	-8104.13	15.9461	1.53	-1.22333	-1.29419
1399.72	-36422.5	-8103.85	15.9699	1.53	-1.17731	-1.29404
1399.73	-36422.4	-8103.61	15.9929	1.52999	-1.12967	-1.29476
1399.75	-36422.3	-8103.4	16.0176	1.53002	-1.08906	-1.29672
1399.77	-36422.2	-8103.12	16.0409	1.52993	-1.04908	-1.29992
1399.79	-36422	-8102.88	16.0671	1.53028	-1.01259	-1.30242
1399.8	-36421.9	-8102.66	16.0922	1.52737	-0.968206	-1.30381
1399.82	-36421.8	-8102.37	16.1189	1.52395	-0.924374	-1.30395
1399.84	-36421.7	-8102.14	16.1423	1.52038	-0.878332	-1.30391
1399.85	-36421.6	-8101.92	16.1701	1.51994	-0.832049	-1.30392
1399.87	-36421.4	-8101.63	16.1941	1.52002	-0.787907	-1.30391
1399.89	-36421.3	-8101.4	16.2171	1.51999	-0.753784	-1.30395
1399.9	-36421.2	-8101.18	16.2419	1.52001	-0.721676	-1.30745
1399.92	-36421.1	-8100.89	16.2653	1.51997	-0.695142	-1.33711
1399.94	-36421	-8100.66	16.2886	1.5201	-0.658833	-1.40396
1399.96	-36420.9	-8100.43	16.3133	1.51667	-0.626667	-1.52288
1399.97	-36420.7	-8100.13	16.3367	1.51333	-0.603333	-1.66449
1399.99	-36420.6	-8099.91	16.36	1.51	-0.59	-1.82898
1400.01	-36420.5	-8099.67	16.3848	1.51003	-0.57946	-2.01633
1400.02	-36420.4	-8099.38	16.408	1.50999	-0.573138	-2.19188
1400.04	-36420.2	-8099.16	16.4314	1.51003	-0.573549	-2.36478
1400.06	-36420.1	-8098.92	16.4562	1.50979	-0.581368	-2.55645
1400.07	-36420	-8098.62	16.4794	1.50617	-0.594837	-2.74982
1400.09	-36419.9	-8098.41	16.5029	1.50319	-0.60871	-2.95351
1400.11	-36419.8	-8098.16	16.5276	1.50341	-0.63105	-3.14967
1400.12	-36419.6	-8097.86	16.5507	1.50319	-0.658552	-3.30755
1400.14	-36419.5	-8097.64	16.5743	1.49839	-0.69381	-3.4466
1400.16	-36419.4	-8097.39	16.599	1.48798	-0.736266	-3.58729
1400.18	-36419.3	-8097.1	16.622	1.47549	-0.776618	-3.71276
1400.19	-36419.2	-8096.88	16.6458	1.43836	-0.819868	-3.82096
1400.21	-36419	-8096.62	16.6703	1.37091	-0.856318	-3.8909
1400.23	-36418.9	-8096.34	16.6935	1.29667	-0.884481	-3.91923
1400.24	-36418.8	-8096.11	16.7166	1.21302	-0.911683	-3.91204
1400.26	-36418.7	-8095.84	16.7364	1.08735	-0.939067	-3.87351
1400.28	-36418.5	-8095.56	16.7517	0.941233	-0.959826	-3.80899
1400.3	-36418.4	-8095.34	16.7639	0.774826	-0.97501	-3.72865
1400.31	-36418.3	-8095.07	16.7742	0.626237	-0.98965	-3.64265
1400.33	-36418.2	-8094.79	16.784	0.506994	-1.00853	-3.57165
1400.35	-36418.1	-8094.57	16.7946	0.418499	-1.03582	-3.51655
1400.36	-36418	-8094.28	16.8034	0.36419	-1.06906	-3.48254
1400.38	-36417.8	-8094.01	16.81	0.327153	-1.10194	-3.46323
1400.4	-36417.7	-8093.8	16.8149	0.294728	-1.12608	-3.44638
1400.41	-36417.6	-8093.5	16.8203	0.265042	-1.14128	-3.42697
1400.43	-36417.5	-8093.23	16.825	0.241933	-1.16406	-3.40273
1400.45	-36417.4	-8093.01	16.8305	0.225279	-1.21408	-3.37065
1400.47	-36417.2	-8092.72	16.8353	0.213654	-1.2729	-3.33743
1400.48	-36417.1	-8092.45	16.8405	0.205793	-1.32145	-3.30491
1400.5	-36417	-8092.23	16.8457	0.200563	-1.38113	-3.26569
1400.52	-36416.9	-8091.93	16.8487	0.201799	-1.45703	-3.21558
1400.53	-36416.8	-8091.66	16.8523	0.205492	-1.54281	-3.15291
1400.55	-36416.7	-8091.44	16.8553	0.209201	-1.60702	-3.06967
1400.57	-36416.5	-8091.14	16.8616	0.210166	-1.6456	-2.96955
1400.58	-36416.4	-8090.88	16.8655	0.210043	-1.66655	-2.85609
1400.6	-36416.3	-8090.65	16.8718	0.209708	-1.69799	-2.71637
1400.62	-36416.2	-8090.35	16.8758	0.212681	-1.73007	-2.56418
1400.64	-36416.1	-8090.09	16.8819	0.213416	-1.75933	-2.39925
1400.65	-36416	-8089.86	16.8859	0.213555	-1.79109	-2.20583
1400.67	-36415.9	-8089.55	16.8923	0.210486	-1.82342	-2.01611
1400.69	-36415.8	-8089.31	16.8959	0.209872	-1.86367	-1.82952
1400.7	-36415.7	-8089.06	16.9026	0.210033	-1.8954	-1.63157
1400.72	-36415.5	-8088.75	16.9064	0.209948	-1.94224	-1.45282
1400.74	-36415.4	-8088.52	16.9096	0.210177	-1.96211	-1.29724
1400.75	-36415.3	-8088.27	16.9132	0.206901	-1.97031	-1.1596
1400.77	-36415.2	-8087.96	16.9164	0.203517	-1.95409	-1.05643
1400.79	-36415.1	-8087.71	16.923	0.200208	-1.95034	-0.975816
1400.81	-36415	-8087.47	16.9267	0.196667	-1.93667	-0.913943
1400.82	-36414.9	-8087.16	16.9333	0.193333	-1.92333	-0.863834
1400.84	-36414.8	-8086.92	16.9367	0.19	-1.91	-0.818083
1400.86	-36414.7	-8086.67	16.9437	0.189999	-1.90644	-0.76714
1400.87	-36414.5	-8086.35	16.9468	0.19009	-1.89955	-0.71841
1400.89	-36414.4	-8086.12	16.9502	0.189644	-1.89698	-0.664836
1400.91	-36414.3	-8085.86	16.9536	0.192837	-1.90798	-0.607045
1400.92	-36414.2	-8085.53	16.9548	0.210502	-1.91637	-0.584537
1400.94	-36414.1	-8085.35	16.96	0.0933333	-1.92333	-0.399782
1400.96	-36414	-8085.03	16.96	-0.0266667	-1.91333	-0.227669
1400.98	-36413.9	-8084.79	16.96	-0.176667	-1.89667	-0.0228758
1400.99	-36413.8	-8084.53	16.9599	-0.36109	-1.87885	0.221294
1401.01	-36413.7	-8084.22	16.9564	-0.547506	-1.85894	0.455692
1401.03	-36413.6	-8083.99	16.9493	-0.730811	-1.84228	0.682236
1401.04	-36413.5	-8083.72	16.935	-0.91016	-1.82506	0.906825
1401.06	-36413.4	-8083.42	16.9216	-1.08583	-1.8157	1.1173
1401.08	-36413.3	-8083.18	16.9044	-1.29996	-1.80972	1.33784
1401.09	-36413.2	-8082.91	16.8826	-1.52523	-1.81002	1.56908
1401.11	-36413.1	-8082.6	16.8593	-1.72124	-1.81033	1.76419
1401.13	-36413	-8082.38	16.8354	-1.88033	-1.81407	1.93557
1401.15	-36412.9	-8082.11	16.8063	-2.02603	-1.81711	2.09351
1401.16	-36412.8	-8081.81	16.7762	-2.16311	-1.81582	2.23595
1401.18	-36412.7	-8081.59	16.744	-2.31469	-1.8082	2.37898
1401.2	-36412.6	-8081.32	16.708	-2.47238	-1.79798	2.5329
1401.21	-36412.5	-8081.02	16.6716	-2.60441	-1.79226	2.65792
1401.23	-36412.4	-8080.79	16.6336	-2.70541	-1.78982	2.76309
1401.25	-36412.3	-8080.52	16.5914	-2.78987	-1.79001	2.85197
1401.26	-36412.2	-8080.22	16.5511	-2.86618	-1.79019	2.92683
1401.28	-36412.2	-8079.99	16.5065	-2.9478	-1.78915	3.00165
1401.3	-36412	-8079.72	16.461	-3.02586	-1.78587	3.07205
1401.32	-36412	-8079.43	16.4185	-3.08505	-1.78861	3.12671
1401.33	-36411.9	-8079.21	16.3728	-3.12686	-1.79548	3.16992
1401.35	-36411.8	-8078.92	16.3237	-3.1584	-1.79499	3.20286
1401.37	-36411.7	-8078.64	16.2778	-3.18336	-1.78552	3.22726
1401.38	-36411.6	-8078.42	16.2296	-3.20471	-1.76808	3.24775
1401.4	-36411.5	-8078.14	16.181	-3.21964	-1.7485	3.26383
1401.42	-36411.4	-8077.86	16.1351	-3.23337	-1.73151	3.27114
1401.43	-36411.3	-8077.64	16.0867	-3.23206	-1.71942	3.2661
1401.45	-36411.2	-8077.35	16.0383	-3.21304	-1.71207	3.24885
1401.47	-36411.2	-8077.09	15.9923	-3.19107	-1.69979	3.22699
1401.49	-36411.1	-8076.87	15.9437	-3.16795	-1.68596	3.20058
1401.5	-36411	-8076.58	15.8956	-3.13473	-1.67209	3.16648
1401.52	-36410.9	-8076.32	15.8493	-3.08817	-1.67409	3.11879
1401.54	-36410.8	-8076.09	15.8027	-3.01761	-1.67263	3.04801
1401.55	-36410.7	-8075.8	15.7585	-2.92848	-1.65034	2.96138
1401.57	-36410.7	-8075.55	15.7153	-2.83594	-1.60141	2.8616
1401.59	-36410.6	-8075.34	15.6723	-2.70872	-1.54396	2.73968
1401.6	-36410.5	-8075.05	15.6314	-2.57049	-1.50315	2.60374
1401.62	-36410.4	-8074.79	15.594	-2.42348	-1.46973	2.45605
1401.64	-36410.3	-8074.57	15.558	-2.23933	-1.43736	2.27867
1401.66	-36410.3	-8074.28	15.5265	-2.0478	-1.40681	2.09152
1401.67	-36410.2	-8074.04	15.4997	-1.8562	-1.3778	1.90429
1401.69	-36410.1	-8073.82	15.4715	-1.65811	-1.34034	1.70401
1401.71	-36410	-8073.52	15.4471	-1.46403	-1.30293	1.51339
1401.72	-36410	-8073.29	15.4267	-1.27236	-1.26862	1.33648
1401.74	-36409.9	-8073.06	15.4085	-1.10364	-1.24271	1.1711
1401.76	-36409.8	-8072.77	15.3949	-0.976872	-1.2194	1.04043
1401.77	-36409.7	-8072.54	15.3814	-0.867451	-1.19615	0.937786
1401.79	-36409.6	-8072.25	15.3711	-0.793834	-1.17246	0.855516
1401.81	-36409.6	-8072.02	15.3612	-0.735844	-1.15279	0.796999
1401.83	-36409.5	-8071.8	15.3506	-0.692507	-1.12216	0.74571
1401.84	-36409.4	-8071.5	15.3406	-0.646098	-1.08253	0.701887
1401.86	-36409.3	-8071.27	15.3306	-0.599572	-1.03907	0.655475
1401.88	-36409.3	-8071.04	15.32	-0.546667	-1.00333	0.602397
1401.89	-36409.2	-8070.75	15.3133	-0.493333	-0.976667	0.54793
1401.91	-36409.1	-8070.53	15.3067	-0.436667	-0.953333	0.490196
1401.93	-36409.1	-8070.29	15.303	-0.376612	-0.925152	0.430184
1401.94	-36409	-8069.99	15.2964	-0.323757	-0.901884	0.375913
1401.96	-36408.9	-8069.78	15.2931	-0.269531	-0.875121	0.318864
1401.98	-36408.8	-8069.54	15.2898	-0.19867	-0.850495	0.254842
1402	-36408.8	-8069.25	15.2901	-0.135905	-0.827508	0.191011
1402.01	-36408.7	-8069.04	15.29	-0.0730226	-0.807642	0.131363
1402.03	-36408.6	-8068.79	15.29	-0.0221748	-0.785933	0.0763091
1402.05	-36408.5	-8068.5	15.2899	0.0164633	-0.76271	0.036312
1402.06	-36408.5	-8068.28	15.2904	0.0478249	-0.738496	0.00602198
1402.08	-36408.4	-8068.02	15.2942	0.0676657	-0.710703	-0.0161614
1402.1	-36408.3	-8067.73	15.2976	0.0827401	-0.687929	-0.0306626
1402.11	-36408.3	-8067.52	15.3003	0.092517	-0.664669	-0.0482352
1402.13	-36408.2	-8067.26	15.2998	0.102235	-0.64464	-0.0742712
1402.15	-36408.1	-8066.99	15.3007	0.108931	-0.629096	-0.108004
1402.17	-36408.1	-8066.77	15.3044	0.113641	-0.616689	-0.14434
1402.18	-36408	-8066.51	15.3081	0.114334	-0.606443	-0.182878
1402.2	-36407.9	-8066.24	15.3101	0.116788	-0.596404	-0.222023
1402.22	-36407.8	-8066.03	15.3109	0.117764	-0.578129	-0.27315
1402.23	-36407.8	-8065.76	15.3148	0.120348	-0.545859	-0.331355
1402.25	-36407.7	-8065.48	15.318	0.120148	-0.505353	-0.387157
1402.27	-36407.6	-8065.27	15.3215	0.118811	-0.454952	-0.440523
1402.28	-36407.6	-8065	15.3248	0.115065	-0.402563	-0.491343
1402.3	-36407.5	-8064.73	15.3286	0.111531	-0.354415	-0.539331
1402.32	-36407.4	-8064.52	15.33	0.10975	-0.308979	-0.591501
1402.34	-36407.3	-8064.24	15.3315	0.110071	-0.272582	-0.643848
1402.35	-36407.3	-8063.98	15.3351	0.109976	-0.24771	-0.6952
1402.37	-36407.2	-8063.76	15.3388	0.110025	-0.222388	-0.752677
