# Supplementary material for: Extraction of driving behavior primitives considering driver expectation and vehicle dynamics
Source: PLoS One. 2025 Dec 31;20(12):e0340123. doi: 10.1371/journal.pone.0340123 (PMC12755792; doi:10.1371/journal.pone.0340123)
Supplement: S2 File — The dataset utilized in this study is organized into two main folders, categorizing driving scenarios into straight driving and turning maneuvers. These folders contain the raw, unprocessed behavioral data. For a detailed description of the variables and format within the.xlsx files, please refer to the accompanying readme.txt file. (ZIP) [file pone.0340123.s002.zip › DataSetForPimitiveExaction-2/turning/g10_w_23.xlsx]

## Sheet: Sheet1
1409.59	-36380.1	-7958.55	14.1528	-1.59385	0.181756	2.45537
1409.61	-36380	-7958.29	14.1265	-1.60722	0.190411	2.47916
1409.63	-36380	-7958.05	14.0983	-1.61561	0.204336	2.49647
1409.65	-36379.9	-7957.86	14.0713	-1.62224	0.215028	2.50739
1409.66	-36379.9	-7957.6	14.0448	-1.62651	0.224942	2.51279
1409.68	-36379.8	-7957.37	14.0168	-1.6242	0.23509	2.5107
1409.7	-36379.7	-7957.17	13.9867	-1.61214	0.251441	2.49945
1409.71	-36379.7	-7956.9	13.9599	-1.59207	0.265103	2.48386
1409.73	-36379.6	-7956.68	13.9316	-1.57485	0.279238	2.45915
1409.75	-36379.5	-7956.48	13.9079	-1.53891	0.289519	2.42727
1409.76	-36379.5	-7956.22	13.8849	-1.4941	0.296376	2.37143
1409.78	-36379.4	-7956	13.8567	-1.39667	0.3	2.28214
1409.8	-36379.4	-7955.8	13.8333	-1.27667	0.303333	2.16885
1409.82	-36379.3	-7955.53	13.81	-1.14333	0.306667	2.05011
1409.83	-36379.2	-7955.33	13.7923	-1.027	0.310106	1.93015
1409.85	-36379.2	-7955.13	13.7758	-0.924056	0.309942	1.82134
1409.87	-36379.1	-7954.86	13.7624	-0.800512	0.310124	1.69269
1409.88	-36379	-7954.65	13.745	-0.629818	0.313792	1.5441
1409.9	-36379	-7954.42	13.7369	-0.540503	0.317145	1.45933
1409.92	-36378.9	-7954.18	13.7327	-0.490133	0.320423	1.40644
1409.93	-36378.8	-7953.98	13.726	-0.423646	0.324827	1.34576
1409.95	-36378.8	-7953.77	13.7189	-0.360508	0.331343	1.2868
1409.97	-36378.7	-7953.54	13.7135	-0.320689	0.339984	1.24179
1409.99	-36378.7	-7953.29	13.7089	-0.294245	0.34855	1.2088
1410	-36378.6	-7953.06	13.704	-0.271572	0.356276	1.18437
1410.02	-36378.5	-7952.84	13.6987	-0.252585	0.365947	1.16605
1410.04	-36378.5	-7952.64	13.6934	-0.237908	0.379228	1.15218
1410.05	-36378.4	-7952.42	13.6888	-0.227264	0.394661	1.14243
1410.07	-36378.3	-7952.19	13.6853	-0.220026	0.411403	1.13638
1410.09	-36378.3	-7951.94	13.6822	-0.215148	0.430314	1.13307
1410.1	-36378.2	-7951.71	13.6789	-0.211728	0.451747	1.13177
1410.12	-36378.1	-7951.5	13.6755	-0.209155	0.475063	1.13209
1410.14	-36378.1	-7951.3	13.672	-0.207269	0.49926	1.1344
1410.16	-36378	-7951.09	13.6686	-0.206583	0.522965	1.14011
1410.17	-36378	-7950.85	13.6651	-0.209216	0.5466	1.1504
1410.19	-36377.9	-7950.61	13.6619	-0.219169	0.572772	1.16602
1410.21	-36377.8	-7950.37	13.6586	-0.238824	0.601468	1.18798
1410.22	-36377.8	-7950.16	13.6546	-0.268603	0.629776	1.21748
1410.24	-36377.7	-7949.97	13.6495	-0.306834	0.657018	1.25329
1410.26	-36377.6	-7949.75	13.6432	-0.349617	0.68495	1.29162
1410.27	-36377.6	-7949.51	13.6362	-0.391391	0.712725	1.32938
1410.29	-36377.5	-7949.27	13.6293	-0.425526	0.737178	1.36431
1410.31	-36377.4	-7949.04	13.6227	-0.451105	0.758319	1.39453
1410.33	-36377.4	-7948.83	13.6162	-0.471549	0.77866	1.41847
1410.34	-36377.3	-7948.63	13.6093	-0.486592	0.799313	1.43504
1410.36	-36377.2	-7948.42	13.6014	-0.493087	0.820187	1.44353
1410.38	-36377.2	-7948.18	13.5926	-0.489614	0.840777	1.44312
1410.39	-36377.1	-7947.94	13.5839	-0.475999	0.860337	1.43308
1410.41	-36377	-7947.71	13.5756	-0.45224	0.878371	1.41431
1410.43	-36377	-7947.51	13.5681	-0.418763	0.894622	1.38877
1410.44	-36376.9	-7947.31	13.5614	-0.379458	0.909788	1.3591
1410.46	-36376.8	-7947.09	13.5558	-0.340089	0.925011	1.32836
1410.48	-36376.8	-7946.85	13.5508	-0.305341	0.940566	1.29978
1410.5	-36376.7	-7946.62	13.546	-0.278726	0.956423	1.27624
1410.51	-36376.6	-7946.4	13.5409	-0.259488	0.973448	1.25773
1410.53	-36376.6	-7946.2	13.5355	-0.245214	0.992451	1.24316
1410.55	-36376.5	-7945.99	13.5305	-0.234424	1.01129	1.23203
1410.56	-36376.4	-7945.77	13.5267	-0.226167	1.02702	1.22404
1410.58	-36376.3	-7945.53	13.5235	-0.220271	1.03937	1.21817
1410.6	-36376.3	-7945.3	13.5203	-0.216561	1.04928	1.21336
1410.61	-36376.2	-7945.08	13.5169	-0.213531	1.05934	1.20936
1410.63	-36376.1	-7944.89	13.5134	-0.209823	1.0716	1.20618
1410.65	-36376.1	-7944.68	13.51	-0.206667	1.08333	1.2037
1410.67	-36376	-7944.44	13.5065	-0.205205	1.09233	1.20166
1410.68	-36375.9	-7944.22	13.5031	-0.203139	1.10425	1.19917
1410.7	-36375.8	-7944.03	13.4998	-0.199905	1.12082	1.19589
1410.72	-36375.8	-7943.78	13.4965	-0.200021	1.13044	1.19258
1410.73	-36375.7	-7943.57	13.4929	-0.200017	1.13747	1.18787
1410.75	-36375.6	-7943.37	13.4896	-0.199879	1.14409	1.1807
1410.77	-36375.5	-7943.12	13.4863	-0.19113	1.15087	1.15949
1410.78	-36375.5	-7942.93	13.4827	-0.148763	1.15759	1.10684
1410.8	-36375.4	-7942.72	13.4797	-0.0580006	1.16019	1.02097
1410.82	-36375.3	-7942.47	13.4805	0.0630116	1.15979	0.906742
1410.84	-36375.2	-7942.28	13.484	0.19864	1.16097	0.772666
1410.85	-36375.2	-7942.07	13.488	0.330233	1.16881	0.642362
1410.87	-36375.1	-7941.82	13.4948	0.462514	1.17941	0.508524
1410.89	-36375	-7941.63	13.5034	0.589768	1.18837	0.380592
1410.9	-36374.9	-7941.42	13.5173	0.682278	1.19033	0.270315
1410.92	-36374.9	-7941.16	13.5308	0.761891	1.18906	0.153012
1410.94	-36374.8	-7940.98	13.5448	0.821127	1.18615	0.00968227
1410.95	-36374.7	-7940.77	13.5579	0.858128	1.18744	-0.150165
1410.97	-36374.6	-7940.52	13.5717	0.88604	1.19222	-0.330637
1410.99	-36374.6	-7940.33	13.5854	0.90792	1.19975	-0.50872
1411.01	-36374.5	-7940.11	13.5998	0.92131	1.20494	-0.660628
1411.02	-36374.4	-7939.87	13.6174	0.929978	1.20805	-0.797642
1411.04	-36374.3	-7939.68	13.6346	0.935111	1.21165	-0.90998
1411.06	-36374.2	-7939.45	13.6511	0.938423	1.21473	-0.989026
1411.07	-36374.2	-7939.21	13.6682	0.940261	1.21885	-1.04412
1411.09	-36374.1	-7939.02	13.686	0.939927	1.21867	-1.07971
1411.11	-36374	-7938.8	13.7002	0.940019	1.21516	-1.10332
1411.12	-36373.9	-7938.56	13.7158	0.939995	1.20958	-1.12423
1411.14	-36373.8	-7938.37	13.7333	0.940001	1.20438	-1.14025
1411.16	-36373.7	-7938.14	13.7499	0.94	1.20141	-1.1504
1411.18	-36373.7	-7937.9	13.7653	0.94	1.19815	-1.15727
1411.19	-36373.6	-7937.72	13.7784	0.94	1.19254	-1.1615
1411.21	-36373.5	-7937.48	13.7938	0.940001	1.18568	-1.16268
1411.23	-36373.4	-7937.25	13.8114	0.939995	1.17876	-1.16088
1411.24	-36373.3	-7937.07	13.8289	0.94002	1.1719	-1.15855
1411.26	-36373.2	-7936.82	13.8425	0.939926	1.16542	-1.15649
1411.28	-36373.2	-7936.59	13.859	0.940239	1.15807	-1.1535
1411.29	-36373.1	-7936.41	13.8762	0.937568	1.15403	-1.14844
1411.31	-36373	-7936.16	13.8925	0.93415	1.15057	-1.14277
1411.33	-36372.9	-7935.93	13.9105	0.930481	1.1499	-1.13877
1411.35	-36372.8	-7935.75	13.9242	0.92967	1.15002	-1.13733
1411.36	-36372.7	-7935.49	13.9405	0.932719	1.15001	-1.13719
1411.38	-36372.6	-7935.28	13.955	0.936115	1.14996	-1.13811
1411.4	-36372.6	-7935.09	13.9713	0.942491	1.15017	-1.14111
1411.41	-36372.5	-7934.83	13.988	0.949221	1.14709	-1.1463
1411.43	-36372.4	-7934.62	14.0056	0.956224	1.14361	-1.15322
1411.45	-36372.3	-7934.42	14.0224	0.963065	1.1371	-1.15874
1411.46	-36372.2	-7934.16	14.039	0.966384	1.12757	-1.16417
1411.48	-36372.1	-7933.96	14.0567	0.973333	1.10667	-1.16993
1411.5	-36372	-7933.76	14.0733	0.98	1.08333	-1.17756
1411.52	-36371.9	-7933.5	14.0867	0.99	1.05667	-1.18519
1411.53	-36371.8	-7933.3	14.1043	0.997081	1.02817	-1.1932
1411.55	-36371.7	-7933.1	14.1211	1.00358	0.994664	-1.19857
1411.57	-36371.6	-7932.84	14.1411	1.007	0.957451	-1.20399
1411.58	-36371.6	-7932.63	14.1586	1.01395	0.911674	-1.20867
1411.6	-36371.5	-7932.43	14.1753	1.01706	0.876264	-1.21407
1411.62	-36371.4	-7932.17	14.1921	1.02017	0.846661	-1.21842
1411.63	-36371.3	-7931.97	14.2097	1.01994	0.807018	-1.22282
1411.65	-36371.2	-7931.76	14.2262	1.02002	0.73696	-1.22455
1411.67	-36371.1	-7931.5	14.2431	1.01997	0.663787	-1.22593
1411.69	-36371	-7931.3	14.2607	1.02014	0.594758	-1.23195
1411.7	-36370.9	-7931.09	14.2772	1.01943	0.53105	-1.25206
1411.72	-36370.8	-7930.83	14.2941	1.01596	0.452847	-1.30513
1411.74	-36370.7	-7930.64	14.3117	1.01142	0.366513	-1.39937
1411.75	-36370.6	-7930.41	14.3281	1.00559	0.304584	-1.51491
1411.77	-36370.5	-7930.15	14.3452	1.00142	0.261106	-1.63768
1411.79	-36370.4	-7929.96	14.3627	0.995118	0.21679	-1.76527
1411.8	-36370.3	-7929.74	14.3791	0.992028	0.154819	-1.89598
1411.82	-36370.2	-7929.48	14.3962	0.989854	0.0755663	-2.05095
1411.84	-36370.1	-7929.28	14.4137	0.989228	0.0183325	-2.20977
1411.86	-36370.1	-7929.06	14.4301	0.984107	-0.011946	-2.34531
1411.87	-36369.9	-7928.81	14.4473	0.977163	-0.0434274	-2.4686
1411.89	-36369.9	-7928.61	14.4647	0.969309	-0.072416	-2.58483
1411.91	-36369.8	-7928.37	14.481	0.955542	-0.0904817	-2.68925
1411.92	-36369.7	-7928.12	14.4985	0.916263	-0.101545	-2.77274
1411.94	-36369.6	-7927.93	14.5144	0.82237	-0.112894	-2.80451
1411.96	-36369.5	-7927.69	14.5253	0.682114	-0.117094	-2.7765
1411.97	-36369.4	-7927.44	14.5358	0.516231	-0.118216	-2.70882
1411.99	-36369.3	-7927.25	14.5444	0.355349	-0.1218	-2.63378
1412.01	-36369.2	-7927	14.5491	0.217732	-0.127026	-2.57191
1412.03	-36369.1	-7926.76	14.5502	0.0856942	-0.133963	-2.52301
1412.04	-36369	-7926.56	14.5499	-0.0190516	-0.142997	-2.49272
1412.06	-36368.9	-7926.31	14.5503	-0.0900125	-0.152098	-2.48172
1412.08	-36368.8	-7926.08	14.5479	-0.139768	-0.151557	-2.48466
1412.09	-36368.7	-7925.88	14.5443	-0.167227	-0.147186	-2.49249
1412.11	-36368.6	-7925.62	14.541	-0.189643	-0.146754	-2.49855
1412.13	-36368.5	-7925.38	14.5375	-0.212215	-0.144587	-2.50381
1412.14	-36368.4	-7925.19	14.5341	-0.227672	-0.138181	-2.51312
1412.16	-36368.3	-7924.93	14.5308	-0.235189	-0.133547	-2.53034
1412.18	-36368.2	-7924.7	14.5272	-0.242222	-0.133761	-2.55843
1412.2	-36368.2	-7924.51	14.5242	-0.246356	-0.125838	-2.5929
1412.21	-36368.1	-7924.25	14.5177	-0.246943	-0.109696	-2.62785
1412.23	-36368	-7924.02	14.5137	-0.243848	-0.0945478	-2.66116
1412.25	-36367.9	-7923.83	14.5104	-0.240168	-0.0875078	-2.68406
1412.26	-36367.8	-7923.56	14.507	-0.240123	-0.0755595	-2.70184
1412.28	-36367.7	-7923.34	14.5036	-0.236901	-0.0516465	-2.71601
1412.3	-36367.6	-7923.14	14.497	-0.23354	-0.0246611	-2.72817
1412.31	-36367.5	-7922.88	14.4935	-0.230115	-0.00745746	-2.736
1412.33	-36367.4	-7922.66	14.49	-0.23	0.00333333	-2.74183
1412.35	-36367.3	-7922.46	14.4867	-0.23	0.00666667	-2.7451
1412.37	-36367.2	-7922.19	14.4833	-0.226667	0.0133333	-2.74837
1412.38	-36367.1	-7921.98	14.4798	-0.223108	0.0244415	-2.75179
1412.4	-36367	-7921.78	14.4765	-0.219912	0.0518416	-2.75395
1412.42	-36366.9	-7921.51	14.473	-0.220023	0.0815576	-2.75736
1412.43	-36366.8	-7921.3	14.466	-0.219989	0.101676	-2.76485
1412.45	-36366.7	-7921.09	14.463	-0.220003	0.115498	-2.77848
1412.47	-36366.6	-7920.83	14.4596	-0.219999	0.14433	-2.79513
1412.48	-36366.5	-7920.63	14.4561	-0.22	0.177347	-2.81194
1412.5	-36366.5	-7920.42	14.4528	-0.22	0.188051	-2.82295
1412.52	-36366.4	-7920.15	14.4493	-0.22	0.199241	-2.82997
1412.54	-36366.3	-7919.95	14.446	-0.220002	0.224903	-2.83416
1412.55	-36366.2	-7919.73	14.4419	-0.219991	0.266208	-2.83736
1412.57	-36366.1	-7919.46	14.4355	-0.220035	0.306869	-2.84059
1412.59	-36366	-7919.27	14.4324	-0.219836	0.361933	-2.84211
1412.6	-36365.9	-7919.05	14.429	-0.220705	0.429135	-2.84004
1412.62	-36365.8	-7918.79	14.4256	-0.224404	0.492025	-2.83458
1412.64	-36365.7	-7918.59	14.4221	-0.227998	0.546458	-2.82827
1412.65	-36365.6	-7918.37	14.4188	-0.230455	0.589585	-2.82412
1412.67	-36365.5	-7918.11	14.4157	-0.229296	0.643358	-2.81452
1412.69	-36365.4	-7917.92	14.4106	-0.233709	0.708523	-2.78779
1412.71	-36365.3	-7917.69	14.4052	-0.253175	0.777313	-2.73159
1412.72	-36365.2	-7917.43	14.4007	-0.313142	0.846508	-2.60425
1412.74	-36365.1	-7917.24	14.3936	-0.428682	0.910269	-2.37681
1412.76	-36365	-7917.01	14.3856	-0.565269	0.960069	-2.04879
1412.77	-36364.9	-7916.76	14.3751	-0.695787	1.01009	-1.60364
1412.79	-36364.8	-7916.57	14.3633	-0.820254	1.05952	-1.09404
1412.81	-36364.7	-7916.33	14.3484	-0.960188	1.11118	-0.589174
1412.82	-36364.6	-7916.1	14.3292	-1.13246	1.16545	-0.0887705
1412.84	-36364.5	-7915.91	14.3063	-1.30118	1.21349	0.342645
1412.86	-36364.4	-7915.67	14.283	-1.4374	1.25081	0.677244
1412.88	-36364.3	-7915.43	14.259	-1.56583	1.27844	0.966852
1412.89	-36364.2	-7915.24	14.233	-1.68685	1.30163	1.20979
1412.91	-36364.1	-7915	14.2046	-1.81685	1.32644	1.41855
1412.93	-36364	-7914.77	14.1704	-1.95735	1.35764	1.61975
1412.94	-36364	-7914.58	14.1365	-2.08208	1.38397	1.78684
1412.96	-36363.8	-7914.34	14.1012	-2.17853	1.40274	1.9181
1412.98	-36363.7	-7914.12	14.0626	-2.26124	1.4121	2.03232
1412.99	-36363.6	-7913.93	14.0227	-2.33896	1.41809	2.12842
1413.01	-36363.5	-7913.69	13.9829	-2.41462	1.4291	2.21653
1413.03	-36363.4	-7913.47	13.941	-2.49629	1.45196	2.30541
1413.05	-36363.3	-7913.29	13.8975	-2.56576	1.47656	2.38478
1413.06	-36363.2	-7913.04	13.8548	-2.62628	1.49151	2.47182
1413.08	-36363.1	-7912.83	13.8057	-2.68136	1.49958	2.59227
1413.1	-36363.1	-7912.65	13.7616	-2.71672	1.50003	2.74715
1413.11	-36362.9	-7912.41	13.7186	-2.74363	1.50258	2.92323
1413.13	-36362.8	-7912.2	13.6727	-2.76859	1.50974	3.11752
1413.15	-36362.7	-7912.02	13.6261	-2.79197	1.51007	3.28915
1413.16	-36362.6	-7911.77	13.5795	-2.81807	1.50719	3.44312
1413.18	-36362.5	-7911.58	13.53	-2.85667	1.49333	3.5915
1413.2	-36362.4	-7911.4	13.4833	-2.89667	1.48	3.71678
1413.22	-36362.3	-7911.16	13.4333	-2.93667	1.46	3.82462
1413.23	-36362.2	-7910.97	13.3803	-2.96472	1.43863	3.91765
1413.25	-36362.1	-7910.79	13.3305	-2.98423	1.41153	3.98737
1413.27	-36362	-7910.55	13.2803	-2.99751	1.3779	4.04691
1413.28	-36361.9	-7910.36	13.2272	-3.01116	1.34273	4.09929
1413.3	-36361.8	-7910.18	13.1776	-3.01741	1.31371	4.14044
1413.32	-36361.7	-7909.94	13.1272	-3.02391	1.29052	4.17379
1413.33	-36361.6	-7909.77	13.0742	-3.0273	1.26575	4.20398
1413.35	-36361.5	-7909.58	13.0247	-3.03023	1.24256	4.22584
1413.37	-36361.4	-7909.35	12.974	-3.02993	1.21932	4.24491
1413.39	-36361.3	-7909.18	12.9212	-3.03008	1.1991	4.26064
1413.4	-36361.2	-7908.99	12.8718	-3.02975	1.18284	4.27609
1413.42	-36361.1	-7908.77	12.8209	-3.031	1.16598	4.29672
1413.44	-36361	-7908.6	12.7683	-3.03986	1.14762	4.32829
1413.45	-36360.9	-7908.41	12.7189	-3.05553	1.12742	4.36705
1413.47	-36360.8	-7908.19	12.6678	-3.0756	1.10738	4.40877
1413.49	-36360.7	-7908.02	12.6071	-3.09216	1.08498	4.44747
1413.5	-36360.6	-7907.85	12.5655	-3.10238	1.07132	4.47021
1413.52	-36360.5	-7907.67	12.5375	-3.10582	1.06229	4.4832
1413.54	-36360.4	-7907.46	12.4457	-3.11137	1.02435	4.51329
1413.56	-36360.3	-7907.25	12.4069	-3.11417	1.0085	4.5239
1413.57	-36360.2	-7907.09	12.3504	-3.11785	0.986235	4.53557
1413.59	-36360.1	-7906.9	12.298	-3.12051	0.960971	4.54251
1413.61	-36360	-7906.7	12.2448	-3.11901	0.932589	4.54682
1413.62	-36359.9	-7906.55	12.1899	-3.11547	0.896042	4.54839
1413.64	-36359.8	-7906.35	12.1354	-3.1115	0.860068	4.54929
1413.66	-36359.7	-7906.16	12.0864	-3.11055	0.831611	4.54804
1413.67	-36359.6	-7906.01	12.0351	-3.10595	0.808908	4.54031
1413.69	-36359.5	-7905.81	11.9812	-3.08572	0.79073	4.52055
1413.71	-36359.4	-7905.62	11.9299	-3.05255	0.771745	4.48951
1413.73	-36359.3	-7905.47	11.8781	-3.0056	0.756014	4.42271
1413.74	-36359.2	-7905.28	11.8281	-2.8814	0.745966	4.29626
1413.76	-36359.1	-7905.09	11.7819	-2.67598	0.739739	4.08341
1413.78	-36359.1	-7904.94	11.7366	-2.32818	0.734381	3.76257
1413.79	-36359	-7904.74	11.6994	-1.91931	0.73272	3.38297
1413.81	-36358.9	-7904.57	11.6703	-1.53081	0.736351	3.0176
1413.83	-36358.8	-7904.42	11.6469	-1.17583	0.746637	2.6795
1413.84	-36358.7	-7904.23	11.6289	-0.912632	0.752822	2.41181
1413.86	-36358.6	-7904.05	11.614	-0.713004	0.753796	2.21598
1413.88	-36358.5	-7903.9	11.6052	-0.557565	0.750916	2.05598
1413.9	-36358.4	-7903.71	11.5983	-0.443973	0.749836	1.93735
1413.91	-36358.3	-7903.54	11.5946	-0.35811	0.749828	1.85081
1413.93	-36358.2	-7903.39	11.5882	-0.292519	0.752141	1.78238
1413.95	-36358.1	-7903.19	11.5842	-0.245735	0.7583	1.73362
1413.96	-36358	-7903.02	11.5782	-0.210418	0.76529	1.69724
1413.98	-36357.9	-7902.87	11.5739	-0.183731	0.769672	1.66679
1414	-36357.8	-7902.67	11.5703	-0.16593	0.770087	1.64566
1414.01	-36357.7	-7902.51	11.5701	-0.152103	0.769961	1.63003
1414.03	-36357.6	-7902.36	11.5671	-0.141286	0.77005	1.6159
1414.05	-36357.5	-7902.16	11.5637	-0.130765	0.769818	1.60156
1414.07	-36357.4	-7902.01	11.5602	-0.118135	0.772967	1.56842
1414.08	-36357.3	-7901.85	11.56	-0.0428836	0.776271	1.49295
1414.1	-36357.2	-7901.65	11.5599	0.0812421	0.786126	1.36993
1414.12	-36357.1	-7901.5	11.563	0.249346	0.792917	1.21786
1414.13	-36357	-7901.34	11.57	0.426667	0.8	1.04684
1414.15	-36356.9	-7901.14	11.58	0.576667	0.8	0.898693
1414.17	-36356.8	-7900.99	11.59	0.706667	0.803333	0.770153
1414.18	-36356.7	-7900.83	11.6041	0.81584	0.806888	0.655174
1414.2	-36356.6	-7900.63	11.6175	0.904698	0.810087	0.566057
1414.22	-36356.5	-7900.48	11.6343	0.977355	0.809985	0.490331
1414.24	-36356.4	-7900.32	11.6523	1.03986	0.809947	0.424324
1414.25	-36356.3	-7900.12	11.6721	1.08886	0.810249	0.371079
1414.27	-36356.2	-7899.97	11.6889	1.13535	0.813702	0.32346
1414.29	-36356.1	-7899.79	11.7104	1.17646	0.817761	0.279306
1414.3	-36356	-7899.6	11.7301	1.20886	0.824046	0.243668
1414.32	-36355.9	-7899.45	11.7504	1.23799	0.827745	0.212356
1414.34	-36355.8	-7899.28	11.7714	1.26246	0.834425	0.18338
1414.35	-36355.7	-7899.09	11.7918	1.28432	0.83764	0.160339
1414.37	-36355.6	-7898.95	11.8159	1.30083	0.839632	0.138974
1414.39	-36355.5	-7898.77	11.8403	1.31756	0.835678	0.119792
1414.41	-36355.4	-7898.57	11.8636	1.33102	0.831684	0.101191
1414.42	-36355.3	-7898.43	11.8865	1.34906	0.824635	0.0784952
1414.44	-36355.2	-7898.25	11.907	1.37235	0.816936	0.0493107
1414.46	-36355.1	-7898.06	11.9276	1.3995	0.805508	0.0183028
1414.47	-36355	-7897.91	11.9531	1.42603	0.791851	-0.0131718
1414.49	-36354.8	-7897.73	11.9815	1.44748	0.776577	-0.0414648
1414.51	-36354.7	-7897.54	12.0064	1.46355	0.76015	-0.0646043
1414.52	-36354.6	-7897.39	12.0301	1.47933	0.741335	-0.0866171
1414.54	-36354.5	-7897.21	12.0546	1.49348	0.721565	-0.106755
1414.56	-36354.4	-7897.02	12.0772	1.50355	0.706008	-0.122906
1414.58	-36354.3	-7896.87	12.1031	1.5102	0.686867	-0.136903
1414.59	-36354.2	-7896.68	12.131	1.51509	0.665943	-0.149176
1414.61	-36354.1	-7896.5	12.1575	1.52013	0.645948	-0.160416
1414.63	-36354	-7896.35	12.1834	1.52544	0.627082	-0.171843
1414.64	-36353.9	-7896.15	12.2069	1.52884	0.610028	-0.181889
1414.66	-36353.7	-7895.97	12.232	1.53025	0.59474	-0.189763
1414.68	-36353.7	-7895.81	12.26	1.52994	0.585469	-0.196873
1414.69	-36353.5	-7895.62	12.2878	1.53002	0.579144	-0.204249
1414.71	-36353.4	-7895.44	12.3115	1.53	0.572097	-0.211843
1414.73	-36353.3	-7895.29	12.3382	1.53	0.567448	-0.219929
1414.75	-36353.2	-7895.08	12.3656	1.53	0.565889	-0.226936
1414.76	-36353.1	-7894.91	12.3922	1.53	0.571435	-0.233302
1414.78	-36353	-7894.76	12.4177	1.53	0.575714	-0.240226
1414.8	-36352.8	-7894.55	12.441	1.53	0.58192	-0.246801
1414.81	-36352.8	-7894.37	12.4668	1.52999	0.585742	-0.254022
1414.83	-36352.6	-7894.22	12.495	1.53002	0.592034	-0.26304
1414.85	-36352.5	-7894.01	12.5222	1.52994	0.59861	-0.272015
1414.86	-36352.4	-7893.84	12.5459	1.53024	0.608326	-0.278974
1414.88	-36352.3	-7893.68	12.5703	1.52713	0.61588	-0.283815
1414.9	-36352.2	-7893.46	12.5969	1.52374	0.62271	-0.288124
1414.92	-36352.1	-7893.31	12.6234	1.52025	0.626283	-0.293387
1414.93	-36352	-7893.14	12.6518	1.51995	0.629872	-0.30023
1414.95	-36351.8	-7892.92	12.6753	1.5201	0.630036	-0.307779
1414.97	-36351.7	-7892.76	12.7017	1.51689	0.629985	-0.318363
1414.98	-36351.6	-7892.59	12.73	1.51333	0.63	-0.335512
1415	-36351.5	-7892.38	12.7567	1.51	0.63	-0.358388
1415.02	-36351.4	-7892.22	12.78	1.51	0.633333	-0.385621
1415.03	-36351.2	-7892.05	12.8047	1.50643	0.636896	-0.419236
1415.05	-36351.1	-7891.83	12.8281	1.50315	0.64007	-0.454232
1415.07	-36351	-7891.67	12.855	1.49979	0.640044	-0.493729
1415.09	-36350.9	-7891.5	12.8833	1.49628	0.644218	-0.535213
1415.1	-36350.7	-7891.28	12.9095	1.49286	0.654711	-0.572919
1415.12	-36350.6	-7891.12	12.9329	1.48991	0.668649	-0.610279
1415.14	-36350.5	-7890.94	12.9575	1.48968	0.686068	-0.650958
1415.15	-36350.4	-7890.73	12.9811	1.48601	0.698807	-0.691276
1415.17	-36350.3	-7890.57	13.0083	1.48273	0.712848	-0.73653
1415.19	-36350.2	-7890.39	13.0366	1.47919	0.731135	-0.790529
1415.2	-36350	-7890.18	13.0623	1.4759	0.751978	-0.843531
1415.22	-36349.9	-7890.02	13.0857	1.47251	0.775355	-0.893464
1415.24	-36349.8	-7889.83	13.1104	1.46899	0.795351	-0.932431
1415.26	-36349.6	-7889.63	13.1334	1.46571	0.810915	-0.9548
1415.27	-36349.5	-7889.46	13.1571	1.4623	0.823279	-0.960754
1415.29	-36349.4	-7889.27	13.1827	1.4588	0.833701	-0.949364
1415.31	-36349.3	-7889.06	13.2093	1.45551	0.84276	-0.92552
1415.32	-36349.2	-7888.91	13.2368	1.45209	0.848329	-0.896891
1415.34	-36349	-7888.71	13.2635	1.4486	0.850128	-0.870331
1415.36	-36348.9	-7888.51	13.286	1.44532	0.850417	-0.850768
1415.37	-36348.8	-7888.35	13.3105	1.44188	0.847705	-0.835091
1415.39	-36348.6	-7888.14	13.3335	1.43841	0.83928	-0.82493
1415.41	-36348.5	-7887.95	13.3623	1.43511	0.825777	-0.818525
1415.43	-36348.4	-7887.77	13.3919	1.43174	0.809957	-0.814296
1415.44	-36348.3	-7887.57	13.4088	1.4283	0.798697	-0.812324
1415.46	-36348.1	-7887.39	13.4278	1.42483	0.786293	-0.810455
1415.48	-36348	-7887.22	13.4528	1.4214	0.770482	-0.808088
1415.49	-36347.9	-7887.04	13.4774	1.41803	0.752775	-0.806122
1415.51	-36347.8	-7886.84	13.5003	1.41471	0.734315	-0.804589
1415.53	-36347.6	-7886.64	13.5246	1.41134	0.71587	-0.802816
1415.54	-36347.5	-7886.44	13.5507	1.40789	0.698741	-0.800506
1415.56	-36347.3	-7886.25	13.5769	1.40443	0.68452	-0.797664
1415.58	-36347.2	-7886.08	13.6025	1.40099	0.673048	-0.794194
1415.6	-36347.1	-7885.9	13.6279	1.39764	0.663123	-0.789933
1415.61	-36347	-7885.7	13.6528	1.39432	0.655127	-0.784862
1415.63	-36346.8	-7885.49	13.677	1.39093	0.65017	-0.779057
1415.65	-36346.7	-7885.29	13.701	1.38748	0.647282	-0.772759
1415.66	-36346.5	-7885.11	13.7254	1.38402	0.644626	-0.766322
1415.68	-36346.4	-7884.94	13.7493	1.3806	0.643255	-0.760249
1415.7	-36346.3	-7884.76	13.7712	1.37725	0.645188	-0.755008
1415.71	-36346.2	-7884.56	13.7927	1.37393	0.649251	-0.750284
1415.73	-36346	-7884.35	13.8163	1.37053	0.653171	-0.745478
1415.75	-36345.9	-7884.14	13.8406	1.36707	0.656339	-0.740294
1415.77	-36345.7	-7883.96	13.8632	1.36361	0.658763	-0.734559
1415.78	-36345.6	-7883.79	13.8853	1.3602	0.65998	-0.728078
1415.8	-36345.5	-7883.6	13.9086	1.35686	0.659428	-0.720742
1415.82	-36345.3	-7883.39	13.932	1.35353	0.656881	-0.712887
1415.83	-36345.2	-7883.18	13.9543	1.35013	0.652368	-0.704944
1415.85	-36345	-7882.99	13.9767	1.34667	0.646667	-0.697168
1415.87	-36344.9	-7882.81	14.0005	1.3432	0.64042	-0.68972
1415.88	-36344.8	-7882.64	14.0247	1.3398	0.632829	-0.682596
1415.9	-36344.7	-7882.45	14.0481	1.3365	0.623241	-0.67565
1415.92	-36344.5	-7882.24	14.0714	1.33313	0.612713	-0.668401
1415.94	-36344.3	-7882.03	14.0956	1.32963	0.602341	-0.660377
1415.95	-36344.2	-7881.83	14.1194	1.32629	0.592135	-0.651395
1415.97	-36344.1	-7881.65	14.142	1.32315	0.582532	-0.641472
1415.99	-36343.9	-7881.47	14.1638	1.3192	0.575798	-0.631042
1416	-36343.8	-7881.27	14.1855	1.31407	0.573297	-0.620575
1416.02	-36343.7	-7881.06	14.2072	1.30925	0.573473	-0.610456
1416.04	-36343.5	-7880.84	14.2291	1.30571	0.574878	-0.600858
1416.05	-36343.4	-7880.65	14.2523	1.30257	0.577341	-0.591475
1416.07	-36343.2	-7880.47	14.2766	1.29914	0.580701	-0.582278
1416.09	-36343.1	-7880.29	14.3	1.29566	0.584449	-0.573921
1416.11	-36342.9	-7880.09	14.3216	1.29233	0.588873	-0.566427
1416.12	-36342.8	-7879.88	14.3431	1.28902	0.595689	-0.558589
1416.14	-36342.6	-7879.67	14.3654	1.2856	0.605677	-0.550022
1416.16	-36342.5	-7879.47	14.388	1.28208	0.617768	-0.541946
1416.17	-36342.4	-7879.3	14.4104	1.27859	0.631295	-0.534749
1416.19	-36342.2	-7879.11	14.4323	1.2754	0.646448	-0.527375
1416.21	-36342.1	-7878.91	14.4539	1.27223	0.663094	-0.519241
1416.22	-36341.9	-7878.69	14.4757	1.26816	0.6806	-0.510507
1416.24	-36341.8	-7878.48	14.4981	1.26297	0.697985	-0.501481
1416.26	-36341.6	-7878.28	14.5206	1.25736	0.713885	-0.492592
1416.28	-36341.5	-7878.11	14.543	1.25211	0.727611	-0.484154
1416.29	-36341.4	-7877.92	14.5648	1.24799	0.739236	-0.476347
1416.31	-36341.2	-7877.71	14.5863	1.2448	0.749118	-0.469283
1416.33	-36341	-7877.49	14.6086	1.24155	0.75786	-0.462988
1416.34	-36340.9	-7877.28	14.631	1.23805	0.766331	-0.456924
1416.36	-36340.7	-7877.09	14.6523	1.23482	0.775599	-0.450106
1416.38	-36340.6	-7876.91	14.6727	1.23144	0.786055	-0.442667
1416.39	-36340.5	-7876.72	14.6939	1.22688	0.797506	-0.43559
1416.41	-36340.3	-7876.52	14.7158	1.22168	0.809283	-0.429164
1416.43	-36340.1	-7876.3	14.7366	1.21738	0.820567	-0.423204
1416.45	-36340	-7876.09	14.7571	1.21418	0.8326	-0.417663
1416.46	-36339.8	-7875.9	14.7791	1.21129	0.847755	-0.412564
1416.48	-36339.7	-7875.72	14.8016	1.20772	0.865622	-0.407548
1416.5	-36339.5	-7875.53	14.8221	1.20246	0.884447	-0.402015
1416.51	-36339.4	-7875.32	14.8418	1.19528	0.904801	-0.395153
1416.53	-36339.2	-7875.1	14.8634	1.18632	0.928046	-0.386128
1416.55	-36339.1	-7874.89	14.8861	1.17546	0.952475	-0.37478
1416.56	-36338.9	-7874.7	14.9074	1.16259	0.975359	-0.361307
1416.58	-36338.8	-7874.52	14.9276	1.14838	0.99737	-0.346106
1416.6	-36338.6	-7874.32	14.9478	1.13371	1.02027	-0.329568
1416.62	-36338.5	-7874.11	14.9677	1.11851	1.04388	-0.311591
1416.63	-36338.3	-7873.89	14.9868	1.10233	1.06755	-0.292017
1416.65	-36338.1	-7873.68	15.0055	1.08445	1.09186	-0.271383
1416.67	-36338	-7873.49	15.0248	1.06442	1.11748	-0.25032
1416.68	-36337.8	-7873.31	15.0433	1.04333	1.14333	-0.228758
1416.7	-36337.7	-7873.11	15.0602	1.02223	1.16789	-0.206551
1416.72	-36337.5	-7872.9	15.0767	1	1.19	-0.184096
1416.73	-36337.3	-7872.68	15.0939	0.97579	1.20924	-0.16175
1416.75	-36337.2	-7872.48	15.111	0.952003	1.22779	-0.13918
1416.77	-36337	-7872.29	15.1267	0.930826	1.24729	-0.116307
1416.79	-36336.9	-7872.11	15.1418	0.911009	1.26526	-0.0944915
1416.8	-36336.7	-7871.91	15.1567	0.891079	1.28015	-0.0744414
1416.82	-36336.5	-7871.69	15.1718	0.870962	1.29526	-0.0541691
1416.84	-36336.4	-7871.47	15.1871	0.850634	1.31279	-0.0320737
1416.85	-36336.2	-7871.27	15.2028	0.829522	1.32932	-0.00897714
1416.87	-36336.1	-7871.09	15.2186	0.80733	1.34208	0.014376
1416.89	-36335.9	-7870.91	15.2333	0.784658	1.35225	0.0384374
1416.9	-36335.7	-7870.71	15.2466	0.761683	1.36099	0.0636786
1416.92	-36335.6	-7870.49	15.2599	0.737466	1.36822	0.0902579
1416.94	-36335.4	-7870.27	15.2738	0.710876	1.37379	0.118121
1416.96	-36335.2	-7870.06	15.2871	0.680688	1.3776	0.146858
1416.97	-36335.1	-7869.89	15.299	0.647644	1.37964	0.175728
1416.99	-36334.9	-7869.7	15.3109	0.61584	1.37988	0.203502
1417.01	-36334.7	-7869.5	15.323	0.587339	1.37843	0.22939
1417.02	-36334.6	-7869.28	15.3334	0.560738	1.37545	0.253314
1417.04	-36334.4	-7869.07	15.3419	0.536022	1.37068	0.275014
1417.06	-36334.2	-7868.87	15.3501	0.515576	1.36321	0.293874
1417.07	-36334.1	-7868.7	15.3587	0.500091	1.35293	0.309303
1417.09	-36333.9	-7868.51	15.3674	0.487942	1.34076	0.320789
1417.11	-36333.7	-7868.29	15.376	0.479126	1.32707	0.328079
1417.12	-36333.5	-7868.07	15.3844	0.475472	1.31155	0.331195
1417.14	-36333.4	-7867.86	15.3927	0.477415	1.29471	0.33001
1417.16	-36333.2	-7867.67	15.4012	0.484024	1.2777	0.324304
1417.18	-36333.1	-7867.49	15.4099	0.494597	1.26062	0.31494
1417.19	-36332.9	-7867.31	15.4181	0.508599	1.24256	0.303737
1417.21	-36332.7	-7867.11	15.4263	0.524002	1.22404	0.291659
1417.23	-36332.5	-7866.89	15.4358	0.537752	1.20668	0.278998
1417.24	-36332.3	-7866.68	15.4463	0.54941	1.19145	0.266599
1417.26	-36332.2	-7866.49	15.4565	0.56049	1.17879	0.255677
1417.28	-36332	-7866.31	15.4668	0.570713	1.16899	0.24646
1417.3	-36331.9	-7866.12	15.4782	0.578718	1.16227	0.23852
1417.31	-36331.7	-7865.91	15.4901	0.584952	1.15973	0.231664
1417.33	-36331.5	-7865.7	15.5006	0.590752	1.16274	0.225848
1417.35	-36331.3	-7865.49	15.5108	0.595753	1.17085	0.221035
1417.36	-36331.1	-7865.3	15.5224	0.598758	1.18261	0.217166
1417.38	-36331	-7865.12	15.5346	0.599923	1.19718	0.214013
1417.4	-36330.8	-7864.93	15.5453	0.600074	1.21389	0.21133
1417.41	-36330.6	-7864.72	15.5554	0.59999	1.23132	0.209323
1417.43	-36330.4	-7864.5	15.5668	0.600218	1.24807	0.208302
1417.45	-36330.2	-7864.3	15.5787	0.600089	1.26467	0.208057
1417.47	-36330.1	-7864.12	15.5894	0.598755	1.2823	0.208273
1417.48	-36329.9	-7863.94	15.5994	0.59678	1.30208	0.209079
1417.5	-36329.7	-7863.74	15.6097	0.595022	1.32443	0.210623
1417.52	-36329.6	-7863.53	15.62	0.593333	1.34667	0.212418
1417.53	-36329.4	-7863.31	15.6297	0.591468	1.36606	0.213854
1417.55	-36329.2	-7863.11	15.64	0.59	1.38333	0.214597
1417.57	-36329	-7862.94	15.6517	0.589542	1.39959	0.214442
1417.58	-36328.8	-7862.76	15.6641	0.590053	1.41412	0.213426
1417.6	-36328.7	-7862.55	15.6761	0.591394	1.42639	0.211584
1417.62	-36328.5	-7862.33	15.6881	0.59365	1.43808	0.208761
1417.64	-36328.3	-7862.13	15.7	0.596807	1.45028	0.205008
1417.65	-36328.1	-7861.94	15.7113	0.600435	1.46113	0.201083
1417.67	-36327.9	-7861.76	15.7217	0.604042	1.46894	0.197603
1417.69	-36327.7	-7861.58	15.7318	0.607161	1.47408	0.194444
1417.7	-36327.6	-7861.37	15.7422	0.609315	1.47751	0.1915
1417.72	-36327.4	-7861.16	15.7523	0.61001	1.48087	0.189012
1417.74	-36327.2	-7860.96	15.762	0.60964	1.48545	0.186937
1417.75	-36327	-7860.77	15.7726	0.610405	1.49161	0.184557
1417.77	-36326.8	-7860.59	15.7847	0.613564	1.49965	0.18136
1417.79	-36326.6	-7860.42	15.7969	0.618045	1.50994	0.177425
1417.81	-36326.5	-7860.22	15.8085	0.622967	1.52184	0.173033
1417.82	-36326.3	-7860.01	15.8201	0.62826	1.53311	0.168694
1417.84	-36326.1	-7859.8	15.8322	0.633602	1.54212	0.164719
1417.86	-36325.9	-7859.61	15.8443	0.638109	1.54871	0.161037
1417.87	-36325.7	-7859.43	15.8563	0.641528	1.55258	0.15762
1417.89	-36325.5	-7859.25	15.8683	0.644616	1.55311	0.154552
1417.91	-36325.3	-7859.05	15.8804	0.647986	1.54991	0.151367
1417.92	-36325.1	-7858.84	15.8922	0.651974	1.5429	0.146929
1417.94	-36324.9	-7858.64	15.9039	0.656901	1.53277	0.1409
1417.96	-36324.7	-7858.46	15.9155	0.663065	1.521	0.133836
1417.98	-36324.6	-7858.28	15.9275	0.670071	1.50748	0.125995
1417.99	-36324.4	-7858.1	15.9402	0.676826	1.49043	0.1173
1418.01	-36324.2	-7857.91	15.9536	0.683358	1.46868	0.108423
1418.03	-36324	-7857.7	15.9672	0.690669	1.44184	0.100682
1418.04	-36323.8	-7857.49	15.9809	0.697785	1.41207	0.0941249
1418.06	-36323.6	-7857.31	15.995	0.702127	1.38358	0.0876813
1418.08	-36323.4	-7857.14	16.0087	0.705091	1.35649	0.0814611
1418.09	-36323.2	-7856.95	16.0212	0.71085	1.32801	0.0764323
1418.11	-36323	-7856.74	16.0331	0.718228	1.30043	0.0721383
1418.13	-36322.8	-7856.54	16.0458	0.722873	1.27859	0.0673021
1418.15	-36322.6	-7856.34	16.0594	0.725641	1.25757	0.0623055
1418.16	-36322.4	-7856.17	16.0728	0.730046	1.22791	0.0583589
1418.18	-36322.2	-7855.99	16.0866	0.735535	1.1918	0.0552105
1418.2	-36322	-7855.8	16.1018	0.739554	1.15734	0.0518848
1418.21	-36321.8	-7855.6	16.1174	0.742704	1.12553	0.0484883
1418.23	-36321.6	-7855.39	16.1314	0.746902	1.09429	0.0455647
1418.25	-36321.4	-7855.2	16.1443	0.7523	1.06482	0.0429484
1418.26	-36321.2	-7855.03	16.1578	0.758181	1.03922	0.0402302
1418.28	-36321.1	-7854.85	16.1717	0.762939	1.01604	0.037376
1418.3	-36320.8	-7854.66	16.1853	0.765152	0.992639	0.0345089
1418.32	-36320.6	-7854.45	16.1992	0.766549	0.968147	0.0317471
1418.33	-36320.4	-7854.25	16.2139	0.769389	0.942321	0.0291294
1418.35	-36320.2	-7854.06	16.2291	0.773116	0.914991	0.0263241
1418.37	-36320	-7853.89	16.2444	0.776603	0.886173	0.0230288
1418.38	-36319.9	-7853.71	16.26	0.78	0.856667	0.0196078
1418.4	-36319.7	-7853.51	16.2758	0.783613	0.827328	0.0165479
1418.42	-36319.4	-7853.31	16.2908	0.78683	0.798301	0.01403
1418.43	-36319.2	-7853.11	16.3043	0.788989	0.769642	0.0121308
1418.45	-36319	-7852.92	16.3175	0.790032	0.741719	0.0108329
1418.47	-36318.8	-7852.74	16.3312	0.790154	0.714529	0.010085
1418.49	-36318.7	-7852.57	16.3449	0.789989	0.686624	0.009789
1418.5	-36318.5	-7852.38	16.358	0.790012	0.656946	0.00978919
1418.52	-36318.2	-7852.18	16.3717	0.789982	0.626402	0.00979456
1418.54	-36318	-7851.97	16.387	0.789803	0.59575	0.00947703
1418.55	-36317.8	-7851.78	16.4028	0.790128	0.564376	0.00847079
1418.57	-36317.6	-7851.6	16.4182	0.791521	0.532612	0.00651
1418.59	-36317.4	-7851.43	16.4336	0.794017	0.503602	0.00358355
1418.6	-36317.2	-7851.23	16.4491	0.797396	0.479054	-0.000207545
1418.62	-36317	-7851.02	16.4645	0.801079	0.45695	-0.00460798
1418.64	-36316.8	-7850.81	16.4795	0.804544	0.436276	-0.00914333
1418.66	-36316.6	-7850.63	16.4944	0.807439	0.418503	-0.0129994
1418.67	-36316.4	-7850.46	16.5093	0.809399	0.404527	-0.0158145
1418.69	-36316.2	-7850.28	16.5245	0.810029	0.393822	-0.0180612
1418.71	-36316	-7850.08	16.54	0.809766	0.386237	-0.0199188
1418.72	-36315.8	-7849.89	16.5554	0.810467	0.38249	-0.0209326
1418.74	-36315.6	-7849.72	16.5704	0.812425	0.382339	-0.0213032
1418.76	-36315.4	-7849.54	16.5852	0.813463	0.384039	-0.0222685
1418.77	-36315.2	-7849.33	16.6004	0.81316	0.387051	-0.0240929
1418.79	-36315	-7849.13	16.6171	0.813914	0.392763	-0.025519
1418.81	-36314.8	-7848.93	16.6346	0.815974	0.401397	-0.0264417
1418.83	-36314.5	-7848.72	16.6505	0.816703	0.411562	-0.0283097
1418.84	-36314.3	-7848.52	16.6651	0.816249	0.423024	-0.031218
1418.86	-36314.1	-7848.34	16.6813	0.81785	0.436856	-0.0337436
1418.88	-36313.9	-7848.17	16.699	0.821685	0.452577	-0.0358106
1418.89	-36313.7	-7847.98	16.7143	0.824595	0.46807	-0.0387946
1418.91	-36313.5	-7847.77	16.7275	0.826034	0.483322	-0.0423775
1418.93	-36313.3	-7847.59	16.7427	0.827877	0.500232	-0.0447093
1418.94	-36313.1	-7847.42	16.7598	0.829746	0.518849	-0.0455674
1418.96	-36312.9	-7847.24	16.7759	0.829541	0.53776	-0.046001
1418.98	-36312.7	-7847.03	16.7911	0.827464	0.556605	-0.0460101
1419	-36312.5	-7846.82	16.8076	0.825445	0.5758	-0.0448343
1419.01	-36312.2	-7846.61	16.8251	0.823837	0.594699	-0.0429671
1419.03	-36312	-7846.4	16.841	0.821989	0.612089	-0.0416789
1419.05	-36311.8	-7846.2	16.8557	0.820311	0.628481	-0.0413381
1419.06	-36311.6	-7846.03	16.8707	0.81972	0.645431	-0.0417996
1419.08	-36311.4	-7845.85	16.8863	0.819937	0.664846	-0.0431189
1419.1	-36311.2	-7845.66	16.9019	0.820075	0.688275	-0.0454237
1419.11	-36311	-7845.45	16.9173	0.820012	0.712664	-0.0484465
1419.13	-36310.8	-7845.28	16.9324	0.819979	0.73384	-0.0517433
1419.15	-36310.6	-7845.11	16.9473	0.819997	0.755572	-0.0550032
1419.17	-36310.4	-7844.92	16.9626	0.820005	0.783775	-0.0580003
1419.18	-36310.1	-7844.71	16.9782	0.82	0.816177	-0.0607016
1419.2	-36309.9	-7844.49	16.9937	0.82	0.847841	-0.0631387
1419.22	-36309.7	-7844.29	17.0091	0.82	0.87823	-0.0652477
1419.23	-36309.5	-7844.12	17.0241	0.819995	0.908249	-0.0669816
1419.25	-36309.3	-7843.95	17.0391	0.819999	0.938234	-0.0685359
1419.27	-36309.1	-7843.75	17.0544	0.820019	0.968112	-0.0701463
1419.28	-36308.8	-7843.54	17.07	0.82	0.996667	-0.0718954
1419.3	-36308.6	-7843.33	17.0857	0.819927	1.02337	-0.0737298
1419.32	-36308.4	-7843.14	17.1009	0.820014	1.0518	-0.0752337
1419.34	-36308.2	-7842.97	17.1155	0.820288	1.08423	-0.0760406
1419.35	-36308	-7842.8	17.131	0.819945	1.11496	-0.0762523
1419.37	-36307.8	-7842.6	17.1482	0.81841	1.13897	-0.0759755
1419.39	-36307.5	-7842.38	17.1652	0.816447	1.15895	-0.0750045
1419.4	-36307.3	-7842.18	17.1806	0.814749	1.17746	-0.0733229
1419.42	-36307.1	-7841.99	17.1962	0.813	1.19219	-0.0716322
1419.44	-36306.9	-7841.82	17.213	0.811099	1.20154	-0.0704521
1419.45	-36306.7	-7841.65	17.2295	0.809874	1.20762	-0.0695687
1419.47	-36306.4	-7841.45	17.2447	0.809778	1.21195	-0.0688548
1419.49	-36306.2	-7841.24	17.2606	0.810048	1.2133	-0.068643
1419.51	-36305.9	-7841.03	17.278	0.810081	1.2107	-0.0691137
1419.52	-36305.7	-7840.84	17.2947	0.809957	1.2045	-0.0700041
1419.54	-36305.5	-7840.68	17.3097	0.809878	1.19512	-0.0710789
1419.56	-36305.3	-7840.51	17.3244	0.810115	1.18272	-0.0722415
1419.57	-36305.1	-7840.3	17.3398	0.810385	1.16762	-0.0733934
1419.59	-36304.9	-7840.08	17.3555	0.809474	1.15037	-0.0744072
1419.61	-36304.6	-7839.88	17.371	0.80748	1.13156	-0.0750707
1419.62	-36304.4	-7839.7	17.3862	0.806521	1.11177	-0.0750615
1419.64	-36304.2	-7839.53	17.4011	0.80683	1.09167	-0.0744618
1419.66	-36304	-7839.35	17.4163	0.806114	1.07198	-0.0738607
1419.68	-36303.7	-7839.15	17.4317	0.804097	1.05307	-0.0733732
1419.69	-36303.5	-7838.94	17.4473	0.803157	1.03484	-0.0724977
1419.71	-36303.2	-7838.74	17.4628	0.803452	1.01758	-0.0712905
1419.73	-36303	-7838.56	17.478	0.802668	1.00194	-0.0704228
1419.74	-36302.8	-7838.39	17.4929	0.800722	0.9872	-0.0699527
1419.76	-36302.6	-7838.21	17.5081	0.799638	0.971409	-0.069371
1419.78	-36302.4	-7838.01	17.5236	0.799823	0.954062	-0.0687491
1419.79	-36302.1	-7837.8	17.5392	0.800157	0.935966	-0.068688
1419.81	-36301.9	-7837.6	17.5546	0.800111	0.917036	-0.0693489
1419.83	-36301.6	-7837.4	17.5697	0.799722	0.896514	-0.0705416
1419.85	-36301.4	-7837.2	17.5847	0.799702	0.874585	-0.0722439
1419.86	-36301.2	-7837.03	17.5999	0.801064	0.852082	-0.0745478
1419.88	-36301	-7836.85	17.6154	0.802972	0.829762	-0.0774639
1419.9	-36300.7	-7836.66	17.631	0.803564	0.808125	-0.0809506
1419.91	-36300.5	-7836.45	17.6464	0.803315	0.785683	-0.0850134
1419.93	-36300.3	-7836.28	17.6615	0.803746	0.760217	-0.0897191
1419.95	-36300.1	-7836.12	17.6764	0.803689	0.733	-0.0954139
1419.96	-36299.8	-7835.93	17.6917	0.801055	0.706496	-0.102565
1419.98	-36299.6	-7835.72	17.7072	0.797231	0.678693	-0.111506
1420	-36299.3	-7835.51	17.7228	0.79487	0.646402	-0.122397
1420.02	-36299.1	-7835.31	17.7382	0.79351	0.613575	-0.134671
1420.03	-36298.9	-7835.14	17.7532	0.791728	0.585693	-0.147639
