# Supplementary material for: Extraction of driving behavior primitives considering driver expectation and vehicle dynamics
Source: PLoS One. 2025 Dec 31;20(12):e0340123. doi: 10.1371/journal.pone.0340123 (PMC12755792; doi:10.1371/journal.pone.0340123)
Supplement: S2 File — The dataset utilized in this study is organized into two main folders, categorizing driving scenarios into straight driving and turning maneuvers. These folders contain the raw, unprocessed behavioral data. For a detailed description of the variables and format within the.xlsx files, please refer to the accompanying readme.txt file. (ZIP) [file pone.0340123.s002.zip › DataSetForPimitiveExaction-2/turning/g10_w_24.xlsx]

## Sheet: Sheet1
1442.59	-35969.5	-7626.59	15.1621	-0.229993	0.358355	-0.00968823
1442.61	-35969.3	-7626.48	15.1586	-0.22998	0.394143	-0.00914254
1442.62	-35969	-7626.37	15.1554	-0.230032	0.432896	-0.00838174
1442.64	-35968.8	-7626.25	15.1521	-0.230072	0.472726	-0.00732899
1442.66	-35968.5	-7626.12	15.1478	-0.229861	0.511073	-0.0056524
1442.68	-35968.3	-7626	15.1425	-0.229723	0.548767	-0.0034162
1442.69	-35968.1	-7625.89	15.1381	-0.230568	0.590142	-0.00111703
1442.71	-35967.9	-7625.79	15.1348	-0.232406	0.633965	0.0010964
1442.73	-35967.7	-7625.68	15.1315	-0.234277	0.673186	0.00345268
1442.74	-35967.4	-7625.55	15.128	-0.235937	0.708286	0.00575039
1442.76	-35967.2	-7625.43	15.1248	-0.237804	0.746494	0.00740791
1442.78	-35966.9	-7625.31	15.1216	-0.239543	0.787333	0.00839999
1442.8	-35966.7	-7625.2	15.1173	-0.240266	0.824425	0.0091338
1442.81	-35966.5	-7625.1	15.112	-0.240097	0.857972	0.00968738
1442.83	-35966.3	-7624.99	15.1065	-0.239925	0.893144	0.00988929
1442.85	-35966	-7624.86	15.1015	-0.239974	0.930304	0.00983324
1442.86	-35965.8	-7624.74	15.0976	-0.240019	0.966566	0.00978186
1442.88	-35965.5	-7624.62	15.0943	-0.240006	1.00051	0.00979753
1442.9	-35965.3	-7624.52	15.0909	-0.239995	1.03179	0.0098099
1442.91	-35965.1	-7624.42	15.0875	-0.239999	1.06034	0.00980526
1442.93	-35964.9	-7624.3	15.0842	-0.240002	1.08623	0.00980232
1442.95	-35964.6	-7624.18	15.0807	-0.24	1.1095	0.00980366
1442.97	-35964.4	-7624.06	15.0762	-0.239998	1.13032	0.00980437
1442.98	-35964.2	-7623.95	15.071	-0.239999	1.14989	0.00980399
1443	-35963.9	-7623.85	15.0655	-0.240005	1.16949	0.00980381
1443.02	-35963.7	-7623.75	15.0605	-0.240002	1.18799	0.00980391
1443.03	-35963.5	-7623.64	15.0568	-0.239981	1.2038	0.00980395
1443.05	-35963.3	-7623.52	15.0537	-0.239993	1.21827	0.00980392
1443.07	-35963	-7623.41	15.0503	-0.240069	1.23343	0.00980391
1443.08	-35962.8	-7623.3	15.0469	-0.240013	1.24908	0.00980392
1443.1	-35962.6	-7623.2	15.0437	-0.239733	1.26448	0.00980392
1443.12	-35962.4	-7623.1	15.04	-0.24	1.28	0.00980392
1443.14	-35962.1	-7622.98	15.0352	-0.241486	1.29592	0.00980392
1443.15	-35961.9	-7622.86	15.0297	-0.243442	1.31082	0.00980392
1443.17	-35961.6	-7622.75	15.0243	-0.245093	1.32385	0.00980392
1443.19	-35961.4	-7622.64	15.0198	-0.246777	1.33755	0.00980392
1443.2	-35961.2	-7622.55	15.0162	-0.248734	1.35408	0.00980392
1443.22	-35961	-7622.46	15.0129	-0.250093	1.37214	0.00980392
1443.24	-35960.7	-7622.35	15.0095	-0.250243	1.38989	0.00980392
1443.25	-35960.5	-7622.23	15.0061	-0.249964	1.40601	0.00980392
1443.27	-35960.2	-7622.12	15.003	-0.249934	1.41984	0.00980393
1443.29	-35960	-7622.02	14.9992	-0.25001	1.43208	0.00980392
1443.31	-35959.8	-7621.93	14.9942	-0.250016	1.44305	0.00980391
1443.32	-35959.6	-7621.83	14.9887	-0.249997	1.45181	0.00980393
1443.34	-35959.3	-7621.72	14.9835	-0.249996	1.45836	0.00980398
1443.36	-35959.1	-7621.61	14.9791	-0.250001	1.46505	0.00980387
1443.37	-35958.8	-7621.5	14.9756	-0.250001	1.47255	0.00980371
1443.39	-35958.6	-7621.4	14.9723	-0.25	1.47777	0.00980415
1443.41	-35958.4	-7621.31	14.9689	-0.25	1.47946	0.0098047
1443.42	-35958.2	-7621.21	14.9655	-0.25	1.48046	0.00980289
1443.44	-35957.9	-7621.11	14.9622	-0.25	1.48227	0.00980109
1443.46	-35957.7	-7621.01	14.9582	-0.25	1.48395	0.00980849
1443.48	-35957.5	-7620.92	14.9532	-0.25	1.48541	0.00981485
1443.49	-35957.3	-7620.83	14.9477	-0.25	1.48787	0.00978682
1443.51	-35957	-7620.73	14.9424	-0.25	1.49145	0.00976574
1443.53	-35956.7	-7620.62	14.9381	-0.25	1.49483	0.00987723
1443.54	-35956.5	-7620.51	14.9348	-0.25	1.49806	0.00993926
1443.56	-35956.3	-7620.42	14.9316	-0.25	1.50275	0.00949187
1443.58	-35956.1	-7620.34	14.9282	-0.25	1.50952	0.00928425
1443.59	-35955.9	-7620.25	14.9251	-0.25	1.51807	0.0112118
1443.61	-35955.6	-7620.14	14.9217	-0.25	1.52844	0.0174293
1443.63	-35955.3	-7620.04	14.9171	-0.25	1.54097	0.0303123
1443.65	-35955.1	-7619.94	14.9117	-0.25	1.55498	0.0525499
1443.66	-35954.8	-7619.84	14.9075	-0.25	1.56901	0.0868696
1443.68	-35954.6	-7619.74	14.9044	-0.25	1.58225	0.133439
1443.7	-35954.4	-7619.65	14.9012	-0.25	1.59442	0.190632
1443.71	-35954.2	-7619.57	14.8977	-0.25	1.60633	0.256197
1443.73	-35953.9	-7619.47	14.8944	-0.25	1.61935	0.327215
1443.75	-35953.7	-7619.37	14.8909	-0.25	1.63334	0.398071
1443.76	-35953.4	-7619.28	14.8865	-0.25	1.6473	0.462405
1443.78	-35953.2	-7619.19	14.8812	-0.25	1.66044	0.520577
1443.8	-35953	-7619.11	14.8761	-0.25	1.67209	0.57589
1443.82	-35952.8	-7619.03	14.8709	-0.25	1.68184	0.628397
1443.83	-35952.5	-7618.93	14.8655	-0.25	1.68949	0.676959
1443.85	-35952.3	-7618.83	14.8605	-0.25	1.69593	0.723313
1443.87	-35952	-7618.74	14.8568	-0.25	1.70235	0.770064
1443.88	-35951.8	-7618.65	14.8537	-0.25	1.70917	0.817844
1443.9	-35951.6	-7618.57	14.8503	-0.25	1.71635	0.866402
1443.92	-35951.3	-7618.49	14.8469	-0.25	1.72299	0.914438
1443.93	-35951.1	-7618.41	14.8436	-0.25	1.72789	0.960146
1443.95	-35950.8	-7618.31	14.84	-0.25	1.73	1.00109
1443.97	-35950.6	-7618.22	14.8354	-0.25	1.72891	1.03527
1443.99	-35950.3	-7618.13	14.83	-0.25	1.72667	1.06318
1444	-35950.1	-7618.05	14.8245	-0.25	1.72515	1.08578
1444.02	-35949.9	-7617.98	14.8198	-0.25	1.72317	1.10329
1444.04	-35949.7	-7617.89	14.8161	-0.25	1.71963	1.11599
1444.05	-35949.4	-7617.8	14.813	-0.25	1.71638	1.12512
1444.07	-35949.2	-7617.73	14.8096	-0.25	1.71476	1.13183
1444.09	-35949	-7617.66	14.8063	-0.25	1.71305	1.13665
1444.1	-35948.7	-7617.58	14.8032	-0.25	1.70983	1.13991
1444.12	-35948.5	-7617.48	14.7992	-0.25	1.70601	1.14188
1444.14	-35948.2	-7617.39	14.7939	-0.25	1.70251	1.14275
1444.16	-35948	-7617.31	14.789	-0.25	1.69923	1.14257
1444.17	-35947.8	-7617.24	14.7856	-0.25	1.69595	1.14154
1444.19	-35947.6	-7617.17	14.7826	-0.25	1.6925	1.14022
1444.21	-35947.3	-7617.09	14.7791	-0.25	1.68897	1.13903
1444.22	-35947.1	-7617	14.7757	-0.25	1.68579	1.1381
1444.24	-35946.8	-7616.92	14.7724	-0.250001	1.6827	1.13747
1444.26	-35946.6	-7616.84	14.7685	-0.249998	1.67811	1.1372
1444.27	-35946.4	-7616.77	14.7635	-0.249994	1.67149	1.13721
1444.29	-35946.1	-7616.7	14.758	-0.250007	1.664	1.13726
1444.31	-35945.9	-7616.63	14.7527	-0.25002	1.65579	1.13725
1444.33	-35945.6	-7616.55	14.7484	-0.249968	1.64531	1.13728
1444.34	-35945.4	-7616.46	14.745	-0.249928	1.63172	1.13732
1444.36	-35945.1	-7616.39	14.7418	-0.250139	1.61525	1.1371
1444.38	-35944.9	-7616.32	14.7384	-0.250277	1.59676	1.13655
1444.39	-35944.7	-7616.26	14.7352	-0.249432	1.57767	1.13579
1444.41	-35944.4	-7616.18	14.7319	-0.247594	1.5574	1.13472
1444.43	-35944.2	-7616.1	14.7276	-0.245723	1.53331	1.13294
1444.44	-35943.9	-7616.02	14.7223	-0.244063	1.50538	1.1306
1444.46	-35943.7	-7615.95	14.7168	-0.242197	1.47598	1.12833
1444.48	-35943.5	-7615.89	14.7118	-0.240458	1.44597	1.12619
1444.5	-35943.3	-7615.82	14.7078	-0.239731	1.41491	1.12388
1444.51	-35943	-7615.75	14.7045	-0.239899	1.38213	1.12159
1444.53	-35942.7	-7615.67	14.7011	-0.240088	1.34709	1.11994
1444.55	-35942.5	-7615.59	14.6976	-0.240037	1.31262	1.11896
1444.56	-35942.3	-7615.53	14.6945	-0.239916	1.28311	1.11827
1444.58	-35942.1	-7615.47	14.6912	-0.239935	1.2555	1.11776
1444.6	-35941.8	-7615.4	14.6865	-0.240239	1.22322	1.11741
1444.61	-35941.6	-7615.33	14.6812	-0.240184	1.188	1.11681
1444.63	-35941.3	-7615.25	14.6768	-0.23886	1.15604	1.11541
1444.65	-35941	-7615.18	14.6738	-0.236953	1.13041	1.11359
1444.67	-35940.9	-7615.13	14.6715	-0.235697	1.11186	1.112
1444.68	-35940.7	-7615.08	14.6692	-0.234667	1.0955	1.11011
1444.7	-35940.4	-7615.01	14.6657	-0.232749	1.0742	1.10693
1444.72	-35940.1	-7614.92	14.6606	-0.230205	1.04908	1.10281
1444.73	-35939.8	-7614.84	14.6552	-0.229489	1.03456	1.10026
1444.75	-35939.6	-7614.77	14.6502	-0.229973	1.02711	1.09917
1444.77	-35939.4	-7614.71	14.6466	-0.23014	1.01833	1.09855
1444.78	-35939.2	-7614.65	14.6435	-0.230007	1.01033	1.09807
1444.8	-35938.9	-7614.59	14.6401	-0.229964	1.00712	1.09759
1444.82	-35938.7	-7614.52	14.6367	-0.23	1.00667	1.09695
1444.84	-35938.4	-7614.45	14.6334	-0.230009	1.00617	1.09601
1444.85	-35938.2	-7614.39	14.6298	-0.23	1.00677	1.09468
1444.87	-35938	-7614.33	14.6251	-0.229998	1.00973	1.09301
1444.89	-35937.7	-7614.27	14.6197	-0.23	1.01354	1.09142
1444.9	-35937.5	-7614.2	14.6142	-0.230001	1.01681	1.09024
1444.92	-35937.2	-7614.13	14.6095	-0.23	1.0205	1.0892
1444.94	-35937	-7614.06	14.6059	-0.23	1.0255	1.08805
1444.95	-35936.7	-7614	14.6028	-0.23	1.03094	1.08697
1444.97	-35936.5	-7613.95	14.5995	-0.229998	1.03604	1.08598
1444.99	-35936.3	-7613.89	14.5961	-0.230001	1.04083	1.0847
1445.01	-35936.1	-7613.82	14.5926	-0.230006	1.0457	1.08297
1445.02	-35935.8	-7613.75	14.5892	-0.229995	1.05149	1.08137
1445.04	-35935.5	-7613.69	14.5858	-0.229979	1.05841	1.08025
1445.06	-35935.3	-7613.63	14.5823	-0.230022	1.06527	1.07919
1445.07	-35935.1	-7613.58	14.5789	-0.230081	1.07171	1.07803
1445.09	-35934.9	-7613.52	14.5757	-0.229916	1.07897	1.07713
1445.11	-35934.6	-7613.45	14.5725	-0.229711	1.08756	1.0766
1445.12	-35934.3	-7613.39	14.5684	-0.230402	1.09642	1.07601
1445.14	-35934.1	-7613.32	14.5632	-0.23218	1.10497	1.07534
1445.16	-35933.9	-7613.27	14.5577	-0.234056	1.1136	1.07522
1445.18	-35933.6	-7613.22	14.5526	-0.235654	1.12324	1.0758
1445.19	-35933.4	-7613.17	14.5484	-0.237467	1.13537	1.07655
1445.21	-35933.2	-7613.1	14.5451	-0.239339	1.14946	1.07712
1445.23	-35932.9	-7613.04	14.5417	-0.240259	1.16252	1.07748
1445.24	-35932.6	-7612.98	14.5382	-0.240141	1.17421	1.07751
1445.26	-35932.4	-7612.92	14.5351	-0.239925	1.18708	1.07698
1445.28	-35932.2	-7612.87	14.5319	-0.239962	1.2008	1.07586
1445.29	-35932	-7612.82	14.5274	-0.24002	1.21242	1.07429
1445.31	-35931.7	-7612.76	14.522	-0.240009	1.2223	1.07255
1445.33	-35931.5	-7612.69	14.5176	-0.239995	1.23366	1.07108
1445.35	-35931.2	-7612.64	14.5144	-0.239998	1.24604	1.07001
1445.36	-35931	-7612.59	14.5112	-0.240001	1.2562	1.06929
1445.38	-35930.8	-7612.54	14.5078	-0.24	1.26406	1.06878
1445.4	-35930.5	-7612.48	14.5047	-0.24	1.27151	1.06833
1445.41	-35930.3	-7612.43	14.5013	-0.24	1.27835	1.06775
1445.43	-35930	-7612.37	14.4964	-0.239998	1.28308	1.06691
1445.45	-35929.8	-7612.32	14.4911	-0.239998	1.28606	1.0657
1445.46	-35929.5	-7612.27	14.4871	-0.24001	1.28855	1.06411
1445.48	-35929.3	-7612.22	14.4841	-0.240007	1.28998	1.06244
1445.5	-35929.1	-7612.17	14.4808	-0.239965	1.28913	1.06112
1445.52	-35928.8	-7612.12	14.4773	-0.23998	1.28701	1.06008
1445.53	-35928.6	-7612.06	14.474	-0.24014	1.2854	1.05917
1445.55	-35928.3	-7612.01	14.4705	-0.240054	1.28363	1.0588
1445.57	-35928.1	-7611.96	14.4659	-0.239441	1.28043	1.05932
1445.58	-35927.9	-7611.92	14.4606	-0.239796	1.27699	1.05903
1445.6	-35927.6	-7611.87	14.4552	-0.242058	1.27494	1.0555
1445.62	-35927.4	-7611.81	14.4503	-0.240396	1.27344	1.0465
1445.63	-35927.1	-7611.76	14.4463	-0.22783	1.27134	1.02969
1445.65	-35926.9	-7611.71	14.4433	-0.203333	1.27	1.00218
1445.67	-35926.6	-7611.67	14.4413	-0.166628	1.27095	0.961737
1445.69	-35926.4	-7611.63	14.44	-0.113333	1.27333	0.909586
1445.7	-35926.2	-7611.58	14.4396	-0.0413811	1.27615	0.847872
1445.72	-35925.9	-7611.53	14.4401	0.037942	1.28031	0.779022
1445.74	-35925.7	-7611.48	14.4415	0.113378	1.28666	0.706514
1445.75	-35925.4	-7611.44	14.4436	0.184965	1.29425	0.637118
1445.77	-35925.2	-7611.4	14.4462	0.253186	1.30223	0.575687
1445.79	-35925	-7611.35	14.4507	0.313095	1.31112	0.519721
1445.8	-35924.7	-7611.3	14.4574	0.362299	1.32127	0.466693
1445.82	-35924.5	-7611.25	14.4645	0.408277	1.33186	0.417624
1445.84	-35924.2	-7611.2	14.471	0.456613	1.34219	0.372864
1445.86	-35924	-7611.16	14.4787	0.504273	1.35241	0.329689
1445.87	-35923.8	-7611.13	14.4887	0.550002	1.36254	0.285849
1445.89	-35923.5	-7611.09	14.499	0.598659	1.37221	0.240979
1445.91	-35923.3	-7611.04	14.5089	0.652188	1.38104	0.195658
1445.92	-35923	-7611	14.5204	0.70516	1.38885	0.151918
1445.94	-35922.7	-7610.95	14.5342	0.752864	1.39574	0.112011
1445.96	-35922.5	-7610.91	14.5481	0.793389	1.40233	0.0782408
1445.97	-35922.3	-7610.87	14.5612	0.826052	1.40899	0.0517207
1445.99	-35922.1	-7610.84	14.5751	0.851585	1.41572	0.0318001
1446.01	-35921.8	-7610.8	14.5906	0.870978	1.42255	0.017754
1446.03	-35921.5	-7610.75	14.6065	0.885423	1.4296	0.00894614
1446.04	-35921.3	-7610.7	14.622	0.895872	1.43659	0.00441129
1446.06	-35921	-7610.66	14.6371	0.902967	1.44275	0.0027834
1446.08	-35920.8	-7610.63	14.652	0.907805	1.44775	0.0032794
1446.09	-35920.6	-7610.59	14.6672	0.91194	1.45181	0.00576207
1446.11	-35920.3	-7610.56	14.6826	0.91554	1.45521	0.00978615
1446.13	-35920.1	-7610.52	14.6983	0.917309	1.4582	0.0145568
1446.14	-35919.8	-7610.48	14.7138	0.9171	1.46001	0.019632
1446.16	-35919.6	-7610.44	14.7286	0.915868	1.459	0.0248885
1446.18	-35919.4	-7610.4	14.7435	0.914146	1.45529	0.0298321
1446.2	-35919.1	-7610.37	14.7599	0.912124	1.45027	0.0337023
1446.21	-35918.8	-7610.33	14.7773	0.910382	1.44332	0.0363401
1446.23	-35918.6	-7610.3	14.7938	0.909727	1.43243	0.0380596
1446.25	-35918.3	-7610.26	14.809	0.90992	1.41797	0.0390496
1446.26	-35918.1	-7610.23	14.8238	0.910077	1.40187	0.0394105
1446.28	-35917.9	-7610.2	14.8388	0.910021	1.38504	0.0393058
1446.3	-35917.6	-7610.16	14.8542	0.909981	1.36782	0.0389228
1446.31	-35917.4	-7610.12	14.8697	0.909996	1.35065	0.0383084
1446.33	-35917.1	-7610.08	14.885	0.910001	1.33387	0.037424
1446.35	-35916.8	-7610.05	14.9005	0.909998	1.31656	0.0362039
1446.37	-35916.6	-7610.03	14.9171	0.910015	1.29743	0.0346156
1446.38	-35916.4	-7610	14.9338	0.910009	1.27698	0.0329497
1446.4	-35916.1	-7609.96	14.9493	0.909939	1.25636	0.0315866
1446.42	-35915.8	-7609.92	14.9648	0.909976	1.23576	0.030596
1446.43	-35915.6	-7609.89	14.9818	0.91024	1.21539	0.0299116
1446.45	-35915.3	-7609.85	14.999	0.910046	1.19757	0.0294356
1446.47	-35915.1	-7609.83	15.0145	0.908695	1.18446	0.0290252
1446.48	-35914.9	-7609.8	15.0291	0.906776	1.17394	0.0283756
1446.5	-35914.6	-7609.77	15.0443	0.905059	1.16332	0.0271463
1446.52	-35914.3	-7609.74	15.06	0.903333	1.15333	0.0250545
1446.54	-35914	-7609.71	15.0756	0.901362	1.14541	0.021969
1446.55	-35913.8	-7609.68	15.0909	0.899952	1.13972	0.0182959
1446.57	-35913.6	-7609.65	15.1059	0.899751	1.13595	0.0144834
1446.59	-35913.3	-7609.62	15.1209	0.900009	1.13318	0.0106703
1446.6	-35913.1	-7609.59	15.1363	0.899996	1.13086	0.00702896
1446.62	-35912.8	-7609.56	15.1518	0.900022	1.13002	0.00406157
1446.64	-35912.5	-7609.52	15.1674	0.900254	1.13138	0.00211658
1446.65	-35912.2	-7609.5	15.1827	0.899834	1.13377	0.000914193
1446.67	-35912	-7609.47	15.1976	0.898265	1.13653	0.000194978
1446.69	-35911.8	-7609.45	15.2127	0.896345	1.14098	1.04691e-05
1446.71	-35911.5	-7609.42	15.2281	0.894664	1.14771	0.000414133
1446.72	-35911.2	-7609.39	15.2437	0.892882	1.15499	0.00135647
1446.74	-35911	-7609.36	15.2592	0.890967	1.16173	0.00285782
1446.76	-35910.7	-7609.33	15.2744	0.889779	1.16888	0.00510908
1446.77	-35910.5	-7609.31	15.2894	0.889707	1.17709	0.0082185
1446.79	-35910.2	-7609.29	15.3045	0.890136	1.18601	0.0121149
1446.81	-35910	-7609.27	15.3199	0.890342	1.19586	0.0165922
1446.82	-35909.7	-7609.24	15.3355	0.889581	1.20791	0.021244
1446.84	-35909.4	-7609.21	15.351	0.887802	1.22191	0.0257689
1446.86	-35909.2	-7609.18	15.3662	0.885957	1.23529	0.0300468
1446.88	-35908.9	-7609.16	15.3812	0.884369	1.24806	0.0339297
1446.89	-35908.7	-7609.14	15.3963	0.882501	1.2636	0.0372222
1446.91	-35908.4	-7609.11	15.4117	0.880591	1.28271	0.0399963
1446.93	-35908.1	-7609.09	15.4273	0.879874	1.30269	0.042642
1446.94	-35907.8	-7609.07	15.4428	0.880104	1.32304	0.0449837
1446.96	-35907.6	-7609.05	15.4579	0.879448	1.34576	0.0462398
1446.98	-35907.4	-7609.03	15.4728	0.877606	1.37102	0.0461665
1446.99	-35907.1	-7609.01	15.4882	0.875729	1.39723	0.0450295
1447.01	-35906.8	-7608.98	15.5038	0.874084	1.42306	0.0427554
1447.03	-35906.5	-7608.96	15.5184	0.872129	1.44756	0.0389969
1447.05	-35906.3	-7608.94	15.532	0.870344	1.47139	0.0343133
1447.06	-35906	-7608.92	15.5453	0.869898	1.49627	0.0299257
1447.08	-35905.8	-7608.91	15.5586	0.870122	1.52147	0.0262282
1447.1	-35905.5	-7608.89	15.572	0.869231	1.54483	0.0230485
1447.11	-35905.2	-7608.87	15.5857	0.867263	1.5668	0.0203216
1447.13	-35905	-7608.84	15.6007	0.865403	1.5894	0.017977
1447.15	-35904.7	-7608.82	15.6164	0.86375	1.61173	0.0150791
1447.16	-35904.4	-7608.81	15.6316	0.861875	1.63152	0.0101701
1447.18	-35904.2	-7608.79	15.6465	0.860247	1.64926	0.00163103
1447.2	-35903.9	-7608.78	15.6617	0.859667	1.66662	-0.0121956
1447.22	-35903.7	-7608.76	15.6772	0.859922	1.68373	-0.0326502
1447.23	-35903.4	-7608.75	15.6929	0.860301	1.69993	-0.0607714
1447.25	-35903.1	-7608.73	15.7082	0.860095	1.71498	-0.0966023
1447.27	-35902.8	-7608.72	15.7232	0.858781	1.72882	-0.139755
1447.28	-35902.6	-7608.71	15.7382	0.856886	1.74183	-0.189767
1447.3	-35902.3	-7608.7	15.7538	0.855154	1.75438	-0.246183
1447.32	-35902	-7608.68	15.7691	0.853443	1.76603	-0.308766
1447.33	-35901.8	-7608.67	15.7833	0.851496	1.77638	-0.377014
1447.35	-35901.5	-7608.66	15.7967	0.85	1.78667	-0.448802
1447.37	-35901.2	-7608.65	15.81	0.849645	1.79811	-0.522204
1447.39	-35901	-7608.64	15.8233	0.85	1.81	-0.598039
1447.4	-35900.7	-7608.63	15.8367	0.850348	1.82163	-0.676814
1447.42	-35900.4	-7608.62	15.8509	0.849942	1.83412	-0.755052
1447.44	-35900.1	-7608.61	15.8662	0.848382	1.84815	-0.828354
1447.45	-35899.9	-7608.6	15.8818	0.846454	1.86143	-0.892573
1447.47	-35899.6	-7608.59	15.8967	0.844821	1.87205	-0.945219
1447.49	-35899.4	-7608.59	15.9118	0.84311	1.88102	-0.988328
1447.5	-35899.1	-7608.58	15.9274	0.841152	1.88956	-1.02402
1447.52	-35898.8	-7608.57	15.9426	0.839871	1.89822	-1.0524
1447.54	-35898.5	-7608.56	15.9565	0.839793	1.90702	-1.07394
1447.56	-35898.2	-7608.56	15.9698	0.840028	1.91513	-1.09082
1447.57	-35898	-7608.55	15.9831	0.83998	1.92203	-1.10467
1447.59	-35897.8	-7608.55	15.9965	0.840054	1.92802	-1.11559
1447.61	-35897.5	-7608.55	16.0099	0.840277	1.93335	-1.12354
1447.62	-35897.2	-7608.55	16.0244	0.83968	1.93793	-1.12868
1447.64	-35896.9	-7608.54	16.0399	0.837941	1.94158	-1.13127
1447.66	-35896.6	-7608.54	16.0554	0.836043	1.94407	-1.13178
1447.67	-35896.4	-7608.54	16.0702	0.834444	1.94566	-1.13077
1447.69	-35896.1	-7608.54	16.0855	0.832646	1.94732	-1.12892
1447.71	-35895.8	-7608.54	16.1011	0.830741	1.94922	-1.1267
1447.73	-35895.5	-7608.54	16.1159	0.82978	1.95026	-1.12424
1447.74	-35895.2	-7608.54	16.1296	0.829891	1.95019	-1.12188
1447.76	-35895	-7608.54	16.1429	0.829972	1.94988	-1.12031
1447.78	-35894.7	-7608.55	16.1563	0.829845	1.94986	-1.11976
1447.79	-35894.5	-7608.55	16.1696	0.8304	1.9502	-1.12005
1447.81	-35894.2	-7608.55	16.1832	0.832121	1.95035	-1.12115
1447.83	-35893.9	-7608.55	16.198	0.834979	1.94915	-1.12323
1447.84	-35893.6	-7608.56	16.2136	0.838527	1.94719	-1.12613
1447.86	-35893.3	-7608.56	16.2289	0.841999	1.94649	-1.12937
1447.88	-35893.1	-7608.57	16.2438	0.845278	1.94677	-1.13266
1447.9	-35892.8	-7608.57	16.259	0.848737	1.94598	-1.13586
1447.91	-35892.5	-7608.58	16.2745	0.852214	1.94402	-1.13921
1447.93	-35892.2	-7608.59	16.2901	0.855218	1.94229	-1.14318
1447.95	-35891.9	-7608.6	16.3055	0.858645	1.94065	-1.1478
1447.96	-35891.7	-7608.61	16.3206	0.864126	1.93798	-1.15282
1447.98	-35891.4	-7608.62	16.3356	0.871197	1.93442	-1.15835
1448	-35891.1	-7608.63	16.3508	0.878286	1.9308	-1.16469
1448.01	-35890.8	-7608.64	16.3663	0.88507	1.92743	-1.17157
1448.03	-35890.5	-7608.65	16.3819	0.891914	1.92424	-1.17844
1448.05	-35890.2	-7608.66	16.3973	0.898797	1.92071	-1.18512
1448.07	-35890	-7608.67	16.4124	0.905537	1.91622	-1.1916
1448.08	-35889.7	-7608.68	16.4273	0.912166	1.91096	-1.19816
1448.1	-35889.5	-7608.69	16.4426	0.918829	1.90553	-1.20503
1448.12	-35889.2	-7608.71	16.4582	0.925809	1.90053	-1.21169
1448.13	-35888.9	-7608.73	16.4738	0.933198	1.89651	-1.21739
1448.15	-35888.6	-7608.74	16.4891	0.939685	1.89348	-1.22198
1448.17	-35888.3	-7608.75	16.5039	0.943898	1.89131	-1.22549
1448.18	-35888.1	-7608.76	16.5191	0.946533	1.89004	-1.2276
1448.2	-35887.8	-7608.78	16.5358	0.94864	1.88973	-1.2281
1448.22	-35887.5	-7608.8	16.5533	0.95	1.89	-1.22767
1448.24	-35887.2	-7608.82	16.5706	0.950253	1.89032	-1.2271
1448.25	-35886.9	-7608.83	16.5877	0.949984	1.88994	-1.22655
1448.27	-35886.6	-7608.84	16.6046	0.949858	1.88842	-1.22599
1448.29	-35886.4	-7608.86	16.6209	0.950018	1.88657	-1.22546
1448.3	-35886.1	-7608.89	16.6366	0.950301	1.88503	-1.22496
1448.32	-35885.8	-7608.91	16.6518	0.949883	1.88304	-1.22431
1448.34	-35885.5	-7608.93	16.6671	0.948279	1.87992	-1.22333
1448.35	-35885.2	-7608.95	16.6828	0.94635	1.87592	-1.22195
1448.37	-35884.9	-7608.97	16.6994	0.944739	1.87125	-1.22026
1448.39	-35884.7	-7608.99	16.7163	0.942988	1.86557	-1.21871
1448.41	-35884.4	-7609.01	16.7334	0.940996	1.8588	-1.21755
1448.42	-35884.1	-7609.04	16.7508	0.939881	1.85167	-1.21653
1448.44	-35883.8	-7609.06	16.7683	0.94	1.84476	-1.21543
1448.46	-35883.5	-7609.09	16.7846	0.939815	1.83803	-1.21424
1448.47	-35883.2	-7609.11	16.7996	0.938329	1.83137	-1.21279
1448.49	-35883	-7609.14	16.8144	0.935866	1.8247	-1.21056
1448.51	-35882.7	-7609.16	16.8299	0.932625	1.81788	-1.20731
1448.52	-35882.4	-7609.19	16.8455	0.928366	1.81079	-1.20332
1448.54	-35882.1	-7609.22	16.861	0.923196	1.80373	-1.19887
1448.56	-35881.8	-7609.25	16.8762	0.91779	1.79769	-1.19407
1448.58	-35881.5	-7609.28	16.8911	0.912704	1.79277	-1.18912
1448.59	-35881.3	-7609.3	16.9063	0.908277	1.78797	-1.18434
1448.61	-35881	-7609.33	16.9217	0.904766	1.7828	-1.17986
1448.63	-35880.6	-7609.37	16.9373	0.902318	1.77752	-1.17556
1448.64	-35880.3	-7609.4	16.9528	0.900681	1.77236	-1.17158
1448.66	-35880.1	-7609.42	16.968	0.899195	1.7674	-1.16831
1448.68	-35879.8	-7609.45	16.9829	0.897523	1.76245	-1.16567
1448.69	-35879.6	-7609.48	16.9981	0.895663	1.75711	-1.16315
1448.71	-35879.3	-7609.51	17.0136	0.893902	1.75184	-1.16086
1448.73	-35878.9	-7609.55	17.0292	0.892788	1.74786	-1.15942
1448.75	-35878.6	-7609.59	17.0447	0.892894	1.74464	-1.159
1448.76	-35878.4	-7609.62	17.0595	0.894764	1.74043	-1.15935
1448.78	-35878.1	-7609.65	17.0744	0.898381	1.7352	-1.16055
1448.8	-35877.8	-7609.68	17.091	0.903305	1.73005	-1.1628
1448.81	-35877.5	-7609.72	17.1084	0.908575	1.72495	-1.16576
1448.83	-35877.2	-7609.76	17.1244	0.912963	1.71907	-1.16877
1448.85	-35876.9	-7609.79	17.1396	0.916097	1.71191	-1.17151
1448.86	-35876.6	-7609.83	17.156	0.918151	1.70314	-1.17393
1448.88	-35876.4	-7609.86	17.1729	0.919652	1.6927	-1.17602
1448.9	-35876.1	-7609.9	17.1885	0.921234	1.68056	-1.17784
1448.92	-35875.8	-7609.94	17.2038	0.923011	1.66617	-1.17946
1448.93	-35875.5	-7609.99	17.2208	0.924828	1.64886	-1.18094
1448.95	-35875.2	-7610.03	17.2381	0.926491	1.62911	-1.18187
1448.97	-35874.9	-7610.06	17.2536	0.927627	1.60785	-1.18172
1448.98	-35874.6	-7610.1	17.2683	0.926942	1.58592	-1.18005
1449	-35874.4	-7610.14	17.2834	0.92317	1.56391	-1.17654
1449.02	-35874	-7610.19	17.2991	0.917067	1.54136	-1.17137
1449.03	-35873.7	-7610.23	17.3147	0.910058	1.51805	-1.16495
1449.05	-35873.4	-7610.27	17.33	0.903333	1.49667	-1.15795
1449.07	-35873.2	-7610.31	17.345	0.897779	1.47946	-1.1511
1449.09	-35872.9	-7610.35	17.36	0.893333	1.46333	-1.14488
1449.1	-35872.6	-7610.4	17.3753	0.889688	1.44544	-1.13956
1449.12	-35872.3	-7610.44	17.3909	0.886484	1.42918	-1.1348
1449.14	-35872	-7610.49	17.4065	0.883293	1.41783	-1.13005
1449.15	-35871.7	-7610.53	17.4218	0.879501	1.40897	-1.12456
1449.17	-35871.4	-7610.57	17.4367	0.874145	1.40076	-1.11729
1449.19	-35871.1	-7610.61	17.4518	0.865397	1.39651	-1.10629
1449.2	-35870.8	-7610.66	17.4674	0.851108	1.39862	-1.08967
1449.22	-35870.5	-7610.71	17.4826	0.828664	1.40449	-1.06608
1449.24	-35870.2	-7610.76	17.4967	0.796642	1.41209	-1.03469
1449.26	-35869.9	-7610.81	17.5096	0.756637	1.42296	-0.995554
1449.27	-35869.7	-7610.85	17.5215	0.709263	1.43843	-0.948948
1449.29	-35869.4	-7610.89	17.5325	0.652264	1.45843	-0.895242
1449.31	-35869.1	-7610.94	17.543	0.585901	1.48211	-0.834908
1449.32	-35868.7	-7611	17.5528	0.516189	1.50754	-0.768587
1449.34	-35868.4	-7611.05	17.5617	0.446402	1.5333	-0.697602
1449.36	-35868.1	-7611.1	17.569	0.373916	1.55911	-0.624365
1449.37	-35867.9	-7611.14	17.5743	0.296479	1.58541	-0.549747
1449.39	-35867.6	-7611.19	17.5776	0.213309	1.61355	-0.47222
1449.41	-35867.3	-7611.24	17.5794	0.126655	1.64314	-0.392536
1449.43	-35867	-7611.3	17.5802	0.0429895	1.67127	-0.315059
1449.44	-35866.7	-7611.36	17.5803	-0.0332117	1.70061	-0.2436
1449.46	-35866.4	-7611.41	17.5795	-0.100377	1.74069	-0.180864
1449.48	-35866.1	-7611.46	17.5777	-0.155809	1.79035	-0.12814
1449.49	-35865.8	-7611.51	17.5753	-0.195715	1.83703	-0.0852045
1449.51	-35865.5	-7611.57	17.5719	-0.222688	1.87916	-0.0503746
1449.53	-35865.2	-7611.63	17.5675	-0.245022	1.92541	-0.0207501
1449.54	-35864.9	-7611.69	17.5622	-0.265742	1.97466	0.00537649
1449.56	-35864.6	-7611.74	17.557	-0.28288	2.01699	0.0285741
1449.58	-35864.4	-7611.79	17.552	-0.295788	2.05388	0.0495472
1449.6	-35864.1	-7611.84	17.547	-0.305034	2.09562	0.0690458
1449.61	-35863.8	-7611.91	17.5418	-0.311505	2.14484	0.0863095
1449.63	-35863.5	-7611.98	17.5366	-0.316239	2.19796	0.0994953
1449.65	-35863.1	-7612.04	17.5315	-0.319419	2.25139	0.108216
1449.66	-35862.9	-7612.1	17.5265	-0.320699	2.302	0.113033
1449.68	-35862.6	-7612.14	17.5215	-0.320333	2.34965	0.113868
1449.7	-35862.3	-7612.2	17.5164	-0.318927	2.39577	0.110375
1449.71	-35862	-7612.27	17.5112	-0.317094	2.44001	0.103328
1449.73	-35861.7	-7612.34	17.5061	-0.315371	2.4812	0.0940999
1449.75	-35861.4	-7612.41	17.5009	-0.313664	2.51996	0.0836241
1449.77	-35861.1	-7612.47	17.4957	-0.311698	2.55749	0.0726458
1449.78	-35860.9	-7612.53	17.4906	-0.310114	2.59276	0.0621539
1449.8	-35860.6	-7612.6	17.4856	-0.309707	2.62428	0.0530833
1449.82	-35860.3	-7612.67	17.4806	-0.30997	2.65331	0.0454743
1449.83	-35860	-7612.75	17.4755	-0.310075	2.68164	0.0391004
1449.85	-35859.7	-7612.82	17.4703	-0.310004	2.7085	0.0340238
1449.87	-35859.4	-7612.88	17.4653	-0.309979	2.7327	0.0302917
1449.88	-35859.1	-7612.94	17.4603	-0.309999	2.75535	0.0273922
1449.9	-35858.9	-7613.01	17.4552	-0.310005	2.77748	0.0248177
1449.92	-35858.5	-7613.09	17.45	-0.31	2.79667	0.0228758
1449.94	-35858.2	-7613.17	17.4448	-0.309999	2.81047	0.0219545
1449.95	-35857.9	-7613.24	17.4397	-0.31	2.82054	0.0217902
1449.97	-35857.7	-7613.31	17.4347	-0.31	2.82865	0.0220814
1449.99	-35857.4	-7613.37	17.4297	-0.31	2.83349	0.0229462
1450	-35857.1	-7613.45	17.4246	-0.310001	2.83414	0.0244757
1450.02	-35856.8	-7613.53	17.4194	-0.309999	2.83326	0.0263742
1450.04	-35856.5	-7613.62	17.4142	-0.309995	2.83255	0.0284461
1450.05	-35856.2	-7613.7	17.4091	-0.310003	2.829	0.0310061
1450.07	-35856	-7613.77	17.4041	-0.31002	2.82027	0.0344319
1450.09	-35855.7	-7613.83	17.3991	-0.309988	2.80754	0.039038
1450.11	-35855.4	-7613.92	17.394	-0.309926	2.79166	0.0449371
1450.12	-35855.1	-7614.01	17.3888	-0.310061	2.77145	0.0517827
1450.14	-35854.8	-7614.1	17.3836	-0.310274	2.74727	0.0591116
1450.16	-35854.5	-7614.18	17.3785	-0.309695	2.72316	0.0663643
1450.17	-35854.3	-7614.26	17.3736	-0.308033	2.70054	0.0733666
1450.19	-35854	-7614.33	17.3684	-0.30614	2.67547	0.080636
1450.21	-35853.7	-7614.42	17.3631	-0.304476	2.64727	0.0893977
1450.22	-35853.4	-7614.51	17.3586	-0.302641	2.62156	0.101982
1450.24	-35853.1	-7614.61	17.3552	-0.300747	2.59983	0.12094
1450.26	-35852.8	-7614.69	17.3519	-0.29976	2.5766	0.148952
1450.28	-35852.6	-7614.77	17.3484	-0.299842	2.55161	0.18719
1450.29	-35852.3	-7614.85	17.3452	-0.300071	2.53155	0.234906
1450.31	-35852	-7614.94	17.342	-0.300042	2.51726	0.290962
1450.33	-35851.7	-7615.04	17.3379	-0.299982	2.50296	0.353906
1450.34	-35851.4	-7615.14	17.3326	-0.29999	2.48846	0.421585
1450.36	-35851.1	-7615.23	17.3272	-0.300005	2.47972	0.49111
1450.38	-35850.9	-7615.31	17.3221	-0.300002	2.47712	0.559744
1450.39	-35850.6	-7615.39	17.3171	-0.299998	2.47583	0.625109
1450.41	-35850.3	-7615.49	17.3121	-0.299999	2.47405	0.687793
1450.43	-35850	-7615.59	17.307	-0.300001	2.47243	0.750473
1450.45	-35849.7	-7615.69	17.3018	-0.300001	2.47077	0.811789
1450.46	-35849.5	-7615.78	17.2967	-0.299996	2.46819	0.867406
1450.48	-35849.2	-7615.86	17.2918	-0.299996	2.46468	0.916443
1450.5	-35849	-7615.95	17.2867	-0.300014	2.46073	0.960247
1450.51	-35848.7	-7616.06	17.2815	-0.300014	2.45543	0.998006
1450.53	-35848.4	-7616.17	17.2763	-0.299943	2.44708	1.02763
1450.55	-35848.1	-7616.27	17.2712	-0.299956	2.43611	1.04928
1450.56	-35847.8	-7616.35	17.2662	-0.30023	2.42379	1.06437
1450.58	-35847.6	-7616.44	17.2612	-0.300169	2.40798	1.07374
1450.6	-35847.3	-7616.54	17.2561	-0.298946	2.38547	1.07793
1450.62	-35847	-7616.65	17.2509	-0.297004	2.35827	1.07775
1450.63	-35846.7	-7616.76	17.2458	-0.295258	2.33002	1.07418
1450.65	-35846.4	-7616.86	17.2406	-0.293558	2.29768	1.06832
1450.67	-35846.1	-7616.96	17.2354	-0.291525	2.25731	1.06128
1450.68	-35845.9	-7617.05	17.2303	-0.290042	2.2156	1.05382
1450.7	-35845.6	-7617.16	17.2253	-0.28998	2.18024	1.0465
1450.72	-35845.3	-7617.26	17.2203	-0.290035	2.14556	1.0396
1450.73	-35845	-7617.37	17.2152	-0.288706	2.10425	1.03325
1450.75	-35844.8	-7617.48	17.21	-0.286667	2.06	1.02723
1450.77	-35844.5	-7617.58	17.2049	-0.284924	2.01814	1.0214
1450.79	-35844.3	-7617.68	17.1997	-0.283224	1.9776	1.01605
1450.8	-35844	-7617.78	17.1944	-0.28131	1.93679	1.01113
1450.82	-35843.7	-7617.89	17.1898	-0.279953	1.89781	1.00502
1450.84	-35843.4	-7618	17.1862	-0.279758	1.86307	0.995966
1450.85	-35843.1	-7618.11	17.1829	-0.280024	1.83347	0.982993
1450.87	-35842.9	-7618.21	17.1795	-0.280063	1.80872	0.9655
1450.89	-35842.6	-7618.31	17.1761	-0.27999	1.786	0.943512
1450.9	-35842.4	-7618.42	17.173	-0.279977	1.76359	0.917358
1450.92	-35842.1	-7618.54	17.1692	-0.280006	1.74336	0.887828
1450.94	-35841.8	-7618.66	17.1642	-0.280025	1.72617	0.856013
1450.96	-35841.5	-7618.76	17.1587	-0.279982	1.70918	0.823546
1450.97	-35841.3	-7618.87	17.1535	-0.279921	1.69045	0.791787
1450.99	-35841	-7618.97	17.1485	-0.280084	1.6709	0.761382
1451.01	-35840.7	-7619.08	17.1436	-0.280303	1.6511	0.732697
1451.02	-35840.4	-7619.2	17.1385	-0.279674	1.63047	0.705777
1451.04	-35840.2	-7619.32	17.1333	-0.277935	1.60845	0.681025
1451.06	-35839.9	-7619.43	17.1282	-0.276043	1.58476	0.659511
1451.07	-35839.7	-7619.52	17.1233	-0.274442	1.55871	0.641996
1451.09	-35839.4	-7619.63	17.1181	-0.27265	1.52906	0.628688
1451.11	-35839.1	-7619.75	17.1128	-0.270754	1.49624	0.619378
1451.12	-35838.8	-7619.88	17.1084	-0.269758	1.46319	0.613316
1451.14	-35838.5	-7620	17.105	-0.269841	1.42958	0.60986
1451.16	-35838.3	-7620.11	17.1017	-0.270069	1.39101	0.608554
1451.18	-35838	-7620.21	17.0982	-0.270038	1.34884	0.608673
1451.19	-35837.8	-7620.32	17.095	-0.26998	1.31064	0.609244
1451.21	-35837.5	-7620.44	17.0918	-0.26999	1.27657	0.610244
1451.23	-35837.2	-7620.56	17.0876	-0.270005	1.24004	0.61253
1451.24	-35836.9	-7620.68	17.0823	-0.270002	1.20148	0.616558
1451.26	-35836.7	-7620.79	17.0769	-0.269999	1.16765	0.622404
1451.28	-35836.4	-7620.9	17.0718	-0.27	1.1394	0.630477
1451.3	-35836.2	-7621.01	17.0668	-0.27	1.11292	0.641396
1451.31	-35835.9	-7621.14	17.0618	-0.27	1.08799	0.654904
1451.33	-35835.6	-7621.26	17.0567	-0.270001	1.06686	0.670133
1451.35	-35835.3	-7621.39	17.0515	-0.270001	1.05053	0.686013
1451.36	-35835.1	-7621.49	17.0465	-0.269997	1.03907	0.701364
1451.38	-35834.9	-7621.59	17.0415	-0.269998	1.03163	0.715259
1451.4	-35834.6	-7621.7	17.0362	-0.270009	1.02686	0.726985
1451.41	-35834.3	-7621.83	17.0311	-0.270007	1.02385	0.736569
1451.43	-35834	-7621.96	17.0271	-0.269962	1.02215	0.744498
1451.45	-35833.8	-7622.09	17.0239	-0.269978	1.02283	0.751515
1451.47	-35833.5	-7622.2	17.0205	-0.270149	1.02746	0.758453
1451.48	-35833.3	-7622.31	17.017	-0.270057	1.03555	0.765942
1451.5	-35833	-7622.42	17.0139	-0.269116	1.0462	0.774373
1451.52	-35832.7	-7622.54	17.0105	-0.267003	1.06117	0.783272
1451.53	-35832.4	-7622.68	17.0058	-0.263367	1.08247	0.791844
1451.55	-35832.2	-7622.8	17.0003	-0.257142	1.1084	0.79919
1451.57	-35831.9	-7622.91	16.9948	-0.247581	1.13645	0.80446
1451.58	-35831.7	-7623.02	16.99	-0.236667	1.16667	0.80719
1451.6	-35831.4	-7623.14	16.9864	-0.226533	1.19984	0.807338
1451.62	-35831.2	-7623.27	16.9833	-0.216667	1.23667	0.8061
1451.64	-35830.9	-7623.4	16.98	-0.206732	1.27769	0.804782
1451.65	-35830.6	-7623.53	16.9765	-0.199739	1.32276	0.803886
1451.67	-35830.4	-7623.63	16.973	-0.198227	1.37144	0.803991
1451.69	-35830.1	-7623.74	16.9696	-0.200349	1.42282	0.80659
1451.7	-35829.9	-7623.87	16.9663	-0.204299	1.47529	0.812878
1451.72	-35829.6	-7624.01	16.9629	-0.21097	1.52572	0.822671
1451.74	-35829.3	-7624.14	16.9594	-0.220848	1.57235	0.835832
1451.75	-35829	-7624.26	16.9561	-0.23194	1.6182	0.853037
1451.77	-35828.8	-7624.37	16.9529	-0.242471	1.66511	0.874065
1451.79	-35828.6	-7624.49	16.949	-0.252225	1.7103	0.896228
1451.81	-35828.3	-7624.62	16.9441	-0.261002	1.75218	0.917587
1451.82	-35828	-7624.75	16.9388	-0.268177	1.79297	0.938439
1451.84	-35827.7	-7624.89	16.9336	-0.273549	1.8334	0.958645
1451.86	-35827.5	-7625.01	16.9285	-0.277882	1.87025	0.976647
1451.87	-35827.2	-7625.13	16.9233	-0.281548	1.90078	0.991612
1451.89	-35827	-7625.24	16.9182	-0.284058	1.92398	1.00424
1451.91	-35826.8	-7625.38	16.9133	-0.285592	1.94081	1.01493
1451.92	-35826.5	-7625.52	16.9081	-0.287416	1.95485	1.02343
1451.94	-35826.2	-7625.66	16.9028	-0.289493	1.96746	1.02976
1451.96	-35825.9	-7625.79	16.8983	-0.289781	1.97648	1.03445
1451.98	-35825.7	-7625.91	16.895	-0.287899	1.98152	1.03787
1451.99	-35825.5	-7626.03	16.8918	-0.285714	1.98476	1.04017
1452.01	-35825.2	-7626.16	16.8884	-0.284091	1.98668	1.04174
1452.03	-35824.9	-7626.31	16.8852	-0.282651	1.98586	1.04318
1452.04	-35824.7	-7626.45	16.8819	-0.280979	1.98223	1.0444
1452.06	-35824.4	-7626.57	16.8775	-0.278677	1.97734	1.04458
1452.08	-35824.2	-7626.69	16.8722	-0.27523	1.97214	1.04336
1452.09	-35823.9	-7626.82	16.867	-0.270057	1.96699	1.04087
1452.11	-35823.7	-7626.96	16.8621	-0.263194	1.962	1.03697
1452.13	-35823.4	-7627.11	16.8568	-0.255169	1.95716	1.03131
1452.15	-35823.1	-7627.25	16.8516	-0.246476	1.95202	1.02435
1452.16	-35822.9	-7627.38	16.8475	-0.237577	1.9459	1.01711
1452.18	-35822.7	-7627.5	16.8443	-0.229026	1.93884	1.00982
1452.2	-35822.4	-7627.63	16.841	-0.221262	1.93131	1.0021
1452.21	-35822.2	-7627.78	16.8377	-0.212917	1.92283	0.992548
1452.23	-35821.9	-7627.92	16.8343	-0.201421	1.91241	0.979142
1452.25	-35821.6	-7628.07	16.8309	-0.182672	1.89989	0.959156
1452.26	-35821.4	-7628.2	16.827	-0.152125	1.88556	0.929742
1452.28	-35821.2	-7628.33	16.8237	-0.108881	1.86963	0.890312
1452.3	-35820.9	-7628.46	16.8226	-0.0539488	1.85226	0.841461
1452.32	-35820.7	-7628.6	16.8232	0.0109845	1.83346	0.784279
1452.33	-35820.4	-7628.76	16.8241	0.0834992	1.81333	0.720229
1452.35	-35820.1	-7628.9	16.8263	0.158074	1.79246	0.651955
1452.37	-35819.9	-7629.04	16.8308	0.228918	1.77165	0.582544
1452.38	-35819.7	-7629.16	16.8364	0.296115	1.75119	0.514772
1452.4	-35819.4	-7629.3	16.841	0.361601	1.73115	0.450551
1452.42	-35819.2	-7629.45	16.8463	0.426215	1.71118	0.3882
1452.43	-35818.9	-7629.61	16.854	0.490292	1.69126	0.325842
1452.45	-35818.6	-7629.76	16.8633	0.553333	1.67333	0.265795
1452.47	-35818.4	-7629.89	16.8731	0.61369	1.65943	0.211129
1452.49	-35818.2	-7630.02	16.884	0.666084	1.64952	0.162932
1452.5	-35817.9	-7630.16	16.897	0.706526	1.64312	0.121688
1452.52	-35817.7	-7630.32	16.9108	0.738392	1.63989	0.0875103
1452.54	-35817.4	-7630.48	16.9246	0.765132	1.63932	0.0602592
1452.55	-35817.2	-7630.63	16.9383	0.785281	1.64012	0.0392131
1452.57	-35816.9	-7630.76	16.9521	0.797573	1.64142	0.0237584
1452.59	-35816.7	-7630.89	16.9657	0.804218	1.6439	0.0139306
1452.6	-35816.4	-7631.04	16.979	0.80715	1.64825	0.00942055
1452.62	-35816.2	-7631.2	16.9924	0.806197	1.6546	0.00882611
1452.64	-35815.9	-7631.36	17.006	0.801563	1.66282	0.010942
1452.66	-35815.7	-7631.51	17.02	0.795083	1.67231	0.0154098
1452.67	-35815.4	-7631.65	17.0341	0.788234	1.68254	0.0215763
1452.69	-35815.2	-7631.79	17.0469	0.78129	1.69315	0.0279498
1452.71	-35815	-7631.95	17.0583	0.774488	1.70439	0.0335406
1452.72	-35814.7	-7632.1	17.0704	0.768248	1.71742	0.0383971
1452.74	-35814.5	-7632.24	17.0842	0.762906	1.7327	0.0425157
1452.76	-35814.3	-7632.38	17.0983	0.758608	1.74926	0.0456342
1452.77	-35814	-7632.54	17.112	0.755184	1.76638	0.0478574
1452.79	-35813.7	-7632.71	17.1256	0.752027	1.78396	0.0498792
1452.81	-35813.5	-7632.87	17.1391	0.748725	1.80216	0.0527976
1452.83	-35813.2	-7633.02	17.1518	0.745107	1.82141	0.0581557
1452.84	-35813	-7633.15	17.1637	0.739063	1.84195	0.0673134
1452.86	-35812.8	-7633.31	17.1756	0.726158	1.86373	0.0813345
1452.88	-35812.5	-7633.48	17.1877	0.705236	1.88618	0.100486
1452.89	-35812.2	-7633.65	17.1997	0.678806	1.90818	0.124182
1452.91	-35812	-7633.8	17.2114	0.648606	1.92831	0.151631
1452.93	-35811.7	-7633.97	17.2225	0.615511	1.94501	0.181868
1452.94	-35811.5	-7634.14	17.2327	0.580909	1.95839	0.21353
1452.96	-35811.2	-7634.3	17.242	0.54667	1.97007	0.244909
1452.98	-35811	-7634.44	17.2504	0.514188	1.98026	0.274524
1453	-35810.8	-7634.59	17.2586	0.484345	1.98817	0.301168
1453.01	-35810.5	-7634.76	17.267	0.45641	1.99449	0.324633
1453.03	-35810.3	-7634.94	17.2757	0.428823	2.00075	0.34532
1453.05	-35810	-7635.11	17.2843	0.403246	2.00583	0.362751
1453.06	-35809.8	-7635.26	17.292	0.383235	2.00704	0.375959
1453.08	-35809.5	-7635.4	17.2986	0.369236	2.00436	0.385076
1453.1	-35809.3	-7635.57	17.3041	0.359906	1.9992	0.390862
1453.11	-35809	-7635.74	17.3089	0.354229	1.992	0.393943
1453.13	-35808.8	-7635.89	17.3136	0.351336	1.98277	0.394899
1453.15	-35808.6	-7636.04	17.3189	0.350129	1.972	0.394486
1453.17	-35808.4	-7636.21	17.3255	0.349578	1.96038	0.393495
1453.18	-35808.1	-7636.4	17.3325	0.349876	1.94814	0.392301
1453.2	-35807.8	-7636.58	17.3392	0.351459	1.93503	0.391012
1453.22	-35807.6	-7636.74	17.3459	0.353197	1.9189	0.389172
1453.23	-35807.4	-7636.89	17.353	0.354024	1.89746	0.386165
1453.25	-35807.1	-7637.05	17.3597	0.356399	1.87161	0.381589
1453.27	-35806.9	-7637.23	17.3649	0.3632	1.84322	0.375069
1453.28	-35806.6	-7637.41	17.37	0.373333	1.81333	0.366013
1453.3	-35806.4	-7637.59	17.3764	0.385214	1.78292	0.354039
1453.32	-35806.1	-7637.76	17.3833	0.4	1.75333	0.339869
1453.34	-35805.9	-7637.94	17.39	0.418547	1.72554	0.32444
1453.35	-35805.6	-7638.12	17.3971	0.43774	1.69839	0.30842
1453.37	-35805.4	-7638.28	17.4055	0.454358	1.67078	0.292606
1453.39	-35805.2	-7638.44	17.4143	0.468156	1.64352	0.278423
1453.4	-35804.9	-7638.61	17.4227	0.479312	1.6171	0.266831
1453.42	-35804.7	-7638.8	17.431	0.487453	1.59006	0.257086
1453.44	-35804.4	-7638.99	17.4395	0.492806	1.56123	0.248371
1453.45	-35804.2	-7639.17	17.4482	0.497578	1.53137	0.240498
1453.47	-35804	-7639.32	17.4569	0.503791	1.50169	0.233225
1453.49	-35803.7	-7639.48	17.4652	0.512209	1.47361	0.225906
1453.51	-35803.5	-7639.67	17.4733	0.523206	1.44724	0.21798
1453.52	-35803.2	-7639.85	17.4822	0.536738	1.42005	0.209162
1453.54	-35803	-7640.01	17.4925	0.552186	1.39081	0.199574
1453.56	-35802.8	-7640.17	17.5031	0.567861	1.36151	0.190085
1453.57	-35802.6	-7640.35	17.5134	0.582133	1.33276	0.181439
1453.59	-35802.3	-7640.55	17.5236	0.593705	1.30219	0.174008
1453.61	-35802	-7640.74	17.5336	0.602254	1.26988	0.168208
1453.62	-35801.8	-7640.91	17.5435	0.60883	1.23997	0.164571
1453.64	-35801.6	-7641.06	17.5535	0.614063	1.21359	0.163237
1453.66	-35801.4	-7641.22	17.5636	0.617801	1.18705	0.163765
1453.68	-35801.1	-7641.41	17.574	0.619784	1.15916	0.16548
1453.69	-35800.9	-7641.61	17.5842	0.619735	1.13289	0.167445
1453.71	-35800.6	-7641.8	17.5942	0.619132	1.10842	0.168742
1453.73	-35800.4	-7641.97	17.6041	0.621606	1.08199	0.16851
1453.74	-35800.2	-7642.13	17.6142	0.628488	1.05257	0.165947
1453.76	-35799.9	-7642.31	17.6255	0.63809	1.02274	0.160372
1453.78	-35799.7	-7642.5	17.6376	0.649972	0.993638	0.1523
1453.79	-35799.4	-7642.69	17.6496	0.665133	0.964618	0.143489
1453.81	-35799.2	-7642.88	17.6612	0.68226	0.936124	0.134788
1453.83	-35799	-7643.05	17.6729	0.697959	0.909515	0.126177
1453.85	-35798.7	-7643.21	17.685	0.711407	0.882533	0.118253
1453.86	-35798.5	-7643.39	17.6972	0.724136	0.849941	0.112146
1453.88	-35798.3	-7643.59	17.7092	0.73616	0.812929	0.107933
1453.9	-35798	-7643.79	17.7207	0.746289	0.777371	0.104883
1453.91	-35797.7	-7643.98	17.7323	0.754279	0.742839	0.102835
1453.93	-35797.5	-7644.15	17.7452	0.760546	0.704845	0.102001
1453.95	-35797.3	-7644.31	17.7592	0.765443	0.662818	0.102205
