# Supplementary material for: Extraction of driving behavior primitives considering driver expectation and vehicle dynamics
Source: PLoS One. 2025 Dec 31;20(12):e0340123. doi: 10.1371/journal.pone.0340123 (PMC12755792; doi:10.1371/journal.pone.0340123)
Supplement: S2 File — The dataset utilized in this study is organized into two main folders, categorizing driving scenarios into straight driving and turning maneuvers. These folders contain the raw, unprocessed behavioral data. For a detailed description of the variables and format within the.xlsx files, please refer to the accompanying readme.txt file. (ZIP) [file pone.0340123.s002.zip › DataSetForPimitiveExaction-2/turning/g10_w_25.xlsx]

## Sheet: Sheet1
1464.2	-35630.2	-7771.59	15.3543	-5.09455	0.4588	5.08913
1464.22	-35630	-7771.73	15.2765	-4.78748	0.45366	4.82447
1464.23	-35629.8	-7771.89	15.2046	-4.45621	0.455678	4.52927
1464.25	-35629.6	-7772.06	15.138	-4.11204	0.459933	4.25911
1464.27	-35629.4	-7772.23	15.0751	-3.77428	0.456961	4.07538
1464.28	-35629.2	-7772.39	15.0139	-3.59182	0.455884	4.01253
1464.3	-35629	-7772.54	14.9519	-3.72401	0.471583	4.09214
1464.32	-35628.8	-7772.68	14.8873	-4.07934	0.507295	4.32652
1464.33	-35628.6	-7772.84	14.8179	-4.51059	0.558994	4.71285
1464.35	-35628.4	-7773	14.7414	-5.02889	0.607726	5.19171
1464.37	-35628.2	-7773.17	14.6556	-5.65954	0.652957	5.68831
1464.39	-35628	-7773.33	14.56	-6.27	0.803333	6.13508
1464.4	-35627.8	-7773.48	14.456	-6.70477	1.13375	6.47252
1464.42	-35627.6	-7773.62	14.3506	-6.90463	1.45397	6.6647
1464.44	-35627.4	-7773.77	14.2496	-6.8601	1.59284	6.69261
1464.45	-35627.2	-7773.93	14.1508	-6.6479	1.66558	6.57444
1464.47	-35627	-7774.09	14.0518	-6.34987	1.7774	6.34744
1464.49	-35626.8	-7774.25	13.9556	-6.00457	1.79875	6.08685
1464.5	-35626.7	-7774.39	13.8649	-5.6637	1.64826	5.85746
1464.52	-35626.5	-7774.52	13.7782	-5.44141	1.51919	5.67221
1464.54	-35626.3	-7774.67	13.6933	-5.39039	1.54971	5.53431
1464.56	-35626.1	-7774.83	13.6082	-5.39088	1.63205	5.44544
1464.57	-35625.9	-7774.99	13.5221	-5.34795	1.66512	5.39819
1464.59	-35625.8	-7775.13	13.4368	-5.28579	1.64937	5.3641
1464.61	-35625.6	-7775.27	13.3539	-5.23397	1.59922	5.32459
1464.62	-35625.5	-7775.4	13.2731	-5.19774	1.52728	5.28722
1464.64	-35625.3	-7775.55	13.1933	-5.17539	1.44077	5.25788
1464.66	-35625.1	-7775.71	13.1128	-5.15834	1.338	5.23414
1464.67	-35624.9	-7775.86	13.0305	-5.14006	1.22612	5.2117
1464.69	-35624.7	-7776	12.9472	-5.11863	1.12879	5.18445
1464.71	-35624.6	-7776.12	12.8644	-5.09002	1.05938	5.1485
1464.73	-35624.4	-7776.26	12.7839	-5.04647	1.01378	5.10342
1464.74	-35624.3	-7776.4	12.7058	-4.98551	0.988694	5.04955
1464.76	-35624.1	-7776.55	12.6277	-4.91178	0.983675	4.98788
1464.78	-35623.9	-7776.7	12.5486	-4.83312	0.998129	4.9188
1464.79	-35623.8	-7776.84	12.4696	-4.76033	1.03097	4.84192
1464.81	-35623.6	-7776.97	12.3921	-4.69039	1.07818	4.7576
1464.83	-35623.5	-7777.1	12.3177	-4.60572	1.13277	4.66686
1464.84	-35623.3	-7777.24	12.2463	-4.49958	1.19122	4.56707
1464.86	-35623.1	-7777.39	12.1764	-4.376	1.25312	4.45233
1464.88	-35623	-7777.54	12.1077	-4.23921	1.31393	4.32043
1464.9	-35622.8	-7777.68	12.0413	-4.09296	1.3654	4.17282
1464.91	-35622.7	-7777.8	11.978	-3.93579	1.40335	4.01281
1464.93	-35622.5	-7777.93	11.9188	-3.76253	1.42705	3.84439
1464.95	-35622.4	-7778.07	11.8627	-3.57326	1.43833	3.66287
1464.96	-35622.2	-7778.21	11.8081	-3.3709	1.44057	3.45843
1464.98	-35622.1	-7778.35	11.7551	-3.14814	1.43586	3.23194
1465	-35621.9	-7778.48	11.7052	-2.89324	1.42544	2.99171
1465.01	-35621.8	-7778.6	11.6599	-2.62033	1.41064	2.74752
1465.03	-35621.7	-7778.73	11.6201	-2.35675	1.39272	2.50881
1465.05	-35621.5	-7778.88	11.5846	-2.1138	1.37198	2.27567
1465.07	-35621.3	-7779.02	11.5515	-1.89284	1.34844	2.04431
1465.08	-35621.2	-7779.16	11.5215	-1.6788	1.32414	1.81705
1465.1	-35621.1	-7779.28	11.4962	-1.45283	1.3018	1.59833
1465.12	-35620.9	-7779.41	11.4755	-1.22572	1.28214	1.38636
1465.13	-35620.8	-7779.53	11.4584	-1.01559	1.26515	1.17787
1465.15	-35620.6	-7779.67	11.4447	-0.811311	1.25137	0.976178
1465.17	-35620.5	-7779.82	11.4343	-0.598196	1.24128	0.786966
1465.18	-35620.3	-7779.96	11.427	-0.400353	1.23373	0.616106
1465.2	-35620.2	-7780.09	11.4224	-0.248589	1.22747	0.469263
1465.22	-35620.1	-7780.21	11.42	-0.14	1.22333	0.350763
1465.24	-35619.9	-7780.34	11.4193	-0.0619806	1.22273	0.262367
1465.25	-35619.8	-7780.49	11.42	-0.00333333	1.22667	0.197168
1465.27	-35619.7	-7780.64	11.4217	0.0446156	1.23551	0.147229
1465.29	-35619.5	-7780.78	11.4234	0.0818552	1.24741	0.10916
1465.3	-35619.4	-7780.9	11.4248	0.107516	1.26056	0.0807555
1465.32	-35619.3	-7781.03	11.427	0.125133	1.27514	0.0599778
1465.34	-35619.1	-7781.17	11.4306	0.138305	1.29099	0.0449753
1465.35	-35619	-7781.32	11.4338	0.14821	1.30574	0.0343258
1465.37	-35618.8	-7781.46	11.4353	0.155534	1.3185	0.0269212
1465.39	-35618.7	-7781.59	11.4371	0.160803	1.33282	0.0222237
1465.41	-35618.6	-7781.71	11.4404	0.164529	1.35112	0.0198809
1465.42	-35618.4	-7781.84	11.4442	0.16724	1.37153	0.0197875
1465.44	-35618.3	-7781.99	11.4477	0.169204	1.39222	0.0225378
1465.46	-35618.1	-7782.15	11.451	0.17016	1.41261	0.0300713
1465.47	-35618	-7782.29	11.4543	0.170171	1.43259	0.0447672
1465.49	-35617.9	-7782.43	11.4577	0.169958	1.45255	0.0694822
1465.51	-35617.7	-7782.55	11.4611	0.169958	1.472	0.107035
1465.52	-35617.6	-7782.68	11.4646	0.170013	1.48887	0.16005
1465.54	-35617.5	-7782.83	11.468	0.17001	1.50262	0.22853
1465.56	-35617.3	-7782.98	11.4714	0.169996	1.5151	0.30867
1465.58	-35617.2	-7783.13	11.4747	0.169997	1.527	0.397491
1465.59	-35617.1	-7783.26	11.4781	0.170001	1.53734	0.493398
1465.61	-35616.9	-7783.39	11.4815	0.170001	1.5459	0.593664
1465.63	-35616.8	-7783.53	11.485	0.17	1.55351	0.694013
1465.64	-35616.7	-7783.69	11.4884	0.17	1.56043	0.789947
1465.66	-35616.5	-7783.84	11.4918	0.17	1.56621	0.877008
1465.68	-35616.4	-7783.99	11.4951	0.17	1.56968	0.95432
1465.69	-35616.3	-7784.12	11.4985	0.17	1.56915	1.02421
1465.71	-35616.1	-7784.25	11.5019	0.17	1.56525	1.08682
1465.73	-35616	-7784.39	11.5054	0.17	1.56068	1.14027
1465.75	-35615.9	-7784.55	11.5088	0.17	1.55559	1.18454
1465.76	-35615.7	-7784.7	11.5122	0.17	1.54833	1.22116
1465.78	-35615.6	-7784.85	11.5155	0.17	1.53963	1.25176
1465.8	-35615.5	-7784.99	11.5189	0.17	1.53175	1.27794
1465.81	-35615.4	-7785.12	11.5223	0.17	1.52515	1.30028
1465.83	-35615.2	-7785.26	11.5258	0.17	1.51914	1.31869
1465.85	-35615.1	-7785.42	11.5292	0.17	1.51421	1.33355
1465.86	-35614.9	-7785.58	11.5326	0.17	1.51135	1.34552
1465.88	-35614.8	-7785.74	11.5359	0.17	1.51016	1.35526
1465.9	-35614.7	-7785.87	11.5393	0.17	1.50946	1.3634
1465.92	-35614.6	-7786.01	11.5427	0.17	1.50735	1.37034
1465.93	-35614.4	-7786.15	11.5462	0.17	1.502	1.37637
1465.95	-35614.3	-7786.31	11.5496	0.17	1.4943	1.38175
1465.97	-35614.2	-7786.47	11.5529	0.169999	1.48606	1.38673
1465.98	-35614	-7786.62	11.5563	0.17	1.47767	1.39158
1466	-35613.9	-7786.76	11.5597	0.170005	1.46906	1.39656
1466.02	-35613.8	-7786.89	11.5631	0.170001	1.46049	1.40166
1466.03	-35613.7	-7787.05	11.5666	0.169981	1.45216	1.40679
1466.05	-35613.5	-7787.21	11.57	0.17	1.44333	1.41176
1466.07	-35613.4	-7787.37	11.5733	0.170076	1.43298	1.4164
1466.09	-35613.3	-7787.52	11.5767	0.17	1.42	1.42048
1466.1	-35613.2	-7787.66	11.5801	0.169723	1.40376	1.42378
1466.12	-35613	-7787.8	11.5835	0.170055	1.38558	1.42602
1466.14	-35612.9	-7787.95	11.587	0.171599	1.36687	1.42703
1466.15	-35612.8	-7788.12	11.5904	0.173548	1.34772	1.42696
1466.17	-35612.7	-7788.28	11.5937	0.175185	1.32796	1.42605
1466.19	-35612.5	-7788.44	11.5971	0.176889	1.30757	1.42466
1466.2	-35612.4	-7788.58	11.6006	0.178842	1.28678	1.42305
1466.22	-35612.3	-7788.72	11.6039	0.180132	1.2665	1.42123
1466.24	-35612.2	-7788.87	11.6071	0.180229	1.24736	1.41911
1466.26	-35612	-7789.04	11.6111	0.179955	1.2291	1.41657
1466.27	-35611.9	-7789.2	11.6162	0.179938	1.21184	1.41349
1466.29	-35611.8	-7789.35	11.621	0.180012	1.19669	1.40972
1466.31	-35611.7	-7789.49	11.6245	0.180015	1.18423	1.40528
1466.32	-35611.6	-7789.64	11.6276	0.179996	1.17374	1.40058
1466.34	-35611.4	-7789.8	11.6311	0.179996	1.1648	1.396
1466.36	-35611.3	-7789.97	11.6345	0.180001	1.15775	1.39184
1466.37	-35611.2	-7790.13	11.6379	0.180001	1.1526	1.3884
1466.39	-35611	-7790.28	11.6412	0.18	1.14874	1.38601
1466.41	-35610.9	-7790.42	11.6446	0.18	1.14541	1.38479
1466.43	-35610.8	-7790.57	11.6481	0.18	1.14174	1.38452
1466.44	-35610.7	-7790.74	11.6515	0.18	1.13804	1.38504
1466.46	-35610.6	-7790.91	11.6549	0.18	1.13602	1.38631
1466.48	-35610.4	-7791.07	11.6582	0.18	1.13611	1.38802
1466.49	-35610.3	-7791.22	11.6616	0.18	1.13731	1.38956
1466.51	-35610.2	-7791.36	11.665	0.18	1.13903	1.39066
1466.53	-35610.1	-7791.51	11.6685	0.18	1.14117	1.39146
1466.54	-35610	-7791.68	11.6719	0.18	1.14299	1.39201
1466.56	-35609.8	-7791.85	11.6753	0.18	1.14321	1.39228
1466.58	-35609.7	-7792.02	11.6786	0.18	1.14135	1.39225
1466.6	-35609.6	-7792.17	11.682	0.18	1.13754	1.39194
1466.61	-35609.5	-7792.31	11.6854	0.18	1.13216	1.39134
1466.63	-35609.4	-7792.47	11.6889	0.18	1.12578	1.39048
1466.65	-35609.2	-7792.64	11.6923	0.18	1.11879	1.3893
1466.66	-35609.1	-7792.81	11.6957	0.18	1.11142	1.38778
1466.68	-35609	-7792.97	11.699	0.18	1.10292	1.3861
1466.7	-35608.9	-7793.11	11.7024	0.18	1.0921	1.38453
1466.71	-35608.8	-7793.25	11.7059	0.18	1.07965	1.38283
1466.73	-35608.7	-7793.41	11.7093	0.18	1.06717	1.38053
1466.75	-35608.5	-7793.59	11.7127	0.18	1.05534	1.37751
1466.77	-35608.4	-7793.77	11.7161	0.18	1.0444	1.3738
1466.78	-35608.3	-7793.93	11.7194	0.18	1.03483	1.36914
1466.8	-35608.2	-7794.08	11.7228	0.18	1.0271	1.3633
1466.82	-35608.1	-7794.22	11.7263	0.18	1.0207	1.35694
1466.83	-35608	-7794.38	11.7297	0.18	1.01496	1.351
1466.85	-35607.8	-7794.56	11.7331	0.18	1.01023	1.34562
1466.87	-35607.7	-7794.74	11.7365	0.18	1.0069	1.34075
1466.88	-35607.6	-7794.9	11.7398	0.18	1.00357	1.33679
1466.9	-35607.5	-7795.04	11.7432	0.18	0.998776	1.3341
1466.92	-35607.4	-7795.19	11.7467	0.18	0.993333	1.33224
1466.94	-35607.2	-7795.36	11.7501	0.18	0.988301	1.33079
1466.95	-35607.1	-7795.54	11.7535	0.18	0.982994	1.33005
1466.97	-35607	-7795.71	11.7569	0.18	0.977125	1.33035
1466.99	-35606.9	-7795.87	11.7602	0.18	0.973213	1.33121
1467	-35606.8	-7796.01	11.7636	0.18	0.972946	1.33221
1467.02	-35606.7	-7796.17	11.7671	0.18	0.973272	1.33351
1467.04	-35606.6	-7796.35	11.7705	0.18	0.971646	1.33521
1467.05	-35606.4	-7796.53	11.7739	0.18	0.96975	1.33687
1467.07	-35606.3	-7796.71	11.7773	0.18	0.968618	1.33812
1467.09	-35606.2	-7796.87	11.7806	0.18	0.965972	1.33888
1467.11	-35606.1	-7797.01	11.784	0.18	0.960709	1.33909
1467.12	-35606	-7797.17	11.7875	0.18	0.955676	1.33859
1467.14	-35605.9	-7797.34	11.7909	0.18	0.952419	1.33746
1467.16	-35605.7	-7797.52	11.7943	0.18	0.948718	1.33629
1467.17	-35605.6	-7797.7	11.7976	0.18	0.943552	1.33558
1467.19	-35605.5	-7797.85	11.801	0.18	0.938737	1.33561
1467.21	-35605.4	-7798	11.8044	0.18	0.93527	1.33655
1467.22	-35605.3	-7798.16	11.8079	0.18	0.932256	1.33849
1467.24	-35605.2	-7798.33	11.8113	0.179999	0.928917	1.34128
1467.26	-35605.1	-7798.51	11.8147	0.180001	0.924926	1.34446
1467.28	-35604.9	-7798.68	11.8181	0.180002	0.920037	1.34773
1467.29	-35604.8	-7798.84	11.8214	0.179996	0.914074	1.35104
1467.31	-35604.7	-7799	11.8247	0.179992	0.907179	1.35439
1467.33	-35604.6	-7799.16	11.8285	0.180015	0.899894	1.35785
1467.34	-35604.5	-7799.33	11.832	0.180028	0.892926	1.36126
1467.36	-35604.4	-7799.52	11.8343	0.179934	0.887085	1.36425
1467.38	-35604.3	-7799.69	11.8357	0.179891	0.882232	1.36644
1467.39	-35604.2	-7799.85	11.8382	0.180313	0.877376	1.36753
1467.41	-35604.1	-7800.01	11.8418	0.182001	0.872175	1.36744
1467.43	-35604	-7800.17	11.8453	0.18599	0.866914	1.36625
1467.45	-35603.8	-7800.35	11.8486	0.191469	0.861772	1.36276
1467.46	-35603.7	-7800.53	11.853	0.196706	0.856805	1.35476
1467.48	-35603.6	-7800.7	11.8582	0.206792	0.851825	1.33973
1467.5	-35603.5	-7800.86	11.8632	0.231074	0.846543	1.31496
1467.51	-35603.4	-7801.01	11.8683	0.273809	0.841371	1.2775
1467.53	-35603.3	-7801.18	11.8745	0.335426	0.837133	1.22467
1467.55	-35603.2	-7801.37	11.8816	0.413183	0.833957	1.15787
1467.56	-35603.1	-7801.55	11.8892	0.502789	0.831602	1.08065
1467.58	-35603	-7801.72	11.8977	0.602038	0.830172	0.995066
1467.6	-35602.9	-7801.88	11.9083	0.709212	0.829846	0.902648
1467.62	-35602.7	-7802.03	11.9209	0.817962	0.83	0.806731
1467.63	-35602.6	-7802.2	11.9353	0.920593	0.829564	0.711624
1467.65	-35602.5	-7802.39	11.9513	1.01587	0.827151	0.622128
1467.67	-35602.4	-7802.57	11.9689	1.1047	0.821645	0.542409
1467.68	-35602.3	-7802.74	11.9877	1.18467	0.814237	0.471857
1467.7	-35602.2	-7802.9	12.0077	1.25288	0.806789	0.408648
1467.72	-35602.1	-7803.06	12.0287	1.31025	0.800333	0.353697
1467.73	-35602	-7803.23	12.0508	1.3589	0.795604	0.308335
1467.75	-35601.9	-7803.42	12.0733	1.4	0.793333	0.271242
1467.77	-35601.8	-7803.61	12.0962	1.43447	0.793949	0.240457
1467.79	-35601.6	-7803.78	12.12	1.46333	0.796667	0.214597
1467.8	-35601.5	-7803.94	12.1454	1.48754	0.80078	0.192638
1467.82	-35601.4	-7804.1	12.1715	1.50776	0.807123	0.174414
1467.84	-35601.3	-7804.28	12.1975	1.52452	0.816471	0.159959
1467.85	-35601.2	-7804.47	12.223	1.53811	0.828125	0.149262
1467.87	-35601.1	-7804.66	12.2479	1.5489	0.841172	0.141956
1467.89	-35601	-7804.84	12.273	1.55761	0.854978	0.136693
1467.9	-35600.9	-7805	12.2986	1.56489	0.868922	0.132385
1467.92	-35600.8	-7805.16	12.3246	1.571	0.882284	0.129151
1467.94	-35600.7	-7805.35	12.3505	1.57625	0.89458	0.126923
1467.96	-35600.6	-7805.55	12.3759	1.58115	0.905928	0.124687
1467.97	-35600.4	-7805.74	12.4009	1.58613	0.916316	0.121901
1467.99	-35600.3	-7805.91	12.4259	1.5912	0.925287	0.11926
1468.01	-35600.2	-7806.07	12.4514	1.59636	0.931686	0.117093
1468.02	-35600.1	-7806.24	12.478	1.60151	0.933083	0.114693
1468.04	-35600	-7806.44	12.5055	1.60664	0.928545	0.111804
1468.06	-35599.9	-7806.64	12.5329	1.61185	0.91998	0.109167
1468.07	-35599.8	-7806.83	12.5594	1.61699	0.908708	0.10704
1468.09	-35599.7	-7807	12.5862	1.62147	0.894772	0.104848
1468.11	-35599.6	-7807.17	12.6136	1.625	0.877998	0.102492
1468.12	-35599.5	-7807.35	12.6416	1.62768	0.858068	0.100657
1468.14	-35599.4	-7807.54	12.6693	1.62949	0.835616	0.0995621
1468.16	-35599.2	-7807.74	12.6952	1.63018	0.812398	0.0987646
1468.18	-35599.1	-7807.94	12.7198	1.63006	0.787883	0.098167
1468.19	-35599	-7808.11	12.746	1.63006	0.759101	0.0980813
1468.21	-35598.9	-7808.28	12.7738	1.63018	0.726067	0.0986507
1468.23	-35598.8	-7808.46	12.8006	1.62947	0.69209	0.0998154
1468.24	-35598.7	-7808.66	12.8261	1.62766	0.659447	0.101533
1468.26	-35598.6	-7808.87	12.8523	1.62506	0.629303	0.103786
1468.28	-35598.5	-7809.07	12.8791	1.62169	0.602856	0.106556
1468.3	-35598.3	-7809.24	12.9051	1.61725	0.581385	0.109808
1468.31	-35598.2	-7809.41	12.9307	1.61196	0.566585	0.11323
1468.33	-35598.1	-7809.59	12.9578	1.60642	0.560157	0.116328
1468.35	-35598	-7809.8	12.9855	1.60132	0.55973	0.119056
1468.36	-35597.9	-7810.01	13.0111	1.59727	0.560589	0.121625
1468.38	-35597.8	-7810.21	13.0358	1.59416	0.562338	0.123737
1468.4	-35597.7	-7810.38	13.0624	1.59151	0.566782	0.124863
1468.41	-35597.6	-7810.56	13.0903	1.59003	0.572281	0.125227
1468.43	-35597.5	-7810.75	13.1166	1.59082	0.57557	0.125407
1468.45	-35597.4	-7810.95	13.1421	1.59296	0.576602	0.125339
1468.47	-35597.2	-7811.16	13.1686	1.59479	0.576803	0.124754
1468.48	-35597.1	-7811.36	13.1954	1.59636	0.576704	0.124208
1468.5	-35597	-7811.54	13.2211	1.59827	0.576493	0.124449
1468.52	-35596.9	-7811.72	13.2469	1.59988	0.576607	0.125187
1468.53	-35596.8	-7811.92	13.2744	1.60031	0.577569	0.125806
1468.55	-35596.7	-7812.13	13.3018	1.60002	0.579819	0.126329
1468.57	-35596.6	-7812.34	13.3269	1.59985	0.583392	0.126928
1468.58	-35596.4	-7812.54	13.3518	1.59998	0.586543	0.12743
1468.6	-35596.3	-7812.71	13.379	1.60028	0.587473	0.127607
1468.62	-35596.2	-7812.89	13.4067	1.6	0.586667	0.127451
1468.64	-35596.1	-7813.09	13.4326	1.59852	0.585127	0.127014
1468.65	-35596	-7813.31	13.4582	1.59656	0.583214	0.126313
1468.67	-35595.9	-7813.52	13.4848	1.59487	0.581248	0.125348
1468.69	-35595.8	-7813.72	13.5116	1.59323	0.579957	0.124101
1468.7	-35595.7	-7813.9	13.5374	1.59142	0.579797	0.122727
1468.72	-35595.6	-7814.09	13.563	1.58984	0.580012	0.121977
1468.74	-35595.5	-7814.3	13.5889	1.58853	0.579965	0.122555
1468.75	-35595.3	-7814.52	13.6145	1.58608	0.580051	0.124675
1468.77	-35595.2	-7814.73	13.6394	1.58152	0.581026	0.128459
1468.79	-35595.1	-7814.93	13.6645	1.57555	0.584076	0.134009
1468.81	-35595	-7815.12	13.6901	1.56888	0.590079	0.141125
1468.82	-35594.9	-7815.31	13.7161	1.56155	0.599031	0.148891
1468.84	-35594.8	-7815.52	13.742	1.5542	0.610615	0.156412
1468.86	-35594.6	-7815.75	13.7674	1.54868	0.624134	0.163042
1468.87	-35594.5	-7815.96	13.7923	1.54545	0.638967	0.168295
1468.89	-35594.4	-7816.15	13.8174	1.54227	0.654702	0.1719
1468.91	-35594.3	-7816.34	13.8431	1.53842	0.671466	0.173813
1468.92	-35594.2	-7816.53	13.8693	1.53623	0.690252	0.174342
1468.94	-35594.1	-7816.76	13.8954	1.53637	0.710968	0.173838
1468.96	-35594	-7816.98	13.9198	1.53669	0.731826	0.172655
1468.98	-35593.8	-7817.19	13.9428	1.53648	0.751854	0.171041
1468.99	-35593.7	-7817.39	13.9668	1.53711	0.771273	0.169103
1469.01	-35593.6	-7817.58	13.9927	1.53893	0.790207	0.16688
1469.03	-35593.5	-7817.78	14.019	1.54086	0.80854	0.164344
1469.04	-35593.4	-7818	14.0447	1.54253	0.825809	0.161526
1469.06	-35593.3	-7818.23	14.0699	1.54432	0.841276	0.158539
1469.08	-35593.2	-7818.45	14.0948	1.54607	0.855952	0.155753
1469.09	-35593.1	-7818.65	14.1202	1.54706	0.872394	0.153753
1469.11	-35593	-7818.84	14.146	1.54699	0.891509	0.152709
1469.13	-35592.8	-7819.05	14.1719	1.54593	0.912713	0.152392
1469.15	-35592.7	-7819.28	14.1976	1.5441	0.936965	0.152464
1469.16	-35592.6	-7819.51	14.2231	1.54186	0.96619	0.152499
1469.18	-35592.5	-7819.73	14.2481	1.54019	0.998606	0.151907
1469.2	-35592.4	-7819.93	14.2721	1.54039	1.0302	0.150043
1469.21	-35592.3	-7820.12	14.2961	1.54248	1.06081	0.147002
1469.23	-35592.2	-7820.33	14.3213	1.54563	1.09273	0.143346
1469.25	-35592	-7820.56	14.3473	1.54917	1.12564	0.139332
1469.26	-35591.9	-7820.8	14.3726	1.55259	1.1581	0.135046
1469.28	-35591.8	-7821.02	14.3974	1.55588	1.19163	0.130655
1469.3	-35591.7	-7821.22	14.4228	1.55927	1.22884	0.126318
1469.32	-35591.6	-7821.41	14.4487	1.56273	1.26933	0.121773
1469.33	-35591.5	-7821.64	14.4748	1.56613	1.31113	0.116691
1469.35	-35591.4	-7821.88	14.5004	1.56958	1.35203	0.111655
1469.37	-35591.2	-7822.12	14.5251	1.57318	1.39036	0.107461
1469.38	-35591.1	-7822.34	14.5502	1.57636	1.42865	0.103891
1469.4	-35591	-7822.53	14.5775	1.57848	1.46982	0.100455
1469.42	-35590.9	-7822.74	14.6051	1.57992	1.51102	0.097138
1469.43	-35590.8	-7822.97	14.6311	1.58136	1.54839	0.0939738
1469.45	-35590.7	-7823.21	14.6567	1.58333	1.58333	0.0904139
1469.47	-35590.6	-7823.45	14.6833	1.58621	1.61825	0.0859104
1469.49	-35590.5	-7823.67	14.71	1.59	1.65333	0.08061
1469.5	-35590.4	-7823.87	14.7356	1.59468	1.68814	0.0747486
1469.52	-35590.3	-7824.08	14.7616	1.60037	1.72195	0.0682217
1469.54	-35590.1	-7824.31	14.7893	1.60706	1.75396	0.0610023
1469.55	-35590	-7824.56	14.8164	1.61417	1.78328	0.0536076
1469.57	-35589.9	-7824.8	14.8412	1.62105	1.80937	0.0464734
1469.59	-35589.8	-7825.02	14.8664	1.62737	1.8326	0.0394833
1469.6	-35589.7	-7825.23	14.8939	1.63287	1.85366	0.0325813
1469.62	-35589.6	-7825.44	14.9214	1.63739	1.87344	0.0261531
1469.64	-35589.5	-7825.69	14.9472	1.64098	1.89258	0.0204315
1469.66	-35589.4	-7825.94	14.9728	1.64403	1.91088	0.0150993
1469.67	-35589.3	-7826.18	14.9993	1.64712	1.92799	0.00976459
1469.69	-35589.2	-7826.4	15.0264	1.65104	1.94348	0.0040487
1469.71	-35589.1	-7826.61	15.0539	1.6561	1.95735	-0.0021407
1469.72	-35589	-7826.83	15.0815	1.66162	1.97053	-0.0083209
1469.74	-35588.8	-7827.07	15.109	1.66692	1.98304	-0.0140593
1469.76	-35588.7	-7827.33	15.1362	1.67152	1.99323	-0.0191331
1469.77	-35588.6	-7827.58	15.1628	1.67506	2.00123	-0.0235315
1469.79	-35588.5	-7827.81	15.1894	1.6773	2.01006	-0.0275258
1469.81	-35588.4	-7828.02	15.2167	1.67879	2.02063	-0.0314123
1469.83	-35588.3	-7828.25	15.2453	1.6812	2.03048	-0.0354882
1469.84	-35588.2	-7828.49	15.2748	1.6848	2.03888	-0.0399467
1469.86	-35588.1	-7828.75	15.3029	1.6881	2.04752	-0.0448361
1469.88	-35588	-7829.01	15.3293	1.69117	2.05621	-0.0498363
1469.89	-35587.9	-7829.23	15.356	1.69579	2.06257	-0.0542643
1469.91	-35587.8	-7829.44	15.3836	1.70134	2.06586	-0.0581045
1469.93	-35587.7	-7829.68	15.4112	1.70466	2.06719	-0.0620447
1469.94	-35587.6	-7829.94	15.4386	1.70593	2.06711	-0.0660457
1469.96	-35587.5	-7830.2	15.4664	1.70841	2.06558	-0.0694302
1469.98	-35587.4	-7830.45	15.4948	1.71209	2.06215	-0.0725686
1470	-35587.3	-7830.68	15.5239	1.71449	2.05606	-0.0765949
1470.01	-35587.2	-7830.9	15.5532	1.71592	2.04713	-0.0812516
1470.03	-35587.1	-7831.14	15.5815	1.71871	2.03555	-0.0852515
1470.05	-35587	-7831.4	15.6088	1.72242	2.02136	-0.0884454
1470.06	-35586.9	-7831.67	15.6355	1.72486	2.0045	-0.0914141
1470.08	-35586.8	-7831.92	15.6621	1.72623	1.98571	-0.0940991
1470.1	-35586.7	-7832.15	15.689	1.72797	1.96591	-0.0961201
1470.11	-35586.6	-7832.37	15.7166	1.72973	1.94295	-0.0976802
1470.13	-35586.5	-7832.62	15.7455	1.73032	1.91394	-0.0992754
1470.15	-35586.4	-7832.89	15.7749	1.73005	1.8845	-0.100998
1470.17	-35586.3	-7833.16	15.8034	1.72991	1.8624	-0.102733
1470.18	-35586.2	-7833.42	15.8316	1.72998	1.84123	-0.104323
1470.2	-35586.1	-7833.65	15.8605	1.73004	1.81094	-0.105617
1470.22	-35586	-7833.87	15.8899	1.73001	1.77701	-0.106645
1470.23	-35585.9	-7834.13	15.9192	1.72993	1.74894	-0.107463
1470.25	-35585.8	-7834.4	15.9483	1.72999	1.72178	-0.107841
1470.27	-35585.7	-7834.67	15.9769	1.73027	1.68867	-0.107549
1470.28	-35585.6	-7834.93	16.005	1.73005	1.6581	-0.106804
1470.3	-35585.5	-7835.16	16.0326	1.72863	1.64012	-0.105869
1470.32	-35585.4	-7835.39	16.06	1.72667	1.63	-0.104575
1470.34	-35585.3	-7835.66	16.0877	1.72495	1.62018	-0.102815
1470.35	-35585.2	-7835.94	16.1149	1.72322	1.60934	-0.101234
1470.37	-35585.1	-7836.21	16.1413	1.72128	1.59678	-0.10043
1470.39	-35585	-7836.46	16.1683	1.71996	1.5787	-0.100215
1470.4	-35584.9	-7836.7	16.1971	1.71983	1.55214	-0.10042
1470.42	-35584.9	-7836.94	16.2269	1.71999	1.51924	-0.101498
1470.44	-35584.8	-7837.21	16.2565	1.71979	1.48318	-0.103658
1470.45	-35584.7	-7837.49	16.2849	1.72016	1.4471	-0.106063
1470.47	-35584.6	-7837.77	16.3116	1.72173	1.41247	-0.108156
1470.49	-35584.5	-7838.02	16.3381	1.72366	1.37684	-0.110478
1470.51	-35584.4	-7838.26	16.3655	1.72533	1.33815	-0.113332
1470.52	-35584.3	-7838.5	16.3931	1.72713	1.29669	-0.116058
1470.54	-35584.2	-7838.78	16.4205	1.72907	1.25274	-0.118289
1470.56	-35584.1	-7839.06	16.4482	1.73018	1.2059	-0.12051
1470.57	-35584	-7839.34	16.4764	1.73015	1.15711	-0.122842
1470.59	-35583.9	-7839.59	16.5052	1.73001	1.10975	-0.124596
1470.61	-35583.8	-7839.83	16.5343	1.73016	1.06518	-0.125317
1470.62	-35583.7	-7840.08	16.5638	1.72971	1.02094	-0.125094
1470.64	-35583.6	-7840.37	16.5933	1.7281	0.977136	-0.124051
1470.66	-35583.5	-7840.66	16.6213	1.72548	0.938063	-0.12229
1470.68	-35583.4	-7840.94	16.6478	1.72215	0.9037	-0.120071
1470.69	-35583.3	-7841.19	16.6745	1.71846	0.868271	-0.117853
1470.71	-35583.3	-7841.43	16.702	1.71492	0.830059	-0.116083
1470.73	-35583.2	-7841.69	16.7296	1.71218	0.792801	-0.115164
1470.74	-35583.1	-7841.98	16.757	1.7105	0.757122	-0.115193
1470.76	-35583	-7842.27	16.7849	1.70964	0.719986	-0.115932
1470.78	-35582.9	-7842.55	16.8133	1.70963	0.679882	-0.117073
1470.79	-35582.8	-7842.8	16.8415	1.71072	0.63692	-0.118268
1470.81	-35582.7	-7843.04	16.869	1.71257	0.592014	-0.119378
1470.83	-35582.6	-7843.32	16.8954	1.71431	0.546831	-0.120437
1470.85	-35582.5	-7843.61	16.921	1.71597	0.50396	-0.120994
1470.86	-35582.4	-7843.87	16.9468	1.71812	0.466331	-0.120286
1470.88	-35582.3	-7844.1	16.9735	1.71985	0.432164	-0.118436
1470.9	-35582.2	-7844.37	17.0018	1.71942	0.396845	-0.116116
1470.91	-35582.1	-7844.66	17.0312	1.71731	0.360439	-0.113241
1470.93	-35582.1	-7844.96	17.061	1.71537	0.325815	-0.109337
1470.95	-35582	-7845.25	17.0901	1.71375	0.291692	-0.105339
1470.96	-35581.9	-7845.55	17.1174	1.71181	0.255004	-0.102796
1470.98	-35581.8	-7845.83	17.1438	1.71019	0.218145	-0.101531
1471	-35581.7	-7846.08	17.1705	1.70995	0.185493	-0.100633
1471.02	-35581.6	-7846.32	17.1983	1.71009	0.155395	-0.100201
1471.03	-35581.5	-7846.6	17.2272	1.70891	0.124048	-0.100664
1471.05	-35581.4	-7846.9	17.2566	1.7069	0.0933657	-0.101282
1471.07	-35581.3	-7847.21	17.2855	1.70517	0.0670811	-0.101054
1471.08	-35581.2	-7847.49	17.3135	1.70355	0.0455846	-0.100304
1471.1	-35581.1	-7847.73	17.3403	1.70158	0.0278849	-0.0996996
1471.12	-35581	-7847.98	17.3668	1.70009	0.0118859	-0.0991952
1471.13	-35580.9	-7848.26	17.3942	1.69997	-0.00430867	-0.0985704
1471.15	-35580.8	-7848.57	17.4217	1.70003	-0.01922	-0.0980575
1471.17	-35580.7	-7848.87	17.4485	1.69876	-0.0314431	-0.0979465
1471.19	-35580.6	-7849.14	17.4751	1.69678	-0.0456327	-0.0980352
1471.2	-35580.5	-7849.4	17.5023	1.69506	-0.0660742	-0.0980458
1471.22	-35580.4	-7849.66	17.53	1.69333	-0.0866667	-0.0980392
1471.24	-35580.3	-7849.95	17.5577	1.6913	-0.101051	-0.098103
1471.25	-35580.2	-7850.26	17.5849	1.68996	-0.114214	-0.0980256
1471.27	-35580.1	-7850.56	17.6116	1.69002	-0.131169	-0.0976025
1471.29	-35580	-7850.84	17.6383	1.68996	-0.147495	-0.0969034
1471.3	-35579.9	-7851.09	17.6656	1.68847	-0.159382	-0.095972
1471.32	-35579.9	-7851.35	17.6933	1.68644	-0.171684	-0.0945731
1471.34	-35579.8	-7851.65	17.7209	1.68475	-0.188458	-0.0927266
1471.36	-35579.7	-7851.97	17.7481	1.68299	-0.206378	-0.0913371
1471.37	-35579.5	-7852.27	17.7747	1.68102	-0.222136	-0.0910697
1471.39	-35579.4	-7852.55	17.8014	1.67992	-0.235544	-0.0916497
1471.41	-35579.4	-7852.8	17.8288	1.68008	-0.248131	-0.0929505
1471.42	-35579.3	-7853.07	17.8565	1.67979	-0.264406	-0.0955226
1471.44	-35579.2	-7853.38	17.8841	1.6781	-0.285558	-0.099431
1471.46	-35579.1	-7853.69	17.9112	1.67613	-0.305241	-0.103567
1471.47	-35579	-7853.99	17.9378	1.67454	-0.321122	-0.107326
1471.49	-35578.9	-7854.27	17.9646	1.67275	-0.339306	-0.11121
1471.51	-35578.8	-7854.53	17.992	1.67078	-0.36306	-0.115293
1471.53	-35578.7	-7854.8	18.0199	1.66987	-0.389384	-0.118734
1471.54	-35578.6	-7855.1	18.0477	1.67008	-0.417643	-0.121066
1471.56	-35578.4	-7855.42	18.0738	1.66962	-0.451484	-0.122503
1471.58	-35578.3	-7855.72	18.0985	1.66787	-0.490447	-0.123141
1471.59	-35578.3	-7856	18.1242	1.66589	-0.528583	-0.12286
1471.61	-35578.2	-7856.26	18.1518	1.6642	-0.564168	-0.121736
1471.63	-35578.1	-7856.54	18.1798	1.66254	-0.601093	-0.120111
1471.64	-35577.9	-7856.86	18.2073	1.66082	-0.639413	-0.118378
1471.66	-35577.8	-7857.18	18.2341	1.65909	-0.674942	-0.116949
1471.68	-35577.7	-7857.48	18.2606	1.65743	-0.709114	-0.1159
1471.7	-35577.6	-7857.75	18.2879	1.65582	-0.748423	-0.115005
1471.71	-35577.5	-7858.01	18.3156	1.65412	-0.792297	-0.114416
1471.73	-35577.4	-7858.29	18.342	1.6521	-0.833775	-0.114591
1471.75	-35577.3	-7858.61	18.3675	1.65033	-0.870879	-0.115267
1471.76	-35577.2	-7858.94	18.3939	1.6499	-0.905669	-0.11565
1471.78	-35577.1	-7859.24	18.4207	1.65012	-0.938785	-0.115563
1471.8	-35577	-7859.51	18.4466	1.64923	-0.96972	-0.115242
1471.81	-35576.9	-7859.77	18.4722	1.64726	-0.996603	-0.114642
1471.83	-35576.8	-7860.06	18.4994	1.6454	-1.01707	-0.113583
1471.85	-35576.7	-7860.38	18.5271	1.64375	-1.03307	-0.112418
1471.87	-35576.6	-7860.7	18.5526	1.64187	-1.04855	-0.111779
1471.88	-35576.5	-7861	18.5773	1.64025	-1.06346	-0.112002
1471.9	-35576.4	-7861.28	18.6041	1.63967	-1.07591	-0.11322
1471.92	-35576.2	-7861.55	18.6319	1.63992	-1.08532	-0.115108
1471.93	-35576.1	-7861.86	18.6581	1.6403	-1.09184	-0.117189
1471.95	-35576	-7862.18	18.6836	1.6401	-1.09624	-0.119522
1471.97	-35575.9	-7862.45	18.7101	1.63878	-1.09955	-0.122369
1471.98	-35575.8	-7862.71	18.7369	1.63689	-1.10289	-0.125896
1472	-35575.7	-7863	18.7629	1.63515	-1.10727	-0.130057
1472.02	-35575.6	-7863.33	18.7885	1.63344	-1.11296	-0.133809
1472.04	-35575.5	-7863.66	18.8144	1.6315	-1.11975	-0.137061
1472.05	-35575.3	-7863.97	18.84	1.63	-1.12667	-0.145969
1472.07	-35575.2	-7864.24	18.8647	1.62964	-1.13257	-0.161694
1472.09	-35575.1	-7864.5	18.89	1.63	-1.13667	-0.157952
1472.1	-35575	-7864.8	18.917	1.63035	-1.13825	-0.11378
1472.12	-35574.9	-7865.13	18.945	1.62994	-1.13645	-0.0569312
1472.14	-35574.8	-7865.45	18.9726	1.62838	-1.13081	-0.0140601
1472.15	-35574.7	-7865.77	18.9999	1.62645	-1.1222	0.0327151
1472.17	-35574.5	-7866.09	19.0267	1.62482	-1.11086	0.0885651
1472.19	-35574.4	-7866.39	19.0531	1.62311	-1.09437	0.0964804
1472.21	-35574.3	-7866.66	19.0788	1.62116	-1.07209	0.0215216
1472.22	-35574.2	-7866.94	19.1046	1.61987	-1.04965	-0.0782975
1472.24	-35574.1	-7867.27	19.1304	1.61977	-1.03004	-0.156246
