# Supplementary material for: Extraction of driving behavior primitives considering driver expectation and vehicle dynamics
Source: PLoS One. 2025 Dec 31;20(12):e0340123. doi: 10.1371/journal.pone.0340123 (PMC12755792; doi:10.1371/journal.pone.0340123)
Supplement: S2 File — The dataset utilized in this study is organized into two main folders, categorizing driving scenarios into straight driving and turning maneuvers. These folders contain the raw, unprocessed behavioral data. For a detailed description of the variables and format within the.xlsx files, please refer to the accompanying readme.txt file. (ZIP) [file pone.0340123.s002.zip › DataSetForPimitiveExaction-2/turning/g10_w_26.xlsx]

## Sheet: Sheet1
1477.07	-35537.8	-7963.72	18.2394	-3.41706	0.65028	3.9654
1477.08	-35537.6	-7964.01	18.1801	-3.32234	0.719607	3.8728
1477.1	-35537.6	-7964.27	18.124	-3.22432	0.776752	3.77194
1477.12	-35537.5	-7964.52	18.0698	-3.11683	0.827045	3.66248
1477.14	-35537.4	-7964.81	18.0159	-2.99304	0.879203	3.54473
1477.15	-35537.2	-7965.13	17.9633	-2.86	0.936667	3.42048
1477.17	-35537.1	-7965.45	17.9136	-2.72744	1.00034	3.29281
1477.19	-35537	-7965.75	17.8674	-2.59929	1.06729	3.16828
1477.2	-35537	-7966	17.8248	-2.47816	1.13432	3.05247
1477.22	-35536.9	-7966.25	17.7843	-2.36714	1.20053	2.94484
1477.24	-35536.8	-7966.54	17.7445	-2.26885	1.26528	2.84446
1477.25	-35536.7	-7966.86	17.7054	-2.18407	1.32706	2.7535
1477.27	-35536.6	-7967.17	17.6672	-2.11214	1.38613	2.67391
1477.29	-35536.5	-7967.46	17.6302	-2.04942	1.4481	2.60517
1477.31	-35536.4	-7967.7	17.5947	-1.99273	1.51749	2.54539
1477.32	-35536.3	-7967.96	17.5608	-1.94128	1.59396	2.49047
1477.34	-35536.2	-7968.25	17.5283	-1.89347	1.67431	2.43751
1477.36	-35536.1	-7968.56	17.4955	-1.84495	1.7504	2.38713
1477.37	-35536	-7968.87	17.4623	-1.79427	1.81799	2.33966
1477.39	-35535.9	-7969.15	17.4312	-1.74663	1.88224	2.29376
1477.41	-35535.8	-7969.39	17.4031	-1.70376	1.94715	2.24787
1477.42	-35535.7	-7969.65	17.3748	-1.66002	2.01263	2.20037
1477.44	-35535.6	-7969.95	17.3452	-1.6112	2.07906	2.14997
1477.46	-35535.5	-7970.26	17.3171	-1.55687	2.14808	2.09596
1477.48	-35535.5	-7970.57	17.2914	-1.49835	2.21906	2.03839
1477.49	-35535.4	-7970.83	17.2662	-1.43895	2.28776	1.97826
1477.51	-35535.3	-7971.07	17.241	-1.37831	2.35268	1.91593
1477.53	-35535.2	-7971.33	17.2171	-1.31142	2.41602	1.85083
1477.54	-35535.1	-7971.63	17.1948	-1.23854	2.47822	1.78337
1477.56	-35535	-7971.95	17.1732	-1.16684	2.53727	1.71528
1477.58	-35534.9	-7972.25	17.1524	-1.09998	2.59218	1.64921
1477.59	-35534.9	-7972.51	17.1339	-1.03737	2.64319	1.58856
1477.61	-35534.8	-7972.75	17.1174	-0.980475	2.68986	1.5335
1477.63	-35534.7	-7973.02	17.1016	-0.932484	2.73117	1.48124
1477.65	-35534.6	-7973.32	17.0861	-0.890675	2.7684	1.43026
1477.66	-35534.6	-7973.63	17.0717	-0.847168	2.80469	1.38028
1477.68	-35534.5	-7973.92	17.0581	-0.800166	2.8391	1.33045
1477.7	-35534.4	-7974.18	17.0444	-0.752604	2.86777	1.2795
1477.71	-35534.3	-7974.43	17.031	-0.70432	2.89179	1.22754
1477.73	-35534.3	-7974.7	17.0196	-0.653522	2.91541	1.17562
1477.75	-35534.2	-7975.01	17.0096	-0.605476	2.93962	1.12532
1477.76	-35534.1	-7975.32	16.9993	-0.569329	2.96319	1.0785
1477.78	-35534	-7975.61	16.9889	-0.544742	2.98515	1.03638
1477.8	-35534	-7975.86	16.9799	-0.526296	3.00485	0.999365
1477.82	-35533.9	-7976.11	16.9719	-0.512512	3.02266	0.964708
1477.83	-35533.8	-7976.38	16.9636	-0.503624	3.03931	0.928361
1477.85	-35533.8	-7976.69	16.9549	-0.49765	3.05429	0.888656
1477.87	-35533.7	-7977	16.9462	-0.491967	3.06654	0.845238
1477.88	-35533.6	-7977.29	16.9377	-0.4871	3.07578	0.79867
1477.9	-35533.6	-7977.54	16.9293	-0.48451	3.08214	0.749989
1477.92	-35533.5	-7977.79	16.921	-0.483433	3.08628	0.70074
1477.93	-35533.5	-7978.07	16.9126	-0.482688	3.08894	0.652619
1477.95	-35533.4	-7978.38	16.9039	-0.483225	3.09	0.607137
1477.97	-35533.3	-7978.69	16.8949	-0.485803	3.08918	0.56544
1477.99	-35533.2	-7978.97	16.8867	-0.486667	3.08667	0.527233
1478	-35533.2	-7979.22	16.8798	-0.480776	3.08263	0.491003
1478.02	-35533.2	-7979.47	16.8733	-0.463333	3.07667	0.45207
1478.04	-35533.1	-7979.76	16.8664	-0.429774	3.06812	0.405452
1478.05	-35533	-7980.07	16.8596	-0.376231	3.05582	0.34814
1478.07	-35533	-7980.38	16.8538	-0.300373	3.03881	0.278708
1478.09	-35532.9	-7980.66	16.8496	-0.204444	3.01724	0.199407
1478.1	-35532.9	-7980.9	16.8474	-0.0926908	2.99109	0.113032
1478.12	-35532.8	-7981.15	16.8466	0.0276927	2.95925	0.0217554
1478.14	-35532.8	-7981.44	16.8474	0.148843	2.92188	-0.0708688
1478.16	-35532.7	-7981.76	16.8509	0.262472	2.88333	-0.157077
1478.17	-35532.7	-7982.07	16.8574	0.361164	2.84694	-0.230151
1478.19	-35532.6	-7982.35	16.8652	0.43979	2.81175	-0.28763
1478.21	-35532.6	-7982.6	16.8732	0.497057	2.7767	-0.329174
1478.22	-35532.5	-7982.85	16.8823	0.538756	2.7418	-0.357484
1478.24	-35532.5	-7983.15	16.8926	0.569947	2.70642	-0.37549
1478.26	-35532.4	-7983.46	16.903	0.592478	2.66844	-0.385848
1478.27	-35532.4	-7983.77	16.9132	0.607448	2.62824	-0.390882
1478.29	-35532.3	-7984.04	16.9239	0.615349	2.59068	-0.392393
1478.31	-35532.3	-7984.29	16.9356	0.617384	2.5575	-0.391572
1478.33	-35532.2	-7984.56	16.9475	0.615874	2.52509	-0.388787
1478.34	-35532.2	-7984.86	16.9595	0.612536	2.49208	-0.384045
1478.36	-35532.2	-7985.17	16.9718	0.608053	2.46083	-0.376938
1478.38	-35532.1	-7985.48	16.9841	0.602896	2.43185	-0.367458
1478.39	-35532.1	-7985.75	16.9948	0.597389	2.40301	-0.356119
1478.41	-35532	-7986	17.0045	0.592223	2.37557	-0.343124
1478.43	-35532	-7986.27	17.0155	0.58848	2.35437	-0.328322
1478.44	-35532	-7986.58	17.0278	0.586759	2.33817	-0.312415
1478.46	-35531.9	-7986.9	17.039	0.587091	2.31925	-0.297005
1478.48	-35531.9	-7987.2	17.049	0.588986	2.29624	-0.283038
1478.5	-35531.8	-7987.47	17.0601	0.591559	2.27337	-0.270786
1478.51	-35531.8	-7987.72	17.072	0.594884	2.24726	-0.260074
1478.53	-35531.8	-7988	17.0828	0.599694	2.20901	-0.250405
1478.55	-35531.7	-7988.31	17.0928	0.605062	2.16073	-0.241521
1478.56	-35531.7	-7988.63	17.1044	0.608948	2.11258	-0.233346
1478.58	-35531.6	-7988.94	17.1166	0.612135	2.06489	-0.225582
1478.6	-35531.6	-7989.2	17.1273	0.616982	2.0116	-0.217832
1478.61	-35531.6	-7989.45	17.137	0.622215	1.95183	-0.210215
1478.63	-35531.6	-7989.73	17.148	0.624851	1.88733	-0.20306
1478.65	-35531.5	-7990.04	17.1604	0.626151	1.8153	-0.195762
1478.67	-35531.5	-7990.37	17.1727	0.629302	1.73154	-0.187332
1478.68	-35531.5	-7990.67	17.1846	0.632921	1.64217	-0.178106
1478.7	-35531.4	-7990.93	17.1963	0.633948	1.55666	-0.168857
1478.72	-35531.4	-7991.18	17.2079	0.633391	1.4721	-0.158821
1478.73	-35531.4	-7991.47	17.2198	0.633516	1.38171	-0.146919
1478.75	-35531.3	-7991.79	17.2319	0.633454	1.28769	-0.134326
1478.77	-35531.3	-7992.11	17.244	0.631639	1.19495	-0.122875
1478.78	-35531.3	-7992.41	17.256	0.630021	1.1022	-0.112762
1478.8	-35531.2	-7992.68	17.2679	0.631004	1.00668	-0.10374
1478.82	-35531.2	-7992.93	17.2794	0.633218	0.9091	-0.0962408
1478.84	-35531.2	-7993.23	17.2899	0.634771	0.811433	-0.0906352
1478.85	-35531.2	-7993.55	17.3	0.636667	0.716667	-0.0860566
1478.87	-35531.1	-7993.87	17.3101	0.640089	0.62764	-0.0815256
1478.89	-35531.1	-7994.17	17.3206	0.643493	0.545356	-0.0770891
1478.9	-35531.1	-7994.42	17.3321	0.64539	0.470324	-0.0728641
1478.92	-35531	-7994.69	17.344	0.646759	0.402919	-0.0683418
1478.94	-35531	-7994.99	17.356	0.648588	0.34328	-0.0630375
1478.95	-35531	-7995.32	17.3681	0.650131	0.290849	-0.0569888
1478.97	-35530.9	-7995.64	17.3802	0.650553	0.244638	-0.0503688
1478.99	-35530.9	-7995.93	17.3921	0.64978	0.20287	-0.0434247
1479.01	-35530.9	-7996.18	17.4037	0.648109	0.1646	-0.0363602
1479.02	-35530.9	-7996.45	17.4154	0.646404	0.131198	-0.0292441
1479.04	-35530.8	-7996.76	17.4274	0.644975	0.10304	-0.0222845
1479.06	-35530.8	-7997.09	17.4395	0.642628	0.0773445	-0.0160645
1479.07	-35530.8	-7997.41	17.4516	0.639013	0.0525748	-0.0108779
1479.09	-35530.7	-7997.7	17.4635	0.635928	0.030632	-0.00632296
1479.11	-35530.7	-7997.95	17.4751	0.63426	0.0121569	-0.00198929
1479.12	-35530.7	-7998.22	17.4868	0.632886	-0.00507141	0.0024045
1479.14	-35530.6	-7998.54	17.4988	0.631133	-0.0214222	0.00724558
1479.16	-35530.6	-7998.87	17.5109	0.629438	-0.0336118	0.0131192
1479.18	-35530.6	-7999.19	17.523	0.62784	-0.039487	0.0203009
1479.19	-35530.5	-7999.47	17.5348	0.625646	-0.0391262	0.0285923
1479.21	-35530.5	-7999.72	17.5465	0.622411	-0.0340128	0.0381627
1479.23	-35530.5	-8000	17.5582	0.618091	-0.0271409	0.0496749
1479.24	-35530.5	-8000.31	17.5702	0.61291	-0.0202699	0.0631524
1479.26	-35530.4	-8000.65	17.5825	0.607406	-0.0134759	0.0777834
1479.28	-35530.4	-8000.96	17.5947	0.602179	-0.00663398	0.092969
1479.29	-35530.4	-8001.24	17.6056	0.597854	0.000508632	0.108396
1479.31	-35530.3	-8001.5	17.6154	0.594585	0.00873137	0.123691
1479.33	-35530.3	-8001.79	17.6253	0.592106	0.0192831	0.138428
1479.35	-35530.3	-8002.11	17.6357	0.590411	0.0331529	0.15241
1479.36	-35530.3	-8002.41	17.6462	0.589727	0.0509878	0.165642
1479.38	-35530.2	-8002.67	17.6565	0.589859	0.0720951	0.1779
1479.4	-35530.2	-8002.96	17.6663	0.59026	0.0947956	0.188808
1479.41	-35530.2	-8003.28	17.6762	0.590247	0.118253	0.198397
1479.43	-35530.1	-8003.59	17.6874	0.589133	0.14246	0.206968
1479.45	-35530.1	-8003.91	17.6997	0.587231	0.170368	0.21467
1479.46	-35530.1	-8004.23	17.7119	0.585448	0.206381	0.221534
1479.48	-35530	-8004.55	17.7239	0.583772	0.249352	0.227498
1479.5	-35530	-8004.83	17.7358	0.581787	0.29574	0.232412
1479.52	-35530	-8005.08	17.7474	0.580186	0.349034	0.23585
1479.53	-35530	-8005.38	17.7581	0.579968	0.414843	0.237371
1479.55	-35529.9	-8005.71	17.7682	0.580096	0.487366	0.237514
1479.57	-35529.9	-8006.05	17.7785	0.57886	0.556844	0.237186
1479.58	-35529.9	-8006.36	17.7888	0.576876	0.625079	0.236498
1479.6	-35529.8	-8006.62	17.7988	0.575382	0.69796	0.235532
1479.62	-35529.8	-8006.89	17.8088	0.573625	0.776972	0.236102
1479.63	-35529.8	-8007.19	17.819	0.570494	0.862163	0.240051
1479.65	-35529.8	-8007.52	17.8294	0.566862	0.954338	0.245847
1479.67	-35529.7	-8007.85	17.8398	0.563806	1.05336	0.251211
1479.69	-35529.7	-8008.16	17.85	0.56	1.15333	0.255991
1479.7	-35529.7	-8008.42	17.86	0.553988	1.24802	0.260405
1479.72	-35529.7	-8008.69	17.87	0.546667	1.33667	0.263617
1479.74	-35529.6	-8009.01	17.8802	0.538935	1.4212	0.265005
1479.75	-35529.6	-8009.34	17.8906	0.529349	1.50871	0.265863
1479.77	-35529.6	-8009.61	17.9009	0.516558	1.60526	0.267795
1479.79	-35529.5	-8009.88	17.9112	0.501487	1.70917	0.271862
1479.8	-35529.5	-8010.19	17.9214	0.484635	1.81775	0.279207
1479.82	-35529.5	-8010.52	17.9311	0.463954	1.93005	0.291526
1479.84	-35529.5	-8010.83	17.94	0.437291	2.04372	0.310528
1479.86	-35529.5	-8011.16	17.948	0.403468	2.1516	0.337691
1479.87	-35529.4	-8011.49	17.9552	0.362236	2.24791	0.373412
1479.89	-35529.4	-8011.8	17.9614	0.315162	2.33206	0.415615
1479.91	-35529.4	-8012.06	17.9666	0.264051	2.40701	0.462224
1479.92	-35529.4	-8012.34	17.971	0.210664	2.48117	0.511891
1479.94	-35529.4	-8012.67	17.9746	0.15777	2.55811	0.562561
1479.96	-35529.4	-8012.99	17.9774	0.110166	2.6302	0.610574
1479.97	-35529.3	-8013.26	17.9793	0.0709657	2.69294	0.652895
1479.99	-35529.3	-8013.54	17.9802	0.0399649	2.74946	0.687911
1480.01	-35529.3	-8013.86	17.9802	0.0170205	2.80087	0.71505
1480.03	-35529.3	-8014.19	17.9799	0.00255368	2.8442	0.735051
1480.04	-35529.3	-8014.51	17.9797	-0.00345569	2.87999	0.748267
1480.06	-35529.3	-8014.81	17.9805	-0.00175115	2.91433	0.754348
1480.08	-35529.3	-8015.08	17.9823	0.00663658	2.94921	0.753891
1480.09	-35529.3	-8015.37	17.9842	0.0203602	2.98108	0.748734
1480.11	-35529.3	-8015.69	17.9858	0.0373361	3.00914	0.740069
1480.13	-35529.2	-8016.02	17.9875	0.0547785	3.03596	0.728319
1480.14	-35529.2	-8016.35	17.9892	0.0717995	3.06334	0.714171
1480.16	-35529.2	-8016.64	17.9908	0.0895629	3.09208	0.69862
1480.18	-35529.2	-8016.91	17.9925	0.10855	3.12149	0.68228
1480.2	-35529.2	-8017.2	17.9948	0.128482	3.14976	0.665412
1480.21	-35529.2	-8017.52	17.9983	0.148595	3.17779	0.648468
1480.23	-35529.2	-8017.86	18.0028	0.167757	3.20843	0.632074
1480.25	-35529.2	-8018.18	18.0081	0.184754	3.2398	0.617021
1480.26	-35529.2	-8018.47	18.0134	0.19837	3.26663	0.604189
1480.28	-35529.2	-8018.75	18.0185	0.207973	3.28787	0.593989
1480.3	-35529.2	-8019.04	18.0237	0.21347	3.30532	0.586447
1480.31	-35529.2	-8019.36	18.0287	0.216127	3.31968	0.580916
1480.33	-35529.2	-8019.7	18.0326	0.217887	3.33099	0.576371
1480.35	-35529.2	-8020.03	18.0359	0.219588	3.33876	0.571925
1480.37	-35529.3	-8020.32	18.0393	0.221583	3.34227	0.566779
1480.38	-35529.3	-8020.59	18.0428	0.225576	3.34082	0.56019
1480.4	-35529.3	-8020.9	18.0457	0.233581	3.33414	0.551519
1480.42	-35529.3	-8021.23	18.0494	0.245142	3.32451	0.540637
1480.43	-35529.3	-8021.56	18.0553	0.258944	3.31416	0.527648
1480.45	-35529.3	-8021.87	18.0625	0.274685	3.29905	0.512759
1480.47	-35529.3	-8022.14	18.0695	0.2921	3.27449	0.496208
1480.48	-35529.3	-8022.42	18.0763	0.309075	3.24505	0.478222
1480.5	-35529.4	-8022.74	18.0831	0.323526	3.21633	0.459166
1480.52	-35529.4	-8023.07	18.09	0.336667	3.18333	0.440087
1480.54	-35529.4	-8023.39	18.0968	0.350135	3.14099	0.421896
1480.55	-35529.4	-8023.71	18.1033	0.363333	3.09667	0.404139
1480.57	-35529.4	-8024.04	18.1099	0.375491	3.05752	0.386356
1480.59	-35529.5	-8024.36	18.1171	0.387379	3.01745	0.369419
1480.6	-35529.5	-8024.64	18.1256	0.399655	2.97085	0.354206
1480.62	-35529.5	-8024.91	18.1343	0.411291	2.92496	0.340499
1480.64	-35529.5	-8025.22	18.1427	0.421497	2.88529	0.327813
1480.65	-35529.5	-8025.55	18.151	0.431143	2.84492	0.315553
1480.67	-35529.6	-8025.89	18.1596	0.441181	2.79861	0.303247
1480.69	-35529.6	-8026.2	18.1682	0.451969	2.75211	0.290828
1480.71	-35529.6	-8026.46	18.1766	0.463543	2.71002	0.278094
1480.72	-35529.6	-8026.74	18.1848	0.47543	2.66945	0.264354
1480.74	-35529.7	-8027.08	18.1931	0.48734	2.62805	0.249322
1480.76	-35529.7	-8027.4	18.2023	0.499604	2.5872	0.233842
1480.77	-35529.7	-8027.67	18.2125	0.511996	2.54775	0.218613
1480.79	-35529.7	-8027.96	18.2231	0.522998	2.50831	0.203716
1480.81	-35529.8	-8028.29	18.2334	0.531809	2.46752	0.18942
1480.82	-35529.8	-8028.63	18.2436	0.539137	2.42453	0.176438
1480.84	-35529.8	-8028.95	18.2536	0.545767	2.37949	0.164936
1480.86	-35529.9	-8029.24	18.2635	0.552362	2.33397	0.154213
1480.88	-35529.9	-8029.52	18.2736	0.559235	2.28807	0.143977
1480.89	-35529.9	-8029.82	18.2848	0.566196	2.23963	0.134626
1480.91	-35530	-8030.14	18.2969	0.573081	2.18927	0.126219
1480.93	-35530	-8030.48	18.3089	0.579813	2.14133	0.11833
1480.94	-35530	-8030.8	18.3204	0.586452	2.09794	0.110701
1480.96	-35530.1	-8031.1	18.3324	0.593199	2.05869	0.103292
1480.98	-35530.1	-8031.38	18.3447	0.600086	2.02414	0.0960154
1480.99	-35530.1	-8031.67	18.3555	0.606961	1.99596	0.0887307
1481.01	-35530.2	-8031.98	18.3652	0.613644	1.97459	0.0816035
1481.03	-35530.2	-8032.32	18.376	0.619916	1.95919	0.0750556
1481.05	-35530.3	-8032.65	18.3882	0.625102	1.94768	0.0689679
1481.06	-35530.3	-8032.95	18.4005	0.628196	1.93722	0.0627257
1481.08	-35530.3	-8033.23	18.4125	0.629612	1.93031	0.0559391
1481.1	-35530.4	-8033.53	18.4244	0.630843	1.93312	0.048404
1481.11	-35530.4	-8033.87	18.4365	0.632654	1.94339	0.0398172
1481.13	-35530.5	-8034.21	18.4483	0.635278	1.95392	0.029806
1481.15	-35530.5	-8034.52	18.46	0.638796	1.96555	0.0180168
1481.16	-35530.5	-8034.81	18.4715	0.643209	1.98321	0.0041157
1481.18	-35530.6	-8035.09	18.4836	0.648584	2.00494	-0.0121479
1481.2	-35530.6	-8035.4	18.4972	0.654977	2.02553	-0.0309738
1481.22	-35530.7	-8035.74	18.5111	0.662053	2.04607	-0.0525415
1481.23	-35530.7	-8036.07	18.5231	0.669477	2.07	-0.0770374
1481.25	-35530.8	-8036.39	18.5345	0.67821	2.0956	-0.104766
1481.27	-35530.8	-8036.67	18.5475	0.689411	2.11941	-0.13597
1481.28	-35530.9	-8036.95	18.5617	0.701884	2.14092	-0.17012
1481.3	-35530.9	-8037.27	18.5756	0.713856	2.16077	-0.206171
1481.32	-35531	-8037.61	18.5892	0.725923	2.17898	-0.241966
1481.33	-35531	-8037.95	18.6025	0.739121	2.19567	-0.2754
1481.35	-35531.1	-8038.26	18.6159	0.752566	2.21231	-0.306507
1481.37	-35531.1	-8038.55	18.6296	0.765062	2.23049	-0.335641
1481.39	-35531.2	-8038.83	18.6433	0.776667	2.25	-0.361656
1481.4	-35531.2	-8039.15	18.6569	0.787591	2.27028	-0.383299
1481.42	-35531.3	-8039.49	18.6708	0.797178	2.29125	-0.400696
1481.44	-35531.3	-8039.83	18.6857	0.804749	2.31283	-0.414262
1481.45	-35531.4	-8040.14	18.7009	0.81027	2.33461	-0.424238
1481.47	-35531.4	-8040.42	18.7161	0.814039	2.35646	-0.430934
1481.49	-35531.5	-8040.7	18.7319	0.81701	2.37948	-0.435007
1481.5	-35531.5	-8041.02	18.7488	0.82011	2.40317	-0.436771
1481.52	-35531.6	-8041.35	18.7652	0.823812	2.4217	-0.435366
1481.54	-35531.7	-8041.69	18.7804	0.827225	2.43466	-0.430428
1481.56	-35531.7	-8042.01	18.7963	0.825862	2.45944	-0.423572
1481.57	-35531.8	-8042.29	18.8137	0.818402	2.50297	-0.41605
1481.59	-35531.8	-8042.58	18.8304	0.812562	2.5399	-0.407427
1481.61	-35531.9	-8042.9	18.8451	0.81261	2.55481	-0.398116
1481.62	-35532	-8043.24	18.8605	0.813192	2.56182	-0.39074
1481.64	-35532	-8043.59	18.8778	0.811983	2.5661	-0.386302
1481.66	-35532.1	-8043.9	18.8948	0.81506	2.54762	-0.382014
1481.67	-35532.2	-8044.17	18.9102	0.823255	2.50077	-0.376016
1481.69	-35532.2	-8044.47	18.9255	0.826735	2.44979	-0.368824
1481.71	-35532.3	-8044.81	18.9412	0.821465	2.40857	-0.360281
1481.73	-35532.4	-8045.15	18.9558	0.813395	2.37137	-0.348936
1481.74	-35532.4	-8045.48	18.969	0.80542	2.33115	-0.33471
1481.76	-35532.5	-8045.78	18.9822	0.795619	2.2813	-0.319371
1481.78	-35532.6	-8046.06	18.996	0.783482	2.22211	-0.304157
1481.79	-35532.6	-8046.37	19.0098	0.770649	2.1622	-0.289487
1481.81	-35532.7	-8046.71	19.0234	0.758517	2.10296	-0.275927
1481.83	-35532.8	-8047.05	19.0376	0.748053	2.03779	-0.264228
1481.84	-35532.9	-8047.38	19.0527	0.739773	1.96823	-0.254533
1481.86	-35532.9	-8047.67	19.0683	0.733805	1.90322	-0.246432
1481.88	-35533	-8047.95	19.0839	0.730478	1.84095	-0.239773
1481.9	-35533.1	-8048.26	19.0984	0.730246	1.77021	-0.234642
1481.91	-35533.1	-8048.61	19.112	0.732353	1.69131	-0.230898
1481.93	-35533.2	-8048.95	19.1253	0.735189	1.61336	-0.228208
1481.95	-35533.3	-8049.27	19.1387	0.738548	1.53729	-0.226153
1481.96	-35533.4	-8049.57	19.1519	0.743104	1.45867	-0.224294
1481.98	-35533.4	-8049.85	19.1657	0.748447	1.37735	-0.222631
1482	-35533.5	-8050.17	19.1809	0.753549	1.29618	-0.221459
1482.01	-35533.6	-8050.51	19.1965	0.758678	1.21778	-0.221076
1482.03	-35533.7	-8050.85	19.2106	0.764743	1.14396	-0.22177
1482.05	-35533.8	-8051.17	19.2236	0.77165	1.07105	-0.223737
1482.07	-35533.8	-8051.46	19.237	0.778801	0.993588	-0.227058
1482.08	-35533.9	-8051.75	19.2509	0.785563	0.913849	-0.231252
1482.1	-35534	-8052.07	19.2645	0.791362	0.837031	-0.235566
1482.12	-35534.1	-8052.42	19.2783	0.796159	0.762175	-0.239285
