# Supplementary material for: Extraction of driving behavior primitives considering driver expectation and vehicle dynamics
Source: PLoS One. 2025 Dec 31;20(12):e0340123. doi: 10.1371/journal.pone.0340123 (PMC12755792; doi:10.1371/journal.pone.0340123)
Supplement: S2 File — The dataset utilized in this study is organized into two main folders, categorizing driving scenarios into straight driving and turning maneuvers. These folders contain the raw, unprocessed behavioral data. For a detailed description of the variables and format within the.xlsx files, please refer to the accompanying readme.txt file. (ZIP) [file pone.0340123.s002.zip › DataSetForPimitiveExaction-2/turning/g10_w_27.xlsx]

## Sheet: Sheet1
1519.69	-35655.6	-8788.09	19.0597	0.177023	-0.667394	-0.853643
1519.7	-35655.6	-8788.38	19.065	0.169717	-0.713411	-0.838767
1519.72	-35655.7	-8788.67	19.07	0.156667	-0.76	-0.814815
1519.74	-35655.8	-8789	19.0739	0.132578	-0.80364	-0.777804
1519.75	-35655.9	-8789.34	19.0768	0.0901953	-0.845823	-0.725192
1519.77	-35655.9	-8789.68	19.079	0.0232583	-0.888231	-0.655028
1519.79	-35656	-8789.99	19.08	-0.0695091	-0.92897	-0.56613
1519.81	-35656.1	-8790.27	19.0794	-0.185903	-0.966177	-0.459747
1519.82	-35656.1	-8790.57	19.0761	-0.315545	-1.00062	-0.344753
1519.84	-35656.2	-8790.9	19.0699	-0.445128	-1.03285	-0.231167
1519.86	-35656.3	-8791.24	19.0618	-0.557941	-1.06134	-0.127736
1519.87	-35656.3	-8791.57	19.0525	-0.643333	-1.08537	-0.0406086
1519.89	-35656.4	-8791.88	19.0411	-0.706538	-1.10712	0.0297267
1519.91	-35656.5	-8792.17	19.0275	-0.753546	-1.12817	0.0841906
1519.92	-35656.5	-8792.46	19.0134	-0.786627	-1.14775	0.125096
1519.94	-35656.6	-8792.8	18.9998	-0.808565	-1.16527	0.155027
1519.96	-35656.7	-8793.14	18.9858	-0.824257	-1.18124	0.176698
1519.98	-35656.7	-8793.47	18.9708	-0.836747	-1.1963	0.192322
1519.99	-35656.8	-8793.78	18.9555	-0.845443	-1.21097	0.203223
1520.01	-35656.9	-8794.06	18.94	-0.84969	-1.22511	0.210449
1520.03	-35656.9	-8794.36	18.9245	-0.849376	-1.23736	0.214719
1520.04	-35657	-8794.7	18.909	-0.845747	-1.24757	0.216609
1520.06	-35657.1	-8795.04	18.8938	-0.841915	-1.25749	0.216541
1520.08	-35657.1	-8795.37	18.8788	-0.838859	-1.26767	0.215324
1520.09	-35657.2	-8795.67	18.8637	-0.834722	-1.27702	0.214244
1520.11	-35657.2	-8795.95	18.8483	-0.829317	-1.28546	0.21375
1520.13	-35657.3	-8796.25	18.8327	-0.824729	-1.29424	0.213214
1520.15	-35657.4	-8796.59	18.8172	-0.821463	-1.30307	0.212577
1520.16	-35657.4	-8796.93	18.802	-0.818212	-1.31	0.212444
1520.18	-35657.5	-8797.26	18.7871	-0.814769	-1.31477	0.213032
1520.2	-35657.5	-8797.55	18.772	-0.812002	-1.31874	0.21417
1520.21	-35657.6	-8797.83	18.7565	-0.810353	-1.32222	0.215869
1520.23	-35657.7	-8798.13	18.7407	-0.8098	-1.32452	0.218293
1520.25	-35657.7	-8798.47	18.7252	-0.809927	-1.32606	0.221193
1520.26	-35657.8	-8798.81	18.7111	-0.810057	-1.32802	0.224027
1520.28	-35657.8	-8799.13	18.698	-0.810019	-1.32978	0.226713
1520.3	-35657.9	-8799.42	18.6846	-0.809985	-1.3296	0.229468
1520.32	-35657.9	-8799.7	18.6707	-0.809996	-1.32748	0.232293
1520.33	-35658	-8800.01	18.6571	-0.810004	-1.32454	0.235059
1520.35	-35658.1	-8800.35	18.6433	-0.810001	-1.32097	0.237868
1520.37	-35658.1	-8800.69	18.6288	-0.809999	-1.3165	0.24094
1520.38	-35658.2	-8801.01	18.6136	-0.81	-1.31129	0.244282
1520.4	-35658.2	-8801.29	18.5982	-0.81	-1.30578	0.247777
1520.42	-35658.3	-8801.57	18.5827	-0.81	-1.30076	0.251098
1520.43	-35658.3	-8801.88	18.5672	-0.81	-1.297	0.254014
1520.45	-35658.4	-8802.23	18.5518	-0.81	-1.29375	0.257623
1520.47	-35658.4	-8802.57	18.5368	-0.81	-1.28999	0.263534
1520.49	-35658.5	-8802.88	18.5218	-0.81	-1.2869	0.273088
1520.5	-35658.5	-8803.15	18.5062	-0.81	-1.28601	0.287824
1520.52	-35658.6	-8803.43	18.4909	-0.81	-1.28662	0.310935
1520.54	-35658.6	-8803.76	18.4767	-0.81	-1.28765	0.34523
1520.55	-35658.7	-8804.09	18.4633	-0.81	-1.29	0.388889
1520.57	-35658.7	-8804.37	18.45	-0.81	-1.29458	0.439228
1520.59	-35658.8	-8804.64	18.4367	-0.81	-1.3	0.495643
1520.6	-35658.8	-8804.96	18.4233	-0.81	-1.30535	0.556982
1520.62	-35658.9	-8805.3	18.4091	-0.81	-1.31401	0.617829
1520.64	-35658.9	-8805.63	18.3938	-0.81	-1.32856	0.672726
1520.66	-35659	-8805.95	18.3782	-0.81	-1.34524	0.719665
1520.67	-35659	-8806.28	18.3633	-0.81	-1.36107	0.757965
1520.69	-35659.1	-8806.58	18.3482	-0.81	-1.37902	0.788664
1520.71	-35659.1	-8806.86	18.3326	-0.809998	-1.40048	0.813214
1520.72	-35659.1	-8807.15	18.3174	-0.810001	-1.41955	0.833387
1520.74	-35659.2	-8807.48	18.3035	-0.810006	-1.43302	0.850756
1520.76	-35659.2	-8807.8	18.2902	-0.809995	-1.44708	0.866276
1520.77	-35659.3	-8808.06	18.2769	-0.809978	-1.46546	0.880643
1520.79	-35659.3	-8808.34	18.2635	-0.810018	-1.48419	0.8942
1520.81	-35659.4	-8808.66	18.25	-0.810079	-1.50098	0.907199
1520.83	-35659.4	-8809	18.2356	-0.809915	-1.51893	0.919792
1520.84	-35659.5	-8809.33	18.2201	-0.809708	-1.53861	0.932138
1520.86	-35659.5	-8809.63	18.2046	-0.810406	-1.55517	0.94444
1520.88	-35659.5	-8809.9	18.1897	-0.812162	-1.56582	0.957227
1520.89	-35659.6	-8810.19	18.1747	-0.813838	-1.57152	0.971521
1520.91	-35659.6	-8810.51	18.1593	-0.81421	-1.57239	0.989121
1520.93	-35659.6	-8810.85	18.1435	-0.812187	-1.56698	1.01284
1520.94	-35659.7	-8811.17	18.1278	-0.810883	-1.56002	1.04275
1520.96	-35659.7	-8811.49	18.1135	-0.818297	-1.56376	1.07547
1520.98	-35659.8	-8811.81	18.1003	-0.831857	-1.57989	1.11041
1521	-35659.8	-8812.1	18.087	-0.837714	-1.5984	1.15008
1521.01	-35659.8	-8812.37	18.0732	-0.834456	-1.61381	1.19201
1521.03	-35659.9	-8812.66	18.0594	-0.834058	-1.62602	1.22845
1521.05	-35659.9	-8812.99	18.0458	-0.835443	-1.63141	1.25791
1521.06	-35660	-8813.32	18.0315	-0.825866	-1.62349	1.28469
1521.08	-35660	-8813.64	18.0164	-0.808728	-1.60499	1.30926
1521.1	-35660	-8813.92	18.0008	-0.799683	-1.58577	1.32903
1521.11	-35660	-8814.2	17.9853	-0.799788	-1.57078	1.3446
1521.13	-35660.1	-8814.51	17.9708	-0.798881	-1.56077	1.35885
1521.15	-35660.1	-8814.83	17.9573	-0.794704	-1.55469	1.3716
1521.17	-35660.1	-8815.12	17.9439	-0.790401	-1.55019	1.38075
1521.18	-35660.2	-8815.38	17.9306	-0.787311	-1.54324	1.38652
1521.2	-35660.2	-8815.67	17.9173	-0.785537	-1.52932	1.39043
1521.22	-35660.2	-8816	17.9035	-0.783903	-1.50878	1.3936
1521.23	-35660.3	-8816.33	17.8881	-0.780811	-1.48441	1.39684
1521.25	-35660.3	-8816.64	17.8726	-0.777194	-1.45568	1.40026
1521.27	-35660.3	-8816.96	17.8587	-0.774917	-1.42132	1.40375
1521.28	-35660.4	-8817.27	17.8457	-0.773575	-1.38585	1.4077
1521.3	-35660.4	-8817.55	17.8319	-0.771988	-1.35509	1.41259
1521.32	-35660.4	-8817.83	17.8182	-0.770198	-1.32677	1.41773
1521.34	-35660.4	-8818.13	17.806	-0.768615	-1.29628	1.42213
1521.35	-35660.5	-8818.46	17.7941	-0.766797	-1.26511	1.42573
1521.37	-35660.5	-8818.78	17.7808	-0.764088	-1.2354	1.42878
1521.39	-35660.5	-8819.08	17.7674	-0.760262	-1.20221	1.43125
1521.4	-35660.5	-8819.35	17.7554	-0.755349	-1.16071	1.4331
1521.42	-35660.6	-8819.63	17.7433	-0.75	-1.11667	1.43464
1521.44	-35660.6	-8819.94	17.7295	-0.744843	-1.0771	1.43621
1521.45	-35660.6	-8820.27	17.7159	-0.73969	-1.04128	1.43803
1521.47	-35660.6	-8820.59	17.7043	-0.734411	-1.00768	1.44018
1521.49	-35660.7	-8820.88	17.6926	-0.729761	-0.978454	1.44239
1521.51	-35660.7	-8821.14	17.6788	-0.726245	-0.95508	1.44451
1521.52	-35660.7	-8821.43	17.6652	-0.72291	-0.934198	1.44694
1521.54	-35660.7	-8821.75	17.6532	-0.719163	-0.912412	1.44988
1521.56	-35660.8	-8822.06	17.6411	-0.716292	-0.889104	1.45245
1521.57	-35660.8	-8822.32	17.6277	-0.714847	-0.864361	1.45413
1521.59	-35660.8	-8822.58	17.6144	-0.712836	-0.838791	1.45563
1521.61	-35660.8	-8822.89	17.6023	-0.709222	-0.812987	1.4574
1521.62	-35660.8	-8823.23	17.5905	-0.706108	-0.787324	1.4589
1521.64	-35660.9	-8823.55	17.5785	-0.70455	-0.76176	1.45992
1521.66	-35660.9	-8823.84	17.5665	-0.702583	-0.735485	1.46126
1521.68	-35660.9	-8824.1	17.5549	-0.699207	-0.708537	1.46338
1521.69	-35660.9	-8824.37	17.5432	-0.695706	-0.682549	1.4659
1521.71	-35660.9	-8824.69	17.5312	-0.692527	-0.657403	1.46862
1521.73	-35661	-8825.02	17.5191	-0.688308	-0.629766	1.47175
1521.74	-35661	-8825.34	17.507	-0.682927	-0.599782	1.4752
1521.76	-35661	-8825.62	17.4952	-0.678308	-0.57305	1.47835
1521.78	-35661	-8825.87	17.4835	-0.675075	-0.550389	1.48103
1521.79	-35661	-8826.15	17.4718	-0.67202	-0.526184	1.48369
1521.81	-35661.1	-8826.46	17.4598	-0.668555	-0.499665	1.48651
1521.83	-35661.1	-8826.8	17.4475	-0.665013	-0.476477	1.48934
1521.85	-35661.1	-8827.11	17.4353	-0.661583	-0.456655	1.49213
1521.86	-35661.1	-8827.39	17.4246	-0.658235	-0.433971	1.49498
1521.88	-35661.1	-8827.64	17.4149	-0.65491	-0.40682	1.49775
1521.9	-35661.2	-8827.93	17.404	-0.651539	-0.378081	1.50005
1521.91	-35661.2	-8828.24	17.3918	-0.648099	-0.348924	1.5017
1521.93	-35661.2	-8828.57	17.3795	-0.644614	-0.318907	1.50267
1521.95	-35661.2	-8828.88	17.3675	-0.641175	-0.289586	1.50315
1521.96	-35661.2	-8829.15	17.3556	-0.637902	-0.263988	1.50348
1521.98	-35661.3	-8829.4	17.3439	-0.634591	-0.243044	1.50403
1522	-35661.3	-8829.69	17.3331	-0.630894	-0.226117	1.5052
1522.02	-35661.3	-8830.01	17.323	-0.627445	-0.21114	1.50701
1522.03	-35661.3	-8830.34	17.3127	-0.625354	-0.195446	1.50921
1522.05	-35661.3	-8830.64	17.3024	-0.62382	-0.179957	1.51148
1522.07	-35661.4	-8830.91	17.2925	-0.621155	-0.167413	1.51346
1522.08	-35661.4	-8831.17	17.2825	-0.617537	-0.158353	1.51497
1522.1	-35661.4	-8831.46	17.2712	-0.613969	-0.152134	1.51595
1522.12	-35661.4	-8831.77	17.2588	-0.610596	-0.147455	1.51633
1522.13	-35661.4	-8832.09	17.2467	-0.607173	-0.143054	1.51612
1522.15	-35661.4	-8832.39	17.2347	-0.603732	-0.140141	1.51537
1522.17	-35661.5	-8832.71	17.2228	-0.600389	-0.140182	1.51416
1522.19	-35661.5	-8833.01	17.2113	-0.597064	-0.140209	1.51227
1522.2	-35661.5	-8833.27	17.2007	-0.59364	-0.136849	1.50942
1522.22	-35661.5	-8833.53	17.1906	-0.5902	-0.133416	1.50569
1522.24	-35661.5	-8833.83	17.1803	-0.586831	-0.13418	1.50131
1522.25	-35661.6	-8834.15	17.17	-0.583333	-0.136667	1.49673
1522.27	-35661.6	-8834.46	17.1601	-0.579652	-0.137783	1.49234
1522.29	-35661.6	-8834.75	17.15	-0.576667	-0.14	1.48802
1522.3	-35661.6	-8835.01	17.1395	-0.574984	-0.146005	1.48357
1522.32	-35661.6	-8835.28	17.1294	-0.57319	-0.153783	1.47904
1522.34	-35661.7	-8835.59	17.1206	-0.569997	-0.160896	1.47452
1522.36	-35661.7	-8835.89	17.1124	-0.566236	-0.167424	1.47007
1522.37	-35661.7	-8836.15	17.104	-0.562819	-0.17393	1.46569
1522.39	-35661.7	-8836.4	17.0957	-0.559626	-0.180848	1.46137
1522.41	-35661.7	-8836.7	17.0874	-0.556346	-0.188107	1.45719
1522.42	-35661.7	-8837.03	17.0783	-0.552632	-0.194271	1.45371
1522.44	-35661.8	-8837.34	17.068	-0.548734	-0.198989	1.45077
1522.46	-35661.8	-8837.62	17.0576	-0.54632	-0.205045	1.44646
1522.47	-35661.8	-8837.88	17.0477	-0.544614	-0.214384	1.43894
1522.49	-35661.8	-8838.15	17.0376	-0.537488	-0.22633	1.42702
1522.51	-35661.8	-8838.45	17.0271	-0.520664	-0.240764	1.40874
1522.53	-35661.8	-8838.76	17.0172	-0.494892	-0.25931	1.38038
1522.54	-35661.9	-8839.08	17.0085	-0.459635	-0.281769	1.34067
1522.56	-35661.9	-8839.35	17.0006	-0.411176	-0.304466	1.29289
1522.58	-35661.9	-8839.6	16.9937	-0.349911	-0.324865	1.23928
1522.59	-35661.9	-8839.87	16.9884	-0.282728	-0.342631	1.17995
1522.61	-35661.9	-8840.18	16.9849	-0.215259	-0.358137	1.11742
1522.63	-35661.9	-8840.5	16.9824	-0.150553	-0.372526	1.05801
1522.64	-35662	-8840.81	16.9806	-0.0926606	-0.386343	1.00583
1522.66	-35662	-8841.08	16.9796	-0.0469683	-0.399348	0.96182
1522.68	-35662	-8841.33	16.9796	-0.0139755	-0.412383	0.925801
1522.7	-35662	-8841.6	16.9806	0.0111325	-0.427454	0.896631
1522.71	-35662	-8841.91	16.9824	0.0316038	-0.444829	0.872733
1522.73	-35662	-8842.23	16.9843	0.048718	-0.462854	0.852159
1522.75	-35662.1	-8842.53	16.986	0.0639116	-0.48008	0.833795
1522.76	-35662.1	-8842.8	16.9876	0.0787867	-0.495389	0.817304
1522.78	-35662.1	-8843.05	16.9893	0.0938396	-0.508494	0.802228
1522.8	-35662.1	-8843.33	16.9911	0.108653	-0.519775	0.78802
1522.81	-35662.1	-8843.64	16.9928	0.122338	-0.529885	0.774624
1522.83	-35662.1	-8843.96	16.9943	0.133798	-0.539679	0.762322
1522.85	-35662.1	-8844.27	16.996	0.143746	-0.550044	0.750697
1522.87	-35662.2	-8844.53	16.9988	0.154068	-0.561704	0.738826
1522.88	-35662.2	-8844.78	17.0023	0.166036	-0.573499	0.725516
1522.9	-35662.2	-8845.06	17.0056	0.180549	-0.583393	0.709445
1522.92	-35662.2	-8845.37	17.009	0.198509	-0.591524	0.689473
1522.93	-35662.2	-8845.7	17.0137	0.220786	-0.599102	0.664765
1522.95	-35662.2	-8846	17.0191	0.247986	-0.605698	0.636078
1522.97	-35662.2	-8846.26	17.024	0.280365	-0.610485	0.604745
1522.98	-35662.2	-8846.51	17.029	0.316664	-0.61551	0.570634
1523	-35662.3	-8846.8	17.0351	0.355148	-0.623391	0.53333
1523.02	-35662.3	-8847.11	17.0424	0.395194	-0.632371	0.494698
1523.04	-35662.3	-8847.43	17.0505	0.43615	-0.639576	0.457322
1523.05	-35662.3	-8847.73	17.0594	0.474579	-0.646235	0.422438
1523.07	-35662.3	-8847.99	17.0692	0.507074	-0.654372	0.390684
1523.09	-35662.3	-8848.24	17.0794	0.535095	-0.662867	0.362147
1523.1	-35662.3	-8848.54	17.0897	0.56087	-0.670112	0.336794
1523.12	-35662.3	-8848.86	17.1	0.583333	-0.676667	0.314815
1523.14	-35662.4	-8849.18	17.1104	0.60092	-0.683472	0.296383
1523.15	-35662.4	-8849.48	17.1206	0.613992	-0.690404	0.28134
1523.17	-35662.4	-8849.73	17.1303	0.623446	-0.69716	0.269359
1523.19	-35662.4	-8849.99	17.1406	0.630356	-0.703714	0.259846
1523.21	-35662.4	-8850.28	17.1524	0.635776	-0.71027	0.252121
1523.22	-35662.4	-8850.61	17.1648	0.640555	-0.717597	0.245429
1523.24	-35662.4	-8850.93	17.1769	0.645449	-0.726104	0.239158
1523.26	-35662.4	-8851.22	17.1887	0.65107	-0.734841	0.233164
1523.27	-35662.4	-8851.47	17.2003	0.657644	-0.743132	0.227278
1523.29	-35662.5	-8851.73	17.2121	0.664541	-0.751517	0.221089
1523.31	-35662.5	-8852.04	17.2242	0.671333	-0.760257	0.21439
1523.32	-35662.5	-8852.37	17.2361	0.678365	-0.768516	0.207552
1523.34	-35662.5	-8852.68	17.2479	0.685531	-0.77564	0.200831
1523.36	-35662.5	-8852.97	17.2605	0.691597	-0.781666	0.194076
1523.38	-35662.5	-8853.22	17.2741	0.696383	-0.786778	0.187091
1523.39	-35662.5	-8853.49	17.2869	0.701755	-0.791273	0.179686
1523.41	-35662.5	-8853.8	17.2987	0.708613	-0.795029	0.171845
1523.43	-35662.5	-8854.13	17.3114	0.715858	-0.797197	0.163843
1523.44	-35662.5	-8854.45	17.3255	0.72275	-0.797367	0.155939
1523.46	-35662.5	-8854.73	17.3383	0.729371	-0.79587	0.148331
1523.48	-35662.5	-8854.99	17.3496	0.735972	-0.79275	0.141185
1523.49	-35662.5	-8855.26	17.3621	0.74292	-0.78763	0.134635
1523.51	-35662.5	-8855.57	17.3761	0.749946	-0.780718	0.128518
1523.53	-35662.6	-8855.9	17.3893	0.756013	-0.772966	0.122317
1523.55	-35662.6	-8856.21	17.4011	0.761041	-0.764484	0.116065
1523.56	-35662.6	-8856.49	17.4132	0.765997	-0.754467	0.11038
1523.58	-35662.6	-8856.73	17.4262	0.770964	-0.743	0.105191
1523.6	-35662.6	-8857.01	17.4397	0.775185	-0.731021	0.099791
1523.61	-35662.6	-8857.33	17.4535	0.778545	-0.71901	0.0941026
1523.63	-35662.6	-8857.67	17.4673	0.781651	-0.706924	0.0887279
1523.65	-35662.6	-8857.98	17.4811	0.785063	-0.69488	0.0837422
1523.66	-35662.6	-8858.26	17.4946	0.789234	-0.683138	0.0787056
1523.68	-35662.6	-8858.51	17.5079	0.794323	-0.671528	0.0732469
1523.7	-35662.6	-8858.79	17.5211	0.800265	-0.659582	0.067085
1523.72	-35662.6	-8859.11	17.5349	0.807231	-0.647496	0.0602531
1523.73	-35662.6	-8859.45	17.5498	0.81549	-0.636007	0.0530323
1523.75	-35662.6	-8859.76	17.5655	0.82423	-0.625915	0.0457066
1523.77	-35662.6	-8860.04	17.5806	0.832001	-0.617939	0.0385303
1523.78	-35662.6	-8860.29	17.5955	0.83837	-0.611672	0.0314848
1523.8	-35662.6	-8860.58	17.611	0.843578	-0.606129	0.0243904
1523.82	-35662.6	-8860.91	17.6265	0.848661	-0.601089	0.0170409
1523.83	-35662.6	-8861.25	17.6407	0.854917	-0.5968	0.00927027
1523.85	-35662.6	-8861.56	17.6542	0.862061	-0.593712	0.00136907
1523.87	-35662.6	-8861.83	17.6687	0.869101	-0.592343	-0.00617235
1523.89	-35662.6	-8862.09	17.6839	0.875593	-0.592993	-0.013038
1523.9	-35662.6	-8862.39	17.6994	0.881336	-0.595723	-0.0190473
1523.92	-35662.6	-8862.72	17.7148	0.886165	-0.599545	-0.024441
1523.94	-35662.6	-8863.05	17.7304	0.890003	-0.60321	-0.0296895
1523.95	-35662.6	-8863.36	17.7458	0.893159	-0.606484	-0.0355639
1523.97	-35662.6	-8863.63	17.7609	0.896143	-0.609227	-0.0428292
1523.99	-35662.6	-8863.89	17.7758	0.89975	-0.610049	-0.0517131
1524	-35662.7	-8864.2	17.7908	0.904591	-0.607693	-0.0630917
1524.02	-35662.7	-8864.53	17.8067	0.91	-0.603333	-0.0816993
1524.04	-35662.6	-8864.86	17.824	0.915175	-0.598467	-0.112622
1524.06	-35662.7	-8865.17	17.841	0.920309	-0.592985	-0.157752
1524.07	-35662.7	-8865.43	17.8562	0.925574	-0.586571	-0.219276
1524.09	-35662.6	-8865.71	17.8709	0.930242	-0.579582	-0.303047
1524.11	-35662.6	-8866.02	17.8862	0.933797	-0.572521	-0.411854
1524.12	-35662.7	-8866.36	17.9019	0.937073	-0.565934	-0.535619
1524.14	-35662.7	-8866.7	17.9175	0.940681	-0.559683	-0.662655
1524.16	-35662.6	-8867.01	17.9326	0.943803	-0.551693	-0.78435
1524.17	-35662.6	-8867.28	17.9473	0.945761	-0.540613	-0.893771
1524.19	-35662.7	-8867.55	17.9629	0.946799	-0.527642	-0.986719
1524.21	-35662.7	-8867.87	17.9799	0.947101	-0.513994	-1.06112
1524.23	-35662.6	-8868.21	17.9974	0.946393	-0.500034	-1.11904
1524.24	-35662.6	-8868.54	18.0146	0.944704	-0.486126	-1.16285
1524.26	-35662.6	-8868.84	18.0317	0.942798	-0.472874	-1.19438
1524.28	-35662.6	-8869.11	18.0485	0.941138	-0.460844	-1.21586
1524.29	-35662.6	-8869.39	18.0647	0.939508	-0.450481	-1.23024
1524.31	-35662.6	-8869.71	18.0801	0.937778	-0.441776	-1.23952
1524.33	-35662.6	-8870.05	18.0954	0.936079	-0.433965	-1.24393
1524.34	-35662.6	-8870.39	18.111	0.934404	-0.426866	-1.24413
1524.36	-35662.6	-8870.69	18.1262	0.932524	-0.421255	-1.2417
1524.38	-35662.6	-8870.95	18.1412	0.930696	-0.417704	-1.23788
1524.4	-35662.6	-8871.23	18.1563	0.929785	-0.416406	-1.23343
1524.41	-35662.6	-8871.57	18.1717	0.929872	-0.416605	-1.2289
1524.43	-35662.6	-8871.91	18.1874	0.930027	-0.416462	-1.2246
1524.45	-35662.6	-8872.24	18.2029	0.929966	-0.416164	-1.22067
1524.46	-35662.6	-8872.53	18.2178	0.93014	-0.41804	-1.21712
1524.48	-35662.6	-8872.8	18.2326	0.930254	-0.421761	-1.21388
1524.5	-35662.6	-8873.09	18.2489	0.929347	-0.42456	-1.21082
1524.51	-35662.6	-8873.43	18.2664	0.927477	-0.426023	-1.20801
1524.53	-35662.6	-8873.77	18.2826	0.925623	-0.427869	-1.20566
1524.55	-35662.6	-8874.1	18.2978	0.923963	-0.42973	-1.20405
1524.57	-35662.6	-8874.39	18.314	0.922078	-0.429665	-1.20341
1524.58	-35662.6	-8874.66	18.3309	0.920375	-0.427624	-1.20356
1524.6	-35662.6	-8874.96	18.3467	0.919743	-0.424783	-1.20401
1524.62	-35662.6	-8875.3	18.3619	0.919935	-0.421258	-1.20459
1524.63	-35662.6	-8875.64	18.3787	0.920018	-0.416533	-1.20532
1524.65	-35662.6	-8875.97	18.3961	0.919973	-0.411206	-1.20584
1524.67	-35662.6	-8876.26	18.4119	0.920208	-0.40633	-1.20571
1524.68	-35662.6	-8876.53	18.4265	0.920163	-0.401339	-1.205
1524.7	-35662.6	-8876.84	18.4416	0.918957	-0.395057	-1.20407
1524.72	-35662.6	-8877.18	18.4572	0.917008	-0.387921	-1.20287
1524.74	-35662.6	-8877.53	18.4729	0.915232	-0.380996	-1.20124
1524.75	-35662.6	-8877.85	18.4882	0.913549	-0.37416	-1.19953
1524.77	-35662.6	-8878.13	18.5032	0.911625	-0.367036	-1.19821
1524.79	-35662.6	-8878.41	18.5182	0.910106	-0.360636	-1.19726
1524.8	-35662.5	-8878.72	18.5335	0.909751	-0.356199	-1.19652
