# Supplementary material for: Extraction of driving behavior primitives considering driver expectation and vehicle dynamics
Source: PLoS One. 2025 Dec 31;20(12):e0340123. doi: 10.1371/journal.pone.0340123 (PMC12755792; doi:10.1371/journal.pone.0340123)
Supplement: S2 File — The dataset utilized in this study is organized into two main folders, categorizing driving scenarios into straight driving and turning maneuvers. These folders contain the raw, unprocessed behavioral data. For a detailed description of the variables and format within the.xlsx files, please refer to the accompanying readme.txt file. (ZIP) [file pone.0340123.s002.zip › DataSetForPimitiveExaction-2/turning/g10_w_28.xlsx]

## Sheet: Sheet1
1532.37	-35647.6	-9009.66	14.0442	-0.22	-0.282579	1.07542
1532.39	-35647.6	-9009.87	14.0408	-0.22	-0.314141	1.08838
1532.4	-35647.6	-9010.1	14.0358	-0.22	-0.348178	1.09896
1532.42	-35647.5	-9010.36	14.0305	-0.22	-0.385337	1.10793
1532.44	-35647.5	-9010.62	14.0266	-0.22	-0.4272	1.11626
1532.45	-35647.4	-9010.87	14.0235	-0.22	-0.47379	1.12378
1532.47	-35647.4	-9011.07	14.0203	-0.22	-0.523988	1.13011
1532.49	-35647.4	-9011.28	14.0169	-0.22	-0.573847	1.13583
1532.5	-35647.3	-9011.51	14.0134	-0.22	-0.619712	1.14159
1532.52	-35647.3	-9011.77	14.01	-0.22	-0.663333	1.14706
1532.54	-35647.2	-9012.03	14.0066	-0.219999	-0.707495	1.15179
1532.56	-35647.2	-9012.27	14.0031	-0.22	-0.752685	1.15601
1532.57	-35647.2	-9012.48	13.9997	-0.220006	-0.798862	1.15999
1532.59	-35647.1	-9012.68	13.9965	-0.219999	-0.846148	1.1636
1532.61	-35647.1	-9012.92	13.9934	-0.21998	-0.894367	1.16665
1532.62	-35647	-9013.18	13.9895	-0.220008	-0.942229	1.1691
1532.64	-35647	-9013.43	13.9844	-0.220079	-0.987746	1.17096
1532.66	-35647	-9013.66	13.9795	-0.219969	-1.02762	1.17223
1532.67	-35646.9	-9013.87	13.9759	-0.219712	-1.06069	1.17295
1532.69	-35646.9	-9014.09	13.9728	-0.220178	-1.09247	1.17322
1532.71	-35646.8	-9014.34	13.9693	-0.221823	-1.12762	1.17321
1532.73	-35646.8	-9014.58	13.9659	-0.223761	-1.16591	1.17323
1532.74	-35646.7	-9014.79	13.9627	-0.225422	-1.20662	1.17333
1532.76	-35646.7	-9015.01	13.9586	-0.227252	-1.2495	1.17305
1532.78	-35646.7	-9015.24	13.9534	-0.229187	-1.29513	1.17207
1532.79	-35646.6	-9015.5	13.9488	-0.230094	-1.34535	1.17052
1532.81	-35646.6	-9015.75	13.9454	-0.229874	-1.40022	1.16843
1532.83	-35646.5	-9015.98	13.9421	-0.230373	-1.45644	1.16555
1532.84	-35646.5	-9016.19	13.9386	-0.23221	-1.51052	1.16209
1532.86	-35646.4	-9016.4	13.9354	-0.233951	-1.55933	1.15891
1532.88	-35646.4	-9016.64	13.9323	-0.235374	-1.60593	1.15625
1532.9	-35646.3	-9016.88	13.928	-0.237951	-1.6609	1.15351
1532.91	-35646.3	-9017.13	13.9226	-0.241638	-1.72431	1.15062
1532.93	-35646.2	-9017.38	13.9181	-0.24441	-1.7829	1.14818
1532.95	-35646.2	-9017.62	13.9149	-0.245889	-1.83477	1.14612
1532.96	-35646.1	-9017.84	13.9118	-0.247553	-1.89079	1.14358
1532.98	-35646.1	-9018.04	13.9083	-0.249462	-1.95073	1.14064
1533	-35646	-9018.27	13.905	-0.250132	-2.00235	1.13837
1533.01	-35646	-9018.52	13.9017	-0.249887	-2.04542	1.13682
1533.03	-35645.9	-9018.75	13.8971	-0.250677	-2.09081	1.13509
1533.05	-35645.9	-9018.95	13.8917	-0.252625	-2.13978	1.13333
1533.07	-35645.8	-9019.17	13.8875	-0.25445	-2.18603	1.13246
1533.08	-35645.8	-9019.41	13.8844	-0.256034	-2.22863	1.13207
1533.1	-35645.7	-9019.66	13.8812	-0.257985	-2.27029	1.13097
1533.12	-35645.6	-9019.9	13.8777	-0.259728	-2.31148	1.12912
1533.13	-35645.6	-9020.12	13.8744	-0.260079	-2.35092	1.12718
1533.15	-35645.5	-9020.32	13.8709	-0.259898	-2.38605	1.12487
1533.17	-35645.5	-9020.54	13.8665	-0.260976	-2.41419	1.12147
1533.18	-35645.4	-9020.78	13.8613	-0.262914	-2.43786	1.11747
1533.2	-35645.3	-9021.03	13.8558	-0.26445	-2.46185	1.11383
1533.22	-35645.3	-9021.27	13.8508	-0.266214	-2.48833	1.11059
1533.24	-35645.2	-9021.48	13.8469	-0.269431	-2.51845	1.10742
1533.25	-35645.2	-9021.69	13.8437	-0.272989	-2.55509	1.10481
1533.27	-35645.1	-9021.91	13.8404	-0.275181	-2.6004	1.10335
1533.29	-35645	-9022.15	13.837	-0.276508	-2.64801	1.1025
1533.3	-35645	-9022.4	13.8339	-0.278069	-2.69013	1.10148
1533.32	-35644.9	-9022.63	13.8302	-0.279892	-2.72783	1.10029
1533.34	-35644.8	-9022.84	13.8255	-0.281672	-2.76417	1.09904
1533.35	-35644.8	-9023.04	13.82	-0.283333	-2.79667	1.09695
1533.37	-35644.7	-9023.26	13.8146	-0.284919	-2.82322	1.0931
1533.39	-35644.6	-9023.5	13.81	-0.286667	-2.85	1.08715
1533.41	-35644.5	-9023.74	13.8064	-0.288645	-2.88295	1.07887
1533.42	-35644.5	-9023.97	13.8031	-0.290048	-2.91875	1.0679
1533.44	-35644.4	-9024.18	13.7997	-0.290253	-2.95275	1.05432
1533.46	-35644.3	-9024.39	13.7963	-0.289974	-2.98341	1.03968
1533.47	-35644.3	-9024.61	13.7932	-0.289926	-3.01003	1.02538
1533.49	-35644.2	-9024.85	13.7895	-0.290009	-3.03241	1.01144
1533.51	-35644.1	-9025.08	13.7845	-0.290039	-3.05006	0.998181
1533.52	-35644	-9025.31	13.7791	-0.289984	-3.0615	0.987505
1533.54	-35644	-9025.51	13.7739	-0.289912	-3.06622	0.980837
1533.56	-35643.9	-9025.72	13.7688	-0.290071	-3.06645	0.97779
1533.58	-35643.8	-9025.94	13.7636	-0.290328	-3.06312	0.978231
1533.59	-35643.7	-9026.17	13.759	-0.28973	-3.0538	0.983063
1533.61	-35643.6	-9026.41	13.7556	-0.287968	-3.03836	0.992203
1533.63	-35643.6	-9026.64	13.7524	-0.286233	-3.02213	1.00333
1533.64	-35643.5	-9026.87	13.749	-0.284859	-3.00587	1.01475
1533.66	-35643.4	-9027.08	13.7458	-0.28242	-2.9815	1.02627
1533.68	-35643.3	-9027.28	13.7426	-0.278713	-2.94587	1.03733
1533.69	-35643.2	-9027.49	13.7383	-0.275919	-2.90579	1.04652
1533.71	-35643.1	-9027.72	13.7329	-0.274494	-2.86397	1.05334
1533.73	-35643	-9027.96	13.7283	-0.272076	-2.81578	1.05878
1533.75	-35643	-9028.19	13.725	-0.268335	-2.76172	1.06335
1533.76	-35642.9	-9028.39	13.7218	-0.265698	-2.70933	1.06689
1533.78	-35642.8	-9028.58	13.7184	-0.26435	-2.66132	1.06955
1533.8	-35642.7	-9028.79	13.7152	-0.261935	-2.6148	1.07191
1533.81	-35642.6	-9029.03	13.7119	-0.25823	-2.56974	1.07417
1533.83	-35642.5	-9029.24	13.7074	-0.25537	-2.52931	1.0762
1533.85	-35642.5	-9029.43	13.702	-0.253842	-2.49224	1.07786
1533.86	-35642.4	-9029.63	13.6977	-0.252529	-2.45316	1.07913
1533.88	-35642.3	-9029.86	13.6946	-0.250838	-2.40944	1.08016
1533.9	-35642.2	-9030.08	13.6914	-0.248692	-2.36092	1.08125
1533.92	-35642.1	-9030.31	13.6879	-0.246918	-2.31055	1.08127
1533.93	-35642	-9030.54	13.6845	-0.246609	-2.26327	1.07797
1533.95	-35641.9	-9030.76	13.6812	-0.243366	-2.21894	1.06855
1533.97	-35641.8	-9030.96	13.6777	-0.229267	-2.17426	1.04984
1533.98	-35641.7	-9031.15	13.6742	-0.19909	-2.12947	1.01796
1534	-35641.6	-9031.36	13.6715	-0.149504	-2.08665	0.968926
1534.02	-35641.5	-9031.59	13.6701	-0.0772903	-2.04171	0.902485
1534.03	-35641.4	-9031.79	13.6705	0.0192963	-1.98821	0.821037
1534.05	-35641.3	-9031.99	13.6728	0.130156	-1.93006	0.730817
1534.07	-35641.2	-9032.19	13.6766	0.240452	-1.87511	0.639593
1534.09	-35641.1	-9032.41	13.6822	0.343004	-1.82265	0.55269
1534.1	-35641	-9032.64	13.6897	0.433856	-1.76888	0.474287
1534.12	-35640.9	-9032.87	13.6988	0.509037	-1.71329	0.407773
1534.14	-35640.8	-9033.06	13.7091	0.565739	-1.65704	0.355596
1534.15	-35640.8	-9033.25	13.7194	0.607844	-1.60303	0.316734
1534.17	-35640.7	-9033.46	13.7292	0.641062	-1.55403	0.288708
1534.19	-35640.6	-9033.69	13.7394	0.668514	-1.50921	0.267961
1534.2	-35640.4	-9033.91	13.751	0.692303	-1.46694	0.251024
1534.22	-35640.3	-9034.13	13.7633	0.713333	-1.42667	0.236383
1534.24	-35640.2	-9034.33	13.7752	0.732381	-1.38819	0.22315
1534.26	-35640.2	-9034.52	13.7874	0.751129	-1.35119	0.210597
1534.27	-35640.1	-9034.73	13.8006	0.770918	-1.31501	0.197976
1534.29	-35640	-9034.95	13.8141	0.791189	-1.27774	0.184337
1534.31	-35639.8	-9035.19	13.8276	0.811422	-1.23825	0.169232
1534.32	-35639.7	-9035.4	13.8417	0.832577	-1.19879	0.154038
1534.34	-35639.6	-9035.59	13.8571	0.854458	-1.16232	0.140089
1534.36	-35639.5	-9035.79	13.8727	0.872751	-1.13185	0.127505
1534.37	-35639.4	-9036	13.8877	0.885042	-1.10872	0.116428
1534.39	-35639.3	-9036.23	13.9027	0.895168	-1.09028	0.107561
1534.41	-35639.2	-9036.46	13.9182	0.905898	-1.07421	0.101078
1534.43	-35639.1	-9036.68	13.9336	0.915291	-1.06023	0.0957118
1534.44	-35639	-9036.87	13.9488	0.922226	-1.04804	0.0905491
1534.46	-35638.9	-9037.06	13.9648	0.928616	-1.0367	0.0858188
1534.48	-35638.8	-9037.28	13.9817	0.935481	-1.02614	0.0815271
1534.49	-35638.7	-9037.51	13.9979	0.94168	-1.01792	0.0770629
1534.51	-35638.6	-9037.74	14.0131	0.946771	-1.01356	0.0720656
1534.53	-35638.5	-9037.95	14.0293	0.951872	-1.0142	0.0667095
1534.54	-35638.4	-9038.14	14.0469	0.95723	-1.02045	0.0611268
1534.56	-35638.3	-9038.35	14.0629	0.961612	-1.0321	0.0553012
1534.58	-35638.2	-9038.57	14.0774	0.964823	-1.04853	0.0489284
1534.6	-35638.1	-9038.79	14.094	0.968094	-1.06866	0.0413679
1534.61	-35637.9	-9039.02	14.1133	0.971678	-1.0911	0.0324138
1534.63	-35637.8	-9039.25	14.1316	0.974506	-1.11423	0.0224129
1534.65	-35637.7	-9039.47	14.148	0.976152	-1.13874	0.0111397
1534.66	-35637.6	-9039.67	14.1647	0.976967	-1.16763	-0.00232577
1534.68	-35637.5	-9039.86	14.182	0.977004	-1.20072	-0.019929
1534.7	-35637.4	-9040.08	14.1985	0.975985	-1.23437	-0.0447148
1534.71	-35637.3	-9040.31	14.2138	0.974152	-1.26843	-0.0803374
1534.73	-35637.2	-9040.52	14.2289	0.972223	-1.30592	-0.130819
1534.75	-35637.1	-9040.7	14.2444	0.970534	-1.34598	-0.197881
1534.77	-35637	-9040.91	14.2606	0.969075	-1.38496	-0.28134
1534.78	-35636.8	-9041.14	14.2773	0.967424	-1.42297	-0.380103
1534.8	-35636.7	-9041.37	14.2943	0.964921	-1.46258	-0.492143
1534.82	-35636.6	-9041.6	14.3115	0.961287	-1.5042	-0.611052
1534.83	-35636.5	-9041.8	14.3291	0.956552	-1.54664	-0.727619
1534.85	-35636.4	-9041.99	14.3462	0.951244	-1.58757	-0.834328
1534.87	-35636.3	-9042.2	14.3618	0.946094	-1.62469	-0.925243
1534.88	-35636.1	-9042.43	14.3765	0.941159	-1.66098	-0.999132
1534.9	-35636	-9042.66	14.3917	0.936176	-1.70138	-1.05718
1534.92	-35635.9	-9042.88	14.4073	0.930956	-1.74542	-1.10132
1534.94	-35635.8	-9043.08	14.4225	0.925473	-1.79048	-1.13386
1534.95	-35635.7	-9043.28	14.4381	0.9205	-1.83755	-1.15687
1534.97	-35635.6	-9043.49	14.4548	0.91686	-1.8881	-1.17243
1534.99	-35635.4	-9043.71	14.4715	0.913733	-1.93783	-1.18305
1535	-35635.3	-9043.95	14.4869	0.910064	-1.9819	-1.19094
1535.02	-35635.2	-9044.17	14.5024	0.90681	-2.0241	-1.1959
1535.04	-35635.1	-9044.37	14.5196	0.905079	-2.06934	-1.19723
1535.05	-35635	-9044.56	14.5367	0.903333	-2.11333	-1.19608
1535.07	-35634.8	-9044.77	14.5517	0.900018	-2.1516	-1.19384
1535.09	-35634.7	-9045	14.5667	0.896667	-2.19	-1.19063
1535.11	-35634.6	-9045.23	14.5837	0.894853	-2.23426	-1.18638
1535.12	-35634.4	-9045.45	14.601	0.893203	-2.27919	-1.18164
1535.14	-35634.3	-9045.65	14.6167	0.890182	-2.31937	-1.17681
1535.16	-35634.2	-9045.84	14.6318	0.886168	-2.35795	-1.17143
1535.17	-35634.1	-9046.06	14.647	0.881596	-2.39806	-1.1651
1535.19	-35633.9	-9046.29	14.6617	0.875918	-2.43792	-1.15822
1535.21	-35633.8	-9046.51	14.6752	0.868981	-2.47527	-1.15133
1535.22	-35633.7	-9046.73	14.6893	0.862231	-2.50898	-1.14488
1535.24	-35633.5	-9046.92	14.7047	0.856792	-2.53812	-1.13938
1535.26	-35633.4	-9047.12	14.7203	0.852352	-2.56165	-1.1354
1535.28	-35633.3	-9047.33	14.7352	0.848694	-2.58017	-1.13306
1535.29	-35633.1	-9047.55	14.7503	0.846209	-2.59753	-1.13144
1535.31	-35633	-9047.79	14.7659	0.844684	-2.61631	-1.1298
1535.33	-35632.9	-9048	14.781	0.842545	-2.6357	-1.12798
1535.34	-35632.7	-9048.19	14.7948	0.839095	-2.65475	-1.12552
1535.36	-35632.6	-9048.38	14.8079	0.835396	-2.67298	-1.12138
1535.38	-35632.5	-9048.6	14.8209	0.831075	-2.68992	-1.11507
1535.39	-35632.3	-9048.83	14.8353	0.82342	-2.70516	-1.10699
1535.41	-35632.2	-9049.06	14.851	0.811519	-2.71888	-1.09719
1535.43	-35632	-9049.26	14.866	0.79736	-2.73212	-1.08517
1535.45	-35631.9	-9049.45	14.8796	0.782032	-2.74452	-1.0715
1535.46	-35631.8	-9049.65	14.8931	0.765253	-2.75396	-1.05812
1535.48	-35631.6	-9049.86	14.9066	0.748189	-2.76038	-1.04569
1535.5	-35631.5	-9050.09	14.919	0.733578	-2.76602	-1.03343
1535.51	-35631.3	-9050.31	14.9308	0.721826	-2.77136	-1.02194
1535.53	-35631.2	-9050.51	14.9439	0.710903	-2.77492	-1.01338
1535.55	-35631	-9050.7	14.9579	0.702037	-2.77642	-1.00859
1535.56	-35630.9	-9050.9	14.9704	0.699369	-2.77673	-1.00722
1535.58	-35630.8	-9051.12	14.9818	0.703511	-2.77507	-1.00964
1535.6	-35630.6	-9051.34	14.9943	0.712265	-2.76942	-1.01679
1535.62	-35630.4	-9051.56	15.0083	0.724705	-2.75853	-1.02806
1535.63	-35630.3	-9051.76	15.0224	0.740799	-2.74194	-1.04162
1535.65	-35630.2	-9051.94	15.0361	0.758396	-2.72039	-1.05582
1535.67	-35630	-9052.14	15.0494	0.774109	-2.69542	-1.06931
1535.68	-35629.8	-9052.35	15.0627	0.786809	-2.66826	-1.08158
1535.7	-35629.7	-9052.58	15.0763	0.796761	-2.63985	-1.09266
1535.72	-35629.5	-9052.8	15.0901	0.804883	-2.61043	-1.10247
1535.73	-35629.4	-9053	15.1037	0.812312	-2.57987	-1.11092
1535.75	-35629.2	-9053.18	15.1175	0.818961	-2.5488	-1.11852
1535.77	-35629.1	-9053.37	15.1321	0.824312	-2.51811	-1.12589
1535.79	-35628.9	-9053.59	15.1473	0.829114	-2.48843	-1.13284
1535.8	-35628.8	-9053.81	15.1627	0.834395	-2.46042	-1.13892
1535.82	-35628.6	-9054.03	15.1782	0.839479	-2.43588	-1.14428
1535.84	-35628.4	-9054.22	15.1937	0.843283	-2.41655	-1.1492
1535.85	-35628.3	-9054.4	15.2091	0.846471	-2.40087	-1.15338
1535.87	-35628.1	-9054.6	15.2244	0.849991	-2.38662	-1.15646
1535.89	-35628	-9054.82	15.2392	0.85318	-2.37401	-1.1589
1535.9	-35627.8	-9055.04	15.2532	0.8552	-2.36309	-1.16126
1535.92	-35627.6	-9055.25	15.2667	0.856667	-2.35	-1.1634
1535.94	-35627.5	-9055.44	15.2802	0.858376	-2.33157	-1.16513
1535.96	-35627.3	-9055.62	15.2942	0.860092	-2.31229	-1.16677
1535.97	-35627.2	-9055.82	15.309	0.861581	-2.29611	-1.16872
1535.99	-35627	-9056.03	15.3242	0.86347	-2.27885	-1.17119
1536.01	-35626.8	-9056.26	15.3397	0.866412	-2.25635	-1.17429
1536.02	-35626.6	-9056.46	15.3552	0.87055	-2.23015	-1.17803
1536.04	-35626.5	-9056.64	15.3707	0.875672	-2.20202	-1.18235
1536.06	-35626.3	-9056.82	15.386	0.880882	-2.17089	-1.18715
1536.07	-35626.2	-9057.03	15.4011	0.885714	-2.13562	-1.19241
1536.09	-35626	-9057.25	15.416	0.891015	-2.09604	-1.19825
1536.11	-35625.8	-9057.46	15.431	0.897523	-2.05309	-1.20478
1536.12	-35625.6	-9057.67	15.4473	0.905258	-2.01005	-1.212
1536.14	-35625.5	-9057.85	15.4648	0.913869	-1.96881	-1.21978
1536.16	-35625.3	-9058.04	15.4812	0.922482	-1.92789	-1.22789
1536.18	-35625.2	-9058.24	15.4959	0.93073	-1.88624	-1.23609
1536.19	-35625	-9058.45	15.5115	0.93923	-1.84438	-1.24419
1536.21	-35624.8	-9058.67	15.5289	0.948018	-1.80392	-1.25208
1536.23	-35624.6	-9058.87	15.5457	0.955981	-1.76805	-1.25978
1536.24	-35624.5	-9059.05	15.561	0.962797	-1.73726	-1.26718
1536.26	-35624.3	-9059.24	15.5766	0.969445	-1.70779	-1.27391
1536.28	-35624.1	-9059.44	15.5933	0.976225	-1.67771	-1.27991
1536.3	-35623.9	-9059.66	15.6104	0.982453	-1.64771	-1.28549
1536.31	-35623.7	-9059.87	15.6276	0.987675	-1.61844	-1.29063
1536.33	-35623.6	-9060.07	15.6448	0.991815	-1.59026	-1.29492
1536.35	-35623.4	-9060.24	15.662	0.995169	-1.56566	-1.29825
1536.36	-35623.3	-9060.43	15.6789	0.998391	-1.54919	-1.30089
1536.38	-35623.1	-9060.64	15.6955	1.00174	-1.54148	-1.30304
1536.4	-35622.9	-9060.86	15.7121	1.00512	-1.53948	-1.30483
1536.41	-35622.7	-9061.07	15.7292	1.00854	-1.54146	-1.30648
1536.43	-35622.5	-9061.26	15.7478	1.01215	-1.54712	-1.30827
1536.45	-35622.4	-9061.43	15.7669	1.01561	-1.55784	-1.30998
1536.47	-35622.2	-9061.63	15.7845	1.01825	-1.57612	-1.31107
1536.48	-35622	-9061.84	15.8009	1.01976	-1.60237	-1.31149
1536.5	-35621.8	-9062.06	15.8176	1.0201	-1.63538	-1.31154
1536.52	-35621.6	-9062.27	15.8349	1.01996	-1.67231	-1.31088
1536.53	-35621.4	-9062.46	15.8522	1.02032	-1.70954	-1.30891
1536.55	-35621.3	-9062.64	15.8694	1.02028	-1.74739	-1.30582
1536.57	-35621.1	-9062.83	15.8861	1.01812	-1.78824	-1.3022
1536.58	-35620.9	-9063.03	15.9027	1.01431	-1.83249	-1.29762
1536.6	-35620.7	-9063.25	15.9197	1.0101	-1.8795	-1.29121
1536.62	-35620.5	-9063.46	15.9369	1.00459	-1.92805	-1.28275
1536.64	-35620.3	-9063.64	15.9543	0.996062	-1.97645	-1.27228
1536.65	-35620.2	-9063.82	15.9714	0.984788	-2.02171	-1.25978
1536.67	-35620	-9064.01	15.9879	0.971578	-2.06107	-1.24472
1536.69	-35619.8	-9064.22	16.0046	0.955488	-2.09604	-1.2241
1536.7	-35619.6	-9064.44	16.0222	0.93402	-2.12958	-1.19411
1536.72	-35619.4	-9064.64	16.0391	0.899327	-2.16451	-1.15115
1536.74	-35619.2	-9064.82	16.0536	0.843422	-2.20248	-1.09217
1536.75	-35619	-9065	16.0667	0.766667	-2.24	-1.01634
1536.77	-35618.8	-9065.19	16.0792	0.671245	-2.27327	-0.923791
1536.79	-35618.6	-9065.4	16.09	0.556667	-2.30333	-0.815904
1536.81	-35618.4	-9065.61	16.0979	0.424249	-2.33184	-0.695653
1536.82	-35618.2	-9065.81	16.1036	0.285217	-2.35813	-0.571159
1536.84	-35618.1	-9065.99	16.1078	0.152676	-2.3814	-0.45131
1536.86	-35617.9	-9066.16	16.1102	0.0377354	-2.40239	-0.343235
1536.87	-35617.7	-9066.36	16.1106	-0.0529727	-2.42226	-0.251906
1536.89	-35617.5	-9066.57	16.1099	-0.124267	-2.44244	-0.177233
1536.91	-35617.3	-9066.78	16.1084	-0.181065	-2.46348	-0.118007
1536.92	-35617.1	-9066.97	16.1062	-0.222908	-2.4833	-0.0723659
1536.94	-35616.9	-9067.14	16.1031	-0.250756	-2.50066	-0.0382454
1536.96	-35616.7	-9067.31	16.0989	-0.271186	-2.5173	-0.0133779
1536.98	-35616.5	-9067.5	16.094	-0.288857	-2.53505	0.00459993
1536.99	-35616.3	-9067.71	16.0888	-0.302899	-2.55491	0.0181784
1537.01	-35616.1	-9067.91	16.0836	-0.312429	-2.57705	0.0289807
1537.03	-35615.9	-9068.1	16.0785	-0.317884	-2.60013	0.0368476
1537.04	-35615.7	-9068.27	16.0733	-0.319986	-2.62278	0.0417408
1537.06	-35615.5	-9068.44	16.0682	-0.319676	-2.64386	0.0442016
1537.08	-35615.3	-9068.63	16.0632	-0.31798	-2.66259	0.0448656
1537.09	-35615.1	-9068.83	16.0582	-0.316001	-2.67874	0.0444195
1537.11	-35614.9	-9069.04	16.0531	-0.3143	-2.69366	0.0433425
1537.13	-35614.7	-9069.22	16.0479	-0.312634	-2.71095	0.0418061
1537.15	-35614.5	-9069.38	16.0427	-0.310897	-2.73171	0.0400733
1537.16	-35614.3	-9069.55	16.0376	-0.309235	-2.75368	0.0385465
1537.18	-35614.1	-9069.74	16.0327	-0.307605	-2.7754	0.0374444
1537.2	-35613.9	-9069.94	16.0276	-0.305764	-2.79651	0.0367837
1537.21	-35613.7	-9070.13	16.0225	-0.303954	-2.81706	0.0367411
1537.23	-35613.5	-9070.31	16.0172	-0.302931	-2.83751	0.0376552
1537.25	-35613.3	-9070.46	16.0121	-0.303008	-2.85812	0.0394355
1537.26	-35613.1	-9070.63	16.0071	-0.30406	-2.87897	0.0415952
1537.28	-35612.9	-9070.82	16.0022	-0.305821	-2.90062	0.0437947
1537.3	-35612.7	-9071.02	15.9967	-0.307907	-2.92386	0.0458228
1537.32	-35612.4	-9071.2	15.9914	-0.309642	-2.94642	0.0474749
1537.33	-35612.2	-9071.36	15.9882	-0.310213	-2.96431	0.0485583
1537.35	-35612.1	-9071.51	15.9849	-0.310022	-2.98279	0.0490062
1537.37	-35611.8	-9071.72	15.9784	-0.310071	-3.01113	0.0489592
1537.38	-35611.6	-9071.89	15.9745	-0.309696	-3.03883	0.0496513
1537.4	-35611.4	-9072.04	15.9683	-0.312393	-3.06695	0.0516388
1537.42	-35611.2	-9072.24	15.9639	-0.31586	-3.09119	0.0547616
1537.43	-35611	-9072.4	15.9609	-0.319459	-3.11677	0.0580474
1537.45	-35610.8	-9072.55	15.9572	-0.320098	-3.14489	0.061469
1537.47	-35610.6	-9072.76	15.9541	-0.319972	-3.17466	0.0648482
1537.49	-35610.4	-9072.91	15.948	-0.320012	-3.20471	0.0672255
1537.5	-35610.2	-9073.06	15.9408	-0.319987	-3.23368	0.0685679
1537.52	-35609.9	-9073.26	15.9339	-0.320048	-3.25471	0.0686059
1537.54	-35609.7	-9073.4	15.9304	-0.319821	-3.27107	0.0695195
1537.55	-35609.5	-9073.56	15.9268	-0.323106	-3.29498	0.0717214
1537.57	-35609.3	-9073.75	15.9236	-0.326456	-3.32495	0.0749882
1537.59	-35609.1	-9073.9	15.917	-0.329892	-3.35187	0.0772449
1537.6	-35608.9	-9074.05	15.9133	-0.33	-3.37333	0.0784314
1537.62	-35608.6	-9074.25	15.9067	-0.33	-3.38333	0.0784314
1537.64	-35608.4	-9074.4	15.9033	-0.33	-3.39333	0.0784314
1537.66	-35608.2	-9074.55	15.8964	-0.33	-3.40037	0.0796179
1537.67	-35608	-9074.74	15.893	-0.33	-3.4071	0.0818744
1537.69	-35607.8	-9074.88	15.8864	-0.33	-3.41359	0.085142
1537.71	-35607.5	-9075.02	15.8827	-0.33	-3.41731	0.0873385
1537.72	-35607.3	-9075.21	15.8762	-0.33	-3.42398	0.0882746
1537.74	-35607.1	-9075.34	15.8726	-0.33	-3.42683	0.0882264
1537.76	-35606.9	-9075.49	15.8659	-0.33	-3.42625	0.0882316
1537.77	-35606.6	-9075.68	15.8623	-0.330001	-3.42271	0.0882628
1537.79	-35606.4	-9075.8	15.8559	-0.329998	-3.41937	0.0881225
1537.81	-35606.2	-9075.96	15.8519	-0.33001	-3.416	0.086728
1537.83	-35606	-9076.13	15.8458	-0.329964	-3.41198	0.0842758
1537.84	-35605.8	-9076.26	15.8418	-0.330134	-3.40516	0.0808693
1537.86	-35605.6	-9076.41	15.8355	-0.32928	-3.39684	0.0774659
1537.88	-35605.3	-9076.58	15.8315	-0.325682	-3.38157	0.0741611
1537.89	-35605.1	-9076.71	15.8255	-0.322108	-3.35902	0.0711279
1537.91	-35604.9	-9076.86	15.8211	-0.319876	-3.32909	0.068987
1537.93	-35604.6	-9077.02	15.8154	-0.319206	-3.30057	0.0666091
1537.94	-35604.4	-9077.14	15.811	-0.31533	-3.26423	0.0624766
1537.96	-35604.2	-9077.3	15.8048	-0.311965	-3.21112	0.0560141
1537.98	-35604	-9077.46	15.8021	-0.308624	-3.1488	0.0502441
1538	-35603.8	-9077.58	15.7984	-0.305288	-3.07821	0.0465667
1538.01	-35603.5	-9077.73	15.7954	-0.301415	-3.01373	0.0464299
1538.03	-35603.3	-9077.89	15.7901	-0.300016	-2.95928	0.0490532
1538.05	-35603.1	-9078.01	15.785	-0.298642	-2.89772	0.0509713
1538.06	-35602.8	-9078.16	15.7798	-0.294788	-2.82792	0.0500383
1538.08	-35602.6	-9078.31	15.775	-0.291624	-2.77164	0.0447332
1538.1	-35602.4	-9078.42	15.7696	-0.288099	-2.71548	0.0372693
1538.11	-35602.1	-9078.58	15.7643	-0.284761	-2.63646	0.0284625
1538.13	-35601.9	-9078.73	15.7615	-0.281107	-2.53644	0.0211356
1538.15	-35601.7	-9078.84	15.7578	-0.279734	-2.43393	0.0143346
1538.17	-35601.4	-9079	15.7549	-0.280335	-2.3617	0.0085176
1538.18	-35601.2	-9079.13	15.7489	-0.27803	-2.30973	0.00181951
1538.2	-35601	-9079.25	15.7445	-0.274398	-2.24973	-0.00640179
1538.22	-35600.7	-9079.4	15.7386	-0.270702	-2.1807	-0.0136474
1538.23	-35600.5	-9079.54	15.7341	-0.269855	-2.11201	-0.0177883
1538.25	-35600.3	-9079.66	15.7309	-0.269972	-2.05261	-0.0201295
1538.27	-35600.1	-9079.82	15.7273	-0.270238	-1.99975	-0.0230112
1538.28	-35599.8	-9079.94	15.7245	-0.267586	-1.93927	-0.0279895
1538.3	-35599.6	-9080.05	15.7178	-0.26398	-1.87092	-0.0339633
1538.32	-35599.4	-9080.21	15.7138	-0.260377	-1.81995	-0.0377417
1538.34	-35599.1	-9080.33	15.7107	-0.259905	-1.78813	-0.0391369
1538.35	-35598.9	-9080.45	15.707	-0.260016	-1.76024	-0.0392283
1538.37	-35598.7	-9080.61	15.7039	-0.259997	-1.72511	-0.0392121
1538.39	-35598.4	-9080.73	15.6973	-0.259998	-1.67603	-0.0392175
1538.4	-35598.2	-9080.85	15.6936	-0.260007	-1.62903	-0.0392137
1538.42	-35598	-9081	15.687	-0.259973	-1.59505	-0.0392229
1538.44	-35597.7	-9081.11	15.6835	-0.2601	-1.56532	-0.0391887
1538.45	-35597.5	-9081.24	15.68	-0.256667	-1.52667	-0.043573
1538.47	-35597.2	-9081.39	15.6767	-0.253333	-1.48667	-0.0686275
1538.49	-35597.1	-9081.5	15.6733	-0.25	-1.45	-0.12854
1538.51	-35596.8	-9081.63	15.6663	-0.250024	-1.40746	-0.22963
1538.52	-35596.6	-9081.78	15.6632	-0.249994	-1.36399	-0.336437
1538.54	-35596.3	-9081.89	15.6598	-0.250002	-1.31733	-0.450448
1538.56	-35596.1	-9082.01	15.6563	-0.249999	-1.2754	-0.577463
1538.57	-35595.9	-9082.15	15.6527	-0.250001	-1.23932	-0.712497
1538.59	-35595.7	-9082.26	15.6461	-0.249999	-1.20142	-0.864885
1538.61	-35595.4	-9082.39	15.6428	-0.250007	-1.15093	-1.04283
1538.62	-35595.1	-9082.53	15.6394	-0.249974	-1.10146	-1.22201
1538.64	-35594.9	-9082.65	15.6362	-0.250098	-1.0557	-1.40327
1538.66	-35594.7	-9082.77	15.6319	-0.249459	-1.01948	-1.58962
1538.68	-35594.4	-9082.92	15.6256	-0.24586	-0.994393	-1.76561
1538.69	-35594.3	-9083.02	15.6226	-0.242393	-0.971523	-1.94709
1538.71	-35594	-9083.15	15.6189	-0.239694	-0.950518	-2.12482
1538.73	-35593.8	-9083.29	15.6159	-0.240081	-0.931743	-2.2711
1538.74	-35593.6	-9083.39	15.6113	-0.239983	-0.921578	-2.4086
1538.76	-35593.3	-9083.52	15.6051	-0.239992	-0.919546	-2.54358
1538.78	-35593	-9083.66	15.6023	-0.240053	-0.921566	-2.67258
1538.79	-35592.8	-9083.77	15.5987	-0.2398	-0.930464	-2.8024
1538.81	-35592.6	-9083.9	15.5956	-0.241104	-0.950091	-2.92362
1538.83	-35592.3	-9084.03	15.5907	-0.244703	-0.977888	-3.02311
1538.85	-35592.1	-9084.13	15.5849	-0.248327	-1.01429	-3.12085
1538.86	-35591.9	-9084.27	15.5819	-0.250306	-1.0629	-3.21988
1538.88	-35591.6	-9084.39	15.5783	-0.249924	-1.11665	-3.31547
1538.9	-35591.4	-9084.5	15.5753	-0.25	-1.17075	-3.41295
1538.91	-35591.2	-9084.63	15.5697	-0.250078	-1.21855	-3.50501
1538.93	-35590.9	-9084.76	15.565	-0.249688	-1.26294	-3.59173
1538.95	-35590.7	-9084.86	15.5596	-0.251695	-1.321	-3.68792
1538.96	-35590.5	-9085	15.5543	-0.255207	-1.38951	-3.78202
1538.98	-35590.2	-9085.12	15.5515	-0.259233	-1.45828	-3.8663
1539	-35590	-9085.22	15.5478	-0.258225	-1.55469	-3.95059
1539.02	-35589.8	-9085.36	15.5449	-0.254721	-1.65826	-4.03437
1539.03	-35589.5	-9085.48	15.539	-0.249048	-1.74084	-4.11475
1539.05	-35589.3	-9085.57	15.5342	-0.24394	-1.79457	-4.19332
1539.07	-35589	-9085.71	15.531	-0.243049	-1.83772	-4.25806
1539.08	-35588.8	-9085.82	15.5276	-0.245132	-1.9004	-4.30536
1539.1	-35588.6	-9085.92	15.5245	-0.251896	-1.98303	-4.34108
1539.12	-35588.3	-9086.06	15.5181	-0.255732	-2.06595	-4.36199
1539.13	-35588.1	-9086.17	15.514	-0.261912	-2.1342	-4.37032
1539.15	-35587.9	-9086.27	15.5107	-0.265903	-2.20468	-4.36491
1539.17	-35587.6	-9086.4	15.5072	-0.272325	-2.26618	-4.34918
1539.19	-35587.4	-9086.5	15.5043	-0.275894	-2.33072	-4.32198
1539.2	-35587.2	-9086.61	15.4973	-0.282594	-2.40464	-4.28157
1539.22	-35586.9	-9086.74	15.4939	-0.286315	-2.47542	-4.22166
1539.24	-35586.7	-9086.84	15.4873	-0.289789	-2.53969	-4.14315
1539.25	-35586.5	-9086.93	15.4836	-0.289944	-2.59386	-4.03393
1539.27	-35586.2	-9087.06	15.477	-0.293108	-2.63755	-3.92191
1539.29	-35586	-9087.16	15.4736	-0.29645	-2.67785	-3.79189
1539.3	-35585.7	-9087.26	15.4667	-0.3	-2.71	-3.62963
1539.32	-35585.5	-9087.38	15.4633	-0.3	-2.73667	-3.44771
1539.34	-35585.2	-9087.48	15.46	-0.3	-2.75667	-3.24728
1539.36	-35585	-9087.58	15.4565	-0.299998	-2.77059	-2.99777
1539.37	-35584.7	-9087.7	15.453	-0.3	-2.77693	-2.68066
1539.39	-35584.5	-9087.78	15.4464	-0.300003	-2.78007	-2.26848
1539.41	-35584.3	-9087.88	15.4427	-0.299978	-2.77996	-1.76832
1539.42	-35584	-9088	15.4362	-0.300085	-2.78001	-1.32953
1539.44	-35583.8	-9088.09	15.4326	-0.299675	-2.78	-0.967562
1539.46	-35583.6	-9088.19	15.4258	-0.296456	-2.78	-0.678033
1539.47	-35583.3	-9088.31	15.4224	-0.312879	-2.77999	-0.450723
1539.49	-35583.1	-9088.38	15.4154	-0.383782	-2.78004	-0.226815
1539.51	-35582.8	-9088.49	15.4079	-0.503024	-2.77982	0.00159766
1539.53	-35582.6	-9088.59	15.3976	-0.616883	-2.78081	0.196774
1539.54	-35582.3	-9088.68	15.3876	-0.722131	-2.79583	0.382462
1539.56	-35582.1	-9088.77	15.3764	-0.860896	-2.83145	0.564293
1539.58	-35581.8	-9088.88	15.3622	-0.996895	-2.86456	0.738827
1539.59	-35581.6	-9088.95	15.3442	-1.15483	-2.87942	0.926131
1539.61	-35581.4	-9089.05	15.3217	-1.34288	-2.88564	1.12854
1539.63	-35581.1	-9089.15	15.299	-1.53007	-2.90063	1.32246
1539.64	-35580.9	-9089.23	15.2726	-1.7198	-2.93335	1.51854
1539.66	-35580.6	-9089.33	15.2407	-1.89765	-2.97147	1.71804
1539.68	-35580.4	-9089.42	15.2104	-2.07673	-3.00134	1.91745
1539.7	-35580.2	-9089.49	15.1743	-2.26777	-3.01762	2.14499
1539.71	-35579.9	-9089.59	15.1346	-2.4426	-3.02142	2.37885
1539.73	-35579.6	-9089.67	15.0938	-2.58717	-3.02583	2.59116
1539.75	-35579.4	-9089.75	15.0468	-2.72172	-3.03498	2.80717
1539.76	-35579.2	-9089.84	14.9985	-2.85543	-3.04427	3.02777
1539.78	-35578.9	-9089.92	14.9508	-2.99015	-3.04823	3.24408
1539.8	-35578.7	-9090	14.8987	-3.1283	-3.0536	3.4657
1539.81	-35578.4	-9090.08	14.8451	-3.24676	-3.06027	3.66443
1539.83	-35578.2	-9090.16	14.7926	-3.34937	-3.06952	3.82753
1539.85	-35578	-9090.23	14.735	-3.44789	-3.07585	3.9812
1539.87	-35577.7	-9090.31	14.6742	-3.55032	-3.07878	4.11846
1539.88	-35577.5	-9090.39	14.6153	-3.65131	-3.08193	4.24101
1539.9	-35577.3	-9090.45	14.5498	-3.75215	-3.08748	4.35856
1539.92	-35577	-9090.53	14.4852	-3.83912	-3.09704	4.46353
1539.93	-35576.8	-9090.6	14.4203	-3.92741	-3.10679	4.56206
1539.95	-35576.6	-9090.66	14.3499	-4.03134	-3.11964	4.66983
1539.97	-35576.3	-9090.74	14.282	-4.1351	-3.13608	4.76953
1539.98	-35576.1	-9090.81	14.2163	-4.21805	-3.15255	4.85777
1540	-35575.9	-9090.86	14.1433	-4.3017	-3.17058	4.94296
1540.02	-35575.6	-9090.94	14.0694	-4.38273	-3.18205	5.02249
1540.04	-35575.4	-9090.99	13.9967	-4.46264	-3.18685	5.09785
1540.05	-35575.2	-9091.05	13.919	-4.5386	-3.18108	5.17171
1540.07	-35574.9	-9091.12	13.8453	-4.60017	-3.1714	5.23238
1540.09	-35574.7	-9091.17	13.7694	-4.65148	-3.15352	5.28037
1540.1	-35574.5	-9091.23	13.6881	-4.6883	-3.11289	5.31844
1540.12	-35574.2	-9091.3	13.608	-4.71217	-3.06287	5.34217
1540.14	-35574	-9091.35	13.5282	-4.72646	-3.01327	5.35272
1540.15	-35573.8	-9091.4	13.4433	-4.72	-2.95	5.35076
1540.17	-35573.6	-9091.46	13.3667	-4.70667	-2.87667	5.33769
1540.19	-35573.4	-9091.5	13.29	-4.68667	-2.78667	5.31373
1540.21	-35573.2	-9091.55	13.2086	-4.64404	-2.6842	5.27494
1540.22	-35572.9	-9091.61	13.1324	-4.59273	-2.59519	5.21609
1540.24	-35572.7	-9091.65	13.0588	-4.50389	-2.51909	5.13473
1540.26	-35572.5	-9091.71	12.9813	-4.38885	-2.44829	5.02517
1540.27	-35572.3	-9091.76	12.9119	-4.27101	-2.37433	4.91582
1540.29	-35572.1	-9091.79	12.8416	-4.15623	-2.29335	4.78855
1540.31	-35571.9	-9091.84	12.7712	-3.97645	-2.20916	4.6349
1540.32	-35571.6	-9091.9	12.7054	-3.78631	-2.13346	4.46617
1540.34	-35571.4	-9091.93	12.6419	-3.58075	-2.05579	4.27589
1540.36	-35571.2	-9091.97	12.5798	-3.33669	-1.97455	4.03313
1540.38	-35571	-9092.02	12.5285	-3.01697	-1.8936	3.72109
1540.39	-35570.8	-9092.06	12.4834	-2.53976	-1.8057	3.31052
1540.41	-35570.6	-9092.11	12.4471	-2.00263	-1.71803	2.83944
1540.43	-35570.4	-9092.15	12.4185	-1.54431	-1.63698	2.43922
1540.44	-35570.2	-9092.18	12.3932	-1.19763	-1.54641	2.11097
1540.46	-35570	-9092.23	12.3735	-0.937509	-1.44259	1.86176
1540.48	-35569.7	-9092.27	12.3591	-0.743216	-1.3573	1.68822
1540.49	-35569.6	-9092.3	12.3507	-0.591096	-1.28189	1.55241
1540.51	-35569.4	-9092.35	12.3439	-0.476855	-1.2062	1.45151
1540.53	-35569.1	-9092.39	12.3374	-0.390802	-1.11532	1.38214
1540.55	-35569	-9092.42	12.3302	-0.324713	-1.0105	1.32788
1540.56	-35568.7	-9092.46	12.3248	-0.27634	-0.900238	1.28848
1540.58	-35568.5	-9092.51	12.3219	-0.240226	-0.798552	1.26232
1540.6	-35568.3	-9092.54	12.3183	-0.210548	-0.7057	1.24331
1540.61	-35568.1	-9092.58	12.3149	-0.190535	-0.635223	1.23058
1540.63	-35567.9	-9092.62	12.3116	-0.175741	-0.573701	1.22254
1540.65	-35567.7	-9092.65	12.3081	-0.164858	-0.494588	1.21447
1540.66	-35567.5	-9092.69	12.3048	-0.149294	-0.404069	1.20211
1540.68	-35567.3	-9092.73	12.3011	-0.124011	-0.326052	1.1768
1540.7	-35567.1	-9092.77	12.2998	-0.0691125	-0.255203	1.12918
1540.72	-35566.9	-9092.81	12.3001	0.00226405	-0.204099	1.06614
1540.73	-35566.7	-9092.85	12.2997	0.0728873	-0.18064	0.997633
1540.75	-35566.5	-9092.88	12.3022	0.154247	-0.170056	0.920603
1540.77	-35566.2	-9092.93	12.3055	0.24286	-0.129715	0.83818
1540.78	-35566	-9092.96	12.3112	0.33797	-0.0536473	0.754278
1540.8	-35565.9	-9093	12.3181	0.433033	0.0406967	0.666638
1540.82	-35565.6	-9093.04	12.3275	0.51087	0.103261	0.591357
1540.83	-35565.4	-9093.08	12.3376	0.573748	0.141515	0.531955
