# Supplementary material for: Extraction of driving behavior primitives considering driver expectation and vehicle dynamics
Source: PLoS One. 2025 Dec 31;20(12):e0340123. doi: 10.1371/journal.pone.0340123 (PMC12755792; doi:10.1371/journal.pone.0340123)
Supplement: S2 File — The dataset utilized in this study is organized into two main folders, categorizing driving scenarios into straight driving and turning maneuvers. These folders contain the raw, unprocessed behavioral data. For a detailed description of the variables and format within the.xlsx files, please refer to the accompanying readme.txt file. (ZIP) [file pone.0340123.s002.zip › DataSetForPimitiveExaction-2/turning/g10_w_29.xlsx]

## Sheet: Sheet1
1542.38	-35545.7	-9096.98	13.8089	1.09006	0.348524	0.117719
1542.4	-35545.5	-9097.02	13.8283	1.08974	0.350295	0.117253
1542.42	-35545.2	-9097.07	13.8444	1.0913	0.349755	0.115801
1542.43	-35545	-9097.12	13.8614	1.09498	0.351072	0.112321
1542.45	-35544.8	-9097.17	13.8805	1.09879	0.357696	0.107744
1542.47	-35544.5	-9097.22	13.9004	1.09992	0.371585	0.102852
1542.48	-35544.4	-9097.26	13.9215	1.10169	0.389734	0.0973583
1542.5	-35544.1	-9097.32	13.9402	1.10501	0.404812	0.0899338
1542.52	-35543.9	-9097.36	13.9563	1.1107	0.41777	0.0801275
1542.53	-35543.7	-9097.41	13.9735	1.11534	0.43136	0.0664534
1542.55	-35543.4	-9097.47	13.9928	1.12101	0.447632	0.0517724
1542.57	-35543.2	-9097.52	14.0129	1.12574	0.462026	0.03723
1542.59	-35543	-9097.56	14.0337	1.1289	0.476074	0.0205139
1542.6	-35542.7	-9097.61	14.0546	1.13241	0.487229	0.00227022
1542.62	-35542.5	-9097.67	14.0714	1.13558	0.497259	-0.016937
1542.64	-35542.3	-9097.71	14.0919	1.13941	0.505064	-0.0376234
1542.65	-35542	-9097.77	14.1093	1.14015	0.512114	-0.0595094
1542.67	-35541.8	-9097.82	14.1287	1.13996	0.515573	-0.100931
1542.69	-35541.6	-9097.86	14.1468	1.14001	0.522425	-0.187449
1542.7	-35541.3	-9097.92	14.1664	1.14	0.523385	-0.321612
1542.72	-35541.1	-9097.97	14.1864	1.14001	0.523995	-0.483059
1542.74	-35540.9	-9098.01	14.2075	1.13999	0.514694	-0.665334
1542.76	-35540.6	-9098.08	14.2279	1.14005	0.504703	-0.829673
1542.77	-35540.4	-9098.13	14.2445	1.13982	0.488976	-0.97588
1542.79	-35540.1	-9098.18	14.2655	1.1431	0.467965	-1.1076
1542.81	-35539.9	-9098.24	14.2823	1.14648	0.44482	-1.20446
1542.82	-35539.7	-9098.29	14.3021	1.14979	0.41821	-1.2733
1542.84	-35539.4	-9098.33	14.3233	1.15333	0.393333	-1.32244
1542.86	-35539.2	-9098.4	14.3433	1.15667	0.37	-1.35621
1542.87	-35538.9	-9098.44	14.3633	1.16	0.35	-1.38126
1542.89	-35538.7	-9098.49	14.3811	1.1635	0.325323	-1.40305
1542.91	-35538.4	-9098.55	14.4012	1.16701	0.305525	-1.41797
1542.93	-35538.2	-9098.6	14.4212	1.17361	0.28552	-1.42984
1542.94	-35538	-9098.66	14.4424	1.17731	0.268226	-1.43865
1542.96	-35537.7	-9098.72	14.4623	1.18392	0.255255	-1.44265
1542.98	-35537.5	-9098.77	14.4825	1.18708	0.245997	-1.44437
1542.99	-35537.3	-9098.82	14.5036	1.19025	0.242737	-1.44175
1543.01	-35537	-9098.88	14.5235	1.18993	0.239761	-1.43815
1543.03	-35536.8	-9098.93	14.5437	1.19002	0.24008	-1.43266
1543.04	-35536.5	-9098.98	14.5648	1.18999	0.239879	-1.42809
1543.06	-35536.3	-9099.04	14.5846	1.19	0.24043	-1.42417
1543.08	-35536.1	-9099.09	14.605	1.19	0.244647	-1.42214
1543.1	-35535.8	-9099.15	14.626	1.18999	0.252935	-1.41989
1543.11	-35535.5	-9099.21	14.6458	1.19005	0.262242	-1.41735
1543.13	-35535.3	-9099.25	14.6662	1.18982	0.2687	-1.41444
1543.15	-35535.1	-9099.31	14.6872	1.19096	0.27557	-1.414
1543.16	-35534.8	-9099.38	14.7069	1.19429	0.283181	-1.41632
1543.18	-35534.6	-9099.43	14.7275	1.19909	0.293813	-1.42105
1543.2	-35534.4	-9099.48	14.7484	1.20506	0.304162	-1.42569
1543.21	-35534.1	-9099.54	14.7681	1.20816	0.314114	-1.42923
1543.23	-35533.9	-9099.59	14.7887	1.21028	0.324139	-1.43087
1543.25	-35533.6	-9099.65	14.8096	1.20992	0.336102	-1.43146
1543.27	-35533.3	-9099.72	14.8293	1.21002	0.349507	-1.43135
1543.28	-35533.1	-9099.76	14.85	1.20999	0.363589	-1.43138
1543.3	-35532.9	-9099.83	14.8707	1.21	0.375533	-1.43137
1543.32	-35532.6	-9099.89	14.8904	1.21	0.386102	-1.43137
1543.33	-35532.4	-9099.94	14.9113	1.21	0.40395	-1.43137
1543.35	-35532.1	-9100	14.9319	1.21	0.427144	-1.43137
1543.37	-35531.9	-9100.06	14.9516	1.21	0.449988	-1.43139
1543.38	-35531.7	-9100.11	14.9725	1.20999	0.476287	-1.43131
1543.4	-35531.4	-9100.18	14.9931	1.21002	0.505873	-1.43193
1543.42	-35531.1	-9100.23	15.0128	1.20992	0.537674	-1.43378
1543.44	-35530.9	-9100.28	15.0338	1.21026	0.574566	-1.43626
1543.45	-35530.6	-9100.35	15.0542	1.20781	0.617391	-1.43716
1543.47	-35530.4	-9100.41	15.074	1.2043	0.658344	-1.43482
1543.49	-35530.2	-9100.46	15.095	1.20079	0.698097	-1.42966
1543.5	-35529.9	-9100.54	15.1154	1.1976	0.730085	-1.42237
1543.52	-35529.6	-9100.59	15.1352	1.19201	0.759091	-1.41399
1543.54	-35529.4	-9100.65	15.1563	1.18194	0.793631	-1.4038
1543.55	-35529.1	-9100.72	15.1765	1.17166	0.829835	-1.39388
1543.57	-35528.9	-9100.77	15.1964	1.162	0.871938	-1.3834
1543.59	-35528.7	-9100.83	15.2175	1.14852	0.918031	-1.36993
1543.61	-35528.4	-9100.9	15.2379	1.13199	0.961592	-1.35477
1543.62	-35528.1	-9100.96	15.2545	1.11529	1.00501	-1.33865
1543.64	-35527.9	-9101.02	15.2755	1.09781	1.0446	-1.32027
1543.66	-35527.6	-9101.1	15.2923	1.07774	1.07514	-1.29815
1543.67	-35527.4	-9101.16	15.3122	1.04717	1.10149	-1.24938
1543.69	-35527.2	-9101.21	15.33	0.943333	1.14	-1.15142
1543.71	-35526.9	-9101.29	15.3467	0.796667	1.18667	-1.00763
1543.72	-35526.6	-9101.35	15.3567	0.613333	1.23667	-0.839869
1543.74	-35526.4	-9101.4	15.3636	0.426202	1.28234	-0.656348
1543.76	-35526.1	-9101.48	15.3669	0.260784	1.31494	-0.496638
1543.78	-35525.9	-9101.54	15.3701	0.111621	1.33778	-0.353563
1543.79	-35525.6	-9101.61	15.3699	-0.0164317	1.35554	-0.229058
1543.81	-35525.3	-9101.69	15.3701	-0.105329	1.37567	-0.141679
1543.83	-35525.1	-9101.75	15.3697	-0.166316	1.40054	-0.0795592
1543.84	-35524.9	-9101.81	15.3662	-0.203474	1.42953	-0.0391344
1543.86	-35524.6	-9101.9	15.3649	-0.213984	1.43786	-0.0240994
1543.88	-35524.4	-9101.94	15.3597	-0.255544	1.47905	0.0107337
1543.89	-35524.1	-9102.03	15.3564	-0.267692	1.49882	0.0273984
1543.91	-35523.9	-9102.09	15.3526	-0.281342	1.52259	0.0382074
1543.93	-35523.6	-9102.16	15.3459	-0.287395	1.53916	0.0455796
1543.95	-35523.3	-9102.24	15.3423	-0.290306	1.55227	0.0481191
1543.96	-35523.1	-9102.3	15.3359	-0.289498	1.56587	0.0476875
1543.98	-35522.9	-9102.38	15.3319	-0.285991	1.57958	0.0448342
1544	-35522.6	-9102.46	15.3257	-0.281847	1.58799	0.0403894
1544.01	-35522.4	-9102.52	15.322	-0.27576	1.59014	0.0358087
1544.03	-35522.1	-9102.59	15.3155	-0.271849	1.58997	0.0304323
1544.05	-35521.8	-9102.68	15.3125	-0.265337	1.59001	0.0258499
1544.06	-35521.6	-9102.74	15.3089	-0.262194	1.59001	0.0220377
1544.08	-35521.4	-9102.82	15.3057	-0.259854	1.58996	0.0199382
1544.1	-35521.1	-9102.9	15.3011	-0.259199	1.59017	0.0178336
1544.12	-35520.9	-9102.96	15.2951	-0.25538	1.5892	0.0151687
1544.13	-35520.6	-9103.05	15.2921	-0.251737	1.58418	0.0119155
1544.15	-35520.3	-9103.13	15.2885	-0.249716	1.57697	0.0106264
1544.17	-35520.1	-9103.19	15.2856	-0.250076	1.57172	0.0115342
1544.18	-35519.9	-9103.27	15.2804	-0.249982	1.56859	0.0145108
1544.2	-35519.6	-9103.36	15.2747	-0.250005	1.56514	0.0175471
1544.22	-35519.4	-9103.42	15.2718	-0.249999	1.56146	0.0191918
1544.23	-35519.1	-9103.51	15.2681	-0.25	1.55962	0.0196862
1544.25	-35518.9	-9103.59	15.2653	-0.25	1.56044	0.019587
1544.27	-35518.6	-9103.66	15.2595	-0.25	1.5581	0.0196128
1544.29	-35518.4	-9103.75	15.2544	-0.25	1.55624	0.0196065
1544.3	-35518.1	-9103.83	15.2515	-0.25	1.55786	0.0196083
1544.32	-35517.9	-9103.9	15.2479	-0.25	1.56569	0.0196074
1544.34	-35517.6	-9103.99	15.2449	-0.249999	1.57454	0.0196092
1544.35	-35517.4	-9104.07	15.2389	-0.250005	1.58065	0.0196023
1544.37	-35517.2	-9104.15	15.2342	-0.249982	1.58981	0.0196263
1544.39	-35516.9	-9104.23	15.2311	-0.250072	1.60267	0.0195342
1544.4	-35516.6	-9104.32	15.2275	-0.24973	1.61606	0.020267
1544.42	-35516.4	-9104.39	15.2247	-0.25218	1.62956	0.0220692
1544.44	-35516.2	-9104.49	15.2181	-0.255827	1.64116	0.0253426
1544.46	-35515.9	-9104.56	15.2143	-0.259404	1.64879	0.028003
1544.47	-35515.7	-9104.64	15.2078	-0.2603	1.65281	0.0284823
1544.49	-35515.4	-9104.74	15.2038	-0.257313	1.65599	0.0266632
1544.51	-35515.2	-9104.82	15.2006	-0.25396	1.65972	0.0234138
1544.52	-35515	-9104.89	15.1973	-0.250377	1.65789	0.0209992
1544.54	-35514.7	-9105	15.1937	-0.249938	1.6481	0.0196789
1544.56	-35514.5	-9105.07	15.1904	-0.250017	1.6351	0.0195891
1544.57	-35514.3	-9105.15	15.187	-0.249996	1.61862	0.0196135
1544.59	-35513.9	-9105.25	15.1837	-0.25	1.60126	0.0196055
1544.61	-35513.7	-9105.34	15.177	-0.25	1.57503	0.0196145
1544.63	-35513.5	-9105.42	15.1733	-0.25	1.54667	0.0196078
1544.64	-35513.2	-9105.53	15.1667	-0.25	1.52	0.0206972
1544.66	-35513	-9105.61	15.1633	-0.25	1.49333	0.0228758
1544.68	-35512.8	-9105.69	15.1598	-0.249893	1.44703	0.0263133
1544.69	-35512.5	-9105.8	15.1565	-0.246454	1.39708	0.0284451
1544.71	-35512.3	-9105.87	15.153	-0.243114	1.35096	0.0306098
1544.73	-35512.1	-9105.96	15.1464	-0.239913	1.31842	0.0328915
1544.74	-35511.8	-9106.06	15.143	-0.240043	1.29371	0.0375901
1544.76	-35511.5	-9106.14	15.1396	-0.239988	1.26673	0.0419117
1544.78	-35511.3	-9106.22	15.1363	-0.240003	1.2359	0.0462035
1544.8	-35511	-9106.34	15.1327	-0.239999	1.20127	0.0496208
1544.81	-35510.8	-9106.41	15.1294	-0.24	1.17563	0.0545431
1544.83	-35510.6	-9106.51	15.126	-0.24	1.15106	0.0633006
1544.85	-35510.3	-9106.61	15.1219	-0.24	1.12783	0.0749921
1544.86	-35510.1	-9106.69	15.1155	-0.24	1.10471	0.0895691
1544.88	-35509.9	-9106.78	15.1124	-0.24	1.08453	0.104734
1544.9	-35509.6	-9106.89	15.109	-0.24	1.06949	0.119788
1544.91	-35509.4	-9106.96	15.1058	-0.24	1.05506	0.135921
1544.93	-35509.1	-9107.06	15.1011	-0.24	1.03752	0.154785
1544.95	-35508.9	-9107.17	15.0951	-0.24	1.01966	0.175914
1544.97	-35508.7	-9107.25	15.0923	-0.24	1.00073	0.202913
1544.98	-35508.4	-9107.34	15.0887	-0.24	0.982842	0.23841
1545	-35508.2	-9107.45	15.0856	-0.24	0.961677	0.281175
1545.02	-35508	-9107.53	15.0805	-0.24	0.941178	0.327031
1545.03	-35507.7	-9107.63	15.0747	-0.24	0.921392	0.374581
1545.05	-35507.4	-9107.73	15.0719	-0.24	0.907217	0.417605
1545.07	-35507.3	-9107.8	15.0683	-0.24	0.892124	0.460146
1545.08	-35507	-9107.9	15.0649	-0.240001	0.873102	0.498657
1545.1	-35506.7	-9108.01	15.0616	-0.239995	0.851187	0.530245
1545.12	-35506.5	-9108.09	15.058	-0.240018	0.82803	0.55758
1545.14	-35506.3	-9108.2	15.055	-0.239925	0.811314	0.580153
1545.15	-35506	-9108.3	15.0494	-0.240282	0.800895	0.599299
1545.17	-35505.8	-9108.37	15.0444	-0.238269	0.789367	0.617047
1545.19	-35505.6	-9108.49	15.0413	-0.234599	0.773424	0.634456
1545.2	-35505.3	-9108.58	15.0377	-0.230886	0.753289	0.651203
1545.22	-35505.1	-9108.67	15.0347	-0.229836	0.737253	0.666882
1545.24	-35504.8	-9108.78	15.0285	-0.230045	0.72347	0.679239
1545.25	-35504.6	-9108.88	15.0241	-0.229988	0.714768	0.686803
1545.27	-35504.4	-9108.96	15.0209	-0.230003	0.710535	0.691924
1545.29	-35504.1	-9109.06	15.0173	-0.229999	0.709869	0.694603
1545.31	-35503.9	-9109.16	15.0145	-0.23	0.710035	0.696003
1545.32	-35503.7	-9109.24	15.0078	-0.23	0.709992	0.695284
1545.34	-35503.4	-9109.36	15.0038	-0.23	0.710006	0.693941
1545.36	-35503.2	-9109.46	15.0006	-0.23	0.709984	0.695937
1545.37	-35503	-9109.54	14.9971	-0.23	0.710041	0.708012
1545.39	-35502.7	-9109.66	14.9937	-0.23	0.709841	0.731092
1545.41	-35502.5	-9109.74	14.9904	-0.23	0.712883	0.758194
1545.42	-35502.3	-9109.83	14.9868	-0.23	0.71644	0.784136
1545.44	-35502	-9109.95	14.9836	-0.23	0.719919	0.800938
1545.46	-35501.8	-9110.04	14.977	-0.23	0.719928	0.814984
1545.48	-35501.6	-9110.13	14.9733	-0.23	0.723333	0.833333
1545.49	-35501.3	-9110.25	14.97	-0.23	0.726667	0.857298
1545.51	-35501.1	-9110.33	14.9667	-0.23	0.73	0.884532
1545.53	-35500.9	-9110.43	14.963	-0.23	0.729976	0.912251
1545.54	-35500.6	-9110.55	14.9564	-0.23	0.730007	0.938371
1545.56	-35500.4	-9110.62	14.9532	-0.23	0.729998	0.966993
1545.58	-35500.2	-9110.72	14.9496	-0.229999	0.730001	0.999246
1545.59	-35499.9	-9110.84	14.9464	-0.230005	0.73	1.02559
1545.61	-35499.7	-9110.93	14.9426	-0.229982	0.73	1.04422
1545.63	-35499.5	-9111.02	14.9361	-0.230066	0.73	1.05411
1545.65	-35499.2	-9111.14	14.9328	-0.229601	0.729999	1.05673
1545.66	-35499	-9111.23	14.9294	-0.226125	0.730003	1.055
1545.68	-35498.8	-9111.33	14.9259	-0.221834	0.729983	1.05162
1545.7	-35498.5	-9111.44	14.9226	-0.215771	0.730066	1.04976
1545.71	-35498.3	-9111.53	14.9192	-0.211819	0.729756	1.04896
1545.73	-35498.1	-9111.64	14.9157	-0.205474	0.731321	1.049
1545.75	-35497.8	-9111.75	14.9124	-0.201595	0.739171	1.0492
1545.76	-35497.6	-9111.84	14.909	-0.195288	0.750915	1.05066
1545.78	-35497.4	-9111.94	14.9055	-0.192205	0.763102	1.05345
1545.8	-35497.1	-9112.05	14.9022	-0.188926	0.768926	1.05635
1545.82	-35496.9	-9112.14	14.8987	-0.184856	0.783937	1.05599
1545.83	-35496.7	-9112.25	14.8953	-0.174859	0.813035	1.05036
1545.85	-35496.4	-9112.36	14.8917	-0.161461	0.848345	1.03999
1545.87	-35496.2	-9112.45	14.8897	-0.146059	0.884762	1.02734
1545.88	-35496	-9112.56	14.8903	-0.130164	0.919564	1.01536
1545.9	-35495.7	-9112.67	14.8887	-0.115923	0.950086	1.0049
1545.92	-35495.5	-9112.75	14.885	-0.0984764	0.97382	0.992763
1545.93	-35495.3	-9112.86	14.8813	-0.0796155	0.993434	0.977154
1545.95	-35495	-9112.98	14.8798	-0.0587979	1.01731	0.95694
1545.97	-35494.8	-9113.07	14.88	-0.0289087	1.0555	0.927107
1545.99	-35494.6	-9113.18	14.8801	0.00959896	1.09603	0.888055
1546	-35494.3	-9113.29	14.8797	0.053393	1.12803	0.843566
1546.02	-35494.1	-9113.38	14.8819	0.102583	1.15689	0.793396
1546.04	-35493.9	-9113.5	14.8856	0.150684	1.18374	0.745409
1546.05	-35493.7	-9113.61	14.8888	0.194826	1.21158	0.701755
1546.07	-35493.5	-9113.7	14.8924	0.237839	1.23002	0.657512
1546.09	-35493.2	-9113.82	14.8954	0.276633	1.2408	0.617207
1546.1	-35493	-9113.93	14.9012	0.308429	1.24786	0.583915
1546.12	-35492.8	-9114.02	14.9084	0.334646	1.25731	0.555846
1546.14	-35492.5	-9114.14	14.915	0.355481	1.26792	0.533951
1546.16	-35492.3	-9114.25	14.9221	0.375132	1.27539	0.514608
1546.17	-35492.1	-9114.35	14.9259	0.396299	1.2796	0.493061
1546.19	-35491.9	-9114.44	14.9321	0.416507	1.2803	0.471064
1546.21	-35491.6	-9114.57	14.9386	0.436488	1.27733	0.45089
1546.22	-35491.4	-9114.68	14.9487	0.454948	1.27376	0.435791
1546.24	-35491.1	-9114.81	14.959	0.465739	1.27027	0.430467
1546.26	-35490.9	-9114.91	14.9659	0.472735	1.26979	0.430126
1546.27	-35490.7	-9115	14.973	0.476464	1.27305	0.432324
1546.29	-35490.4	-9115.14	14.9794	0.479888	1.27948	0.43448
1546.31	-35490.2	-9115.24	14.9926	0.48003	1.28944	0.437739
1546.33	-35490	-9115.36	15.0012	0.480042	1.2971	0.439538
1546.34	-35489.7	-9115.48	15.0067	0.48	1.30333	0.440087
1546.36	-35489.5	-9115.58	15.0146	0.478621	1.31106	0.440531
1546.38	-35489.3	-9115.68	15.0233	0.476667	1.32	0.440087
1546.39	-35489.1	-9115.8	15.0303	0.475502	1.32907	0.437711
1546.41	-35488.9	-9115.92	15.0371	0.476848	1.33709	0.43323
1546.43	-35488.6	-9116.02	15.0455	0.482101	1.34309	0.426537
1546.44	-35488.4	-9116.12	15.0544	0.491273	1.34703	0.41701
1546.46	-35488.2	-9116.25	15.0628	0.503991	1.34918	0.404547
1546.48	-35488	-9116.37	15.0716	0.519598	1.3501	0.390817
1546.5	-35487.7	-9116.49	15.0815	0.536749	1.35029	0.377194
1546.51	-35487.5	-9116.61	15.0918	0.552558	1.34989	0.363607
1546.53	-35487.2	-9116.74	15.1021	0.565169	1.34868	0.350239
1546.55	-35487	-9116.86	15.1124	0.575704	1.34578	0.338375
1546.56	-35486.8	-9116.96	15.1228	0.584877	1.34086	0.328624
1546.58	-35486.6	-9117.07	15.133	0.591704	1.33485	0.319913
1546.6	-35486.4	-9117.2	15.1429	0.596442	1.32835	0.311283
1546.61	-35486.1	-9117.33	15.153	0.601816	1.3211	0.302317
1546.63	-35485.9	-9117.46	15.1633	0.609852	1.31278	0.29252
1546.65	-35485.6	-9117.58	15.1736	0.620934	1.30308	0.281189
1546.67	-35485.4	-9117.69	15.1837	0.634625	1.29255	0.268285
1546.68	-35485.2	-9117.8	15.1946	0.649526	1.28291	0.254772
1546.7	-35485	-9117.92	15.2063	0.664595	1.27466	0.241184
1546.72	-35484.7	-9118.05	15.2183	0.679329	1.2667	0.227416
1546.73	-35484.5	-9118.19	15.2303	0.693205	1.25942	0.213397
1546.75	-35484.3	-9118.3	15.2424	0.705674	1.25516	0.199149
1546.77	-35484.1	-9118.42	15.2545	0.717446	1.25379	0.184583
1546.78	-35483.8	-9118.54	15.2661	0.730532	1.25254	0.169494
1546.8	-35483.6	-9118.66	15.2777	0.745657	1.25069	0.153695
1546.82	-35483.4	-9118.78	15.2901	0.762283	1.24957	0.13706
1546.84	-35483.2	-9118.89	15.3039	0.779588	1.24967	0.120105
1546.85	-35483	-9119.02	15.3191	0.796517	1.25071	0.103934
1546.87	-35482.7	-9119.15	15.3348	0.81187	1.25252	0.0894969
1546.89	-35482.5	-9119.28	15.349	0.824417	1.25507	0.0775483
1546.9	-35482.2	-9119.41	15.362	0.83394	1.25851	0.0681465
1546.92	-35482	-9119.55	15.3754	0.8409	1.26311	0.0608978
1546.94	-35481.8	-9119.68	15.3893	0.84565	1.26843	0.0556363
1546.95	-35481.5	-9119.8	15.4029	0.848479	1.27366	0.0523126
1546.97	-35481.3	-9119.92	15.4167	0.849836	1.27877	0.0504264
1546.99	-35481.1	-9120.05	15.4312	0.850246	1.28406	0.0492378
1547.01	-35480.9	-9120.19	15.4464	0.850088	1.28899	0.0482008
1547.02	-35480.6	-9120.31	15.4617	0.849708	1.2928	0.0468886
1547.04	-35480.4	-9120.42	15.4772	0.84985	1.29605	0.0450528
1547.06	-35480.2	-9120.55	15.493	0.851238	1.29975	0.0425712
1547.07	-35480	-9120.69	15.5083	0.853138	1.30305	0.0395878
1547.09	-35479.7	-9120.83	15.5221	0.854542	1.30479	0.0363501
1547.11	-35479.5	-9120.97	15.5351	0.856353	1.30638	0.0330613
1547.12	-35479.3	-9121.09	15.5487	0.859706	1.30958	0.0298352
1547.14	-35479.1	-9121.21	15.5625	0.863175	1.31316	0.0263652
1547.16	-35478.8	-9121.35	15.5761	0.865062	1.31532	0.0222594
1547.18	-35478.6	-9121.49	15.59	0.866667	1.31667	0.0174292
1547.19	-35478.3	-9121.63	15.6047	0.869625	1.31824	0.0117208
1547.21	-35478.1	-9121.77	15.62	0.873333	1.32	0.0043573
1547.23	-35477.9	-9121.89	15.6354	0.876858	1.32173	-0.00549438
1547.24	-35477.7	-9122.02	15.6509	0.880195	1.32343	-0.0182674
1547.26	-35477.5	-9122.16	15.6665	0.883557	1.32516	-0.0346149
1547.28	-35477.2	-9122.31	15.6818	0.887097	1.32686	-0.0562632
1547.29	-35477	-9122.45	15.6968	0.890712	1.3285	-0.0860077
1547.31	-35476.7	-9122.58	15.7118	0.893607	1.33021	-0.129025
1547.33	-35476.5	-9122.71	15.7272	0.89537	1.33201	-0.189939
1547.35	-35476.3	-9122.83	15.7428	0.896997	1.33358	-0.270637
1547.36	-35476.1	-9122.98	15.7583	0.898995	1.33499	-0.370254
1547.38	-35475.8	-9123.14	15.7736	0.900107	1.33738	-0.482517
1547.4	-35475.6	-9123.29	15.7885	0.899918	1.34096	-0.600544
1547.41	-35475.4	-9123.42	15.8036	0.900219	1.34384	-0.717814
1547.43	-35475.2	-9123.54	15.819	0.90195	1.34531	-0.827837
1547.45	-35475	-9123.67	15.8346	0.903806	1.34754	-0.924133
1547.46	-35474.7	-9123.82	15.8501	0.905284	1.35125	-1.00252
1547.48	-35474.5	-9123.98	15.8654	0.907717	1.35409	-1.06282
1547.5	-35474.2	-9124.13	15.8804	0.911274	1.35546	-1.10715
1547.52	-35474	-9124.27	15.8952	0.91417	1.35771	-1.14041
1547.53	-35473.8	-9124.39	15.9105	0.915786	1.36142	-1.1659
1547.55	-35473.6	-9124.53	15.9271	0.917423	1.36425	-1.18432
1547.57	-35473.3	-9124.69	15.9445	0.919321	1.36571	-1.19635
1547.58	-35473.1	-9124.84	15.9606	0.920244	1.36793	-1.20289
1547.6	-35472.8	-9125	15.9752	0.920094	1.37143	-1.20503
1547.62	-35472.6	-9125.13	15.9912	0.920068	1.37487	-1.20397
1547.63	-35472.4	-9125.26	16.0087	0.920219	1.37815	-1.20056
1547.65	-35472.2	-9125.41	16.0251	0.91936	1.38249	-1.19523
1547.67	-35472	-9125.56	16.0403	0.917477	1.38783	-1.18888
1547.69	-35471.7	-9125.72	16.0563	0.915644	1.3929	-1.18276
1547.7	-35471.5	-9125.87	16.0732	0.914049	1.39778	-1.17739
1547.72	-35471.3	-9126.01	16.0893	0.912194	1.40358	-1.17272
1547.74	-35471	-9126.14	16.1046	0.910418	1.41062	-1.16887
1547.75	-35470.8	-9126.29	16.12	0.909659	1.41856	-1.16607
1547.77	-35470.6	-9126.45	16.1355	0.909864	1.42728	-1.16399
1547.79	-35470.3	-9126.61	16.1506	0.910293	1.43679	-1.16191
1547.8	-35470.1	-9126.77	16.1656	0.91022	1.44693	-1.1597
1547.82	-35469.9	-9126.91	16.1808	0.909033	1.45743	-1.15749
1547.84	-35469.7	-9127.05	16.1963	0.907119	1.4677	-1.15524
1547.86	-35469.4	-9127.2	16.2119	0.905335	1.47705	-1.15283
1547.87	-35469.2	-9127.37	16.2273	0.903655	1.48532	-1.15065
1547.89	-35468.9	-9127.53	16.2424	0.90174	1.49256	-1.14918
1547.91	-35468.7	-9127.68	16.2573	0.900169	1.49895	-1.14828
1547.92	-35468.5	-9127.83	16.2726	0.899725	1.50462	-1.14758
1547.94	-35468.3	-9127.97	16.2882	0.89997	1.50949	-1.14709
1547.96	-35468.1	-9128.13	16.3037	0.900087	1.51341	-1.14696
1547.97	-35467.8	-9128.3	16.3191	0.900007	1.51651	-1.14705
1547.99	-35467.6	-9128.47	16.3341	0.899918	1.51885	-1.14714
1548.01	-35467.3	-9128.62	16.3491	0.899988	1.51998	-1.14707
1548.03	-35467.1	-9128.76	16.3644	0.900233	1.51935	-1.14671
1548.04	-35466.9	-9128.91	16.38	0.9	1.51667	-1.14597
1548.06	-35466.7	-9129.08	16.3956	0.898664	1.51198	-1.14487
1548.08	-35466.4	-9129.25	16.4109	0.896529	1.50633	-1.14373
1548.09	-35466.2	-9129.42	16.4259	0.89431	1.5004	-1.14293
1548.11	-35466	-9129.58	16.4409	0.893337	1.49281	-1.14271
1548.13	-35465.8	-9129.72	16.4563	0.894524	1.48213	-1.14331
1548.14	-35465.6	-9129.87	16.4718	0.896981	1.4682	-1.14518
1548.16	-35465.3	-9130.03	16.4874	0.899964	1.45148	-1.14842
1548.18	-35465.1	-9130.21	16.5027	0.904218	1.43346	-1.15203
1548.2	-35464.8	-9130.39	16.5177	0.909695	1.41526	-1.15527
1548.21	-35464.6	-9130.55	16.5326	0.913844	1.39668	-1.15856
1548.23	-35464.4	-9130.7	16.5477	0.915445	1.37695	-1.16208
1548.25	-35464.2	-9130.85	16.564	0.917296	1.35432	-1.16511
1548.26	-35463.9	-9131.01	16.5815	0.920917	1.32852	-1.16733
1548.28	-35463.7	-9131.19	16.5979	0.924059	1.30252	-1.16955
1548.3	-35463.4	-9131.37	16.6126	0.925623	1.27776	-1.17195
1548.31	-35463.2	-9131.54	16.6282	0.927258	1.25233	-1.17351
1548.33	-35463	-9131.68	16.6456	0.929379	1.226	-1.17364
1548.35	-35462.8	-9131.84	16.6623	0.929837	1.202	-1.17285
1548.37	-35462.6	-9132.01	16.6776	0.928012	1.18145	-1.17132
1548.38	-35462.3	-9132.2	16.6934	0.925873	1.16193	-1.16871
1548.4	-35462.1	-9132.37	16.7102	0.924296	1.14195	-1.16532
1548.42	-35461.9	-9132.53	16.7266	0.92255	1.1216	-1.16223
1548.43	-35461.7	-9132.68	16.7419	0.920668	1.10224	-1.15999
1548.45	-35461.4	-9132.84	16.7573	0.919745	1.08656	-1.1583
1548.47	-35461.2	-9133.02	16.7728	0.919875	1.07484	-1.15715
1548.48	-35460.9	-9133.21	16.788	0.920034	1.06472	-1.15676
1548.5	-35460.7	-9133.38	16.8029	0.919967	1.05618	-1.15686
1548.52	-35460.5	-9133.54	16.8181	0.92014	1.05133	-1.15672
1548.54	-35460.3	-9133.69	16.8336	0.920234	1.05005	-1.15611
1548.55	-35460.1	-9133.86	16.8492	0.919251	1.05002	-1.15523
1548.57	-35459.8	-9134.05	16.8646	0.917351	1.05004	-1.15409
1548.59	-35459.6	-9134.24	16.8797	0.915558	1.04985	-1.15256
1548.6	-35459.3	-9134.41	16.8947	0.913958	1.04982	-1.15088
1548.62	-35459.1	-9134.57	16.9099	0.912059	1.0507	-1.14946
1548.64	-35458.9	-9134.73	16.9254	0.91032	1.05261	-1.14841
1548.65	-35458.7	-9134.9	16.941	0.909723	1.05532	-1.14761
1548.67	-35458.4	-9135.09	16.9564	0.909946	1.05897	-1.14711
1548.69	-35458.2	-9135.27	16.9716	0.91002	1.06379	-1.14704
1548.71	-35457.9	-9135.45	16.9865	0.909972	1.06891	-1.14709
1548.72	-35457.7	-9135.61	17.0014	0.910208	1.07303	-1.14679
1548.74	-35457.5	-9135.77	17.0171	0.910129	1.07617	-1.14612
1548.76	-35457.3	-9135.95	17.0342	0.908847	1.07877	-1.14519
1548.77	-35457	-9136.15	17.0514	0.906889	1.08001	-1.14396
1548.79	-35456.8	-9136.34	17.0669	0.905184	1.07891	-1.14236
1548.81	-35456.6	-9136.51	17.0816	0.903548	1.07686	-1.1407
1548.82	-35456.4	-9136.67	17.0968	0.901599	1.07557	-1.13937
1548.84	-35456.2	-9136.83	17.1124	0.900055	1.07353	-1.13839
1548.86	-35455.9	-9137.01	17.128	0.899724	1.06887	-1.13767
1548.88	-35455.7	-9137.21	17.1433	0.9	1.06333	-1.13725
1548.89	-35455.4	-9137.4	17.1583	0.90007	1.05879	-1.13719
1548.91	-35455.2	-9137.58	17.1733	0.9	1.05333	-1.13725
1548.93	-35455	-9137.74	17.1887	0.900001	1.0451	-1.13726
1548.94	-35454.8	-9137.91	17.2043	0.899997	1.03618	-1.13726
1548.96	-35454.5	-9138.1	17.2198	0.89993	1.02882	-1.13732
1548.98	-35454.3	-9138.29	17.2351	0.90003	1.02263	-1.13723
1548.99	-35454	-9138.49	17.2501	0.900295	1.01709	-1.13679
1549.01	-35453.8	-9138.67	17.2651	0.899885	1.01295	-1.13607
1549.03	-35453.6	-9138.83	17.2805	0.898292	1.01078	-1.13509
1549.05	-35453.4	-9139	17.2961	0.896343	1.0099	-1.13371
1549.06	-35453.1	-9139.2	17.3117	0.89467	1.0097	-1.13197
1549.08	-35452.9	-9139.4	17.3269	0.892872	1.01018	-1.13039
1549.1	-35452.7	-9139.59	17.3417	0.890931	1.01151	-1.12928
1549.11	-35452.4	-9139.77	17.357	0.889897	1.01407	-1.1283
1549.13	-35452.2	-9139.93	17.3727	0.890037	1.01849	-1.12721
1549.15	-35452	-9140.1	17.3875	0.889785	1.02587	-1.12599
1549.16	-35451.8	-9140.3	17.4011	0.888189	1.03614	-1.12446
1549.18	-35451.5	-9140.5	17.4151	0.885741	1.04719	-1.12217
1549.2	-35451.3	-9140.7	17.4301	0.882614	1.05842	-1.11863
1549.22	-35451	-9140.88	17.4454	0.878307	1.0717	-1.1134
1549.23	-35450.8	-9141.05	17.4608	0.871932	1.08732	-1.10592
1549.25	-35450.6	-9141.23	17.4765	0.862145	1.10298	-1.09555
1549.27	-35450.4	-9141.42	17.4922	0.848514	1.11816	-1.08096
1549.28	-35450.1	-9141.63	17.5065	0.83165	1.13477	-1.05997
1549.3	-35449.9	-9141.82	17.5196	0.808011	1.15324	-1.02888
1549.32	-35449.7	-9142	17.5332	0.769513	1.1723	-0.98247
1549.33	-35449.5	-9142.18	17.5472	0.708493	1.1912	-0.917031
1549.35	-35449.2	-9142.36	17.5595	0.618466	1.20977	-0.830828
1549.37	-35449	-9142.56	17.5696	0.502515	1.22703	-0.726974
1549.39	-35448.7	-9142.77	17.5783	0.37241	1.24128	-0.61294
1549.4	-35448.5	-9142.96	17.5849	0.238021	1.25256	-0.495564
1549.42	-35448.3	-9143.14	17.5879	0.107595	1.26221	-0.381084
1549.44	-35448.1	-9143.32	17.5874	-0.00826251	1.27067	-0.276262
1549.45	-35447.9	-9143.51	17.5847	-0.0979747	1.27779	-0.187928
1549.47	-35447.6	-9143.72	17.5811	-0.161693	1.28451	-0.118333
1549.49	-35447.4	-9143.92	17.5775	-0.207398	1.29237	-0.0663884
1549.5	-35447.1	-9144.12	17.5743	-0.241436	1.30092	-0.028678
1549.52	-35446.9	-9144.29	17.5711	-0.268678	1.30866	-0.00068015
1549.54	-35446.7	-9144.47	17.5676	-0.289569	1.31525	0.0200242
1549.56	-35446.5	-9144.66	17.5632	-0.302428	1.32099	0.0345679
1549.57	-35446.2	-9144.87	17.5577	-0.309167	1.3259	0.0436065
1549.59	-35446	-9145.08	17.5514	-0.312991	1.32984	0.0476806
1549.61	-35445.8	-9145.28	17.5446	-0.313667	1.33288	0.0481092
1549.62	-35445.6	-9145.46	17.5375	-0.309994	1.33513	0.0463886
1549.64	-35445.4	-9145.64	17.5307	-0.304027	1.33656	0.0429915
1549.66	-35445.1	-9145.84	17.5249	-0.298648	1.33707	0.0381279
1549.67	-35444.9	-9146.05	17.5202	-0.293644	1.33671	0.032961
1549.69	-35444.6	-9146.25	17.5167	-0.288162	1.33554	0.0287101
1549.71	-35444.4	-9146.45	17.5135	-0.283536	1.33348	0.0252452
1549.73	-35444.2	-9146.63	17.5101	-0.281208	1.33047	0.0221553
1549.74	-35444	-9146.81	17.5067	-0.28	1.32667	0.0196078
1549.76	-35443.8	-9147.01	17.5034	-0.278388	1.32213	0.0177859
1549.78	-35443.5	-9147.22	17.4998	-0.276565	1.31627	0.0162464
1549.79	-35443.3	-9147.43	17.495	-0.274942	1.30859	0.0145761
1549.81	-35443.1	-9147.63	17.4897	-0.273221	1.29943	0.0129868
1549.83	-35442.9	-9147.81	17.4845	-0.271257	1.2893	0.011736
1549.84	-35442.7	-9147.99	17.4794	-0.269908	1.27875	0.010796
1549.86	-35442.5	-9148.19	17.4742	-0.269759	1.26829	0.0101191
1549.88	-35442.2	-9148.41	17.4691	-0.270036	1.25828	0.00976951
1549.9	-35442	-9148.62	17.4641	-0.270065	1.24862	0.00974107
1549.91	-35441.8	-9148.81	17.4591	-0.269991	1.23799	0.00981297
1549.93	-35441.6	-9148.99	17.454	-0.269984	1.22589	0.00981951
1549.95	-35441.4	-9149.18	17.4487	-0.270003	1.21399	0.00980087
1549.96	-35441.1	-9149.39	17.4433	-0.270004	1.20349	0.00980002
1549.98	-35440.9	-9149.6	17.4388	-0.269999	1.19391	0.00980491
1550	-35440.6	-9149.81	17.4355	-0.269999	1.18516	0.00980497
1550.01	-35440.4	-9150.01	17.4324	-0.27	1.17819	0.00980366
1550.03	-35440.2	-9150.19	17.4289	-0.27	1.17305	0.00980367
1550.05	-35440	-9150.38	17.4255	-0.27	1.16824	0.009804
1550.07	-35439.8	-9150.59	17.4222	-0.27	1.16301	0.00980398
1550.08	-35439.6	-9150.81	17.4182	-0.27	1.15801	0.00980391
1550.1	-35439.3	-9151.02	17.4131	-0.27	1.15319	0.00980393
1550.12	-35439.1	-9151.22	17.4078	-0.27	1.14748	0.00980388
1550.13	-35438.9	-9151.4	17.4027	-0.27	1.14056	0.00980383
1550.15	-35438.7	-9151.59	17.3976	-0.27	1.13314	0.00980411
1550.17	-35438.5	-9151.81	17.3924	-0.27	1.12477	0.00980426
1550.18	-35438.2	-9152.03	17.3873	-0.270001	1.11372	0.00980313
1550.2	-35438	-9152.24	17.3824	-0.270001	1.09869	0.0098026
1550.22	-35437.8	-9152.43	17.3773	-0.269997	1.07888	0.00980688
1550.24	-35437.6	-9152.6	17.3721	-0.269995	1.05447	0.0098084
1550.25	-35437.4	-9152.8	17.367	-0.270013	1.02658	0.00979168
1550.27	-35437.2	-9153.02	17.3619	-0.270016	0.997046	0.00978867
1550.29	-35437	-9153.24	17.3566	-0.269947	0.967945	0.00985462
1550.3	-35436.7	-9153.45	17.3516	-0.269939	0.938056	0.00986224
1550.32	-35436.5	-9153.64	17.3475	-0.270196	0.904101	0.0095751
1550.34	-35436.4	-9153.81	17.3443	-0.270196	0.865434	0.00894989
1550.35	-35436.1	-9154.02	17.3409	-0.269049	0.82316	0.00806395
1550.37	-35435.9	-9154.24	17.3374	-0.267117	0.777781	0.00687304
1550.39	-35435.7	-9154.46	17.3343	-0.265371	0.729477	0.00530306
