# Supplementary material for: Extraction of driving behavior primitives considering driver expectation and vehicle dynamics
Source: PLoS One. 2025 Dec 31;20(12):e0340123. doi: 10.1371/journal.pone.0340123 (PMC12755792; doi:10.1371/journal.pone.0340123)
Supplement: S2 File — The dataset utilized in this study is organized into two main folders, categorizing driving scenarios into straight driving and turning maneuvers. These folders contain the raw, unprocessed behavioral data. For a detailed description of the variables and format within the.xlsx files, please refer to the accompanying readme.txt file. (ZIP) [file pone.0340123.s002.zip › DataSetForPimitiveExaction-2/turning/g10_w_3.xlsx]

## Sheet: Sheet1
734.643	-35512.6	-12474.8	14.4872	-0.11	0.195394	0.133694
734.66	-35512.5	-12474.6	14.4857	-0.11	0.199905	0.134633
734.677	-35512.4	-12474.3	14.4848	-0.11	0.205164	0.135414
734.694	-35512.4	-12474.1	14.4837	-0.11	0.211601	0.13604
734.711	-35512.3	-12473.9	14.4818	-0.11	0.219563	0.13652
734.728	-35512.2	-12473.6	14.4793	-0.11	0.228699	0.136889
734.745	-35512.2	-12473.4	14.477	-0.11	0.238308	0.137202
734.762	-35512.1	-12473.1	14.4756	-0.11	0.247756	0.137509
734.779	-35512	-12472.9	14.4747	-0.11	0.256866	0.137856
734.796	-35512	-12472.7	14.4735	-0.11	0.265653	0.138286
734.813	-35511.9	-12472.4	14.4715	-0.11	0.274115	0.138842
734.83	-35511.8	-12472.2	14.469	-0.11	0.282141	0.139558
734.847	-35511.8	-12472	14.4668	-0.11	0.289584	0.140463
734.864	-35511.7	-12471.7	14.4655	-0.11	0.296396	0.141562
734.881	-35511.6	-12471.5	14.4646	-0.11	0.30301	0.142727
734.898	-35511.6	-12471.2	14.4633	-0.11	0.31	0.143791
734.915	-35511.5	-12471	14.4612	-0.11	0.317749	0.144636
734.932	-35511.4	-12470.8	14.4587	-0.11	0.32587	0.145335
734.949	-35511.4	-12470.5	14.4566	-0.11	0.333783	0.146011
734.966	-35511.3	-12470.3	14.4554	-0.109999	0.341213	0.146748
734.983	-35511.3	-12470.1	14.4545	-0.109999	0.348902	0.147509
735	-35511.2	-12469.8	14.4531	-0.11	0.357808	0.148229
735.017	-35511.1	-12469.6	14.4509	-0.110004	0.368459	0.148891
735.034	-35511.1	-12469.4	14.4484	-0.110005	0.380177	0.149605
735.051	-35511	-12469.1	14.4464	-0.109998	0.392075	0.150505
735.068	-35510.9	-12468.9	14.4453	-0.109984	0.403778	0.151631
735.085	-35510.9	-12468.6	14.4444	-0.109981	0.416136	0.152801
735.102	-35510.8	-12468.4	14.4429	-0.110011	0.430172	0.153805
735.119	-35510.7	-12468.2	14.4406	-0.110064	0.446331	0.154558
735.136	-35510.7	-12467.9	14.4381	-0.110068	0.463893	0.155232
735.153	-35510.6	-12467.7	14.4362	-0.109948	0.482004	0.156033
735.17	-35510.5	-12467.5	14.4352	-0.109753	0.500397	0.157062
735.187	-35510.5	-12467.2	14.4342	-0.109755	0.519819	0.158241
735.204	-35510.4	-12467	14.4327	-0.110244	0.541105	0.159481
735.221	-35510.3	-12466.8	14.4303	-0.111277	0.564396	0.160789
735.238	-35510.3	-12466.5	14.4278	-0.112572	0.588821	0.162323
735.255	-35510.2	-12466.3	14.4261	-0.113828	0.613443	0.164245
735.272	-35510.1	-12466	14.425	-0.114937	0.637988	0.16651
735.289	-35510	-12465.8	14.4241	-0.116036	0.663014	0.168811
735.306	-35510	-12465.6	14.4224	-0.117272	0.68911	0.170834
735.323	-35509.9	-12465.3	14.42	-0.118577	0.716257	0.172456
735.34	-35509.8	-12465.1	14.4176	-0.119657	0.743783	0.173761
735.357	-35509.8	-12464.9	14.4159	-0.120219	0.771017	0.17484
735.374	-35509.7	-12464.6	14.4148	-0.120268	0.797953	0.175709
735.391	-35509.6	-12464.4	14.4139	-0.120079	0.825205	0.176312
735.408	-35509.5	-12464.2	14.4123	-0.11993	0.853351	0.1766
735.425	-35509.5	-12463.9	14.4101	-0.119913	0.882071	0.176623
735.442	-35509.4	-12463.7	14.4076	-0.119972	0.910332	0.176515
735.459	-35509.3	-12463.5	14.4051	-0.120049	0.937184	0.176406
735.476	-35509.3	-12463.2	14.4028	-0.120088	0.962956	0.176367
735.493	-35509.2	-12463	14.4006	-0.120039	0.98885	0.176429
735.51	-35509.1	-12462.8	14.3985	-0.119867	1.01593	0.17662
735.527	-35509.1	-12462.5	14.3963	-0.119729	1.04366	0.176953
735.544	-35509	-12462.3	14.3939	-0.11989	1.0706	0.177427
735.561	-35508.9	-12462.1	14.3914	-0.120579	1.09557	0.178043
735.578	-35508.8	-12461.8	14.3889	-0.12172	1.11968	0.178775
735.595	-35508.8	-12461.6	14.3869	-0.123086	1.14518	0.179589
735.612	-35508.7	-12461.4	14.3857	-0.124457	1.17386	0.180443
735.629	-35508.6	-12461.1	14.3848	-0.12567	1.20423	0.18124
735.646	-35508.5	-12460.9	14.3835	-0.126585	1.23344	0.181861
735.663	-35508.5	-12460.7	14.3814	-0.127078	1.25937	0.1822
735.68	-35508.4	-12460.4	14.3789	-0.127118	1.28419	0.182227
735.697	-35508.3	-12460.2	14.3768	-0.126705	1.31156	0.181944
735.714	-35508.2	-12460	14.3755	-0.125858	1.34411	0.181365
735.731	-35508.2	-12459.7	14.3746	-0.124689	1.37936	0.180589
735.748	-35508.1	-12459.5	14.3733	-0.123333	1.41333	0.179739
735.765	-35508	-12459.3	14.3712	-0.121946	1.44332	0.178919
735.782	-35507.9	-12459	14.3687	-0.120747	1.47165	0.178172
735.799	-35507.8	-12458.8	14.3666	-0.11997	1.5019	0.177525
735.816	-35507.8	-12458.6	14.3654	-0.119747	1.53613	0.177004
735.833	-35507.7	-12458.4	14.3645	-0.119858	1.57135	0.176639
735.85	-35507.6	-12458.1	14.3631	-0.120011	1.60349	0.17646
735.867	-35507.5	-12457.9	14.3609	-0.120014	1.63	0.176456
735.884	-35507.4	-12457.7	14.3584	-0.119969	1.65259	0.176501
735.901	-35507.4	-12457.4	14.3564	-0.120023	1.67373	0.176448
735.918	-35507.3	-12457.2	14.3553	-0.120205	1.69473	0.176201
735.935	-35507.2	-12457	14.3544	-0.120249	1.71411	0.175786
735.952	-35507.1	-12456.7	14.3529	-0.119851	1.73	0.175245
735.969	-35507	-12456.5	14.3506	-0.118888	1.74143	0.174599
735.986	-35507	-12456.3	14.3481	-0.117606	1.74931	0.173831
736.003	-35506.9	-12456.1	14.3462	-0.116294	1.75474	0.172918
736.02	-35506.8	-12455.8	14.3451	-0.115118	1.75836	0.171862
736.037	-35506.7	-12455.6	14.3442	-0.114027	1.76004	0.170709
736.054	-35506.6	-12455.4	14.3427	-0.112951	1.75958	0.169509
736.071	-35506.5	-12455.1	14.3403	-0.111843	1.75706	0.168322
736.088	-35506.4	-12454.9	14.3378	-0.110695	1.75295	0.167231
736.105	-35506.4	-12454.7	14.336	-0.109505	1.74777	0.166315
736.122	-35506.3	-12454.5	14.335	-0.108307	1.74203	0.165568
736.139	-35506.2	-12454.2	14.3341	-0.107192	1.73624	0.164875
736.156	-35506.1	-12454	14.3325	-0.106244	1.7309	0.164118
736.173	-35506	-12453.8	14.3301	-0.105336	1.72618	0.163305
736.19	-35505.9	-12453.5	14.3277	-0.104118	1.72191	0.162578
736.207	-35505.8	-12453.3	14.3258	-0.102249	1.71791	0.162079
736.224	-35505.7	-12453.1	14.3246	-0.099856	1.71423	0.161765
736.241	-35505.6	-12452.9	14.3237	-0.0974954	1.71108	0.161421
736.258	-35505.6	-12452.6	14.3228	-0.0957086	1.70871	0.160844
736.275	-35505.5	-12452.4	14.3216	-0.0945423	1.70722	0.160059
736.292	-35505.4	-12452.2	14.3204	-0.0936498	1.70665	0.159277
736.309	-35505.3	-12452	14.3192	-0.0926933	1.70699	0.158696
736.326	-35505.2	-12451.7	14.3181	-0.0915757	1.70806	0.158323
736.343	-35505.1	-12451.5	14.317	-0.0903641	1.70954	0.158038
736.36	-35505	-12451.3	14.3159	-0.0891288	1.71105	0.157723
736.377	-35504.9	-12451.1	14.3148	-0.0879445	1.71178	0.157354
736.394	-35504.8	-12450.8	14.3136	-0.0868882	1.71065	0.156957
736.411	-35504.7	-12450.6	14.3123	-0.0860032	1.70673	0.156559
736.428	-35504.6	-12450.4	14.311	-0.0850511	1.70016	0.156179
736.445	-35504.5	-12450.2	14.3101	-0.0836545	1.69165	0.15583
736.462	-35504.4	-12449.9	14.3099	-0.0815306	1.68183	0.15552
736.479	-35504.3	-12449.7	14.3101	-0.0790536	1.67075	0.155187
736.496	-35504.2	-12449.5	14.31	-0.0768735	1.65824	0.154747
736.513	-35504.1	-12449.3	14.3093	-0.0754915	1.64414	0.154131
736.53	-35504	-12449.1	14.3081	-0.0745578	1.62842	0.153376
736.547	-35503.9	-12448.8	14.3067	-0.0734205	1.61107	0.152554
736.564	-35503.8	-12448.6	14.3056	-0.0715718	1.59201	0.151772
736.581	-35503.7	-12448.4	14.3045	-0.069192	1.57075	0.15129
736.598	-35503.6	-12448.2	14.3033	-0.0666667	1.54667	0.151416
736.615	-35503.5	-12447.9	14.302	-0.0642997	1.51939	0.152488
736.632	-35503.4	-12447.7	14.3008	-0.0620688	1.48957	0.154972
736.649	-35503.3	-12447.5	14.3	-0.0598697	1.45812	0.159361
736.666	-35503.2	-12447.3	14.2997	-0.0576251	1.42563	0.166212
736.683	-35503.1	-12447.1	14.2998	-0.0553469	1.39168	0.176275
736.7	-35503	-12446.8	14.3	-0.0530658	1.35563	0.190341
736.717	-35502.9	-12446.6	14.3	-0.0508011	1.31682	0.208945
736.734	-35502.8	-12446.4	14.3	-0.0485397	1.27456	0.231888
736.751	-35502.7	-12446.2	14.3	-0.046263	1.22815	0.258847
736.768	-35502.6	-12446	14.3002	-0.0439693	1.17736	0.289374
736.785	-35502.5	-12445.7	14.3002	-0.0416966	1.12313	0.322735
736.802	-35502.4	-12445.5	14.2999	-0.0394883	1.06652	0.35815
736.819	-35502.3	-12445.3	14.2989	-0.0373369	1.00817	0.394798
736.836	-35502.2	-12445.1	14.2976	-0.035132	0.947787	0.431772
736.853	-35502.1	-12444.9	14.2964	-0.0327517	0.884985	0.468154
736.87	-35502	-12444.7	14.2953	-0.0302336	0.819382	0.503042
736.887	-35501.9	-12444.4	14.2942	-0.0279373	0.750625	0.535571
736.904	-35501.8	-12444.2	14.293	-0.0262574	0.678374	0.564884
736.921	-35501.7	-12444	14.2916	-0.0252249	0.603303	0.590423
736.938	-35501.6	-12443.8	14.2905	-0.0242462	0.52783	0.61215
736.955	-35501.5	-12443.6	14.2898	-0.0226752	0.454525	0.63008
736.972	-35501.4	-12443.3	14.2897	-0.0203671	0.384738	0.644337
736.989	-35501.3	-12443.1	14.2899	-0.0179144	0.318033	0.655203
737.006	-35501.2	-12442.9	14.29	-0.0159567	0.253878	0.662979
737.023	-35501.1	-12442.7	14.2901	-0.0146985	0.193535	0.668092
737.04	-35501	-12442.5	14.29	-0.0137962	0.140519	0.671135
737.057	-35500.9	-12442.2	14.29	-0.0128791	0.0983589	0.672701
737.074	-35500.8	-12442	14.2901	-0.0117862	0.0671312	0.673163
737.091	-35500.7	-12441.8	14.29	-0.0105828	0.0431805	0.672654
737.108	-35500.6	-12441.6	14.2899	-0.00934517	0.0228177	0.671298
737.125	-35500.5	-12441.4	14.2897	-0.00814783	0.00539145	0.669256
737.142	-35500.4	-12441.1	14.2898	-0.00706341	-0.00693602	0.66672
737.159	-35500.3	-12440.9	14.2904	-0.00614959	-0.0120442	0.663882
737.176	-35500.2	-12440.7	14.2916	-0.00523026	-0.0101305	0.6609
737.193	-35500	-12440.5	14.2929	-0.00394375	-0.00323313	0.657901
737.21	-35499.9	-12440.3	14.2941	-0.00196728	0.00664444	0.65501
737.227	-35499.8	-12440	14.2952	0.000471719	0.0185629	0.652317
737.244	-35499.7	-12439.8	14.2963	0.00277183	0.0323065	0.649891
737.261	-35499.6	-12439.6	14.2976	0.00438919	0.0476244	0.647801
737.278	-35499.5	-12439.4	14.2989	0.00543441	0.0637728	0.646148
737.295	-35499.4	-12439.2	14.2998	0.00639812	0.0797216	0.645047
737.312	-35499.3	-12438.9	14.3003	0.00769501	0.094603	0.644583
737.329	-35499.2	-12438.7	14.3002	0.00907132	0.108924	0.644604
737.346	-35499.1	-12438.5	14.3	0.00994279	0.123874	0.644838
737.363	-35499	-12438.3	14.3	0.00991332	0.140109	0.645018
737.38	-35498.9	-12438	14.3	0.00989292	0.154625	0.644936
737.397	-35498.8	-12437.8	14.3	0.0110987	0.163714	0.644462
737.414	-35498.7	-12437.6	14.3	0.0130981	0.169359	0.643852
737.431	-35498.6	-12437.4	14.3	0.0149304	0.175113	0.64361
737.448	-35498.5	-12437.2	14.3	0.0165697	0.179816	0.644745
737.465	-35498.4	-12436.9	14.3	0.0182661	0.18162	0.648307
737.482	-35498.3	-12436.7	14.3	0.02	0.183333	0.654684
737.499	-35498.2	-12436.5	14.3001	0.0216907	0.187913	0.663909
737.516	-35498.1	-12436.3	14.3	0.0233333	0.193333	0.675381
737.533	-35498	-12436.1	14.2997	0.0249733	0.197602	0.688233
737.55	-35497.9	-12435.9	14.3001	0.0267813	0.203833	0.701174
737.567	-35497.8	-12435.6	14.3016	0.0287404	0.215394	0.713028
737.584	-35497.6	-12435.4	14.3035	0.0300997	0.232229	0.723347
737.601	-35497.6	-12435.2	14.3052	0.0303276	0.253766	0.731822
737.618	-35497.5	-12435	14.3069	0.0299466	0.279998	0.738082
737.635	-35497.4	-12434.8	14.3088	0.0296627	0.309706	0.742027
737.652	-35497.2	-12434.5	14.3101	0.0301793	0.337979	0.744331
737.669	-35497.1	-12434.3	14.3102	0.0317639	0.36176	0.745426
737.686	-35497	-12434.1	14.31	0.0336479	0.383968	0.74485
737.703	-35496.9	-12433.9	14.31	0.0353045	0.406713	0.742628
737.72	-35496.8	-12433.7	14.31	0.0371414	0.428135	0.740256
737.737	-35496.7	-12433.5	14.3097	0.0391328	0.447994	0.738616
737.754	-35496.6	-12433.2	14.3103	0.0401146	0.470466	0.736909
737.771	-35496.5	-12433	14.312	0.0399107	0.496309	0.734697
737.788	-35496.4	-12432.8	14.3139	0.040272	0.519514	0.732506
737.805	-35496.3	-12432.6	14.3155	0.0420064	0.536992	0.730425
737.822	-35496.2	-12432.4	14.3174	0.0439817	0.551784	0.727652
737.839	-35496.1	-12432.2	14.3193	0.0456317	0.564673	0.724146
737.856	-35496	-12431.9	14.3201	0.0474853	0.572298	0.721094
737.873	-35495.9	-12431.7	14.3199	0.0493611	0.573945	0.718946
737.89	-35495.7	-12431.5	14.3204	0.0501083	0.572668	0.717108
737.907	-35495.7	-12431.3	14.3223	0.0498809	0.57205	0.715364
737.924	-35495.5	-12431.1	14.3242	0.0504993	0.57591	0.714047
737.941	-35495.4	-12430.8	14.3258	0.052369	0.58485	0.71301
737.958	-35495.3	-12430.6	14.3277	0.0542962	0.596187	0.711581
737.975	-35495.2	-12430.4	14.3296	0.0559453	0.61137	0.709809
737.992	-35495.1	-12430.2	14.3301	0.0577984	0.635484	0.708388
738.009	-35495	-12430	14.3299	0.0595409	0.668326	0.707377
738.026	-35494.9	-12429.8	14.3307	0.0602667	0.705534	0.706334
738.043	-35494.8	-12429.5	14.3326	0.0600969	0.7453	0.705183
738.06	-35494.7	-12429.3	14.3345	0.0599268	0.787882	0.704124
738.077	-35494.6	-12429.1	14.3361	0.0599786	0.833008	0.703009
738.094	-35494.5	-12428.9	14.3381	0.0600206	0.879894	0.701503
738.111	-35494.4	-12428.7	14.3397	0.0600057	0.926645	0.699807
738.128	-35494.3	-12428.5	14.3401	0.0599947	0.971314	0.698396
738.145	-35494.1	-12428.2	14.3399	0.0599988	1.01793	0.697368
738.162	-35494	-12428	14.3409	0.0600015	1.07248	0.696611
738.179	-35493.9	-12427.8	14.3429	0.0600003	1.12815	0.696139
738.196	-35493.8	-12427.6	14.3447	0.0599996	1.17389	0.696007
738.213	-35493.7	-12427.4	14.3463	0.0599999	1.21539	0.696067
738.23	-35493.6	-12427.2	14.3484	0.0600001	1.26418	0.696098
738.247	-35493.5	-12426.9	14.3499	0.06	1.31457	0.696081
738.264	-35493.3	-12426.7	14.35	0.06	1.35661	0.696069
738.281	-35493.2	-12426.5	14.35	0.06	1.39736	0.696077
738.298	-35493.1	-12426.3	14.3512	0.06	1.44681	0.696099
738.315	-35493	-12426.1	14.3532	0.06	1.50026	0.696082
738.332	-35492.9	-12425.9	14.355	0.0599999	1.55019	0.696009
738.349	-35492.8	-12425.6	14.3567	0.06	1.59667	0.696078
738.366	-35492.6	-12425.4	14.3583	0.0600004	1.64176	0.696624
738.383	-35492.5	-12425.2	14.36	0.06	1.68667	0.698257
738.4	-35492.4	-12425	14.3617	0.0599986	1.73187	0.701644
738.417	-35492.3	-12424.8	14.3634	0.0600003	1.77585	0.707385
738.434	-35492.2	-12424.6	14.3652	0.0600052	1.8174	0.71588
738.451	-35492.1	-12424.3	14.3669	0.0599979	1.85816	0.726907
738.468	-35491.9	-12424.1	14.3685	0.0599797	1.89909	0.740015
738.485	-35491.8	-12423.9	14.3702	0.0600078	1.93764	0.754468
738.502	-35491.7	-12423.7	14.3719	0.0600734	1.97166	0.769354
738.519	-35491.6	-12423.5	14.3736	0.0599551	2.00173	0.783407
738.536	-35491.5	-12423.3	14.3754	0.0597243	2.02855	0.795458
738.553	-35491.3	-12423.1	14.3771	0.0602358	2.0518	0.804726
738.57	-35491.2	-12422.8	14.3787	0.061859	2.07194	0.81087
738.587	-35491.1	-12422.6	14.3804	0.0637533	2.09126	0.814325
738.604	-35491	-12422.4	14.3821	0.0654068	2.1107	0.815718
738.621	-35490.9	-12422.2	14.3838	0.0672617	2.12809	0.815871
738.638	-35490.7	-12422	14.3856	0.0692281	2.14218	0.8157
738.655	-35490.6	-12421.8	14.3872	0.0701243	2.15395	0.816242
738.672	-35490.5	-12421.6	14.3889	0.0699048	2.16317	0.81851
738.689	-35490.3	-12421.4	14.3906	0.0703348	2.16749	0.823458
738.706	-35490.2	-12421.2	14.3924	0.0721041	2.16612	0.831553
738.723	-35490.1	-12421	14.3939	0.0741231	2.16075	0.842538
738.74	-35490	-12420.8	14.3954	0.0758173	2.15236	0.855555
738.757	-35489.8	-12420.5	14.3981	0.0774359	2.14088	0.869071
738.774	-35489.7	-12420.3	14.4017	0.0791097	2.12729	0.881767
738.791	-35489.6	-12420.1	14.4044	0.080787	2.11378	0.892617
738.808	-35489.5	-12419.9	14.406	0.0824907	2.10172	0.901044
738.825	-35489.3	-12419.7	14.4075	0.0843184	2.0915	0.906916
738.842	-35489.2	-12419.5	14.4092	0.0860743	2.08306	0.909632
738.859	-35489.1	-12419.3	14.4111	0.0874567	2.07593	0.908165
738.876	-35489	-12419.1	14.4128	0.0908299	2.06919	0.902005
738.893	-35488.8	-12418.9	14.4142	0.100488	2.06164	0.890903
738.91	-35488.7	-12418.7	14.4159	0.118351	2.05313	0.872649
738.927	-35488.6	-12418.5	14.4185	0.14487	2.04422	0.843925
738.944	-35488.4	-12418.3	14.4221	0.182746	2.03566	0.804332
738.961	-35488.3	-12418.1	14.4265	0.235426	2.0282	0.755543
738.978	-35488.2	-12417.9	14.4318	0.298147	2.02154	0.700009
738.995	-35488	-12417.7	14.4389	0.362159	2.01491	0.640627
739.012	-35487.9	-12417.5	14.4477	0.425202	2.00822	0.580408
739.029	-35487.7	-12417.2	14.4577	0.487614	2.00167	0.522459
739.046	-35487.6	-12417	14.4682	0.544451	1.99468	0.470226
739.063	-35487.4	-12416.8	14.4783	0.589139	1.9863	0.42691
739.08	-35487.3	-12416.6	14.4882	0.621894	1.97555	0.392896
739.097	-35487.2	-12416.4	14.4984	0.645601	1.96142	0.367353
739.114	-35487.1	-12416.2	14.5088	0.661861	1.94259	0.3492
739.131	-35486.9	-12416	14.5192	0.671756	1.91767	0.337252
739.148	-35486.8	-12415.8	14.5294	0.676519	1.88548	0.33034
739.165	-35486.6	-12415.6	14.5395	0.677537	1.84589	0.327405
739.182	-35486.5	-12415.4	14.55	0.676667	1.80333	0.327887
739.199	-35486.4	-12415.2	14.5614	0.675417	1.76203	0.331542
739.216	-35486.2	-12415	14.5733	0.673333	1.72	0.33878
739.233	-35486.1	-12414.8	14.5853	0.669923	1.67558	0.349839
739.25	-35485.9	-12414.6	14.5974	0.666496	1.63448	0.363604
739.267	-35485.8	-12414.4	14.6094	0.66436	1.6009	0.378717
739.284	-35485.6	-12414.2	14.6206	0.66329	1.56791	0.394145
739.301	-35485.5	-12414	14.6308	0.662918	1.52922	0.408893
739.318	-35485.4	-12413.8	14.6413	0.663454	1.48865	0.42188
739.335	-35485.2	-12413.6	14.6532	0.665006	1.45036	0.432309
739.352	-35485.1	-12413.4	14.6654	0.667029	1.41353	0.44022
739.369	-35484.9	-12413.1	14.6771	0.668912	1.37689	0.446026
739.386	-35484.8	-12412.9	14.6888	0.67015	1.34018	0.45067
739.403	-35484.6	-12412.8	14.701	0.670417	1.30441	0.454568
739.42	-35484.5	-12412.6	14.7126	0.669778	1.2733	0.45671
739.437	-35484.3	-12412.4	14.7231	0.669134	1.24687	0.456234
739.454	-35484.2	-12412.1	14.7328	0.670931	1.21704	0.453011
739.471	-35484	-12411.9	14.7426	0.676797	1.18025	0.446743
739.488	-35483.9	-12411.7	14.7532	0.686611	1.14252	0.436702
739.505	-35483.7	-12411.6	14.7651	0.699905	1.10691	0.422974
739.522	-35483.6	-12411.4	14.778	0.715897	1.06985	0.407122
739.539	-35483.5	-12411.2	14.7918	0.733279	1.03008	0.390685
739.556	-35483.3	-12410.9	14.8057	0.750013	0.990724	0.374941
739.573	-35483.1	-12410.7	14.8194	0.764158	0.954304	0.360766
739.59	-35483	-12410.5	14.8331	0.774052	0.922044	0.348547
739.607	-35482.9	-12410.3	14.8466	0.780365	0.892556	0.338629
739.624	-35482.7	-12410.1	14.859	0.78616	0.861879	0.331321
739.641	-35482.6	-12409.9	14.8708	0.79167	0.830351	0.326372
739.658	-35482.4	-12409.7	14.8836	0.7941	0.802814	0.322958
739.675	-35482.2	-12409.5	14.8972	0.793654	0.778603	0.320788
739.692	-35482.1	-12409.3	14.9097	0.793327	0.751989	0.320055
739.709	-35481.9	-12409.1	14.9215	0.793553	0.722229	0.32022
739.726	-35481.8	-12408.9	14.9347	0.79244	0.693294	0.320106
739.743	-35481.6	-12408.7	14.9487	0.790457	0.667858	0.319446
739.76	-35481.5	-12408.5	14.9611	0.78981	0.647189	0.318706
739.777	-35481.3	-12408.3	14.9724	0.790092	0.629543	0.318183
739.794	-35481.2	-12408.1	14.9851	0.789253	0.611398	0.318026
739.811	-35481	-12407.9	14.9991	0.787269	0.592257	0.318079
739.828	-35480.9	-12407.7	15.0132	0.7854	0.573514	0.317926
739.845	-35480.7	-12407.5	15.0269	0.783752	0.55464	0.316552
739.862	-35480.6	-12407.3	15.0401	0.781861	0.534333	0.312577
739.879	-35480.4	-12407.1	15.0534	0.780236	0.514318	0.30444
739.896	-35480.3	-12406.9	15.0674	0.779725	0.497377	0.290646
739.913	-35480.1	-12406.7	15.0811	0.779956	0.482592	0.270946
739.93	-35480	-12406.5	15.0932	0.780069	0.467523	0.245705
739.947	-35479.8	-12406.2	15.1052	0.780006	0.451856	0.215242
739.964	-35479.7	-12406.1	15.1188	0.779998	0.436154	0.179951
739.981	-35479.5	-12405.9	15.1326	0.780002	0.420876	0.140749
739.998	-35479.4	-12405.7	15.1443	0.779937	0.405832	0.0982691
740.015	-35479.2	-12405.5	15.1559	0.779988	0.387897	0.0509159
740.032	-35479	-12405.2	15.1696	0.780251	0.364515	-0.00296124
740.049	-35478.9	-12405	15.1833	0.78	0.34	-0.0620915
740.066	-35478.7	-12404.8	15.195	0.778589	0.319086	-0.124583
740.083	-35478.5	-12404.6	15.2067	0.776667	0.3	-0.189542
740.1	-35478.4	-12404.4	15.2204	0.774962	0.280424	-0.255878
740.117	-35478.3	-12404.2	15.2341	0.773221	0.262368	-0.320705
740.134	-35478.1	-12404	15.246	0.771255	0.247299	-0.380881
740.151	-35477.9	-12403.8	15.2582	0.769908	0.231226	-0.433893
740.168	-35477.8	-12403.6	15.2721	0.769759	0.211715	-0.4782
740.185	-35477.6	-12403.4	15.2855	0.770036	0.193935	-0.514625
740.202	-35477.5	-12403.2	15.297	0.770066	0.181567	-0.544514
740.219	-35477.3	-12403	15.309	0.76999	0.171568	-0.569479
740.236	-35477.1	-12402.8	15.3229	0.769982	0.161966	-0.590728
740.253	-35477	-12402.5	15.3362	0.770004	0.155655	-0.608419
740.27	-35476.8	-12402.3	15.3476	0.77001	0.153085	-0.62275
740.287	-35476.7	-12402.1	15.3597	0.769994	0.148361	-0.634312
740.304	-35476.5	-12401.9	15.3737	0.769978	0.139138	-0.643409
740.321	-35476.4	-12401.7	15.387	0.770022	0.131759	-0.649675
740.338	-35476.2	-12401.5	15.3988	0.770077	0.128819	-0.653256
740.355	-35476	-12401.3	15.4114	0.769899	0.124729	-0.655314
740.372	-35475.9	-12401.1	15.4254	0.769721	0.117424	-0.656913
740.389	-35475.7	-12400.9	15.4384	0.770508	0.111147	-0.658827
740.406	-35475.6	-12400.7	15.4497	0.773421	0.107846	-0.66185
740.423	-35475.4	-12400.5	15.462	0.779774	0.105977	-0.666827
740.44	-35475.2	-12400.3	15.4759	0.789968	0.105551	-0.674454
740.457	-35475.1	-12400	15.4898	0.803247	0.108737	-0.685194
740.474	-35474.9	-12399.9	15.5034	0.818794	0.115835	-0.698335
740.491	-35474.8	-12399.7	15.5178	0.835775	0.125004	-0.711958
740.508	-35474.6	-12399.4	15.533	0.852679	0.135076	-0.725027
740.525	-35474.4	-12399.2	15.5475	0.867433	0.145598	-0.737345
740.542	-35474.3	-12399	15.5611	0.879238	0.155961	-0.748048
740.559	-35474.1	-12398.8	15.5748	0.888468	0.165425	-0.755715
740.576	-35474	-12398.6	15.5886	0.895056	0.173864	-0.760329
740.593	-35473.8	-12398.4	15.6018	0.898634	0.181699	-0.762983
740.61	-35473.7	-12398.2	15.6151	0.899867	0.190006	-0.764408
740.627	-35473.5	-12398	15.6296	0.900085	0.200211	-0.765123
740.644	-35473.3	-12397.7	15.6453	0.900024	0.212646	-0.76625
740.661	-35473.1	-12397.5	15.6611	0.900143	0.227066	-0.769262
740.678	-35473	-12397.3	15.6764	0.902262	0.244995	-0.774929
740.695	-35472.8	-12397.1	15.6915	0.908755	0.268572	-0.783584
740.712	-35472.7	-12396.9	15.7064	0.920041	0.296471	-0.795286
740.729	-35472.5	-12396.7	15.7218	0.935455	0.325798	-0.809844
740.746	-35472.3	-12396.5	15.7373	0.953394	0.354948	-0.826067
740.763	-35472.2	-12396.3	15.7526	0.971768	0.383075	-0.842278
740.78	-35472	-12396.1	15.7681	0.988288	0.410192	-0.856854
740.797	-35471.9	-12395.8	15.7844	1.00089	0.436729	-0.86845
740.814	-35471.7	-12395.6	15.8013	1.00928	0.463466	-0.877138
740.831	-35471.5	-12395.4	15.8184	1.01396	0.49134	-0.883447
740.848	-35471.3	-12395.2	15.8357	1.01654	0.521466	-0.887618
740.865	-35471.2	-12395	15.8529	1.01863	0.554278	-0.8899
740.882	-35471	-12394.8	15.87	1.02	0.586667	-0.891068
740.899	-35470.9	-12394.6	15.8867	1.02018	0.615277	-0.891849
740.916	-35470.7	-12394.3	15.9033	1.02	0.64	-0.892157
740.933	-35470.5	-12394.1	15.9203	1.02021	0.661604	-0.891803
740.95	-35470.3	-12393.9	15.9377	1.01995	0.681109	-0.891015
740.967	-35470.2	-12393.7	15.9552	1.01842	0.699175	-0.890022
740.984	-35470	-12393.5	15.9719	1.01645	0.715055	-0.888713
741.001	-35469.9	-12393.3	15.9871	1.01481	0.728513	-0.887056
741.018	-35469.7	-12393.1	16.0017	1.01311	0.7416	-0.88545
741.035	-35469.5	-12392.8	16.0168	1.01115	0.756281	-0.884223
741.052	-35469.3	-12392.6	16.0329	1.00987	0.77315	-0.883294
741.069	-35469.2	-12392.4	16.0501	1.0098	0.791968	-0.882607
741.086	-35469	-12392.2	16.0673	1.01002	0.811104	-0.882336
741.103	-35468.8	-12392	16.0839	1.00994	0.829488	-0.882419
741.12	-35468.7	-12391.8	16.1007	1.01009	0.847604	-0.882261
741.137	-35468.5	-12391.5	16.1181	1.01043	0.865327	-0.881635
741.154	-35468.3	-12391.3	16.1347	1.00952	0.880927	-0.881199
741.171	-35468.1	-12391.1	16.15	1.00738	0.893382	-0.881552
741.188	-35468	-12390.9	16.1657	1.00684	0.903219	-0.883022
741.205	-35467.8	-12390.7	16.1824	1.00971	0.911464	-0.886301
741.222	-35467.6	-12390.5	16.1992	1.01588	0.919626	-0.892638
741.239	-35467.4	-12390.3	16.2162	1.02559	0.928303	-0.902478
741.256	-35467.3	-12390	16.2344	1.03973	0.936726	-0.915014
741.273	-35467.1	-12389.9	16.2536	1.05725	0.945083	-0.929146
741.29	-35467	-12389.7	16.2714	1.07459	0.954828	-0.943554
741.307	-35466.8	-12389.4	16.2876	1.08969	0.965259	-0.957269
741.324	-35466.6	-12389.2	16.3053	1.10226	0.973341	-0.96972
741.341	-35466.4	-12389	16.3245	1.11248	0.978276	-0.980428
741.358	-35466.2	-12388.8	16.3427	1.12098	0.981716	-0.989015
741.375	-35466.1	-12388.6	16.3595	1.12779	0.983515	-0.995581
741.392	-35465.9	-12388.4	16.3773	1.13251	0.981936	-1.00064
741.409	-35465.7	-12388.1	16.3959	1.13559	0.978101	-1.00434
741.426	-35465.5	-12387.9	16.4135	1.13816	0.975267	-1.00658
741.443	-35465.3	-12387.7	16.4304	1.13987	0.973848	-1.00753
741.46	-35465.2	-12387.5	16.4487	1.13941	0.972111	-1.00756
741.477	-35465	-12387.3	16.4678	1.13732	0.970306	-1.00687
741.494	-35464.8	-12387.1	16.4861	1.13534	0.969864	-1.00552
741.511	-35464.6	-12386.8	16.5043	1.13379	0.970089	-1.00379
741.528	-35464.4	-12386.6	16.5244	1.13217	0.96921	-1.00204
741.545	-35464.3	-12386.4	16.5453	1.13041	0.967197	-1.00038
741.562	-35464.1	-12386.2	16.5644	1.12869	0.964841	-0.99877
741.579	-35463.9	-12385.9	16.5823	1.12705	0.961225	-0.997132
741.596	-35463.7	-12385.7	16.6012	1.12542	0.954758	-0.995399
741.613	-35463.6	-12385.5	16.6201	1.12367	0.945278	-0.993731
741.63	-35463.4	-12385.3	16.6375	1.1217	0.933248	-0.992373
741.647	-35463.2	-12385.1	16.6546	1.12012	0.918581	-0.99138
741.664	-35463	-12384.9	16.6734	1.11966	0.901076	-0.990708
741.681	-35462.8	-12384.7	16.6923	1.11997	0.881225	-0.990222
741.698	-35462.6	-12384.5	16.7091	1.12035	0.859824	-0.989756
741.715	-35462.5	-12384.3	16.7256	1.12005	0.837944	-0.98915
741.732	-35462.3	-12384	16.7443	1.1186	0.816281	-0.988252
741.749	-35462.1	-12383.8	16.7633	1.11667	0.793333	-0.986928
741.766	-35461.9	-12383.6	16.7806	1.115	0.767351	-0.985185
741.783	-35461.7	-12383.4	16.7977	1.11321	0.738203	-0.983582
741.8	-35461.5	-12383.2	16.8161	1.1111	0.706617	-0.982518
741.817	-35461.3	-12383	16.8344	1.10999	0.674838	-0.9814
