# Supplementary material for: Extraction of driving behavior primitives considering driver expectation and vehicle dynamics
Source: PLoS One. 2025 Dec 31;20(12):e0340123. doi: 10.1371/journal.pone.0340123 (PMC12755792; doi:10.1371/journal.pone.0340123)
Supplement: S2 File — The dataset utilized in this study is organized into two main folders, categorizing driving scenarios into straight driving and turning maneuvers. These folders contain the raw, unprocessed behavioral data. For a detailed description of the variables and format within the.xlsx files, please refer to the accompanying readme.txt file. (ZIP) [file pone.0340123.s002.zip › DataSetForPimitiveExaction-2/turning/g10_w_30.xlsx]

## Sheet: Sheet1
1552.12	-35414.3	-9175	16.8843	-0.26	0.180833	0.00980393
1552.14	-35414.1	-9175.18	16.8807	-0.26	0.180081	0.00980393
1552.16	-35413.9	-9175.38	16.876	-0.26	0.17941	0.00980384
1552.17	-35413.7	-9175.59	16.8706	-0.26	0.179768	0.00980389
1552.19	-35413.5	-9175.81	16.8655	-0.26	0.183281	0.00980424
1552.21	-35413.3	-9176.02	16.8606	-0.26	0.189222	0.00980404
1552.22	-35413.1	-9176.2	16.8556	-0.26	0.196006	0.00980274
1552.24	-35412.9	-9176.38	16.8503	-0.26	0.20293	0.00980369
1552.26	-35412.7	-9176.59	16.8449	-0.26	0.209723	0.00980851
1552.28	-35412.5	-9176.81	16.84	-0.26	0.216667	0.00980392
1552.29	-35412.2	-9177.02	16.8364	-0.26	0.224275	0.00978575
1552.31	-35412	-9177.22	16.8333	-0.26	0.233333	0.00980392
1552.33	-35411.9	-9177.4	16.8299	-0.26	0.244931	0.00987034
1552.34	-35411.7	-9177.59	16.8265	-0.26	0.26112	0.00979084
1552.36	-35411.5	-9177.8	16.8233	-0.26	0.28277	0.00955024
1552.38	-35411.2	-9178.02	16.8195	-0.26	0.305989	0.00990681
1552.39	-35411	-9178.23	16.8147	-0.26	0.327607	0.0117498
1552.41	-35410.8	-9178.42	16.8094	-0.26	0.349304	0.0158811
1552.43	-35410.6	-9178.61	16.8043	-0.26	0.372207	0.0232383
1552.45	-35410.4	-9178.79	16.799	-0.26	0.393488	0.0351826
1552.46	-35410.2	-9179	16.7936	-0.26	0.411916	0.0524385
1552.48	-35410	-9179.22	16.789	-0.26	0.431694	0.0740381
1552.5	-35409.8	-9179.44	16.7857	-0.26	0.455068	0.0992037
1552.51	-35409.6	-9179.63	16.7826	-0.26	0.478723	0.128038
1552.53	-35409.4	-9179.81	16.7791	-0.26	0.500785	0.160194
1552.55	-35409.2	-9180	16.7757	-0.26	0.523618	0.194193
1552.56	-35409	-9180.22	16.7724	-0.26	0.548013	0.2286
1552.58	-35408.8	-9180.44	16.7685	-0.26	0.57121	0.262288
1552.6	-35408.6	-9180.64	16.7634	-0.26	0.592529	0.294615
1552.62	-35408.4	-9180.84	16.7581	-0.26	0.614825	0.325599
1552.63	-35408.2	-9181.02	16.753	-0.26	0.639061	0.35506
1552.65	-35408	-9181.21	16.7479	-0.26	0.66302	0.382443
1552.67	-35407.8	-9181.42	16.7428	-0.26	0.685401	0.406914
1552.68	-35407.6	-9181.64	16.7375	-0.26	0.706388	0.427379
1552.7	-35407.4	-9181.85	16.7324	-0.26	0.726351	0.444116
1552.72	-35407.2	-9182.05	16.7282	-0.26	0.745751	0.458865
1552.73	-35407	-9182.23	16.7249	-0.26	0.764678	0.472384
1552.75	-35406.8	-9182.43	16.7215	-0.26	0.782824	0.484338
1552.77	-35406.6	-9182.65	16.718	-0.26	0.799949	0.495363
1552.79	-35406.4	-9182.87	16.7149	-0.26	0.81591	0.506972
1552.8	-35406.2	-9183.08	16.7116	-0.26	0.830792	0.519629
1552.82	-35406	-9183.27	16.7073	-0.26	0.844864	0.532968
1552.84	-35405.8	-9183.44	16.7019	-0.26	0.858521	0.547056
1552.85	-35405.6	-9183.64	16.6966	-0.26	0.872217	0.562261
1552.87	-35405.4	-9183.86	16.6915	-0.26	0.885979	0.578137
1552.89	-35405.2	-9184.09	16.6865	-0.26	0.899551	0.593752
1552.9	-35405	-9184.29	16.6815	-0.26	0.912824	0.608895
1552.92	-35404.8	-9184.48	16.6764	-0.26	0.925709	0.623703
1552.94	-35404.6	-9184.66	16.6713	-0.26	0.9375	0.637531
1552.96	-35404.4	-9184.87	16.6658	-0.26	0.947276	0.649347
1552.97	-35404.2	-9185.09	16.6608	-0.26	0.955349	0.658735
1552.99	-35404	-9185.31	16.657	-0.26	0.962539	0.665638
1553.01	-35403.8	-9185.53	16.6539	-0.26	0.96896	0.670377
1553.02	-35403.7	-9185.71	16.6505	-0.26	0.974493	0.673423
1553.04	-35403.5	-9185.9	16.6471	-0.26	0.979435	0.67523
1553.06	-35403.3	-9186.1	16.6438	-0.26	0.984284	0.676196
1553.07	-35403.1	-9186.33	16.6402	-0.26	0.989654	0.676474
1553.09	-35402.9	-9186.54	16.6356	-0.26	0.996011	0.676152
1553.11	-35402.7	-9186.75	16.6303	-0.26	1.00292	0.675431
1553.13	-35402.5	-9186.94	16.6252	-0.26	1.00981	0.674485
1553.14	-35402.3	-9187.13	16.62	-0.26	1.01667	0.673203
1553.16	-35402.1	-9187.34	16.6146	-0.26	1.02358	0.671514
1553.18	-35401.9	-9187.56	16.6098	-0.26	1.03039	0.669847
1553.19	-35401.7	-9187.79	16.6062	-0.26	1.03701	0.668607
1553.21	-35401.5	-9187.99	16.6031	-0.26	1.04374	0.667709
1553.23	-35401.3	-9188.17	16.5997	-0.26	1.05073	0.667029
1553.24	-35401.2	-9188.36	16.5963	-0.26	1.05741	0.66664
1553.26	-35401	-9188.58	16.5931	-0.26	1.0631	0.666582
1553.28	-35400.8	-9188.81	16.5892	-0.26	1.06727	0.666689
1553.3	-35400.5	-9189.03	16.5844	-0.26	1.06958	0.666762
1553.31	-35400.4	-9189.23	16.5791	-0.26	1.06991	0.666617
1553.33	-35400.2	-9189.42	16.5739	-0.26	1.06848	0.666139
1553.35	-35400	-9189.61	16.5688	-0.26	1.06605	0.665376
1553.36	-35399.8	-9189.83	16.5637	-0.26	1.06297	0.664343
1553.38	-35399.6	-9190.06	16.5584	-0.26	1.05849	0.662944
1553.4	-35399.4	-9190.28	16.5532	-0.26	1.05215	0.661264
1553.41	-35399.2	-9190.48	16.5488	-0.26	1.04416	0.659713
1553.43	-35399.1	-9190.66	16.5454	-0.26	1.03436	0.658543
1553.45	-35398.9	-9190.86	16.5421	-0.26	1.02192	0.657672
1553.47	-35398.7	-9191.09	16.5386	-0.26	1.00663	0.657065
1553.48	-35398.5	-9191.31	16.5354	-0.26	0.989392	0.656799
1553.5	-35398.3	-9191.53	16.5322	-0.26	0.97104	0.656816
1553.52	-35398.1	-9191.73	16.5281	-0.26	0.952247	0.65688
1553.53	-35397.9	-9191.92	16.5229	-0.26	0.93337	0.656875
1553.55	-35397.8	-9192.12	16.5175	-0.26	0.914435	0.656856
1553.57	-35397.5	-9192.34	16.5123	-0.26	0.896904	0.656857
1553.58	-35397.3	-9192.57	16.5074	-0.260001	0.883642	0.656872
1553.6	-35397.2	-9192.79	16.5024	-0.260001	0.874173	0.656876
1553.62	-35397	-9192.98	16.4971	-0.259997	0.865034	0.656835
1553.64	-35396.8	-9193.17	16.4919	-0.259995	0.856165	0.656821
1553.65	-35396.6	-9193.38	16.4877	-0.260013	0.850541	0.656978
1553.67	-35396.4	-9193.61	16.4844	-0.260016	0.847657	0.657006
1553.69	-35396.2	-9193.84	16.4812	-0.259947	0.844408	0.65624
1553.7	-35396	-9194.05	16.4778	-0.259939	0.840881	0.653883
1553.72	-35395.9	-9194.24	16.4746	-0.260196	0.839227	0.649076
1553.74	-35395.7	-9194.43	16.4712	-0.260196	0.839648	0.641265
1553.75	-35395.5	-9194.64	16.4666	-0.259049	0.841046	0.630097
1553.77	-35395.3	-9194.87	16.4612	-0.257117	0.842867	0.6152
1553.79	-35395.1	-9195.1	16.4562	-0.255371	0.844853	0.596188
1553.81	-35394.9	-9195.31	16.4512	-0.253756	0.846433	0.572677
1553.82	-35394.8	-9195.51	16.4459	-0.251829	0.846778	0.544163
1553.84	-35394.6	-9195.69	16.4408	-0.250179	0.844237	0.509173
1553.86	-35394.4	-9195.91	16.4369	-0.249711	0.837257	0.466279
1553.87	-35394.2	-9196.14	16.4337	-0.249969	0.827786	0.417684
1553.89	-35394	-9196.37	16.4304	-0.25008	0.818525	0.366723
1553.91	-35393.8	-9196.58	16.427	-0.250008	0.8081	0.314493
1553.92	-35393.7	-9196.77	16.4239	-0.24998	0.793915	0.261754
1553.94	-35393.5	-9196.97	16.4203	-0.249999	0.774644	0.2119
1553.96	-35393.3	-9197.18	16.4154	-0.250005	0.749714	0.168661
1553.98	-35393.1	-9197.41	16.41	-0.25	0.72	0.132898
1553.99	-35392.9	-9197.64	16.405	-0.249999	0.686628	0.104214
1554.01	-35392.8	-9197.85	16.4	-0.25	0.65	0.08061
1554.03	-35392.6	-9198.04	16.3946	-0.25	0.611188	0.0601333
1554.04	-35392.4	-9198.23	16.3897	-0.25	0.574678	0.0426311
1554.06	-35392.2	-9198.45	16.3861	-0.25	0.544035	0.0281782
1554.08	-35392	-9198.69	16.383	-0.25	0.516867	0.0161059
1554.09	-35391.8	-9198.92	16.3796	-0.25	0.49086	0.00593165
1554.11	-35391.7	-9199.12	16.3763	-0.25	0.467447	-0.00186174
1554.13	-35391.5	-9199.31	16.3731	-0.25	0.447775	-0.00700275
1554.15	-35391.3	-9199.51	16.3692	-0.25	0.430332	-0.0102929
1554.16	-35391.2	-9199.73	16.3641	-0.25	0.414115	-0.0123813
1554.18	-35391	-9199.96	16.3588	-0.25	0.400426	-0.0131072
1554.2	-35390.8	-9200.18	16.3538	-0.25	0.390722	-0.0126032
1554.21	-35390.6	-9200.39	16.3488	-0.25	0.386082	-0.0118305
1554.23	-35390.4	-9200.58	16.3434	-0.249999	0.386829	-0.011336
1554.25	-35390.3	-9200.78	16.3388	-0.250002	0.391843	-0.0106298
1554.26	-35390.1	-9201.01	16.3354	-0.250005	0.400031	-0.00948503
1554.28	-35389.9	-9201.24	16.3322	-0.249993	0.410637	-0.00833733
1554.3	-35389.7	-9201.46	16.3288	-0.249979	0.422499	-0.00731828
1554.32	-35389.5	-9201.66	16.3255	-0.250027	0.433839	-0.00602097
1554.33	-35389.4	-9201.85	16.3223	-0.250073	0.444049	-0.00431912
1554.35	-35389.2	-9202.06	16.3181	-0.249882	0.454294	-0.00256759
1554.37	-35389	-9202.29	16.3129	-0.249736	0.464769	-0.00130838
1554.38	-35388.8	-9202.52	16.3074	-0.25051	0.4743	-0.00127343
1554.4	-35388.6	-9202.73	16.3023	-0.251016	0.482567	-0.00326943
1554.42	-35388.5	-9202.93	16.2982	-0.247855	0.490236	-0.00817616
1554.43	-35388.3	-9203.12	16.2949	-0.239248	0.49722	-0.0170182
1554.45	-35388.1	-9203.33	16.2913	-0.225282	0.502589	-0.030915
1554.47	-35387.9	-9203.56	16.2878	-0.206078	0.505896	-0.049832
1554.49	-35387.7	-9203.8	16.2857	-0.181747	0.507205	-0.072705
1554.5	-35387.6	-9204.02	16.2843	-0.152925	0.507002	-0.0991455
1554.52	-35387.4	-9204.21	16.2813	-0.120672	0.506041	-0.129273
1554.54	-35387.2	-9204.4	16.2776	-0.0859828	0.504277	-0.162262
1554.55	-35387.1	-9204.61	16.2761	-0.0498337	0.501137	-0.196546
1554.57	-35386.9	-9204.84	16.2765	-0.0136965	0.497534	-0.230822
1554.59	-35386.7	-9205.07	16.2766	0.0207934	0.495196	-0.264051
1554.6	-35386.5	-9205.29	16.2765	0.0537603	0.493792	-0.295897
1554.62	-35386.3	-9205.49	16.2776	0.0861374	0.491967	-0.326393
1554.64	-35386.2	-9205.68	16.2796	0.116683	0.490226	-0.355189
1554.66	-35386	-9205.9	16.2813	0.14321	0.48989	-0.381666
1554.67	-35385.8	-9206.13	16.283	0.166181	0.490066	-0.404838
1554.69	-35385.6	-9206.36	16.2855	0.186976	0.489041	-0.423821
1554.71	-35385.4	-9206.57	16.2892	0.204193	0.487042	-0.439658
1554.72	-35385.3	-9206.77	16.294	0.215984	0.485037	-0.453989
1554.74	-35385.1	-9206.97	16.2993	0.225463	0.483477	-0.466988
1554.76	-35385	-9207.18	16.3049	0.236901	0.482659	-0.478452
1554.77	-35384.8	-9207.42	16.3097	0.249302	0.483239	-0.489523
1554.79	-35384.6	-9207.64	16.3135	0.260598	0.485773	-0.501534
1554.81	-35384.4	-9207.86	16.3165	0.272548	0.48974	-0.51447
1554.83	-35384.2	-9208.05	16.3196	0.28729	0.494458	-0.528029
1554.84	-35384.1	-9208.25	16.3233	0.303333	0.5	-0.542484
1554.86	-35383.9	-9208.47	16.328	0.31876	0.506542	-0.558035
1554.88	-35383.7	-9208.7	16.3337	0.334272	0.51377	-0.573909
1554.89	-35383.5	-9208.94	16.3402	0.350774	0.521527	-0.589336
1554.91	-35383.3	-9209.15	16.3471	0.367653	0.530586	-0.604363
1554.93	-35383.2	-9209.35	16.3539	0.383897	0.541717	-0.618949
1554.94	-35383	-9209.54	16.3608	0.398206	0.555007	-0.632167
1554.96	-35382.8	-9209.77	16.3678	0.409565	0.570158	-0.64314
1554.98	-35382.6	-9210	16.3745	0.417932	0.586175	-0.651644
1555	-35382.5	-9210.23	16.3808	0.423589	0.602489	-0.657729
1555.01	-35382.3	-9210.45	16.3881	0.427181	0.619845	-0.661817
1555.03	-35382.1	-9210.64	16.3968	0.429269	0.638617	-0.664375
1555.05	-35382	-9210.84	16.4052	0.43009	0.657836	-0.66585
1555.06	-35381.8	-9211.07	16.4121	0.43006	0.676761	-0.666567
1555.08	-35381.6	-9211.31	16.4186	0.430048	0.695505	-0.666616
1555.1	-35381.4	-9211.54	16.4252	0.430262	0.714017	-0.666122
1555.11	-35381.3	-9211.75	16.432	0.429687	0.731788	-0.665325
1555.13	-35381.1	-9211.95	16.439	0.427957	0.748851	-0.664296
1555.15	-35380.9	-9212.16	16.4456	0.426024	0.766227	-0.66281
1555.17	-35380.7	-9212.39	16.4523	0.424358	0.783758	-0.661022
1555.18	-35380.6	-9212.63	16.46	0.422544	0.799484	-0.659675
1555.2	-35380.4	-9212.85	16.4686	0.420715	0.813919	-0.659105
1555.22	-35380.2	-9213.06	16.4763	0.41977	0.830779	-0.659085
1555.23	-35380.1	-9213.26	16.4829	0.419845	0.850217	-0.659578
1555.25	-35379.9	-9213.48	16.4905	0.420076	0.867785	-0.660817
1555.27	-35379.7	-9213.72	16.4994	0.420054	0.882789	-0.662586
1555.28	-35379.5	-9213.96	16.5072	0.419938	0.89874	-0.664184
1555.3	-35379.3	-9214.18	16.5137	0.419919	0.915804	-0.665257
1555.32	-35379.2	-9214.39	16.5201	0.420165	0.931001	-0.665795
1555.34	-35379	-9214.58	16.5271	0.420245	0.944358	-0.665767
1555.35	-35378.9	-9214.8	16.5342	0.419244	0.958648	-0.665122
1555.37	-35378.7	-9215.04	16.541	0.417349	0.974369	-0.663924
1555.39	-35378.5	-9215.29	16.5474	0.415559	0.990159	-0.662343
1555.4	-35378.3	-9215.51	16.554	0.413957	1.00507	-0.660672
1555.42	-35378.1	-9215.72	16.5621	0.412062	1.01849	-0.659265
1555.44	-35378	-9215.92	16.5709	0.410323	1.03021	-0.658209
1555.45	-35377.8	-9216.14	16.5786	0.409708	1.04023	-0.657423
1555.47	-35377.6	-9216.38	16.5852	0.409934	1.04839	-0.656928
1555.49	-35377.5	-9216.63	16.5917	0.410082	1.05447	-0.656785
1555.51	-35377.3	-9216.86	16.5984	0.410018	1.05904	-0.656846
1555.52	-35377.1	-9217.06	16.6052	0.409978	1.06295	-0.656884
1555.54	-35377	-9217.26	16.6121	0.409996	1.06619	-0.656866
1555.56	-35376.8	-9217.49	16.619	0.410009	1.06844	-0.656854
1555.57	-35376.6	-9217.74	16.6259	0.410002	1.06987	-0.656861
1555.59	-35376.4	-9217.99	16.6326	0.409984	1.07071	-0.656878
1555.61	-35376.3	-9218.22	16.6392	0.409995	1.0702	-0.656868
1555.62	-35376.1	-9218.42	16.646	0.410054	1.06753	-0.656813
1555.64	-35376	-9218.62	16.6529	0.41001	1.06357	-0.656853
1555.66	-35375.8	-9218.85	16.6598	0.409792	1.05932	-0.657054
1555.68	-35375.6	-9219.1	16.6667	0.41	1.05333	-0.656863
1555.69	-35375.4	-9219.34	16.6733	0.410822	1.0442	-0.655562
1555.71	-35375.2	-9219.57	16.68	0.41	1.03333	-0.652505
1555.73	-35375.1	-9219.78	16.6868	0.405172	1.02215	-0.647096
1555.74	-35374.9	-9219.99	16.6937	0.396011	1.00914	-0.638863
1555.76	-35374.8	-9220.23	16.7006	0.383082	0.992851	-0.627404
1555.78	-35374.6	-9220.48	16.7075	0.368218	0.974448	-0.612425
1555.79	-35374.4	-9220.72	16.7143	0.351948	0.955054	-0.593526
1555.81	-35374.2	-9220.94	16.7207	0.330368	0.93409	-0.569939
1555.83	-35374.1	-9221.15	16.7262	0.300322	0.91088	-0.540596
1555.85	-35373.9	-9221.36	16.7307	0.262955	0.88532	-0.503774
1555.86	-35373.8	-9221.61	16.7344	0.21907	0.857892	-0.459103
1555.88	-35373.6	-9221.86	16.7372	0.166865	0.830228	-0.409711
1555.9	-35373.4	-9222.1	16.7391	0.106999	0.803429	-0.358287
1555.91	-35373.2	-9222.32	16.7402	0.045873	0.777177	-0.305609
1555.93	-35373.1	-9222.53	16.7405	-0.0108387	0.750409	-0.253376
1555.95	-35372.9	-9222.75	16.7396	-0.0603399	0.720917	-0.205614
1555.96	-35372.8	-9223	16.7378	-0.101246	0.688234	-0.165063
1555.98	-35372.6	-9223.25	16.7361	-0.134013	0.655084	-0.131747
1556	-35372.4	-9223.49	16.7347	-0.1597	0.622253	-0.10462
1556.02	-35372.2	-9223.71	16.7323	-0.179992	0.587257	-0.0814741
1556.03	-35372.1	-9223.91	16.7288	-0.197041	0.55048	-0.0609505
1556.05	-35371.9	-9224.13	16.7253	-0.21354	0.516806	-0.0430773
1556.07	-35371.8	-9224.38	16.722	-0.229533	0.487812	-0.027813
1556.08	-35371.6	-9224.63	16.718	-0.241785	0.460521	-0.0149015
1556.1	-35371.4	-9224.87	16.7129	-0.249836	0.433694	-0.004417
1556.12	-35371.3	-9225.09	16.7074	-0.256367	0.408255	0.00321743
1556.13	-35371.1	-9225.3	16.7021	-0.26179	0.384321	0.00816903
1556.15	-35371	-9225.52	16.6979	-0.26402	0.361073	0.0112412
1556.17	-35370.8	-9225.77	16.6946	-0.263582	0.338694	0.0128396
1556.19	-35370.6	-9226.02	16.6914	-0.263353	0.318291	0.0130052
1556.2	-35370.4	-9226.26	16.688	-0.263567	0.300191	0.0122981
1556.22	-35370.3	-9226.48	16.6848	-0.26243	0.284125	0.0116481
1556.24	-35370.1	-9226.68	16.6814	-0.260453	0.270611	0.0111448
1556.25	-35370	-9226.91	16.6769	-0.259814	0.260726	0.0102524
1556.27	-35369.8	-9227.16	16.6716	-0.260077	0.25454	0.00905197
1556.29	-35369.6	-9227.41	16.6664	-0.259204	0.251384	0.00799569
1556.3	-35369.4	-9227.65	16.6614	-0.257256	0.250176	0.0069272
1556.32	-35369.3	-9227.86	16.6565	-0.255417	0.249706	0.0053997
1556.34	-35369.1	-9228.06	16.6513	-0.25376	0.249832	0.00364564
1556.36	-35369	-9228.29	16.6458	-0.251827	0.250965	0.00223386
1556.37	-35368.8	-9228.54	16.6408	-0.25018	0.252934	0.00123578
1556.39	-35368.6	-9228.8	16.637	-0.249699	0.255424	0.00049966
1556.41	-35368.5	-9229.03	16.6339	-0.249953	0.259134	4.43427e-05
1556.42	-35368.3	-9229.24	16.6305	-0.250077	0.264975	-7.11128e-05
1556.44	-35368.2	-9229.44	16.6271	-0.250008	0.272407	-7.51303e-06
1556.46	-35368	-9229.68	16.6238	-0.24998	0.280489	1.87767e-05
1556.47	-35367.8	-9229.94	16.6202	-0.249999	0.289434	9.76414e-07
1556.49	-35367.6	-9230.18	16.6156	-0.250006	0.29953	-5.15508e-06
1556.51	-35367.5	-9230.41	16.6103	-0.25	0.30946	-2.58031e-07
1556.53	-35367.3	-9230.62	16.6052	-0.249999	0.317998	1.3011e-06
1556.54	-35367.2	-9230.83	16.6	-0.25	0.326667	-1.32843e-17
1556.56	-35367	-9231.07	16.5946	-0.25	0.336989	-3.10637e-07
1556.58	-35366.8	-9231.31	16.5898	-0.25	0.34722	1.12477e-08
1556.59	-35366.7	-9231.56	16.5862	-0.25	0.355708	-2.23512e-08
1556.61	-35366.5	-9231.79	16.5831	-0.25	0.363838	1.7283e-08
1556.63	-35366.4	-9232	16.5797	-0.25	0.372778	3.95364e-07
1556.64	-35366.2	-9232.22	16.5763	-0.25	0.380826	-1.65222e-07
1556.66	-35366	-9232.45	16.5731	-0.25	0.386509	-1.5795e-06
1556.68	-35365.9	-9232.7	16.5692	-0.25	0.390682	9.71041e-07
1556.7	-35365.7	-9232.95	16.5643	-0.25	0.394228	6.1949e-06
1556.71	-35365.5	-9233.18	16.5591	-0.25	0.397123	-3.66228e-06
1556.73	-35365.4	-9233.38	16.554	-0.25	0.399172	-2.23426e-05
1556.75	-35365.2	-9233.59	16.5487	-0.25	0.400106	1.86056e-05
1556.76	-35365.1	-9233.84	16.5433	-0.25	0.400069	8.31137e-05
1556.78	-35364.9	-9234.1	16.5388	-0.25	0.400059	-8.91447e-05
1556.8	-35364.7	-9234.34	16.5355	-0.25	0.400318	-0.000322616
1556.81	-35364.6	-9234.56	16.5324	-0.25	0.399623	0.000353893
1556.83	-35364.4	-9234.76	16.5289	-0.25	0.397735	0.002762
1556.85	-35364.3	-9234.98	16.5255	-0.25	0.396338	0.00733409
1556.87	-35364.1	-9235.23	16.5222	-0.25	0.396299	0.0146892
1556.88	-35363.9	-9235.48	16.5182	-0.25	0.397015	0.0257487
1556.9	-35363.8	-9235.72	16.5131	-0.25	0.398464	0.040397
1556.92	-35363.6	-9235.94	16.5079	-0.25	0.40149	0.0571928
1556.93	-35363.5	-9236.14	16.5028	-0.25	0.406542	0.0751305
1556.95	-35363.3	-9236.37	16.4974	-0.25	0.413501	0.0938424
1556.97	-35363.2	-9236.62	16.4922	-0.25	0.422126	0.112518
1556.98	-35363	-9236.87	16.488	-0.25	0.432114	0.129891
1557	-35362.8	-9237.11	16.4848	-0.25	0.443736	0.146039
1557.02	-35362.7	-9237.32	16.4816	-0.25	0.457798	0.162292
1557.04	-35362.5	-9237.53	16.4781	-0.25	0.475093	0.179693
1557.05	-35362.4	-9237.76	16.4748	-0.249999	0.496213	0.19896
1557.07	-35362.2	-9238	16.4714	-0.249999	0.519018	0.220542
1557.09	-35362	-9238.25	16.467	-0.250004	0.539727	0.244768
1557.1	-35361.9	-9238.49	16.4619	-0.250004	0.561019	0.273003
1557.12	-35361.7	-9238.71	16.4567	-0.249986	0.58924	0.307109
1557.14	-35361.6	-9238.92	16.4516	-0.249986	0.621258	0.346282
1557.15	-35361.4	-9239.14	16.4462	-0.250056	0.648531	0.388016
1557.17	-35361.2	-9239.39	16.441	-0.250044	0.6735	0.430965
1557.19	-35361.1	-9239.64	16.4372	-0.249772	0.703946	0.474492
1557.21	-35360.9	-9239.88	16.4341	-0.249832	0.738552	0.518098
1557.22	-35360.8	-9240.09	16.4308	-0.251048	0.772075	0.561477
1557.24	-35360.6	-9240.3	16.4273	-0.252993	0.804283	0.605389
1557.26	-35360.5	-9240.54	16.424	-0.254767	0.837051	0.650696
1557.27	-35360.3	-9240.79	16.4205	-0.256452	0.869605	0.695372
1557.29	-35360.1	-9241.04	16.4159	-0.258371	0.900117	0.736755
1557.31	-35360	-9241.26	16.4106	-0.259892	0.927117	0.775489
1557.32	-35359.8	-9241.48	16.4054	-0.260267	0.949958	0.812926
1557.34	-35359.7	-9241.7	16.4003	-0.260014	0.971964	0.847754
1557.36	-35359.5	-9241.93	16.3952	-0.25993	0.996452	0.878252
1557.38	-35359.4	-9242.18	16.39	-0.26	1.02	0.905229
1557.39	-35359.2	-9242.43	16.3847	-0.260019	1.03852	0.930034
1557.41	-35359.1	-9242.66	16.38	-0.26	1.05333	0.953159
1557.43	-35358.9	-9242.87	16.3764	-0.259995	1.06644	0.974767
1557.44	-35358.8	-9243.08	16.3731	-0.26	1.07721	0.994572
1557.46	-35358.6	-9243.34	16.3697	-0.260001	1.08492	1.01209
1557.48	-35358.5	-9243.6	16.3663	-0.26	1.09061	1.02657
1557.49	-35358.3	-9243.85	16.3632	-0.26	1.09558	1.03753
1557.51	-35358.1	-9244.08	16.3595	-0.26	1.10062	1.04546
1557.53	-35358	-9244.28	16.3545	-0.26	1.10599	1.05062
1557.55	-35357.9	-9244.5	16.349	-0.26	1.11074	1.05229
1557.56	-35357.7	-9244.75	16.3438	-0.26	1.11429	1.04994
1557.58	-35357.6	-9245	16.3388	-0.26	1.11742	1.0441
1557.6	-35357.4	-9245.24	16.3339	-0.26	1.12074	1.03515
1557.61	-35357.2	-9245.47	16.3287	-0.26	1.12412	1.02298
1557.63	-35357.1	-9245.68	16.3234	-0.26	1.1275	1.00804
1557.65	-35357	-9245.91	16.3188	-0.26	1.13109	0.992019
1557.66	-35356.8	-9246.16	16.3154	-0.26	1.13473	0.97653
1557.68	-35356.7	-9246.41	16.3122	-0.26	1.13748	0.962683
1557.7	-35356.5	-9246.65	16.3088	-0.26	1.13911	0.950994
1557.72	-35356.4	-9246.88	16.3056	-0.26	1.14054	0.941169
1557.73	-35356.2	-9247.09	16.3023	-0.26	1.14228	0.933073
1557.75	-35356.1	-9247.32	16.2981	-0.26	1.14404	0.926887
1557.77	-35355.9	-9247.56	16.2928	-0.26	1.14573	0.922408
1557.78	-35355.8	-9247.82	16.2876	-0.26	1.14755	0.918921
1557.8	-35355.6	-9248.07	16.2827	-0.26	1.14931	0.916144
1557.82	-35355.5	-9248.29	16.2775	-0.26	1.15039	0.914279
1557.83	-35355.4	-9248.5	16.2722	-0.26	1.1504	0.913213
1557.85	-35355.2	-9248.73	16.2679	-0.260001	1.14925	0.912486
1557.87	-35355.1	-9248.98	16.2646	-0.260001	1.14741	0.911923
1557.89	-35354.9	-9249.24	16.2614	-0.259997	1.14576	0.911632
1557.9	-35354.8	-9249.49	16.258	-0.259995	1.14418	0.911661
1557.92	-35354.6	-9249.7	16.2548	-0.260013	1.14177	0.911971
1557.94	-35354.5	-9249.91	16.2514	-0.260016	1.13818	0.912002
1557.95	-35354.4	-9250.15	16.2469	-0.259948	1.1336	0.910803
1557.97	-35354.2	-9250.4	16.2416	-0.259948	1.1283	0.907678
1557.99	-35354.1	-9250.66	16.2364	-0.260212	1.12258	0.902093
1558	-35353.9	-9250.9	16.2314	-0.260198	1.11574	0.893301
1558.02	-35353.8	-9251.12	16.2265	-0.259054	1.10669	0.880574
1558.04	-35353.7	-9251.34	16.2213	-0.257123	1.09595	0.864622
1558.06	-35353.5	-9251.57	16.2158	-0.25533	1.08475	0.847025
1558.07	-35353.4	-9251.82	16.2108	-0.253654	1.07242	0.829679
1558.09	-35353.2	-9252.08	16.207	-0.251741	1.05751	0.814412
1558.11	-35353.1	-9252.32	16.2039	-0.250169	1.03999	0.801592
1558.12	-35352.9	-9252.54	16.2005	-0.249728	1.02039	0.791024
1558.14	-35352.8	-9252.75	16.1971	-0.249971	0.999236	0.782911
1558.16	-35352.7	-9253	16.1938	-0.250072	0.977051	0.777423
1558.17	-35352.5	-9253.26	16.1902	-0.250004	0.95464	0.77362
1558.19	-35352.4	-9253.47	16.1857	-0.24998	0.932727	0.770434
1558.21	-35352.3	-9253.68	16.1803	-0.249999	0.911255	0.768074
1558.23	-35352.1	-9253.92	16.1748	-0.250005	0.889729	0.766982
1558.24	-35352	-9254.18	16.17	-0.25	0.866667	0.766885
1558.26	-35351.8	-9254.43	16.1663	-0.249999	0.84109	0.767333
1558.28	-35351.7	-9254.68	16.1631	-0.25	0.815187	0.768016
1558.29	-35351.5	-9254.94	16.1598	-0.25	0.791176	0.768508
1558.31	-35351.4	-9255.17	16.1565	-0.25	0.768705	0.767888
1558.33	-35351.3	-9255.38	16.1533	-0.25	0.747296	0.76517
1558.34	-35351.2	-9255.61	16.1495	-0.25	0.727852	0.759502
1558.36	-35351	-9255.86	16.1444	-0.25	0.71067	0.750416
1558.38	-35350.9	-9256.11	16.1391	-0.25	0.693531	0.738451
1558.4	-35350.7	-9256.32	16.1341	-0.25	0.675054	0.724056
1558.41	-35350.6	-9256.53	16.1291	-0.25	0.656917	0.707032
1558.43	-35350.5	-9256.78	16.1237	-0.25	0.640748	0.687384
1558.45	-35350.3	-9257.04	16.119	-0.25	0.626997	0.665822
1558.46	-35350.2	-9257.29	16.1155	-0.25	0.615964	0.643287
1558.48	-35350	-9257.54	16.1124	-0.25	0.607987	0.620988
1558.5	-35349.9	-9257.8	16.109	-0.25	0.602771	0.599907
1558.51	-35349.8	-9258.02	16.1058	-0.25	0.598927	0.580587
1558.53	-35349.7	-9258.23	16.1026	-0.25	0.595504	0.563596
1558.55	-35349.5	-9258.45	16.0987	-0.25	0.592503	0.549617
1558.57	-35349.4	-9258.71	16.0936	-0.25	0.590386	0.538987
1558.58	-35349.3	-9258.95	16.0881	-0.25	0.590229	0.531428
1558.6	-35349.1	-9259.15	16.0829	-0.25	0.591992	0.526359
1558.62	-35349	-9259.37	16.0786	-0.25	0.593932	0.522823
1558.63	-35348.9	-9259.62	16.0752	-0.25	0.595454	0.518953
1558.65	-35348.7	-9259.89	16.0719	-0.249999	0.597823	0.511599
1558.67	-35348.6	-9260.14	16.0684	-0.249998	0.601354	0.498177
1558.68	-35348.4	-9260.4	16.0652	-0.250003	0.605	0.476952
1558.7	-35348.3	-9260.65	16.062	-0.250006	0.608302	0.446377
1558.72	-35348.2	-9260.87	16.0578	-0.249988	0.611527	0.405168
1558.74	-35348.1	-9261.08	16.0526	-0.249979	0.614937	0.355165
1558.75	-35347.9	-9261.32	16.0472	-0.250049	0.618707	0.301568
1558.77	-35347.8	-9261.58	16.0421	-0.250074	0.622246	0.249592
1558.79	-35347.7	-9261.81	16.0369	-0.249797	0.624374	0.204137
1558.8	-35347.5	-9262.01	16.0318	-0.249717	0.625784	0.167335
1558.82	-35347.4	-9262.24	16.0277	-0.250758	0.628518	0.139059
1558.84	-35347.3	-9262.5	16.0245	-0.250941	0.632221	0.118166
1558.85	-35347.1	-9262.75	16.0212	-0.246289	0.634778	0.102731
1558.87	-35347	-9263.01	16.0177	-0.236712	0.636228	0.0904952
1558.89	-35346.9	-9263.26	16.0143	-0.224501	0.637948	0.0791736
1558.91	-35346.7	-9263.51	16.011	-0.208922	0.639672	0.0683506
1558.92	-35346.6	-9263.73	16.0077	-0.187985	0.640296	0.0587317
1558.94	-35346.5	-9263.95	16.0042	-0.165009	0.640066	0.0513752
1558.96	-35346.4	-9264.19	16.0005	-0.145663	0.63992	0.0475238
1558.97	-35346.2	-9264.45	15.9971	-0.129465	0.639987	0.048316
1558.99	-35346.1	-9264.67	15.9951	-0.113243	0.640022	0.054726
1559.01	-35346	-9264.87	15.9936	-0.096352	0.640003	0.0669614
1559.02	-35345.9	-9265.11	15.9918	-0.0791908	0.639994	0.084789
1559.04	-35345.7	-9265.37	15.9901	-0.0620131	0.639999	0.107157
1559.06	-35345.6	-9265.64	15.9898	-0.0446271	0.640001	0.132432
1559.08	-35345.4	-9265.89	15.99	-0.0246559	0.64	0.157635
1559.09	-35345.3	-9266.1	15.9899	0.00056218	0.640001	0.179578
1559.11	-35345.2	-9266.31	15.99	0.0313561	0.64	0.196372
1559.13	-35345.1	-9266.55	15.9911	0.0675638	0.639996	0.206715
1559.14	-35344.9	-9266.81	15.9933	0.11	0.64	0.21024
1559.16	-35344.8	-9267.07	15.9963	0.158271	0.640017	0.207141
1559.18	-35344.7	-9267.32	16.0003	0.205984	0.639997	0.198733
1559.19	-35344.5	-9267.58	16.0051	0.248101	0.639933	0.186284
1559.21	-35344.4	-9267.81	16.0103	0.289171	0.640013	0.169955
1559.23	-35344.3	-9268.03	16.0152	0.333587	0.640243	0.149693
1559.25	-35344.2	-9268.26	16.0207	0.378503	0.639902	0.125489
1559.26	-35344	-9268.51	16.0273	0.421321	0.638442	0.0980957
1559.28	-35343.9	-9268.76	16.0347	0.464435	0.63625	0.0703938
1559.3	-35343.8	-9268.97	16.0426	0.508849	0.633437	0.0446862
1559.31	-35343.7	-9269.19	16.0517	0.55018	0.62907	0.0210133
1559.33	-35343.6	-9269.44	16.062	0.585519	0.622597	-0.000356792
1559.35	-35343.4	-9269.71	16.0724	0.617335	0.614741	-0.017834
1559.36	-35343.3	-9269.97	16.0826	0.647335	0.606223	-0.0307903
1559.38	-35343.1	-9270.21	16.0933	0.674114	0.597377	-0.0409235
1559.4	-35343	-9270.42	16.1049	0.697491	0.587868	-0.0491642
1559.42	-35342.9	-9270.64	16.1168	0.720032	0.576307	-0.0546471
1559.43	-35342.8	-9270.89	16.1286	0.74278	0.562503	-0.0571502
1559.45	-35342.7	-9271.17	16.1414	0.763705	0.548492	-0.0578549
1559.47	-35342.5	-9271.44	16.1553	0.78131	0.534988	-0.0574645
1559.48	-35342.4	-9271.67	16.1688	0.795328	0.520488	-0.0557856
1559.5	-35342.3	-9271.88	16.1818	0.805656	0.50513	-0.0530186
1559.52	-35342.2	-9272.11	16.1962	0.81229	0.491293	-0.0499239
1559.53	-35342	-9272.37	16.2119	0.815739	0.479471	-0.0462625
1559.55	-35341.9	-9272.64	16.2268	0.817089	0.467665	-0.0405258
1559.57	-35341.8	-9272.9	16.2404	0.815682	0.455464	-0.0320608
1559.59	-35341.6	-9273.13	16.2538	0.809046	0.444282	-0.0212144
1559.6	-35341.5	-9273.34	16.2672	0.796987	0.434418	-0.00809477
1559.62	-35341.4	-9273.58	16.2799	0.781479	0.425095	0.0074113
1559.64	-35341.3	-9273.85	16.2918	0.7641	0.416454	0.0244909
1559.65	-35341.1	-9274.12	16.3037	0.746014	0.409487	0.0414887
1559.67	-35341	-9274.38	16.3158	0.728821	0.404588	0.0571003
1559.69	-35340.9	-9274.6	16.3276	0.714378	0.401629	0.0704036
1559.7	-35340.8	-9274.82	16.3392	0.703222	0.400226	0.0814635
1559.72	-35340.6	-9275.06	16.351	0.694931	0.399833	0.0909717
1559.74	-35340.5	-9275.33	16.3631	0.688446	0.399942	0.0991616
1559.76	-35340.4	-9275.6	16.3752	0.682465	0.400095	0.105997
1559.77	-35340.2	-9275.86	16.3872	0.677512	0.400051	0.111939
1559.79	-35340.1	-9276.09	16.399	0.674896	0.399773	0.117652
1559.81	-35340	-9276.31	16.4106	0.673653	0.399839	0.123023
1559.82	-35339.9	-9276.55	16.4224	0.671955	0.401005	0.127596
1559.84	-35339.8	-9276.82	16.4345	0.670202	0.402967	0.131254
1559.86	-35339.6	-9277.1	16.4469	0.669661	0.404946	0.134044
1559.87	-35339.5	-9277.36	16.4587	0.669959	0.40652	0.135991
1559.89	-35339.4	-9277.59	16.4689	0.670159	0.407368	0.137099
1559.91	-35339.3	-9277.8	16.4787	0.670035	0.406852	0.137296
1559.93	-35339.1	-9278.05	16.4902	0.66972	0.404382	0.136651
1559.94	-35339	-9278.32	16.5026	0.669949	0.400279	0.136161
1559.96	-35338.8	-9278.6	16.5147	0.671007	0.395212	0.136981
1559.98	-35338.7	-9278.86	16.5267	0.67	0.39	0.139434
1559.99	-35338.6	-9279.08	16.5386	0.66395	0.385182	0.143827
1560.01	-35338.5	-9279.3	16.55	0.653333	0.38	0.151416
1560.03	-35338.4	-9279.56	16.5605	0.639301	0.373623	0.163089
1560.04	-35338.2	-9279.84	16.5706	0.622251	0.366209	0.177343
1560.06	-35338.1	-9280.12	16.5809	0.603035	0.358024	0.192236
1560.08	-35338	-9280.37	16.5912	0.584661	0.348862	0.206376
1560.1	-35337.9	-9280.58	16.6011	0.569804	0.338785	0.218695
1560.11	-35337.7	-9280.81	16.6112	0.558929	0.328886	0.228717
1560.13	-35337.6	-9281.07	16.6217	0.551554	0.320029	0.236236
1560.15	-35337.5	-9281.35	16.6317	0.545625	0.311942	0.241529
1560.16	-35337.3	-9281.63	16.6404	0.539941	0.304571	0.245118
1560.18	-35337.2	-9281.88	16.6486	0.535984	0.298861	0.247911
1560.2	-35337.1	-9282.1	16.6569	0.534324	0.295244	0.250359
1560.21	-35337	-9282.33	16.6653	0.5329	0.292814	0.251868
1560.23	-35336.8	-9282.59	16.6739	0.5308	0.290918	0.252077
1560.25	-35336.7	-9282.87	16.6825	0.530052	0.289748	0.251346
1560.27	-35336.6	-9283.15	16.6911	0.531661	0.289544	0.249858
1560.28	-35336.4	-9283.4	16.6997	0.534267	0.290453	0.247355
1560.3	-35336.3	-9283.62	16.708	0.536322	0.292191	0.244344
1560.32	-35336.2	-9283.86	16.7162	0.536365	0.293866	0.242506
1560.33	-35336.1	-9284.12	16.7246	0.533361	0.295387	0.242485
1560.35	-35336	-9284.41	16.7342	0.526899	0.297874	0.243268
1560.37	-35335.8	-9284.69	16.7447	0.516801	0.301441	0.243929
1560.38	-35335.7	-9284.93	16.7542	0.503135	0.304848	0.243753
1560.4	-35335.6	-9285.15	16.7624	0.486417	0.308006	0.240154
1560.42	-35335.5	-9285.39	16.7707	0.46761	0.312126	0.228585
1560.44	-35335.3	-9285.66	16.7795	0.44705	0.317398	0.206224
1560.45	-35335.2	-9285.94	16.7873	0.424415	0.32286	0.172239
1560.47	-35335.1	-9286.22	16.7939	0.400168	0.327994	0.126099
1560.49	-35334.9	-9286.46	16.8007	0.375553	0.33278	0.0676024
1560.5	-35334.8	-9286.67	16.8074	0.352169	0.337716	-0.0011797
1560.52	-35334.7	-9286.92	16.8133	0.331805	0.343648	-0.0763647
1560.54	-35334.6	-9287.2	16.8183	0.315086	0.350681	-0.153785
1560.55	-35334.4	-9287.49	16.8233	0.301754	0.358381	-0.22899
1560.57	-35334.3	-9287.76	16.8285	0.292066	0.367107	-0.296346
1560.59	-35334.2	-9287.99	16.8335	0.286483	0.377652	-0.349954
1560.61	-35334.1	-9288.21	16.8385	0.283851	0.389667	-0.389391
1560.62	-35334	-9288.46	16.8436	0.282171	0.402137	-0.417243
1560.64	-35333.8	-9288.74	16.8488	0.280453	0.414052	-0.434367
1560.66	-35333.7	-9289.02	16.8538	0.278179	0.424529	-0.440793
1560.67	-35333.6	-9289.27	16.8584	0.273833	0.433637	-0.438203
1560.69	-35333.4	-9289.53	16.8626	0.265398	0.441917	-0.429107
1560.71	-35333.3	-9289.78	16.8664	0.25106	0.449948	-0.415734
1560.72	-35333.2	-9290.04	16.8699	0.230394	0.458556	-0.39838
1560.74	-35333.1	-9290.3	16.873	0.203556	0.468668	-0.376529
1560.76	-35332.9	-9290.56	16.8758	0.170846	0.48098	-0.349934
1560.78	-35332.8	-9290.82	16.8782	0.13336	0.494851	-0.319918
1560.79	-35332.7	-9291.07	16.8799	0.0924809	0.509168	-0.288357
1560.81	-35332.6	-9291.33	16.8807	0.0498075	0.523242	-0.257038
1560.83	-35332.4	-9291.59	16.8806	0.00799216	0.538423	-0.227321
1560.84	-35332.3	-9291.85	16.88	-0.03	0.556667	-0.200436
1560.86	-35332.2	-9292.11	16.879	-0.0618087	0.579139	-0.177474
1560.88	-35332.1	-9292.37	16.8778	-0.087493	0.603851	-0.158967
1560.89	-35332	-9292.63	16.8766	-0.107717	0.628024	-0.145307
1560.91	-35331.8	-9292.89	16.8756	-0.123075	0.649997	-0.13661
1560.93	-35331.7	-9293.15	16.8746	-0.133924	0.671854	-0.13207
1560.95	-35331.6	-9293.41	16.8731	-0.140575	0.696464	-0.130688
1560.96	-35331.5	-9293.67	16.8711	-0.143552	0.725289	-0.131577
1560.98	-35331.3	-9293.93	16.8687	-0.143994	0.755826	-0.13418
1561	-35331.2	-9294.19	16.8662	-0.143143	0.784882	-0.137994
1561.01	-35331.1	-9294.44	16.8639	-0.141755	0.810673	-0.142632
1561.03	-35331	-9294.7	16.8617	-0.139431	0.834769	-0.147981
1561.05	-35330.9	-9294.96	16.8595	-0.135601	0.859223	-0.153968
1561.06	-35330.7	-9295.22	16.8573	-0.129949	0.884876	-0.160631
1561.08	-35330.6	-9295.49	16.855	-0.122661	0.910122	-0.168222
1561.1	-35330.5	-9295.75	16.8526	-0.113983	0.933073	-0.177022
1561.12	-35330.4	-9296	16.8502	-0.103929	0.952778	-0.187296
1561.13	-35330.2	-9296.26	16.8479	-0.0921152	0.969904	-0.199282
1561.15	-35330.1	-9296.52	16.8461	-0.0781189	0.985273	-0.213215
1561.17	-35330	-9296.78	16.8447	-0.0616333	0.999453	-0.229262
1561.18	-35329.9	-9297.05	16.8438	-0.0425204	1.01264	-0.247492
1561.2	-35329.8	-9297.31	16.8431	-0.0206586	1.02499	-0.267965
1561.22	-35329.7	-9297.57	16.8427	0.00396349	1.03629	-0.29073
1561.23	-35329.5	-9297.82	16.8429	0.0312183	1.04587	-0.315825
1561.25	-35329.4	-9298.08	16.844	0.0609656	1.05305	-0.343271
1561.27	-35329.3	-9298.34	16.846	0.0929595	1.05799	-0.372746
1561.29	-35329.2	-9298.61	16.8486	0.12684	1.0617	-0.403549
1561.3	-35329.1	-9298.87	16.8516	0.162214	1.06523	-0.434977
1561.32	-35328.9	-9299.13	16.8549	0.198098	1.06885	-0.466555
1561.34	-35328.8	-9299.39	16.8585	0.232966	1.07216	-0.498025
1561.35	-35328.7	-9299.65	16.8623	0.265359	1.07476	-0.529125
1561.37	-35328.6	-9299.91	16.8665	0.295201	1.07684	-0.55941
1561.39	-35328.5	-9300.18	16.8714	0.323511	1.07906	-0.588292
1561.4	-35328.4	-9300.44	16.8772	0.351243	1.08203	-0.615217
1561.42	-35328.2	-9300.71	16.8839	0.378149	1.0856	-0.640144
1561.44	-35328.1	-9300.97	16.8912	0.403161	1.08909	-0.663378
1561.46	-35328	-9301.24	16.8986	0.425315	1.09188	-0.685188
1561.47	-35327.9	-9301.5	16.9064	0.444833	1.09405	-0.705426
1561.49	-35327.8	-9301.76	16.9146	0.46263	1.09613	-0.723698
1561.51	-35327.7	-9302.02	16.9236	0.479481	1.09856	-0.739675
1561.52	-35327.6	-9302.29	16.9328	0.494955	1.10107	-0.753584
1561.54	-35327.5	-9302.55	16.9418	0.508022	1.10308	-0.765922
1561.56	-35327.3	-9302.82	16.95	0.517897	1.10407	-0.777162
1561.57	-35327.2	-9303.08	16.9577	0.525503	1.10411	-0.787578
1561.59	-35327.1	-9303.35	16.9657	0.532478	1.10344	-0.797357
1561.61	-35327	-9303.61	16.9744	0.540272	1.10228	-0.806701
1561.63	-35326.9	-9303.88	16.9836	0.549245	1.10027	-0.81587
1561.64	-35326.8	-9304.14	16.9928	0.559369	1.09692	-0.825152
1561.66	-35326.7	-9304.41	17.0016	0.570517	1.0918	-0.834786
1561.68	-35326.6	-9304.68	17.0104	0.582087	1.08498	-0.844791
1561.69	-35326.4	-9304.95	17.02	0.593333	1.07667	-0.85512
1561.71	-35326.3	-9305.22	17.0308	0.603745	1.06711	-0.865718
1561.73	-35326.2	-9305.48	17.0424	0.613735	1.05674	-0.876494
1561.74	-35326.1	-9305.75	17.054	0.623952	1.04604	-0.887349
1561.76	-35326	-9306.01	17.0652	0.63486	1.03544	-0.89824
1561.78	-35325.9	-9306.28	17.0764	0.646317	1.02521	-0.909316
1561.8	-35325.8	-9306.55	17.0881	0.658053	1.01557	-0.920762
1561.81	-35325.7	-9306.82	17.1005	0.669961	1.00674	-0.932632
1561.83	-35325.6	-9307.09	17.1132	0.682394	0.998903	-0.944599
1561.85	-35325.4	-9307.36	17.1254	0.695783	0.992254	-0.956269
1561.86	-35325.3	-9307.63	17.1368	0.710052	0.986877	-0.967312
1561.88	-35325.2	-9307.9	17.1479	0.723915	0.982619	-0.977554
1561.9	-35325.1	-9308.17	17.1595	0.735915	0.979291	-0.986841
1561.91	-35325	-9308.44	17.1717	0.745253	0.976695	-0.99506
1561.93	-35324.9	-9308.71	17.1844	0.75247	0.974613	-1.00218
1561.95	-35324.8	-9308.98	17.197	0.758263	0.972824	-1.00818
1561.97	-35324.7	-9309.25	17.2093	0.763169	0.971008	-1.01314
1561.98	-35324.6	-9309.52	17.2217	0.767451	0.968681	-1.01727
1562	-35324.5	-9309.8	17.2346	0.771342	0.965349	-1.0208
1562.02	-35324.4	-9310.07	17.2481	0.774958	0.960962	-1.02393
1562.03	-35324.2	-9310.34	17.2619	0.778246	0.956125	-1.02676
1562.05	-35324.1	-9310.61	17.2757	0.78114	0.951461	-1.02938
1562.07	-35324	-9310.89	17.2893	0.783616	0.946421	-1.0318
1562.08	-35323.9	-9311.16	17.3028	0.785705	0.938974	-1.0339
1562.1	-35323.8	-9311.44	17.3164	0.78744	0.927076	-1.0356
1562.12	-35323.7	-9311.72	17.33	0.788805	0.910734	-1.03687
1562.14	-35323.6	-9311.99	17.3436	0.789734	0.892171	-1.03779
1562.15	-35323.5	-9312.27	17.3572	0.790164	0.873624	-1.03845
1562.17	-35323.4	-9312.54	17.3708	0.79019	0.855313	-1.0389
1562.19	-35323.3	-9312.82	17.3844	0.790049	0.835595	-1.03916
1562.2	-35323.2	-9313.09	17.398	0.789974	0.812888	-1.03924
1562.22	-35323.1	-9313.37	17.4116	0.790002	0.78767	-1.03922
1562.24	-35323	-9313.64	17.4252	0.790019	0.762061	-1.0392
1562.25	-35322.9	-9313.92	17.4388	0.789922	0.738094	-1.0393
1562.27	-35322.8	-9314.19	17.4524	0.789806	0.716222	-1.0396
1562.29	-35322.6	-9314.47	17.466	0.789899	0.695817	-1.04011
1562.31	-35322.5	-9314.75	17.4796	0.790418	0.676294	-1.04087
1562.32	-35322.4	-9315.02	17.4932	0.791429	0.657706	-1.0419
1562.34	-35322.3	-9315.3	17.5068	0.792916	0.640477	-1.04322
1562.36	-35322.2	-9315.58	17.5204	0.79485	0.625039	-1.04484
1562.37	-35322.1	-9315.86	17.534	0.797116	0.611878	-1.04669
1562.39	-35322	-9316.14	17.5476	0.799562	0.601503	-1.04867
1562.41	-35321.9	-9316.42	17.5612	0.802032	0.594295	-1.05066
1562.42	-35321.8	-9316.7	17.5748	0.804377	0.589734	-1.05257
1562.44	-35321.7	-9316.98	17.5884	0.806448	0.586924	-1.05428
1562.46	-35321.6	-9317.26	17.602	0.808109	0.585063	-1.0557
1562.48	-35321.5	-9317.54	17.6156	0.809297	0.583892	-1.05682
1562.49	-35321.4	-9317.82	17.6292	0.809977	0.583347	-1.05769
1562.51	-35321.3	-9318.1	17.6428	0.810157	0.583314	-1.05833
1562.53	-35321.2	-9318.38	17.6564	0.810067	0.583448	-1.05871
1562.54	-35321.1	-9318.66	17.67	0.81	0.583333	-1.05882
1562.56	-35321	-9318.94	17.6836	0.810142	0.58252	-1.05864
1562.58	-35320.8	-9319.22	17.6972	0.810248	0.580409	-1.05824
1562.59	-35320.7	-9319.51	17.7108	0.809966	0.576364	-1.0577
1562.61	-35320.6	-9319.79	17.7244	0.809079	0.569992	-1.05709
1562.63	-35320.5	-9320.07	17.738	0.807821	0.561724	-1.05635
1562.65	-35320.4	-9320.35	17.7516	0.806522	0.55216	-1.05544
1562.66	-35320.3	-9320.64	17.7652	0.805393	0.541534	-1.05432
1562.68	-35320.2	-9320.93	17.7788	0.804313	0.529045	-1.05316
1562.7	-35320.1	-9321.21	17.7924	0.803103	0.513713	-1.05212
1562.71	-35320	-9321.49	17.806	0.801736	0.49529	-1.05131
1562.73	-35319.9	-9321.77	17.8196	0.800547	0.47528	-1.05062
1562.75	-35319.8	-9322.06	17.8332	0.799923	0.455435	-1.04994
1562.76	-35319.7	-9322.34	17.8468	0.799951	0.436806	-1.0492
1562.78	-35319.6	-9322.63	17.8604	0.800117	0.419016	-1.04844
1562.8	-35319.5	-9322.91	17.874	0.79984	0.401526	-1.04773
1562.82	-35319.4	-9323.2	17.8876	0.798872	0.384402	-1.04706
1562.83	-35319.3	-9323.49	17.9012	0.79754	0.36876	-1.04632
1562.85	-35319.2	-9323.77	17.9148	0.796227	0.355804	-1.0454
1562.87	-35319.1	-9324.06	17.9284	0.795101	0.346124	-1.04428
1562.88	-35319	-9324.34	17.942	0.794018	0.339399	-1.04312
1562.9	-35318.9	-9324.63	17.9556	0.792815	0.335238	-1.04208
1562.92	-35318.8	-9324.92	17.9692	0.791522	0.33323	-1.04124
1562.93	-35318.7	-9325.21	17.9828	0.790413	0.33294	-1.04059
1562.95	-35318.6	-9325.49	17.9964	0.78977	0.333964	-1.04009
1562.97	-35318.5	-9325.78	18.01	0.789646	0.336718	-1.0397
1562.99	-35318.4	-9326.07	18.0236	0.789849	0.342508	-1.03937
1563	-35318.2	-9326.35	18.0372	0.790174	0.352603	-1.03904
1563.02	-35318.1	-9326.64	18.0508	0.790388	0.366701	-1.03868
1563.04	-35318	-9326.93	18.0644	0.790232	0.383043	-1.0383
1563.05	-35317.9	-9327.22	18.078	0.789471	0.399917	-1.03787
1563.07	-35317.8	-9327.51	18.0915	0.788251	0.417209	-1.03729
1563.09	-35317.7	-9327.81	18.1052	0.787019	0.436076	-1.03638
1563.1	-35317.6	-9328.1	18.1189	0.786175	0.457591	-1.03497
1563.12	-35317.5	-9328.39	18.1327	0.785424	0.481382	-1.03312
1563.14	-35317.4	-9328.68	18.1461	0.783995	0.506091	-1.0311
1563.16	-35317.3	-9328.96	18.159	0.781221	0.530447	-1.02909
1563.17	-35317.2	-9329.25	18.1715	0.777537	0.554218	-1.02683
1563.19	-35317.1	-9329.54	18.1838	0.774019	0.577779	-1.02377
1563.21	-35317	-9329.83	18.1961	0.771524	0.601471	-1.0194
1563.22	-35316.9	-9330.13	18.2086	0.769009	0.625307	-1.01347
1563.24	-35316.8	-9330.42	18.2211	0.764489	0.649139	-1.00588
1563.26	-35316.7	-9330.71	18.2336	0.756215	0.672779	-0.996404
1563.27	-35316.6	-9331	18.246	0.74408	0.695771	-0.984038
1563.29	-35316.5	-9331.3	18.2585	0.728668	0.717545	-0.967436
1563.31	-35316.4	-9331.59	18.2712	0.710186	0.737695	-0.945416
1563.33	-35316.3	-9331.89	18.2838	0.686689	0.756746	-0.917736
1563.34	-35316.2	-9332.18	18.296	0.655468	0.77555	-0.884481
1563.36	-35316.1	-9332.48	18.3073	0.614523	0.794666	-0.845687
1563.38	-35316	-9332.77	18.3175	0.565236	0.81324	-0.801138
1563.39	-35315.9	-9333.06	18.3267	0.51	0.83	-0.750545
1563.41	-35315.8	-9333.35	18.3346	0.450714	0.844198	-0.694014
1563.43	-35315.7	-9333.65	18.3413	0.3873	0.857189	-0.63325
1563.44	-35315.6	-9333.95	18.347	0.319187	0.870856	-0.570353
1563.46	-35315.5	-9334.24	18.3515	0.246827	0.886404	-0.507234
1563.48	-35315.4	-9334.54	18.3548	0.174112	0.902771	-0.445159
1563.5	-35315.3	-9334.83	18.3568	0.105649	0.918421	-0.38526
1563.51	-35315.2	-9335.13	18.3575	0.0448459	0.932617	-0.328776
1563.53	-35315.1	-9335.43	18.3572	-0.00827767	0.94687	-0.277245
1563.55	-35315	-9335.72	18.3565	-0.0542956	0.963085	-0.232256
1563.56	-35314.9	-9336.02	18.3557	-0.0934043	0.982076	-0.194754
1563.58	-35314.8	-9336.31	18.3545	-0.124901	1.00206	-0.164144
1563.6	-35314.7	-9336.61	18.3529	-0.147961	1.02088	-0.139611
1563.61	-35314.6	-9336.91	18.3507	-0.162856	1.03743	-0.120394
1563.63	-35314.5	-9337.2	18.3483	-0.172076	1.05268	-0.105844
1563.65	-35314.4	-9337.5	18.346	-0.17837	1.06786	-0.0953256
1563.67	-35314.3	-9337.79	18.3439	-0.183541	1.08335	-0.0880726
1563.68	-35314.2	-9338.09	18.3417	-0.187764	1.0981	-0.0830947
1563.7	-35314.1	-9338.38	18.339	-0.191059	1.11089	-0.0793855
1563.72	-35314	-9338.68	18.3357	-0.19356	1.12117	-0.0762513
1563.73	-35313.9	-9338.98	18.3321	-0.195576	1.12933	-0.0734583
1563.75	-35313.8	-9339.27	18.3285	-0.197431	1.13584	-0.0708089
1563.77	-35313.7	-9339.57	18.3251	-0.199422	1.14101	-0.068081
1563.78	-35313.6	-9339.86	18.3217	-0.201814	1.14499	-0.0650217
1563.8	-35313.5	-9340.16	18.3185	-0.204871	1.14793	-0.0613793
1563.82	-35313.4	-9340.46	18.3153	-0.208822	1.15016	-0.0569882
1563.84	-35313.3	-9340.76	18.3118	-0.213863	1.15224	-0.051776
1563.85	-35313.2	-9341.06	18.3078	-0.220174	1.15473	-0.0456828
1563.87	-35313.1	-9341.35	18.3033	-0.227718	1.15786	-0.0388172
1563.89	-35313	-9341.65	18.2986	-0.236255	1.16161	-0.0314434
1563.9	-35313	-9341.94	18.2939	-0.245517	1.16597	-0.0238313
1563.92	-35312.9	-9342.24	18.2894	-0.254961	1.17112	-0.0162524
1563.94	-35312.8	-9342.53	18.2849	-0.263822	1.17743	-0.00897907
1563.95	-35312.7	-9342.83	18.2804	-0.271374	1.18521	-0.0022795
1563.97	-35312.6	-9343.13	18.2759	-0.277429	1.19422	0.00362906
1563.99	-35312.5	-9343.43	18.2714	-0.282165	1.20382	0.00856415
1564.01	-35312.4	-9343.73	18.2667	-0.285757	1.21342	0.012368
1564.02	-35312.3	-9344.03	18.2622	-0.28829	1.22266	0.0151265
1564.04	-35312.2	-9344.32	18.2577	-0.289793	1.23138	0.0170668
1564.06	-35312.1	-9344.62	18.2534	-0.290328	1.23938	0.0184035
1564.07	-35312	-9344.91	18.2491	-0.290241	1.24647	0.0192324
1564.09	-35312	-9345.21	18.2443	-0.290017	1.25242	0.0195907
1564.11	-35311.9	-9345.51	18.2387	-0.29006	1.25698	0.0195244
1564.12	-35311.8	-9345.81	18.2328	-0.290207	1.25972	0.0191445
1564.14	-35311.7	-9346.11	18.2273	-0.290056	1.26013	0.018589
1564.16	-35311.6	-9346.4	18.2225	-0.289289	1.25783	0.0179717
1564.18	-35311.5	-9346.7	18.2182	-0.288071	1.25325	0.0172665
1564.19	-35311.4	-9346.99	18.2136	-0.286741	1.24707	0.0163977
1564.21	-35311.4	-9347.29	18.2082	-0.285567	1.23979	0.0153231
1564.23	-35311.3	-9347.59	18.2023	-0.284485	1.231	0.0141596
1564.24	-35311.2	-9347.89	18.1967	-0.283333	1.22	0.0130719
1564.26	-35311.1	-9348.19	18.1917	-0.282029	1.20644	0.0121855
1564.28	-35311	-9348.48	18.1873	-0.280803	1.19127	0.0114707
1564.29	-35310.9	-9348.78	18.1831	-0.279967	1.17577	0.0108589
1564.31	-35310.8	-9349.08	18.1787	-0.279711	1.16088	0.0103167
1564.33	-35310.8	-9349.38	18.1741	-0.279826	1.14632	0.00992937
1564.35	-35310.7	-9349.67	18.1695	-0.280017	1.13157	0.00980677
1564.36	-35310.6	-9349.97	18.1648	-0.280078	1.11642	0.0100069
1564.38	-35310.5	-9350.27	18.1603	-0.280043	1.10152	0.010441
1564.4	-35310.4	-9350.56	18.1559	-0.279993	1.08767	0.0109948
1564.41	-35310.3	-9350.86	18.1516	-0.279979	1.07535	0.011609
1564.43	-35310.3	-9351.16	18.1471	-0.279989	1.06437	0.0123555
1564.45	-35310.2	-9351.46	18.1421	-0.280002	1.05439	0.0133241
1564.46	-35310.1	-9351.76	18.1364	-0.280006	1.04535	0.0145013
1564.48	-35310	-9352.05	18.1305	-0.280003	1.03767	0.0156636
1564.5	-35309.9	-9352.35	18.1252	-0.279999	1.03183	0.0165648
1564.52	-35309.9	-9352.65	18.1204	-0.279999	1.02786	0.017179
1564.53	-35309.8	-9352.95	18.1161	-0.279999	1.025	0.0178593
1564.55	-35309.7	-9353.24	18.1118	-0.28	1.0224	0.0189953
1564.57	-35309.6	-9353.54	18.1073	-0.28	1.01945	0.0209139
1564.58	-35309.5	-9353.84	18.1027	-0.28	1.01585	0.0238498
1564.6	-35309.5	-9354.13	18.0981	-0.28	1.01136	0.0280308
1564.62	-35309.4	-9354.43	18.0936	-0.280001	1.00596	0.0336901
1564.63	-35309.3	-9354.73	18.0891	-0.280001	0.999966	0.0410679
1564.65	-35309.2	-9355.03	18.0845	-0.279998	0.993689	0.0503934
1564.67	-35309.2	-9355.33	18.08	-0.279995	0.986793	0.0615917
1564.69	-35309.1	-9355.62	18.0755	-0.279996	0.978238	0.0742597
1564.7	-35309	-9355.92	18.0709	-0.280007	0.967	0.0879855
1564.72	-35308.9	-9356.22	18.0664	-0.28002	0.952989	0.102514
1564.74	-35308.8	-9356.52	18.0619	-0.280013	0.936982	0.117737
1564.75	-35308.8	-9356.81	18.0573	-0.27997	0.919741	0.133556
1564.77	-35308.7	-9357.11	18.0527	-0.279925	0.901281	0.149962
1564.79	-35308.6	-9357.41	18.0482	-0.279956	0.881024	0.167016
1564.8	-35308.5	-9357.7	18.0439	-0.280125	0.858472	0.184786
1564.82	-35308.5	-9358	18.0396	-0.280284	0.834349	0.203359
1564.84	-35308.4	-9358.3	18.0348	-0.280142	0.810208	0.22284
1564.86	-35308.3	-9358.6	18.0294	-0.279441	0.787471	0.2433
1564.87	-35308.2	-9358.89	18.0236	-0.27828	0.766055	0.264461
1564.89	-35308.2	-9359.19	18.0179	-0.276965	0.745004	0.28584
1564.91	-35308.1	-9359.49	18.0129	-0.27577	0.72348	0.306973
1564.92	-35308	-9359.79	18.0084	-0.274682	0.701684	0.327557
1564.94	-35307.9	-9360.09	18.0041	-0.27355	0.680334	0.347364
1564.96	-35307.9	-9360.38	17.9997	-0.27226	0.66005	0.366154
1564.97	-35307.8	-9360.68	17.9951	-0.270999	0.640774	0.383562
1564.99	-35307.7	-9360.98	17.9905	-0.270073	0.622162	0.399172
1565.01	-35307.7	-9361.27	17.986	-0.269722	0.603983	0.412628
1565.03	-35307.6	-9361.57	17.9814	-0.269792	0.586665	0.423899
1565.04	-35307.5	-9361.86	17.9769	-0.269991	0.570868	0.433075
1565.06	-35307.4	-9362.16	17.9724	-0.270076	0.55706	0.440239
1565.08	-35307.4	-9362.46	17.9679	-0.270053	0.54479	0.44546
1565.09	-35307.3	-9362.76	17.9633	-0.27	0.533333	0.448802
1565.11	-35307.2	-9363.06	17.9588	-0.269979	0.522065	0.450388
1565.13	-35307.1	-9363.35	17.9543	-0.269987	0.510767	0.450587
1565.14	-35307.1	-9363.65	17.9497	-0.270001	0.49932	0.449828
1565.16	-35307	-9363.94	17.9452	-0.270006	0.487712	0.448508
1565.18	-35306.9	-9364.24	17.9407	-0.270003	0.47628	0.446927
1565.2	-35306.9	-9364.53	17.9361	-0.27	0.465434	0.445359
1565.21	-35306.8	-9364.83	17.9316	-0.269999	0.455136	0.444018
1565.23	-35306.7	-9365.13	17.9271	-0.269999	0.444082	0.442944
1565.25	-35306.6	-9365.42	17.9225	-0.27	0.43075	0.442145
1565.26	-35306.6	-9365.72	17.918	-0.27	0.414496	0.441613
1565.28	-35306.5	-9366.02	17.9135	-0.27	0.396777	0.4413
1565.3	-35306.4	-9366.32	17.9089	-0.27	0.379348	0.441155
1565.31	-35306.4	-9366.62	17.9043	-0.27	0.363182	0.441123
1565.33	-35306.3	-9366.91	17.8998	-0.27	0.347665	0.441151
1565.35	-35306.2	-9367.21	17.8954	-0.27	0.332004	0.441184
1565.37	-35306.2	-9367.5	17.8911	-0.27	0.31618	0.441191
1565.38	-35306.1	-9367.8	17.8866	-0.27	0.301518	0.441183
1565.4	-35306	-9368.09	17.8814	-0.27	0.289453	0.441174
1565.42	-35305.9	-9368.39	17.8757	-0.27	0.280447	0.441173
1565.43	-35305.9	-9368.69	17.8699	-0.27	0.273531	0.441175
1565.45	-35305.8	-9368.98	17.8646	-0.27	0.267636	0.441177
1565.47	-35305.7	-9369.27	17.8599	-0.27	0.262378	0.441178
1565.48	-35305.7	-9369.56	17.8556	-0.27	0.258231	0.441177
1565.5	-35305.6	-9369.86	17.8513	-0.27	0.255726	0.441176
1565.52	-35305.5	-9370.15	17.8468	-0.27	0.255396	0.441175
1565.54	-35305.5	-9370.45	17.8422	-0.27	0.257782	0.441175
1565.55	-35305.4	-9370.75	17.8376	-0.27	0.263406	0.441178
1565.57	-35305.3	-9371.04	17.833	-0.27	0.272348	0.441182
1565.59	-35305.2	-9371.34	17.8285	-0.27	0.28429	0.44118
1565.6	-35305.2	-9371.63	17.824	-0.27	0.298906	0.441169
1565.62	-35305.1	-9371.93	17.8195	-0.27	0.31606	0.441157
1565.64	-35305	-9372.23	17.8149	-0.27	0.335766	0.441165
1565.65	-35305	-9372.52	17.8104	-0.27	0.358016	0.441209
1565.67	-35304.9	-9372.82	17.8059	-0.27	0.382501	0.441251
1565.69	-35304.8	-9373.11	17.8013	-0.27	0.408707	0.441214
1565.71	-35304.8	-9373.41	17.7968	-0.27	0.436128	0.441027
1565.72	-35304.7	-9373.7	17.7923	-0.27	0.464387	0.440683
1565.74	-35304.6	-9373.99	17.7877	-0.27	0.49318	0.440213
1565.76	-35304.6	-9374.29	17.7832	-0.27	0.522181	0.439641
1565.77	-35304.5	-9374.58	17.7787	-0.27	0.55086	0.438946
1565.79	-35304.4	-9374.88	17.7741	-0.27	0.578587	0.438082
1565.81	-35304.4	-9375.17	17.7696	-0.27	0.604833	0.437022
1565.82	-35304.3	-9375.47	17.7651	-0.27	0.629771	0.435864
1565.84	-35304.2	-9375.77	17.7605	-0.27	0.653866	0.43476
1565.86	-35304.2	-9376.06	17.756	-0.27	0.677479	0.433838
1565.88	-35304.1	-9376.35	17.7515	-0.27	0.700374	0.433097
1565.89	-35304	-9376.64	17.7469	-0.27	0.722101	0.432494
1565.91	-35304	-9376.94	17.7424	-0.27	0.742349	0.431993
1565.93	-35303.9	-9377.23	17.7379	-0.27	0.761466	0.431609
1565.94	-35303.8	-9377.53	17.7333	-0.27	0.78	0.431373
1565.96	-35303.8	-9377.83	17.7288	-0.27	0.798378	0.431297
1565.98	-35303.7	-9378.12	17.7243	-0.27	0.816556	0.431324
1565.99	-35303.6	-9378.42	17.7197	-0.27	0.834368	0.431375
1566.01	-35303.6	-9378.71	17.7152	-0.27	0.851706	0.431393
1566.03	-35303.5	-9379	17.7107	-0.27	0.86864	0.431385
1566.05	-35303.5	-9379.29	17.7061	-0.27	0.885279	0.431371
1566.06	-35303.4	-9379.59	17.7016	-0.27	0.901644	0.431367
1566.08	-35303.3	-9379.89	17.6971	-0.27	0.917506	0.431369
1566.1	-35303.3	-9380.18	17.6925	-0.27	0.932594	0.431373
1566.11	-35303.2	-9380.47	17.688	-0.27	0.94655	0.431374
1566.13	-35303.1	-9380.77	17.6835	-0.27	0.958808	0.431374
1566.15	-35303.1	-9381.06	17.6789	-0.27	0.968776	0.431372
1566.16	-35303	-9381.35	17.6743	-0.27	0.97613	0.431371
1566.18	-35303	-9381.65	17.6698	-0.27	0.9811	0.431371
1566.2	-35302.9	-9381.95	17.6654	-0.27	0.983981	0.431373
1566.22	-35302.8	-9382.25	17.6611	-0.27	0.985035	0.431377
1566.23	-35302.8	-9382.55	17.6566	-0.27	0.984468	0.431376
1566.25	-35302.7	-9382.84	17.6514	-0.27	0.98248	0.431369
1566.27	-35302.7	-9383.14	17.6457	-0.27	0.979068	0.431357
1566.28	-35302.6	-9383.43	17.6399	-0.27	0.973943	0.431359
1566.3	-35302.5	-9383.72	17.6346	-0.27	0.966804	0.431386
1566.32	-35302.5	-9384.02	17.6299	-0.27	0.957933	0.43131
1566.33	-35302.4	-9384.31	17.6256	-0.27	0.948341	0.43082
1566.35	-35302.4	-9384.61	17.6213	-0.27	0.939057	0.429599
1566.37	-35302.3	-9384.9	17.6168	-0.27	0.930261	0.427473
1566.39	-35302.3	-9385.19	17.6122	-0.27	0.921224	0.424419
1566.4	-35302.2	-9385.49	17.6076	-0.27	0.91122	0.420416
1566.42	-35302.1	-9385.78	17.603	-0.27	0.900536	0.415251
1566.44	-35302.1	-9386.08	17.5985	-0.27	0.890392	0.408536
1566.45	-35302	-9386.37	17.594	-0.27	0.881967	0.39991
1566.47	-35302	-9386.66	17.5895	-0.27	0.875177	0.38952
1566.49	-35301.9	-9386.96	17.5849	-0.27	0.868943	0.377918
1566.5	-35301.9	-9387.25	17.5804	-0.27	0.86224	0.365648
1566.52	-35301.8	-9387.55	17.5759	-0.27	0.855137	0.353054
1566.54	-35301.7	-9387.84	17.5713	-0.27	0.84844	0.340336
1566.56	-35301.7	-9388.14	17.5668	-0.27	0.842886	0.327739
1566.57	-35301.6	-9388.43	17.5623	-0.27	0.838369	0.315952
1566.59	-35301.6	-9388.72	17.5577	-0.27	0.834293	0.305923
1566.61	-35301.5	-9389.01	17.5532	-0.27	0.830103	0.298521
1566.62	-35301.5	-9389.3	17.5487	-0.27	0.825623	0.293935
1566.64	-35301.4	-9389.6	17.5441	-0.27	0.820867	0.292013
1566.66	-35301.4	-9389.89	17.5396	-0.27	0.815825	0.292587
1566.67	-35301.3	-9390.19	17.5351	-0.27	0.810324	0.295364
1566.69	-35301.3	-9390.49	17.5305	-0.27	0.804121	0.300002
1566.71	-35301.2	-9390.78	17.526	-0.27	0.797019	0.306106
1566.73	-35301.2	-9391.07	17.5215	-0.27	0.789095	0.312993
1566.74	-35301.1	-9391.36	17.5169	-0.27	0.780521	0.319874
1566.76	-35301.1	-9391.65	17.5124	-0.27	0.771491	0.326056
1566.78	-35301	-9391.95	17.5079	-0.27	0.762315	0.331302
1566.79	-35300.9	-9392.24	17.5033	-0.27	0.753333	0.335512
1566.81	-35300.9	-9392.53	17.4988	-0.27	0.744837	0.338628
1566.83	-35300.8	-9392.83	17.4943	-0.27	0.736911	0.340771
1566.84	-35300.8	-9393.12	17.4897	-0.27	0.729586	0.342107
1566.86	-35300.7	-9393.41	17.4852	-0.27	0.722953	0.342809
1566.88	-35300.7	-9393.7	17.4807	-0.27	0.717284	0.343083
1566.9	-35300.6	-9393.99	17.4761	-0.27	0.712893	0.343139
1566.91	-35300.6	-9394.29	17.4716	-0.27	0.709905	0.343144
1566.93	-35300.5	-9394.59	17.4671	-0.27	0.707913	0.343138
1566.95	-35300.5	-9394.88	17.4625	-0.27	0.706418	0.343139
1566.96	-35300.4	-9395.17	17.458	-0.27	0.705296	0.343152
1566.98	-35300.4	-9395.46	17.4535	-0.27	0.705318	0.343157
1567	-35300.3	-9395.75	17.4489	-0.27	0.707379	0.343126
1567.01	-35300.3	-9396.04	17.4444	-0.27	0.711633	0.343068
1567.03	-35300.3	-9396.34	17.4399	-0.27	0.716728	0.343062
1567.05	-35300.2	-9396.64	17.4353	-0.27	0.721146	0.343197
1567.07	-35300.2	-9396.93	17.4308	-0.27	0.724339	0.343594
1567.08	-35300.1	-9397.22	17.4263	-0.27	0.727438	0.34444
1567.1	-35300.1	-9397.51	17.4217	-0.27	0.731716	0.345925
1567.12	-35300	-9397.81	17.4172	-0.27	0.73746	0.348235
1567.13	-35300	-9398.1	17.4127	-0.27	0.743497	0.351545
1567.15	-35299.9	-9398.39	17.4081	-0.27	0.748564	0.356028
1567.17	-35299.9	-9398.68	17.4036	-0.270001	0.75224	0.36173
1567.18	-35299.8	-9398.97	17.3991	-0.270001	0.755172	0.368538
1567.2	-35299.8	-9399.26	17.3945	-0.269998	0.758048	0.376325
1567.22	-35299.7	-9399.55	17.39	-0.269995	0.760866	0.384808
1567.24	-35299.7	-9399.84	17.3855	-0.269996	0.762884	0.393539
1567.25	-35299.6	-9400.14	17.3809	-0.270007	0.763339	0.40207
1567.27	-35299.6	-9400.43	17.3764	-0.27002	0.761887	0.410128
1567.29	-35299.5	-9400.72	17.3719	-0.270013	0.758566	0.417598
1567.3	-35299.5	-9401.01	17.3673	-0.269969	0.753445	0.424384
1567.32	-35299.5	-9401.3	17.3628	-0.269923	0.74687	0.4305
1567.34	-35299.4	-9401.6	17.3583	-0.269955	0.739406	0.436059
1567.35	-35299.4	-9401.89	17.3537	-0.270128	0.731564	0.441186
1567.37	-35299.3	-9402.18	17.3492	-0.27029	0.723101	0.446186
1567.39	-35299.3	-9402.47	17.3447	-0.270145	0.713265	0.451483
1567.41	-35299.2	-9402.77	17.3401	-0.269429	0.701392	0.457462
1567.42	-35299.2	-9403.06	17.3356	-0.268256	0.687806	0.464091
1567.44	-35299.1	-9403.35	17.3311	-0.266955	0.673408	0.471095
1567.46	-35299.1	-9403.64	17.3265	-0.265818	0.658999	0.478209
1567.47	-35299.1	-9403.93	17.322	-0.264775	0.644507	0.485291
1567.49	-35299	-9404.22	17.3175	-0.263579	0.629427	0.492254
1567.51	-35299	-9404.51	17.313	-0.262067	0.613403	0.49896
1567.52	-35298.9	-9404.8	17.3085	-0.260653	0.597121	0.504897
1567.54	-35298.9	-9405.1	17.3039	-0.259997	0.581705	0.5094
1567.56	-35298.9	-9405.39	17.2992	-0.260497	0.568054	0.511868
1567.58	-35298.8	-9405.68	17.2945	-0.261078	0.555777	0.512093
1567.59	-35298.8	-9405.97	17.2902	-0.260137	0.544026	0.510001
1567.61	-35298.7	-9406.26	17.2865	-0.25633	0.532167	0.505556
1567.63	-35298.7	-9406.55	17.2832	-0.249537	0.520592	0.498892
1567.64	-35298.7	-9406.84	17.28	-0.24	0.51	0.490196
1567.66	-35298.6	-9407.13	17.2767	-0.228028	0.500779	0.479766
1567.68	-35298.6	-9407.43	17.2733	-0.214182	0.49208	0.468361
1567.69	-35298.5	-9407.72	17.2698	-0.199089	0.482746	0.456852
1567.71	-35298.5	-9408.01	17.2662	-0.183329	0.472003	0.445974
1567.73	-35298.4	-9408.29	17.2628	-0.16733	0.460371	0.436004
1567.75	-35298.4	-9408.58	17.2597	-0.151491	0.44864	0.427122
1567.76	-35298.4	-9408.88	17.257	-0.135966	0.437317	0.419333
1567.78	-35298.3	-9409.17	17.2548	-0.120233	0.426111	0.412161
1567.8	-35298.3	-9409.46	17.253	-0.10365	0.414594	0.40504
1567.81	-35298.2	-9409.75	17.2516	-0.0856974	0.402701	0.397357
1567.83	-35298.2	-9410.04	17.2506	-0.0661457	0.391236	0.388379
1567.85	-35298.2	-9410.33	17.2499	-0.0448109	0.381123	0.37736
1567.86	-35298.1	-9410.62	17.2495	-0.0217491	0.372964	0.363928
1567.88	-35298.1	-9410.9	17.2496	0.00249766	0.366696	0.348471
1567.9	-35298	-9411.2	17.2502	0.0273269	0.36218	0.331468
1567.92	-35298	-9411.49	17.2513	0.0520241	0.359471	0.31336
1567.93	-35298	-9411.78	17.2526	0.0756818	0.35896	0.294529
1567.95	-35297.9	-9412.07	17.2537	0.0973827	0.361068	0.275353
1567.97	-35297.9	-9412.36	17.2547	0.11671	0.366061	0.25639
1567.98	-35297.9	-9412.65	17.2558	0.133982	0.373974	0.23847
1568	-35297.8	-9412.94	17.2574	0.149564	0.384828	0.22243
1568.02	-35297.8	-9413.23	17.2597	0.163418	0.398758	0.208675
1568.03	-35297.7	-9413.52	17.2621	0.174993	0.416051	0.197062
1568.05	-35297.7	-9413.82	17.2644	0.183724	0.436972	0.187419
1568.07	-35297.7	-9414.11	17.2665	0.189488	0.461107	0.179709
1568.09	-35297.6	-9414.4	17.2688	0.192643	0.487301	0.174041
1568.1	-35297.6	-9414.69	17.2716	0.193575	0.514385	0.170515
1568.12	-35297.5	-9414.98	17.2749	0.192797	0.541663	0.168901
1568.14	-35297.5	-9415.27	17.2785	0.190934	0.568873	0.168668
1568.15	-35297.5	-9415.56	17.2821	0.188607	0.595745	0.169279
1568.17	-35297.4	-9415.85	17.2855	0.186222	0.621622	0.170358
1568.19	-35297.4	-9416.15	17.2888	0.184022	0.645541	0.171652
1568.2	-35297.4	-9416.44	17.2922	0.182232	0.666582	0.172934
1568.22	-35297.3	-9416.73	17.2956	0.18094	0.68449	0.174265
1568.24	-35297.3	-9417.02	17.299	0.180142	0.69946	0.175896
1568.26	-35297.2	-9417.32	17.3024	0.179818	0.711692	0.178085
1568.27	-35297.2	-9417.61	17.3058	0.179831	0.721361	0.181083
1568.29	-35297.2	-9417.9	17.3092	0.179971	0.728624	0.185139
1568.31	-35297.1	-9418.19	17.3126	0.18005	0.733624	0.190525
1568.32	-35297.1	-9418.49	17.316	0.180044	0.736375	0.197693
1568.34	-35297.1	-9418.78	17.3194	0.180006	0.736829	0.207191
1568.36	-35297	-9419.07	17.3228	0.179986	0.735017	0.219454
1568.37	-35297	-9419.36	17.3262	0.179989	0.73153	0.234165
1568.39	-35297	-9419.66	17.3296	0.179999	0.727194	0.250689
1568.41	-35296.9	-9419.95	17.333	0.180004	0.722729	0.268429
1568.43	-35296.9	-9420.24	17.3364	0.180003	0.718238	0.286992
1568.44	-35296.9	-9420.53	17.3398	0.18	0.713612	0.306059
1568.46	-35296.8	-9420.83	17.3432	0.179999	0.70881	0.325229
1568.48	-35296.8	-9421.12	17.3465	0.179999	0.704136	0.343704
1568.49	-35296.8	-9421.41	17.35	0.18	0.7	0.360566
1568.51	-35296.7	-9421.7	17.3536	0.180001	0.696749	0.375074
1568.53	-35296.7	-9422	17.3571	0.180002	0.694496	0.387186
1568.54	-35296.7	-9422.29	17.3602	0.18	0.693293	0.397033
1568.56	-35296.6	-9422.58	17.3627	0.179996	0.693215	0.404749
1568.58	-35296.6	-9422.87	17.3648	0.179995	0.694415	0.410462
1568.6	-35296.6	-9423.16	17.3669	0.180001	0.697058	0.414302
1568.61	-35296.5	-9423.46	17.3692	0.180016	0.701288	0.416455
1568.63	-35296.5	-9423.76	17.3715	0.18002	0.707182	0.417272
1568.65	-35296.5	-9424.05	17.3737	0.179992	0.714807	0.417135
1568.66	-35296.4	-9424.34	17.3758	0.179939	0.724095	0.416497
1568.68	-35296.4	-9424.64	17.378	0.179929	0.73466	0.415998
1568.7	-35296.4	-9424.93	17.3807	0.180041	0.746073	0.416299
1568.71	-35296.3	-9425.23	17.3839	0.180238	0.758061	0.417874
1568.73	-35296.3	-9425.52	17.3875	0.180255	0.770674	0.420818
1568.75	-35296.3	-9425.82	17.391	0.179802	0.783998	0.425181
1568.77	-35296.2	-9426.11	17.3945	0.178794	0.798118	0.431053
1568.78	-35296.2	-9426.4	17.3978	0.177505	0.813119	0.438595
1568.8	-35296.2	-9426.69	17.4012	0.17624	0.829079	0.447967
1568.82	-35296.2	-9426.99	17.4046	0.175127	0.845885	0.45889
1568.83	-35296.1	-9427.29	17.408	0.174031	0.863141	0.470436
1568.85	-35296.1	-9427.58	17.4114	0.172805	0.880434	0.481636
1568.87	-35296.1	-9427.87	17.4147	0.171495	0.897535	0.491891
1568.88	-35296.1	-9428.16	17.4181	0.170393	0.914449	0.501064
1568.9	-35296	-9428.46	17.4217	0.169798	0.931186	0.509049
1568.92	-35296	-9428.75	17.4253	0.169731	0.947544	0.515724
1568.94	-35296	-9429.05	17.4286	0.169912	0.963091	0.520954
1568.95	-35295.9	-9429.35	17.4314	0.170058	0.977398	0.524615
1568.97	-35295.9	-9429.64	17.4337	0.17007	0.99035	0.526849
1568.99	-35295.9	-9429.94	17.4358	0.17002	1.00212	0.528042
1569	-35295.9	-9430.23	17.438	0.169983	1.01288	0.528578
1569.02	-35295.8	-9430.53	17.4403	0.169982	1.02254	0.528684
1569.04	-35295.8	-9430.83	17.4426	0.169995	1.0308	0.528461
1569.05	-35295.8	-9431.12	17.4447	0.170005	1.03741	0.528002
1569.07	-35295.8	-9431.42	17.4468	0.170005	1.04236	0.527336
1569.09	-35295.7	-9431.71	17.4492	0.170001	1.04588	0.526449
1569.11	-35295.7	-9432.01	17.4521	0.169999	1.04816	0.52534
1569.12	-35295.7	-9432.3	17.4556	0.169998	1.04945	0.524146
1569.14	-35295.7	-9432.6	17.4592	0.17	1.04996	0.523083
1569.16	-35295.6	-9432.9	17.4627	0.170001	1.04997	0.522327
1569.17	-35295.6	-9433.19	17.4661	0.170002	1.04981	0.521708
1569.19	-35295.6	-9433.49	17.4694	0.17	1.04992	0.520888
1569.21	-35295.6	-9433.78	17.4727	0.169997	1.05064	0.519547
1569.22	-35295.5	-9434.08	17.4761	0.169995	1.05184	0.517488
1569.24	-35295.5	-9434.38	17.4796	0.169999	1.05318	0.514568
1569.26	-35295.5	-9434.67	17.4832	0.170011	1.05448	0.510618
1569.28	-35295.5	-9434.97	17.4867	0.170018	1.05636	0.505318
1569.29	-35295.5	-9435.26	17.4898	0.170002	1.05974	0.498296
1569.31	-35295.4	-9435.56	17.4924	0.169958	1.06525	0.489352
1569.33	-35295.4	-9435.85	17.4946	0.169935	1.07232	0.479103
1569.34	-35295.4	-9436.15	17.4967	0.17	1.08	0.46841
1569.36	-35295.4	-9436.45	17.4989	0.170036	1.08758	0.458077
1569.38	-35295.4	-9436.75	17.5011	0.169191	1.09535	0.448685
1569.39	-35295.3	-9437.05	17.5035	0.166433	1.10386	0.44076
1569.41	-35295.3	-9437.34	17.5058	0.161114	1.1133	0.434797
1569.43	-35295.3	-9437.64	17.508	0.153888	1.1227	0.431196
1569.45	-35295.3	-9437.94	17.5103	0.14568	1.13086	0.430336
1569.46	-35295.3	-9438.23	17.5125	0.136947	1.13692	0.432334
1569.48	-35295.2	-9438.53	17.5147	0.126824	1.14108	0.43656
1569.5	-35295.2	-9438.83	17.5171	0.114214	1.1437	0.442254
1569.51	-35295.2	-9439.13	17.5196	0.098825	1.14498	0.448472
1569.53	-35295.2	-9439.42	17.5219	0.0822697	1.14473	0.453823
1569.55	-35295.2	-9439.72	17.5237	0.0664367	1.14268	0.456856
1569.56	-35295.2	-9440.01	17.525	0.0525797	1.13886	0.456294
1569.58	-35295.2	-9440.31	17.5259	0.0406691	1.13387	0.451219
1569.6	-35295.1	-9440.61	17.527	0.0305263	1.12836	0.440759
1569.62	-35295.1	-9440.91	17.5283	0.0224505	1.12276	0.42428
1569.63	-35295.1	-9441.21	17.5295	0.0175637	1.11707	0.401558
1569.65	-35295.1	-9441.51	17.5302	0.0170494	1.11127	0.372426
1569.67	-35295.1	-9441.81	17.5304	0.0210606	1.10544	0.337602
1569.68	-35295.1	-9442.11	17.5302	0.0282344	1.0998	0.299105
1569.7	-35295	-9442.4	17.5299	0.0370946	1.09458	0.25905
1569.72	-35295	-9442.7	17.5296	0.0464678	1.08987	0.219269
1569.73	-35295	-9442.99	17.5297	0.0555613	1.08553	0.181238
1569.75	-35295	-9443.29	17.5304	0.0636174	1.08143	0.1464
1569.77	-35295	-9443.59	17.5315	0.070159	1.07766	0.115894
1569.79	-35295	-9443.89	17.5328	0.0750122	1.07451	0.0905354
1569.8	-35295	-9444.19	17.5339	0.0780375	1.07228	0.0710754
1569.82	-35295	-9444.48	17.5348	0.0794813	1.07096	0.0573483
1569.84	-35295	-9444.78	17.536	0.0799477	1.07021	0.0483368
1569.85	-35294.9	-9445.07	17.5379	0.080035	1.06974	0.0430032
1569.87	-35294.9	-9445.37	17.5404	0.0800376	1.06953	0.0404894
1569.89	-35294.9	-9445.67	17.5427	0.0800089	1.06977	0.0400802
1569.9	-35294.9	-9445.97	17.5442	0.0799926	1.07064	0.0410749
1569.92	-35294.9	-9446.27	17.5452	0.079996	1.07192	0.0429077
1569.94	-35294.9	-9446.57	17.5462	0.0800009	1.07308	0.0451048
1569.96	-35294.9	-9446.87	17.5481	0.0799917	1.07368	0.0472235
1569.97	-35294.9	-9447.16	17.5505	0.0799795	1.0737	0.0491195
1569.99	-35294.9	-9447.46	17.5529	0.079991	1.07341	0.0508223
1570.01	-35294.9	-9447.76	17.5546	0.0800442	1.07304	0.0523484
1570.02	-35294.8	-9448.06	17.5556	0.080086	1.07225	0.0535917
1570.04	-35294.8	-9448.36	17.5565	0.0800274	1.07046	0.0543854
1570.06	-35294.8	-9448.66	17.5575	0.0798186	1.06719	0.0545655
1570.07	-35294.8	-9448.96	17.5586	0.0796762	1.06265	0.0539895
1570.09	-35294.8	-9449.25	17.5599	0.079929	1.05732	0.0525246
1570.11	-35294.8	-9449.55	17.5611	0.0809079	1.05158	0.0500445
1570.13	-35294.8	-9449.85	17.5622	0.082954	1.04507	0.046464
1570.14	-35294.8	-9450.15	17.5633	0.0864119	1.03719	0.0417119
1570.16	-35294.8	-9450.45	17.5642	0.0915596	1.02745	0.0357493
1570.18	-35294.8	-9450.75	17.5652	0.0983564	1.01603	0.0286909
1570.19	-35294.8	-9451.05	17.5667	0.106667	1.00333	0.0206972
1570.21	-35294.8	-9451.35	17.5687	0.116279	0.98964	0.011978
1570.23	-35294.8	-9451.64	17.5711	0.126682	0.974914	0.00294072
1570.24	-35294.8	-9451.94	17.5735	0.137285	0.959032	-0.00595808
1570.26	-35294.8	-9452.24	17.5756	0.147489	0.941917	-0.0143386
1570.28	-35294.8	-9452.54	17.5778	0.156646	0.92365	-0.0220788
1570.3	-35294.8	-9452.84	17.5803	0.164101	0.904345	-0.0291108
1570.31	-35294.8	-9453.13	17.5835	0.169548	0.884196	-0.0354323
1570.33	-35294.8	-9453.43	17.587	0.173668	0.863617	-0.0412255
1570.35	-35294.8	-9453.73	17.5906	0.177313	0.84306	-0.0467054
1570.36	-35294.8	-9454.03	17.5941	0.18121	0.822762	-0.0520925
1570.38	-35294.8	-9454.33	17.5974	0.185792	0.802442	-0.0576212
1570.4	-35294.8	-9454.63	17.6008	0.191447	0.781746	-0.0635264
1570.41	-35294.8	-9454.93	17.6042	0.198429	0.760727	-0.069852
1570.43	-35294.8	-9455.23	17.6077	0.20672	0.740258	-0.0762551
1570.45	-35294.7	-9455.53	17.611	0.216266	0.721303	-0.0823457
1570.47	-35294.7	-9455.83	17.6142	0.226696	0.704362	-0.0877041
1570.48	-35294.7	-9456.13	17.6176	0.237088	0.689128	-0.0918589
1570.5	-35294.8	-9456.43	17.6214	0.246474	0.675224	-0.094337
1570.52	-35294.8	-9456.72	17.6259	0.254267	0.662636	-0.0948418
1570.53	-35294.8	-9457.02	17.6306	0.260445	0.651894	-0.0933355
1570.55	-35294.7	-9457.32	17.6353	0.26503	0.643557	-0.0898079
1570.57	-35294.7	-9457.63	17.6398	0.268079	0.637807	-0.0844855
1570.58	-35294.7	-9457.93	17.6443	0.269692	0.634348	-0.0778929
1570.6	-35294.8	-9458.23	17.6488	0.269977	0.632859	-0.0705759
1570.62	-35294.8	-9458.53	17.6533	0.269154	0.633144	-0.0631376
1570.64	-35294.8	-9458.83	17.6578	0.267573	0.635146	-0.056243
1570.65	-35294.7	-9459.13	17.6624	0.265597	0.638807	-0.0505529
1570.67	-35294.7	-9459.43	17.667	0.263836	0.64397	-0.0465854
1570.69	-35294.7	-9459.73	17.6715	0.263125	0.650387	-0.0447262
1570.7	-35294.8	-9460.03	17.6759	0.264283	0.657793	-0.0453383
1570.72	-35294.8	-9460.33	17.6802	0.267794	0.665794	-0.0485104
1570.74	-35294.8	-9460.63	17.6849	0.273871	0.673884	-0.0541127
1570.75	-35294.8	-9460.93	17.6901	0.28267	0.681578	-0.0619884
1570.77	-35294.8	-9461.23	17.6959	0.293735	0.688629	-0.0717135
1570.79	-35294.8	-9461.53	17.7017	0.306197	0.694955	-0.0826824
1570.81	-35294.8	-9461.83	17.7072	0.319192	0.700486	-0.0942768
1570.82	-35294.8	-9462.14	17.7127	0.332008	0.705215	-0.105784
1570.84	-35294.8	-9462.44	17.7185	0.344023	0.709176	-0.116437
1570.86	-35294.8	-9462.74	17.7251	0.35462	0.712455	-0.125512
1570.87	-35294.8	-9463.04	17.732	0.363216	0.715566	-0.132654
1570.89	-35294.8	-9463.34	17.7389	0.369245	0.719239	-0.137688
1570.91	-35294.8	-9463.64	17.745	0.372316	0.724078	-0.14045
1570.92	-35294.8	-9463.94	17.7506	0.373237	0.729847	-0.140833
1570.94	-35294.8	-9464.24	17.756	0.373318	0.735953	-0.138755
1570.96	-35294.8	-9464.55	17.7616	0.373635	0.741972	-0.134198
1570.98	-35294.8	-9464.85	17.7673	0.373914	0.748421	-0.127531
1570.99	-35294.8	-9465.15	17.773	0.373404	0.756154	-0.119262
1571.01	-35294.8	-9465.45	17.7785	0.371585	0.765732	-0.109876
1571.03	-35294.8	-9465.76	17.7841	0.369036	0.776321	-0.0997729
1571.04	-35294.8	-9466.06	17.79	0.366667	0.786667	-0.0893246
1571.06	-35294.8	-9466.36	17.7965	0.365146	0.795895	-0.0788945
1571.08	-35294.8	-9466.67	17.8034	0.364189	0.804639	-0.0688083
1571.09	-35294.9	-9466.97	17.8104	0.363271	0.813911	-0.0593823
1571.11	-35294.9	-9467.27	17.8172	0.362052	0.824281	-0.0508513
1571.13	-35294.9	-9467.57	17.824	0.360804	0.834838	-0.043176
1571.15	-35294.9	-9467.88	17.8308	0.359929	0.844361	-0.0362595
1571.16	-35294.9	-9468.18	17.8378	0.359666	0.85208	-0.0299247
1571.18	-35294.9	-9468.48	17.8447	0.3598	0.858502	-0.0237681
1571.2	-35294.9	-9468.78	17.8511	0.360036	0.864356	-0.0173471
1571.21	-35294.9	-9469.09	17.8569	0.360157	0.86993	-0.0104258
1571.23	-35294.9	-9469.39	17.8624	0.360128	0.874466	-0.00326078
1571.25	-35294.9	-9469.69	17.868	0.359944	0.877055	0.00382001
1571.26	-35294.9	-9470	17.8737	0.359943	0.877238	0.0105408
1571.28	-35294.9	-9470.3	17.8794	0.361151	0.875463	0.0167316
1571.3	-35295	-9470.61	17.8849	0.36467	0.872282	0.0222335
1571.32	-35295	-9470.91	17.8902	0.371048	0.867873	0.0267404
1571.33	-35295	-9471.21	17.8958	0.37988	0.861769	0.0296932
1571.35	-35295	-9471.52	17.9025	0.390674	0.853449	0.0305153
1571.37	-35295	-9471.82	17.9103	0.403475	0.842893	0.0290222
1571.38	-35295	-9472.12	17.9185	0.419114	0.830824	0.0256064
1571.4	-35295	-9472.43	17.9266	0.438449	0.818012	0.020703
1571.42	-35295	-9472.73	17.9344	0.460991	0.804796	0.0146095
1571.43	-35295	-9473.04	17.9423	0.484558	0.790976	0.00745057
1571.45	-35295	-9473.34	17.9507	0.506904	0.776335	-0.000646489
1571.47	-35295.1	-9473.65	17.9598	0.527029	0.761204	-0.00918975
1571.49	-35295.1	-9473.96	17.969	0.545278	0.746501	-0.0172936
1571.5	-35295.1	-9474.26	17.9781	0.562028	0.73314	-0.0240722
1571.52	-35295.1	-9474.57	17.987	0.576992	0.72136	-0.029031
1571.54	-35295.1	-9474.87	17.9961	0.589273	0.710774	-0.0320372
1571.55	-35295.1	-9475.18	18.0058	0.598008	0.70101	-0.0329705
1571.57	-35295.1	-9475.49	18.0159	0.603321	0.692281	-0.0316887
1571.59	-35295.1	-9475.79	18.0263	0.606111	0.685268	-0.0280316
1571.6	-35295.2	-9476.1	18.0367	0.607277	0.6806	-0.0218806
1571.62	-35295.2	-9476.4	18.0469	0.607409	0.678062	-0.0136363
1571.64	-35295.2	-9476.71	18.057	0.606889	0.676874	-0.00405239
1571.66	-35295.2	-9477.02	18.0672	0.606067	0.676297	0.00611333
1571.67	-35295.2	-9477.32	18.0774	0.605027	0.676132	0.01613
1571.69	-35295.2	-9477.63	18.0876	0.603697	0.676493	0.0252826
1571.71	-35295.2	-9477.94	18.0978	0.602118	0.677454	0.0328919
1571.72	-35295.3	-9478.25	18.1081	0.601302	0.678729	0.0385767
1571.74	-35295.3	-9478.56	18.1182	0.602735	0.679853	0.042103
1571.76	-35295.3	-9478.86	18.1282	0.60766	0.680344	0.0432693
1571.77	-35295.3	-9479.17	18.1383	0.615619	0.679633	0.0420901
1571.79	-35295.3	-9479.47	18.1487	0.625443	0.677111	0.038671
1571.81	-35295.3	-9479.78	18.1598	0.636098	0.672301	0.0332012
1571.83	-35295.4	-9480.09	18.1712	0.647357	0.66548	0.0263492
1571.84	-35295.4	-9480.4	18.1827	0.659277	0.657189	0.0189527
1571.86	-35295.4	-9480.71	18.1939	0.671712	0.647787	0.0117526
1571.88	-35295.4	-9481.02	18.2051	0.683537	0.636761	0.00502573
1571.89	-35295.4	-9481.33	18.2167	0.693333	0.623333	-0.00108932
1571.91	-35295.4	-9481.64	18.2288	0.70007	0.607023	-0.00645231
1571.93	-35295.5	-9481.95	18.2414	0.704256	0.588524	-0.0109158
1571.94	-35295.5	-9482.26	18.2541	0.706786	0.568826	-0.0143304
1571.96	-35295.5	-9482.57	18.2666	0.708414	0.548715	-0.0166203
1571.98	-35295.5	-9482.88	18.2791	0.709439	0.528298	-0.0179558
1572	-35295.5	-9483.19	18.2915	0.710058	0.507539	-0.0185586
1572.01	-35295.5	-9483.5	18.3038	0.710399	0.48658	-0.0186067
1572.03	-35295.6	-9483.8	18.3163	0.710376	0.466059	-0.0181543
1572.05	-35295.6	-9484.11	18.3289	0.709871	0.4467	-0.0172342
1572.06	-35295.6	-9484.43	18.3416	0.708869	0.429108	-0.0158444
1572.08	-35295.6	-9484.74	18.3542	0.707618	0.413605	-0.0139013
1572.1	-35295.6	-9485.05	18.3661	0.706396	0.40047	-0.0113102
1572.11	-35295.7	-9485.37	18.3773	0.705332	0.389812	-0.00811256
1572.13	-35295.7	-9485.68	18.3885	0.704241	0.3814	-0.00462501
1572.15	-35295.7	-9485.99	18.4002	0.702903	0.374963	-0.00119475
1572.17	-35295.7	-9486.3	18.4128	0.701386	0.370332	0.00204656
1572.18	-35295.7	-9486.62	18.4254	0.700248	0.367514	0.00533843
1572.2	-35295.8	-9486.93	18.4375	0.700083	0.366532	0.00895516
1572.22	-35295.8	-9487.24	18.4487	0.700703	0.367471	0.0130711
1572.23	-35295.8	-9487.56	18.4599	0.700781	0.370502	0.0177138
1572.25	-35295.8	-9487.87	18.4716	0.698915	0.375791	0.0229037
1572.27	-35295.8	-9488.18	18.4842	0.694457	0.38312	0.0288371
1572.28	-35295.8	-9488.49	18.4968	0.687709	0.391787	0.0359316
1572.3	-35295.9	-9488.81	18.5089	0.679027	0.401078	0.0446036
1572.32	-35295.9	-9489.12	18.5202	0.668585	0.4108	0.0548593
1572.34	-35295.9	-9489.43	18.5313	0.65637	0.421323	0.0662626
1572.35	-35295.9	-9489.75	18.5428	0.642387	0.433016	0.0783569
1572.37	-35296	-9490.06	18.5544	0.627311	0.44562	0.0907157
1572.39	-35296	-9490.38	18.5657	0.61243	0.458295	0.102941
1572.4	-35296	-9490.69	18.5758	0.599023	0.470232	0.114649
1572.42	-35296	-9491.01	18.5849	0.587816	0.481448	0.125661
1572.44	-35296	-9491.32	18.5936	0.579098	0.492611	0.135967
1572.45	-35296.1	-9491.63	18.6024	0.573059	0.504363	0.145564
1572.47	-35296.1	-9491.95	18.6115	0.568811	0.516781	0.154557
1572.49	-35296.1	-9492.27	18.6206	0.564737	0.529555	0.163117
1572.51	-35296.1	-9492.58	18.6298	0.559341	0.54242	0.171473
1572.52	-35296.1	-9492.9	18.6388	0.552546	0.555644	0.180409
1572.54	-35296.2	-9493.22	18.6479	0.545099	0.569803	0.191034
1572.56	-35296.2	-9493.53	18.657	0.537477	0.585402	0.204376
1572.57	-35296.2	-9493.85	18.6661	0.527863	0.60232	0.22078
1572.59	-35296.2	-9494.16	18.6751	0.513305	0.62013	0.240253
1572.61	-35296.3	-9494.48	18.6838	0.491346	0.638475	0.262815
1572.62	-35296.3	-9494.8	18.6919	0.462973	0.657498	0.288578
1572.64	-35296.3	-9495.12	18.6992	0.430621	0.677556	0.317697
1572.66	-35296.3	-9495.44	18.7056	0.396391	0.69885	0.350119
1572.68	-35296.4	-9495.76	18.7112	0.36046	0.720699	0.384615
1572.69	-35296.4	-9496.07	18.7164	0.322323	0.742109	0.419536
1572.71	-35296.4	-9496.39	18.7212	0.282033	0.76229	0.45336
1572.73	-35296.4	-9496.7	18.7258	0.24231	0.781429	0.485154
1572.74	-35296.4	-9497.02	18.73	0.206667	0.8	0.514161
1572.76	-35296.5	-9497.34	18.7338	0.17787	0.818249	0.539674
1572.78	-35296.5	-9497.66	18.7372	0.155694	0.835497	0.561179
1572.79	-35296.5	-9497.98	18.7402	0.139167	0.850833	0.578212
1572.81	-35296.5	-9498.3	18.7426	0.127426	0.863687	0.590561
1572.83	-35296.6	-9498.61	18.7448	0.119986	0.874627	0.598865
1572.85	-35296.6	-9498.93	18.7469	0.116438	0.884458	0.603942
1572.86	-35296.6	-9499.24	18.7491	0.11616	0.893628	0.606543
1572.88	-35296.7	-9499.56	18.7514	0.117934	0.901571	0.607237
1572.9	-35296.7	-9499.88	18.7537	0.120437	0.907546	0.606558
1572.91	-35296.7	-9500.2	18.756	0.122756	0.911171	0.605
1572.93	-35296.7	-9500.52	18.7583	0.124949	0.912909	0.602959
1572.95	-35296.8	-9500.83	18.7605	0.127217	0.913351	0.600812
1572.96	-35296.8	-9501.15	18.7628	0.129617	0.91289	0.598824
1572.98	-35296.8	-9501.47	18.7651	0.131916	0.911528	0.597021
1573	-35296.9	-9501.78	18.7673	0.133849	0.909222	0.595405
1573.02	-35296.9	-9502.1	18.7696	0.13527	0.906074	0.594021
1573.03	-35296.9	-9502.42	18.7719	0.136241	0.902437	0.592998
1573.05	-35296.9	-9502.74	18.7741	0.136841	0.898685	0.592471
1573.07	-35297	-9503.06	18.7764	0.137098	0.895092	0.592512
1573.08	-35297	-9503.37	18.7787	0.136958	0.891776	0.593096
1573.1	-35297	-9503.69	18.7809	0.136365	0.888846	0.594194
1573.12	-35297.1	-9504.01	18.7832	0.135353	0.886352	0.595783
1573.13	-35297.1	-9504.33	18.7855	0.13407	0.884274	0.597848
1573.15	-35297.1	-9504.65	18.7877	0.132671	0.882587	0.600372
1573.17	-35297.2	-9504.96	18.79	0.131346	0.881274	0.603266
1573.19	-35297.2	-9505.28	18.7923	0.130318	0.880324	0.606364
1573.2	-35297.2	-9505.6	18.7945	0.129798	0.879729	0.609496
1573.22	-35297.3	-9505.92	18.7968	0.129754	0.879519	0.612543
1573.24	-35297.3	-9506.24	18.7991	0.129928	0.879757	0.615431
1573.25	-35297.3	-9506.56	18.8013	0.130062	0.880497	0.61809
1573.27	-35297.4	-9506.87	18.8036	0.130074	0.881627	0.620457
1573.29	-35297.4	-9507.19	18.8059	0.130022	0.882898	0.622475
1573.3	-35297.4	-9507.51	18.8081	0.129965	0.884077	0.624093
1573.32	-35297.5	-9507.84	18.8104	0.129942	0.88516	0.625313
1573.34	-35297.5	-9508.16	18.8127	0.129976	0.886299	0.626172
1573.36	-35297.5	-9508.49	18.8149	0.13008	0.887616	0.6267
1573.37	-35297.6	-9508.8	18.8172	0.130162	0.888928	0.626848
1573.39	-35297.6	-9509.12	18.8195	0.130065	0.889871	0.626519
1573.41	-35297.6	-9509.43	18.8217	0.129691	0.890146	0.625611
1573.42	-35297.7	-9509.75	18.824	0.129407	0.890001	0.623981
1573.44	-35297.7	-9510.07	18.8263	0.129812	0.889958	0.621464
1573.46	-35297.7	-9510.39	18.8286	0.131461	0.890476	0.617908
1573.47	-35297.8	-9510.71	18.8309	0.134598	0.891584	0.61326
1573.49	-35297.8	-9511.02	18.8331	0.139333	0.89313	0.607504
1573.51	-35297.9	-9511.34	18.8352	0.145735	0.894989	0.600654
1573.53	-35297.9	-9511.66	18.8373	0.153631	0.897193	0.592877
1573.54	-35297.9	-9511.98	18.8398	0.162763	0.89983	0.584394
1573.56	-35298	-9512.3	18.8429	0.172819	0.902947	0.575454
1573.58	-35298	-9512.61	18.8464	0.183225	0.906404	0.566431
1573.59	-35298	-9512.93	18.85	0.193333	0.91	0.557734
1573.61	-35298.1	-9513.25	18.8535	0.202554	0.913688	0.549738
1573.63	-35298.1	-9513.57	18.8568	0.210538	0.918024	0.542671
1573.64	-35298.2	-9513.89	18.8602	0.216999	0.923718	0.536721
1573.66	-35298.2	-9514.21	18.8637	0.221751	0.931128	0.532015
1573.68	-35298.2	-9514.53	18.8671	0.22495	0.939437	0.528453
1573.7	-35298.3	-9514.85	18.8704	0.226826	0.947583	0.525889
1573.71	-35298.3	-9515.16	18.8735	0.227591	0.955206	0.524185
1573.73	-35298.3	-9515.47	18.8768	0.227411	0.96393	0.523214
1573.75	-35298.4	-9515.8	18.8808	0.226447	0.975719	0.52285
1573.76	-35298.4	-9516.14	18.8856	0.224885	0.990879	0.522876
1573.78	-35298.5	-9516.45	18.891	0.222985	1.00576	0.522846
1573.8	-35298.5	-9516.73	18.8964	0.221097	1.01795	0.522413
1573.81	-35298.6	-9517.04	18.901	0.219767	1.02944	0.521542
1573.83	-35298.6	-9517.38	18.9044	0.219462	1.04159	0.520103
1573.85	-35298.6	-9517.71	18.9077	0.220435	1.05334	0.517677
1573.87	-35298.7	-9518	18.9112	0.223273	1.06385	0.513976
1573.88	-35298.7	-9518.29	18.9144	0.22917	1.07316	0.508985
1573.9	-35298.8	-9518.61	18.9176	0.238717	1.08154	0.502668
1573.92	-35298.8	-9518.95	18.9216	0.25153	1.0894	0.494918
1573.93	-35298.9	-9519.3	18.9268	0.266887	1.09656	0.485953
1573.95	-35298.9	-9519.61	18.9322	0.283658	1.10194	0.476467
1573.97	-35298.9	-9519.9	18.9373	0.29967	1.10533	0.466917
1573.98	-35299	-9520.2	18.9424	0.311602	1.10772	0.457399
1574	-35299	-9520.53	18.9474	0.319504	1.10947	0.447682
1574.02	-35299.1	-9520.87	18.9523	0.327064	1.1102	0.437206
1574.04	-35299.1	-9521.21	18.9573	0.335786	1.11011	0.42547
1574.05	-35299.2	-9521.55	18.9633	0.344704	1.10995	0.41206
1574.07	-35299.2	-9521.88	18.9701	0.35447	1.10999	0.396757
1574.09	-35299.3	-9522.17	18.977	0.367239	1.10998	0.3795
1574.1	-35299.3	-9522.45	18.9838	0.383057	1.10995	0.359796
1574.12	-35299.4	-9522.78	18.9908	0.40002	1.11016	0.336775
1574.14	-35299.4	-9523.12	18.9977	0.417219	1.1102	0.309962
1574.15	-35299.5	-9523.43	19.0041	0.43465	1.10921	0.279127
1574.17	-35299.5	-9523.71	19.0107	0.453048	1.10736	0.243075
1574.19	-35299.6	-9524.01	19.0186	0.473429	1.10549	0.199996
1574.21	-35299.6	-9524.36	19.0274	0.494262	1.10382	0.148625
1574.22	-35299.7	-9524.71	19.0361	0.51248	1.10214	0.0880043
1574.24	-35299.7	-9525.05	19.0446	0.527072	1.10041	0.0164661
1574.26	-35299.8	-9525.35	19.0533	0.538405	1.09866	-0.0676964
1574.27	-35299.8	-9525.64	19.0619	0.548237	1.09695	-0.16306
1574.29	-35299.9	-9525.95	19.07	0.558808	1.09536	-0.26668
1574.31	-35299.9	-9526.29	19.0784	0.570993	1.09367	-0.375799
1574.32	-35300	-9526.64	19.0879	0.585082	1.09169	-0.48719
1574.34	-35300	-9526.97	19.0987	0.601281	1.09011	-0.593831
1574.36	-35300.1	-9527.27	19.1105	0.619258	1.08972	-0.687897
1574.38	-35300.1	-9527.55	19.1226	0.635826	1.08998	-0.766084
1574.39	-35300.2	-9527.87	19.1343	0.64773	1.09009	-0.827542
1574.41	-35300.2	-9528.21	19.146	0.656218	1.09001	-0.8755
1574.43	-35300.3	-9528.56	19.1582	0.663504	1.08993	-0.913918
1574.44	-35300.3	-9528.89	19.17	0.67	1.09	-0.944444
1574.46	-35300.4	-9529.19	19.1804	0.675598	1.09018	-0.968034
1574.48	-35300.4	-9529.48	19.1906	0.680247	1.08996	-0.985636
1574.49	-35300.5	-9529.8	19.202	0.683946	1.08881	-0.998077
1574.51	-35300.6	-9530.14	19.214	0.686815	1.0865	-1.00577
1574.53	-35300.6	-9530.49	19.2261	0.68892	1.08312	-1.00926
1574.55	-35300.7	-9530.83	19.2381	0.69008	1.07962	-1.00975
1574.56	-35300.7	-9531.12	19.2502	0.690253	1.0765	-1.00843
1574.58	-35300.8	-9531.41	19.2621	0.689934	1.0725	-1.00607
1574.6	-35300.8	-9531.74	19.2737	0.68971	1.06649	-1.0033
1574.61	-35300.9	-9532.08	19.2854	0.690151	1.05843	-1.00065
1574.63	-35301	-9532.43	19.2974	0.691614	1.04852	-0.998628
1574.65	-35301	-9532.75	19.3095	0.693951	1.03726	-0.99774
1574.66	-35301.1	-9533.04	19.3216	0.697112	1.02523	-0.998145
1574.68	-35301.1	-9533.34	19.3335	0.70139	1.01315	-0.999287
1574.7	-35301.2	-9533.67	19.3451	0.706532	1.00144	-1.00081
1574.72	-35301.2	-9534.02	19.3568	0.711279	0.989976	-1.00284
1574.73	-35301.3	-9534.38	19.3688	0.714861	0.97825	-1.00519
1574.75	-35301.4	-9534.7	19.3809	0.717518	0.965171	-1.00712
1574.77	-35301.4	-9534.99	19.393	0.719368	0.951082	-1.00826
1574.78	-35301.5	-9535.29	19.4049	0.720219	0.938474	-1.00899
1574.8	-35301.5	-9535.62	19.4165	0.720198	0.928421	-1.00955
1574.82	-35301.6	-9535.98	19.4281	0.71986	0.920012	-1.00996
1574.83	-35301.7	-9536.33	19.4399	0.719768	0.912962	-1.01045
1574.85	-35301.7	-9536.64	19.4531	0.720443	0.907894	-1.01146
1574.87	-35301.8	-9536.93	19.4671	0.722161	0.904601	-1.01316
1574.89	-35301.9	-9537.24	19.4799	0.724914	0.901973	-1.01541
1574.9	-35301.9	-9537.57	19.4913	0.728343	0.900171	-1.01815
1574.92	-35302	-9537.93	19.5029	0.731803	0.900489	-1.02137
1574.94	-35302	-9538.28	19.515	0.735194	0.902496	-1.0248
1574.95	-35302.1	-9538.59	19.527	0.738879	0.904255	-1.02793
1574.97	-35302.2	-9538.87	19.539	0.742369	0.905834	-1.03067
1574.99	-35302.2	-9539.19	19.5517	0.744604	0.908763	-1.03323
1575	-35302.3	-9539.53	19.5652	0.746056	0.912338	-1.03538
1575.02	-35302.4	-9539.89	19.5788	0.748078	0.914524	-1.03664
1575.04	-35302.4	-9540.24	19.5926	0.749857	0.915999	-1.03703
1575.06	-35302.5	-9540.54	19.6066	0.749356	0.919	-1.0369
1575.07	-35302.6	-9540.83	19.6203	0.747186	0.922664	-1.03622
1575.09	-35302.6	-9541.15	19.6326	0.745285	0.92471	-1.03479
1575.11	-35302.7	-9541.5	19.644	0.743737	0.926136	-1.03305
1575.12	-35302.8	-9541.85	19.6557	0.741851	0.929182	-1.03167
1575.14	-35302.8	-9542.19	19.6679	0.740183	0.932827	-1.03066
1575.16	-35302.9	-9542.5	19.6798	0.739704	0.934897	-1.03008
1575.17	-35303	-9542.79	19.6919	0.739968	0.936415	-1.03212
1575.19	-35303	-9543.12	19.7047	0.740085	0.939301	-1.04015
1575.21	-35303.1	-9543.47	19.7184	0.74001	0.942929	-1.05893
1575.23	-35303.2	-9543.82	19.7324	0.739965	0.946123	-1.0935
1575.24	-35303.2	-9544.16	19.7459	0.739996	0.94974	-1.14756
1575.26	-35303.3	-9544.46	19.7583	0.740062	0.954839	-1.22295
1575.28	-35303.4	-9544.76	19.77	0.74	0.96	-1.31481
1575.29	-35303.4	-9545.09	19.7817	0.739776	0.963665	-1.41647
1575.31	-35303.5	-9545.44	19.7933	0.74	0.966667	-1.52179
1575.33	-35303.6	-9545.8	19.805	0.741271	0.970075	-1.62497
1575.34	-35303.7	-9546.14	19.8174	0.743485	0.973524	-1.72106
1575.36	-35303.7	-9546.44	19.831	0.746487	0.976682	-1.806
1575.38	-35303.8	-9546.74	19.8449	0.750543	0.980529	-1.87816
1575.4	-35303.9	-9547.07	19.8583	0.755609	0.985617	-1.93787
1575.41	-35303.9	-9547.42	19.8716	0.760527	0.990507	-1.98948
1575.43	-35304	-9547.78	19.8851	0.764323	0.9941	-2.03664
1575.45	-35304.1	-9548.12	19.8992	0.767094	0.997239	-2.07897
1575.46	-35304.2	-9548.41	19.9133	0.769046	1.00068	-2.11631
1575.48	-35304.2	-9548.71	19.9262	0.770198	1.00412	-2.15063
1575.5	-35304.3	-9549.05	19.9376	0.770482	1.0074	-2.18434
1575.51	-35304.4	-9549.4	19.9497	0.769716	1.01084	-2.22005
1575.53	-35304.5	-9549.76	19.9637	0.76802	1.01445	-2.25981
1575.55	-35304.5	-9550.09	19.9771	0.766141	1.01742	-2.30457
1575.57	-35304.6	-9550.39	19.9889	0.764469	1.01928	-2.35411
1575.58	-35304.7	-9550.7	20.0012	0.762655	1.02027	-2.4065
1575.6	-35304.7	-9551.04	20.0148	0.760803	1.02046	-2.46095
1575.62	-35304.8	-9551.4	20.0277	0.759791	1.01953	-2.5186
1575.63	-35304.9	-9551.75	20.0394	0.759828	1.01772	-2.57928
1575.65	-35305	-9552.08	20.0522	0.76007	1.01606	-2.6407
1575.67	-35305.1	-9552.38	20.0663	0.76006	1.01454	-2.70098
1575.68	-35305.1	-9552.69	20.079	0.759945	1.01186	-2.75895
1575.7	-35305.2	-9553.03	20.0903	0.759915	1.00826	-2.81404
1575.72	-35305.3	-9553.39	20.1029	0.760145	1.0057	-2.86625
1575.74	-35305.4	-9553.75	20.117	0.76026	1.00423	-2.91473
1575.75	-35305.4	-9554.08	20.1299	0.759343	1.00186	-2.95766
1575.77	-35305.5	-9554.37	20.1416	0.757474	0.998225	-2.99379
1575.79	-35305.6	-9554.69	20.1544	0.755633	0.994586	-3.02255
1575.8	-35305.7	-9555.03	20.168	0.754027	0.991319	-3.04469
1575.82	-35305.8	-9555.39	20.1805	0.752258	0.988077	-3.06193
1575.84	-35305.9	-9555.75	20.1923	0.750499	0.984625	-3.07548
1575.85	-35305.9	-9556.07	20.2052	0.749393	0.980891	-3.08609
1575.87	-35306	-9556.37	20.2192	0.749596	0.977465	-3.09467
1575.89	-35306.1	-9556.69	20.2329	0.751679	0.975252	-3.10217
1575.91	-35306.2	-9557.04	20.2461	0.755379	0.973798	-3.10913
1575.92	-35306.3	-9557.41	20.2595	0.759998	0.972004	-3.11577
1575.94	-35306.3	-9557.76	20.2733	0.76531	0.970265	-3.12182
1575.96	-35306.4	-9558.08	20.2876	0.771195	0.969676	-3.12672
1575.97	-35306.5	-9558.38	20.3011	0.776081	0.96994	-3.13024
1575.99	-35306.6	-9558.69	20.3127	0.777993	0.970155	-3.13228
1576.01	-35306.7	-9559.04	20.3238	0.777145	0.970064	-3.13222
1576.02	-35306.7	-9559.4	20.337	0.774594	0.969752	-3.12929
1576.04	-35306.8	-9559.75	20.351	0.77079	0.969866	-3.12335
1576.06	-35306.9	-9560.06	20.3634	0.765939	0.971152	-3.11455
1576.08	-35307	-9560.36	20.3752	0.760622	0.973107	-3.10288
1576.09	-35307.1	-9560.69	20.3884	0.755478	0.974865	-3.08825
1576.11	-35307.2	-9561.05	20.4018	0.750569	0.976471	-3.07085
1576.13	-35307.3	-9561.42	20.4139	0.745383	0.97821	-3.05068
1576.14	-35307.3	-9561.77	20.4259	0.737304	0.979909	-3.02662
1576.16	-35307.4	-9562.08	20.4395	0.723461	0.9814	-2.99713
1576.18	-35307.5	-9562.38	20.4533	0.703333	0.983333	-2.96078
1576.19	-35307.6	-9562.71	20.4655	0.676901	0.98634	-2.91547
1576.21	-35307.7	-9563.07	20.4767	0.643333	0.99	-2.85621
1576.23	-35307.8	-9563.44	20.4875	0.600605	0.993666	-2.77758
1576.25	-35307.9	-9563.79	20.4972	0.542717	0.99683	-2.67516
1576.26	-35307.9	-9564.09	20.5049	0.465152	0.999057	-2.54651
1576.28	-35308	-9564.4	20.5105	0.371693	1.00004	-2.3951
1576.3	-35308.1	-9564.74	20.5142	0.267505	0.999937	-2.22419
1576.31	-35308.2	-9565.1	20.517	0.156764	1.00008	-2.03307
1576.33	-35308.3	-9565.47	20.5192	0.0458012	1.0015	-1.82292
1576.35	-35308.4	-9565.81	20.52	-0.0524793	1.00376	-1.60237
1576.36	-35308.5	-9566.11	20.5186	-0.128747	1.00668	-1.38103
1576.38	-35308.6	-9566.42	20.516	-0.184944	1.0113	-1.16777
1576.4	-35308.7	-9566.76	20.513	-0.225556	1.01791	-0.968002
1576.42	-35308.8	-9567.13	20.5089	-0.256866	1.02493	-0.780375
1576.43	-35308.9	-9567.49	20.5038	-0.283511	1.03157	-0.606151
1576.45	-35308.9	-9567.82	20.4984	-0.306332	1.03903	-0.453485
1576.47	-35309	-9568.12	20.4933	-0.324766	1.04771	-0.327741
1576.48	-35309.1	-9568.43	20.4882	-0.336659	1.05623	-0.228021
1576.5	-35309.2	-9568.78	20.4833	-0.341938	1.06429	-0.15185
1576.52	-35309.3	-9569.14	20.4782	-0.343806	1.07345	-0.0953368
1576.53	-35309.4	-9569.51	20.473	-0.344103	1.08395	-0.0544133
1576.55	-35309.5	-9569.84	20.4679	-0.342304	1.09393	-0.0249516
1576.57	-35309.6	-9570.14	20.4627	-0.338729	1.1025	-0.00392365
1576.59	-35309.7	-9570.45	20.4576	-0.334965	1.11023	0.0103089
1576.6	-35309.8	-9570.8	20.4526	-0.331681	1.11705	0.0194536
1576.62	-35309.9	-9571.16	20.4477	-0.328473	1.12214	0.025364
1576.64	-35310	-9571.51	20.4427	-0.32505	1.12547	0.0292403
1576.65	-35310.1	-9571.83	20.4366	-0.321332	1.12786	0.0315597
1576.67	-35310.2	-9572.13	20.4296	-0.317817	1.12957	0.032597
1576.69	-35310.2	-9572.45	20.4227	-0.31545	1.13029	0.0324987
1576.7	-35310.3	-9572.8	20.4161	-0.313971	1.13017	0.0318259
1576.72	-35310.4	-9573.17	20.4092	-0.312232	1.12975	0.031431
1576.74	-35310.5	-9573.52	20.4022	-0.310421	1.12974	0.0315105
1576.76	-35310.6	-9573.84	20.3963	-0.309697	1.13092	0.03177
1576.77	-35310.7	-9574.13	20.3914	-0.309912	1.13282	0.0323694
1576.79	-35310.8	-9574.45	20.3865	-0.310085	1.13434	0.0337133
1576.81	-35310.9	-9574.8	20.3815	-0.310024	1.13596	0.0354661
1576.82	-35311	-9575.17	20.3764	-0.309978	1.13894	0.0369162
1576.84	-35311.1	-9575.51	20.3712	-0.309995	1.14258	0.0379295
1576.86	-35311.2	-9575.83	20.366	-0.310006	1.14542	0.0386855
1576.87	-35311.3	-9576.13	20.3609	-0.310001	1.14905	0.0391677
1576.89	-35311.4	-9576.45	20.3559	-0.309998	1.15598	0.0392955
1576.91	-35311.5	-9576.8	20.3509	-0.31	1.16505	0.0392282
1576.93	-35311.6	-9577.16	20.3458	-0.31	1.17386	0.0391953
1576.94	-35311.7	-9577.5	20.3406	-0.31	1.18232	0.0392135
1576.96	-35311.8	-9577.81	20.3354	-0.31	1.19107	0.039221
1576.98	-35311.9	-9578.11	20.3303	-0.31	1.19953	0.039216
1576.99	-35312	-9578.44	20.3253	-0.31	1.20687	0.0392143
1577.01	-35312.1	-9578.79	20.3203	-0.31	1.21301	0.0392156
1577.03	-35312.2	-9579.15	20.3152	-0.310001	1.2182	0.0392156
1577.04	-35312.3	-9579.49	20.31	-0.31	1.22333	0.0392157
1577.06	-35312.4	-9579.79	20.3048	-0.309996	1.22895	0.0392173
1577.08	-35312.5	-9580.09	20.2997	-0.310001	1.23354	0.0392154
1577.1	-35312.6	-9580.42	20.2947	-0.310017	1.23578	0.0392091
1577.11	-35312.7	-9580.77	20.2897	-0.309997	1.23671	0.0392169
1577.13	-35312.8	-9581.13	20.2846	-0.309939	1.23727	0.0392397
1577.15	-35313	-9581.46	20.2794	-0.310024	1.23645	0.0392068
1577.16	-35313	-9581.75	20.2741	-0.310231	1.23346	0.0397484
1577.18	-35313.1	-9582.06	20.2691	-0.309865	1.22921	0.0435178
1577.2	-35313.2	-9582.39	20.2644	-0.311134	1.22449	0.0541943
1577.21	-35313.4	-9582.74	20.259	-0.32343	1.21894	0.0770577
1577.23	-35313.5	-9583.1	20.2523	-0.356314	1.21231	0.117004
1577.25	-35313.6	-9583.42	20.2448	-0.417194	1.20486	0.177438
1577.27	-35313.7	-9583.72	20.2366	-0.507435	1.19662	0.258424
1577.28	-35313.8	-9584.02	20.227	-0.616814	1.18698	0.353722
1577.3	-35313.9	-9584.36	20.2158	-0.735183	1.17559	0.456631
1577.32	-35314	-9584.72	20.2026	-0.854908	1.16277	0.560985
1577.33	-35314.1	-9585.07	20.1874	-0.967014	1.14904	0.661052
1577.35	-35314.2	-9585.39	20.1705	-1.05995	1.1351	0.7518
1577.37	-35314.3	-9585.68	20.1518	-1.13096	1.12137	0.829813
1577.38	-35314.4	-9585.98	20.1314	-1.19043	1.10772	0.894035
1577.4	-35314.5	-9586.31	20.1096	-1.24442	1.09428	0.946769
1577.42	-35314.6	-9586.67	20.0876	-1.29218	1.08152	0.994253
1577.44	-35314.8	-9587.02	20.0655	-1.33359	1.06953	1.04071
1577.45	-35314.9	-9587.33	20.0422	-1.36983	1.05789	1.08753
1577.47	-35315	-9587.62	20.0179	-1.40228	1.04735	1.13707
1577.49	-35315.1	-9587.92	19.9943	-1.43252	1.03979	1.19279
1577.5	-35315.2	-9588.26	19.9712	-1.4637	1.03511	1.25762
1577.52	-35315.3	-9588.61	19.9469	-1.50027	1.03136	1.33375
1577.54	-35315.4	-9588.95	19.921	-1.54373	1.02788	1.42104
1577.55	-35315.5	-9589.25	19.894	-1.59282	1.02526	1.51706
1577.57	-35315.6	-9589.54	19.8665	-1.64664	1.02368	1.61727
1577.59	-35315.7	-9589.84	19.8386	-1.70458	1.02295	1.71591
1577.61	-35315.8	-9590.18	19.8102	-1.76509	1.02306	1.81121
1577.62	-35315.9	-9590.52	19.7808	-1.82621	1.02415	1.90396
1577.64	-35316.1	-9590.86	19.7496	-1.88809	1.02603	1.99261
1577.66	-35316.2	-9591.16	19.7162	-1.95197	1.02823	2.07411
1577.67	-35316.3	-9591.44	19.6815	-2.01556	1.02984	2.14736
1577.69	-35316.4	-9591.75	19.6469	-2.07497	1.02993	2.21249
1577.71	-35316.5	-9592.08	19.6118	-2.13055	1.0298	2.27047
1577.72	-35316.6	-9592.42	19.5748	-2.18432	1.03142	2.3225
1577.74	-35316.7	-9592.76	19.5367	-2.23495	1.03324	2.36841
1577.76	-35316.8	-9593.05	19.499	-2.27956	1.03254	2.4074
1577.78	-35316.9	-9593.33	19.4612	-2.31627	1.03026	2.43904
1577.79	-35317	-9593.63	19.4219	-2.34407	1.02817	2.46332
1577.81	-35317.1	-9593.96	19.3815	-2.36461	1.02411	2.48178
1577.83	-35317.3	-9594.3	19.3404	-2.3803	1.01533	2.49623
1577.84	-35317.4	-9594.62	19.2991	-2.39268	1.004	2.5071
1577.86	-35317.5	-9594.91	19.2577	-2.40271	0.993321	2.51452
1577.88	-35317.6	-9595.18	19.2167	-2.41	0.983333	2.51961
1577.89	-35317.7	-9595.48	19.1766	-2.41421	0.973313	2.52348
1577.91	-35317.8	-9595.81	19.1367	-2.41667	0.963333	2.52614
1577.93	-35317.9	-9596.14	19.0961	-2.4187	0.953424	2.52753
1577.95	-35318	-9596.46	19.0542	-2.42005	0.942655	2.52837
1577.96	-35318.1	-9596.74	19.0109	-2.4203	0.929973	2.52942
1577.98	-35318.2	-9597.01	18.9685	-2.41995	0.914721	2.53065
1578	-35318.4	-9597.32	18.9283	-2.41967	0.896843	2.53187
1578.01	-35318.5	-9597.64	18.8886	-2.42011	0.877743	2.53275
1578.03	-35318.6	-9597.97	18.8476	-2.42099	0.858722	2.5328
1578.05	-35318.7	-9598.27	18.806	-2.41939	0.840074	2.53113
1578.06	-35318.8	-9598.54	18.7645	-2.41337	0.821526	2.52694
1578.08	-35318.9	-9598.82	18.7239	-2.40439	0.801876	2.51984
1578.1	-35319	-9599.12	18.6841	-2.39348	0.780465	2.50993
1578.12	-35319.1	-9599.44	18.6437	-2.37982	0.757993	2.49823
1578.13	-35319.3	-9599.76	18.6024	-2.36392	0.734561	2.48553
1578.15	-35319.4	-9600.05	18.5614	-2.34944	0.708743	2.47194
1578.17	-35319.5	-9600.32	18.5217	-2.3377	0.680835	2.45718
1578.18	-35319.6	-9600.59	18.4831	-2.32531	0.654388	2.44042
1578.2	-35319.7	-9600.89	18.445	-2.30844	0.630992	2.42018
1578.22	-35319.8	-9601.21	18.4062	-2.28329	0.608914	2.39413
1578.23	-35319.9	-9601.53	18.3665	-2.24814	0.587804	2.35971
1578.25	-35320	-9601.81	18.3274	-2.2043	0.569717	2.31417
1578.27	-35320.1	-9602.07	18.2895	-2.15061	0.555783	2.25638
1578.29	-35320.2	-9602.34	18.2529	-2.08263	0.545724	2.18715
1578.3	-35320.3	-9602.64	18.2177	-1.99807	0.539046	2.10443
1578.32	-35320.5	-9602.96	18.1848	-1.89708	0.535128	2.00307
1578.34	-35320.6	-9603.26	18.154	-1.77746	0.533456	1.88154
1578.35	-35320.7	-9603.54	18.1244	-1.63473	0.533644	1.74251
1578.37	-35320.8	-9603.8	18.0968	-1.47282	0.535464	1.59128
1578.39	-35320.9	-9604.07	18.0737	-1.30337	0.538758	1.43523
1578.4	-35321	-9604.37	18.0543	-1.13467	0.542293	1.27872
1578.42	-35321.1	-9604.68	18.0358	-0.972108	0.544181	1.12391
1578.44	-35321.2	-9604.99	18.0185	-0.822009	0.5456	0.976635
1578.46	-35321.3	-9605.26	18.0054	-0.691339	0.549932	0.845345
1578.47	-35321.4	-9605.52	17.9959	-0.585658	0.557453	0.73378
1578.49	-35321.5	-9605.79	17.9872	-0.508571	0.566436	0.642211
1578.51	-35321.7	-9606.09	17.9789	-0.453687	0.576659	0.568733
1578.52	-35321.8	-9606.4	17.9716	-0.409673	0.5886	0.51028
1578.54	-35321.9	-9606.7	17.9649	-0.373721	0.600739	0.464485
1578.56	-35322	-9606.97	17.9579	-0.347567	0.610701	0.42943
1578.57	-35322.1	-9607.22	17.9511	-0.329339	0.618686	0.403516
1578.59	-35322.2	-9607.5	17.9456	-0.315626	0.625957	0.385198
1578.61	-35322.3	-9607.81	17.9408	-0.304952	0.632353	0.372277
1578.63	-35322.4	-9608.11	17.9359	-0.296699	0.637397	0.36255
1578.64	-35322.6	-9608.41	17.9306	-0.290585	0.642602	0.355712
1578.66	-35322.7	-9608.67	17.9255	-0.286393	0.649642	0.352161
1578.68	-35322.8	-9608.93	17.9203	-0.283482	0.656357	0.351782
1578.69	-35322.9	-9609.21	17.915	-0.281255	0.660182	0.354365
1578.71	-35323	-9609.51	17.9102	-0.280028	0.663117	0.360122
1578.73	-35323.1	-9609.82	17.9066	-0.280056	0.667789	0.369123
1578.74	-35323.2	-9610.11	17.9033	-0.28	0.673333	0.380174
1578.76	-35323.3	-9610.37	17.8999	-0.278569	0.678374	0.391755
1578.78	-35323.4	-9610.63	17.8965	-0.276556	0.683676	0.402552
1578.8	-35323.5	-9610.91	17.8934	-0.274893	0.690105	0.411565
1578.81	-35323.7	-9611.21	17.8897	-0.273224	0.697076	0.418666
1578.83	-35323.8	-9611.51	17.8848	-0.27127	0.703936	0.423907
1578.85	-35323.9	-9611.8	17.8794	-0.269906	0.710821	0.427324
1578.86	-35324	-9612.06	17.8741	-0.269756	0.717825	0.429202
1578.88	-35324.1	-9612.32	17.8691	-0.270036	0.72445	0.430525
1578.9	-35324.2	-9612.6	17.8641	-0.270066	0.730716	0.432299
1578.91	-35324.3	-9612.9	17.8591	-0.26999	0.738132	0.435289
1578.93	-35324.5	-9613.21	17.854	-0.269984	0.747101	0.440174
1578.95	-35324.6	-9613.49	17.8488	-0.270003	0.754904	0.447504
1578.97	-35324.7	-9613.75	17.8436	-0.270004	0.760108	0.457297
1578.98	-35324.8	-9614.01	17.8385	-0.269999	0.764798	0.46853
1579	-35324.9	-9614.29	17.8335	-0.269999	0.770045	0.480416
1579.02	-35325	-9614.59	17.8285	-0.27	0.774456	0.492792
1579.03	-35325.2	-9614.89	17.8233	-0.27	0.777681	0.50561
1579.05	-35325.3	-9615.18	17.8182	-0.27	0.781562	0.518919
1579.07	-35325.4	-9615.43	17.8131	-0.27	0.786799	0.532838
1579.08	-35325.5	-9615.69	17.8078	-0.27	0.792119	0.547564
1579.1	-35325.6	-9615.97	17.8027	-0.27	0.797029	0.562889
1579.12	-35325.7	-9616.28	17.7984	-0.27	0.802199	0.57809
1579.14	-35325.8	-9616.58	17.795	-0.27	0.807521	0.592318
1579.15	-35326	-9616.85	17.7917	-0.27	0.811854	0.604619
1579.17	-35326.1	-9617.1	17.7882	-0.27	0.815143	0.614223
1579.19	-35326.2	-9617.36	17.785	-0.27	0.818525	0.62061
1579.2	-35326.3	-9617.65	17.7818	-0.27	0.821991	0.624195
1579.22	-35326.4	-9617.95	17.7776	-0.27	0.824474	0.626216
1579.24	-35326.6	-9618.25	17.7723	-0.270001	0.826031	0.627285
1579.25	-35326.7	-9618.52	17.7669	-0.269999	0.827727	0.627416
1579.27	-35326.8	-9618.77	17.7618	-0.269998	0.829521	0.626744
1579.29	-35326.9	-9619.03	17.7568	-0.270006	0.830506	0.625545
1579.31	-35327	-9619.32	17.7518	-0.270007	0.830331	0.624414
1579.32	-35327.1	-9619.63	17.7467	-0.269978	0.82907	0.624158
1579.34	-35327.3	-9619.92	17.7415	-0.269978	0.827214	0.625538
1579.36	-35327.4	-9620.18	17.7364	-0.270088	0.82546	0.629287
1579.37	-35327.5	-9620.43	17.7312	-0.270069	0.823772	0.636179
1579.39	-35327.6	-9620.7	17.7259	-0.269644	0.821801	0.646751
1579.41	-35327.7	-9620.99	17.721	-0.269738	0.820199	0.659348
1579.42	-35327.8	-9621.29	17.7171	-0.271318	0.8199	0.671244
1579.44	-35328	-9621.58	17.7139	-0.270763	0.820056	0.679843
1579.46	-35328.1	-9621.84	17.7105	-0.262754	0.819135	0.682675
1579.48	-35328.2	-9622.09	17.7071	-0.245888	0.816982	0.677664
1579.49	-35328.3	-9622.36	17.7037	-0.220236	0.813994	0.663309
1579.51	-35328.4	-9622.65	17.7004	-0.184861	0.810444	0.64043
1579.53	-35328.6	-9622.95	17.6969	-0.139167	0.806652	0.610831
1579.54	-35328.7	-9623.23	17.6935	-0.0865422	0.803478	0.577203
1579.56	-35328.8	-9623.49	17.6909	-0.0318208	0.801612	0.542544
1579.58	-35328.9	-9623.74	17.69	0.02	0.8	0.509804
1579.59	-35329	-9624.02	17.6913	0.0649466	0.797329	0.481378
1579.61	-35329.2	-9624.31	17.6933	0.103333	0.793333	0.457516
1579.63	-35329.3	-9624.61	17.6949	0.135956	0.787766	0.438015
1579.65	-35329.4	-9624.89	17.6968	0.161246	0.779405	0.422991
1579.66	-35329.5	-9625.14	17.7	0.177904	0.767713	0.412442
1579.68	-35329.6	-9625.39	17.7038	0.1875	0.755267	0.405695
1579.7	-35329.8	-9625.67	17.7071	0.192086	0.743938	0.402011
1579.71	-35329.9	-9625.97	17.7104	0.193365	0.731775	0.400849
1579.73	-35330	-9626.26	17.7138	0.192491	0.717644	0.401605
1579.75	-35330.2	-9626.54	17.7173	0.189233	0.704609	0.403403
1579.76	-35330.3	-9626.79	17.7207	0.183954	0.694427	0.405565
1579.78	-35330.4	-9627.04	17.7241	0.178996	0.684	0.408009
1579.8	-35330.5	-9627.32	17.7275	0.175656	0.671841	0.410952
1579.82	-35330.6	-9627.61	17.7308	0.17253	0.66113	0.415049
1579.83	-35330.8	-9627.91	17.7341	0.168881	0.653019	0.421081
1579.85	-35330.9	-9628.19	17.7378	0.165968	0.643443	0.429983
1579.87	-35331	-9628.43	17.7415	0.164301	0.630982	0.441997
1579.88	-35331.1	-9628.68	17.744	0.162701	0.619804	0.456153
1579.9	-35331.3	-9628.97	17.7454	0.160828	0.611621	0.47143
1579.92	-35331.4	-9629.27	17.7477	0.159805	0.60375	0.486907
1579.93	-35331.5	-9629.56	17.7515	0.159894	0.594986	0.501362
1579.95	-35331.6	-9629.83	17.7542	0.159951	0.586794	0.513149
1579.97	-35331.7	-9630.08	17.7556	0.159787	0.579918	0.521648
1579.99	-35331.9	-9630.33	17.7581	0.160519	0.573896	0.527563
1580	-35332	-9630.61	17.7617	0.1623	0.567515	0.531408
1580.02	-35332.1	-9630.91	17.7643	0.164168	0.558918	0.53342
1580.04	-35332.3	-9631.21	17.7658	0.165826	0.548316	0.534379
1580.05	-35332.4	-9631.48	17.7681	0.16771	0.538062	0.535615
1580.07	-35332.5	-9631.72	17.7718	0.169517	0.528009	0.5374
1580.09	-35332.6	-9631.98	17.7754	0.170288	0.515789	0.539053
1580.1	-35332.8	-9632.27	17.7787	0.170121	0.502045	0.54062
1580.12	-35332.9	-9632.57	17.7819	0.169925	0.489658	0.542706
1580.14	-35333	-9632.85	17.7854	0.169973	0.477958	0.545046
1580.16	-35333.1	-9633.12	17.7892	0.170021	0.463733	0.546738
1580.17	-35333.3	-9633.37	17.7926	0.170007	0.447813	0.547709
1580.19	-35333.4	-9633.63	17.7945	0.16999	0.433478	0.54842
1580.21	-35333.5	-9633.91	17.796	0.169995	0.420534	0.548932
1580.22	-35333.7	-9634.21	17.799	0.170016	0.406972	0.549097
1580.24	-35333.8	-9634.51	17.8027	0.170012	0.393118	0.549037
1580.26	-35333.9	-9634.76	17.8048	0.169942	0.38046	0.549001
1580.27	-35334	-9635.01	17.8063	0.169966	0.368727	0.549018
1580.29	-35334.2	-9635.27	17.8093	0.170232	0.356946	0.549015
1580.31	-35334.3	-9635.57	17.8128	0.170127	0.345317	0.549015
1580.33	-35334.4	-9635.86	17.8149	0.168888	0.334459	0.549056
1580.34	-35334.6	-9636.15	17.8164	0.166908	0.32446	0.549034
1580.36	-35334.7	-9636.41	17.8194	0.16498	0.315246	0.548873
1580.38	-35334.8	-9636.65	17.8231	0.163412	0.307104	0.548991
1580.39	-35334.9	-9636.92	17.8265	0.16214	0.30022	0.549946
1580.41	-35335.1	-9637.21	17.8298	0.160165	0.293728	0.552115
1580.43	-35335.2	-9637.51	17.8334	0.156325	0.286765	0.555904
1580.44	-35335.3	-9637.8	17.8367	0.15	0.28	0.562092
1580.46	-35335.4	-9638.05	17.8387	0.140884	0.274331	0.571216
1580.48	-35335.6	-9638.3	17.8401	0.129254	0.269757	0.582391
