# Supplementary material for: Extraction of driving behavior primitives considering driver expectation and vehicle dynamics
Source: PLoS One. 2025 Dec 31;20(12):e0340123. doi: 10.1371/journal.pone.0340123 (PMC12755792; doi:10.1371/journal.pone.0340123)
Supplement: S2 File — The dataset utilized in this study is organized into two main folders, categorizing driving scenarios into straight driving and turning maneuvers. These folders contain the raw, unprocessed behavioral data. For a detailed description of the variables and format within the.xlsx files, please refer to the accompanying readme.txt file. (ZIP) [file pone.0340123.s002.zip › DataSetForPimitiveExaction-2/turning/g10_w_31.xlsx]

## Sheet: Sheet1
1597.67	-35498.6	-9949.78	15.6441	-0.24	-0.387988	0.931654
1597.68	-35498.7	-9950.01	15.6388	-0.24	-0.403638	0.93111
1597.7	-35498.8	-9950.22	15.6338	-0.24	-0.418728	0.928889
1597.72	-35498.9	-9950.43	15.6288	-0.24	-0.433443	0.924782
1597.73	-35499	-9950.68	15.6234	-0.24	-0.44761	0.918333
1597.75	-35499.2	-9950.95	15.6188	-0.24	-0.460097	0.908432
1597.77	-35499.3	-9951.21	15.6154	-0.24	-0.470516	0.8951
1597.78	-35499.4	-9951.44	15.6122	-0.24	-0.479954	0.880421
1597.8	-35499.5	-9951.64	15.6088	-0.24	-0.488656	0.865735
1597.82	-35499.6	-9951.86	15.6056	-0.24	-0.49544	0.850997
1597.84	-35499.8	-9952.11	15.6024	-0.24	-0.500405	0.836668
1597.85	-35499.9	-9952.38	15.598	-0.24	-0.505644	0.824093
1597.87	-35500	-9952.64	15.5926	-0.24	-0.511197	0.813908
1597.89	-35500.1	-9952.86	15.5881	-0.24	-0.514422	0.805763
1597.9	-35500.2	-9953.06	15.5849	-0.24	-0.515616	0.799239
1597.92	-35500.4	-9953.28	15.5818	-0.24	-0.518346	0.79393
1597.94	-35500.5	-9953.53	15.5783	-0.24	-0.523714	0.789927
1597.95	-35500.6	-9953.8	15.5749	-0.24	-0.530049	0.787838
1597.97	-35500.7	-9954.05	15.5716	-0.24	-0.536873	0.78797
1597.99	-35500.8	-9954.28	15.5674	-0.24	-0.544861	0.790351
1598.01	-35500.9	-9954.48	15.5623	-0.24	-0.55339	0.795422
1598.02	-35501.1	-9954.71	15.5568	-0.24	-0.560888	0.803905
1598.04	-35501.2	-9954.97	15.5516	-0.24	-0.567548	0.81557
1598.06	-35501.3	-9955.23	15.5475	-0.24	-0.574924	0.82941
1598.07	-35501.4	-9955.48	15.5443	-0.24	-0.583763	0.844229
1598.09	-35501.5	-9955.7	15.541	-0.24	-0.594217	0.858761
1598.11	-35501.6	-9955.91	15.5376	-0.24	-0.60621	0.872171
1598.12	-35501.8	-9956.14	15.5345	-0.24	-0.619495	0.883894
1598.14	-35501.9	-9956.4	15.531	-0.24	-0.633402	0.893507
1598.16	-35502	-9956.66	15.5263	-0.24	-0.647136	0.900717
1598.18	-35502.1	-9956.91	15.5209	-0.24	-0.660863	0.905656
1598.19	-35502.2	-9957.12	15.5159	-0.24	-0.675194	0.908624
1598.21	-35502.3	-9957.33	15.5109	-0.24	-0.690508	0.909623
1598.23	-35502.4	-9957.57	15.5056	-0.24	-0.707025	0.908491
1598.24	-35502.6	-9957.84	15.5005	-0.24	-0.724554	0.904774
1598.26	-35502.7	-9958.1	15.4967	-0.24	-0.74252	0.898013
1598.28	-35502.8	-9958.35	15.4935	-0.24	-0.759115	0.88844
1598.29	-35502.9	-9958.56	15.4903	-0.24	-0.77285	0.876389
1598.31	-35503	-9958.77	15.4869	-0.24	-0.785856	0.861538
1598.33	-35503.1	-9959.01	15.4835	-0.24	-0.800292	0.844239
1598.35	-35503.2	-9959.27	15.48	-0.24	-0.813333	0.828976
1598.36	-35503.4	-9959.5	15.4764	-0.24	-0.822251	0.819026
1598.38	-35503.5	-9959.71	15.4724	-0.24	-0.830654	0.807895
1598.4	-35503.6	-9959.94	15.4677	-0.24	-0.843428	0.787055
1598.41	-35503.7	-9960.19	15.4631	-0.24	-0.857302	0.758715
1598.43	-35503.8	-9960.45	15.4594	-0.24	-0.863929	0.731599
1598.45	-35503.9	-9960.7	15.4563	-0.24	-0.867059	0.697952
1598.46	-35504	-9960.96	15.4531	-0.24	-0.870909	0.650417
1598.48	-35504.1	-9961.2	15.4492	-0.24	-0.873597	0.59285
1598.5	-35504.2	-9961.41	15.4444	-0.24	-0.87369	0.528937
1598.52	-35504.3	-9961.62	15.439	-0.24	-0.87336	0.457298
1598.53	-35504.5	-9961.87	15.4336	-0.24	-0.873831	0.378824
1598.55	-35504.6	-9962.13	15.429	-0.24	-0.872824	0.30158
1598.57	-35504.7	-9962.39	15.4256	-0.24	-0.869309	0.232369
1598.58	-35504.8	-9962.62	15.4224	-0.24	-0.86579	0.173313
1598.6	-35504.9	-9962.83	15.419	-0.24	-0.863045	0.125043
1598.62	-35505	-9963.05	15.4157	-0.24	-0.85816	0.0865898
1598.63	-35505.1	-9963.31	15.4125	-0.24	-0.849762	0.0564304
1598.65	-35505.2	-9963.57	15.4084	-0.24	-0.839744	0.0323782
1598.67	-35505.3	-9963.83	15.4032	-0.24	-0.829462	0.0128621
1598.69	-35505.5	-9964.06	15.3977	-0.24	-0.818988	-0.00268594
1598.7	-35505.5	-9964.26	15.3926	-0.240001	-0.807655	-0.0148463
1598.72	-35505.6	-9964.49	15.3884	-0.239999	-0.794011	-0.0243018
1598.74	-35505.8	-9964.74	15.3851	-0.239998	-0.777076	-0.0312492
1598.75	-35505.9	-9965.01	15.3817	-0.240003	-0.756543	-0.035294
1598.77	-35506	-9965.26	15.3782	-0.240006	-0.732456	-0.0368251
1598.79	-35506.1	-9965.48	15.3751	-0.239986	-0.705257	-0.0371204
1598.8	-35506.2	-9965.69	15.3719	-0.239976	-0.676574	-0.0375182
1598.82	-35506.3	-9965.92	15.3674	-0.239918	-0.649031	-0.0394328
1598.84	-35506.4	-9966.18	15.3621	-0.236821	-0.623473	-0.0455122
1598.86	-35506.5	-9966.45	15.3575	-0.225122	-0.599072	-0.0594555
1598.87	-35506.6	-9966.7	15.3542	-0.20148	-0.575119	-0.0835916
1598.89	-35506.7	-9966.92	15.3519	-0.164384	-0.551029	-0.11905
1598.91	-35506.8	-9967.12	15.3504	-0.112278	-0.525949	-0.165978
1598.92	-35506.9	-9967.35	15.3496	-0.0441332	-0.499001	-0.223691
1598.94	-35507	-9967.61	15.3498	0.0336311	-0.47128	-0.289245
1598.96	-35507.1	-9967.88	15.3509	0.110165	-0.445111	-0.358162
1598.97	-35507.2	-9968.13	15.3528	0.180939	-0.42171	-0.425902
1598.99	-35507.3	-9968.35	15.3553	0.245285	-0.401509	-0.48841
1599.01	-35507.4	-9968.56	15.3589	0.30368	-0.383892	-0.545819
1599.03	-35507.5	-9968.79	15.3646	0.357243	-0.367786	-0.600109
1599.04	-35507.7	-9969.05	15.3719	0.407867	-0.352608	-0.651437
1599.06	-35507.8	-9969.32	15.3801	0.457392	-0.338122	-0.699077
1599.08	-35507.9	-9969.56	15.3889	0.504692	-0.324791	-0.742473
1599.09	-35508	-9969.78	15.3986	0.54767	-0.313331	-0.781321
1599.11	-35508.1	-9969.99	15.4088	0.585825	-0.30423	-0.816343
1599.13	-35508.2	-9970.23	15.4191	0.619271	-0.297772	-0.848336
1599.14	-35508.3	-9970.49	15.4294	0.648409	-0.293528	-0.876489
1599.16	-35508.4	-9970.76	15.4395	0.673464	-0.290939	-0.899709
1599.18	-35508.5	-9971.01	15.45	0.693333	-0.29	-0.918301
1599.2	-35508.6	-9971.22	15.4615	0.707163	-0.290826	-0.932842
1599.21	-35508.7	-9971.43	15.4733	0.716667	-0.293333	-0.943355
1599.23	-35508.8	-9971.68	15.485	0.723525	-0.297502	-0.949757
1599.25	-35508.9	-9971.95	15.4974	0.726723	-0.30377	-0.952096
1599.26	-35509	-9972.21	15.5113	0.725079	-0.312168	-0.950417
1599.28	-35509.1	-9972.46	15.5248	0.719099	-0.320994	-0.944638
1599.3	-35509.2	-9972.67	15.5366	0.709222	-0.329077	-0.934909
1599.31	-35509.3	-9972.89	15.5481	0.694684	-0.337781	-0.922117
1599.33	-35509.4	-9973.14	15.5602	0.675848	-0.348054	-0.907502
1599.35	-35509.5	-9973.41	15.572	0.656843	-0.358422	-0.892949
1599.37	-35509.7	-9973.67	15.5825	0.641525	-0.368209	-0.880478
1599.38	-35509.8	-9973.91	15.5923	0.631528	-0.379639	-0.872162
1599.4	-35509.8	-9974.12	15.602	0.627958	-0.394139	-0.869242
1599.42	-35509.9	-9974.34	15.6126	0.631501	-0.410668	-0.87125
1599.43	-35510	-9974.6	15.6246	0.641325	-0.427955	-0.877338
1599.45	-35510.2	-9974.87	15.6369	0.65365	-0.444875	-0.886301
1599.47	-35510.3	-9975.14	15.649	0.665757	-0.460608	-0.896609
1599.48	-35510.4	-9975.38	15.6608	0.677367	-0.474825	-0.906262
1599.5	-35510.5	-9975.59	15.6724	0.68785	-0.486988	-0.91411
1599.52	-35510.6	-9975.81	15.6842	0.695735	-0.496204	-0.920322
1599.54	-35510.7	-9976.08	15.6962	0.700861	-0.502913	-0.925014
1599.55	-35510.8	-9976.35	15.7083	0.705061	-0.509514	-0.928073
1599.57	-35510.9	-9976.61	15.7204	0.708761	-0.516631	-0.929735
1599.59	-35511	-9976.85	15.7322	0.710483	-0.522527	-0.930677
1599.6	-35511.1	-9977.06	15.7438	0.710273	-0.52725	-0.931242
1599.62	-35511.2	-9977.3	15.7556	0.709916	-0.532879	-0.93139
1599.64	-35511.3	-9977.56	15.7676	0.710012	-0.539912	-0.931331
1599.65	-35511.4	-9977.84	15.7798	0.709848	-0.547063	-0.931521
1599.67	-35511.5	-9978.1	15.7918	0.70973	-0.553873	-0.931616
1599.69	-35511.6	-9978.33	15.8035	0.710779	-0.560781	-0.930548
1599.71	-35511.7	-9978.55	15.8151	0.711094	-0.56907	-0.927686
1599.72	-35511.8	-9978.79	15.8271	0.706596	-0.580524	-0.922755
1599.74	-35511.9	-9979.05	15.8391	0.697219	-0.594732	-0.915201
1599.76	-35512	-9979.32	15.8509	0.685875	-0.609753	-0.904352
1599.77	-35512.1	-9979.58	15.8625	0.67238	-0.626485	-0.890788
1599.79	-35512.2	-9979.81	15.8746	0.654738	-0.647412	-0.875911
1599.81	-35512.3	-9980.03	15.8866	0.635291	-0.670332	-0.86067
1599.82	-35512.4	-9980.28	15.8976	0.618918	-0.690421	-0.845714
1599.84	-35512.5	-9980.55	15.9076	0.606074	-0.708775	-0.831935
1599.86	-35512.6	-9980.83	15.9179	0.594818	-0.729461	-0.82027
1599.88	-35512.7	-9981.09	15.9282	0.5849	-0.752505	-0.810827
1599.89	-35512.8	-9981.32	15.9382	0.576862	-0.77606	-0.803289
1599.91	-35512.9	-9981.54	15.9482	0.570852	-0.799296	-0.797243
1599.93	-35513	-9981.79	15.9586	0.566741	-0.821894	-0.792338
1599.94	-35513.1	-9982.07	15.9689	0.563678	-0.844066	-0.788941
1599.96	-35513.3	-9982.34	15.9779	0.560909	-0.865911	-0.787637
1599.98	-35513.4	-9982.6	15.9862	0.55995	-0.885626	-0.788549
1599.99	-35513.4	-9982.82	15.9945	0.562754	-0.901537	-0.791765
1600.01	-35513.5	-9983.05	16.0028	0.569489	-0.915808	-0.797995
1600.03	-35513.6	-9983.3	16.0113	0.579796	-0.931063	-0.807815
1600.05	-35513.7	-9983.58	16.02	0.593333	-0.946667	-0.820261
1600.06	-35513.8	-9983.85	16.0295	0.609503	-0.961533	-0.834069
1600.08	-35513.9	-9984.1	16.04	0.626667	-0.976667	-0.848584
1600.1	-35514	-9984.33	16.0518	0.643058	-0.993248	-0.863157
1600.11	-35514.1	-9984.56	16.0641	0.657437	-1.01107	-0.876547
1600.13	-35514.2	-9984.83	16.0761	0.668942	-1.02969	-0.887649
1600.15	-35514.3	-9985.11	16.0881	0.67753	-1.04897	-0.896321
1600.16	-35514.4	-9985.39	16.1002	0.683435	-1.06905	-0.902668
1600.18	-35514.5	-9985.64	16.1121	0.687202	-1.09061	-0.90693
1600.2	-35514.6	-9985.87	16.1237	0.689321	-1.1145	-0.909245
1600.22	-35514.7	-9986.1	16.1354	0.690031	-1.14177	-0.909464
1600.23	-35514.8	-9986.37	16.1474	0.689137	-1.17245	-0.907391
1600.25	-35514.9	-9986.65	16.1595	0.685497	-1.20403	-0.902832
1600.27	-35515	-9986.92	16.1714	0.678187	-1.23445	-0.895516
1600.28	-35515.1	-9987.17	16.1825	0.667022	-1.2633	-0.885024
1600.3	-35515.2	-9987.4	16.1929	0.652208	-1.2908	-0.871432
1600.32	-35515.3	-9987.64	16.203	0.63458	-1.31806	-0.855849
1600.33	-35515.4	-9987.91	16.2133	0.615486	-1.34562	-0.839469
1600.35	-35515.5	-9988.2	16.2236	0.597022	-1.37286	-0.823403
1600.37	-35515.6	-9988.49	16.234	0.581032	-1.39894	-0.807845
1600.39	-35515.7	-9988.74	16.2442	0.568757	-1.42288	-0.791647
1600.4	-35515.8	-9988.95	16.2543	0.556946	-1.44456	-0.773527
1600.42	-35515.9	-9989.19	16.2638	0.53691	-1.46498	-0.752122
1600.44	-35516	-9989.47	16.2724	0.50586	-1.48414	-0.72457
1600.45	-35516.1	-9989.77	16.2802	0.468614	-1.50078	-0.686274
1600.47	-35516.2	-9990.05	16.2871	0.423386	-1.51445	-0.636464
1600.49	-35516.2	-9990.29	16.293	0.361216	-1.52563	-0.578492
1600.5	-35516.3	-9990.52	16.298	0.282897	-1.534	-0.513129
1600.52	-35516.4	-9990.77	16.3021	0.198411	-1.53857	-0.438869
1600.54	-35516.5	-9991.05	16.3055	0.114071	-1.5399	-0.360244
1600.56	-35516.6	-9991.34	16.3082	0.0326409	-1.54004	-0.287077
1600.57	-35516.7	-9991.61	16.3098	-0.0406061	-1.54001	-0.223198
1600.59	-35516.8	-9991.85	16.3096	-0.0987063	-1.54002	-0.167617
1600.61	-35516.9	-9992.08	16.3076	-0.141189	-1.54004	-0.120833
1600.62	-35516.9	-9992.34	16.3048	-0.172708	-1.53987	-0.0843976
1600.64	-35517	-9992.63	16.3013	-0.197072	-1.53987	-0.0569555
1600.66	-35517.1	-9992.91	16.2965	-0.217293	-1.54069	-0.0352947
1600.67	-35517.2	-9993.18	16.2914	-0.235087	-1.54257	-0.0176378
1600.69	-35517.3	-9993.42	16.2873	-0.251213	-1.54551	-0.00311796
1600.71	-35517.4	-9993.66	16.2841	-0.264307	-1.54911	0.00856107
1600.73	-35517.5	-9993.93	16.2807	-0.272194	-1.55283	0.0173673
1600.74	-35517.6	-9994.21	16.2772	-0.276152	-1.55616	0.0232391
1600.76	-35517.7	-9994.49	16.2741	-0.278778	-1.55863	0.026222
1600.78	-35517.7	-9994.76	16.2707	-0.280015	-1.55992	0.0271824
1600.79	-35517.8	-9995	16.2661	-0.278987	-1.55966	0.0271875
1600.81	-35517.9	-9995.24	16.2606	-0.276888	-1.55715	0.0263188
1600.83	-35518	-9995.51	16.2554	-0.275345	-1.55172	0.0243779
1600.84	-35518.1	-9995.79	16.2503	-0.27349	-1.54385	0.0219286
1600.86	-35518.2	-9996.08	16.2451	-0.27012	-1.53434	0.0196444
1600.88	-35518.2	-9996.35	16.24	-0.266667	-1.52333	0.0174292
1600.9	-35518.3	-9996.58	16.2351	-0.264716	-1.51039	0.0151036
1600.91	-35518.4	-9996.82	16.23	-0.263333	-1.49333	0.0130719
1600.93	-35518.5	-9997.09	16.2246	-0.261445	-1.47063	0.0117289
1600.95	-35518.6	-9997.38	16.2198	-0.259947	-1.44516	0.0108473
1600.96	-35518.6	-9997.66	16.2162	-0.259729	-1.41951	0.0101609
1600.98	-35518.7	-9997.91	16.2131	-0.26001	-1.39157	0.00979496
1601	-35518.8	-9998.15	16.2097	-0.259997	-1.36011	0.009811
1601.01	-35518.9	-9998.4	16.2063	-0.260023	-1.33007	0.00978084
1601.03	-35518.9	-9998.67	16.2031	-0.26027	-1.30463	0.00933536
1601.05	-35519	-9998.96	16.1992	-0.259823	-1.27833	0.00856128
1601.07	-35519.1	-9999.26	16.1941	-0.258176	-1.2475	0.00754394
1601.08	-35519.2	-9999.52	16.1888	-0.256243	-1.21619	0.00617625
1601.1	-35519.3	-9999.74	16.1839	-0.254627	-1.1875	0.0045027
1601.12	-35519.3	-9999.98	16.1787	-0.252884	-1.16032	0.00293014
1601.13	-35519.4	-10000.3	16.1734	-0.250955	-1.134	0.00173743
1601.15	-35519.5	-10000.6	16.1688	-0.2498	-1.10989	0.000856543
1601.17	-35519.6	-10000.8	16.1655	-0.249786	-1.08823	0.000241063
1601.18	-35519.7	-10001.1	16.1624	-0.250052	-1.067	-4.73316e-05
1601.2	-35519.7	-10001.3	16.1589	-0.250052	-1.04385	-4.71308e-05
1601.22	-35519.8	-10001.6	16.1555	-0.249984	-1.01632	1.43408e-05
1601.24	-35519.9	-10001.9	16.1522	-0.249987	-0.984939	1.15692e-05
1601.25	-35520	-10002.1	16.1482	-0.250005	-0.954556	-4.34863e-06
1601.27	-35520	-10002.4	16.1431	-0.250004	-0.925485	-3.19635e-06
1601.29	-35520.1	-10002.7	16.1379	-0.249999	-0.892032	1.27733e-06
1601.3	-35520.2	-10002.9	16.1328	-0.249999	-0.853589	1.08037e-06
1601.32	-35520.2	-10003.2	16.1274	-0.250001	-0.816178	-9.78508e-07
1601.34	-35520.3	-10003.4	16.1222	-0.250002	-0.779354	-1.38585e-06
1601.35	-35520.4	-10003.7	16.118	-0.249997	-0.735657	2.88376e-06
1601.37	-35520.5	-10004	16.1148	-0.249995	-0.68609	4.69356e-06
1601.39	-35520.5	-10004.2	16.1116	-0.250011	-0.639467	-1.04388e-05
1601.41	-35520.6	-10004.5	16.1081	-0.250017	-0.597321	-1.57924e-05
1601.42	-35520.7	-10004.7	16.1048	-0.249953	-0.554515	4.31013e-05
1601.44	-35520.8	-10005	16.1014	-0.249941	-0.511215	5.37112e-05
1601.46	-35520.8	-10005.3	16.097	-0.250195	-0.471649	-0.000215387
1601.47	-35520.9	-10005.6	16.0919	-0.250224	-0.435724	-0.000813745
1601.49	-35521	-10005.8	16.0867	-0.249152	-0.400442	-0.00167424
1601.51	-35521	-10006.1	16.0816	-0.247238	-0.364238	-0.00284559
1601.52	-35521.1	-10006.3	16.0762	-0.245434	-0.326855	-0.00442257
1601.54	-35521.2	-10006.6	16.0711	-0.243763	-0.291045	-0.00615469
1601.56	-35521.3	-10006.9	16.0671	-0.241822	-0.260676	-0.00761643
1601.58	-35521.3	-10007.2	16.0639	-0.24018	-0.234478	-0.00859866
1601.59	-35521.4	-10007.4	16.0606	-0.2397	-0.209317	-0.00900884
1601.61	-35521.5	-10007.6	16.0572	-0.239953	-0.186772	-0.00881285
1601.63	-35521.5	-10007.9	16.054	-0.240077	-0.16986	-0.00801484
1601.64	-35521.6	-10008.2	16.0505	-0.240008	-0.157861	-0.00671528
1601.66	-35521.7	-10008.5	16.0459	-0.239979	-0.148633	-0.00508269
1601.68	-35521.8	-10008.7	16.0406	-0.239998	-0.140865	-0.00344351
1601.69	-35521.8	-10009	16.0352	-0.240005	-0.133688	-0.00212489
1601.71	-35521.9	-10009.2	16.0303	-0.24	-0.127037	-0.00113907
1601.73	-35522	-10009.5	16.0265	-0.239999	-0.121187	-0.000413118
1601.75	-35522.1	-10009.8	16.0233	-0.24	-0.116667	3.02785e-15
1601.76	-35522.1	-10010.1	16.0199	-0.24	-0.113996	6.86178e-05
1601.78	-35522.2	-10010.3	16.0165	-0.24	-0.113353	-3.43713e-06
1601.8	-35522.3	-10010.6	16.0134	-0.24	-0.114597	-1.87674e-05
1601.81	-35522.3	-10010.8	16.0098	-0.24	-0.116804	9.18982e-07
1601.83	-35522.4	-10011.1	16.0049	-0.24	-0.118926	4.9464e-06
1601.85	-35522.5	-10011.4	15.9993	-0.24	-0.120053	-5.59881e-07
1601.86	-35522.5	-10011.6	15.9939	-0.24	-0.11994	-2.14248e-06
1601.88	-35522.6	-10011.8	15.9893	-0.24	-0.120138	7.56187e-07
1601.9	-35522.7	-10012.1	15.9859	-0.24	-0.121688	4.01182e-06
1601.92	-35522.8	-10012.4	15.9828	-0.24	-0.123659	-2.22599e-06
1601.93	-35522.8	-10012.7	15.9793	-0.24	-0.125327	-1.33747e-05
1601.95	-35522.9	-10012.9	15.9759	-0.24	-0.127134	1.10863e-05
1601.97	-35523	-10013.2	15.9726	-0.24	-0.129112	4.94732e-05
1601.98	-35523	-10013.4	15.9687	-0.24	-0.130133	-4.95821e-05
1602	-35523.1	-10013.7	15.9638	-0.24	-0.129974	0.00010315
1602.02	-35523.2	-10013.9	15.9584	-0.24	-0.130207	0.00185603
1602.03	-35523.3	-10014.2	15.953	-0.24	-0.131785	0.00663098
1602.05	-35523.3	-10014.5	15.9486	-0.24	-0.134293	0.0158217
1602.07	-35523.4	-10014.8	15.9453	-0.24	-0.137484	0.0312629
1602.09	-35523.5	-10015	15.9422	-0.24	-0.141546	0.0554143
1602.1	-35523.5	-10015.3	15.9387	-0.24	-0.146592	0.0892895
1602.12	-35523.6	-10015.5	15.9353	-0.24	-0.152571	0.13168
1602.14	-35523.7	-10015.8	15.9321	-0.24	-0.159404	0.180545
1602.15	-35523.8	-10016.1	15.9279	-0.24	-0.167002	0.233002
1602.17	-35523.8	-10016.4	15.9226	-0.24	-0.175534	0.285645
1602.19	-35523.9	-10016.6	15.9171	-0.24	-0.185446	0.334674
1602.2	-35524	-10016.8	15.9121	-0.24	-0.197129	0.378562
1602.22	-35524	-10017.1	15.908	-0.24	-0.210954	0.417918
1602.24	-35524.1	-10017.4	15.9047	-0.24	-0.228143	0.453534
1602.26	-35524.2	-10017.6	15.9013	-0.239999	-0.25052	0.486288
1602.27	-35524.2	-10017.9	15.8978	-0.239999	-0.276988	0.516864
1602.29	-35524.3	-10018.1	15.8947	-0.240004	-0.304372	0.545807
1602.31	-35524.4	-10018.4	15.8914	-0.240004	-0.332694	0.573947
1602.32	-35524.4	-10018.7	15.887	-0.239986	-0.363952	0.602208
1602.34	-35524.5	-10018.9	15.8816	-0.239986	-0.397049	0.630286
1602.36	-35524.6	-10019.2	15.8763	-0.240056	-0.429188	0.657133
1602.37	-35524.6	-10019.4	15.8712	-0.240044	-0.461822	0.682613
1602.39	-35524.7	-10019.7	15.866	-0.239772	-0.498152	0.707173
1602.41	-35524.8	-10019.9	15.861	-0.239832	-0.535178	0.731627
1602.43	-35524.9	-10020.2	15.8571	-0.241048	-0.567703	0.756866
1602.44	-35524.9	-10020.5	15.8539	-0.242993	-0.597834	0.782927
1602.46	-35525	-10020.7	15.8505	-0.244767	-0.630303	0.809317
1602.48	-35525.1	-10021	15.847	-0.246452	-0.663029	0.834819
1602.49	-35525.1	-10021.2	15.8439	-0.248371	-0.692143	0.858108
1602.51	-35525.2	-10021.5	15.8405	-0.249892	-0.719941	0.878962
1602.53	-35525.3	-10021.8	15.8358	-0.250267	-0.749768	0.897456
1602.54	-35525.3	-10022.1	15.8303	-0.250014	-0.778464	0.913124
1602.56	-35525.4	-10022.3	15.8248	-0.24993	-0.801637	0.925454
1602.58	-35525.4	-10022.6	15.82	-0.25	-0.82	0.934641
1602.6	-35525.5	-10022.8	15.8164	-0.250019	-0.835634	0.94113
1602.61	-35525.6	-10023.1	15.8133	-0.25	-0.85	0.945534
1602.63	-35525.7	-10023.4	15.8099	-0.249995	-0.864063	0.94841
1602.65	-35525.7	-10023.6	15.8065	-0.25	-0.877419	0.949946
1602.66	-35525.8	-10023.9	15.8034	-0.250001	-0.88954	0.950302
1602.68	-35525.9	-10024.2	15.7997	-0.25	-0.90063	0.94985
1602.7	-35525.9	-10024.4	15.7948	-0.25	-0.911055	0.948916
1602.71	-35526	-10024.7	15.7894	-0.25	-0.921189	0.947524
1602.73	-35526	-10024.9	15.7843	-0.25	-0.931379	0.945781
1602.75	-35526.1	-10025.2	15.7791	-0.25	-0.94189	0.944204
1602.77	-35526.2	-10025.4	15.7737	-0.25	-0.953269	0.943081
1602.78	-35526.2	-10025.7	15.769	-0.25	-0.966769	0.941983
1602.8	-35526.3	-10025.9	15.7657	-0.25	-0.982992	0.940752
1602.82	-35526.3	-10026.2	15.7626	-0.25	-1.00102	0.939984
1602.83	-35526.4	-10026.5	15.7591	-0.25	-1.02073	0.940232
1602.85	-35526.5	-10026.8	15.7557	-0.25	-1.04398	0.941786
1602.87	-35526.5	-10027	15.7524	-0.25	-1.0703	0.945172
1602.88	-35526.6	-10027.2	15.7485	-0.25	-1.09482	0.951368
1602.9	-35526.6	-10027.5	15.7435	-0.25	-1.11606	0.960796
1602.92	-35526.7	-10027.8	15.738	-0.25	-1.13815	0.972994
1602.94	-35526.8	-10028.1	15.7327	-0.25	-1.16251	0.987064
1602.95	-35526.8	-10028.3	15.7284	-0.25	-1.18609	1.00158
1602.97	-35526.9	-10028.6	15.725	-0.25	-1.20811	1.01526
1602.99	-35526.9	-10028.8	15.7218	-0.25	-1.23104	1.02703
1603	-35527	-10029.1	15.7184	-0.25	-1.25479	1.03636
1603.02	-35527.1	-10029.4	15.7152	-0.25	-1.2764	1.04326
1603.04	-35527.1	-10029.6	15.7119	-0.25	-1.29508	1.04819
1603.05	-35527.2	-10029.9	15.7075	-0.25	-1.31243	1.0521
1603.07	-35527.2	-10030.1	15.7022	-0.25	-1.32801	1.05543
1603.09	-35527.3	-10030.4	15.697	-0.25	-1.33952	1.05824
1603.11	-35527.3	-10030.6	15.6921	-0.25	-1.3473	1.0609
1603.12	-35527.4	-10030.9	15.6868	-0.25	-1.3537	1.06398
1603.14	-35527.5	-10031.2	15.6816	-0.25	-1.35883	1.06744
1603.16	-35527.5	-10031.4	15.6775	-0.25	-1.36105	1.07067
1603.17	-35527.6	-10031.7	15.6743	-0.25	-1.3605	1.07339
1603.19	-35527.6	-10031.9	15.671	-0.25	-1.35839	1.0755
1603.21	-35527.7	-10032.2	15.6676	-0.25	-1.35477	1.07701
1603.22	-35527.7	-10032.5	15.6644	-0.25	-1.34913	1.07795
1603.24	-35527.8	-10032.8	15.6609	-0.25	-1.34185	1.07839
1603.26	-35527.8	-10033	15.6565	-0.25	-1.33382	1.07845
1603.28	-35527.9	-10033.3	15.6513	-0.25	-1.32537	1.07841
1603.29	-35527.9	-10033.5	15.6458	-0.25	-1.31664	1.07865
1603.31	-35528	-10033.8	15.6408	-0.25	-1.3081	1.07934
1603.33	-35528	-10034.1	15.6369	-0.25	-1.30016	1.0806
1603.34	-35528.1	-10034.3	15.6337	-0.25	-1.29123	1.08252
1603.36	-35528.1	-10034.6	15.6303	-0.25	-1.27957	1.0851
1603.38	-35528.2	-10034.8	15.6269	-0.25	-1.26733	1.08806
1603.39	-35528.2	-10035.1	15.6238	-0.25	-1.25711	1.09099
1603.41	-35528.3	-10035.3	15.6202	-0.25	-1.24729	1.09355
1603.43	-35528.3	-10035.6	15.6154	-0.25	-1.23566	1.09548
1603.45	-35528.4	-10035.9	15.61	-0.25	-1.22333	1.09695
1603.46	-35528.4	-10036.1	15.6048	-0.250001	-1.21168	1.09817
1603.48	-35528.5	-10036.4	15.5997	-0.25	-1.1992	1.09918
1603.5	-35528.5	-10036.6	15.5944	-0.249994	-1.18452	1.10009
1603.51	-35528.6	-10036.9	15.5898	-0.250001	-1.16911	1.10141
1603.53	-35528.6	-10037.2	15.5862	-0.25002	-1.15418	1.10351
1603.55	-35528.6	-10037.5	15.5829	-0.249992	-1.13794	1.10595
1603.56	-35528.7	-10037.7	15.5795	-0.249924	-1.11919	1.10826
1603.58	-35528.7	-10037.9	15.5761	-0.250047	-1.10005	1.11039
1603.6	-35528.8	-10038.2	15.573	-0.250299	-1.08195	1.11224
1603.62	-35528.8	-10038.5	15.5692	-0.249821	-1.06322	1.11343
1603.63	-35528.9	-10038.8	15.5643	-0.248181	-1.04274	1.11368
1603.65	-35528.9	-10039	15.5587	-0.246234	-1.02177	1.11309
1603.67	-35529	-10039.3	15.5533	-0.244556	-1.00121	1.11195
1603.68	-35529	-10039.5	15.5488	-0.242772	-0.980532	1.1108
1603.7	-35529	-10039.8	15.5455	-0.240899	-0.959126	1.1101
1603.72	-35529.1	-10040.1	15.5424	-0.239816	-0.936548	1.11012
1603.73	-35529.1	-10040.3	15.5389	-0.239816	-0.912658	1.11106
1603.75	-35529.2	-10040.6	15.5356	-0.240056	-0.887811	1.11301
1603.77	-35529.2	-10040.8	15.5323	-0.240045	-0.862178	1.11581
1603.79	-35529.2	-10041.1	15.5281	-0.239983	-0.835583	1.11895
1603.8	-35529.3	-10041.3	15.5228	-0.239988	-0.807529	1.12218
1603.82	-35529.3	-10041.6	15.5183	-0.240004	-0.77721	1.12565
1603.84	-35529.4	-10041.9	15.515	-0.240003	-0.745807	1.12952
1603.85	-35529.4	-10042.2	15.5117	-0.239998	-0.716924	1.13401
1603.87	-35529.5	-10042.4	15.5082	-0.239999	-0.691442	1.13909
1603.89	-35529.5	-10042.6	15.505	-0.240002	-0.667216	1.1445
1603.9	-35529.5	-10042.9	15.5018	-0.240003	-0.643763	1.14997
1603.92	-35529.6	-10043.2	15.4976	-0.239994	-0.622198	1.1553
1603.94	-35529.6	-10043.5	15.4922	-0.239991	-0.601879	1.16034
1603.96	-35529.7	-10043.7	15.4869	-0.240025	-0.580692	1.16502
1603.97	-35529.7	-10043.9	15.4818	-0.240031	-0.559865	1.16947
1603.99	-35529.7	-10044.2	15.4766	-0.239897	-0.543052	1.17386
1604.01	-35529.8	-10044.5	15.4715	-0.239881	-0.530486	1.17765
1604.02	-35529.8	-10044.8	15.4676	-0.240261	-0.520174	1.17973
1604.04	-35529.9	-10045	15.4643	-0.238348	-0.511899	1.17806
1604.06	-35529.9	-10045.3	15.4608	-0.229677	-0.506553	1.1701
1604.07	-35529.9	-10045.5	15.4573	-0.212152	-0.503748	1.15423
1604.09	-35530	-10045.8	15.4551	-0.185038	-0.502478	1.12948
1604.11	-35530	-10046	15.4537	-0.147248	-0.502906	1.09543
1604.13	-35530.1	-10046.3	15.4519	-0.0980016	-0.505574	1.05227
1604.14	-35530.1	-10046.6	15.4502	-0.040583	-0.509362	1.00261
1604.16	-35530.1	-10046.8	15.4495	0.0196664	-0.51266	0.950284
1604.18	-35530.2	-10047.1	15.4499	0.0770434	-0.516164	0.899032
1604.19	-35530.2	-10047.3	15.4511	0.126624	-0.521097	0.852164
1604.21	-35530.2	-10047.6	15.453	0.168762	-0.526164	0.81063
1604.23	-35530.3	-10047.9	15.4559	0.205535	-0.529702	0.774392
1604.24	-35530.3	-10048.1	15.4597	0.238187	-0.533087	0.742508
1604.26	-35530.4	-10048.4	15.4647	0.267865	-0.538098	0.713786
1604.28	-35530.4	-10048.6	15.47	0.296667	-0.543333	0.687364
1604.3	-35530.4	-10048.9	15.4748	0.326413	-0.547059	0.662339
1604.31	-35530.5	-10049.2	15.48	0.356667	-0.55	0.637255
1604.33	-35530.5	-10049.4	15.4866	0.38646	-0.553248	0.611014
1604.35	-35530.5	-10049.7	15.4937	0.41496	-0.556889	0.584516
1604.36	-35530.6	-10049.9	15.5004	0.441534	-0.560613	0.558864
1604.38	-35530.6	-10050.2	15.5076	0.466126	-0.563621	0.53418
1604.4	-35530.6	-10050.4	15.5158	0.489276	-0.565447	0.510217
1604.41	-35530.7	-10050.7	15.5243	0.512866	-0.566839	0.486264
1604.43	-35530.7	-10051	15.5327	0.538259	-0.568491	0.461752
1604.45	-35530.8	-10051.3	15.5417	0.564689	-0.570329	0.436732
1604.47	-35530.8	-10051.5	15.5517	0.590935	-0.572133	0.411677
1604.48	-35530.8	-10051.7	15.5626	0.615582	-0.573654	0.387803
1604.5	-35530.9	-10052	15.5742	0.637785	-0.575056	0.366006
1604.52	-35530.9	-10052.3	15.5861	0.657904	-0.577338	0.346318
1604.53	-35530.9	-10052.6	15.5982	0.67589	-0.580821	0.329118
1604.55	-35531	-10052.8	15.6102	0.690569	-0.584266	0.315692
1604.57	-35531	-10053.1	15.6223	0.701385	-0.587382	0.30666
1604.58	-35531	-10053.3	15.6342	0.709078	-0.591827	0.301314
1604.6	-35531.1	-10053.6	15.6459	0.714342	-0.598366	0.29886
1604.62	-35531.1	-10053.9	15.6574	0.717628	-0.606181	0.298577
1604.64	-35531.1	-10054.2	15.6692	0.719418	-0.61469	0.299691
1604.65	-35531.2	-10054.4	15.6823	0.720268	-0.62386	0.301353
1604.67	-35531.2	-10054.7	15.6962	0.720359	-0.634002	0.303046
1604.69	-35531.2	-10054.9	15.7092	0.719412	-0.645783	0.304681
1604.7	-35531.3	-10055.2	15.7207	0.717653	-0.659183	0.306294
1604.72	-35531.3	-10055.5	15.7322	0.715864	-0.673452	0.308024
1604.74	-35531.3	-10055.8	15.7442	0.714211	-0.688762	0.309755
1604.75	-35531.4	-10056	15.7564	0.71222	-0.706235	0.311113
1604.77	-35531.4	-10056.2	15.7685	0.710382	-0.725407	0.312172
1604.79	-35531.4	-10056.5	15.7802	0.709984	-0.744379	0.313384
1604.81	-35531.5	-10056.8	15.7918	0.710257	-0.762593	0.314535
1604.82	-35531.5	-10057.1	15.8037	0.708971	-0.780536	0.314897
1604.84	-35531.5	-10057.4	15.8158	0.706947	-0.797704	0.314203
1604.86	-35531.6	-10057.6	15.8276	0.707301	-0.812869	0.312497
1604.87	-35531.6	-10057.8	15.8393	0.711172	-0.825844	0.309054
1604.89	-35531.6	-10058.1	15.8508	0.718363	-0.837154	0.302732
1604.91	-35531.7	-10058.4	15.8629	0.729287	-0.847224	0.293797
1604.92	-35531.7	-10058.7	15.8761	0.744559	-0.856383	0.283452
1604.94	-35531.7	-10059	15.89	0.762425	-0.864791	0.272665
1604.96	-35531.8	-10059.2	15.904	0.77984	-0.87246	0.262261
1604.98	-35531.8	-10059.5	15.9176	0.794508	-0.879006	0.253068
1604.99	-35531.8	-10059.7	15.931	0.804902	-0.884084	0.245806
1605.01	-35531.8	-10060	15.9443	0.812195	-0.888999	0.240431
1605.03	-35531.9	-10060.3	15.958	0.818345	-0.895397	0.23654
1605.04	-35531.9	-10060.6	15.9717	0.822956	-0.902528	0.233461
1605.06	-35531.9	-10060.8	15.9852	0.825108	-0.909071	0.230535
1605.08	-35532	-10061.1	15.9991	0.826547	-0.916187	0.227816
1605.09	-35532	-10061.3	16.0141	0.829401	-0.925427	0.22552
1605.11	-35532	-10061.6	16.0291	0.833117	-0.936031	0.223435
1605.13	-35532	-10061.9	16.0431	0.8366	-0.94706	0.221391
1605.15	-35532.1	-10062.2	16.0567	0.84	-0.96	0.220044
1605.16	-35532.1	-10062.4	16.0705	0.843614	-0.976307	0.220064
1605.18	-35532.1	-10062.7	16.0841	0.84683	-0.994406	0.221225
1605.2	-35532.2	-10063	16.0972	0.848989	-1.01257	0.223138
1605.21	-35532.2	-10063.3	16.1109	0.850032	-1.03111	0.225653
1605.23	-35532.2	-10063.6	16.1261	0.850154	-1.0503	0.228549
1605.25	-35532.2	-10063.8	16.1418	0.849989	-1.06874	0.231216
1605.26	-35532.3	-10064.1	16.1568	0.850012	-1.08553	0.233141
1605.28	-35532.3	-10064.3	16.1718	0.849982	-1.10197	0.234304
1605.3	-35532.3	-10064.6	16.1872	0.849803	-1.11915	0.234683
1605.32	-35532.3	-10064.9	16.2027	0.850128	-1.13632	0.23399
1605.33	-35532.4	-10065.2	16.2182	0.851521	-1.15241	0.232051
1605.35	-35532.4	-10065.5	16.2336	0.854017	-1.16637	0.229064
1605.37	-35532.4	-10065.7	16.2491	0.857396	-1.17741	0.225269
1605.38	-35532.4	-10066	16.2645	0.861079	-1.18534	0.220887
1605.4	-35532.5	-10066.3	16.2797	0.864543	-1.19058	0.216355
1605.42	-35532.5	-10066.6	16.2942	0.86744	-1.19438	0.212485
1605.43	-35532.5	-10066.9	16.308	0.869411	-1.19778	0.209621
1605.45	-35532.5	-10067.1	16.3214	0.870061	-1.20126	0.20724
1605.47	-35532.5	-10067.4	16.3347	0.869832	-1.20476	0.205018
1605.49	-35532.6	-10067.6	16.348	0.870382	-1.2075	0.203034
1605.5	-35532.6	-10067.9	16.3616	0.872206	-1.20921	0.200974
1605.52	-35532.6	-10068.2	16.3762	0.873974	-1.21055	0.197914
1605.54	-35532.6	-10068.5	16.3918	0.87549	-1.21216	0.193857
1605.55	-35532.6	-10068.8	16.4072	0.878108	-1.21463	0.190004
1605.57	-35532.7	-10069	16.4221	0.881684	-1.21801	0.186789
1605.59	-35532.7	-10069.3	16.4372	0.88441	-1.22179	0.183754
1605.6	-35532.7	-10069.6	16.4527	0.885959	-1.22531	0.180885
1605.62	-35532.7	-10069.9	16.4682	0.887637	-1.22786	0.178673
1605.64	-35532.7	-10070.2	16.4836	0.889478	-1.22945	0.177077
1605.66	-35532.8	-10070.5	16.4991	0.890332	-1.23081	0.175562
1605.67	-35532.8	-10070.7	16.5146	0.890151	-1.23253	0.173858
1605.69	-35532.8	-10071	16.5297	0.889776	-1.23513	0.171919
1605.71	-35532.8	-10071.3	16.5447	0.88981	-1.23862	0.169702
1605.72	-35532.8	-10071.6	16.5599	0.890665	-1.24262	0.167168
1605.74	-35532.8	-10071.9	16.5754	0.892563	-1.24602	0.164303
1605.76	-35532.9	-10072.2	16.591	0.895548	-1.24734	0.16112
1605.77	-35532.9	-10072.4	16.6064	0.899147	-1.24689	0.157692
1605.79	-35532.9	-10072.7	16.6215	0.902657	-1.24582	0.154107
1605.81	-35532.9	-10073	16.6364	0.905921	-1.24397	0.150222
1605.83	-35532.9	-10073.3	16.6518	0.909095	-1.24051	0.145781
1605.84	-35532.9	-10073.6	16.6673	0.912628	-1.23467	0.140482
1605.86	-35532.9	-10073.9	16.6826	0.917064	-1.22587	0.134111
1605.88	-35533	-10074.1	16.6981	0.922606	-1.21474	0.127177
1605.89	-35533	-10074.4	16.7144	0.929175	-1.20223	0.120403
1605.91	-35533	-10074.7	16.7313	0.935915	-1.18839	0.114014
1605.93	-35533	-10075	16.7484	0.941802	-1.17317	0.108067
1605.94	-35533	-10075.3	16.7656	0.946437	-1.15757	0.102692
1605.96	-35533	-10075.6	16.7832	0.949879	-1.1425	0.0979743
1605.98	-35533	-10075.8	16.8	0.953333	-1.12667	0.0936819
1606	-35533.1	-10076.1	16.8154	0.957953	-1.10874	0.0894744
1606.01	-35533.1	-10076.4	16.83	0.963333	-1.09	0.0849673
1606.03	-35533.1	-10076.7	16.845	0.968729	-1.07212	0.0799405
1606.05	-35533.1	-10077	16.861	0.973596	-1.05575	0.0748762
1606.06	-35533.1	-10077.3	16.8781	0.977506	-1.04121	0.0702534
1606.08	-35533.1	-10077.5	16.8953	0.980259	-1.02862	0.0659515
1606.1	-35533.1	-10077.8	16.912	0.981975	-1.01797	0.0618919
1606.11	-35533.1	-10078.1	16.9286	0.983543	-1.00903	0.0584693
1606.13	-35533.1	-10078.4	16.9457	0.98547	-1.0016	0.0559768
1606.15	-35533.1	-10078.7	16.9631	0.986808	-0.995755	0.0541879
1606.17	-35533.1	-10079	16.9803	0.986934	-0.991681	0.0528981
1606.18	-35533.2	-10079.3	16.9973	0.986594	-0.989761	0.0521712
1606.2	-35533.2	-10079.5	17.0139	0.986484	-0.989736	0.05179
1606.22	-35533.2	-10079.9	17.0306	0.986781	-0.989999	0.0508923
1606.23	-35533.2	-10080.2	17.0478	0.987968	-0.98978	0.0488816
1606.25	-35533.2	-10080.5	17.0651	0.991251	-0.990318	0.0458571
1606.27	-35533.2	-10080.7	17.0823	0.996574	-0.992095	0.0420209
1606.28	-35533.2	-10081	17.0992	1.00158	-0.993891	0.0376109
1606.3	-35533.2	-10081.3	17.1159	1.005	-0.995353	0.0330978
1606.32	-35533.2	-10081.6	17.1326	1.00748	-0.99764	0.0292865
1606.34	-35533.2	-10081.9	17.1498	1.00936	-1.00112	0.0268192
1606.35	-35533.2	-10082.2	17.1671	1.0102	-1.00483	0.0260536
1606.37	-35533.2	-10082.5	17.1844	1.01013	-1.00825	0.0270974
1606.39	-35533.2	-10082.7	17.2012	1.00995	-1.01156	0.0297632
1606.4	-35533.2	-10083	17.2178	1.00999	-1.01489	0.0336326
1606.42	-35533.2	-10083.4	17.2346	1.00997	-1.01826	0.0380638
1606.44	-35533.2	-10083.7	17.2518	1.00993	-1.0217	0.042584
1606.45	-35533.3	-10084	17.2692	1.01018	-1.02518	0.0469178
1606.47	-35533.3	-10084.2	17.2864	1.01028	-1.02862	0.0508381
1606.49	-35533.3	-10084.5	17.3031	1.00914	-1.03192	0.0541617
1606.51	-35533.3	-10084.8	17.3197	1.00726	-1.03522	0.0568238
1606.52	-35533.3	-10085.1	17.3367	1.00627	-1.03884	0.0588325
1606.54	-35533.3	-10085.4	17.354	1.00647	-1.04233	0.0598786
1606.56	-35533.3	-10085.7	17.3709	1.00713	-1.04471	0.059444
1606.57	-35533.3	-10086	17.3875	1.00885	-1.04618	0.0575703
1606.59	-35533.3	-10086.3	17.4041	1.01297	-1.04769	0.0546823
1606.61	-35533.3	-10086.6	17.4213	1.01849	-1.04947	0.0511921
1606.62	-35533.3	-10086.9	17.4401	1.023	-1.05122	0.0475136
1606.64	-35533.3	-10087.2	17.4591	1.02608	-1.05292	0.04422
1606.66	-35533.3	-10087.5	17.4762	1.02835	-1.05469	0.0419019
1606.68	-35533.3	-10087.7	17.4926	1.02981	-1.05633	0.0405279
1606.69	-35533.3	-10088	17.5109	1.03022	-1.05745	0.0397611
1606.71	-35533.3	-10088.4	17.5301	1.03004	-1.05701	0.0392904
1606.73	-35533.3	-10088.7	17.5476	1.02994	-1.05404	0.0388338
1606.74	-35533.3	-10089	17.5646	1.02999	-1.05035	0.0382158
1606.76	-35533.3	-10089.3	17.5833	1.03002	-1.04796	0.0373119
1606.78	-35533.3	-10089.5	17.6023	1.03	-1.04375	0.0360359
1606.79	-35533.3	-10089.8	17.6194	1.02998	-1.03395	0.0343935
1606.81	-35533.3	-10090.2	17.6357	1.03	-1.02079	0.0327646
1606.83	-35533.3	-10090.5	17.6526	1.03005	-1.00708	0.0315254
1606.85	-35533.3	-10090.8	17.67	1.03	-0.99	0.0305011
1606.86	-35533.3	-10091.1	17.6874	1.02979	-0.966826	0.0294167
1606.88	-35533.3	-10091.3	17.7043	1.03004	-0.941931	0.0282525
1606.9	-35533.3	-10091.6	17.7206	1.03131	-0.919718	0.0269227
1606.91	-35533.2	-10092	17.7377	1.03348	-0.898754	0.0249059
1606.93	-35533.2	-10092.3	17.7567	1.03644	-0.87638	0.0218203
1606.95	-35533.2	-10092.6	17.7754	1.04056	-0.849924	0.0180589
1606.96	-35533.2	-10092.9	17.7926	1.04581	-0.818792	0.014103
1606.98	-35533.2	-10093.2	17.8098	1.05079	-0.78826	0.0102251
1607	-35533.2	-10093.5	17.8283	1.05443	-0.76164	0.00670752
1607.02	-35533.2	-10093.8	17.8464	1.05709	-0.73512	0.00394111
1607.03	-35533.2	-10094.1	17.8634	1.05908	-0.706711	0.00210123
1607.05	-35533.2	-10094.4	17.8809	1.06015	-0.681223	0.000811575
1607.07	-35533.2	-10094.7	17.8998	1.06024	-0.66081	-0.000300406
1607.08	-35533.2	-10095	17.9188	1.05989	-0.640279	-0.00143811
1607.1	-35533.2	-10095.3	17.9371	1.05971	-0.61682	-0.00288971
1607.12	-35533.2	-10095.6	17.9554	1.06027	-0.593249	-0.0051216
1607.13	-35533.2	-10095.9	17.9742	1.06185	-0.572034	-0.0083604
1607.15	-35533.2	-10096.3	17.9935	1.06428	-0.554081	-0.0123879
1607.17	-35533.2	-10096.5	18.0127	1.06755	-0.539883	-0.0168916
1607.19	-35533.2	-10096.8	18.0303	1.07197	-0.529542	-0.0214877
1607.2	-35533.2	-10097.1	18.0467	1.07714	-0.522717	-0.0258889
1607.22	-35533.2	-10097.5	18.0641	1.08176	-0.518561	-0.0299345
1607.24	-35533.1	-10097.8	18.0832	1.08521	-0.516677	-0.0333874
1607.25	-35533.1	-10098.1	18.1021	1.08778	-0.517267	-0.0359163
1607.27	-35533.1	-10098.3	18.1203	1.08952	-0.520509	-0.0375236
1607.29	-35533.1	-10098.6	18.1387	1.09015	-0.526497	-0.0385684
1607.3	-35533.1	-10099	18.1576	1.09003	-0.535122	-0.0391536
1607.32	-35533.1	-10099.3	18.1769	1.09011	-0.546026	-0.0390989
1607.34	-35533.1	-10099.6	18.1959	1.09022	-0.558259	-0.0384751
1607.36	-35533.1	-10099.9	18.2135	1.08926	-0.5705	-0.0375811
1607.37	-35533.1	-10100.2	18.2305	1.08735	-0.584165	-0.0364437
1607.39	-35533.1	-10100.5	18.2484	1.08557	-0.602541	-0.0349008
1607.41	-35533.1	-10100.8	18.267	1.08397	-0.625028	-0.0332098
1607.42	-35533.1	-10101.2	18.2845	1.08201	-0.648553	-0.0318718
1607.44	-35533	-10101.5	18.3015	1.08027	-0.672627	-0.0308212
1607.46	-35533	-10101.8	18.3197	1.07991	-0.698304	-0.0296582
1607.47	-35533	-10102.1	18.3389	1.08009	-0.724186	-0.0285314
1607.49	-35533	-10102.4	18.3574	1.07909	-0.747908	-0.0278383
1607.51	-35533	-10102.7	18.3757	1.07713	-0.770967	-0.0273673
1607.53	-35533	-10103	18.3944	1.07531	-0.796458	-0.0266964
1607.54	-35533	-10103.4	18.4134	1.07365	-0.824779	-0.026168
1607.56	-35533	-10103.7	18.4318	1.07176	-0.854875	-0.0263812
1607.58	-35533	-10103.9	18.4501	1.07018	-0.88488	-0.0270986
1607.59	-35533	-10104.2	18.4688	1.06966	-0.912989	-0.027785
1607.61	-35532.9	-10104.6	18.4878	1.06995	-0.940112	-0.0282775
1607.63	-35532.9	-10104.9	18.5066	1.07033	-0.96784	-0.0285386
1607.64	-35532.9	-10105.3	18.5255	1.07005	-0.995119	-0.0283532
1607.66	-35532.9	-10105.5	18.5449	1.06861	-1.02068	-0.0275131
1607.68	-35532.9	-10105.8	18.5633	1.06667	-1.04667	-0.0261438
1607.7	-35532.9	-10106.1	18.5799	1.065	-1.0751	-0.0244898
1607.71	-35532.9	-10106.5	18.5967	1.06333	-1.10333	-0.0228758
1607.73	-35532.8	-10106.8	18.6155	1.06139	-1.12847	-0.0215845
1607.75	-35532.8	-10107.1	18.6344	1.05995	-1.15131	-0.0206518
1607.76	-35532.8	-10107.4	18.6516	1.05967	-1.17291	-0.0200243
1607.78	-35532.8	-10107.7	18.6688	1.06006	-1.19208	-0.0195555
1607.8	-35532.8	-10108	18.6872	1.06036	-1.2079	-0.0190792
1607.81	-35532.8	-10108.4	18.7054	1.05988	-1.22154	-0.0184273
1607.83	-35532.8	-10108.7	18.7224	1.05828	-1.23405	-0.0174516
1607.85	-35532.7	-10109	18.7399	1.05634	-1.24517	-0.0160611
1607.87	-35532.7	-10109.3	18.7587	1.05466	-1.25444	-0.0143348
1607.88	-35532.7	-10109.6	18.7777	1.05289	-1.26142	-0.0127324
1607.9	-35532.7	-10110	18.796	1.051	-1.26641	-0.0115623
1607.92	-35532.7	-10110.3	18.8144	1.04984	-1.27121	-0.0107146
1607.93	-35532.6	-10110.6	18.8335	1.0498	-1.27661	-0.0100921
1607.95	-35532.6	-10111	18.852	1.05006	-1.28114	-0.00972532
1607.97	-35532.6	-10111.2	18.8692	1.05007	-1.28341	-0.00966124
1607.98	-35532.6	-10111.5	18.8859	1.04996	-1.28272	-0.00994614
1608	-35532.6	-10111.9	18.9025	1.04991	-1.27941	-0.0105047
1608.02	-35532.5	-10112.2	18.9192	1.05011	-1.27517	-0.0110861
1608.04	-35532.5	-10112.6	18.9362	1.05029	-1.2704	-0.0116151
1608.05	-35532.5	-10112.9	18.9543	1.04951	-1.26345	-0.0122854
1608.07	-35532.5	-10113.2	18.9733	1.0477	-1.25455	-0.0129414
1608.09	-35532.5	-10113.5	18.992	1.04585	-1.24639	-0.0129817
1608.1	-35532.4	-10113.8	19.0102	1.04425	-1.23859	-0.0123684
1608.12	-35532.4	-10114.2	19.0289	1.04242	-1.22752	-0.0116884
1608.14	-35532.4	-10114.5	19.0479	1.04057	-1.21327	-0.0111555
1608.15	-35532.4	-10114.8	19.0661	1.03972	-1.19995	-0.0105607
1608.17	-35532.3	-10115.1	19.0831	1.03987	-1.18827	-0.00996848
1608.19	-35532.3	-10115.4	19.0998	1.04009	-1.17575	-0.00969672
1608.21	-35532.3	-10115.7	19.1165	1.04005	-1.16217	-0.00974814
1608.22	-35532.3	-10116.1	19.1331	1.03994	-1.14916	-0.0098709
1608.24	-35532.2	-10116.4	19.1503	1.03994	-1.1373	-0.00986525
1608.26	-35532.2	-10116.8	19.1689	1.04016	-1.1263	-0.00958478
1608.27	-35532.2	-10117	19.188	1.04016	-1.11614	-0.0089638
1608.29	-35532.2	-10117.4	19.2055	1.0392	-1.10698	-0.00800573
1608.31	-35532.1	-10117.7	19.2218	1.03732	-1.09886	-0.00686857
1608.32	-35532.1	-10118.1	19.2386	1.03508	-1.0917	-0.00582371
1608.34	-35532.1	-10118.4	19.2559	1.03348	-1.08495	-0.00538887
1608.36	-35532.1	-10118.7	19.2731	1.0337	-1.07794	-0.00616207
1608.38	-35532	-10119	19.2903	1.03604	-1.07111	-0.00822842
1608.39	-35532	-10119.3	19.3079	1.04029	-1.06532	-0.0114158
1608.41	-35532	-10119.7	19.3265	1.04568	-1.06071	-0.0155321
1608.43	-35531.9	-10120	19.3465	1.05121	-1.05704	-0.0202738
1608.44	-35531.9	-10120.4	19.3648	1.05616	-1.05373	-0.0246284
1608.46	-35531.9	-10120.6	19.379	1.06	-1.05021	-0.0277364
1608.48	-35531.9	-10120.9	19.3954	1.06315	-1.04685	-0.0313097
1608.49	-35531.8	-10121.3	19.4188	1.06644	-1.04359	-0.0367388
1608.51	-35531.8	-10121.6	19.4357	1.0699	-1.03998	-0.0411273
1608.53	-35531.8	-10121.9	19.4533	1.07	-1.04333	-0.0457516
1608.55	-35531.7	-10122.3	19.47	1.07	-1.04333	-0.0479303
1608.56	-35531.7	-10122.6	19.49	1.07	-1.04333	-0.0490196
1608.58	-35531.7	-10122.9	19.5111	1.06999	-1.03988	-0.0490196
1608.6	-35531.6	-10123.3	19.5276	1.07003	-1.04	-0.0489943
1608.61	-35531.6	-10123.6	19.5443	1.06988	-1.04011	-0.0478277
1608.63	-35531.6	-10123.9	19.5623	1.06624	-1.04377	-0.0453862
1608.65	-35531.5	-10124.3	19.5821	1.06289	-1.0471	-0.042152
1608.66	-35531.5	-10124.6	19.5986	1.05984	-1.05016	-0.0401199
1608.68	-35531.5	-10124.9	19.6153	1.06004	-1.04995	-0.0391794
1608.7	-35531.4	-10125.3	19.6334	1.05999	-1.05005	-0.0392065
1608.72	-35531.4	-10125.6	19.6536	1.06	-1.04988	-0.0393097
1608.73	-35531.4	-10125.9	19.6733	1.06001	-1.05045	-0.0406177
1608.75	-35531.3	-10126.3	19.6907	1.05996	-1.05404	-0.0432655
1608.77	-35531.3	-10126.6	19.707	1.06015	-1.0581	-0.046251
1608.78	-35531.3	-10126.9	19.7249	1.0594	-1.06443	-0.0467737
1608.8	-35531.2	-10127.3	19.7454	1.05564	-1.06774	-0.0448878
1608.82	-35531.2	-10127.6	19.7614	1.05221	-1.07029	-0.0416795
1608.83	-35531.1	-10127.9	19.7786	1.04974	-1.06992	-0.0398615
1608.85	-35531.1	-10128.3	19.7956	1.05008	-1.07008	-0.0391292
1608.87	-35531.1	-10128.6	19.8141	1.04998	-1.06979	-0.0392366
1608.89	-35531	-10128.9	19.8339	1.05001	-1.0711	-0.0392121
1608.9	-35531	-10129.3	19.8508	1.05	-1.07471	-0.0392073
1608.92	-35531	-10129.6	19.8729	1.05	-1.07829	-0.0392516
1608.94	-35530.9	-10129.9	19.8886	1.04999	-1.08049	-0.0390267
1608.95	-35530.9	-10130.3	19.9006	1.05	-1.08	-0.0390825
1608.97	-35530.8	-10130.6	19.9255	1.04996	-1.07938	-0.0409148
1608.99	-35530.8	-10130.9	19.9376	1.05016	-1.07555	-0.0432377
1609	-35530.8	-10131.3	19.9572	1.04911	-1.07214	-0.0450061
1609.02	-35530.7	-10131.7	19.9765	1.0454	-1.06888	-0.0439803
1609.04	-35530.7	-10132	19.9936	1.04173	-1.06447	-0.0414828
1609.06	-35530.6	-10132.3	20.0102	1.03972	-1.05589	-0.0397008
1609.07	-35530.6	-10132.7	20.027	1.04007	-1.0468	-0.0391512
1609.09	-35530.6	-10133	20.0463	1.03998	-1.04017	-0.039234
1609.11	-35530.5	-10133.3	20.0644	1.04001	-1.03377	-0.0392108
1609.12	-35530.5	-10133.7	20.0833	1.04	-1.02551	-0.039217
1609.14	-35530.4	-10134	20.1027	1.04	-1.01297	-0.0392148
1609.16	-35530.4	-10134.3	20.1186	1.04	-0.999966	-0.0392177
1609.17	-35530.3	-10134.7	20.1361	1.04	-0.984166	-0.0392087
1609.19	-35530.3	-10135	20.1533	1.03999	-0.966756	-0.0392439
1609.21	-35530.3	-10135.4	20.1696	1.04002	-0.950052	-0.0391097
1609.23	-35530.2	-10135.7	20.1872	1.03993	-0.934736	-0.0398471
1609.24	-35530.2	-10136	20.2039	1.04028	-0.921536	-0.0409797
1609.26	-35530.1	-10136.4	20.2229	1.03804	-0.906493	-0.042292
1609.28	-35530.1	-10136.7	20.2417	1.03439	-0.886396	-0.0418356
1609.29	-35530	-10137	20.2585	1.03071	-0.865531	-0.0406157
1609.31	-35530	-10137.4	20.275	1.02983	-0.847977	-0.0394539
1609.33	-35529.9	-10137.8	20.2925	1.03003	-0.832986	-0.0391711
1609.34	-35529.9	-10138.1	20.3096	1.02999	-0.822144	-0.0392277
1609.36	-35529.8	-10138.4	20.3257	1.03	-0.81261	-0.0392125
1609.38	-35529.8	-10138.8	20.3461	1.03	-0.799585	-0.0392163
1609.4	-35529.7	-10139.1	20.3668	1.03	-0.780513	-0.0392154
1609.41	-35529.7	-10139.5	20.3837	1.03	-0.757645	-0.0392161
1609.43	-35529.6	-10139.8	20.4013	1.03	-0.73282	-0.0392147
