# Supplementary material for: Extraction of driving behavior primitives considering driver expectation and vehicle dynamics
Source: PLoS One. 2025 Dec 31;20(12):e0340123. doi: 10.1371/journal.pone.0340123 (PMC12755792; doi:10.1371/journal.pone.0340123)
Supplement: S2 File — The dataset utilized in this study is organized into two main folders, categorizing driving scenarios into straight driving and turning maneuvers. These folders contain the raw, unprocessed behavioral data. For a detailed description of the variables and format within the.xlsx files, please refer to the accompanying readme.txt file. (ZIP) [file pone.0340123.s002.zip › DataSetForPimitiveExaction-2/turning/g10_w_32.xlsx]

## Sheet: Sheet1
1661.43	-35342.8	-11179.1	20.0224	-2.20803	0.721208	1.80269
1661.45	-35342.7	-11179.4	19.9851	-2.24454	0.773909	1.86344
1661.47	-35342.6	-11179.7	19.9488	-2.28501	0.829403	1.92228
1661.48	-35342.5	-11180.1	19.9104	-2.34021	0.889957	1.98487
1661.5	-35342.5	-11180.3	19.8703	-2.38907	0.939453	2.04145
1661.52	-35342.4	-11180.7	19.8308	-2.43031	0.977161	2.08619
1661.53	-35342.3	-11181	19.7854	-2.46281	1.01461	2.12917
1661.55	-35342.2	-11181.3	19.7417	-2.49897	1.06942	2.16759
1661.57	-35342.1	-11181.7	19.6984	-2.53543	1.13232	2.20773
1661.59	-35342	-11182	19.6559	-2.5747	1.19659	2.24432
1661.6	-35342	-11182.3	19.6125	-2.59896	1.24721	2.27106
1661.62	-35341.9	-11182.7	19.5694	-2.61565	1.29691	2.28982
1661.64	-35341.8	-11183	19.52	-2.63333	1.35	2.30719
1661.65	-35341.7	-11183.3	19.4767	-2.64667	1.39667	2.32244
1661.67	-35341.6	-11183.6	19.4333	-2.65667	1.43667	2.33769
1661.69	-35341.6	-11183.9	19.3873	-2.67099	1.47536	2.35516
1661.7	-35341.5	-11184.2	19.3442	-2.69146	1.50892	2.376
1661.72	-35341.4	-11184.6	19.3005	-2.71815	1.5526	2.39782
1661.74	-35341.3	-11184.9	19.251	-2.7386	1.59494	2.41815
1661.76	-35341.3	-11185.2	19.2046	-2.75122	1.63405	2.43166
1661.77	-35341.2	-11185.6	19.1579	-2.76128	1.66781	2.44234
1661.79	-35341.1	-11185.8	19.1118	-2.77143	1.70564	2.45138
1661.81	-35341.1	-11186.1	19.0652	-2.77787	1.73107	2.4586
1661.82	-35341	-11186.5	19.018	-2.78415	1.7583	2.46386
1661.84	-35340.9	-11186.8	18.9687	-2.78753	1.78662	2.46804
1661.86	-35340.8	-11187.1	18.9226	-2.79026	1.81202	2.46983
1661.87	-35340.8	-11187.4	18.8751	-2.78995	1.83046	2.47065
1661.89	-35340.7	-11187.7	18.8259	-2.78995	1.84317	2.47061
1661.91	-35340.6	-11188	18.7799	-2.79025	1.85299	2.47036
1661.93	-35340.6	-11188.4	18.7322	-2.78887	1.86245	2.4667
1661.94	-35340.5	-11188.7	18.6831	-2.77838	1.86837	2.45633
1661.96	-35340.4	-11189	18.6372	-2.75949	1.86993	2.44085
1661.98	-35340.4	-11189.3	18.589	-2.74051	1.87114	2.42208
1661.99	-35340.3	-11189.6	18.5415	-2.72107	1.87367	2.40074
1662.01	-35340.2	-11189.9	18.4992	-2.69598	1.87348	2.37493
1662.03	-35340.2	-11190.2	18.4544	-2.65844	1.87218	2.33945
1662.04	-35340.1	-11190.5	18.4093	-2.61365	1.86825	2.29889
1662.06	-35340.1	-11190.8	18.3666	-2.57484	1.86543	2.25963
1662.08	-35340	-11191.2	18.3217	-2.53376	1.86024	2.21791
1662.1	-35339.9	-11191.4	18.2765	-2.48796	1.85303	2.16615
1662.11	-35339.9	-11191.7	18.2353	-2.4194	1.84648	2.10007
1662.13	-35339.8	-11192.1	18.1959	-2.32368	1.83979	2.00968
1662.15	-35339.8	-11192.3	18.1582	-2.21684	1.83116	1.91313
1662.16	-35339.7	-11192.7	18.1222	-2.12826	1.8194	1.82161
1662.18	-35339.6	-11193	18.0832	-2.03268	1.80306	1.72266
1662.2	-35339.6	-11193.2	18.05	-1.92142	1.78571	1.61393
1662.21	-35339.5	-11193.6	18.0206	-1.79858	1.76944	1.50554
1662.23	-35339.5	-11193.9	17.9915	-1.69046	1.75157	1.38925
1662.25	-35339.4	-11194.1	17.9641	-1.57499	1.73709	1.27105
1662.27	-35339.4	-11194.5	17.9403	-1.43852	1.7237	1.13287
1662.28	-35339.3	-11194.8	17.9156	-1.251	1.71257	0.959226
1662.3	-35339.3	-11195	17.8943	-1.06123	1.69996	0.779904
1662.32	-35339.2	-11195.4	17.8771	-0.889023	1.68636	0.615052
1662.33	-35339.1	-11195.7	17.8622	-0.733037	1.67293	0.467214
1662.35	-35339.1	-11195.9	17.8517	-0.625233	1.65165	0.355901
1662.37	-35339.1	-11196.3	17.8416	-0.543356	1.61769	0.273328
1662.38	-35339	-11196.6	17.8341	-0.473604	1.5714	0.205105
1662.4	-35339	-11196.8	17.8275	-0.424561	1.54242	0.156115
1662.42	-35338.9	-11197.2	17.8208	-0.390287	1.52234	0.120258
1662.44	-35338.9	-11197.5	17.8138	-0.361452	1.49863	0.0918476
1662.45	-35338.8	-11197.7	17.8069	-0.341024	1.45608	0.0707885
1662.47	-35338.8	-11198.1	17.8036	-0.324291	1.40955	0.0542383
1662.49	-35338.7	-11198.4	17.7967	-0.31	1.36	0.0413943
1662.5	-35338.7	-11198.6	17.7933	-0.303333	1.32	0.0326797
1662.52	-35338.6	-11199	17.7867	-0.296667	1.27667	0.0272331
1662.54	-35338.6	-11199.3	17.783	-0.293021	1.234	0.0214956
1662.55	-35338.5	-11199.5	17.7764	-0.286363	1.18742	0.0171421
1662.57	-35338.5	-11199.9	17.7732	-0.28313	1.14379	0.0116809
1662.59	-35338.4	-11200.1	17.7696	-0.279814	1.09055	0.00707927
1662.61	-35338.4	-11200.4	17.7664	-0.280034	1.04063	0.0028942
1662.62	-35338.3	-11200.8	17.7626	-0.280049	0.986999	0.000912275
1662.64	-35338.3	-11201	17.7559	-0.279625	0.934066	-6.79494e-05
1662.66	-35338.3	-11201.3	17.7523	-0.276053	0.880162	1.81489e-05
1662.67	-35338.2	-11201.7	17.7459	-0.272635	0.823446	-4.64308e-06
1662.69	-35338.2	-11201.9	17.7419	-0.26972	0.772308	1.53704e-06
1662.71	-35338.1	-11202.2	17.7358	-0.270075	0.730612	-4.10316e-07
1662.72	-35338.1	-11202.6	17.7318	-0.269981	0.683895	1.04087e-07
1662.74	-35338	-11202.8	17.7255	-0.270006	0.628203	-3.23147e-08
1662.76	-35338	-11203.1	17.7216	-0.269998	0.584507	8.62138e-09
1662.78	-35337.9	-11203.5	17.7153	-0.27	0.545546	-2.1657e-09
1662.79	-35337.9	-11203.7	17.7123	-0.27	0.504317	6.45726e-10
1662.81	-35337.8	-11204	17.7087	-0.27	0.456115	-1.72162e-10
1662.83	-35337.8	-11204.3	17.7057	-0.27	0.404309	4.27542e-11
1662.84	-35337.8	-11204.6	17.7005	-0.27	0.354222	-1.24001e-11
1662.86	-35337.7	-11204.9	17.6953	-0.27	0.314196	3.30731e-12
1662.88	-35337.7	-11205.2	17.6905	-0.27	0.280371	-8.23531e-13
1662.89	-35337.6	-11205.5	17.685	-0.27	0.257812	2.90579e-13
1662.91	-35337.6	-11205.8	17.6803	-0.27	0.243099	-2.88966e-13
1662.93	-35337.5	-11206.1	17.6747	-0.27	0.221478	8.28235e-13
1662.95	-35337.5	-11206.4	17.6717	-0.27	0.187384	-3.38005e-12
1662.96	-35337.5	-11206.7	17.6681	-0.27	0.152594	1.26832e-11
1662.98	-35337.4	-11207	17.6651	-0.27	0.129504	-4.46185e-11
1663	-35337.4	-11207.3	17.6592	-0.27	0.11582	1.82135e-10
1663.01	-35337.3	-11207.6	17.6549	-0.27	0.0991314	-6.83639e-10
1663.03	-35337.3	-11207.9	17.6491	-0.27	0.0764327	2.3573e-09
1663.05	-35337.2	-11208.2	17.6446	-0.27	0.0643516	-9.49241e-09
1663.06	-35337.2	-11208.5	17.639	-0.27	0.0618279	3.56031e-08
1663.08	-35337.1	-11208.8	17.6342	-0.27	0.0535456	-1.19409e-07
1663.1	-35337.1	-11209.1	17.6309	-0.27	0.0423482	4.75352e-07
1663.12	-35337.1	-11209.4	17.628	-0.27	0.0370635	-1.78172e-06
1663.13	-35337	-11209.7	17.6217	-0.27	0.0366226	5.73897e-06
1663.15	-35337	-11210	17.6155	-0.27	0.0364584	-5.22142e-05
1663.17	-35336.9	-11210.3	17.6111	-0.27	0.0364369	-4.21822e-05
1663.18	-35336.9	-11210.6	17.606	-0.27	0.0383499	0.00028463
1663.2	-35336.8	-11210.8	17.6008	-0.27	0.0424295	0.000945398
1663.22	-35336.8	-11211.1	17.5968	-0.27	0.0482003	0.00186252
1663.23	-35336.8	-11211.5	17.5937	-0.27	0.0556671	0.00309647
1663.25	-35336.7	-11211.8	17.5904	-0.27	0.0649219	0.00470091
1663.27	-35336.7	-11212.1	17.587	-0.27	0.0753924	0.00635832
1663.29	-35336.6	-11212.3	17.5839	-0.27	0.086521	0.00768442
1663.3	-35336.6	-11212.6	17.5803	-0.27	0.0991784	0.00866516
1663.32	-35336.5	-11212.9	17.5754	-0.27	0.114219	0.00938857
1663.34	-35336.5	-11213.2	17.57	-0.27	0.13	0.00980392
1663.35	-35336.5	-11213.5	17.5649	-0.27	0.144856	0.00987682
1663.37	-35336.4	-11213.8	17.56	-0.27	0.16	0.00980392
1663.39	-35336.4	-11214.1	17.5549	-0.27	0.176801	0.00978544
1663.4	-35336.3	-11214.4	17.5497	-0.27	0.194361	0.00980485
1663.42	-35336.3	-11214.7	17.5446	-0.27	0.211941	0.00980898
1663.44	-35336.2	-11215	17.5397	-0.27	0.23122	0.00980367
1663.46	-35336.2	-11215.3	17.5348	-0.27	0.253638	0.00980257
1663.47	-35336.2	-11215.6	17.5297	-0.27	0.278137	0.00980399
1663.49	-35336.1	-11215.9	17.5243	-0.27	0.304053	0.00980426
1663.51	-35336.1	-11216.1	17.5195	-0.27	0.333796	0.00980389
1663.52	-35336	-11216.4	17.5159	-0.27	0.368917	0.00980384
1663.54	-35336	-11216.8	17.5128	-0.27	0.406718	0.00980393
1663.56	-35336	-11217.1	17.5094	-0.27	0.445524	0.00980394
1663.57	-35335.9	-11217.4	17.5061	-0.27	0.48786	0.00980392
1663.59	-35335.9	-11217.6	17.5029	-0.27	0.53448	0.00980392
1663.61	-35335.8	-11217.9	17.4989	-0.27	0.580471	0.00980392
1663.63	-35335.8	-11218.2	17.4938	-0.27	0.622352	0.00980392
1663.64	-35335.8	-11218.5	17.4885	-0.27	0.661218	0.00980392
1663.66	-35335.7	-11218.8	17.4835	-0.27	0.69909	0.00980392
1663.68	-35335.7	-11219.1	17.4785	-0.27	0.738614	0.00980392
1663.69	-35335.6	-11219.4	17.4734	-0.27	0.781196	0.00980392
1663.71	-35335.6	-11219.7	17.4682	-0.27	0.825986	0.00980392
1663.73	-35335.6	-11220	17.463	-0.27	0.871137	0.00980393
1663.74	-35335.5	-11220.3	17.4579	-0.27	0.913706	0.00980391
1663.76	-35335.5	-11220.6	17.4529	-0.27	0.952275	0.00980389
1663.78	-35335.4	-11220.9	17.4479	-0.27	0.987461	0.00980397
1663.8	-35335.4	-11221.1	17.4428	-0.27	1.0201	0.00980402
1663.81	-35335.4	-11221.4	17.4374	-0.27	1.0511	0.00980373
1663.83	-35335.3	-11221.7	17.4321	-0.27	1.08042	0.00980358
1663.85	-35335.3	-11222.1	17.428	-0.269999	1.10708	0.00980472
1663.86	-35335.3	-11222.4	17.4248	-0.269999	1.13176	0.00980525
1663.88	-35335.2	-11222.6	17.4216	-0.270003	1.15659	0.00980095
1663.9	-35335.2	-11222.9	17.4181	-0.270005	1.1809	0.00979942
1663.91	-35335.2	-11223.2	17.4148	-0.269987	1.20168	0.00981622
1663.93	-35335.1	-11223.5	17.4114	-0.269984	1.21998	0.00981925
1663.95	-35335.1	-11223.8	17.4071	-0.270052	1.23978	0.00975298
1663.97	-35335.1	-11224.1	17.4019	-0.27006	1.26015	0.00974532
1663.98	-35335	-11224.4	17.3966	-0.269805	1.27718	0.0100337
1664	-35335	-11224.7	17.3915	-0.269805	1.29203	0.0106589
1664.02	-35335	-11225	17.3864	-0.270947	1.30884	0.0115402
1664.03	-35334.9	-11225.3	17.3812	-0.27288	1.32629	0.0127319
1664.05	-35334.9	-11225.6	17.3761	-0.274645	1.34037	0.0143199
1664.07	-35334.9	-11225.9	17.3712	-0.276256	1.35109	0.0159903
1664.08	-35334.8	-11226.2	17.3662	-0.278114	1.36029	0.0172965
1664.1	-35334.8	-11226.4	17.361	-0.279787	1.36862	0.0183354
1664.12	-35334.8	-11226.7	17.3555	-0.280518	1.3761	0.0195923
1664.14	-35334.7	-11227	17.3505	-0.280119	1.38264	0.0223722
1664.15	-35334.7	-11227.4	17.3468	-0.27872	1.38811	0.0281909
1664.17	-35334.7	-11227.7	17.3437	-0.27688	1.39281	0.037811
1664.19	-35334.6	-11227.9	17.3403	-0.275174	1.39698	0.0518487
1664.2	-35334.6	-11228.2	17.3369	-0.273445	1.39989	0.0716108
1664.22	-35334.6	-11228.5	17.3336	-0.271473	1.40075	0.097968
1664.24	-35334.6	-11228.8	17.33	-0.27	1.4	0.12854
1664.25	-35334.5	-11229.1	17.3253	-0.269722	1.39841	0.161008
1664.27	-35334.5	-11229.4	17.32	-0.27	1.39667	0.197168
1664.29	-35334.5	-11229.7	17.3148	-0.27007	1.39516	0.238826
1664.31	-35334.5	-11229.9	17.3097	-0.269997	1.39319	0.283717
1664.32	-35334.4	-11230.3	17.3045	-0.269982	1.39009	0.328999
1664.34	-35334.4	-11230.6	17.2994	-0.270002	1.38618	0.373323
1664.36	-35334.4	-11230.9	17.2944	-0.270005	1.38168	0.415542
1664.37	-35334.4	-11231.2	17.2894	-0.27	1.37589	0.454207
1664.39	-35334.3	-11231.4	17.2843	-0.269999	1.36812	0.488278
1664.41	-35334.3	-11231.7	17.2791	-0.27	1.35805	0.518031
1664.42	-35334.3	-11232	17.274	-0.27	1.34604	0.544092
1664.44	-35334.3	-11232.3	17.2688	-0.27	1.3339	0.56737
1664.46	-35334.2	-11232.6	17.2635	-0.27	1.32249	0.589069
1664.48	-35334.2	-11232.9	17.2591	-0.27	1.31031	0.610903
1664.49	-35334.2	-11233.2	17.2556	-0.27	1.29659	0.633557
1664.51	-35334.2	-11233.5	17.2523	-0.27	1.28261	0.655528
1664.53	-35334.2	-11233.8	17.2488	-0.27	1.26901	0.675576
1664.54	-35334.1	-11234.1	17.2456	-0.27	1.25491	0.693377
1664.56	-35334.1	-11234.4	17.2424	-0.27	1.23992	0.708903
1664.58	-35334.1	-11234.7	17.2384	-0.27	1.22458	0.722437
1664.59	-35334.1	-11234.9	17.2332	-0.27	1.20917	0.734693
1664.61	-35334.1	-11235.2	17.2278	-0.27	1.19351	0.746961
1664.63	-35334.1	-11235.5	17.2227	-0.27	1.17791	0.759874
1664.65	-35334	-11235.8	17.2176	-0.27	1.1633	0.773176
1664.66	-35334	-11236.1	17.2126	-0.27	1.14999	0.786766
1664.68	-35334	-11236.4	17.2076	-0.27	1.13757	0.800751
1664.7	-35334	-11236.7	17.2025	-0.27	1.1256	0.814862
1664.71	-35334	-11237	17.1971	-0.27	1.11366	0.828412
1664.73	-35333.9	-11237.3	17.1919	-0.27	1.10162	0.84074
1664.75	-35333.9	-11237.6	17.1878	-0.27	1.08963	0.851281
1664.76	-35333.9	-11237.9	17.1846	-0.27	1.07796	0.860324
1664.78	-35333.9	-11238.2	17.1814	-0.27	1.06696	0.868768
1664.8	-35333.9	-11238.4	17.1779	-0.27	1.05676	0.876603
1664.82	-35333.9	-11238.7	17.1746	-0.27	1.04731	0.883149
1664.83	-35333.9	-11239	17.1712	-0.27	1.03888	0.888523
1664.85	-35333.8	-11239.4	17.1668	-0.27	1.03183	0.893338
1664.87	-35333.8	-11239.6	17.1616	-0.27	1.02535	0.897598
1664.88	-35333.8	-11239.9	17.1563	-0.27	1.01816	0.900984
1664.9	-35333.8	-11240.2	17.1512	-0.27	1.01131	0.903599
1664.92	-35333.8	-11240.5	17.1461	-0.27	1.00683	0.905734
1664.93	-35333.8	-11240.8	17.1409	-0.27	1.00387	0.907236
1664.95	-35333.8	-11241.1	17.1359	-0.27	1.00049	0.907795
1664.97	-35333.7	-11241.4	17.1309	-0.27	0.997146	0.907521
1664.99	-35333.7	-11241.7	17.1259	-0.27	0.995016	0.90668
1665	-35333.7	-11241.9	17.1206	-0.27	0.993527	0.905404
1665.02	-35333.7	-11242.2	17.1152	-0.27	0.991657	0.90379
1665.04	-35333.7	-11242.6	17.1103	-0.27	0.990059	0.90206
1665.05	-35333.7	-11242.9	17.1066	-0.270001	0.989676	0.900423
1665.07	-35333.7	-11243.2	17.1035	-0.27	0.989981	0.898792
1665.09	-35333.7	-11243.4	17.1001	-0.269995	0.990145	0.897059
1665.1	-35333.7	-11243.7	17.0967	-0.27	0.99	0.895425
1665.12	-35333.6	-11244	17.0934	-0.27002	0.989719	0.894129
1665.14	-35333.6	-11244.3	17.0898	-0.269996	0.990053	0.893201
1665.16	-35333.6	-11244.6	17.085	-0.269922	0.991526	0.89259
1665.17	-35333.6	-11244.9	17.0797	-0.270015	0.993441	0.892131
1665.19	-35333.6	-11245.2	17.0745	-0.270284	0.995129	0.891646
1665.21	-35333.6	-11245.4	17.0694	-0.269885	0.996895	0.890974
1665.22	-35333.6	-11245.7	17.0642	-0.268287	0.99887	0.889984
1665.24	-35333.6	-11246	17.0591	-0.266347	1.00012	0.888619
1665.26	-35333.6	-11246.4	17.0541	-0.264722	1.00016	0.886955
1665.27	-35333.6	-11246.6	17.0491	-0.262998	1.00001	0.885363
1665.29	-35333.6	-11246.9	17.044	-0.261053	1.00024	0.884135
1665.31	-35333.5	-11247.2	17.0387	-0.259833	0.999754	0.883268
1665.33	-35333.5	-11247.5	17.0333	-0.259787	0.998033	0.882681
1665.34	-35333.5	-11247.8	17.0288	-0.260054	0.996179	0.882222
1665.36	-35333.5	-11248.1	17.0255	-0.260057	0.994675	0.881726
1665.38	-35333.5	-11248.4	17.0224	-0.259986	0.992608	0.881027
1665.39	-35333.5	-11248.6	17.0189	-0.259986	0.989355	0.879984
1665.41	-35333.5	-11248.9	17.0155	-0.260004	0.985031	0.878515
1665.43	-35333.5	-11249.2	17.0122	-0.260003	0.979904	0.876772
1665.44	-35333.5	-11249.5	17.0082	-0.259999	0.974336	0.875243
1665.46	-35333.5	-11249.8	17.0031	-0.259999	0.967967	0.874145
1665.48	-35333.5	-11250.1	16.9978	-0.26	0.959551	0.873323
1665.5	-35333.5	-11250.4	16.9927	-0.26	0.949109	0.87273
1665.51	-35333.5	-11250.6	16.9876	-0.26	0.938305	0.87248
1665.53	-35333.5	-11250.9	16.9825	-0.26	0.928017	0.872511
1665.55	-35333.5	-11251.3	16.9772	-0.26	0.918146	0.872569
1665.56	-35333.5	-11251.6	16.9721	-0.26	0.908229	0.872559
1665.58	-35333.5	-11251.8	16.968	-0.26	0.897525	0.872544
1665.6	-35333.5	-11252.1	16.9647	-0.26	0.885459	0.872547
1665.61	-35333.5	-11252.4	16.9613	-0.26	0.871643	0.87255
1665.63	-35333.5	-11252.7	16.9578	-0.26	0.855962	0.87255
1665.65	-35333.5	-11253	16.9547	-0.26	0.838548	0.872549
1665.67	-35333.5	-11253.3	16.9514	-0.26	0.81999	0.872549
1665.68	-35333.5	-11253.6	16.947	-0.26	0.801132	0.872549
1665.7	-35333.5	-11253.8	16.9416	-0.26	0.782245	0.872549
1665.72	-35333.5	-11254.1	16.9363	-0.26	0.763238	0.872549
1665.73	-35333.5	-11254.4	16.9312	-0.26	0.74437	0.872549
1665.75	-35333.5	-11254.7	16.9262	-0.26	0.726006	0.872549
1665.77	-35333.5	-11255	16.9212	-0.26	0.707716	0.872549
1665.78	-35333.5	-11255.3	16.9162	-0.26	0.688824	0.872549
1665.8	-35333.5	-11255.5	16.911	-0.26	0.669915	0.872549
1665.82	-35333.5	-11255.8	16.9055	-0.26	0.652046	0.872549
1665.84	-35333.5	-11256.1	16.9005	-0.26	0.635256	0.872549
1665.85	-35333.5	-11256.5	16.8968	-0.26	0.619313	0.872549
1665.87	-35333.5	-11256.7	16.8937	-0.26	0.604885	0.872549
1665.89	-35333.5	-11257	16.8903	-0.26	0.592884	0.872549
1665.9	-35333.5	-11257.3	16.8869	-0.26	0.583773	0.872549
1665.92	-35333.5	-11257.6	16.8836	-0.26	0.577618	0.872548
1665.94	-35333.5	-11257.9	16.88	-0.26	0.573333	0.872549
1665.95	-35333.5	-11258.2	16.8753	-0.259999	0.569742	0.872555
1665.97	-35333.5	-11258.5	16.87	-0.26	0.566667	0.872549
1665.99	-35333.5	-11258.7	16.8649	-0.260002	0.563848	0.872528
1666.01	-35333.5	-11259	16.8597	-0.26	0.559683	0.872553
1666.02	-35333.5	-11259.3	16.8543	-0.259992	0.553092	0.872629
1666.04	-35333.5	-11259.6	16.8495	-0.260003	0.545859	0.872517
1666.06	-35333.5	-11259.9	16.846	-0.260033	0.539406	0.872044
1666.07	-35333.5	-11260.2	16.843	-0.259987	0.532427	0.871379
1666.09	-35333.5	-11260.4	16.8395	-0.259881	0.5233	0.870532
1666.11	-35333.5	-11260.7	16.8361	-0.260072	0.510847	0.868906
1666.12	-35333.5	-11261	16.8328	-0.260445	0.494545	0.865726
1666.14	-35333.5	-11261.3	16.829	-0.259606	0.475244	0.860042
1666.16	-35333.5	-11261.6	16.8241	-0.255125	0.453898	0.850888
1666.18	-35333.5	-11261.9	16.8187	-0.242865	0.431267	0.837317
1666.19	-35333.5	-11262.1	16.8134	-0.221461	0.408477	0.818225
1666.21	-35333.5	-11262.4	16.8087	-0.195534	0.387433	0.792206
1666.23	-35333.5	-11262.7	16.8051	-0.167395	0.368624	0.759228
1666.24	-35333.5	-11263	16.8025	-0.134181	0.349956	0.721654
1666.26	-35333.5	-11263.3	16.8007	-0.0956751	0.330093	0.680192
1666.28	-35333.6	-11263.6	16.7997	-0.0562261	0.309198	0.632805
1666.29	-35333.5	-11263.9	16.7996	-0.0162056	0.288238	0.579543
1666.31	-35333.6	-11264.1	16.8005	0.0302311	0.269166	0.523832
1666.33	-35333.6	-11264.4	16.8024	0.0827278	0.253419	0.468548
1666.35	-35333.6	-11264.7	16.8041	0.132665	0.241647	0.415511
1666.36	-35333.6	-11265	16.8056	0.175965	0.233428	0.365802
1666.38	-35333.6	-11265.3	16.8079	0.213983	0.227263	0.319779
1666.4	-35333.6	-11265.6	16.8114	0.246801	0.222153	0.277676
1666.41	-35333.6	-11265.8	16.8157	0.273011	0.217735	0.239539
1666.43	-35333.6	-11266.1	16.8209	0.294589	0.214281	0.203514
1666.45	-35333.6	-11266.5	16.8271	0.316405	0.212585	0.166322
1666.46	-35333.6	-11266.8	16.8339	0.338449	0.212788	0.129903
1666.48	-35333.6	-11267	16.8406	0.357435	0.214634	0.0989713
1666.5	-35333.6	-11267.3	16.8474	0.38093	0.219963	0.0561105
1666.52	-35333.6	-11267.6	16.8547	0.421895	0.231668	-0.0306547
1666.53	-35333.6	-11267.9	16.8589	0.456224	0.245638	-0.154952
1666.55	-35333.6	-11268	16.8644	0.48001	0.261738	-0.286304
1666.57	-35333.6	-11268.4	16.8732	0.502416	0.278062	-0.417286
1666.58	-35333.6	-11268.8	16.8868	0.532172	0.298217	-0.549987
1666.6	-35333.6	-11269	16.8979	0.563605	0.318798	-0.665094
1666.62	-35333.6	-11269.3	16.9075	0.588052	0.338342	-0.756053
1666.63	-35333.6	-11269.6	16.9182	0.610105	0.360046	-0.826641
1666.65	-35333.7	-11269.9	16.9283	0.624433	0.374492	-0.87225
1666.67	-35333.7	-11270.2	16.9382	0.637999	0.387824	-0.898629
1666.69	-35333.7	-11270.5	16.9486	0.645941	0.398636	-0.913046
1666.7	-35333.7	-11270.7	16.9619	0.652666	0.411896	-0.916131
1666.72	-35333.7	-11271	16.9719	0.656145	0.420885	-0.915982
1666.74	-35333.7	-11271.3	16.9795	0.656658	0.426326	-0.915126
1666.75	-35333.7	-11271.6	16.9889	0.656901	0.433065	-0.912862
1666.77	-35333.7	-11271.9	16.9994	0.656713	0.439685	-0.909773
1666.79	-35333.7	-11272.2	17.0093	0.655348	0.443722	-0.906602
1666.8	-35333.7	-11272.5	17.02	0.653333	0.446667	-0.90305
1666.82	-35333.7	-11272.7	17.0326	0.651443	0.450376	-0.898869
1666.84	-35333.7	-11272.9	17.0439	0.649923	0.453458	-0.895256
1666.86	-35333.7	-11273.2	17.0521	0.64862	0.455284	-0.89292
1666.87	-35333.8	-11273.6	17.0643	0.646497	0.460503	-0.889717
1666.89	-35333.8	-11274	17.0816	0.642854	0.471288	-0.885233
1666.91	-35333.8	-11274.2	17.091	0.639849	0.481077	-0.883222
1666.92	-35333.8	-11274.5	17.1013	0.640039	0.491469	-0.893206
1666.94	-35333.8	-11274.8	17.1118	0.639986	0.506001	-0.951015
1666.96	-35333.8	-11275.1	17.1217	0.640002	0.523682	-1.07697
1666.97	-35333.8	-11275.4	17.1319	0.640007	0.54771	-1.30008
1666.99	-35333.8	-11275.7	17.1423	0.639961	0.572536	-1.59716
1667.01	-35333.8	-11275.9	17.1528	0.64015	0.594346	-1.91085
1667.03	-35333.8	-11276.2	17.1669	0.639395	0.610642	-2.22864
1667.04	-35333.8	-11276.6	17.1799	0.63565	0.62866	-2.5475
1667.06	-35333.8	-11276.8	17.1897	0.632157	0.651063	-2.83101
1667.08	-35333.9	-11277.1	17.2001	0.62968	0.680114	-3.08526
1667.09	-35333.9	-11277.4	17.2112	0.630085	0.704273	-3.27383
1667.11	-35333.9	-11277.7	17.2241	0.629979	0.723232	-3.41635
1667.13	-35333.9	-11278	17.2341	0.630006	0.739196	-3.51414
1667.14	-35333.9	-11278.3	17.2441	0.629998	0.752023	-3.56666
1667.16	-35333.9	-11278.6	17.2541	0.63	0.765651	-3.59437
1667.18	-35333.9	-11278.9	17.2644	0.63	0.778115	-3.61029
1667.2	-35333.9	-11279.2	17.2748	0.63	0.786995	-3.62146
1667.21	-35333.9	-11279.4	17.2846	0.63	0.79178	-3.63021
1667.23	-35334	-11279.8	17.295	0.63	0.794831	-3.63688
1667.25	-35334	-11280.1	17.3053	0.63	0.798968	-3.64197
1667.26	-35334	-11280.3	17.3156	0.63	0.798824	-3.6452
1667.28	-35334	-11280.7	17.3261	0.63	0.79281	-3.64677
1667.3	-35334	-11281	17.3354	0.630001	0.786173	-3.64705
1667.31	-35334	-11281.2	17.3484	0.629995	0.778908	-3.64727
1667.33	-35334	-11281.5	17.3601	0.630021	0.774257	-3.64496
1667.35	-35334	-11281.8	17.3697	0.629922	0.77129	-3.63578
1667.37	-35334.1	-11282.1	17.38	0.630262	0.767598	-3.61291
1667.38	-35334.1	-11282.4	17.3926	0.627786	0.764663	-3.57796
1667.4	-35334.1	-11282.7	17.4063	0.62439	0.758465	-3.53716
1667.42	-35334.1	-11283	17.4176	0.620515	0.754232	-3.49033
1667.43	-35334.1	-11283.3	17.4276	0.620197	0.74839	-3.44536
1667.45	-35334.1	-11283.6	17.4377	0.615762	0.741581	-3.39671
1667.47	-35334.1	-11283.8	17.4475	0.601607	0.734698	-3.34372
1667.48	-35334.2	-11284.2	17.4584	0.577618	0.730462	-3.28211
1667.5	-35334.2	-11284.5	17.4653	0.556572	0.727504	-3.22322
1667.52	-35334.2	-11284.8	17.4756	0.538624	0.720932	-3.15646
1667.54	-35334.2	-11285.1	17.4824	0.522209	0.713892	-3.0858
1667.55	-35334.2	-11285.4	17.4923	0.499728	0.710498	-3.01062
1667.57	-35334.2	-11285.7	17.4995	0.471799	0.703836	-2.92379
1667.59	-35334.3	-11286	17.5094	0.435973	0.694044	-2.82076
1667.6	-35334.3	-11286.3	17.5164	0.375015	0.680737	-2.67882
1667.62	-35334.3	-11286.5	17.52	0.27	0.67	-2.49129
1667.64	-35334.3	-11286.9	17.5233	0.153333	0.66	-2.29739
1667.65	-35334.3	-11287.2	17.5267	0.0433333	0.65	-2.09368
1667.67	-35334.3	-11287.4	17.5267	-0.0566667	0.636667	-1.84967
1667.69	-35334.4	-11287.7	17.5254	-0.111277	0.625977	-1.67103
1667.71	-35334.4	-11288	17.5232	-0.141827	0.616016	-1.52094
1667.72	-35334.4	-11288.4	17.5198	-0.17687	0.603231	-1.3379
1667.74	-35334.4	-11288.7	17.5163	-0.210028	0.588152	-1.13922
1667.76	-35334.4	-11288.9	17.5132	-0.23238	0.571862	-0.951803
1667.77	-35334.5	-11289.2	17.5095	-0.248454	0.554585	-0.782971
1667.79	-35334.5	-11289.5	17.5045	-0.263071	0.536248	-0.636037
1667.81	-35334.5	-11289.8	17.4991	-0.275205	0.516353	-0.512685
1667.82	-35334.5	-11290.2	17.4939	-0.283332	0.495282	-0.413458
1667.84	-35334.5	-11290.5	17.4888	-0.287189	0.475663	-0.336846
1667.86	-35334.5	-11290.7	17.4836	-0.287453	0.458595	-0.27926
1667.88	-35334.6	-11291	17.4785	-0.286322	0.441443	-0.233538
1667.89	-35334.6	-11291.3	17.4735	-0.284952	0.422924	-0.194379
1667.91	-35334.6	-11291.6	17.4685	-0.2824	0.404842	-0.16044
1667.93	-35334.6	-11291.9	17.4633	-0.278702	0.387876	-0.131054
1667.94	-35334.6	-11292.2	17.4582	-0.275909	0.370282	-0.106037
1667.96	-35334.7	-11292.5	17.4531	-0.274454	0.352428	-0.0849658
1667.98	-35334.7	-11292.8	17.4478	-0.27215	0.338068	-0.0669996
1667.99	-35334.7	-11293.1	17.4427	-0.268563	0.328186	-0.0515599
1668.01	-35334.7	-11293.4	17.4384	-0.265692	0.319998	-0.0384334
1668.03	-35334.7	-11293.7	17.435	-0.264116	0.312749	-0.027203
1668.05	-35334.8	-11294	17.4317	-0.262476	0.308463	-0.0171846
1668.06	-35334.8	-11294.3	17.4282	-0.260606	0.307055	-0.0081663
1668.08	-35334.8	-11294.5	17.425	-0.259703	0.306102	-0.00044756
1668.1	-35334.8	-11294.8	17.4218	-0.259852	0.305803	0.00600823
1668.11	-35334.8	-11295.2	17.4176	-0.260075	0.308747	0.0115706
1668.13	-35334.9	-11295.5	17.4122	-0.26003	0.314384	0.0165642
1668.15	-35334.9	-11295.8	17.4069	-0.25999	0.31942	0.0214312
1668.16	-35334.9	-11296	17.4018	-0.260007	0.324315	0.0292962
1668.18	-35334.9	-11296.3	17.3967	-0.260748	0.332298	0.0452879
1668.2	-35334.9	-11296.6	17.3917	-0.272979	0.342882	0.0730034
1668.22	-35335	-11296.9	17.387	-0.312971	0.353234	0.11522
1668.23	-35335	-11297.3	17.3818	-0.380153	0.36341	0.177965
1668.25	-35335	-11297.5	17.3749	-0.464022	0.375172	0.268336
1668.27	-35335	-11297.8	17.3658	-0.570163	0.387374	0.381828
1668.28	-35335	-11298.1	17.3544	-0.710742	0.397438	0.508441
1668.3	-35335.1	-11298.4	17.3404	-0.874117	0.405111	0.648562
1668.32	-35335.1	-11298.7	17.3234	-1.03893	0.411221	0.806168
1668.33	-35335.1	-11299	17.3037	-1.20126	0.415976	0.972116
1668.35	-35335.1	-11299.3	17.282	-1.36521	0.419193	1.13294
1668.37	-35335.2	-11299.5	17.2579	-1.53076	0.420141	1.29014
1668.39	-35335.2	-11299.8	17.2307	-1.69596	0.41809	1.45019
1668.4	-35335.2	-11300.2	17.2004	-1.85797	0.413897	1.61094
1668.42	-35335.2	-11300.5	17.1676	-2.01438	0.408926	1.76709
1668.44	-35335.2	-11300.8	17.1322	-2.16766	0.40365	1.9163
