# Supplementary material for: Extraction of driving behavior primitives considering driver expectation and vehicle dynamics
Source: PLoS One. 2025 Dec 31;20(12):e0340123. doi: 10.1371/journal.pone.0340123 (PMC12755792; doi:10.1371/journal.pone.0340123)
Supplement: S2 File — The dataset utilized in this study is organized into two main folders, categorizing driving scenarios into straight driving and turning maneuvers. These folders contain the raw, unprocessed behavioral data. For a detailed description of the variables and format within the.xlsx files, please refer to the accompanying readme.txt file. (ZIP) [file pone.0340123.s002.zip › DataSetForPimitiveExaction-2/turning/g10_w_33.xlsx]

## Sheet: Sheet1
1680.32	-35348.6	-11488.9	14.8576	-0.237868	0.265785	-0.0122224
1680.34	-35348.6	-11489.2	14.8545	-0.234177	0.282693	-0.0162712
1680.35	-35348.7	-11489.4	14.8481	-0.230538	0.296706	-0.0207618
1680.37	-35348.7	-11489.7	14.844	-0.229869	0.314586	-0.0252464
1680.39	-35348.7	-11489.9	14.8407	-0.230026	0.338938	-0.0280306
1680.4	-35348.7	-11490.1	14.8372	-0.229993	0.362746	-0.0293084
1680.42	-35348.7	-11490.4	14.8339	-0.230002	0.383503	-0.0294375
1680.44	-35348.8	-11490.7	14.8304	-0.23	0.398673	-0.0294073
1680.46	-35348.8	-11490.9	14.827	-0.23	0.408655	-0.029413
1680.47	-35348.8	-11491.2	14.824	-0.23	0.424219	-0.0294115
1680.49	-35348.8	-11491.4	14.817	-0.23	0.4484	-0.0294118
1680.51	-35348.8	-11491.6	14.8135	-0.23	0.475254	-0.0294118
1680.52	-35348.9	-11491.9	14.8102	-0.23	0.495614	-0.0294118
1680.54	-35348.9	-11492.2	14.8067	-0.23	0.513333	-0.0294118
1680.56	-35348.9	-11492.4	14.8033	-0.23	0.533333	-0.0294118
1680.57	-35348.9	-11492.7	14.8	-0.23	0.56	-0.0294118
1680.59	-35349	-11492.9	14.7965	-0.23	0.588314	-0.0294118
1680.61	-35349	-11493.1	14.793	-0.23	0.614763	-0.0294118
1680.63	-35349	-11493.4	14.7864	-0.23	0.638091	-0.0294118
1680.64	-35349	-11493.7	14.783	-0.23	0.662758	-0.0294118
1680.66	-35349	-11493.9	14.7796	-0.23	0.68173	-0.0294118
1680.68	-35349.1	-11494.2	14.7763	-0.23	0.695162	-0.0294118
1680.69	-35349.1	-11494.4	14.7723	-0.23	0.713189	-0.0294118
1680.71	-35349.1	-11494.6	14.7658	-0.23	0.734694	-0.0294118
1680.73	-35349.1	-11494.9	14.7628	-0.23	0.765377	-0.0294118
1680.74	-35349.1	-11495.2	14.7592	-0.23	0.792582	-0.0294117
1680.76	-35349.2	-11495.4	14.7559	-0.23	0.814883	-0.029412
1680.78	-35349.2	-11495.7	14.7525	-0.229999	0.83465	-0.0294111
1680.8	-35349.2	-11495.9	14.7489	-0.230003	0.857466	-0.029415
1680.81	-35349.2	-11496.2	14.7459	-0.229988	0.884483	-0.0293995
1680.83	-35349.3	-11496.4	14.7414	-0.230044	0.911699	-0.0294568
1680.85	-35349.3	-11496.7	14.7351	-0.229802	0.938984	-0.0291613
1680.86	-35349.3	-11496.9	14.7323	-0.230893	0.960286	-0.0277172
1680.88	-35349.4	-11497.2	14.7287	-0.234598	0.981537	-0.0249402
1680.9	-35349.4	-11497.4	14.7255	-0.238264	1.00771	-0.0217837
1680.91	-35349.4	-11497.6	14.7208	-0.240305	1.03382	-0.020133
1680.93	-35349.4	-11497.9	14.7151	-0.23993	1.05893	-0.0195447
1680.95	-35349.5	-11498.1	14.712	-0.24002	1.08266	-0.0196262
1680.97	-35349.5	-11498.4	14.7086	-0.239995	1.10825	-0.019603
1680.98	-35349.5	-11498.7	14.7052	-0.240001	1.13994	-0.019609
1681	-35349.5	-11498.9	14.7018	-0.24	1.17086	-0.0196075
1681.02	-35349.6	-11499.1	14.6984	-0.24	1.2014	-0.019608
1681.03	-35349.6	-11499.4	14.6953	-0.24	1.23872	-0.0196077
1681.05	-35349.6	-11499.6	14.6898	-0.24	1.27256	-0.0196083
1681.07	-35349.7	-11499.9	14.6846	-0.239999	1.2935	-0.0196063
1681.08	-35349.7	-11500.1	14.6816	-0.240005	1.31814	-0.0196134
1681.1	-35349.7	-11500.4	14.6779	-0.239979	1.36033	-0.0195851
1681.12	-35349.8	-11500.6	14.6751	-0.240077	1.40495	-0.0196932
1681.14	-35349.8	-11500.9	14.6691	-0.239733	1.43812	-0.0190477
1681.15	-35349.8	-11501.1	14.6642	-0.241977	1.45889	-0.0172617
1681.17	-35349.8	-11501.4	14.6613	-0.245446	1.48811	-0.0142166
1681.19	-35349.9	-11501.6	14.6576	-0.249205	1.53525	-0.0114442
1681.2	-35349.9	-11501.8	14.6546	-0.250189	1.58201	-0.00998908
1681.22	-35349.9	-11502.1	14.6485	-0.24995	1.61541	-0.00976078
1681.24	-35350	-11502.4	14.644	-0.25001	1.64118	-0.00981771
1681.25	-35350	-11502.6	14.6408	-0.249997	1.66393	-0.00978189
1681.27	-35350	-11502.9	14.6374	-0.249999	1.69461	-0.00987815
1681.29	-35350.1	-11503.1	14.6342	-0.250004	1.7332	-0.00899717
1681.31	-35350.1	-11503.3	14.6277	-0.249985	1.76837	-0.00700518
1681.32	-35350.2	-11503.6	14.6238	-0.250058	1.79057	-0.00389037
1681.34	-35350.2	-11503.8	14.6204	-0.249845	1.80489	-0.00038888
1681.36	-35350.2	-11504	14.617	-0.252893	1.82378	0.00284962
1681.37	-35350.3	-11504.3	14.614	-0.256236	1.85276	0.00703942
1681.39	-35350.3	-11504.6	14.607	-0.259878	1.88508	0.0126873
1681.41	-35350.4	-11504.8	14.6035	-0.260032	1.90567	0.0192784
1681.42	-35350.4	-11505.1	14.6002	-0.259992	1.92242	0.0255393
1681.44	-35350.4	-11505.3	14.5967	-0.26	1.93667	0.043573
1681.46	-35350.5	-11505.5	14.5933	-0.26	1.95	0.083878
1681.48	-35350.5	-11505.8	14.5867	-0.26	1.96333	0.159041
1681.49	-35350.6	-11506	14.5832	-0.26	1.97752	0.26944
1681.51	-35350.6	-11506.3	14.5798	-0.26	1.99063	0.387054
1681.53	-35350.7	-11506.5	14.5765	-0.26	2.00071	0.502327
1681.54	-35350.7	-11506.8	14.5726	-0.26	2.01499	0.608166
1681.56	-35350.7	-11507	14.5661	-0.26	2.02826	0.689316
1681.58	-35350.8	-11507.3	14.563	-0.26	2.04139	0.754455
1681.59	-35350.8	-11507.5	14.5593	-0.26	2.05176	0.809313
1681.61	-35350.9	-11507.7	14.5562	-0.26	2.06175	0.852594
1681.63	-35350.9	-11508	14.5522	-0.26	2.07182	0.894217
1681.65	-35351	-11508.2	14.5457	-0.26	2.08257	0.936875
1681.66	-35351	-11508.4	14.542	-0.26	2.0917	0.976111
1681.68	-35351.1	-11508.7	14.5355	-0.26	2.09857	1.01135
1681.7	-35351.1	-11508.9	14.5324	-0.26	2.10373	1.04171
1681.71	-35351.2	-11509.2	14.529	-0.26	2.1041	1.06357
1681.73	-35351.2	-11509.5	14.5258	-0.26	2.10683	1.08111
1681.75	-35351.3	-11509.6	14.521	-0.26	2.10761	1.0944
1681.76	-35351.3	-11509.8	14.5152	-0.26	2.11051	1.103
1681.78	-35351.4	-11510.2	14.5122	-0.26	2.10926	1.11042
1681.8	-35351.4	-11510.4	14.5086	-0.26	2.10325	1.11673
1681.82	-35351.5	-11510.6	14.5053	-0.26	2.09146	1.1221
1681.83	-35351.6	-11510.9	14.5019	-0.26	2.07725	1.12723
1681.85	-35351.6	-11511.1	14.4983	-0.26	2.06492	1.13183
1681.87	-35351.7	-11511.4	14.4955	-0.26	2.05546	1.13526
1681.88	-35351.7	-11511.6	14.4899	-0.26	2.04496	1.13676
1681.9	-35351.8	-11511.8	14.4849	-0.26	2.03471	1.13778
1681.92	-35351.8	-11512.1	14.4799	-0.26	2.02448	1.13926
1681.93	-35351.9	-11512.3	14.4745	-0.26	2.01604	1.14245
1681.95	-35351.9	-11512.5	14.4714	-0.26	2.00937	1.14474
1681.97	-35352	-11512.8	14.4681	-0.26	2.00315	1.14462
1681.99	-35352.1	-11513	14.4657	-0.26	1.997	1.14252
1682	-35352.1	-11513.3	14.4611	-0.26	1.99194	1.13961
1682.02	-35352.2	-11513.5	14.4551	-0.26	1.98888	1.13783
1682.04	-35352.3	-11513.8	14.4522	-0.26	1.98546	1.13719
1682.05	-35352.3	-11514	14.4485	-0.26	1.9817	1.13728
1682.07	-35352.4	-11514.2	14.4456	-0.26	1.97979	1.13723
1682.09	-35352.4	-11514.5	14.4405	-0.26	1.97984	1.13732
1682.1	-35352.5	-11514.7	14.4347	-0.26	1.98129	1.13688
1682.12	-35352.6	-11514.9	14.4319	-0.26	1.98489	1.13533
1682.14	-35352.6	-11515.2	14.4282	-0.26	1.98856	1.13235
1682.16	-35352.7	-11515.4	14.4252	-0.26	1.99029	1.12938
1682.17	-35352.8	-11515.6	14.4198	-0.26	1.98992	1.12782
1682.19	-35352.8	-11515.9	14.4145	-0.26	1.99004	1.1274
1682.21	-35352.9	-11516.1	14.4115	-0.26	1.98992	1.12745
1682.22	-35352.9	-11516.4	14.408	-0.260001	1.99027	1.12753
1682.24	-35353	-11516.6	14.4049	-0.259995	1.98828	1.1269
1682.26	-35353.1	-11516.8	14.3989	-0.260021	1.98286	1.12508
1682.27	-35353.2	-11517.1	14.3943	-0.259923	1.97336	1.12215
1682.29	-35353.2	-11517.3	14.3911	-0.260259	1.96549	1.11865
1682.31	-35353.3	-11517.5	14.3875	-0.257795	1.95636	1.11535
1682.33	-35353.4	-11517.8	14.3847	-0.254358	1.94666	1.112
1682.34	-35353.4	-11518	14.3782	-0.250617	1.93321	1.10943
1682.36	-35353.5	-11518.2	14.3739	-0.249793	1.92214	1.10728
1682.38	-35353.6	-11518.5	14.3709	-0.250258	1.9124	1.10455
1682.39	-35353.7	-11518.7	14.3673	-0.247545	1.90205	1.09834
1682.41	-35353.7	-11518.9	14.3639	-0.241355	1.88908	1.09055
1682.43	-35353.8	-11519.2	14.3606	-0.234076	1.87573	1.08349
1682.44	-35353.9	-11519.4	14.3571	-0.2287	1.86165	1.06737
1682.46	-35353.9	-11519.6	14.3538	-0.193186	1.8482	1.02937
1682.48	-35354	-11519.9	14.3502	-0.12155	1.83496	0.956881
1682.5	-35354.1	-11520.1	14.35	-0.00426818	1.82081	0.844917
1682.51	-35354.2	-11520.3	14.3499	0.122755	1.80749	0.720866
1682.53	-35354.3	-11520.6	14.353	0.242987	1.79116	0.594677
1682.55	-35354.3	-11520.8	14.36	0.356667	1.77	0.469499
1682.56	-35354.4	-11521	14.37	0.44	1.75333	0.364924
1682.58	-35354.5	-11521.3	14.3767	0.506667	1.74333	0.27342
1682.6	-35354.6	-11521.5	14.3838	0.562904	1.73639	0.186906
1682.61	-35354.6	-11521.7	14.394	0.605624	1.73312	0.109997
1682.63	-35354.7	-11522	14.4075	0.645941	1.72994	0.0333764
1682.65	-35354.8	-11522.2	14.4214	0.691715	1.72981	-0.0500328
1682.67	-35354.9	-11522.4	14.431	0.731387	1.72626	-0.130239
1682.68	-35355	-11522.7	14.4415	0.770959	1.72281	-0.209882
1682.7	-35355	-11522.9	14.4557	0.801249	1.72017	-0.287472
1682.72	-35355.1	-11523.1	14.4695	0.823779	1.72389	-0.354237
1682.73	-35355.2	-11523.4	14.4859	0.842919	1.7278	-0.414711
1682.75	-35355.3	-11523.6	14.5005	0.85603	1.73431	-0.468649
1682.77	-35355.4	-11523.8	14.5167	0.865085	1.73806	-0.507185
1682.78	-35355.5	-11524.1	14.5299	0.871556	1.74431	-0.53822
1682.8	-35355.5	-11524.3	14.5439	0.878917	1.74849	-0.561699
1682.82	-35355.6	-11524.5	14.5579	0.884322	1.75448	-0.578334
1682.84	-35355.7	-11524.8	14.5752	0.888597	1.75839	-0.59049
1682.85	-35355.8	-11525	14.5929	0.89489	1.76586	-0.599703
1682.87	-35355.9	-11525.2	14.6082	0.89792	1.77223	-0.605022
1682.89	-35356	-11525.5	14.6216	0.900342	1.77936	-0.607014
1682.9	-35356.1	-11525.6	14.6354	0.899684	1.78505	-0.606386
1682.92	-35356.1	-11525.9	14.6498	0.901128	1.78791	-0.605032
1682.94	-35356.2	-11526.1	14.6673	0.904734	1.79156	-0.604937
1682.95	-35356.3	-11526.3	14.685	0.908744	1.79458	-0.605899
1682.97	-35356.4	-11526.6	14.6994	0.908974	1.79984	-0.605065
1682.99	-35356.5	-11526.8	14.715	0.904935	1.80504	-0.600977
1683.01	-35356.6	-11527	14.7305	0.901314	1.80997	-0.595027
1683.02	-35356.7	-11527.3	14.7454	0.899743	1.81659	-0.589874
1683.04	-35356.8	-11527.5	14.7608	0.900062	1.82545	-0.583318
1683.06	-35356.9	-11527.7	14.7766	0.899978	1.83574	-0.572511
1683.07	-35357	-11528	14.7911	0.900025	1.84752	-0.556161
1683.09	-35357.1	-11528.2	14.8069	0.899929	1.86165	-0.535092
1683.11	-35357.1	-11528.4	14.8242	0.900281	1.87571	-0.513476
1683.12	-35357.3	-11528.7	14.841	0.898044	1.88633	-0.494989
1683.14	-35357.3	-11528.9	14.856	0.894393	1.89878	-0.478948
1683.16	-35357.4	-11529.1	14.8695	0.890708	1.91482	-0.46755
1683.18	-35357.5	-11529.4	14.8824	0.889836	1.93376	-0.460287
1683.19	-35357.6	-11529.6	14.8991	0.89003	1.95532	-0.455236
1683.21	-35357.7	-11529.8	14.9161	0.890009	1.97287	-0.451032
1683.23	-35357.8	-11530.1	14.9329	0.889934	1.98959	-0.444677
1683.24	-35357.9	-11530.3	14.9477	0.890205	2.00413	-0.431183
1683.26	-35358	-11530.5	14.9608	0.887334	2.02017	-0.412195
1683.28	-35358.1	-11530.8	14.9769	0.883969	2.03943	-0.390536
1683.29	-35358.2	-11531	14.9946	0.880265	2.06365	-0.370249
1683.31	-35358.3	-11531.2	15.0116	0.879928	2.08764	-0.355455
1683.33	-35358.4	-11531.5	15.0251	0.88003	2.10474	-0.344366
1683.35	-35358.6	-11531.7	15.0392	0.879975	2.12232	-0.333936
1683.36	-35358.6	-11531.9	15.0526	0.880089	2.13895	-0.324079
1683.38	-35358.8	-11532.2	15.0658	0.876891	2.15877	-0.315294
1683.4	-35358.9	-11532.4	15.0833	0.873333	2.18	-0.308279
1683.41	-35359	-11532.6	15.1	0.87	2.20333	-0.305011
1683.43	-35359.1	-11532.9	15.1167	0.87	2.22667	-0.303922
1683.45	-35359.2	-11533.1	15.1308	0.870023	2.25146	-0.303897
1683.46	-35359.3	-11533.3	15.1441	0.86989	2.27457	-0.302743
1683.48	-35359.4	-11533.6	15.1576	0.866463	2.29455	-0.300449
1683.5	-35359.5	-11533.8	15.1751	0.86274	2.31572	-0.295642
1683.52	-35359.6	-11534	15.1885	0.85572	2.33585	-0.288775
1683.53	-35359.8	-11534.3	15.2051	0.845019	2.35963	-0.277126
1683.55	-35359.9	-11534.5	15.2195	0.826063	2.38399	-0.259032
1683.57	-35360	-11534.7	15.2359	0.802731	2.40289	-0.238016
1683.58	-35360.1	-11535	15.2492	0.778258	2.42025	-0.216212
1683.6	-35360.2	-11535.2	15.2627	0.745546	2.44097	-0.196053
1683.62	-35360.3	-11535.4	15.2723	0.711677	2.45741	-0.179133
1683.63	-35360.4	-11535.7	15.2823	0.674458	2.47283	-0.160787
1683.65	-35360.5	-11535.9	15.2939	0.634137	2.48363	-0.137865
1683.67	-35360.7	-11536.1	15.3065	0.590959	2.49707	-0.11155
1683.69	-35360.8	-11536.4	15.3166	0.545406	2.51175	-0.0790123
1683.7	-35360.9	-11536.6	15.3257	0.498356	2.52843	-0.0431475
1683.72	-35361	-11536.8	15.3327	0.456685	2.53996	-0.00784515
1683.74	-35361.1	-11537.1	15.3423	0.410618	2.54834	0.0294859
1683.75	-35361.3	-11537.3	15.3485	0.372768	2.55013	0.0639282
1683.77	-35361.4	-11537.6	15.3554	0.342052	2.54997	0.0934026
1683.79	-35361.5	-11537.8	15.3623	0.31872	2.55001	0.117101
1683.8	-35361.6	-11538	15.3693	0.30252	2.55001	0.132512
1683.82	-35361.8	-11538.3	15.3746	0.292715	2.54994	0.143834
1683.84	-35361.9	-11538.4	15.3794	0.284657	2.55025	0.150737
1683.86	-35362	-11538.7	15.3847	0.281896	2.54884	0.154762
1683.87	-35362.1	-11538.9	15.3895	0.279757	2.54544	0.156423
1683.89	-35362.2	-11539.1	15.395	0.279834	2.54014	0.15652
1683.91	-35362.4	-11539.4	15.3998	0.281271	2.53507	0.155262
1683.92	-35362.5	-11539.6	15.405	0.28501	2.53027	0.153995
1683.94	-35362.6	-11539.8	15.4102	0.288684	2.52325	0.153978
1683.96	-35362.8	-11540.1	15.415	0.290325	2.51508	0.155358
1683.97	-35362.9	-11540.3	15.4205	0.289686	2.50423	0.155985
1683.99	-35363	-11540.5	15.4253	0.291735	2.49437	0.154702
1684.01	-35363.2	-11540.7	15.4306	0.295377	2.48238	0.151784
1684.03	-35363.3	-11541	15.4354	0.298579	2.46864	0.147831
1684.04	-35363.4	-11541.2	15.4407	0.303731	2.45225	0.141514
1684.06	-35363.6	-11541.4	15.4477	0.314324	2.43844	0.130715
1684.08	-35363.7	-11541.7	15.4546	0.333214	2.42018	0.112892
1684.09	-35363.8	-11541.9	15.4614	0.356707	2.39687	0.0920861
1684.11	-35364	-11542.1	15.468	0.377668	2.37344	0.0719809
1684.13	-35364.1	-11542.3	15.475	0.396358	2.35131	0.0545688
1684.14	-35364.2	-11542.5	15.4818	0.408221	2.33357	0.0424734
1684.16	-35364.4	-11542.8	15.4884	0.415046	2.3195	0.0342786
1684.18	-35364.5	-11543	15.4954	0.422276	2.30852	0.0281422
1684.2	-35364.6	-11543.2	15.5022	0.42624	2.29626	0.0235696
1684.21	-35364.8	-11543.5	15.5086	0.429215	2.27497	0.0194561
1684.23	-35364.9	-11543.7	15.5187	0.435559	2.24377	0.0121377
1684.25	-35365.1	-11543.9	15.529	0.448044	2.2135	-0.00130592
1684.26	-35365.2	-11544.1	15.5359	0.467443	2.18342	-0.0202774
1684.28	-35365.4	-11544.3	15.5429	0.48885	2.15783	-0.0433722
1684.3	-35365.5	-11544.5	15.5495	0.505796	2.14385	-0.0622375
1684.31	-35365.7	-11544.8	15.5594	0.519301	2.13704	-0.076593
1684.33	-35365.8	-11545	15.57	0.53	2.12667	-0.0882353
1684.35	-35365.9	-11545.2	15.58	0.54	2.1	-0.0980392
1684.37	-35366.1	-11545.5	15.59	0.55	2.06333	-0.106754
1684.38	-35366.2	-11545.7	15.6006	0.556972	2.02846	-0.113587
1684.4	-35366.3	-11545.9	15.6106	0.560067	2.01275	-0.116665
1684.42	-35366.5	-11546.1	15.6206	0.559983	2.00258	-0.117666
1684.43	-35366.7	-11546.3	15.6312	0.560009	1.98387	-0.117638
1684.45	-35366.8	-11546.5	15.6412	0.559998	1.95674	-0.11765
1684.47	-35367	-11546.8	15.6509	0.560001	1.93035	-0.117646
1684.48	-35367.1	-11547	15.6583	0.559999	1.90571	-0.117648
1684.5	-35367.2	-11547.2	15.668	0.560001	1.88297	-0.117646
1684.52	-35367.4	-11547.5	15.675	0.559995	1.86309	-0.117652
1684.54	-35367.5	-11547.7	15.6852	0.560024	1.84135	-0.11762
1684.55	-35367.7	-11547.9	15.692	0.559908	1.81755	-0.117749
1684.57	-35367.9	-11548.1	15.7026	0.560338	1.78924	-0.11722
1684.59	-35368	-11548.3	15.713	0.558148	1.75844	-0.112457
1684.6	-35368.1	-11548.5	15.7229	0.545716	1.73164	-0.101789
1684.62	-35368.3	-11548.8	15.7331	0.52712	1.70083	-0.0850803
1684.64	-35368.5	-11549	15.7435	0.506999	1.66792	-0.066574
1684.65	-35368.6	-11549.2	15.7537	0.490809	1.63678	-0.0499993
1684.67	-35368.8	-11549.4	15.7627	0.474586	1.61023	-0.0351221
1684.69	-35368.9	-11549.6	15.7695	0.462003	1.58168	-0.0227379
1684.71	-35369.1	-11549.9	15.7757	0.453802	1.54788	-0.0140978
1684.72	-35369.2	-11550.1	15.7843	0.446974	1.50577	-0.00718345
1684.74	-35369.4	-11550.3	15.7935	0.441174	1.46383	-0.00243564
1684.76	-35369.5	-11550.5	15.7997	0.439819	1.42705	-0.000714025
1684.77	-35369.7	-11550.8	15.8064	0.440044	1.39498	-0.00197546
1684.79	-35369.8	-11550.9	15.8154	0.439988	1.36302	-0.0050283
1684.81	-35370	-11551.2	15.8238	0.440003	1.32541	-0.00784366
1684.82	-35370.2	-11551.4	15.8304	0.44	1.27521	-0.00946195
1684.84	-35370.3	-11551.6	15.837	0.439999	1.22522	-0.00987457
1684.86	-35370.5	-11551.8	15.8459	0.440006	1.17963	-0.00978042
1684.88	-35370.6	-11552.1	15.8544	0.439979	1.13094	-0.00982572
1684.89	-35370.8	-11552.3	15.861	0.440085	1.08211	-0.00973205
1684.91	-35371	-11552.5	15.8676	0.439681	1.04227	-0.0103646
1684.93	-35371.1	-11552.7	15.8746	0.442152	1.00722	-0.0122543
1684.94	-35371.3	-11552.9	15.8815	0.44567	0.970904	-0.0154145
1684.96	-35371.4	-11553.2	15.8877	0.449283	0.932666	-0.0180018
1684.98	-35371.6	-11553.4	15.8973	0.450134	0.885517	-0.0194433
1684.99	-35371.7	-11553.6	15.908	0.449964	0.832961	-0.0196478
1685.01	-35371.9	-11553.8	15.9151	0.45001	0.776391	-0.0195973
1685.03	-35372.1	-11554	15.9221	0.449998	0.724731	-0.0196099
1685.05	-35372.2	-11554.2	15.9286	0.450001	0.683046	-0.0196073
1685.06	-35372.4	-11554.5	15.9383	0.45	0.647354	-0.019608
1685.08	-35372.6	-11554.7	15.9459	0.45	0.599198	-0.0196078
