# Supplementary material for: Extraction of driving behavior primitives considering driver expectation and vehicle dynamics
Source: PLoS One. 2025 Dec 31;20(12):e0340123. doi: 10.1371/journal.pone.0340123 (PMC12755792; doi:10.1371/journal.pone.0340123)
Supplement: S2 File — The dataset utilized in this study is organized into two main folders, categorizing driving scenarios into straight driving and turning maneuvers. These folders contain the raw, unprocessed behavioral data. For a detailed description of the variables and format within the.xlsx files, please refer to the accompanying readme.txt file. (ZIP) [file pone.0340123.s002.zip › DataSetForPimitiveExaction-2/turning/g10_w_34.xlsx]

## Sheet: Sheet1
1687.78	-35398.9	-11590.7	17.0177	-0.222471	-0.627595	-0.04085
1687.8	-35399	-11590.9	17.015	-0.241273	-0.65373	-0.025325
1687.82	-35399.3	-11591.2	17.0086	-0.25614	-0.681481	-0.0129381
1687.83	-35399.4	-11591.4	17.0044	-0.267482	-0.71109	-0.00340652
1687.85	-35399.5	-11591.6	16.9986	-0.275004	-0.741262	0.00380873
1687.87	-35399.8	-11591.9	16.994	-0.279509	-0.770294	0.0081536
1687.88	-35399.9	-11592.1	16.9908	-0.280136	-0.795164	0.00967715
1687.9	-35400	-11592.3	16.9874	-0.279901	-0.813062	0.009904
1687.92	-35400.3	-11592.6	16.9842	-0.280213	-0.827791	0.00898632
1687.94	-35400.4	-11592.9	16.9776	-0.277328	-0.838313	0.00703056
1687.95	-35400.5	-11593	16.9741	-0.273985	-0.848346	0.00379973
1687.97	-35400.7	-11593.3	16.9674	-0.270223	-0.856023	0.000631497
1687.99	-35400.9	-11593.6	16.9638	-0.270089	-0.859818	-0.00828064
1688	-35401	-11593.8	16.9574	-0.267139	-0.860057	-0.0269056
1688.02	-35401.2	-11594.1	16.9535	-0.263551	-0.859972	-0.0688472
1688.04	-35401.4	-11594.3	16.9502	-0.260108	-0.860088	-0.12589
1688.05	-35401.5	-11594.5	16.9468	-0.259972	-0.856896	-0.195893
1688.07	-35401.7	-11594.8	16.9433	-0.26	-0.853333	-0.276688
1688.09	-35401.9	-11595	16.9367	-0.26	-0.85	-0.357298
1688.11	-35402	-11595.2	16.9333	-0.26	-0.846667	-0.443355
1688.12	-35402.2	-11595.5	16.9264	-0.26	-0.839461	-0.53574
1688.14	-35402.4	-11595.7	16.923	-0.26	-0.829412	-0.617819
1688.16	-35402.5	-11595.9	16.9163	-0.26	-0.81936	-0.691599
1688.17	-35402.7	-11596.2	16.913	-0.26	-0.809019	-0.760286
1688.19	-35402.9	-11596.4	16.9096	-0.26	-0.80258	-0.819224
1688.21	-35403	-11596.6	16.9063	-0.26	-0.795956	-0.873331
1688.22	-35403.2	-11596.9	16.9022	-0.26	-0.788035	-0.921449
1688.24	-35403.3	-11597.1	16.896	-0.26	-0.774271	-0.95648
1688.26	-35403.5	-11597.3	16.8923	-0.26	-0.760761	-0.983598
1688.28	-35403.7	-11597.6	16.8855	-0.26	-0.74746	-1.00439
1688.29	-35403.8	-11597.8	16.8827	-0.26	-0.737099	-1.01925
1688.31	-35404	-11598	16.8791	-0.26	-0.723867	-1.02959
1688.33	-35404.2	-11598.3	16.8759	-0.26	-0.713752	-1.03789
1688.34	-35404.3	-11598.5	16.8715	-0.26	-0.703744	-1.04274
1688.36	-35404.5	-11598.8	16.8653	-0.26	-0.693609	-1.04436
1688.38	-35404.6	-11599	16.8622	-0.26	-0.68285	-1.03872
1688.39	-35404.8	-11599.2	16.8587	-0.26	-0.674126	-1.02632
1688.41	-35404.9	-11599.5	16.8557	-0.26	-0.667419	-1.00913
1688.43	-35405.1	-11599.8	16.8505	-0.26	-0.661428	-0.991507
1688.45	-35405.3	-11599.9	16.8453	-0.26	-0.659627	-0.971936
1688.46	-35405.4	-11600.2	16.8405	-0.26	-0.661	-0.941691
1688.48	-35405.6	-11600.5	16.835	-0.26	-0.666374	-0.898246
1688.5	-35405.7	-11600.7	16.8303	-0.26	-0.672811	-0.85135
1688.51	-35405.9	-11600.9	16.8247	-0.26	-0.68161	-0.806195
1688.53	-35406.1	-11601.2	16.8217	-0.26	-0.691267	-0.764742
1688.55	-35406.2	-11601.4	16.8181	-0.26	-0.706516	-0.721012
1688.56	-35406.4	-11601.6	16.8151	-0.26	-0.727458	-0.653645
1688.58	-35406.6	-11601.9	16.8092	-0.26	-0.752538	-0.563318
1688.6	-35406.7	-11602.1	16.8048	-0.26	-0.77553	-0.461235
1688.62	-35406.8	-11602.4	16.7992	-0.26	-0.795716	-0.356685
1688.63	-35407	-11602.6	16.7942	-0.26	-0.817357	-0.271501
1688.65	-35407.1	-11602.8	16.7913	-0.26	-0.849154	-0.208505
1688.67	-35407.3	-11603.1	16.7876	-0.26	-0.889486	-0.157697
1688.68	-35407.5	-11603.3	16.7847	-0.26	-0.919637	-0.119096
1688.7	-35407.6	-11603.5	16.7784	-0.259999	-0.944593	-0.0909576
1688.72	-35407.8	-11603.8	16.7743	-0.260005	-0.979436	-0.068638
1688.73	-35407.9	-11604	16.7682	-0.259982	-1.03009	-0.0528859
1688.75	-35408.1	-11604.2	16.764	-0.260068	-1.0851	-0.0425016
1688.77	-35408.3	-11604.5	16.7607	-0.259794	-1.12756	-0.0331072
1688.79	-35408.4	-11604.8	16.7572	-0.262666	-1.15566	-0.0253573
1688.8	-35408.5	-11605	16.7543	-0.266031	-1.18335	-0.0167288
1688.82	-35408.7	-11605.2	16.7473	-0.269736	-1.23029	-0.00946109
1688.84	-35408.9	-11605.5	16.7438	-0.270069	-1.28391	-0.00374499
1688.85	-35409	-11605.7	16.7374	-0.269982	-1.33414	-0.00125899
1688.87	-35409.2	-11606	16.7335	-0.270002	-1.38386	-3.08908e-05
1688.89	-35409.3	-11606.2	16.7302	-0.269999	-1.43046	-1.24258e-05
1688.9	-35409.4	-11606.4	16.7268	-0.27	-1.48339	0.000988532
1688.92	-35409.6	-11606.7	16.7233	-0.27	-1.53667	0.00326797
1688.94	-35409.8	-11606.9	16.7167	-0.27	-1.57667	0.00653595
1688.96	-35409.9	-11607.1	16.7133	-0.27	-1.61	0.0087146
1688.97	-35410.1	-11607.4	16.7064	-0.269985	-1.64914	0.0111527
1688.99	-35410.2	-11607.6	16.703	-0.274015	-1.69259	0.0191897
1689.01	-35410.3	-11607.9	16.6964	-0.294912	-1.73579	0.038822
1689.02	-35410.5	-11608.2	16.6927	-0.332726	-1.77404	0.0809852
1689.04	-35410.6	-11608.4	16.6859	-0.398448	-1.80292	0.138273
1689.06	-35410.8	-11608.6	16.679	-0.472121	-1.82619	0.209189
1689.07	-35410.9	-11608.9	16.6688	-0.549487	-1.85344	0.28591
1689.09	-35411.1	-11609.1	16.6588	-0.633341	-1.8835	0.367207
1689.11	-35411.2	-11609.4	16.6489	-0.720627	-1.90907	0.453542
1689.13	-35411.4	-11609.6	16.6386	-0.814612	-1.9251	0.541021
1689.14	-35411.5	-11609.8	16.6238	-0.90429	-1.93859	0.627537
1689.16	-35411.7	-11610.1	16.6072	-0.975248	-1.94878	0.699167
1689.18	-35411.8	-11610.3	16.5897	-1.04157	-1.96223	0.764312
1689.19	-35411.9	-11610.5	16.5691	-1.104	-1.97175	0.827887
1689.21	-35412.1	-11610.8	16.5523	-1.15912	-1.97834	0.882713
1689.23	-35412.2	-11611	16.5318	-1.20699	-1.98424	0.93119
1689.24	-35412.4	-11611.3	16.5098	-1.24203	-1.98846	0.969621
1689.26	-35412.5	-11611.6	16.4872	-1.2674	-1.99467	0.995761
1689.28	-35412.6	-11611.8	16.4672	-1.28813	-1.99756	1.01534
1689.3	-35412.8	-11612	16.4463	-1.30166	-2.00144	1.0306
1689.31	-35412.9	-11612.3	16.4255	-1.31286	-2.00353	1.04032
1689.33	-35413	-11612.5	16.4012	-1.31921	-2.00351	1.04808
1689.35	-35413.2	-11612.8	16.377	-1.32505	-2.00206	1.05304
1689.36	-35413.3	-11613	16.3536	-1.32783	-1.99957	1.05403
1689.38	-35413.4	-11613.2	16.331	-1.32194	-2.00032	1.04773
1689.4	-35413.6	-11613.5	16.3105	-1.30585	-1.99866	1.03406
1689.41	-35413.7	-11613.7	16.2906	-1.28683	-1.99511	1.01733
1689.43	-35413.8	-11613.9	16.2707	-1.27055	-1.99148	1.00057
1689.45	-35414	-11614.2	16.25	-1.25309	-1.98992	0.979305
1689.47	-35414.1	-11614.5	16.2294	-1.22301	-1.98889	0.948275
1689.48	-35414.2	-11614.7	16.2088	-1.17416	-1.98303	0.90455
1689.5	-35414.4	-11615	16.1878	-1.11915	-1.9761	0.857184
1689.52	-35414.5	-11615.2	16.1701	-1.07523	-1.96906	0.818
1689.53	-35414.6	-11615.4	16.1529	-1.04027	-1.96473	0.778877
1689.55	-35414.8	-11615.7	16.1358	-0.99386	-1.95891	0.733529
1689.57	-35414.9	-11615.9	16.119	-0.931929	-1.95451	0.666702
1689.58	-35415	-11616.1	16.1043	-0.835091	-1.94935	0.578503
1689.6	-35415.1	-11616.4	16.093	-0.717085	-1.94194	0.469425
1689.62	-35415.3	-11616.7	16.0829	-0.607527	-1.93556	0.36837
1689.64	-35415.4	-11616.9	16.0731	-0.526061	-1.92642	0.287832
1689.65	-35415.5	-11617.2	16.0622	-0.463159	-1.91606	0.222057
1689.67	-35415.6	-11617.4	16.0549	-0.413121	-1.90307	0.174013
1689.69	-35415.7	-11617.6	16.0477	-0.37558	-1.89169	0.13562
1689.7	-35415.9	-11617.9	16.0441	-0.347507	-1.88197	0.105112
1689.72	-35416	-11618.1	16.0377	-0.326399	-1.86916	0.0764218
1689.74	-35416.1	-11618.3	16.0339	-0.31144	-1.85501	0.0422236
1689.75	-35416.3	-11618.6	16.0273	-0.30094	-1.84135	0.00916342
1689.77	-35416.4	-11618.8	16.0239	-0.294155	-1.8313	-0.0216298
1689.79	-35416.5	-11619.1	16.017	-0.286967	-1.81759	-0.0486712
1689.81	-35416.6	-11619.4	16.0136	-0.283608	-1.80106	-0.0707484
1689.82	-35416.7	-11619.6	16.007	-0.277	-1.78128	-0.0883847
1689.84	-35416.8	-11619.8	16.0036	-0.273523	-1.75811	-0.102784
1689.86	-35417	-11620.1	15.9967	-0.27	-1.73333	-0.1122
1689.87	-35417.1	-11620.3	15.9933	-0.27	-1.71	-0.117647
1689.89	-35417.2	-11620.5	15.9898	-0.27002	-1.68887	-0.121147
1689.91	-35417.3	-11620.8	15.9865	-0.269894	-1.67254	-0.125506
1689.92	-35417.4	-11621.1	15.983	-0.266446	-1.65905	-0.130003
1689.94	-35417.5	-11621.3	15.976	-0.26288	-1.64149	-0.139851
1689.96	-35417.7	-11621.6	15.973	-0.259842	-1.62849	-0.158733
1689.98	-35417.8	-11621.8	15.9696	-0.260041	-1.61512	-0.193426
1689.99	-35417.9	-11622	15.9662	-0.259985	-1.60018	-0.240469
1690.01	-35418	-11622.3	15.9622	-0.260004	-1.57967	-0.286932
1690.03	-35418.1	-11622.5	15.9559	-0.259999	-1.55996	-0.332859
1690.04	-35418.2	-11622.8	15.9519	-0.26	-1.54327	-0.382759
1690.06	-35418.3	-11623	15.9457	-0.26	-1.53013	-0.44005
1690.08	-35418.4	-11623.3	15.9419	-0.26	-1.51741	-0.509441
1690.09	-35418.5	-11623.5	15.9353	-0.26	-1.50631	-0.588946
1690.11	-35418.7	-11623.8	15.9325	-0.260001	-1.49291	-0.659861
1690.13	-35418.8	-11624	15.9289	-0.259997	-1.47843	-0.727719
1690.15	-35418.9	-11624.3	15.9257	-0.260015	-1.46057	-0.792929
1690.16	-35419	-11624.5	15.9211	-0.259945	-1.4441	-0.85724
1690.18	-35419.1	-11624.7	15.9151	-0.2602	-1.41927	-0.928987
1690.2	-35419.2	-11625	15.912	-0.258896	-1.3884	-1.00503
1690.21	-35419.3	-11625.3	15.9085	-0.255297	-1.36225	-1.07409
1690.23	-35419.4	-11625.5	15.9055	-0.251674	-1.33682	-1.14525
1690.25	-35419.5	-11625.7	15.9002	-0.249693	-1.30848	-1.21461
1690.26	-35419.7	-11626	15.8948	-0.250082	-1.27353	-1.27761
1690.28	-35419.7	-11626.2	15.8918	-0.24998	-1.23281	-1.34015
1690.3	-35419.9	-11626.5	15.8881	-0.250006	-1.19644	-1.40504
1690.32	-35420	-11626.8	15.8853	-0.249999	-1.16744	-1.47441
1690.33	-35420.1	-11627	15.8795	-0.25	-1.13872	-1.55604
1690.35	-35420.2	-11627.2	15.8747	-0.25	-1.10605	-1.63855
1690.37	-35420.3	-11627.5	15.8697	-0.25	-1.06626	-1.70911
1690.38	-35420.4	-11627.7	15.8646	-0.25	-1.02396	-1.77304
1690.4	-35420.5	-11628	15.8617	-0.25	-0.980026	-1.83274
1690.42	-35420.6	-11628.2	15.8581	-0.250001	-0.938788	-1.8894
1690.43	-35420.7	-11628.5	15.8551	-0.249995	-0.898329	-1.95099
1690.45	-35420.8	-11628.7	15.8493	-0.250021	-0.867139	-2.01689
1690.47	-35420.9	-11628.9	15.8444	-0.249923	-0.839182	-2.08123
1690.49	-35421	-11629.2	15.8413	-0.250267	-0.810319	-2.14645
1690.5	-35421.1	-11629.5	15.8377	-0.248023	-0.778265	-2.20678
1690.52	-35421.2	-11629.7	15.8349	-0.244554	-0.748797	-2.26332
1690.54	-35421.3	-11630	15.8287	-0.240795	-0.723835	-2.32447
1690.55	-35421.4	-11630.2	15.8241	-0.239811	-0.700236	-2.37938
1690.57	-35421.5	-11630.4	15.8211	-0.24005	-0.675261	-2.42343
1690.59	-35421.6	-11630.7	15.8174	-0.239989	-0.643916	-2.45821
1690.6	-35421.7	-11631	15.8144	-0.240003	-0.616214	-2.4854
1690.62	-35421.8	-11631.2	15.8081	-0.24	-0.587452	-2.51091
1690.64	-35421.9	-11631.5	15.8038	-0.239998	-0.555483	-2.5404
1690.66	-35422	-11631.7	15.8006	-0.240009	-0.527266	-2.56935
1690.67	-35422.1	-11631.9	15.7972	-0.239967	-0.509302	-2.59484
1690.69	-35422.3	-11632.2	15.7939	-0.24009	-0.492496	-2.61764
1690.71	-35422.4	-11632.5	15.7873	-0.239652	-0.466839	-2.63095
1690.72	-35422.4	-11632.7	15.7837	-0.248174	-0.434376	-2.63347
1690.74	-35422.6	-11633	15.7802	-0.268517	-0.395462	-2.62292
1690.76	-35422.7	-11633.2	15.7769	-0.29515	-0.3649	-2.60565
1690.77	-35422.7	-11633.4	15.7704	-0.318692	-0.338308	-2.58717
1690.79	-35422.9	-11633.7	15.7633	-0.34	-0.31	-2.56863
1690.81	-35423	-11633.9	15.7567	-0.356667	-0.286667	-2.55338
1690.83	-35423.1	-11634.2	15.7533	-0.37	-0.266667	-2.54031
1690.84	-35423.2	-11634.5	15.7462	-0.380514	-0.252533	-2.53001
1690.86	-35423.3	-11634.7	15.7396	-0.386923	-0.239331	-2.52367
1690.88	-35423.4	-11634.9	15.7329	-0.390192	-0.229394	-2.51939
1690.89	-35423.5	-11635.2	15.7259	-0.393718	-0.218899	-2.51594
1690.91	-35423.6	-11635.4	15.7192	-0.397162	-0.213012	-2.51274
1690.93	-35423.7	-11635.6	15.7125	-0.39998	-0.213637	-2.50921
1690.94	-35423.8	-11635.9	15.7055	-0.401016	-0.217449	-2.49982
1690.96	-35423.9	-11636.2	15.6989	-0.417606	-0.225466	-2.47894
1690.98	-35424	-11636.4	15.6921	-0.455132	-0.243966	-2.44201
1691	-35424.1	-11636.7	15.6852	-0.509322	-0.269657	-2.3924
1691.01	-35424.2	-11636.9	15.6779	-0.556902	-0.295978	-2.34366
1691.03	-35424.3	-11637.1	15.6674	-0.601346	-0.324194	-2.29445
1691.05	-35424.4	-11637.4	15.6572	-0.650445	-0.361618	-2.24197
1691.06	-35424.5	-11637.6	15.6464	-0.705918	-0.401645	-2.18212
1691.08	-35424.6	-11637.9	15.6326	-0.783709	-0.442452	-2.10913
1691.1	-35424.7	-11638.2	15.6176	-0.865918	-0.484253	-2.0264
1691.11	-35424.8	-11638.4	15.6008	-0.94107	-0.524726	-1.95262
1691.13	-35424.9	-11638.6	15.5838	-1.00738	-0.569625	-1.88147
1691.15	-35425	-11638.9	15.5665	-1.07128	-0.614755	-1.81341
1691.17	-35425.1	-11639.1	15.5491	-1.1352	-0.657869	-1.74688
1691.18	-35425.2	-11639.4	15.5267	-1.21215	-0.700493	-1.67262
1691.2	-35425.3	-11639.6	15.5018	-1.28914	-0.733715	-1.5958
1691.22	-35425.3	-11639.8	15.4808	-1.35664	-0.758083	-1.52681
1691.23	-35425.4	-11640.1	15.4586	-1.42245	-0.790548	-1.45631
1691.25	-35425.6	-11640.4	15.4343	-1.49491	-0.832183	-1.3869
1691.27	-35425.6	-11640.6	15.4097	-1.55871	-0.865951	-1.32169
1691.28	-35425.7	-11640.8	15.3815	-1.62033	-0.886018	-1.256
1691.3	-35425.8	-11641.1	15.3544	-1.68287	-0.906393	-1.18945
1691.32	-35425.9	-11641.3	15.3261	-1.7551	-0.931826	-1.11874
1691.34	-35426	-11641.6	15.2948	-1.84198	-0.960913	-1.03452
1691.35	-35426.1	-11641.8	15.2618	-1.92876	-0.981212	-0.949888
1691.37	-35426.2	-11642	15.2287	-2.00267	-0.999334	-0.874953
1691.39	-35426.3	-11642.3	15.1936	-2.07093	-1.01967	-0.80424
1691.4	-35426.4	-11642.5	15.1599	-2.1308	-1.04782	-0.738306
1691.42	-35426.5	-11642.7	15.1245	-2.18559	-1.07517	-0.669027
1691.44	-35426.6	-11643	15.086	-2.25057	-1.10611	-0.585121
1691.45	-35426.7	-11643.3	15.046	-2.31746	-1.13332	-0.498199
1691.47	-35426.7	-11643.5	15.0063	-2.38696	-1.16736	-0.412859
1691.49	-35426.9	-11643.8	14.9641	-2.45296	-1.20661	-0.322377
1691.51	-35426.9	-11644	14.9235	-2.50736	-1.24363	-0.230135
1691.52	-35427	-11644.2	14.8842	-2.56295	-1.28002	-0.130685
1691.54	-35427.1	-11644.5	14.8387	-2.62286	-1.31875	-0.0106563
1691.56	-35427.2	-11644.7	14.7951	-2.68079	-1.356	0.119212
1691.57	-35427.3	-11644.9	14.7491	-2.72252	-1.38679	0.262486
1691.59	-35427.4	-11645.2	14.6995	-2.75506	-1.41198	0.428201
1691.61	-35427.4	-11645.4	14.6527	-2.77865	-1.43238	0.583891
1691.62	-35427.5	-11645.6	14.6062	-2.8049	-1.44588	0.730838
1691.64	-35427.6	-11645.9	14.5567	-2.83667	-1.46	0.888889
1691.66	-35427.7	-11646.1	14.51	-2.86667	-1.47	1.07407
1691.68	-35427.8	-11646.3	14.4633	-2.89333	-1.48	1.31046
1691.69	-35427.9	-11646.6	14.4103	-2.91445	-1.487	1.60417
1691.71	-35427.9	-11646.8	14.3604	-2.93077	-1.48996	1.86842
1691.73	-35428	-11647	14.3104	-2.94045	-1.48643	2.094
1691.74	-35428.1	-11647.3	14.2608	-2.94752	-1.48289	2.27787
1691.76	-35428.2	-11647.5	14.2109	-2.95386	-1.47984	2.40767
1691.78	-35428.2	-11647.7	14.1605	-2.9571	-1.48003	2.50725
1691.79	-35428.3	-11648	14.1079	-2.96025	-1.48006	2.58359
1691.81	-35428.4	-11648.1	14.0621	-2.95993	-1.47971	2.63806
1691.83	-35428.5	-11648.4	14.0142	-2.96002	-1.47569	2.68012
1691.85	-35428.6	-11648.6	13.9612	-2.96	-1.46771	2.71381
1691.86	-35428.6	-11648.8	13.9118	-2.96	-1.45802	2.73683
1691.88	-35428.7	-11649	13.8609	-2.96001	-1.45232	2.7542
1691.9	-35428.8	-11649.3	13.8083	-2.95995	-1.44916	2.76689
1691.91	-35428.8	-11649.5	13.7587	-2.96019	-1.44518	2.77567
1691.93	-35428.9	-11649.7	13.7087	-2.9592	-1.4371	2.78126
1691.95	-35429	-11650	13.659	-2.95546	-1.42626	2.78383
1691.96	-35429	-11650.2	13.6093	-2.95192	-1.41682	2.78437
1691.98	-35429.1	-11650.4	13.5578	-2.94993	-1.40511	2.7843
1692	-35429.2	-11650.6	13.5067	-2.94897	-1.3917	2.78432
1692.02	-35429.3	-11650.8	13.4615	-2.94529	-1.37461	2.7843
1692.03	-35429.3	-11651	13.4117	-2.94162	-1.35006	2.78437
1692.05	-35429.4	-11651.3	13.3594	-2.93994	-1.32289	2.78395
1692.07	-35429.4	-11651.5	13.3098	-2.9388	-1.29289	2.78237
1692.08	-35429.5	-11651.7	13.2601	-2.93491	-1.26028	2.77948
1692.1	-35429.6	-11651.9	13.2098	-2.93157	-1.22539	2.776
1692.12	-35429.6	-11652.1	13.1624	-2.92823	-1.19247	2.77284
1692.13	-35429.7	-11652.3	13.1118	-2.92488	-1.15909	2.76931
1692.15	-35429.8	-11652.6	13.0623	-2.92099	-1.13208	2.7666
1692.17	-35429.8	-11652.7	13.0143	-2.9201	-1.11154	2.76452
1692.19	-35429.9	-11653	12.9641	-2.91814	-1.09115	2.76236
1692.2	-35430	-11653.2	12.9143	-2.91452	-1.06809	2.75928
1692.22	-35430	-11653.4	12.8647	-2.91083	-1.04672	2.7567
1692.24	-35430.1	-11653.6	12.812	-2.91009	-1.0282	2.75448
1692.25	-35430.1	-11653.8	12.7633	-2.90784	-1.01349	2.75236
1692.27	-35430.2	-11654	12.7174	-2.90434	-1.00266	2.74933
1692.29	-35430.3	-11654.3	12.6686	-2.90062	-0.994662	2.7466
1692.3	-35430.3	-11654.5	12.618	-2.89978	-0.990592	2.7453
1692.32	-35430.4	-11654.6	12.5715	-2.90032	-0.987725	2.74434
1692.34	-35430.4	-11654.9	12.5191	-2.89735	-0.981492	2.74235
1692.36	-35430.5	-11655.1	12.4715	-2.89397	-0.971959	2.73908
1692.37	-35430.5	-11655.2	12.4223	-2.8903	-0.959383	2.73677
1692.39	-35430.6	-11655.5	12.3725	-2.89015	-0.942151	2.73367
1692.41	-35430.7	-11655.7	12.3224	-2.88463	-0.925068	2.72672
1692.42	-35430.7	-11655.8	12.2756	-2.86915	-0.911633	2.71251
1692.44	-35430.8	-11656.1	12.2262	-2.84487	-0.894618	2.69083
1692.46	-35430.8	-11656.3	12.1793	-2.8211	-0.868418	2.67102
1692.47	-35430.9	-11656.4	12.1329	-2.80454	-0.83834	2.65252
1692.49	-35430.9	-11656.7	12.0833	-2.77667	-0.813333	2.63181
1692.51	-35431	-11656.9	12.04	-2.74	-0.793333	2.60349
1692.53	-35431	-11657	11.9933	-2.69	-0.766667	2.57081
1692.54	-35431.1	-11657.3	11.9439	-2.62615	-0.727687	2.54473
1692.56	-35431.1	-11657.5	11.901	-2.55125	-0.691294	2.53949
1692.58	-35431.2	-11657.6	11.8609	-2.43549	-0.658151	2.55096
1692.59	-35431.2	-11657.9	11.8184	-2.29288	-0.630603	2.56457
1692.61	-35431.3	-11658	11.7789	-2.15494	-0.611187	2.57242
1692.63	-35431.3	-11658.2	11.7424	-2.0364	-0.595186	2.57112
1692.64	-35431.4	-11658.5	11.7076	-1.91882	-0.584734	2.54509
1692.66	-35431.4	-11658.6	11.6785	-1.76662	-0.57577	2.46086
1692.68	-35431.5	-11658.8	11.6521	-1.52053	-0.572359	2.30339
1692.7	-35431.5	-11659	11.6281	-1.22401	-0.565208	2.08635
1692.71	-35431.6	-11659.2	11.6097	-0.960754	-0.557426	1.88684
1692.73	-35431.6	-11659.4	11.5974	-0.754406	-0.543274	1.71494
1692.75	-35431.7	-11659.6	11.5871	-0.585874	-0.529129	1.58169
1692.76	-35431.7	-11659.8	11.5768	-0.464674	-0.517152	1.48897
1692.78	-35431.8	-11660	11.5671	-0.374912	-0.512636	1.41868
1692.8	-35431.8	-11660.2	11.562	-0.308352	-0.514434	1.37138
1692.81	-35431.9	-11660.3	11.5589	-0.25678	-0.517443	1.3347
1692.83	-35431.9	-11660.5	11.5554	-0.216735	-0.514578	1.30662
1692.85	-35432	-11660.7	11.5519	-0.184389	-0.507244	1.28537
1692.87	-35432	-11660.9	11.5486	-0.162348	-0.49979	1.27176
1692.88	-35432.1	-11661.1	11.5453	-0.147261	-0.487913	1.26214
1692.9	-35432.1	-11661.3	11.5415	-0.134669	-0.472275	1.25544
1692.92	-35432.2	-11661.5	11.5397	-0.126798	-0.455542	1.25016
1692.93	-35432.2	-11661.7	11.5403	-0.119778	-0.438391	1.24499
1692.95	-35432.3	-11661.9	11.5385	-0.114682	-0.420868	1.24086
1692.97	-35432.3	-11662	11.5349	-0.111298	-0.405796	1.23934
1692.98	-35432.3	-11662.3	11.5312	-0.110021	-0.394341	1.24021
1693	-35432.4	-11662.5	11.5298	-0.108316	-0.382854	1.24154
1693.02	-35432.4	-11662.6	11.53	-0.104724	-0.365643	1.24171
1693.04	-35432.5	-11662.8	11.5302	-0.101004	-0.342519	1.24301
1693.05	-35432.5	-11663	11.5281	-0.0997751	-0.315742	1.24594
1693.07	-35432.6	-11663.2	11.5244	-0.10005	-0.292399	1.25038
1693.09	-35432.6	-11663.4	11.5207	-0.0999864	-0.274296	1.25337
1693.1	-35432.7	-11663.6	11.5199	-0.100004	-0.261124	1.25471
1693.12	-35432.7	-11663.8	11.52	-0.0999992	-0.242013	1.25487
1693.14	-35432.8	-11664	11.5202	-0.1	-0.220843	1.25564
1693.15	-35432.8	-11664.2	11.5176	-0.0999999	-0.205845	1.25747
1693.17	-35432.8	-11664.3	11.5142	-0.1	-0.196179	1.26141
1693.19	-35432.9	-11664.6	11.5104	-0.1	-0.180108	1.26606
1693.21	-35432.9	-11664.7	11.5099	-0.1	-0.160421	1.27061
1693.22	-35433	-11664.9	11.51	-0.1	-0.138814	1.2732
1693.24	-35433	-11665.1	11.5102	-0.1	-0.124804	1.27531
1693.26	-35433.1	-11665.3	11.5071	-0.1	-0.111394	1.27837
1693.27	-35433.1	-11665.5	11.5038	-0.1	-0.101321	1.28361
1693.29	-35433.2	-11665.7	11.5001	-0.1	-0.0875196	1.28945
1693.31	-35433.2	-11665.9	11.5	-0.1	-0.0741134	1.29391
1693.32	-35433.3	-11666	11.5	-0.1	-0.0607327	1.29718
1693.34	-35433.3	-11666.3	11.5	-0.1	-0.05	1.30065
1693.36	-35433.4	-11666.4	11.5	-0.1	-0.0433333	1.30283
1693.38	-35433.4	-11666.6	11.4967	-0.1	-0.0433333	1.30501
1693.39	-35433.5	-11666.8	11.4931	-0.0999995	-0.0469188	1.30736
1693.41	-35433.5	-11667	11.4899	-0.100002	-0.0500516	1.31063
1693.43	-35433.5	-11667.2	11.49	-0.0999851	-0.050191	1.31284
1693.44	-35433.6	-11667.4	11.4901	-0.100056	-0.0537748	1.31374
1693.46	-35433.6	-11667.6	11.4897	-0.099783	-0.0570631	1.31229
1693.48	-35433.7	-11667.8	11.486	-0.0957419	-0.0606142	1.30701
1693.49	-35433.7	-11668	11.4827	-0.0883559	-0.0639016	1.29774
1693.51	-35433.8	-11668.1	11.4798	-0.0783794	-0.0673098	1.28485
1693.53	-35433.8	-11668.3	11.4801	-0.0659669	-0.070686	1.26247
1693.55	-35433.9	-11668.5	11.4798	-0.0323411	-0.0746018	1.21693
1693.56	-35433.9	-11668.7	11.4806	0.0544326	-0.0818134	1.12602
1693.58	-35434	-11668.9	11.4842	0.202164	-0.0881157	0.990554
1693.6	-35434	-11669.1	11.4884	0.353282	-0.0901899	0.845589
1693.61	-35434	-11669.3	11.4953	0.493796	-0.0899523	0.705369
1693.63	-35434.1	-11669.5	11.5033	0.616116	-0.0900142	0.580399
1693.65	-35434.1	-11669.7	11.5134	0.712195	-0.0899962	0.483117
1693.66	-35434.2	-11669.8	11.5245	0.7934	-0.0900009	0.399606
1693.68	-35434.2	-11670.1	11.5401	0.858163	-0.0899997	0.33031
1693.7	-35434.3	-11670.3	11.5568	0.910263	-0.0900001	0.278401
1693.72	-35434.3	-11670.4	11.5739	0.953491	-0.0899999	0.233804
1693.73	-35434.4	-11670.6	11.5913	0.989531	-0.0900004	0.195313
1693.75	-35434.4	-11670.8	11.6077	1.02129	-0.0899984	0.162404
1693.77	-35434.5	-11671	11.6251	1.04897	-0.0900057	0.132141
1693.78	-35434.5	-11671.2	11.642	1.07108	-0.0899763	0.10852
1693.8	-35434.6	-11671.4	11.6603	1.08921	-0.0900888	0.0921249
1693.82	-35434.6	-11671.6	11.6808	1.10416	-0.0896683	0.080519
1693.83	-35434.6	-11671.8	11.6996	1.11574	-0.0917598	0.0717165
1693.85	-35434.7	-11672	11.7165	1.12615	-0.0949457	0.065212
1693.87	-35434.7	-11672.1	11.7335	1.13429	-0.100954	0.0603405
1693.89	-35434.8	-11672.4	11.7529	1.14127	-0.105519	0.0566365
1693.9	-35434.8	-11672.6	11.7728	1.1456	-0.110654	0.0534278
1693.92	-35434.9	-11672.7	11.7938	1.14915	-0.118	0.0505766
1693.94	-35434.9	-11673	11.8142	1.15027	-0.124673	0.0499454
1693.95	-35435	-11673.2	11.8342	1.14968	-0.131533	0.0507388
1693.97	-35435	-11673.3	11.8539	1.15218	-0.137432	0.0527775
1693.99	-35435.1	-11673.5	11.8754	1.15588	-0.149641	0.0542348
1694	-35435.1	-11673.7	11.8926	1.15918	-0.165623	0.0553429
1694.02	-35435.2	-11673.9	11.9128	1.16278	-0.186378	0.0556761
1694.04	-35435.2	-11674.1	11.9333	1.16582	-0.203978	0.0545972
1694.06	-35435.2	-11674.3	11.9529	1.17228	-0.22004	0.0544881
1694.07	-35435.3	-11674.5	11.9744	1.17629	-0.24078	0.0543141
1694.09	-35435.3	-11674.7	11.9913	1.17975	-0.261155	0.0573245
1694.11	-35435.4	-11674.9	12.0108	1.18005	-0.278191	0.0604918
1694.12	-35435.4	-11675.1	12.0321	1.18002	-0.292552	0.0661245
1694.14	-35435.5	-11675.3	12.0521	1.17991	-0.305826	0.0705561
1694.16	-35435.5	-11675.5	12.0722	1.18313	-0.322218	0.0749495
1694.17	-35435.6	-11675.7	12.09	1.18667	-0.343333	0.077342
1694.19	-35435.6	-11675.9	12.11	1.19333	-0.366667	0.0784314
1694.21	-35435.7	-11676.1	12.13	1.19667	-0.386667	0.0795207
1694.23	-35435.7	-11676.3	12.15	1.2	-0.4	0.0816993
1694.24	-35435.8	-11676.5	12.1712	1.20005	-0.406871	0.0839603
1694.26	-35435.8	-11676.7	12.1914	1.20368	-0.410408	0.0837837
1694.28	-35435.8	-11676.9	12.216	1.2109	-0.42145	0.0814171
1694.29	-35435.9	-11677.1	12.2356	1.2172	-0.435252	0.0792636
1694.31	-35435.9	-11677.3	12.2557	1.22035	-0.451585	0.0771149
1694.33	-35436	-11677.5	12.2758	1.22373	-0.460881	0.0747893
1694.34	-35436	-11677.8	12.297	1.22739	-0.467859	0.0714121
1694.36	-35436.1	-11677.9	12.3169	1.2301	-0.474496	0.0693319
1694.38	-35436.1	-11678.1	12.3388	1.23048	-0.482016	0.0670429
1694.4	-35436.2	-11678.4	12.3616	1.23416	-0.492917	0.0646892
1694.41	-35436.2	-11678.5	12.3816	1.2376	-0.506641	0.061254
1694.43	-35436.3	-11678.8	12.4025	1.24032	-0.520887	0.0578705
1694.45	-35436.3	-11679	12.4233	1.23987	-0.532967	0.0545122
1694.46	-35436.3	-11679.2	12.4465	1.24019	-0.543828	0.0517025
1694.48	-35436.4	-11679.4	12.4671	1.2391	-0.558224	0.0513114
1694.5	-35436.4	-11679.6	12.487	1.23543	-0.571328	0.0532743
1694.51	-35436.5	-11679.8	12.5075	1.23213	-0.58474	0.0568358
1694.53	-35436.5	-11680	12.5284	1.22852	-0.600258	0.0600821
1694.55	-35436.6	-11680.2	12.5482	1.22561	-0.615689	0.0638829
1694.57	-35436.6	-11680.4	12.5681	1.22057	-0.62925	0.0678462
1694.58	-35436.7	-11680.6	12.5888	1.21517	-0.639822	0.0712857
1694.6	-35436.7	-11680.9	12.6091	1.2103	-0.647943	0.0736056
1694.62	-35436.7	-11681	12.6316	1.20467	-0.656751	0.0750504
1694.63	-35436.8	-11681.3	12.6544	1.20164	-0.665019	0.0773833
1694.65	-35436.8	-11681.5	12.6739	1.19822	-0.675231	0.0800067
1694.67	-35436.9	-11681.7	12.6932	1.19486	-0.685894	0.0836934
1694.68	-35436.9	-11681.9	12.7083	1.1911	-0.694114	0.0859229
1694.7	-35436.9	-11682	12.7189	1.18969	-0.700903	0.0856526
1694.72	-35437	-11682.1	12.7179	1.19038	-0.705125	0.0835881
1694.74	-35437	-11682.1	12.7349	1.18807	-0.710874	0.0824933
1694.75	-35437.1	-11682.6	12.7671	1.18452	-0.715697	0.0840489
1694.77	-35437.2	-11683	12.8087	1.18087	-0.71915	0.0866213
1694.79	-35437.2	-11683.2	12.8354	1.17954	-0.720204	0.0873979
1694.8	-35437.2	-11683.4	12.8538	1.18224	-0.719946	0.085837
1694.82	-35437.3	-11683.6	12.8741	1.1857	-0.72001	0.0820808
1694.84	-35437.3	-11683.8	12.895	1.18917	-0.72001	0.0766195
1694.85	-35437.3	-11684	12.9152	1.19256	-0.71995	0.0701686
1694.87	-35437.4	-11684.3	12.9363	1.19599	-0.720153	0.0640542
1694.89	-35437.4	-11684.5	12.9565	1.19964	-0.717541	0.0603075
1694.91	-35437.5	-11684.6	12.9764	1.20008	-0.711331	0.0588839
1694.92	-35437.5	-11684.9	12.9975	1.20003	-0.704005	0.0588568
1694.94	-35437.6	-11685.1	13.0177	1.19984	-0.700272	0.0579017
1694.96	-35437.6	-11685.3	13.0376	1.20292	-0.697266	0.0559606
1694.97	-35437.6	-11685.6	13.0588	1.20636	-0.690434	0.0514581
1694.99	-35437.7	-11685.8	13.0789	1.213	-0.683722	0.0480938
1695.01	-35437.7	-11686	13.0988	1.2165	-0.67703	0.0458101
1695.02	-35437.8	-11686.2	13.12	1.22	-0.67	0.0457516
1695.04	-35437.8	-11686.4	13.14	1.22333	-0.656667	0.0446623
1695.06	-35437.8	-11686.6	13.1633	1.22667	-0.64	0.0424837
1695.08	-35437.9	-11686.9	13.1845	1.23362	-0.61529	0.0401681
1695.09	-35437.9	-11687.1	13.2045	1.23697	-0.595597	0.0380195
1695.11	-35438	-11687.3	13.2247	1.24363	-0.579219	0.0357425
1695.13	-35438	-11687.5	13.2496	1.24724	-0.568916	0.0309768
1695.14	-35438	-11687.7	13.2725	1.25418	-0.558611	0.0254291
1695.16	-35438.1	-11687.9	13.2923	1.26074	-0.544931	0.0188077
1695.18	-35438.1	-11688.2	13.3125	1.26758	-0.527603	0.0123746
1695.19	-35438.2	-11688.4	13.3336	1.27403	-0.506642	0.0065293
1695.21	-35438.2	-11688.6	13.3537	1.27773	-0.490703	-7.2514e-05
1695.23	-35438.3	-11688.9	13.3747	1.2845	-0.477065	-0.00738332
1695.25	-35438.3	-11689.1	13.3951	1.28734	-0.462521	-0.0161766
1695.26	-35438.3	-11689.3	13.4192	1.29086	-0.441619	-0.0252028
1695.28	-35438.4	-11689.6	13.4439	1.29428	-0.420494	-0.0357464
1695.3	-35438.4	-11689.7	13.466	1.29782	-0.401642	-0.0449402
1695.31	-35438.4	-11690	13.4862	1.30025	-0.384676	-0.0520357
1695.33	-35438.5	-11690.2	13.507	1.29992	-0.368388	-0.0569023
1695.35	-35438.5	-11690.4	13.5278	1.30002	-0.354569	-0.0599101
