# Supplementary material for: Extraction of driving behavior primitives considering driver expectation and vehicle dynamics
Source: PLoS One. 2025 Dec 31;20(12):e0340123. doi: 10.1371/journal.pone.0340123 (PMC12755792; doi:10.1371/journal.pone.0340123)
Supplement: S2 File — The dataset utilized in this study is organized into two main folders, categorizing driving scenarios into straight driving and turning maneuvers. These folders contain the raw, unprocessed behavioral data. For a detailed description of the variables and format within the.xlsx files, please refer to the accompanying readme.txt file. (ZIP) [file pone.0340123.s002.zip › DataSetForPimitiveExaction-2/turning/g10_w_35.xlsx]

## Sheet: Sheet1
1714.25	-35487.8	-11963.6	12.4699	0.00999661	-0.237283	0.15907
1714.27	-35487.8	-11963.9	12.47	0.00999528	-0.270685	0.221816
1714.29	-35487.8	-11964.1	12.47	0.0100126	-0.312161	0.294035
1714.3	-35487.9	-11964.2	12.47	0.0100157	-0.359667	0.372475
1714.32	-35487.9	-11964.4	12.47	0.00994841	-0.407111	0.452913
1714.34	-35487.9	-11964.7	12.47	0.00994819	-0.453127	0.530029
1714.35	-35488	-11964.9	12.47	0.0102115	-0.499621	0.598236
1714.37	-35488	-11965.1	12.47	0.0101977	-0.548343	0.656579
1714.39	-35488.1	-11965.3	12.47	0.00905524	-0.600581	0.7067
1714.4	-35488.1	-11965.5	12.47	0.00712398	-0.654261	0.749251
1714.42	-35488.1	-11965.7	12.47	0.0053255	-0.70597	0.78442
1714.44	-35488.2	-11965.9	12.47	0.00365135	-0.75733	0.81346
1714.46	-35488.2	-11966.1	12.47	0.00175757	-0.811687	0.838139
1714.47	-35488.2	-11966.4	12.47	0.000178089	-0.867094	0.860116
1714.49	-35488.3	-11966.5	12.47	-0.000333628	-0.920218	0.880765
1714.51	-35488.3	-11966.7	12.47	-5.24413e-05	-0.973496	0.899858
1714.52	-35488.3	-11966.9	12.47	0.000313921	-1.03044	0.916585
1714.54	-35488.4	-11967.2	12.47	5.04387e-05	-1.08685	0.930632
1714.56	-35488.4	-11967.4	12.47	-0.00133103	-1.13734	0.942027
1714.57	-35488.4	-11967.6	12.47	-0.00322578	-1.18395	0.951547
1714.59	-35488.5	-11967.8	12.47	-0.00491232	-1.23026	0.960005
1714.61	-35488.5	-11968	12.47	-0.00666667	-1.27667	0.96732
1714.63	-35488.5	-11968.2	12.47	-0.00873187	-1.32194	0.973315
1714.64	-35488.6	-11968.4	12.47	-0.01003	-1.36214	0.978509
1714.66	-35488.6	-11968.7	12.47	-0.00988274	-1.39535	0.983302
1714.68	-35488.6	-11968.9	12.47	-0.0100602	-1.4288	0.987111
1714.69	-35488.7	-11969.1	12.47	-0.0118791	-1.46767	0.989544
1714.71	-35488.7	-11969.3	12.47	-0.0134158	-1.50375	0.991536
1714.73	-35488.7	-11969.5	12.47	-0.0132823	-1.53055	0.993847
1714.74	-35488.8	-11969.7	12.47	-0.0135138	-1.55435	0.995974
1714.76	-35488.8	-11969.9	12.47	-0.0153611	-1.58003	0.997796
1714.78	-35488.8	-11970.1	12.47	-0.0167767	-1.60386	1.00064
1714.8	-35488.8	-11970.3	12.47	-0.0165987	-1.62318	1.00537
1714.81	-35488.9	-11970.5	12.47	-0.0169143	-1.64088	1.01123
1714.83	-35488.9	-11970.7	12.47	-0.0187873	-1.6595	1.0177
1714.85	-35488.9	-11971	12.47	-0.0202652	-1.67924	1.02523
1714.86	-35488.9	-11971.2	12.47	-0.0202837	-1.69861	1.03389
1714.88	-35489	-11971.4	12.47	-0.0199305	-1.71382	1.04297
1714.9	-35489	-11971.6	12.47	-0.0199308	-1.72399	1.05197
1714.91	-35489	-11971.8	12.47	-0.020021	-1.73362	1.06086
1714.93	-35489	-11972	12.47	-0.020017	-1.7444	1.06944
1714.95	-35489.1	-11972.2	12.47	-0.0199937	-1.75318	1.07707
1714.97	-35489.1	-11972.5	12.47	-0.0199955	-1.75947	1.08361
1714.98	-35489.1	-11972.7	12.47	-0.0200016	-1.76653	1.08955
1715	-35489.1	-11972.8	12.47	-0.0200011	-1.77535	1.09517
1715.02	-35489.1	-11973	12.47	-0.0199995	-1.78379	1.10052
1715.03	-35489.2	-11973.3	12.47	-0.0199998	-1.79064	1.10557
1715.05	-35489.2	-11973.5	12.47	-0.0200001	-1.79595	1.11031
1715.07	-35489.2	-11973.7	12.47	-0.02	-1.79932	1.11466
1715.08	-35489.2	-11973.9	12.47	-0.0200002	-1.79996	1.11855
1715.1	-35489.2	-11974.1	12.47	-0.0200003	-1.798	1.12189
1715.12	-35489.2	-11974.3	12.47	-0.0199991	-1.79448	1.12462
1715.14	-35489.3	-11974.5	12.47	-0.0199989	-1.79092	1.12679
1715.15	-35489.3	-11974.8	12.47	-0.0200037	-1.78896	1.12855
1715.17	-35489.3	-11975	12.47	-0.0200042	-1.78756	1.13014
1715.19	-35489.3	-11975.2	12.47	-0.0199864	-1.78419	1.13185
1715.2	-35489.3	-11975.4	12.47	-0.0199863	-1.78049	1.13355
1715.22	-35489.3	-11975.6	12.4698	-0.020055	-1.78049	1.13488
1715.24	-35489.4	-11975.8	12.4698	-0.0200432	-1.78289	1.13592
1715.25	-35489.4	-11976	12.471	-0.0197764	-1.78398	1.13699
1715.27	-35489.4	-11976.3	12.4729	-0.0198354	-1.78567	1.13809
1715.29	-35489.4	-11976.4	12.4747	-0.0210314	-1.79222	1.13913
1715.31	-35489.4	-11976.6	12.4763	-0.0229834	-1.80412	1.14028
1715.32	-35489.4	-11976.9	12.4783	-0.0248316	-1.82016	1.14182
1715.34	-35489.4	-11977.1	12.4799	-0.0264763	-1.8406	1.14359
1715.36	-35489.4	-11977.3	12.4803	-0.0281136	-1.8661	1.14526
1715.37	-35489.4	-11977.5	12.48	-0.0297985	-1.8962	1.14687
1715.39	-35489.5	-11977.7	12.4799	-0.0315256	-1.93014	1.14851
1715.41	-35489.5	-11977.9	12.48	-0.033235	-1.96768	1.15022
1715.42	-35489.5	-11978.1	12.48	-0.0348909	-2.00801	1.15199
1715.44	-35489.5	-11978.4	12.48	-0.0366667	-2.04667	1.15359
1715.46	-35489.5	-11978.6	12.4799	-0.0386081	-2.07976	1.15484
1715.48	-35489.5	-11978.8	12.48	-0.04	-2.11	1.15577
1715.49	-35489.5	-11979	12.4803	-0.0402463	-2.14036	1.15648
1715.51	-35489.5	-11979.2	12.4799	-0.0399878	-2.16816	1.15687
1715.53	-35489.5	-11979.4	12.4784	-0.0399367	-2.18999	1.1569
1715.54	-35489.5	-11979.6	12.4765	-0.0400062	-2.20467	1.15687
1715.56	-35489.5	-11979.9	12.4748	-0.0400168	-2.21256	1.15694
1715.58	-35489.5	-11980.1	12.4731	-0.0399985	-2.21717	1.15683
1715.59	-35489.5	-11980.3	12.4712	-0.0399971	-2.22056	1.1563
1715.61	-35489.5	-11980.5	12.4699	-0.0399998	-2.21923	1.15567
1715.63	-35489.5	-11980.7	12.4698	-0.0399958	-2.21201	1.15517
1715.65	-35489.5	-11980.9	12.4701	-0.0400042	-2.20564	1.1545
1715.66	-35489.5	-11981.1	12.4701	-0.0400202	-2.20322	1.15372
1715.68	-35489.5	-11981.3	12.4699	-0.0399835	-2.19819	1.15371
1715.7	-35489.5	-11981.5	12.4697	-0.0399266	-2.18665	1.1548
1715.71	-35489.5	-11981.7	12.4703	-0.0400785	-2.1725	1.15613
1715.73	-35489.5	-11982	12.4721	-0.0402707	-2.15779	1.15721
1715.75	-35489.5	-11982.2	12.474	-0.0396218	-2.13973	1.15842
1715.76	-35489.5	-11982.4	12.4756	-0.0379204	-2.11785	1.1597
1715.78	-35489.5	-11982.6	12.4773	-0.0360355	-2.0957	1.16014
1715.8	-35489.5	-11982.8	12.4792	-0.0343707	-2.07404	1.15954
1715.82	-35489.5	-11983	12.4802	-0.0325332	-2.04914	1.15875
1715.83	-35489.5	-11983.2	12.4802	-0.0306772	-2.02106	1.15821
1715.85	-35489.5	-11983.5	12.4799	-0.0296992	-1.99487	1.15771
1715.87	-35489.4	-11983.7	12.48	-0.0297672	-1.9719	1.15716
1715.88	-35489.4	-11983.9	12.48	-0.0302096	-1.94914	1.1566
1715.9	-35489.4	-11984.1	12.48	-0.0303179	-1.92561	1.15605
1715.92	-35489.4	-11984.3	12.48	-0.0294177	-1.90273	1.15554
1715.93	-35489.4	-11984.5	12.48	-0.027592	-1.88058	1.15499
1715.95	-35489.4	-11984.7	12.48	-0.0257112	-1.85771	1.15429
1715.97	-35489.4	-11985	12.48	-0.0240827	-1.83277	1.15368
1715.99	-35489.4	-11985.2	12.48	-0.0224625	-1.80469	1.15372
1716	-35489.4	-11985.3	12.48	-0.0207361	-1.7735	1.15437
1716.02	-35489.4	-11985.5	12.48	-0.0189359	-1.74035	1.15507
1716.04	-35489.3	-11985.8	12.48	-0.0172121	-1.70755	1.15561
1716.05	-35489.3	-11986	12.48	-0.0157534	-1.6781	1.15603
1716.07	-35489.3	-11986.2	12.48	-0.0141167	-1.65206	1.15601
1716.09	-35489.3	-11986.4	12.48	-0.0114916	-1.62773	1.15493
1716.1	-35489.3	-11986.6	12.48	-0.00785436	-1.60571	1.15244
1716.12	-35489.3	-11986.8	12.4801	-0.00362297	-1.58794	1.1484
1716.14	-35489.2	-11987	12.48	0.00177115	-1.5733	1.14303
1716.16	-35489.2	-11987.3	12.4798	0.00925748	-1.55924	1.1365
1716.17	-35489.2	-11987.5	12.4798	0.0179647	-1.5461	1.1271
1716.19	-35489.2	-11987.7	12.4811	0.0269856	-1.5355	1.11222
1716.21	-35489.2	-11987.9	12.483	0.0425186	-1.52776	1.08983
1716.22	-35489.2	-11988.1	12.4846	0.0729332	-1.52262	1.05819
1716.24	-35489.1	-11988.3	12.4864	0.117397	-1.52011	1.01561
1716.26	-35489.1	-11988.5	12.4892	0.172356	-1.52034	0.960837
1716.27	-35489.1	-11988.8	12.4929	0.240812	-1.5229	0.895073
1716.29	-35489.1	-11989	12.4973	0.325874	-1.52726	0.820627
1716.31	-35489.1	-11989.1	12.5029	0.417994	-1.53297	0.741129
1716.33	-35489	-11989.4	12.5105	0.504972	-1.53958	0.660987
1716.34	-35489	-11989.6	12.52	0.583333	-1.54667	0.586057
1716.36	-35489	-11989.8	12.5311	0.652119	-1.55372	0.521283
1716.38	-35489	-11990	12.5433	0.71	-1.56	0.466231
1716.39	-35489	-11990.2	12.5564	0.756116	-1.56512	0.419382
1716.41	-35488.9	-11990.4	12.5709	0.791849	-1.57034	0.380262
1716.43	-35488.9	-11990.6	12.5867	0.819505	-1.57687	0.348296
1716.44	-35488.9	-11990.9	12.6016	0.842603	-1.58421	0.321703
1716.46	-35488.9	-11991.1	12.6145	0.864286	-1.59201	0.298411
1716.48	-35488.8	-11991.3	12.6285	0.885907	-1.60119	0.276248
1716.5	-35488.8	-11991.5	12.6449	0.907506	-1.6119	0.254359
1716.51	-35488.8	-11991.7	12.6586	0.92631	-1.62147	0.235639
1716.53	-35488.8	-11991.9	12.6684	0.941406	-1.62912	0.220736
1716.55	-35488.7	-11992.1	12.6852	0.957453	-1.63969	0.203425
1716.56	-35488.7	-11992.3	12.7079	0.972808	-1.65267	0.184779
1716.58	-35488.7	-11992.6	12.724	0.982457	-1.66226	0.172665
1716.6	-35488.7	-11992.8	12.7417	0.992456	-1.6738	0.16124
1716.61	-35488.6	-11993	12.7581	0.998026	-1.68705	0.152733
1716.63	-35488.6	-11993.2	12.7752	1.00007	-1.70163	0.147873
1716.65	-35488.6	-11993.4	12.7927	1.00074	-1.71919	0.14329
1716.67	-35488.5	-11993.6	12.8091	1.00506	-1.73682	0.136251
1716.68	-35488.5	-11993.9	12.8262	1.01437	-1.75668	0.123575
1716.7	-35488.5	-11994.1	12.8436	1.02988	-1.77286	0.107387
1716.72	-35488.4	-11994.3	12.8602	1.04807	-1.78345	0.0895105
1716.73	-35488.4	-11994.5	12.877	1.06776	-1.78824	0.0702222
1716.75	-35488.4	-11994.7	12.8963	1.08351	-1.79163	0.051756
1716.77	-35488.3	-11994.9	12.9144	1.09485	-1.79461	0.0368151
1716.78	-35488.3	-11995.2	12.9333	1.10491	-1.79975	0.0227924
1716.8	-35488.3	-11995.4	12.9524	1.11557	-1.807	0.00962937
1716.82	-35488.2	-11995.6	12.9701	1.12402	-1.81338	-0.000648658
1716.84	-35488.2	-11995.8	12.9913	1.1287	-1.8207	-0.0077822
1716.85	-35488.2	-11996	13.0122	1.13196	-1.82549	-0.0117772
1716.87	-35488.1	-11996.3	13.0299	1.1352	-1.82885	-0.0155061
1716.89	-35488.1	-11996.5	13.0471	1.13901	-1.83021	-0.0201415
1716.9	-35488.1	-11996.7	13.064	1.14022	-1.82996	-0.0247886
1716.92	-35488	-11996.9	13.0826	1.13994	-1.82994	-0.0277371
1716.94	-35488	-11997.1	13.1038	1.14001	-1.83026	-0.0291988
1716.95	-35487.9	-11997.3	13.1242	1.14	-1.82779	-0.0293974
1716.97	-35487.9	-11997.6	13.144	1.14	-1.82436	-0.0300353
1716.99	-35487.8	-11997.8	13.1651	1.14	-1.8206	-0.0320194
1717.01	-35487.8	-11998	13.1853	1.14	-1.81985	-0.0352089
1717.02	-35487.8	-11998.2	13.2054	1.13999	-1.82004	-0.0377435
1717.04	-35487.7	-11998.5	13.2237	1.14002	-1.81999	-0.0390273
1717.06	-35487.7	-11998.6	13.2405	1.13992	-1.82002	-0.0401392
1717.07	-35487.6	-11998.9	13.2567	1.1403	-1.81994	-0.0410921
1717.09	-35487.6	-11999.1	13.2775	1.13696	-1.82016	-0.0433618
1717.11	-35487.6	-11999.3	13.2977	1.13669	-1.81709	-0.0444548
1717.12	-35487.5	-11999.6	13.3176	1.13629	-1.81381	-0.0475184
1717.14	-35487.5	-11999.8	13.3388	1.14296	-1.81003	-0.0509387
1717.16	-35487.4	-12000	13.3588	1.1465	-1.81311	-0.0563409
1717.18	-35487.4	-12000.2	13.3789	1.14988	-1.81636	-0.060737
1717.19	-35487.3	-12000.5	13.3967	1.15	-1.82333	-0.0653595
1717.21	-35487.3	-12000.6	13.4167	1.15	-1.82667	-0.0675381
1717.23	-35487.2	-12000.9	13.4333	1.15	-1.83	-0.0686275
1717.24	-35487.2	-12001.1	13.4545	1.15012	-1.83361	-0.0698288
1717.26	-35487.1	-12001.3	13.471	1.15351	-1.84054	-0.0732838
1717.28	-35487.1	-12001.6	13.4913	1.15702	-1.85053	-0.0799761
1717.29	-35487	-12001.8	13.5124	1.16394	-1.8573	-0.0881066
1717.31	-35487	-12002	13.5324	1.16708	-1.86463	-0.0955436
1717.33	-35486.9	-12002.2	13.5538	1.17026	-1.87948	-0.101108
1717.35	-35486.9	-12002.5	13.5729	1.16993	-1.89663	-0.105101
1717.36	-35486.8	-12002.7	13.5903	1.17002	-1.91703	-0.107022
1717.38	-35486.8	-12002.9	13.6107	1.16999	-1.93849	-0.107922
1717.4	-35486.7	-12003.1	13.6285	1.17	-1.96292	-0.10782
1717.41	-35486.6	-12003.3	13.6511	1.17	-1.98893	-0.107858
1717.43	-35486.6	-12003.6	13.6679	1.17	-2.01289	-0.107809
1717.45	-35486.5	-12003.8	13.6895	1.17001	-2.04193	-0.108027
1717.46	-35486.5	-12004	13.709	1.16995	-2.07307	-0.109477
1717.48	-35486.4	-12004.3	13.7298	1.17017	-2.10565	-0.111888
1717.5	-35486.4	-12004.5	13.7495	1.1691	-2.13209	-0.113597
1717.52	-35486.3	-12004.7	13.7666	1.16548	-2.15399	-0.112737
1717.53	-35486.2	-12004.9	13.7876	1.16193	-2.18189	-0.109933
1717.55	-35486.2	-12005.2	13.8083	1.15962	-2.21642	-0.106499
1717.57	-35486.1	-12005.4	13.8286	1.16031	-2.24537	-0.103082
1717.58	-35486	-12005.6	13.8499	1.15866	-2.27105	-0.100175
1717.6	-35486	-12005.8	13.8676	1.15514	-2.29628	-0.0981011
1717.62	-35485.9	-12006	13.8868	1.15137	-2.33009	-0.0960189
1717.63	-35485.9	-12006.3	13.9052	1.14999	-2.36332	-0.0925953
1717.65	-35485.8	-12006.5	13.9257	1.14854	-2.39087	-0.088172
1717.67	-35485.7	-12006.7	13.9457	1.1449	-2.41756	-0.0831978
1717.69	-35485.7	-12007	13.9645	1.14124	-2.44333	-0.0780844
1717.7	-35485.6	-12007.2	13.9833	1.13966	-2.46729	-0.0735979
1717.72	-35485.5	-12007.4	14.0013	1.14038	-2.48974	-0.0699049
1717.74	-35485.5	-12007.7	14.0226	1.13809	-2.51787	-0.0666516
1717.75	-35485.4	-12007.9	14.043	1.13444	-2.5536	-0.0627142
1717.77	-35485.3	-12008.1	14.0631	1.13122	-2.59029	-0.0571017
1717.79	-35485.2	-12008.4	14.0816	1.12768	-2.62715	-0.0486697
1717.8	-35485.2	-12008.6	14.0986	1.12438	-2.65401	-0.0386501
1717.82	-35485.1	-12008.8	14.1147	1.1207	-2.67413	-0.0304677
1717.84	-35485	-12009	14.1349	1.11989	-2.69459	-0.0231997
1717.86	-35485	-12009.2	14.1555	1.11996	-2.72012	-0.0184891
1717.87	-35484.9	-12009.5	14.175	1.12027	-2.74885	-0.0126303
1717.89	-35484.8	-12009.7	14.1966	1.11736	-2.78441	-0.00482148
1717.91	-35484.7	-12009.9	14.2135	1.11396	-2.80934	0.00475593
1717.92	-35484.6	-12010.1	14.2343	1.11026	-2.83412	0.0142908
1717.94	-35484.6	-12010.4	14.2513	1.10994	-2.85117	0.0211103
1717.96	-35484.5	-12010.6	14.2711	1.10997	-2.87399	0.0266204
1717.97	-35484.4	-12010.9	14.2878	1.11017	-2.89412	0.0319603
1717.99	-35484.3	-12011.1	14.3089	1.10689	-2.91863	0.0388018
1718.01	-35484.2	-12011.3	14.3256	1.10355	-2.93881	0.0453865
1718.03	-35484.2	-12011.5	14.3467	1.1	-2.96	0.0511983
1718.04	-35484.1	-12011.8	14.3633	1.1	-2.97667	0.0555556
1718.06	-35484	-12012	14.3833	1.1	-2.99333	0.0588235
1718.08	-35483.9	-12012.2	14.4	1.09667	-3.01	0.0631808
1718.09	-35483.8	-12012.5	14.4211	1.09311	-3.03102	0.0701519
1718.11	-35483.7	-12012.7	14.4378	1.08992	-3.0441	0.0778324
1718.13	-35483.6	-12012.9	14.4589	1.09002	-3.05821	0.0857238
1718.14	-35483.5	-12013.2	14.4755	1.09006	-3.07197	0.0910945
1718.16	-35483.5	-12013.4	14.4955	1.08974	-3.0926	0.0977444
1718.18	-35483.4	-12013.6	14.5133	1.08603	-3.11329	0.104867
1718.2	-35483.3	-12013.8	14.5336	1.08267	-3.12928	0.112143
1718.21	-35483.2	-12014.1	14.5536	1.07979	-3.14182	0.116003
1718.23	-35483.1	-12014.3	14.5733	1.08003	-3.15219	0.117733
1718.25	-35483	-12014.5	14.5906	1.08013	-3.16685	0.117753
1718.26	-35482.9	-12014.7	14.6073	1.07941	-3.18522	0.119154
1718.28	-35482.8	-12015	14.6259	1.07559	-3.21114	0.122001
1718.3	-35482.7	-12015.2	14.645	1.07238	-3.23803	0.126782
1718.31	-35482.6	-12015.4	14.6624	1.06901	-3.26372	0.132527
1718.33	-35482.5	-12015.6	14.682	1.06568	-3.28714	0.139351
1718.35	-35482.4	-12015.9	14.7004	1.06193	-3.31193	0.145882
1718.37	-35482.3	-12016.1	14.7193	1.05972	-3.33403	0.150944
1718.38	-35482.2	-12016.3	14.7371	1.06007	-3.35331	0.154609
1718.4	-35482.1	-12016.6	14.7587	1.05998	-3.36912	0.156376
1718.42	-35482	-12016.8	14.777	1.06002	-3.38226	0.156882
1718.43	-35481.8	-12017.1	14.794	1.05993	-3.39459	0.157137
1718.45	-35481.7	-12017.3	14.8109	1.06029	-3.40493	0.159151
1718.47	-35481.7	-12017.5	14.83	1.05856	-3.41352	0.163785
1718.48	-35481.5	-12017.7	14.8493	1.05489	-3.42042	0.169759
1718.5	-35481.4	-12017.9	14.8654	1.05129	-3.42542	0.174129
1718.52	-35481.3	-12018.1	14.8824	1.04984	-3.42758	0.176237
1718.54	-35481.2	-12018.4	14.9019	1.0498	-3.42152	0.176107
1718.55	-35481.1	-12018.6	14.9199	1.05164	-3.40966	0.17371
1718.57	-35481	-12018.8	14.9371	1.05565	-3.39097	0.169382
1718.59	-35480.8	-12019.1	14.954	1.05721	-3.37199	0.165364
1718.6	-35480.7	-12019.3	14.9725	1.05443	-3.35656	0.16366
1718.62	-35480.6	-12019.5	14.9941	1.05291	-3.3348	0.162761
1718.64	-35480.5	-12019.8	15.012	1.05547	-3.3042	0.160789
1718.65	-35480.4	-12020	15.0284	1.0594	-3.26349	0.158685
1718.67	-35480.3	-12020.2	15.0456	1.05988	-3.21715	0.155568
1718.69	-35480.1	-12020.4	15.0655	1.0624	-3.17561	0.151564
1718.71	-35480	-12020.6	15.0828	1.06584	-3.13696	0.145301
1718.72	-35479.9	-12020.8	15.1003	1.06956	-3.08878	0.140063
1718.74	-35479.8	-12021.1	15.1169	1.07016	-3.04163	0.137466
1718.76	-35479.6	-12021.3	15.1363	1.0698	-2.99225	0.136532
1718.77	-35479.5	-12021.5	15.1575	1.07271	-2.94251	0.132526
1718.79	-35479.4	-12021.8	15.1778	1.07919	-2.89247	0.125238
1718.81	-35479.3	-12022	15.1947	1.08581	-2.84291	0.115502
1718.82	-35479.1	-12022.2	15.2123	1.09304	-2.78665	0.107165
1718.84	-35479	-12022.5	15.229	1.09639	-2.73306	0.10153
1718.86	-35478.9	-12022.7	15.2488	1.10301	-2.67994	0.0992058
1718.88	-35478.8	-12022.9	15.27	1.10667	-2.62333	0.0980392
1718.89	-35478.6	-12023.1	15.29	1.11333	-2.57	0.0969499
1718.91	-35478.5	-12023.3	15.3067	1.12	-2.51333	0.0958606
1718.93	-35478.4	-12023.5	15.3243	1.12711	-2.45696	0.0935944
1718.94	-35478.2	-12023.8	15.3411	1.13357	-2.41079	0.0924684
1718.96	-35478.1	-12024	15.3613	1.137	-2.36738	0.089118
1718.98	-35478	-12024.2	15.3824	1.14397	-2.3164	0.0855729
1718.99	-35477.8	-12024.5	15.4023	1.14699	-2.25266	0.0812536
1719.01	-35477.7	-12024.7	15.4224	1.15043	-2.18822	0.0780502
1719.03	-35477.6	-12024.9	15.4438	1.1539	-2.10922	0.0745346
1719.05	-35477.4	-12025.1	15.4629	1.15737	-2.02876	0.0714413
1719.06	-35477.3	-12025.3	15.4803	1.16013	-1.95113	0.0693733
1719.08	-35477.1	-12025.6	15.5009	1.16033	-1.89497	0.0667516
1719.1	-35477	-12025.8	15.5178	1.16473	-1.84939	0.0617315
1719.11	-35476.9	-12026	15.5377	1.17165	-1.78879	0.0531455
1719.13	-35476.7	-12026.2	15.5556	1.17889	-1.70066	0.0432032
1719.15	-35476.6	-12026.5	15.5759	1.18433	-1.61471	0.0360881
1719.16	-35476.4	-12026.7	15.5962	1.1886	-1.5276	0.0301004
1719.18	-35476.3	-12026.9	15.6172	1.19489	-1.44648	0.0255946
1719.2	-35476.1	-12027.2	15.6369	1.19793	-1.37423	0.0218775
1719.22	-35476	-12027.4	15.6575	1.20029	-1.29283	0.0201737
1719.23	-35475.9	-12027.6	15.6784	1.19992	-1.20389	0.0195785
1719.25	-35475.7	-12027.9	15.6981	1.20001	-1.12787	0.0193236
1719.27	-35475.6	-12028	15.7187	1.20005	-1.06352	0.0177704
1719.28	-35475.4	-12028.3	15.7396	1.19975	-1.00132	0.0144292
1719.3	-35475.3	-12028.5	15.7593	1.20128	-0.930364	0.00993987
1719.32	-35475.2	-12028.7	15.78	1.20507	-0.837312	0.00537952
1719.33	-35475	-12029	15.8007	1.20843	-0.738132	0.00141229
1719.35	-35474.9	-12029.2	15.8205	1.21176	-0.643823	-0.00165993
1719.37	-35474.7	-12029.4	15.8412	1.21514	-0.550672	-0.00517875
1719.39	-35474.6	-12029.6	15.8623	1.21893	-0.463118	-0.00799469
