# Supplementary material for: Extraction of driving behavior primitives considering driver expectation and vehicle dynamics
Source: PLoS One. 2025 Dec 31;20(12):e0340123. doi: 10.1371/journal.pone.0340123 (PMC12755792; doi:10.1371/journal.pone.0340123)
Supplement: S2 File — The dataset utilized in this study is organized into two main folders, categorizing driving scenarios into straight driving and turning maneuvers. These folders contain the raw, unprocessed behavioral data. For a detailed description of the variables and format within the.xlsx files, please refer to the accompanying readme.txt file. (ZIP) [file pone.0340123.s002.zip › DataSetForPimitiveExaction-2/turning/g10_w_36.xlsx]

## Sheet: Sheet1
1726.19	-35406.9	-12135.9	16.2026	-2.34196	0.3529	1.96857
1726.2	-35406.7	-12136.1	16.1636	-2.25761	0.372042	1.89081
1726.22	-35406.6	-12136.3	16.126	-2.17707	0.395052	1.80819
1726.24	-35406.4	-12136.6	16.09	-2.09246	0.418436	1.72193
1726.25	-35406.3	-12136.8	16.0509	-1.98126	0.442235	1.60258
1726.27	-35406.2	-12137	16.0181	-1.82176	0.47094	1.45721
1726.29	-35406	-12137.2	15.991	-1.65049	0.501199	1.29669
1726.3	-35405.8	-12137.5	15.9657	-1.47538	0.530641	1.12939
1726.32	-35405.7	-12137.7	15.9418	-1.32676	0.55227	0.974559
1726.34	-35405.6	-12137.9	15.9214	-1.17287	0.571935	0.820373
1726.36	-35405.4	-12138.2	15.901	-1.00145	0.591756	0.661221
1726.37	-35405.3	-12138.4	15.8856	-0.829636	0.613276	0.500941
1726.39	-35405.1	-12138.6	15.8725	-0.701445	0.631918	0.368659
1726.41	-35405	-12138.8	15.8581	-0.578124	0.66626	0.257192
1726.42	-35404.9	-12139.1	15.8502	-0.520878	0.685902	0.20353
1726.44	-35404.7	-12139.3	15.8452	-0.497365	0.695891	0.178702
1726.46	-35404.6	-12139.5	15.8351	-0.434172	0.71924	0.129644
1726.47	-35404.4	-12139.8	15.8277	-0.396611	0.734985	0.0950348
1726.49	-35404.3	-12140	15.8212	-0.376935	0.74664	0.0784084
1726.51	-35404.2	-12140.2	15.8142	-0.358318	0.772855	0.0684677
1726.53	-35404	-12140.5	15.8072	-0.347811	0.806035	0.0615724
1726.54	-35403.9	-12140.7	15.8039	-0.33751	0.839482	0.0581191
1726.56	-35403.7	-12140.9	15.797	-0.333587	0.868738	0.054595
1726.58	-35403.6	-12141.1	15.7936	-0.327006	0.882752	0.0544139
1726.59	-35403.4	-12141.4	15.7871	-0.323521	0.892767	0.056364
1726.61	-35403.3	-12141.6	15.78	-0.32	0.903333	0.0642702
1726.63	-35403.2	-12141.8	15.7733	-0.32	0.92	0.0751634
1726.64	-35403	-12142	15.7667	-0.32	0.936667	0.087146
1726.66	-35402.9	-12142.3	15.763	-0.320002	0.950663	0.0998341
1726.68	-35402.7	-12142.5	15.7564	-0.319999	0.960656	0.1119
1726.7	-35402.6	-12142.7	15.753	-0.32	0.974198	0.127339
1726.71	-35402.5	-12143	15.7461	-0.32	0.988141	0.144871
1726.73	-35402.3	-12143.2	15.7427	-0.32	0.997402	0.163283
1726.75	-35402.2	-12143.4	15.7361	-0.32	1.00002	0.180874
1726.76	-35402.1	-12143.6	15.7323	-0.32	1.00037	0.200514
1726.78	-35401.9	-12143.9	15.7259	-0.32	1.00387	0.219091
1726.8	-35401.8	-12144.1	15.7224	-0.32	1.00768	0.240383
1726.81	-35401.7	-12144.3	15.7149	-0.320002	1.01502	0.263536
1726.83	-35401.5	-12144.6	15.7085	-0.319991	1.02151	0.284621
1726.85	-35401.4	-12144.8	15.7015	-0.320032	1.02834	0.302353
1726.87	-35401.3	-12145	15.6956	-0.31985	1.03526	0.316207
1726.88	-35401.1	-12145.3	15.6915	-0.32065	1.04233	0.326303
1726.9	-35401	-12145.5	15.6855	-0.324606	1.05425	0.334292
1726.92	-35400.9	-12145.7	15.6811	-0.326941	1.05802	0.338848
1726.93	-35400.7	-12146	15.6754	-0.326657	1.05554	0.339971
1726.95	-35400.6	-12146.2	15.671	-0.326438	1.06539	0.339892
1726.97	-35400.4	-12146.4	15.6651	-0.327972	1.07849	0.339579
1726.98	-35400.3	-12146.7	15.661	-0.33036	1.09102	0.338021
1727	-35400.2	-12146.9	15.6536	-0.329912	1.08443	0.335319
1727.02	-35400	-12147.1	15.6469	-0.330025	1.08315	0.3312
1727.04	-35399.9	-12147.4	15.6399	-0.329993	1.08352	0.323636
1727.05	-35399.8	-12147.6	15.6351	-0.330002	1.08237	0.309329
1727.07	-35399.6	-12147.8	15.6298	-0.33	1.07523	0.290481
1727.09	-35399.5	-12148.1	15.6249	-0.33	1.06426	0.269649
1727.1	-35399.4	-12148.2	15.6199	-0.33	1.05637	0.243089
1727.12	-35399.3	-12148.5	15.6126	-0.33	1.04745	0.20911
1727.14	-35399.1	-12148.7	15.6063	-0.33	1.03834	0.171813
1727.15	-35399	-12148.9	15.5988	-0.33	1.02158	0.132118
1727.17	-35398.9	-12149.2	15.5947	-0.33	0.998562	0.0979241
1727.19	-35398.7	-12149.4	15.5889	-0.33	0.971673	0.072644
1727.21	-35398.6	-12149.6	15.5845	-0.33	0.936586	0.054289
1727.22	-35398.5	-12149.9	15.5785	-0.33	0.907376	0.0415184
1727.24	-35398.4	-12150.1	15.5744	-0.33	0.88119	0.0292705
1727.26	-35398.2	-12150.3	15.5685	-0.33	0.854203	0.013667
1727.27	-35398.1	-12150.6	15.5615	-0.33	0.815001	-0.00198174
1727.29	-35398	-12150.8	15.5551	-0.33	0.760809	-0.0163911
1727.31	-35397.9	-12151	15.5476	-0.33	0.700128	-0.0294376
1727.32	-35397.7	-12151.3	15.5441	-0.33	0.650034	-0.0408128
1727.34	-35397.6	-12151.5	15.5377	-0.330001	0.61667	-0.0488436
1727.36	-35397.5	-12151.7	15.5339	-0.329998	0.569507	-0.0559474
1727.38	-35397.3	-12152	15.5273	-0.33001	0.51922	-0.0605258
1727.39	-35397.2	-12152.2	15.5238	-0.329964	0.468906	-0.0648824
1727.41	-35397.1	-12152.4	15.5171	-0.330072	0.425699	-0.0684218
1727.43	-35397	-12152.7	15.5104	-0.326944	0.385694	-0.0726721
1727.44	-35396.8	-12152.9	15.5038	-0.320548	0.345643	-0.079077
1727.46	-35396.7	-12153.1	15.4967	-0.31	0.31	-0.087146
1727.48	-35396.6	-12153.4	15.4933	-0.303333	0.286667	-0.0947712
1727.49	-35396.5	-12153.6	15.4867	-0.296667	0.266667	-0.101307
1727.51	-35396.3	-12153.8	15.483	-0.289567	0.24897	-0.108216
1727.53	-35396.2	-12154.1	15.4764	-0.283056	0.232498	-0.113572
1727.55	-35396.1	-12154.3	15.473	-0.279812	0.22307	-0.117865
1727.56	-35396	-12154.5	15.4661	-0.276294	0.223856	-0.121354
1727.58	-35395.8	-12154.8	15.4627	-0.272776	0.231007	-0.125882
1727.6	-35395.7	-12155	15.456	-0.265599	0.241471	-0.132867
1727.61	-35395.6	-12155.2	15.4528	-0.254467	0.256091	-0.143588
1727.63	-35395.4	-12155.5	15.4494	-0.240841	0.273298	-0.15431
1727.65	-35395.3	-12155.7	15.4462	-0.228068	0.293762	-0.163972
1727.66	-35395.2	-12155.9	15.4419	-0.21702	0.314788	-0.173143
1727.68	-35395.1	-12156.2	15.4356	-0.203843	0.334766	-0.183736
1727.7	-35395	-12156.4	15.4324	-0.188684	0.354354	-0.198864
1727.72	-35394.8	-12156.6	15.4298	-0.168076	0.371707	-0.216814
1727.73	-35394.7	-12156.8	15.4294	-0.151051	0.387836	-0.234939
1727.75	-35394.6	-12157	15.4256	-0.13131	0.40657	-0.252944
1727.77	-35394.5	-12157.3	15.422	-0.113142	0.432827	-0.272404
1727.78	-35394.3	-12157.5	15.4197	-0.0931765	0.459172	-0.29123
1727.8	-35394.2	-12157.7	15.4201	-0.0715884	0.487017	-0.313084
1727.82	-35394.1	-12158	15.42	-0.0466829	0.512375	-0.336106
1727.83	-35394	-12158.2	15.42	-0.0245314	0.5312	-0.356605
1727.85	-35393.8	-12158.4	15.42	-0.00687548	0.552595	-0.37381
1727.87	-35393.7	-12158.7	15.42	0.00514961	0.581973	-0.386458
1727.89	-35393.6	-12158.9	15.42	0.0135189	0.614581	-0.394485
1727.9	-35393.5	-12159.1	15.42	0.0187647	0.643725	-0.399645
1727.92	-35393.3	-12159.4	15.42	0.0202475	0.669858	-0.401213
1727.94	-35393.2	-12159.6	15.42	0.0198657	0.703843	-0.400036
1727.95	-35393.1	-12159.8	15.42	0.0202735	0.756139	-0.396358
1727.97	-35393	-12160.1	15.42	0.0182596	0.81259	-0.391718
1727.99	-35392.9	-12160.3	15.42	0.0146886	0.860167	-0.387417
1728	-35392.7	-12160.5	15.42	0.0111859	0.913007	-0.383037
1728.02	-35392.6	-12160.8	15.42	0.00812208	0.967907	-0.37694
1728.04	-35392.5	-12161	15.42	0.00158741	1.0241	-0.365275
1728.06	-35392.4	-12161.2	15.42	-0.0166504	1.0919	-0.347013
1728.07	-35392.3	-12161.5	15.42	-0.0378913	1.16385	-0.326374
1728.09	-35392.1	-12161.7	15.4199	-0.0564661	1.22447	-0.304789
1728.11	-35392	-12161.9	15.4202	-0.0851861	1.27541	-0.276065
1728.12	-35391.9	-12162.2	15.4176	-0.120734	1.32371	-0.23921
1728.14	-35391.8	-12162.4	15.4141	-0.16316	1.38663	-0.198452
1728.16	-35391.7	-12162.6	15.4106	-0.20351	1.45768	-0.156093
1728.17	-35391.5	-12162.9	15.4072	-0.238065	1.52531	-0.122471
1728.19	-35391.4	-12163.1	15.4043	-0.263318	1.58673	-0.0982769
1728.21	-35391.3	-12163.3	15.3973	-0.278673	1.63591	-0.08114
1728.23	-35391.2	-12163.6	15.3938	-0.288768	1.65841	-0.0689014
1728.24	-35391.1	-12163.8	15.3873	-0.301479	1.67399	-0.0562004
1728.26	-35391	-12164	15.3836	-0.31893	1.7045	-0.0401723
1728.28	-35390.8	-12164.3	15.377	-0.335806	1.74133	-0.0248275
1728.29	-35390.7	-12164.5	15.3736	-0.349183	1.7689	-0.0105994
1728.31	-35390.6	-12164.7	15.3667	-0.363333	1.78333	0.00217865
1728.33	-35390.5	-12165	15.36	-0.373333	1.80333	0.0130719
1728.34	-35390.4	-12165.2	15.3533	-0.383333	1.82667	0.0206972
1728.36	-35390.3	-12165.4	15.3463	-0.386956	1.85115	0.0275563
1728.38	-35390.2	-12165.7	15.3396	-0.393643	1.86387	0.0318436
1728.4	-35390.1	-12165.9	15.3329	-0.396868	1.87411	0.0361491
1728.41	-35390	-12166.2	15.3259	-0.400191	1.89269	0.0383056
1728.43	-35389.8	-12166.4	15.3192	-0.399949	1.92034	0.0392589
1728.45	-35389.7	-12166.6	15.3125	-0.400013	1.95408	0.0392045
1728.46	-35389.6	-12166.9	15.3055	-0.399995	1.98435	0.0392198
1728.48	-35389.5	-12167.1	15.2988	-0.400001	2.00297	0.0392146
1728.5	-35389.4	-12167.3	15.2921	-0.4	2.01955	0.039216
1728.51	-35389.3	-12167.6	15.2851	-0.4	2.03849	0.0392155
1728.53	-35389.2	-12167.8	15.2785	-0.4	2.06193	0.0392159
1728.55	-35389.1	-12168	15.2717	-0.4	2.08044	0.0392149
1728.57	-35389	-12168.3	15.2647	-0.399999	2.0934	0.0392196
1728.58	-35388.9	-12168.6	15.2581	-0.400004	2.10201	0.0392011
1728.6	-35388.8	-12168.8	15.2513	-0.399984	2.10914	0.0392693
1728.62	-35388.7	-12169	15.2442	-0.400071	2.11325	0.0389265
1728.63	-35388.6	-12169.3	15.238	-0.39967	2.10782	0.0377151
1728.65	-35388.5	-12169.5	15.2331	-0.397877	2.10126	0.0366651
1728.67	-35388.4	-12169.7	15.2276	-0.395923	2.09295	0.0353337
1728.68	-35388.3	-12169.9	15.2208	-0.394333	2.08281	0.0336357
1728.7	-35388.2	-12170.2	15.2138	-0.392536	2.07253	0.0321
1728.72	-35388.1	-12170.5	15.2069	-0.390658	2.06368	0.0309775
1728.74	-35388	-12170.7	15.2001	-0.389752	2.05741	0.0301249
1728.75	-35387.9	-12170.9	15.1932	-0.389881	2.05267	0.0295418
1728.77	-35387.8	-12171.2	15.1864	-0.390025	2.04635	0.029388
1728.79	-35387.7	-12171.4	15.1799	-0.389993	2.0411	0.0294181
1728.8	-35387.6	-12171.6	15.1729	-0.390002	2.03951	0.0294103
1728.82	-35387.5	-12171.9	15.166	-0.39	2.04207	0.0294122
1728.84	-35387.4	-12172.1	15.1595	-0.39	2.04352	0.0294117
1728.85	-35387.3	-12172.3	15.1525	-0.39	2.04361	0.0294118
1728.87	-35387.2	-12172.6	15.1456	-0.39	2.04109	0.0294118
1728.89	-35387.1	-12172.9	15.1391	-0.39	2.03985	0.0294117
1728.91	-35387	-12173.1	15.132	-0.39	2.03863	0.0294121
1728.92	-35386.9	-12173.3	15.1254	-0.390002	2.02793	0.0294105
1728.94	-35386.9	-12173.6	15.1183	-0.389994	2.01059	0.0294167
1728.96	-35386.8	-12173.8	15.1143	-0.390019	1.98072	0.029396
1728.97	-35386.7	-12174.1	15.1084	-0.389925	1.95476	0.0294739
1728.99	-35386.6	-12174.3	15.1015	-0.39028	1.93476	0.0286917
1729.01	-35386.5	-12174.5	15.0947	-0.387367	1.9121	0.0266498
1729.02	-35386.4	-12174.8	15.0875	-0.383942	1.87228	0.0234211
1729.04	-35386.3	-12175	15.0841	-0.380396	1.8134	0.0209838
1729.06	-35386.2	-12175.2	15.0775	-0.379895	1.7293	0.019718
1729.08	-35386.1	-12175.5	15.071	-0.38018	1.66376	0.0186896
1729.09	-35386.1	-12175.7	15.0611	-0.377094	1.60039	0.0166554
1729.11	-35386	-12176	15.0544	-0.373932	1.54232	0.0136479
1729.13	-35385.9	-12176.2	15.0476	-0.370385	1.45889	0.0103766
1729.14	-35385.8	-12176.4	15.0441	-0.369917	1.37931	0.00712872
1729.16	-35385.7	-12176.7	15.0374	-0.369976	1.31058	0.00367256
1729.18	-35385.6	-12176.9	15.0338	-0.370153	1.25124	0.000373276
1729.19	-35385.6	-12177.1	15.0276	-0.367122	1.1708	-0.00285854
1729.21	-35385.5	-12177.4	15.0204	-0.363553	1.07852	-0.00635778
1729.23	-35385.4	-12177.7	15.0137	-0.360108	1.00047	-0.00861921
1729.25	-35385.3	-12177.9	15.0071	-0.359972	0.94613	-0.00977558
1729.26	-35385.2	-12178.2	15	-0.36	0.9	-0.00980392
1729.28	-35385.1	-12178.4	14.9933	-0.36	0.856667	-0.00980392
1729.3	-35385.1	-12178.6	14.9867	-0.36	0.813333	-0.00980392
1729.31	-35385	-12178.9	14.9831	-0.36	0.771201	-0.00980404
1729.33	-35384.9	-12179.1	14.9762	-0.36	0.74179	-0.00980389
1729.35	-35384.8	-12179.3	14.9692	-0.36	0.717411	-0.00980394
1729.36	-35384.7	-12179.6	14.9626	-0.36	0.697801	-0.00980392
1729.38	-35384.6	-12179.8	14.9558	-0.36	0.677258	-0.00980392
1729.4	-35384.6	-12180.1	14.9488	-0.36	0.652393	-0.00980392
1729.42	-35384.5	-12180.3	14.942	-0.36	0.629206	-0.00980392
1729.43	-35384.4	-12180.5	14.936	-0.36	0.606088	-0.00980392
1729.45	-35384.3	-12180.8	14.9319	-0.36	0.58519	-0.00980392
1729.47	-35384.2	-12181.1	14.9257	-0.36	0.565512	-0.00980392
1729.48	-35384.2	-12181.3	14.922	-0.36	0.544463	-0.00980392
1729.5	-35384.1	-12181.5	14.9146	-0.36	0.519483	-0.00980392
1729.52	-35384	-12181.8	14.9081	-0.36	0.496977	-0.00980392
1729.53	-35383.9	-12182	14.9014	-0.36	0.478656	-0.00980392
1729.55	-35383.8	-12182.2	14.8946	-0.36	0.467378	-0.00980392
1729.57	-35383.7	-12182.5	14.8877	-0.36	0.461938	-0.00980392
1729.59	-35383.7	-12182.7	14.8807	-0.36	0.458874	-0.00980391
1729.6	-35383.6	-12182.9	14.8754	-0.36	0.455495	-0.00980395
1729.62	-35383.5	-12183.2	14.8709	-0.36	0.451555	-0.00980379
1729.64	-35383.4	-12183.4	14.8639	-0.36	0.450555	-0.00980443
1729.65	-35383.4	-12183.7	14.8571	-0.36	0.456082	-0.00980208
1729.67	-35383.3	-12183.9	14.8501	-0.36	0.463749	-0.00981171
1729.69	-35383.2	-12184.1	14.8436	-0.36	0.478642	-0.00977462
1729.7	-35383.1	-12184.4	14.8368	-0.36	0.499782	-0.0099086
1729.72	-35383	-12184.7	14.8294	-0.36	0.522818	-0.00920788
1729.74	-35383	-12184.8	14.8251	-0.36	0.542289	-0.00867026
1729.76	-35382.9	-12185.1	14.8195	-0.36	0.560951	-0.00852495
1729.77	-35382.8	-12185.4	14.8146	-0.36	0.581804	-0.0100268
1729.79	-35382.7	-12185.6	14.8098	-0.36	0.603025	-0.0110539
1729.81	-35382.6	-12185.8	14.8024	-0.36	0.629709	-0.010957
1729.82	-35382.6	-12186.1	14.7957	-0.36	0.659102	-0.0101758
1729.84	-35382.5	-12186.3	14.7891	-0.36	0.691334	-0.00971796
1729.86	-35382.4	-12186.6	14.782	-0.36	0.724654	-0.00982302
1729.87	-35382.3	-12186.8	14.7754	-0.36	0.750479	-0.00979872
1729.89	-35382.3	-12187	14.7683	-0.36	0.770858	-0.0098053
1729.91	-35382.2	-12187.3	14.7643	-0.36	0.791214	-0.00980363
1729.93	-35382.1	-12187.5	14.7584	-0.36	0.8169	-0.009804
1729.94	-35382	-12187.7	14.7516	-0.36	0.843612	-0.0098039
1729.96	-35382	-12188	14.7446	-0.36	0.871727	-0.00980392
1729.98	-35381.9	-12188.2	14.7379	-0.36	0.89862	-0.00980392
1729.99	-35381.8	-12188.4	14.7308	-0.36	0.926527	-0.00980391
1730.01	-35381.7	-12188.7	14.7242	-0.36	0.956535	-0.00980395
1730.03	-35381.7	-12188.9	14.7172	-0.36	0.98387	-0.00980381
1730.04	-35381.6	-12189.1	14.7139	-0.36	1.00458	-0.00980433
1730.06	-35381.5	-12189.4	14.707	-0.36	1.0222	-0.0098031
1730.08	-35381.4	-12189.7	14.7036	-0.360002	1.04507	-0.0098071
1730.1	-35381.4	-12189.9	14.6971	-0.359993	1.07485	-0.00979202
1730.11	-35381.3	-12190.2	14.69	-0.36	1.10333	-0.00980392
1730.13	-35381.2	-12190.4	14.6833	-0.36	1.12333	-0.00762527
1730.15	-35381.2	-12190.6	14.6763	-0.363553	1.14114	-0.00290724
1730.16	-35381.1	-12190.9	14.6696	-0.366884	1.16109	0.00360506
1730.18	-35381	-12191.1	14.6629	-0.370087	1.17761	0.00781594
1730.2	-35381	-12191.3	14.6561	-0.369957	1.19105	0.00989961
1730.21	-35380.9	-12191.6	14.6528	-0.370012	1.19769	0.00977835
1730.23	-35380.8	-12191.8	14.6458	-0.369997	1.21219	0.00981051
1730.25	-35380.7	-12192	14.6388	-0.370001	1.23417	0.00980147
1730.27	-35380.7	-12192.3	14.6322	-0.37	1.25709	0.00980458
1730.28	-35380.6	-12192.5	14.6254	-0.37	1.27134	0.00980375
1730.3	-35380.5	-12192.8	14.6184	-0.37	1.27378	0.00980398
1730.32	-35380.5	-12193	14.6116	-0.37	1.27809	0.0098039
1730.33	-35380.4	-12193.2	14.6057	-0.37	1.29111	0.00980394
1730.35	-35380.3	-12193.5	14.6017	-0.37	1.31245	0.00980387
1730.37	-35380.2	-12193.7	14.5946	-0.37	1.32684	0.00980413
1730.38	-35380.2	-12194	14.588	-0.37	1.33543	0.00980316
1730.4	-35380.1	-12194.2	14.5807	-0.37	1.34309	0.00980736
1730.42	-35380.1	-12194.5	14.5754	-0.37	1.35433	0.00979095
1730.44	-35380	-12194.7	14.5714	-0.37	1.36889	0.00985237
1730.45	-35379.9	-12194.9	14.5641	-0.37	1.38636	0.00962732
1730.47	-35379.9	-12195.2	14.5573	-0.37	1.40329	0.0109519
1730.49	-35379.8	-12195.4	14.5504	-0.37	1.42175	0.0210943
1730.5	-35379.7	-12195.7	14.5435	-0.37	1.44314	0.0557537
1730.52	-35379.7	-12195.9	14.537	-0.37	1.46166	0.13572
1730.54	-35379.6	-12196.1	14.5299	-0.37	1.47642	0.267588
1730.55	-35379.6	-12196.4	14.525	-0.37	1.48988	0.442693
1730.57	-35379.5	-12196.6	14.5202	-0.37	1.50411	0.609931
1730.59	-35379.4	-12196.8	14.5128	-0.37	1.51556	0.734856
1730.61	-35379.4	-12197	14.5062	-0.37	1.52765	0.811404
1730.62	-35379.3	-12197.3	14.4991	-0.37	1.54108	0.846283
1730.64	-35379.3	-12197.6	14.4946	-0.369999	1.55523	0.860101
1730.66	-35379.2	-12197.8	14.4893	-0.370003	1.56688	0.862086
1730.67	-35379.1	-12198	14.4823	-0.369991	1.5759	0.860525
1730.69	-35379.1	-12198.3	14.4754	-0.370032	1.58943	0.856531
1730.71	-35379	-12198.5	14.4686	-0.369873	1.60012	0.852157
1730.72	-35379	-12198.7	14.462	-0.370475	1.61118	0.846726
1730.74	-35378.9	-12199	14.455	-0.367064	1.5938	0.843531
1730.76	-35378.9	-12199.2	14.4482	-0.36926	1.59638	0.842009
1730.78	-35378.8	-12199.4	14.4416	-0.369788	1.60845	0.843735
1730.79	-35378.8	-12199.7	14.4346	-0.373033	1.63897	0.844376
1730.81	-35378.7	-12199.9	14.4275	-0.37062	1.64472	0.843349
1730.83	-35378.7	-12200.1	14.4242	-0.369841	1.64012	0.842806
1730.84	-35378.6	-12200.4	14.4174	-0.370027	1.64013	0.848323
1730.86	-35378.5	-12200.7	14.4138	-0.369993	1.63711	0.864634
1730.88	-35378.5	-12200.9	14.4076	-0.370002	1.63377	0.887959
1730.89	-35378.4	-12201.2	14.4004	-0.37	1.6301	0.915611
1730.91	-35378.4	-12201.4	14.3937	-0.37	1.63006	0.941778
1730.93	-35378.4	-12201.6	14.3871	-0.37	1.62687	0.971812
1730.95	-35378.3	-12201.9	14.38	-0.37	1.62333	1.0098
1730.96	-35378.2	-12202.1	14.3733	-0.37	1.61667	1.04684
1730.98	-35378.2	-12202.3	14.3667	-0.37	1.61333	1.07734
1731	-35378.1	-12202.6	14.363	-0.37	1.60639	1.10136
1731.01	-35378.1	-12202.8	14.3563	-0.37	1.60296	1.11619
1731.03	-35378.1	-12203	14.3496	-0.37	1.59269	1.12691
1731.05	-35378	-12203.3	14.3425	-0.37	1.5819	1.1348
1731.06	-35378	-12203.5	14.3359	-0.37	1.56846	1.14129
1731.08	-35377.9	-12203.7	14.3292	-0.370002	1.55486	1.14779
1731.1	-35377.9	-12204	14.3221	-0.369991	1.5364	1.15344
1731.12	-35377.8	-12204.2	14.3155	-0.370034	1.51156	1.15727
1731.13	-35377.8	-12204.5	14.3089	-0.369865	1.48192	1.15798
1731.15	-35377.7	-12204.7	14.3036	-0.368256	1.45954	1.15774
1731.17	-35377.7	-12205	14.2989	-0.36622	1.43776	1.15643
1731.18	-35377.6	-12205.2	14.2939	-0.364537	1.41083	1.15408
1731.2	-35377.6	-12205.5	14.2882	-0.362777	1.3812	1.152
1731.22	-35377.6	-12205.7	14.2816	-0.360905	1.35119	1.15088
1731.23	-35377.5	-12205.9	14.2747	-0.359814	1.3212	1.15008
1731.25	-35377.5	-12206.1	14.2678	-0.359815	1.2917	1.14936
1731.27	-35377.4	-12206.4	14.2608	-0.360056	1.26366	1.14936
1731.29	-35377.4	-12206.7	14.2538	-0.360045	1.23766	1.15006
1731.3	-35377.3	-12206.9	14.2477	-0.359983	1.21374	1.1503
1731.32	-35377.3	-12207.1	14.2427	-0.359988	1.19189	1.14971
1731.34	-35377.3	-12207.3	14.2381	-0.360004	1.17211	1.14894
1731.35	-35377.2	-12207.6	14.2331	-0.360003	1.1547	1.14838
1731.37	-35377.2	-12207.8	14.227	-0.359999	1.14033	1.14797
1731.39	-35377.1	-12208.1	14.22	-0.359999	1.12989	1.14791
1731.4	-35377.1	-12208.3	14.2131	-0.36	1.12445	1.14868
1731.42	-35377.1	-12208.5	14.2065	-0.36	1.12319	1.15038
1731.44	-35377	-12208.8	14.1996	-0.36	1.12369	1.15273
1731.46	-35377	-12209	14.1926	-0.36	1.12536	1.15557
1731.47	-35377	-12209.3	14.1866	-0.36	1.12929	1.15881
1731.49	-35376.9	-12209.5	14.1816	-0.36	1.13476	1.16222
1731.51	-35376.9	-12209.7	14.177	-0.36	1.13982	1.16547
1731.52	-35376.9	-12210	14.172	-0.36	1.14467	1.16871
1731.54	-35376.8	-12210.2	14.1658	-0.36	1.15091	1.17235
1731.56	-35376.8	-12210.4	14.1588	-0.36	1.15803	1.17636
1731.57	-35376.7	-12210.7	14.1518	-0.36	1.16419	1.1804
1731.59	-35376.7	-12211	14.1449	-0.36	1.16901	1.18429
1731.61	-35376.7	-12211.2	14.138	-0.36	1.1729	1.18797
1731.63	-35376.6	-12211.4	14.1314	-0.36	1.17603	1.19111
1731.64	-35376.6	-12211.6	14.1258	-0.359999	1.17843	1.19332
1731.66	-35376.6	-12211.9	14.1208	-0.359999	1.17987	1.19478
1731.68	-35376.5	-12212.1	14.116	-0.360005	1.18016	1.19591
1731.69	-35376.5	-12212.4	14.1107	-0.360002	1.18	1.19703
1731.71	-35376.5	-12212.6	14.1044	-0.359981	1.1802	1.19837
1731.73	-35376.4	-12212.8	14.0975	-0.359993	1.18009	1.20018
1731.74	-35376.4	-12213	14.0907	-0.360071	1.17875	1.20265
1731.76	-35376.4	-12213.3	14.0838	-0.360014	1.17678	1.20569
1731.78	-35376.3	-12213.6	14.0766	-0.359725	1.17507	1.20896
1731.8	-35376.3	-12213.8	14.07	-0.36	1.17333	1.21133
1731.81	-35376.3	-12214	14.0647	-0.361087	1.17126	1.21157
1731.83	-35376.3	-12214.2	14.06	-0.36	1.17	1.20915
1731.85	-35376.2	-12214.5	14.0549	-0.353747	1.17078	1.20303
1731.86	-35376.2	-12214.7	14.0497	-0.342557	1.17355	1.18956
1731.88	-35376.2	-12215	14.0446	-0.325559	1.17802	1.16523
1731.9	-35376.1	-12215.2	14.0394	-0.29551	1.18414	1.12912
1731.91	-35376.1	-12215.4	14.034	-0.246134	1.19187	1.08056
1731.93	-35376.1	-12215.6	14.0296	-0.177666	1.20117	1.01801
1731.95	-35376.1	-12215.9	14.0272	-0.092464	1.21162	0.941499
1731.97	-35376	-12216.2	14.0267	0.00434174	1.22167	0.855966
1731.98	-35376	-12216.4	14.0279	0.105745	1.23038	0.767612
1732	-35376	-12216.7	14.0309	0.201449	1.23862	0.683622
1732.02	-35375.9	-12216.9	14.0355	0.283747	1.24703	0.608828
1732.03	-35375.9	-12217.1	14.0415	0.351152	1.25521	0.543019
1732.05	-35375.9	-12217.3	14.0484	0.403858	1.26252	0.48639
1732.07	-35375.9	-12217.6	14.0553	0.443947	1.26807	0.441184
1732.08	-35375.8	-12217.8	14.062	0.473169	1.27164	0.408132
1732.1	-35375.8	-12218.1	14.0694	0.492336	1.27417	0.384937
1732.12	-35375.8	-12218.3	14.0778	0.502999	1.27607	0.369425
1732.14	-35375.8	-12218.5	14.0863	0.507928	1.27673	0.360036
1732.15	-35375.8	-12218.8	14.0947	0.509656	1.27649	0.355272
1732.17	-35375.7	-12219	14.104	0.510187	1.27715	0.353647
1732.19	-35375.7	-12219.3	14.1144	0.510318	1.27904	0.353742
1732.2	-35375.7	-12219.5	14.1249	0.509405	1.28062	0.354249
1732.22	-35375.7	-12219.7	14.135	0.507602	1.28199	0.354723
1732.24	-35375.6	-12219.9	14.1442	0.505983	1.28516	0.355617
1732.25	-35375.6	-12220.2	14.1527	0.504439	1.29049	0.356831
1732.27	-35375.6	-12220.5	14.1612	0.501626	1.29658	0.357647
1732.29	-35375.6	-12220.7	14.1699	0.497949	1.30337	0.358115
1732.31	-35375.6	-12220.9	14.178	0.495366	1.31205	0.358967
1732.32	-35375.5	-12221.1	14.1863	0.493936	1.32232	0.360148
1732.34	-35375.5	-12221.4	14.1959	0.492256	1.33276	0.360996
1732.36	-35375.5	-12221.6	14.2065	0.490431	1.34301	0.361481
1732.37	-35375.5	-12221.9	14.216	0.489685	1.35349	0.362047
1732.39	-35375.5	-12222.2	14.2243	0.489904	1.36381	0.36263
1732.41	-35375.5	-12222.4	14.2325	0.490111	1.37305	0.362859
1732.42	-35375.4	-12222.6	14.2408	0.490047	1.38113	0.362782
1732.44	-35375.4	-12222.8	14.2494	0.489888	1.3884	0.362685
1732.46	-35375.4	-12223.1	14.258	0.489925	1.39513	0.362713
1732.48	-35375.4	-12223.4	14.2666	0.490363	1.40142	0.362884
1732.49	-35375.4	-12223.6	14.2752	0.490208	1.40613	0.362823
1732.51	-35375.4	-12223.8	14.2835	0.488328	1.40783	0.361985
1732.53	-35375.3	-12224	14.2919	0.486686	1.40699	0.359977
1732.54	-35375.3	-12224.3	14.3003	0.488131	1.40466	0.356419
1732.56	-35375.3	-12224.5	14.309	0.492655	1.40062	0.350556
1732.58	-35375.3	-12224.8	14.3177	0.499375	1.39438	0.341736
1732.59	-35375.3	-12225.1	14.3262	0.509283	1.38709	0.330751
1732.61	-35375.3	-12225.3	14.3342	0.523329	1.37987	0.318712
1732.63	-35375.3	-12225.5	14.3428	0.539092	1.37067	0.3058
1732.65	-35375.2	-12225.7	14.3528	0.553672	1.35751	0.29201
1732.66	-35375.2	-12226	14.3633	0.566667	1.34333	0.277778
1732.68	-35375.2	-12226.3	14.3734	0.578606	1.33124	0.263457
1732.7	-35375.2	-12226.5	14.384	0.590745	1.31924	0.248549
1732.71	-35375.2	-12226.7	14.3958	0.604483	1.30545	0.232406
1732.73	-35375.2	-12227	14.4073	0.621077	1.29268	0.214584
1732.75	-35375.2	-12227.2	14.4175	0.641047	1.28341	0.19491
1732.76	-35375.2	-12227.5	14.428	0.662529	1.27576	0.173965
1732.78	-35375.2	-12227.7	14.44	0.683573	1.26817	0.152724
1732.8	-35375.1	-12228	14.4521	0.703378	1.26261	0.132829
1732.82	-35375.1	-12228.2	14.4635	0.721143	1.26041	0.115354
1732.83	-35375.1	-12228.4	14.4756	0.735583	1.25996	0.099743
1732.85	-35375.1	-12228.7	14.4893	0.746343	1.25983	0.0856309
1732.87	-35375.1	-12229	14.5032	0.755447	1.26013	0.0736728
1732.88	-35375.1	-12229.2	14.5165	0.764166	1.26133	0.0640804
1732.9	-35375.1	-12229.5	14.5299	0.771559	1.2642	0.0558683
1732.92	-35375.1	-12229.7	14.5436	0.777009	1.26906	0.0483511
1732.93	-35375.1	-12229.9	14.5573	0.781108	1.27524	0.0417392
1732.95	-35375.1	-12230.2	14.5708	0.784534	1.28208	0.0360651
1732.97	-35375.1	-12230.4	14.5852	0.787863	1.28918	0.0308712
1732.99	-35375.1	-12230.7	14.6007	0.79133	1.29613	0.0258193
1733	-35375.1	-12230.9	14.6164	0.794688	1.30257	0.0208203
1733.02	-35375.1	-12231.2	14.6315	0.797958	1.30897	0.0158902
1733.04	-35375.1	-12231.4	14.6458	0.801521	1.31685	0.0111509
1733.05	-35375.1	-12231.7	14.6594	0.805119	1.32705	0.00665439
1733.07	-35375.1	-12231.9	14.6732	0.807697	1.33939	0.00236229
1733.09	-35375.1	-12232.2	14.687	0.809266	1.35326	-0.00160205
1733.1	-35375.1	-12232.4	14.7002	0.810984	1.36761	-0.00494684
1733.12	-35375.1	-12232.7	14.7134	0.812796	1.3825	-0.00762795
1733.14	-35375	-12232.9	14.728	0.813539	1.39894	-0.00982735
1733.16	-35375	-12233.2	14.7437	0.813355	1.41636	-0.0115037
1733.17	-35375.1	-12233.4	14.7585	0.813528	1.4328	-0.0124333
1733.19	-35375.1	-12233.7	14.772	0.813642	1.44803	-0.012894
1733.21	-35375	-12233.9	14.7853	0.812125	1.46313	-0.0135413
1733.22	-35375	-12234.2	14.7986	0.810195	1.47816	-0.0147011
1733.24	-35375.1	-12234.4	14.812	0.810695	1.49254	-0.01646
1733.26	-35375.1	-12234.7	14.8257	0.812854	1.50613	-0.0188125
1733.27	-35375.1	-12235	14.8407	0.813721	1.51905	-0.0216531
1733.29	-35375.1	-12235.2	14.8564	0.813385	1.53082	-0.0244738
1733.31	-35375.1	-12235.5	14.8716	0.813469	1.54067	-0.0266118
1733.33	-35375.1	-12235.7	14.8865	0.813499	1.54845	-0.0280519
1733.34	-35375.1	-12235.9	14.9016	0.812198	1.5544	-0.029111
1733.36	-35375.1	-12236.2	14.9166	0.81033	1.55903	-0.0301942
1733.38	-35375.1	-12236.5	14.9308	0.809495	1.56294	-0.0317535
1733.39	-35375.1	-12236.7	14.9443	0.809854	1.56618	-0.0342755
1733.41	-35375.1	-12237	14.9577	0.810939	1.56854	-0.0382043
1733.43	-35375.1	-12237.2	14.971	0.812875	1.56988	-0.0435751
1733.44	-35375.1	-12237.4	14.9843	0.815925	1.57018	-0.0502312
1733.46	-35375.1	-12237.7	14.9983	0.819571	1.57001	-0.0578757
1733.48	-35375.1	-12238	15.0135	0.823089	1.57002	-0.0661487
1733.5	-35375.1	-12238.3	15.0291	0.826467	1.57001	-0.0746635
1733.51	-35375.1	-12238.5	15.0442	0.829875	1.56973	-0.0831619
1733.53	-35375.1	-12238.7	15.0591	0.83315	1.56995	-0.0920453
1733.55	-35375.2	-12239	15.0744	0.836229	1.57143	-0.101779
1733.56	-35375.2	-12239.3	15.09	0.84	1.57333	-0.1122
1733.58	-35375.2	-12239.5	15.1056	0.845131	1.5748	-0.122933
1733.6	-35375.2	-12239.8	15.1209	0.850269	1.57683	-0.133506
1733.61	-35375.2	-12240	15.1358	0.854056	1.58021	-0.14354
1733.63	-35375.2	-12240.3	15.1509	0.856812	1.58349	-0.153052
1733.65	-35375.2	-12240.5	15.1664	0.858956	1.58539	-0.162149
1733.67	-35375.2	-12240.8	15.1818	0.860056	1.58686	-0.170961
1733.68	-35375.3	-12241.1	15.1968	0.859997	1.58874	-0.179644
1733.7	-35375.3	-12241.3	15.2118	0.860064	1.59009	-0.188406
1733.72	-35375.3	-12241.6	15.2272	0.861367	1.59025	-0.197369
1733.73	-35375.3	-12241.8	15.2427	0.863843	1.58996	-0.206376
1733.75	-35375.3	-12242.1	15.2582	0.867167	1.58992	-0.215086
1733.77	-35375.3	-12242.4	15.2737	0.870885	1.59003	-0.222833
1733.78	-35375.3	-12242.6	15.2892	0.874495	1.59008	-0.229239
1733.8	-35375.4	-12242.9	15.3044	0.877426	1.58993	-0.234609
1733.82	-35375.4	-12243.1	15.3194	0.87931	1.58975	-0.239159
1733.84	-35375.4	-12243.4	15.3345	0.880136	1.59026	-0.242803
1733.85	-35375.4	-12243.6	15.3499	0.880145	1.59185	-0.245645
1733.87	-35375.4	-12243.9	15.3655	0.879942	1.59426	-0.248152
1733.89	-35375.5	-12244.2	15.381	0.879919	1.59752	-0.250483
1733.9	-35375.5	-12244.4	15.3962	0.880091	1.60203	-0.252305
1733.92	-35375.5	-12244.7	15.4112	0.880199	1.60728	-0.253808
1733.94	-35375.5	-12244.9	15.4263	0.8797	1.61156	-0.255871
1733.95	-35375.5	-12245.2	15.4417	0.879335	1.61599	-0.258727
1733.97	-35375.6	-12245.5	15.4574	0.88137	1.62511	-0.261756
1733.99	-35375.6	-12245.7	15.4729	0.88525	1.63799	-0.264568
1734.01	-35375.6	-12246	15.4878	0.887411	1.6478	-0.267072
1734.02	-35375.6	-12246.2	15.5026	0.887102	1.65376	-0.26878
1734.04	-35375.7	-12246.5	15.5189	0.886222	1.66067	-0.268879
1734.06	-35375.7	-12246.8	15.5363	0.884657	1.66808	-0.267568
1734.07	-35375.7	-12247.1	15.5529	0.88053	1.67087	-0.265972
1734.09	-35375.7	-12247.3	15.5681	0.87497	1.67004	-0.264879
1734.11	-35375.8	-12247.6	15.5829	0.871327	1.67119	-0.264774
1734.12	-35375.8	-12247.8	15.598	0.870117	1.67511	-0.266045
1734.14	-35375.8	-12248.1	15.6133	0.869937	1.67931	-0.268971
1734.16	-35375.8	-12248.4	15.6288	0.869992	1.68259	-0.27316
1734.18	-35375.9	-12248.7	15.6441	0.869965	1.68472	-0.277789
1734.19	-35375.9	-12248.9	15.6596	0.869961	1.68628	-0.282251
1734.21	-35375.9	-12249.2	15.676	0.870222	1.68811	-0.2861
1734.23	-35375.9	-12249.4	15.6928	0.870167	1.68976	-0.28916
1734.24	-35376	-12249.7	15.7087	0.868954	1.69028	-0.291394
1734.26	-35376	-12250	15.724	0.867007	1.69004	-0.292847
1734.28	-35376	-12250.2	15.7394	0.865232	1.68994	-0.293633
1734.29	-35376.1	-12250.5	15.7549	0.863548	1.69	-0.29407
1734.31	-35376.1	-12250.8	15.7699	0.861629	1.68996	-0.294523
1734.33	-35376.1	-12251	15.7849	0.860108	1.68998	-0.295124
1734.35	-35376.2	-12251.3	15.8002	0.859734	1.69022	-0.295957
1734.36	-35376.2	-12251.6	15.8157	0.859986	1.69004	-0.297285
1734.38	-35376.2	-12251.8	15.8313	0.860065	1.68876	-0.299322
1734.4	-35376.3	-12252.1	15.8467	0.86	1.68667	-0.301743
1734.41	-35376.3	-12252.4	15.8617	0.860001	1.68407	-0.304237
1734.43	-35376.3	-12252.6	15.8767	0.86	1.68	-0.30719
1734.45	-35376.4	-12252.9	15.892	0.859931	1.67368	-0.310951
1734.46	-35376.4	-12253.2	15.9076	0.860014	1.66622	-0.315053
1734.48	-35376.5	-12253.5	15.9229	0.860287	1.65856	-0.318967
1734.5	-35376.5	-12253.7	15.9375	0.859945	1.64939	-0.322652
1734.52	-35376.5	-12254	15.9511	0.858409	1.63773	-0.326137
1734.53	-35376.6	-12254.2	15.965	0.856448	1.62522	-0.329333
1734.55	-35376.6	-12254.5	15.9803	0.854754	1.61328	-0.332198
1734.57	-35376.6	-12254.8	15.9961	0.852997	1.60112	-0.334896
1734.58	-35376.7	-12255.1	16.0116	0.851069	1.58857	-0.337869
1734.6	-35376.7	-12255.3	16.027	0.849816	1.57772	-0.342133
1734.62	-35376.8	-12255.6	16.0422	0.849696	1.56942	-0.348036
1734.63	-35376.8	-12255.8	16.0566	0.850105	1.5613	-0.354421
1734.65	-35376.8	-12256.1	16.0703	0.850326	1.55231	-0.361092
1734.67	-35376.9	-12256.4	16.0842	0.849687	1.54474	-0.370144
1734.69	-35376.9	-12256.7	16.0991	0.848039	1.53967	-0.382734
1734.7	-35377	-12256.9	16.1145	0.846121	1.53537	-0.397927
1734.72	-35377	-12257.2	16.13	0.844404	1.53138	-0.415939
1734.74	-35377.1	-12257.4	16.1454	0.84274	1.52991	-0.439281
1734.75	-35377.1	-12257.7	16.1609	0.841023	1.53163	-0.468354
1734.77	-35377.2	-12258	16.1764	0.839285	1.53456	-0.50017
1734.79	-35377.2	-12258.3	16.1919	0.837563	1.53785	-0.533127
1734.8	-35377.3	-12258.6	16.207	0.835881	1.54226	-0.567695
1734.82	-35377.3	-12258.8	16.2219	0.834222	1.54747	-0.603736
1734.84	-35377.3	-12259.1	16.2374	0.832529	1.5519	-0.640305
1734.86	-35377.4	-12259.4	16.253	0.830804	1.5552	-0.676351
1734.87	-35377.4	-12259.7	16.2674	0.829112	1.55841	-0.710764
1734.89	-35377.5	-12259.9	16.2805	0.827453	1.56181	-0.742861
1734.91	-35377.5	-12260.2	16.2938	0.825768	1.56495	-0.772359
1734.92	-35377.6	-12260.4	16.3077	0.824044	1.56828	-0.799134
1734.94	-35377.6	-12260.7	16.3213	0.822322	1.57294	-0.823172
1734.96	-35377.7	-12261	16.3349	0.820607	1.57831	-0.844174
1734.97	-35377.7	-12261.3	16.3497	0.818883	1.58254	-0.861649
1734.99	-35377.8	-12261.5	16.3654	0.817165	1.58572	-0.875602
1735.01	-35377.8	-12261.8	16.3809	0.815486	1.58914	-0.886343
1735.03	-35377.9	-12262.1	16.3958	0.813825	1.59252	-0.893858
1735.04	-35378	-12262.4	16.4098	0.812139	1.59482	-0.89803
1735.06	-35378	-12262.6	16.4234	0.810412	1.59632	-0.899637
1735.08	-35378.1	-12262.9	16.4373	0.808656	1.59796	-0.899864
1735.09	-35378.1	-12263.2	16.451	0.806953	1.59972	-0.898979
1735.11	-35378.2	-12263.4	16.4641	0.805375	1.60121	-0.896932
1735.13	-35378.2	-12263.7	16.4775	0.803675	1.60294	-0.894659
1735.14	-35378.3	-12264	16.4923	0.801627	1.60567	-0.893358
1735.16	-35378.3	-12264.3	16.5081	0.800087	1.60949	-0.893201
1735.18	-35378.4	-12264.6	16.5238	0.799978	1.61419	-0.89414
1735.2	-35378.4	-12264.8	16.5391	0.800035	1.61966	-0.897314
1735.21	-35378.5	-12265.1	16.554	0.798707	1.62584	-0.903911
1735.23	-35378.6	-12265.4	16.5691	0.796768	1.63289	-0.913326
1735.25	-35378.6	-12265.7	16.5848	0.795277	1.64095	-0.924631
1735.26	-35378.7	-12266	16.6	0.793333	1.65	-0.937908
1735.28	-35378.8	-12266.2	16.6135	0.790019	1.65986	-0.953241
1735.3	-35378.8	-12266.5	16.6267	0.786667	1.67	-0.969499
1735.31	-35378.9	-12266.8	16.6406	0.78465	1.68004	-0.985478
1735.33	-35378.9	-12267	16.6541	0.783245	1.69066	-1.00089
1735.35	-35379	-12267.3	16.666	0.781547	1.70243	-1.01535
1735.37	-35379.1	-12267.6	16.6782	0.779809	1.71479	-1.02738
1735.38	-35379.1	-12267.9	16.6919	0.778243	1.72701	-1.03582
1735.4	-35379.2	-12268.1	16.7057	0.776252	1.73866	-1.04101
1735.42	-35379.2	-12268.4	16.7187	0.773279	1.74926	-1.04347
1735.43	-35379.3	-12268.7	16.7326	0.769197	1.75806	-1.04338
1735.45	-35379.4	-12269	16.7482	0.764142	1.76498	-1.04104
1735.47	-35379.5	-12269.3	16.7634	0.75873	1.77163	-1.03708
1735.48	-35379.5	-12269.5	16.7772	0.753486	1.77876	-1.03185
1735.5	-35379.6	-12269.8	16.7907	0.748611	1.78498	-1.02504
1735.52	-35379.6	-12270	16.8042	0.743841	1.78985	-1.01628
1735.54	-35379.7	-12270.3	16.8169	0.738188	1.79496	-1.00519
1735.55	-35379.8	-12270.6	16.8286	0.731322	1.80056	-0.991583
1735.57	-35379.9	-12270.9	16.8414	0.724172	1.8043	-0.975571
1735.59	-35379.9	-12271.2	16.8555	0.717301	1.80576	-0.95801
1735.6	-35380	-12271.4	16.8683	0.710563	1.80769	-0.940756
1735.62	-35380.1	-12271.7	16.8797	0.703878	1.81115	-0.924493
1735.64	-35380.2	-12272	16.8921	0.69731	1.81474	-0.908328
1735.65	-35380.2	-12272.3	16.9061	0.690566	1.81804	-0.891572
1735.67	-35380.3	-12272.6	16.9193	0.682911	1.82201	-0.873906
1735.69	-35380.4	-12272.8	16.9312	0.67425	1.82717	-0.854896
1735.71	-35380.4	-12273.1	16.943	0.665216	1.83344	-0.833949
1735.72	-35380.5	-12273.4	16.9548	0.656763	1.84024	-0.810512
1735.74	-35380.6	-12273.7	16.9655	0.650053	1.84663	-0.784119
1735.76	-35380.7	-12274	16.9756	0.645102	1.85332	-0.755232
1735.77	-35380.8	-12274.3	16.9868	0.64093	1.86233	-0.725114
1735.79	-35380.8	-12274.5	16.999	0.637532	1.87302	-0.694175
1735.81	-35380.9	-12274.8	17.0109	0.635579	1.88284	-0.662167
1735.82	-35381	-12275.1	17.0225	0.634118	1.89263	-0.629327
1735.84	-35381.1	-12275.4	17.0346	0.631274	1.90523	-0.596257
1735.86	-35381.2	-12275.7	17.0467	0.62759	1.91943	-0.563771
1735.88	-35381.2	-12275.9	17.0574	0.625066	1.93155	-0.53286
1735.89	-35381.3	-12276.2	17.0675	0.623645	1.94123	-0.504892
1735.91	-35381.4	-12276.4	17.0786	0.62217	1.94997	-0.481189
1735.93	-35381.5	-12276.7	17.0905	0.620423	1.95816	-0.460908
1735.94	-35381.6	-12277	17.1026	0.618642	1.96567	-0.442271
1735.96	-35381.6	-12277.3	17.1146	0.616951	1.97228	-0.424597
1735.98	-35381.7	-12277.6	17.1265	0.615375	1.9778	-0.407762
1735.99	-35381.8	-12277.9	17.138	0.613673	1.98254	-0.391661
1736.01	-35381.9	-12278.2	17.1488	0.61164	1.98683	-0.376194
1736.03	-35382	-12278.4	17.1588	0.610092	1.9898	-0.361215
1736.05	-35382.1	-12278.7	17.1688	0.609926	1.99046	-0.346553
1736.06	-35382.2	-12279	17.1793	0.610025	1.99002	-0.332011
1736.08	-35382.2	-12279.3	17.1911	0.608899	1.99002	-0.3173
1736.1	-35382.3	-12279.5	17.2033	0.606667	1.99	-0.301743
1736.11	-35382.4	-12279.8	17.215	0.603768	1.98901	-0.28479
1736.13	-35382.5	-12280.1	17.2267	0.6	1.98667	-0.266885
1736.15	-35382.6	-12280.4	17.2389	0.595159	1.98264	-0.24872
1736.16	-35382.7	-12280.7	17.2507	0.58967	1.97621	-0.23101
1736.18	-35382.8	-12280.9	17.2612	0.584175	1.96688	-0.214487
1736.2	-35382.9	-12281.2	17.2712	0.579526	1.9552	-0.199942
1736.22	-35383	-12281.5	17.2811	0.576116	1.94202	-0.187814
1736.23	-35383.1	-12281.8	17.2912	0.572929	1.92841	-0.177506
1736.25	-35383.2	-12282.1	17.3015	0.569294	1.91495	-0.168521
1736.27	-35383.3	-12282.3	17.3118	0.566221	1.90072	-0.161142
1736.28	-35383.3	-12282.6	17.3222	0.564389	1.88525	-0.155608
1736.3	-35383.4	-12282.9	17.3324	0.562991	1.86976	-0.151728
1736.32	-35383.5	-12283.1	17.3423	0.561363	1.85488	-0.149252
1736.33	-35383.6	-12283.4	17.3524	0.559573	1.83967	-0.147926
1736.35	-35383.7	-12283.7	17.3627	0.557796	1.8239	-0.14736
1736.37	-35383.8	-12284	17.3731	0.556243	1.80924	-0.14689
1736.39	-35383.9	-12284.3	17.3834	0.554721	1.79685	-0.145934
1736.4	-35384	-12284.5	17.3935	0.552344	1.78662	-0.14412
1736.42	-35384.1	-12284.8	17.4035	0.548948	1.77817	-0.1411
1736.44	-35384.2	-12285.1	17.4136	0.545506	1.77082	-0.136543
1736.45	-35384.3	-12285.4	17.4239	0.542243	1.76398	-0.130456
1736.47	-35384.4	-12285.7	17.4342	0.538156	1.75718	-0.123349
1736.49	-35384.5	-12285.9	17.4445	0.532957	1.75028	-0.115935
1736.5	-35384.6	-12286.2	17.4549	0.527378	1.74351	-0.109114
1736.52	-35384.7	-12286.5	17.465	0.522245	1.73687	-0.103159
1736.54	-35384.8	-12286.8	17.4742	0.518362	1.73014	-0.0976693
1736.56	-35385	-12287.1	17.4827	0.515171	1.72325	-0.0925781
1736.57	-35385.1	-12287.3	17.4912	0.510748	1.71635	-0.0881724
1736.59	-35385.1	-12287.6	17.4999	0.505325	1.70949	-0.0838224
1736.61	-35385.3	-12287.9	17.508	0.500973	1.70256	-0.0781373
1736.62	-35385.4	-12288.1	17.5162	0.496314	1.6943	-0.0713656
1736.64	-35385.5	-12288.5	17.5259	0.487534	1.68287	-0.0649224
1736.66	-35385.6	-12288.8	17.5365	0.476535	1.67209	-0.0577449
1736.67	-35385.7	-12289	17.5459	0.469015	1.66952	-0.0470125
1736.69	-35385.8	-12289.3	17.5542	0.460803	1.67268	-0.032837
1736.71	-35385.9	-12289.5	17.5627	0.442115	1.67301	-0.0170232
1736.73	-35386	-12289.8	17.5711	0.414965	1.67053	0.00199567
1736.74	-35386.1	-12290.1	17.5783	0.387358	1.66961	0.0273399
1736.76	-35386.2	-12290.4	17.585	0.357929	1.66788	0.0578338
1736.78	-35386.3	-12290.7	17.5922	0.320973	1.66018	0.0901232
1736.79	-35386.4	-12290.9	17.599	0.280267	1.65105	0.123558
1736.81	-35386.6	-12291.2	17.6036	0.242939	1.64861	0.15869
1736.83	-35386.7	-12291.5	17.6063	0.206738	1.65234	0.195049
1736.84	-35386.8	-12291.8	17.6081	0.166555	1.65848	0.231759
1736.86	-35386.9	-12292.1	17.6098	0.124766	1.66575	0.268108
1736.88	-35387	-12292.3	17.6118	0.0862156	1.67392	0.303325
1736.9	-35387.1	-12292.6	17.6133	0.0518952	1.68279	0.335895
1736.91	-35387.2	-12292.9	17.6135	0.0214676	1.69227	0.364461
1736.93	-35387.4	-12293.2	17.6133	-0.00521213	1.70268	0.389663
1736.95	-35387.5	-12293.5	17.6136	-0.0284958	1.7143	0.412458
1736.96	-35387.6	-12293.7	17.6133	-0.05	1.72667	0.432462
1736.98	-35387.7	-12294	17.6116	-0.0706964	1.73905	0.449094
1737	-35387.8	-12294.2	17.61	-0.087471	1.75065	0.462588
1737.01	-35387.9	-12294.5	17.6099	-0.0976719	1.76096	0.473222
1737.03	-35388.1	-12294.8	17.61	-0.103626	1.77056	0.480742
1737.05	-35388.2	-12295.1	17.6085	-0.107869	1.77979	0.485067
1737.07	-35388.3	-12295.4	17.6064	-0.110137	1.78743	0.48708
1737.08	-35388.4	-12295.6	17.6046	-0.110265	1.7928	0.487594
1737.1	-35388.5	-12295.9	17.6031	-0.11002	1.79755	0.486653
1737.12	-35388.6	-12296.2	17.6014	-0.110392	1.8028	0.484507
1737.13	-35388.8	-12296.5	17.5997	-0.109718	1.80736	0.482204
1737.15	-35388.9	-12296.8	17.5979	-0.107486	1.81065	0.480705
1737.17	-35389	-12297	17.5963	-0.106847	1.81434	0.480473
1737.18	-35389.1	-12297.3	17.5949	-0.109807	1.81942	0.482061
1737.2	-35389.3	-12297.5	17.5924	-0.114997	1.82494	0.486338
1737.22	-35389.4	-12297.8	17.5889	-0.122246	1.83093	0.493858
1737.24	-35389.5	-12298.1	17.586	-0.134129	1.83964	0.504559
1737.25	-35389.6	-12298.4	17.5845	-0.15117	1.85165	0.518182
1737.27	-35389.8	-12298.7	17.5824	-0.169927	1.86443	0.534224
1737.29	-35389.9	-12298.9	17.5788	-0.188597	1.87645	0.551735
1737.3	-35390	-12299.2	17.5753	-0.208315	1.88815	0.569162
1737.32	-35390.1	-12299.4	17.5722	-0.228712	1.89984	0.585591
1737.34	-35390.3	-12299.7	17.5682	-0.247257	1.91143	0.60097
1737.35	-35390.4	-12300	17.5629	-0.262776	1.92329	0.614726
1737.37	-35390.5	-12300.3	17.5575	-0.275933	1.93633	0.62561
1737.39	-35390.6	-12300.5	17.5524	-0.286416	1.95026	0.633361
1737.41	-35390.8	-12300.8	17.5474	-0.292826	1.96349	0.638822
1737.42	-35390.9	-12301.1	17.5424	-0.295769	1.97512	0.642557
1737.44	-35391	-12301.4	17.5373	-0.297681	1.98503	0.64482
1737.46	-35391.2	-12301.6	17.5321	-0.299451	1.99347	0.645849
1737.47	-35391.3	-12301.9	17.5269	-0.300486	2.00103	0.645853
1737.49	-35391.4	-12302.1	17.5218	-0.300364	2.00783	0.644621
1737.51	-35391.5	-12302.4	17.5168	-0.298821	2.01364	0.641621
1737.52	-35391.7	-12302.7	17.5118	-0.295242	2.01849	0.636417
1737.54	-35391.8	-12303	17.5065	-0.288845	2.02254	0.628696
1737.56	-35392	-12303.2	17.5013	-0.279749	2.02585	0.618729
1737.58	-35392.1	-12303.5	17.4973	-0.268685	2.02833	0.60723
1737.59	-35392.2	-12303.7	17.4941	-0.256348	2.02982	0.595312
1737.61	-35392.4	-12304	17.4909	-0.243544	2.03018	0.5842
1737.63	-35392.5	-12304.3	17.4875	-0.232193	2.03002	0.574137
1737.64	-35392.6	-12304.6	17.484	-0.224291	2.03011	0.564867
1737.66	-35392.8	-12304.8	17.4806	-0.217922	2.03009	0.556017
1737.68	-35392.9	-12305.1	17.4772	-0.209583	2.02909	0.547097
1737.69	-35393	-12305.3	17.4738	-0.198207	2.02698	0.537221
1737.71	-35393.2	-12305.6	17.4701	-0.1837	2.02398	0.525365
1737.73	-35393.3	-12305.8	17.467	-0.165702	2.02043	0.510668
1737.75	-35393.5	-12306.1	17.4649	-0.143843	2.01677	0.492462
1737.76	-35393.6	-12306.4	17.4634	-0.118279	2.0135	0.470866
1737.78	-35393.7	-12306.6	17.4616	-0.0896457	2.01113	0.44631
1737.8	-35393.9	-12306.9	17.46	-0.06	2.01	0.41939
1737.81	-35394	-12307.1	17.4594	-0.0308719	2.01008	0.390694
1737.83	-35394.2	-12307.4	17.46	4.3888e-13	2.01	0.360566
1737.85	-35394.3	-12307.7	17.4616	0.0344204	2.00857	0.329508
1737.86	-35394.5	-12308	17.4634	0.0685751	2.00655	0.298894
1737.88	-35394.6	-12308.2	17.4649	0.098247	2.00485	0.270188
1737.9	-35394.7	-12308.4	17.467	0.122581	2.00311	0.24443
1737.92	-35394.9	-12308.7	17.4702	0.142	2.00113	0.222137
1737.93	-35395	-12309	17.4737	0.158538	1.99994	0.202609
1737.95	-35395.2	-12309.3	17.4769	0.174091	2.00005	0.184915
1737.97	-35395.3	-12309.5	17.4808	0.189363	1.99986	0.16807
1737.98	-35395.5	-12309.8	17.4859	0.204742	1.99825	0.151536
1738	-35395.6	-12310	17.4912	0.220369	1.99621	0.135855
1738.02	-35395.7	-12310.3	17.4962	0.235838	1.99452	0.121174
1738.03	-35395.9	-12310.5	17.5012	0.24971	1.99296	0.10652
1738.05	-35396.1	-12310.8	17.5063	0.261634	1.99128	0.0913409
1738.07	-35396.2	-12311.1	17.5115	0.273695	1.98944	0.0761967
1738.09	-35396.4	-12311.3	17.5167	0.287257	1.98762	0.0612105
1738.1	-35396.5	-12311.5	17.5218	0.301947	1.98626	0.0455365
1738.12	-35396.7	-12311.8	17.5271	0.317353	1.9849	0.0291178
1738.14	-35396.8	-12312.1	17.532	0.333249	1.98168	0.0131835
1738.15	-35397	-12312.4	17.5368	0.348641	1.97647	-0.00159289
1738.17	-35397.1	-12312.6	17.5425	0.361598	1.97137	-0.015357
1738.19	-35397.3	-12312.8	17.5493	0.371792	1.96656	-0.0278879
1738.2	-35397.4	-12313.1	17.5571	0.38094	1.95976	-0.0384656
1738.22	-35397.6	-12313.3	17.5655	0.389458	1.95107	-0.0471119
1738.24	-35397.7	-12313.6	17.574	0.396261	1.94325	-0.0546652
1738.26	-35397.9	-12313.9	17.5825	0.401278	1.93667	-0.0614375
1738.27	-35398.1	-12314.1	17.5914	0.40556	1.92906	-0.0671335
1738.29	-35398.2	-12314.4	17.6001	0.409053	1.92023	-0.0715543
1738.31	-35398.3	-12314.6	17.6075	0.410693	1.9119	-0.0746404
1738.32	-35398.5	-12314.9	17.614	0.410453	1.90376	-0.076678
1738.34	-35398.7	-12315.2	17.6206	0.409146	1.89398	-0.0782264
1738.36	-35398.8	-12315.4	17.6276	0.407348	1.88338	-0.0798831
1738.37	-35399	-12315.7	17.6343	0.405431	1.87462	-0.0822583
1738.39	-35399.1	-12315.9	17.6412	0.403739	1.86631	-0.0858192
1738.41	-35399.3	-12316.1	17.6489	0.402644	1.85469	-0.0908763
1738.43	-35399.5	-12316.4	17.6575	0.402876	1.8407	-0.0971453
1738.44	-35399.6	-12316.7	17.666	0.405231	1.82755	-0.103992
1738.46	-35399.8	-12316.9	17.6746	0.409051	1.81378	-0.110716
1738.48	-35400	-12317.2	17.6835	0.412924	1.79593	-0.116619
1738.49	-35400.1	-12317.4	17.692	0.416179	1.77651	-0.121318
1738.51	-35400.3	-12317.7	17.6989	0.418539	1.76019	-0.124663
1738.53	-35400.4	-12317.9	17.7054	0.419875	1.74591	-0.127073
1738.54	-35400.6	-12318.2	17.7133	0.420196	1.73068	-0.129186
1738.56	-35400.8	-12318.5	17.7223	0.420019	1.7151	-0.131502
1738.58	-35400.9	-12318.7	17.731	0.419965	1.70083	-0.134423
1738.6	-35401.1	-12318.9	17.7395	0.420001	1.68745	-0.138103
1738.61	-35401.3	-12319.2	17.748	0.419945	1.67393	-0.142499
1738.63	-35401.4	-12319.5	17.7567	0.42	1.66	-0.147059
1738.65	-35401.6	-12319.7	17.7654	0.42027	1.64551	-0.151182
1738.66	-35401.8	-12320	17.7733	0.42	1.63	-0.154684
1738.68	-35401.9	-12320.2	17.78	0.418543	1.61315	-0.157433
1738.7	-35402.1	-12320.4	17.7871	0.416552	1.59563	-0.159103
1738.71	-35402.3	-12320.7	17.7958	0.41477	1.57824	-0.159486
1738.73	-35402.5	-12321	17.8042	0.413143	1.56139	-0.158946
1738.75	-35402.6	-12321.2	17.8108	0.4115	1.54561	-0.15811
1738.77	-35402.8	-12321.5	17.8175	0.409796	1.53185	-0.158015
1738.78	-35403	-12321.7	17.826	0.408049	1.52078	-0.159564
1738.8	-35403.1	-12321.9	17.8349	0.406385	1.5119	-0.163085
1738.82	-35403.3	-12322.2	17.8431	0.404805	1.5047	-0.169257
1738.83	-35403.5	-12322.4	17.8515	0.402977	1.49913	-0.179828
1738.85	-35403.7	-12322.7	17.8603	0.400964	1.49446	-0.196363
1738.87	-35403.8	-12323	17.8685	0.399898	1.48828	-0.219616
1738.88	-35404	-12323.2	17.8754	0.400065	1.47963	-0.249969
1738.9	-35404.2	-12323.4	17.8819	0.399749	1.47091	-0.287288
1738.92	-35404.3	-12323.7	17.8886	0.398091	1.46302	-0.331546
1738.94	-35404.5	-12323.9	17.8953	0.396124	1.45358	-0.382986
1738.95	-35404.7	-12324.2	17.9019	0.394456	1.44158	-0.440808
1738.97	-35404.9	-12324.5	17.9095	0.392654	1.42889	-0.502372
1738.99	-35405	-12324.7	17.9182	0.390774	1.41571	-0.564988
1739	-35405.2	-12324.9	17.9268	0.389721	1.39943	-0.626186
1739.02	-35405.4	-12325.2	17.9351	0.389746	1.37939	-0.684301
1739.04	-35405.6	-12325.4	17.9436	0.390183	1.35763	-0.738655
1739.05	-35405.8	-12325.7	17.9523	0.390308	1.33535	-0.788053
1739.07	-35405.9	-12325.9	17.9602	0.389424	1.31253	-0.830614
1739.09	-35406.1	-12326.2	17.9669	0.387599	1.29	-0.865388
1739.11	-35406.3	-12326.4	17.9735	0.385698	1.26948	-0.892534
1739.12	-35406.5	-12326.7	17.9802	0.384062	1.25133	-0.913333
1739.14	-35406.7	-12326.9	17.9867	0.382508	1.23461	-0.930028
1739.16	-35406.9	-12327.2	17.9935	0.380804	1.21917	-0.944372
1739.17	-35407	-12327.4	18.0017	0.37875	1.20562	-0.957566
1739.19	-35407.2	-12327.6	18.0105	0.376981	1.19385	-0.96984
1739.21	-35407.4	-12327.9	18.0179	0.376633	1.1832	-0.980699
1739.22	-35407.6	-12328.2	18.0245	0.376831	1.173	-0.989954
1739.24	-35407.8	-12328.4	18.0324	0.375596	1.1626	-0.997595
1739.26	-35407.9	-12328.7	18.041	0.373683	1.15069	-1.0032
1739.28	-35408.1	-12328.9	18.0482	0.373177	1.13579	-1.00616
1739.29	-35408.3	-12329.1	18.0549	0.373414	1.11789	-1.00669
1739.31	-35408.5	-12329.4	18.0631	0.372397	1.0979	-1.00542
1739.33	-35408.7	-12329.6	18.0719	0.370363	1.07701	-1.00277
1739.34	-35408.9	-12329.9	18.0792	0.368506	1.05644	-0.999034
1739.36	-35409	-12330.1	18.0855	0.366939	1.03671	-0.994376
1739.38	-35409.2	-12330.4	18.0922	0.36534	1.01817	-0.988934
1739.39	-35409.4	-12330.6	18.0992	0.363559	1.00174	-0.983228
1739.41	-35409.6	-12330.8	18.1059	0.361616	0.988357	-0.977792
1739.43	-35409.8	-12331.1	18.1125	0.360111	0.977761	-0.972345
1739.45	-35410	-12331.4	18.1193	0.359676	0.969415	-0.966416
1739.46	-35410.1	-12331.6	18.1263	0.359974	0.963586	-0.960075
1739.48	-35410.3	-12331.9	18.1332	0.360319	0.960256	-0.953521
1739.5	-35410.5	-12332.1	18.14	0.36	0.956667	-0.946623
1739.51	-35410.7	-12332.3	18.1468	0.358569	0.949943	-0.939215
1739.53	-35410.9	-12332.6	18.1533	0.356667	0.94	-0.931373
1739.55	-35411.1	-12332.8	18.1598	0.354969	0.927385	-0.923327
1739.56	-35411.3	-12333.1	18.1671	0.35322	0.91239	-0.915698
1739.58	-35411.5	-12333.3	18.1758	0.351243	0.896024	-0.909064
1739.6	-35411.6	-12333.5	18.1842	0.349912	0.881927	-0.90355
1739.62	-35411.8	-12333.8	18.1911	0.349801	0.872619	-0.899221
1739.63	-35412	-12334.1	18.1974	0.350002	0.865916	-0.896239
1739.65	-35412.2	-12334.3	18.2042	0.349856	0.859343	-0.894685
1739.67	-35412.4	-12334.6	18.2112	0.350121	0.851933	-0.894355
1739.68	-35412.6	-12334.8	18.2181	0.351509	0.84269	-0.895114
1739.7	-35412.8	-12335	18.225	0.354019	0.829917	-0.897101
1739.72	-35413	-12335.3	18.2319	0.357395	0.812278	-0.900295
1739.73	-35413.2	-12335.5	18.2386	0.361082	0.789381	-0.904278
1739.75	-35413.4	-12335.8	18.2453	0.364558	0.762521	-0.908925
1739.77	-35413.5	-12336	18.252	0.367424	0.735668	-0.914697
1739.79	-35413.7	-12336.3	18.2589	0.369353	0.710349	-0.921819
1739.8	-35413.9	-12336.5	18.2657	0.370138	0.683468	-0.930005
