# Supplementary material for: Extraction of driving behavior primitives considering driver expectation and vehicle dynamics
Source: PLoS One. 2025 Dec 31;20(12):e0340123. doi: 10.1371/journal.pone.0340123 (PMC12755792; doi:10.1371/journal.pone.0340123)
Supplement: S2 File — The dataset utilized in this study is organized into two main folders, categorizing driving scenarios into straight driving and turning maneuvers. These folders contain the raw, unprocessed behavioral data. For a detailed description of the variables and format within the.xlsx files, please refer to the accompanying readme.txt file. (ZIP) [file pone.0340123.s002.zip › DataSetForPimitiveExaction-2/turning/g10_w_37.xlsx]

## Sheet: Sheet1
1744.44	-35465.6	-12401	16.4135	-0.639976	-0.451619	0.257431
1744.46	-35465.7	-12401.2	16.402	-0.63999	-0.492493	0.275739
1744.48	-35465.9	-12401.4	16.3913	-0.640063	-0.535834	0.293111
1744.49	-35466.1	-12401.7	16.3812	-0.640024	-0.578548	0.310517
1744.51	-35466.3	-12401.9	16.3712	-0.639759	-0.617326	0.329049
1744.53	-35466.5	-12402.1	16.3606	-0.639954	-0.654444	0.34754
1744.55	-35466.6	-12402.3	16.3493	-0.641305	-0.693768	0.364455
1744.56	-35466.8	-12402.5	16.3374	-0.643224	-0.73728	0.380337
1744.58	-35466.9	-12402.7	16.3255	-0.644943	-0.78611	0.395882
1744.6	-35467.1	-12403	16.3133	-0.646667	-0.84	0.409586
1744.61	-35467.3	-12403.2	16.3009	-0.648633	-0.896927	0.419859
1744.63	-35467.5	-12403.5	16.2894	-0.650049	-0.94948	0.427407
1744.65	-35467.6	-12403.6	16.2794	-0.65027	-0.991941	0.433172
1744.66	-35467.8	-12403.8	16.2694	-0.649987	-1.0288	0.436982
1744.68	-35468	-12404.1	16.2577	-0.649931	-1.06512	0.43886
1744.7	-35468.2	-12404.3	16.2452	-0.650007	-1.10079	0.44029
1744.72	-35468.3	-12404.5	16.2331	-0.650022	-1.13455	0.442663
1744.73	-35468.5	-12404.8	16.2213	-0.649994	-1.16511	0.446263
1744.75	-35468.7	-12404.9	16.2096	-0.649975	-1.19285	0.451428
1744.77	-35468.8	-12405.1	16.1979	-0.650013	-1.22217	0.459095
1744.78	-35469	-12405.4	16.1859	-0.650075	-1.25516	0.469721
1744.8	-35469.2	-12405.6	16.1738	-0.649938	-1.28715	0.482422
1744.82	-35469.3	-12405.8	16.1618	-0.649726	-1.31672	0.496305
1744.83	-35469.5	-12406.1	16.1498	-0.650305	-1.35102	0.510862
1744.85	-35469.7	-12406.3	16.1379	-0.651967	-1.39193	0.525922
1744.87	-35469.8	-12406.5	16.1269	-0.653861	-1.4306	0.541821
1744.89	-35470	-12406.7	16.1168	-0.655525	-1.46394	0.558614
1744.9	-35470.2	-12406.9	16.106	-0.657358	-1.50046	0.575784
1744.92	-35470.3	-12407.2	16.0939	-0.65925	-1.54256	0.59275
1744.94	-35470.5	-12407.4	16.0818	-0.660245	-1.58218	0.608923
1744.95	-35470.6	-12407.6	16.0703	-0.660175	-1.61668	0.623806
1744.97	-35470.8	-12407.8	16.0583	-0.659938	-1.65121	0.637031
1744.99	-35471	-12408	16.0461	-0.659963	-1.68762	0.648372
1745	-35471.1	-12408.2	16.035	-0.660009	-1.72302	0.657773
1745.02	-35471.3	-12408.5	16.0249	-0.659993	-1.75566	0.665096
1745.04	-35471.5	-12408.7	16.0141	-0.660034	-1.7854	0.670132
1745.06	-35471.6	-12408.9	16.0024	-0.660064	-1.81342	0.673242
1745.07	-35471.7	-12409.1	15.9903	-0.659853	-1.84188	0.675305
1745.09	-35471.9	-12409.3	15.9783	-0.659775	-1.8697	0.676934
1745.11	-35472.1	-12409.6	15.9662	-0.660707	-1.89294	0.678469
1745.12	-35472.3	-12409.8	15.9542	-0.662592	-1.91107	0.680159
1745.14	-35472.4	-12410	15.9424	-0.664636	-1.92612	0.68217
1745.16	-35472.5	-12410.2	15.9308	-0.666266	-1.9374	0.684399
1745.17	-35472.7	-12410.4	15.919	-0.667091	-1.94264	0.68655
1745.19	-35472.9	-12410.7	15.9069	-0.666917	-1.94338	0.688163
1745.21	-35473	-12410.9	15.8948	-0.665719	-1.94325	0.688746
1745.23	-35473.2	-12411.1	15.8828	-0.663824	-1.94118	0.688542
1745.24	-35473.3	-12411.4	15.871	-0.661772	-1.9339	0.688153
1745.26	-35473.5	-12411.5	15.8594	-0.660217	-1.92277	0.687565
1745.28	-35473.6	-12411.8	15.8476	-0.659747	-1.91112	0.686465
1745.29	-35473.8	-12412	15.8355	-0.659959	-1.89898	0.684543
1745.31	-35473.9	-12412.3	15.8231	-0.660067	-1.88519	0.68142
1745.33	-35474.1	-12412.5	15.8113	-0.660007	-1.87147	0.676188
1745.34	-35474.2	-12412.7	15.8011	-0.659981	-1.86026	0.66786
1745.36	-35474.4	-12412.9	15.7913	-0.659998	-1.85103	0.656259
1745.38	-35474.5	-12413.1	15.7798	-0.660005	-1.84236	0.641343
1745.4	-35474.7	-12413.4	15.7674	-0.66	-1.83383	0.622199
1745.41	-35474.8	-12413.6	15.7553	-0.659999	-1.82574	0.597867
1745.43	-35475	-12413.8	15.7433	-0.66	-1.82	0.568627
1745.45	-35475.1	-12414	15.7313	-0.66	-1.81838	0.534833
1745.46	-35475.2	-12414.2	15.72	-0.66	-1.82	0.495643
1745.48	-35475.4	-12414.5	15.7098	-0.66	-1.82377	0.450797
1745.5	-35475.5	-12414.7	15.6993	-0.66	-1.8305	0.403546
1745.51	-35475.7	-12415	15.6875	-0.660001	-1.84056	0.357819
1745.53	-35475.8	-12415.2	15.6753	-0.659999	-1.85117	0.316885
1745.55	-35476	-12415.4	15.6636	-0.659994	-1.85995	0.282891
1745.57	-35476.1	-12415.6	15.6519	-0.660002	-1.86753	0.255204
1745.58	-35476.2	-12415.8	15.6396	-0.66002	-1.87404	0.232816
1745.6	-35476.4	-12416.1	15.6281	-0.659988	-1.87672	0.215032
1745.62	-35476.5	-12416.3	15.6178	-0.659924	-1.87332	0.200948
1745.63	-35476.7	-12416.5	15.6074	-0.660063	-1.86395	0.189028
1745.65	-35476.8	-12416.7	15.5959	-0.660294	-1.84964	0.17828
1745.67	-35476.9	-12416.9	15.5838	-0.659757	-1.83249	0.168993
1745.68	-35477.1	-12417.2	15.5719	-0.658087	-1.81481	0.161376
1745.7	-35477.2	-12417.4	15.5597	-0.656106	-1.79901	0.155165
1745.72	-35477.4	-12417.7	15.5474	-0.654377	-1.78553	0.150329
1745.74	-35477.5	-12417.9	15.5362	-0.652766	-1.77141	0.147323
1745.75	-35477.6	-12418.1	15.5261	-0.651087	-1.75459	0.146132
1745.77	-35477.7	-12418.3	15.5155	-0.649185	-1.73484	0.145988
1745.79	-35477.9	-12418.5	15.5038	-0.647359	-1.71187	0.146462
1745.8	-35478	-12418.8	15.4917	-0.646453	-1.68524	0.147625
1745.82	-35478.2	-12419	15.4797	-0.646539	-1.65582	0.149341
1745.84	-35478.3	-12419.2	15.4677	-0.646695	-1.62614	0.151183
1745.85	-35478.4	-12419.4	15.4559	-0.646632	-1.59647	0.152844
1745.87	-35478.5	-12419.7	15.4449	-0.646788	-1.56461	0.154173
1745.89	-35478.7	-12419.9	15.4347	-0.646912	-1.53008	0.155255
1745.91	-35478.8	-12420.2	15.4247	-0.646022	-1.49443	0.156405
1745.92	-35479	-12420.4	15.4144	-0.644152	-1.45991	0.157566
1745.94	-35479.1	-12420.6	15.4034	-0.642273	-1.42898	0.158356
1745.96	-35479.2	-12420.8	15.3916	-0.640658	-1.39961	0.158836
1745.97	-35479.3	-12421	15.3796	-0.639019	-1.36653	0.1594
1745.99	-35479.4	-12421.3	15.3676	-0.637283	-1.32974	0.159993
1746.01	-35479.6	-12421.5	15.3554	-0.635549	-1.29336	0.16023
1746.02	-35479.7	-12421.8	15.3434	-0.633838	-1.25943	0.160159
1746.04	-35479.9	-12422	15.3324	-0.632115	-1.22857	0.160105
1746.06	-35480	-12422.2	15.3223	-0.630398	-1.20208	0.160126
1746.08	-35480.1	-12422.4	15.3124	-0.628726	-1.18126	0.160133
1746.09	-35480.2	-12422.6	15.3024	-0.627064	-1.16397	0.160129
1746.11	-35480.4	-12422.9	15.2921	-0.625353	-1.14658	0.160147
1746.13	-35480.5	-12423.1	15.2818	-0.623632	-1.12708	0.160141
1746.14	-35480.6	-12423.3	15.272	-0.621968	-1.10464	0.160058
1746.16	-35480.7	-12423.5	15.2619	-0.620303	-1.08082	0.160091
1746.18	-35480.8	-12423.8	15.2504	-0.618552	-1.05786	0.160483
1746.19	-35481	-12424	15.2381	-0.616853	-1.03589	0.161137
1746.21	-35481.1	-12424.3	15.226	-0.615325	-1.0144	0.161712
1746.23	-35481.2	-12424.5	15.214	-0.613468	-0.994428	0.161299
1746.25	-35481.3	-12424.7	15.2018	-0.610269	-0.976925	0.158846
1746.26	-35481.4	-12424.9	15.19	-0.603333	-0.96	0.153595
1746.28	-35481.6	-12425.1	15.1794	-0.590643	-0.941712	0.144849
1746.3	-35481.7	-12425.4	15.17	-0.573333	-0.923333	0.131808
1746.31	-35481.8	-12425.6	15.1614	-0.552813	-0.906232	0.114144
1746.33	-35482	-12425.9	15.1528	-0.528439	-0.888939	0.0935142
1746.35	-35482.1	-12426.1	15.144	-0.500455	-0.870104	0.0717634
1746.36	-35482.2	-12426.3	15.1358	-0.473788	-0.851165	0.0496937
1746.38	-35482.3	-12426.5	15.129	-0.451809	-0.833156	0.0279705
1746.4	-35482.4	-12426.7	15.1226	-0.43074	-0.81434	0.00748873
1746.42	-35482.6	-12427	15.1158	-0.407805	-0.793637	-0.0113014
1746.43	-35482.7	-12427.2	15.1088	-0.38658	-0.773195	-0.029316
1746.45	-35482.8	-12427.4	15.1019	-0.369327	-0.754389	-0.0470832
1746.47	-35482.9	-12427.6	15.095	-0.352537	-0.735401	-0.0636422
1746.48	-35483	-12427.9	15.0882	-0.334014	-0.715235	-0.0787677
1746.5	-35483.2	-12428.1	15.0819	-0.315913	-0.69548	-0.094155
1746.52	-35483.3	-12428.3	15.0765	-0.299141	-0.675966	-0.110588
1746.53	-35483.4	-12428.6	15.0722	-0.281043	-0.652388	-0.126547
1746.55	-35483.5	-12428.8	15.0687	-0.261384	-0.624203	-0.140872
1746.57	-35483.6	-12429	15.0655	-0.244778	-0.598128	-0.153503
1746.59	-35483.7	-12429.2	15.0622	-0.233046	-0.576757	-0.164246
1746.6	-35483.9	-12429.5	15.0588	-0.223231	-0.555606	-0.17256
1746.62	-35484	-12429.7	15.0554	-0.21417	-0.532894	-0.178353
1746.64	-35484.1	-12429.9	15.0519	-0.207854	-0.511586	-0.182233
1746.65	-35484.2	-12430.1	15.0485	-0.204574	-0.49281	-0.18457
1746.67	-35484.3	-12430.4	15.0451	-0.202221	-0.474912	-0.185389
1746.69	-35484.4	-12430.6	15.0417	-0.200324	-0.456666	-0.185251
1746.7	-35484.6	-12430.8	15.0385	-0.20025	-0.437546	-0.185306
1746.72	-35484.7	-12431.1	15.0351	-0.200748	-0.418387	-0.186379
1746.74	-35484.8	-12431.3	15.0313	-0.197805	-0.401339	-0.188919
1746.76	-35484.9	-12431.5	15.0278	-0.190482	-0.386222	-0.193469
1746.77	-35485	-12431.7	15.0256	-0.180725	-0.370721	-0.200628
1746.79	-35485.1	-12431.9	15.0242	-0.168961	-0.353913	-0.210175
1746.81	-35485.3	-12432.2	15.0215	-0.154463	-0.336022	-0.221248
1746.82	-35485.4	-12432.4	15.0178	-0.138646	-0.31702	-0.233164
1746.84	-35485.5	-12432.7	15.0152	-0.12439	-0.29677	-0.245432
1746.86	-35485.6	-12432.8	15.0138	-0.111407	-0.276634	-0.257987
1746.87	-35485.7	-12433.1	15.0121	-0.0973557	-0.258857	-0.271034
1746.89	-35485.8	-12433.3	15.0103	-0.0815687	-0.243942	-0.284598
1746.91	-35486	-12433.6	15.0097	-0.0645804	-0.231322	-0.29856
1746.93	-35486.1	-12433.8	15.0099	-0.0473136	-0.221681	-0.312624
1746.94	-35486.2	-12434	15.0101	-0.030849	-0.216169	-0.326345
1746.96	-35486.3	-12434.2	15.01	-0.0158095	-0.213641	-0.338929
1746.98	-35486.4	-12434.4	15.01	-0.00259772	-0.211994	-0.34953
1746.99	-35486.5	-12434.7	15.01	0.00834068	-0.210326	-0.358139
1747.01	-35486.7	-12434.9	15.0101	0.0166508	-0.208374	-0.365025
1747.03	-35486.8	-12435.2	15.01	0.0227314	-0.206783	-0.369943
1747.04	-35486.9	-12435.4	15.0097	0.0271694	-0.206643	-0.37259
1747.06	-35487	-12435.6	15.0099	0.0298235	-0.20941	-0.373586
1747.08	-35487.1	-12435.8	15.0113	0.0304852	-0.216573	-0.373796
1747.1	-35487.2	-12436.1	15.0132	0.0300341	-0.229082	-0.373652
1747.11	-35487.3	-12436.3	15.015	0.0296383	-0.247331	-0.373456
1747.13	-35487.5	-12436.5	15.0167	0.03	-0.27	-0.373638
1747.15	-35487.6	-12436.7	15.0186	0.0314432	-0.29593	-0.374519
1747.16	-35487.7	-12436.9	15.02	0.0333333	-0.326667	-0.375817
1747.18	-35487.8	-12437.2	15.0203	0.0350243	-0.363286	-0.377112
1747.2	-35487.9	-12437.4	15.02	0.0367806	-0.402276	-0.378033
1747.21	-35488	-12437.7	15.0197	0.0387714	-0.44075	-0.378303
1747.23	-35488.2	-12437.9	15.0201	0.0400823	-0.481762	-0.377918
1747.25	-35488.3	-12438.1	15.0217	0.0401471	-0.527608	-0.376953
1747.27	-35488.4	-12438.3	15.0237	0.0400213	-0.574942	-0.375542
1747.28	-35488.5	-12438.5	15.0253	0.040298	-0.621946	-0.373661
1747.3	-35488.6	-12438.8	15.027	0.0397898	-0.672804	-0.370882
1747.32	-35488.7	-12439	15.0289	0.0372231	-0.729459	-0.366577
1747.33	-35488.8	-12439.3	15.0302	0.0317377	-0.786439	-0.35978
1747.35	-35488.9	-12439.5	15.0302	0.022526	-0.840824	-0.349836
1747.37	-35489.1	-12439.7	15.0299	0.00877848	-0.896987	-0.336816
1747.38	-35489.2	-12439.9	15.0299	-0.00922486	-0.956155	-0.320386
1747.4	-35489.3	-12440.2	15.0301	-0.0293559	-1.01266	-0.29936
1747.42	-35489.4	-12440.4	15.0302	-0.0519046	-1.06409	-0.271921
1747.44	-35489.5	-12440.6	15.0297	-0.0815858	-1.11472	-0.235326
1747.45	-35489.6	-12440.9	15.028	-0.120469	-1.16546	-0.187815
1747.47	-35489.7	-12441.1	15.0255	-0.166092	-1.21136	-0.12918
1747.49	-35489.8	-12441.3	15.0223	-0.216037	-1.25229	-0.0586328
1747.5	-35489.9	-12441.6	15.0182	-0.268349	-1.29468	0.025417
1747.52	-35490.1	-12441.8	15.0132	-0.31917	-1.33997	0.121084
1747.54	-35490.2	-12442	15.0069	-0.362333	-1.38299	0.222082
1747.55	-35490.3	-12442.2	14.9999	-0.394864	-1.42213	0.323003
1747.57	-35490.4	-12442.5	14.9932	-0.417515	-1.46013	0.419798
1747.59	-35490.5	-12442.7	14.9867	-0.433403	-1.49846	0.510566
1747.61	-35490.6	-12442.9	14.9791	-0.447498	-1.5373	0.595354
1747.62	-35490.7	-12443.2	14.9704	-0.461383	-1.57681	0.674643
1747.64	-35490.8	-12443.4	14.9615	-0.473516	-1.61703	0.749157
1747.66	-35490.9	-12443.6	14.953	-0.483523	-1.65489	0.81822
1747.67	-35491	-12443.8	14.9446	-0.491968	-1.68536	0.880288
1747.69	-35491.1	-12444.1	14.9363	-0.498414	-1.70907	0.936987
1747.71	-35491.2	-12444.3	14.9278	-0.501869	-1.73034	0.991763
1747.72	-35491.3	-12444.6	14.9192	-0.503105	-1.75082	1.04362
1747.74	-35491.4	-12444.8	14.9106	-0.503879	-1.77019	1.08885
1747.76	-35491.5	-12445	14.902	-0.503706	-1.78677	1.12698
1747.78	-35491.6	-12445.2	14.8936	-0.50112	-1.79843	1.15933
1747.79	-35491.7	-12445.5	14.8853	-0.497413	-1.80551	1.18621
1747.81	-35491.8	-12445.7	14.8768	-0.494947	-1.80936	1.20753
1747.83	-35491.9	-12446	14.8682	-0.493569	-1.8102	1.22407
1747.84	-35492	-12446.2	14.8595	-0.492039	-1.80784	1.23692
1747.86	-35492.1	-12446.4	14.851	-0.490218	-1.80381	1.24639
1747.88	-35492.2	-12446.6	14.8427	-0.488412	-1.80007	1.25249
1747.89	-35492.3	-12446.9	14.8344	-0.48683	-1.79699	1.25576
1747.91	-35492.4	-12447.1	14.8255	-0.485487	-1.79423	1.25696
1747.93	-35492.5	-12447.4	14.8171	-0.483496	-1.79031	1.25708
1747.95	-35492.6	-12447.6	14.8102	-0.4801	-1.78394	1.25704
1747.96	-35492.7	-12447.8	14.8033	-0.476667	-1.77667	1.25708
1747.98	-35492.8	-12448	14.795	-0.474652	-1.77016	1.25734
1748	-35492.9	-12448.3	14.7867	-0.473333	-1.76333	1.25817
1748.01	-35493	-12448.5	14.7798	-0.471716	-1.75496	1.25978
1748.03	-35493.1	-12448.8	14.7729	-0.469894	-1.74617	1.26153
1748.05	-35493.2	-12449	14.7645	-0.468148	-1.73792	1.26281
1748.06	-35493.3	-12449.2	14.7556	-0.466471	-1.72882	1.26371
1748.08	-35493.4	-12449.4	14.7472	-0.464805	-1.71765	1.26439
1748.1	-35493.5	-12449.7	14.739	-0.463136	-1.70517	1.26472
1748.12	-35493.5	-12449.9	14.7306	-0.461444	-1.69134	1.26468
1748.13	-35493.6	-12450.2	14.7218	-0.459682	-1.67292	1.26475
1748.15	-35493.7	-12450.4	14.7129	-0.457891	-1.64811	1.26528
1748.17	-35493.8	-12450.6	14.7049	-0.456336	-1.61992	1.26595
1748.18	-35493.9	-12450.8	14.6982	-0.45491	-1.59051	1.26651
1748.2	-35494	-12451.1	14.6918	-0.452687	-1.559	1.26699
1748.22	-35494.1	-12451.3	14.6849	-0.449287	-1.52493	1.26722
1748.23	-35494.2	-12451.6	14.678	-0.44562	-1.48953	1.26657
1748.25	-35494.2	-12451.8	14.6713	-0.442225	-1.4536	1.26489
1748.27	-35494.3	-12452	14.664	-0.438733	-1.41699	1.26295
1748.29	-35494.4	-12452.2	14.6557	-0.435219	-1.38009	1.26126
1748.3	-35494.5	-12452.5	14.6469	-0.432528	-1.34421	1.25992
1748.32	-35494.6	-12452.7	14.6381	-0.430852	-1.31095	1.25919
1748.34	-35494.7	-12453	14.6303	-0.429348	-1.28208	1.25959
1748.35	-35494.7	-12453.2	14.6235	-0.427605	-1.25798	1.26126
1748.37	-35494.8	-12453.4	14.6169	-0.425861	-1.23719	1.26383
1748.39	-35494.9	-12453.6	14.6102	-0.424208	-1.21756	1.26708
1748.4	-35495	-12453.9	14.6036	-0.42254	-1.19635	1.27098
1748.42	-35495.1	-12454.1	14.5969	-0.420818	-1.17365	1.27548
1748.44	-35495.2	-12454.4	14.5889	-0.419082	-1.15248	1.28046
1748.46	-35495.3	-12454.6	14.5801	-0.417365	-1.13383	1.28557
1748.47	-35495.3	-12454.8	14.5724	-0.415679	-1.11674	1.29028
1748.49	-35495.4	-12455	14.5659	-0.414017	-1.1002	1.29456
1748.51	-35495.5	-12455.3	14.5594	-0.412351	-1.08334	1.29882
1748.52	-35495.6	-12455.5	14.5525	-0.410631	-1.06608	1.30333
1748.54	-35495.7	-12455.8	14.5455	-0.408815	-1.04894	1.30822
1748.56	-35495.7	-12456	14.5386	-0.407099	-1.0318	1.31333
1748.57	-35495.8	-12456.2	14.532	-0.405752	-1.01394	1.31831
1748.59	-35495.9	-12456.4	14.5253	-0.404073	-0.993528	1.32317
1748.61	-35496	-12456.7	14.5185	-0.400994	-0.968383	1.32809
1748.63	-35496.1	-12456.9	14.5116	-0.397379	-0.940059	1.33248
1748.64	-35496.1	-12457.2	14.5047	-0.394984	-0.911739	1.3355
1748.66	-35496.2	-12457.4	14.4979	-0.393572	-0.882245	1.33741
1748.68	-35496.3	-12457.6	14.4912	-0.392059	-0.849079	1.3389
1748.69	-35496.4	-12457.8	14.4845	-0.390312	-0.815529	1.33981
1748.71	-35496.5	-12458.1	14.4777	-0.388573	-0.786112	1.33969
1748.73	-35496.5	-12458.3	14.4708	-0.386868	-0.757063	1.33889
1748.74	-35496.6	-12458.6	14.4639	-0.385147	-0.722935	1.33795
1748.76	-35496.7	-12458.8	14.4571	-0.383433	-0.68852	1.33669
1748.78	-35496.8	-12459	14.4505	-0.381762	-0.660227	1.33479
1748.8	-35496.8	-12459.3	14.4437	-0.380099	-0.634864	1.33239
1748.81	-35496.9	-12459.5	14.4366	-0.378397	-0.60766	1.32977
1748.83	-35497	-12459.8	14.43	-0.376667	-0.58	1.3268
1748.85	-35497.1	-12460	14.4248	-0.374937	-0.554589	1.32341
1748.86	-35497.1	-12460.2	14.4197	-0.373234	-0.532094	1.32008
1748.88	-35497.2	-12460.4	14.4133	-0.371569	-0.512572	1.31721
1748.9	-35497.3	-12460.7	14.4063	-0.369901	-0.495745	1.31467
1748.91	-35497.4	-12460.9	14.3994	-0.368194	-0.481238	1.31229
1748.93	-35497.5	-12461.1	14.3925	-0.366462	-0.468594	1.31024
1748.95	-35497.5	-12461.4	14.3854	-0.364733	-0.457571	1.30857
1748.97	-35497.6	-12461.6	14.379	-0.363038	-0.448584	1.30686
1748.98	-35497.7	-12461.8	14.3738	-0.361383	-0.441656	1.30479
1749	-35497.8	-12462	14.3692	-0.359697	-0.435604	1.30239
1749.02	-35497.8	-12462.3	14.3643	-0.357957	-0.429902	1.2997
1749.03	-35497.9	-12462.5	14.3586	-0.356287	-0.425995	1.29662
1749.05	-35498	-12462.7	14.352	-0.354689	-0.424352	1.29326
1749.07	-35498	-12462.9	14.3451	-0.352871	-0.422883	1.29018
1749.08	-35498.1	-12463.2	14.3382	-0.350931	-0.42073	1.28779
1749.1	-35498.2	-12463.4	14.3312	-0.349814	-0.420124	1.28603
1749.12	-35498.3	-12463.7	14.3242	-0.349829	-0.421911	1.28482
1749.14	-35498.4	-12463.9	14.3179	-0.350031	-0.423936	1.28412
1749.15	-35498.4	-12464.1	14.3128	-0.349972	-0.425407	1.28364
1749.17	-35498.5	-12464.3	14.3081	-0.350103	-0.427928	1.28279
1749.19	-35498.6	-12464.6	14.3033	-0.350275	-0.43155	1.28122
1749.2	-35498.7	-12464.8	14.2974	-0.349522	-0.434169	1.27893
1749.22	-35498.7	-12465.1	14.2905	-0.347714	-0.435593	1.27611
1749.24	-35498.8	-12465.3	14.2834	-0.345823	-0.438119	1.27309
1749.25	-35498.9	-12465.5	14.2766	-0.344164	-0.441851	1.27024
1749.27	-35498.9	-12465.7	14.2697	-0.342308	-0.444456	1.26793
1749.29	-35499	-12466	14.2629	-0.340533	-0.445842	1.26632
1749.31	-35499.1	-12466.2	14.2571	-0.339756	-0.448035	1.26536
1749.32	-35499.2	-12466.5	14.252	-0.339905	-0.45163	1.26485
1749.34	-35499.2	-12466.7	14.247	-0.340019	-0.455892	1.26449
1749.36	-35499.3	-12466.9	14.2418	-0.339961	-0.461079	1.26393
1749.37	-35499.4	-12467.1	14.2369	-0.340196	-0.468173	1.26282
1749.39	-35499.4	-12467.4	14.232	-0.340241	-0.476817	1.26108
1749.41	-35499.5	-12467.6	14.2258	-0.33908	-0.485774	1.25877
1749.42	-35499.6	-12467.9	14.2188	-0.337163	-0.494299	1.25461
1749.44	-35499.7	-12468.1	14.2118	-0.335423	-0.502009	1.24651
1749.46	-35499.7	-12468.3	14.205	-0.329483	-0.508626	1.2329
1749.48	-35499.8	-12468.5	14.1978	-0.312456	-0.514021	1.21237
1749.49	-35499.9	-12468.8	14.1913	-0.282298	-0.518839	1.18212
1749.51	-35500	-12469	14.1867	-0.239191	-0.523967	1.13906
1749.53	-35500	-12469.3	14.1838	-0.181777	-0.529144	1.08382
1749.54	-35500.1	-12469.5	14.1814	-0.109201	-0.533553	1.019
1749.56	-35500.2	-12469.7	14.18	-0.0293393	-0.536457	0.948542
1749.58	-35500.2	-12469.9	14.1808	0.0478554	-0.537344	0.876586
1749.59	-35500.3	-12470.2	14.183	0.121469	-0.536784	0.805589
1749.61	-35500.4	-12470.4	14.1858	0.193025	-0.53556	0.737262
1749.63	-35500.4	-12470.6	14.1897	0.259661	-0.533492	0.672528
1749.65	-35500.5	-12470.9	14.1958	0.318422	-0.530279	0.612057
1749.66	-35500.6	-12471.1	14.2033	0.373333	-0.526667	0.556645
1749.68	-35500.6	-12471.3	14.2112	0.428914	-0.523406	0.50641
1749.7	-35500.7	-12471.5	14.22	0.483333	-0.52	0.458606
1749.71	-35500.8	-12471.8	14.2301	0.534154	-0.516105	0.410923
1749.73	-35500.9	-12472	14.2406	0.582849	-0.513227	0.365658
1749.75	-35500.9	-12472.2	14.2508	0.630139	-0.512664	0.325447
1749.76	-35501	-12472.5	14.2613	0.670924	-0.513449	0.290209
1749.78	-35501.1	-12472.7	14.2728	0.701579	-0.514688	0.259517
1749.8	-35501.1	-12472.9	14.2847	0.726064	-0.517028	0.233591
1749.82	-35501.2	-12473.2	14.2965	0.747985	-0.520663	0.212494
1749.83	-35501.3	-12473.4	14.309	0.76619	-0.523742	0.195527
1749.85	-35501.3	-12473.6	14.3227	0.779466	-0.525295	0.182118
1749.87	-35501.4	-12473.9	14.3365	0.788438	-0.527301	0.172315
1749.88	-35501.5	-12474.1	14.3499	0.794038	-0.530777	0.165808
1749.9	-35501.5	-12474.3	14.3632	0.797266	-0.533942	0.161388
1749.92	-35501.6	-12474.6	14.3769	0.799087	-0.535715	0.157958
1749.93	-35501.7	-12474.8	14.3908	0.800373	-0.537108	0.154864
1749.95	-35501.7	-12475	14.4046	0.801904	-0.53883	0.151601
1749.97	-35501.8	-12475.3	14.418	0.804322	-0.540618	0.147831
1749.99	-35501.9	-12475.5	14.4311	0.807683	-0.542287	0.143488
1750	-35501.9	-12475.8	14.4452	0.811221	-0.543903	0.138894
1750.02	-35502	-12476	14.4607	0.8146	-0.545583	0.134354
1750.04	-35502.1	-12476.3	14.4765	0.818193	-0.547478	0.130118
1750.05	-35502.1	-12476.5	14.4919	0.821783	-0.549318	0.126611
1750.07	-35502.2	-12476.7	14.5072	0.824375	-0.550328	0.124457
1750.09	-35502.3	-12476.9	14.5223	0.825921	-0.550294	0.123484
1750.1	-35502.3	-12477.2	14.5366	0.827429	-0.549625	0.12267
1750.12	-35502.4	-12477.4	14.5503	0.829208	-0.548036	0.121527
1750.14	-35502.5	-12477.7	14.564	0.830797	-0.544513	0.120164
1750.16	-35502.5	-12477.9	14.5778	0.832433	-0.539146	0.117986
1750.17	-35502.6	-12478.1	14.591	0.834979	-0.533025	0.113827
1750.19	-35502.7	-12478.4	14.6043	0.838455	-0.526358	0.108093
1750.21	-35502.7	-12478.6	14.6187	0.842193	-0.518655	0.102401
1750.22	-35502.8	-12478.9	14.6344	0.845621	-0.509919	0.0974456
1750.24	-35502.9	-12479.1	14.6502	0.84827	-0.500507	0.0931902
1750.26	-35502.9	-12479.3	14.6655	0.8498	-0.49006	0.0899802
1750.27	-35503	-12479.5	14.6806	0.850058	-0.477834	0.0883113
1750.29	-35503.1	-12479.8	14.6956	0.84991	-0.464159	0.0874537
1750.31	-35503.1	-12480.1	14.7108	0.850703	-0.449997	0.0860446
1750.33	-35503.2	-12480.3	14.7263	0.852719	-0.436356	0.0835428
1750.34	-35503.3	-12480.5	14.7419	0.855632	-0.424056	0.0798909
1750.36	-35503.3	-12480.8	14.7573	0.859285	-0.412184	0.0750531
1750.38	-35503.4	-12481	14.7724	0.86364	-0.399252	0.0690508
1750.39	-35503.5	-12481.3	14.7873	0.86894	-0.385696	0.0622477
1750.41	-35503.5	-12481.5	14.8026	0.875421	-0.372466	0.0551008
1750.43	-35503.6	-12481.8	14.8182	0.882503	-0.358457	0.047725
1750.44	-35503.7	-12482	14.8337	0.889416	-0.342445	0.0401842
1750.46	-35503.7	-12482.2	14.8491	0.896258	-0.327423	0.0330685
1750.48	-35503.8	-12482.5	14.8641	0.903241	-0.316624	0.0269077
