# Supplementary material for: Extraction of driving behavior primitives considering driver expectation and vehicle dynamics
Source: PLoS One. 2025 Dec 31;20(12):e0340123. doi: 10.1371/journal.pone.0340123 (PMC12755792; doi:10.1371/journal.pone.0340123)
Supplement: S2 File — The dataset utilized in this study is organized into two main folders, categorizing driving scenarios into straight driving and turning maneuvers. These folders contain the raw, unprocessed behavioral data. For a detailed description of the variables and format within the.xlsx files, please refer to the accompanying readme.txt file. (ZIP) [file pone.0340123.s002.zip › DataSetForPimitiveExaction-2/turning/g10_w_38.xlsx]

## Sheet: Sheet1
1754.54	-35520.5	-12546.4	15.1026	-3.53662	-0.395833	4.46147
1754.56	-35520.6	-12546.7	15.0386	-3.58129	-0.430507	4.51569
1754.58	-35520.6	-12546.9	14.9762	-3.61942	-0.460812	4.56373
1754.59	-35520.7	-12547.2	14.9148	-3.6513	-0.488329	4.60606
1754.61	-35520.8	-12547.4	14.8524	-3.68022	-0.517898	4.6441
1754.63	-35520.8	-12547.6	14.7885	-3.70727	-0.549335	4.67792
1754.64	-35520.9	-12547.9	14.7239	-3.7321	-0.579975	4.7069
1754.66	-35520.9	-12548.1	14.6584	-3.75341	-0.610941	4.73138
1754.68	-35521	-12548.4	14.5914	-3.76973	-0.644389	4.75204
1754.69	-35521.1	-12548.6	14.5244	-3.78205	-0.676583	4.76852
1754.71	-35521.1	-12548.9	14.4592	-3.79206	-0.702819	4.78027
1754.73	-35521.2	-12549.1	14.3944	-3.79937	-0.726974	4.78798
1754.75	-35521.2	-12549.3	14.3281	-3.80307	-0.755064	4.7925
1754.76	-35521.3	-12549.6	14.2606	-3.8034	-0.787938	4.79314
1754.78	-35521.3	-12549.8	14.1932	-3.80066	-0.824904	4.78889
1754.8	-35521.4	-12550.1	14.1267	-3.79333	-0.866667	4.77996
1754.81	-35521.5	-12550.3	14.0615	-3.77979	-0.913215	4.76664
1754.83	-35521.5	-12550.5	13.9967	-3.76	-0.96	4.74837
1754.85	-35521.6	-12550.7	13.9313	-3.73456	-1.00314	4.72451
1754.86	-35521.6	-12551	13.8662	-3.70483	-1.04593	4.69531
1754.88	-35521.7	-12551.2	13.8021	-3.67194	-1.09184	4.66138
1754.9	-35521.7	-12551.4	13.7393	-3.63551	-1.13881	4.62401
1754.92	-35521.8	-12551.6	13.6776	-3.59515	-1.185	4.58399
1754.93	-35521.8	-12551.8	13.6161	-3.55136	-1.23239	4.5404
1754.95	-35521.9	-12552.1	13.5542	-3.50448	-1.28225	4.49241
1754.97	-35521.9	-12552.3	13.4925	-3.45419	-1.33195	4.44046
1754.98	-35522	-12552.6	13.4318	-3.40023	-1.3791	4.3854
1755	-35522	-12552.8	13.3731	-3.3429	-1.42357	4.3286
1755.02	-35522.1	-12553	13.3163	-3.28304	-1.46645	4.27082
1755.03	-35522.1	-12553.2	13.2601	-3.22244	-1.51069	4.21128
1755.05	-35522.2	-12553.4	13.2034	-3.16229	-1.55732	4.15
1755.07	-35522.2	-12553.7	13.1467	-3.10239	-1.60321	4.08894
1755.09	-35522.3	-12553.9	13.0912	-3.04335	-1.64542	4.02994
1755.1	-35522.3	-12554.1	13.0385	-2.98742	-1.68236	3.97425
1755.12	-35522.3	-12554.3	12.9885	-2.93548	-1.71422	3.92187
1755.14	-35522.4	-12554.5	12.9392	-2.8861	-1.74356	3.871
1755.15	-35522.4	-12554.7	12.8892	-2.83801	-1.77146	3.82118
1755.17	-35522.5	-12555	12.8397	-2.79048	-1.79663	3.77406
1755.19	-35522.5	-12555.2	12.7915	-2.74506	-1.82013	3.73064
1755.2	-35522.5	-12555.4	12.7451	-2.70591	-1.84607	3.69091
1755.22	-35522.6	-12555.6	12.7002	-2.67306	-1.87487	3.65484
1755.24	-35522.6	-12555.8	12.6557	-2.64207	-1.90284	3.62249
1755.26	-35522.7	-12556	12.6111	-2.61239	-1.92845	3.59343
1755.27	-35522.7	-12556.2	12.5662	-2.58778	-1.95273	3.56671
1755.29	-35522.7	-12556.5	12.5216	-2.56786	-1.97514	3.5421
1755.31	-35522.8	-12556.7	12.4776	-2.54842	-1.99369	3.51994
1755.32	-35522.8	-12556.8	12.4343	-2.52824	-2.00822	3.49902
1755.34	-35522.8	-12557	12.3915	-2.50842	-2.01992	3.477
1755.36	-35522.9	-12557.3	12.3486	-2.48792	-2.02824	3.45318
1755.37	-35522.9	-12557.5	12.3052	-2.46418	-2.03141	3.42802
1755.39	-35522.9	-12557.7	12.2622	-2.43783	-2.03056	3.40079
1755.41	-35523	-12557.9	12.2215	-2.41117	-2.02852	3.36991
1755.43	-35523	-12558.1	12.1818	-2.38069	-2.02498	3.33408
1755.44	-35523	-12558.3	12.1409	-2.34015	-2.01806	3.29218
1755.46	-35523	-12558.5	12.0995	-2.28961	-2.00886	3.24275
1755.48	-35523.1	-12558.7	12.0602	-2.23241	-1.99972	3.18442
1755.49	-35523.1	-12558.9	12.0231	-2.1687	-1.989	3.11806
1755.51	-35523.1	-12559.1	11.9873	-2.09696	-1.97379	3.0452
1755.53	-35523.1	-12559.3	11.9527	-2.01552	-1.95632	2.96417
1755.54	-35523.2	-12559.5	11.9191	-1.92286	-1.94032	2.87228
1755.56	-35523.2	-12559.7	11.887	-1.81948	-1.92517	2.7689
1755.58	-35523.2	-12559.9	11.8567	-1.70648	-1.9091	2.65457
1755.6	-35523.2	-12560.1	11.8283	-1.58415	-1.89411	2.53143
1755.61	-35523.3	-12560.3	11.8017	-1.45216	-1.88278	2.40156
1755.63	-35523.3	-12560.5	11.778	-1.30883	-1.87384	2.26432
1755.65	-35523.3	-12560.7	11.7578	-1.15399	-1.86523	2.11962
1755.66	-35523.3	-12560.9	11.74	-0.996667	-1.85667	1.97386
1755.68	-35523.3	-12561.1	11.7234	-0.84796	-1.84823	1.83521
1755.7	-35523.4	-12561.3	11.7093	-0.716187	-1.83947	1.7111
1755.71	-35523.4	-12561.5	11.6985	-0.607395	-1.82989	1.6067
1755.73	-35523.4	-12561.7	11.6895	-0.522311	-1.81935	1.52043
1755.75	-35523.4	-12561.9	11.6807	-0.459178	-1.80778	1.44976
1755.77	-35523.4	-12562.1	11.6724	-0.411648	-1.79512	1.39398
1755.78	-35523.4	-12562.3	11.6651	-0.374093	-1.78151	1.35204
1755.8	-35523.5	-12562.5	11.659	-0.345635	-1.76753	1.32083
1755.82	-35523.5	-12562.7	11.654	-0.325487	-1.75318	1.29728
1755.83	-35523.5	-12562.9	11.6491	-0.311086	-1.73691	1.27927
1755.85	-35523.5	-12563.1	11.6437	-0.300116	-1.71811	1.26529
1755.87	-35523.5	-12563.3	11.639	-0.291453	-1.69891	1.25497
1755.88	-35523.5	-12563.5	11.6355	-0.284328	-1.68038	1.24781
1755.9	-35523.5	-12563.7	11.6324	-0.278333	-1.6606	1.24261
1755.92	-35523.6	-12563.9	11.629	-0.273189	-1.63884	1.23855
1755.94	-35523.6	-12564.1	11.6257	-0.268771	-1.61703	1.23566
1755.95	-35523.6	-12564.3	11.6225	-0.265128	-1.59538	1.23386
1755.97	-35523.6	-12564.5	11.6184	-0.262572	-1.57081	1.23281
1755.99	-35523.6	-12564.7	11.6133	-0.260924	-1.54295	1.23222
1756	-35523.6	-12564.9	11.6077	-0.259258	-1.51583	1.23194
1756.02	-35523.6	-12565.1	11.6026	-0.257439	-1.48987	1.23154
1756.04	-35523.6	-12565.3	11.5984	-0.256345	-1.46064	1.23021
1756.05	-35523.6	-12565.5	11.5951	-0.25511	-1.42752	1.22587
1756.07	-35523.7	-12565.7	11.5916	-0.250522	-1.39508	1.21495
1756.09	-35523.7	-12565.9	11.588	-0.237576	-1.3645	1.19444
1756.11	-35523.7	-12566.1	11.5856	-0.209628	-1.33315	1.1621
1756.12	-35523.7	-12566.2	11.5841	-0.162571	-1.29973	1.11611
1756.14	-35523.7	-12566.4	11.5823	-0.0949958	-1.26445	1.0552
1756.16	-35523.7	-12566.6	11.5804	-0.0108018	-1.22819	0.982073
1756.17	-35523.7	-12566.9	11.5802	0.0812077	-1.19244	0.903096
1756.19	-35523.7	-12567.1	11.5822	0.170933	-1.15824	0.824758
1756.21	-35523.7	-12567.3	11.586	0.248063	-1.12625	0.753159
1756.22	-35523.7	-12567.4	11.5912	0.310669	-1.09661	0.689664
1756.24	-35523.7	-12567.6	11.5974	0.362655	-1.06898	0.632412
1756.26	-35523.7	-12567.8	11.6044	0.409554	-1.04168	0.579373
1756.28	-35523.7	-12568	11.6124	0.457469	-1.01232	0.528492
1756.29	-35523.7	-12568.3	11.6212	0.507897	-0.980884	0.478147
1756.31	-35523.7	-12568.4	11.6306	0.559821	-0.948733	0.427092
1756.33	-35523.7	-12568.6	11.6408	0.613619	-0.917192	0.37509
1756.34	-35523.8	-12568.8	11.652	0.66982	-0.887545	0.322564
1756.36	-35523.7	-12569	11.6643	0.724358	-0.860958	0.27127
1756.38	-35523.8	-12569.2	11.678	0.771739	-0.838553	0.22353
1756.39	-35523.8	-12569.4	11.6918	0.812231	-0.821579	0.181054
1756.41	-35523.8	-12569.6	11.7046	0.848176	-0.811099	0.14486
1756.43	-35523.8	-12569.8	11.7182	0.879897	-0.806802	0.113501
1756.45	-35523.8	-12570	11.7346	0.907293	-0.807828	0.0849831
1756.46	-35523.8	-12570.2	11.7523	0.931925	-0.812935	0.0591586
1756.48	-35523.8	-12570.4	11.7694	0.95539	-0.820761	0.0363883
1756.5	-35523.8	-12570.6	11.7867	0.976667	-0.83	0.0163399
1756.51	-35523.8	-12570.8	11.805	0.994518	-0.83967	-0.00148587
1756.53	-35523.8	-12571	11.8233	1.01	-0.85	-0.0174292
1756.55	-35523.8	-12571.2	11.8404	1.02437	-0.861441	-0.0317143
1756.56	-35523.8	-12571.4	11.8577	1.03738	-0.874114	-0.04426
1756.58	-35523.8	-12571.6	11.8766	1.04854	-0.887822	-0.0550025
1756.6	-35523.8	-12571.9	11.8955	1.05762	-0.901585	-0.0641916
1756.62	-35523.8	-12572	11.9135	1.06473	-0.914787	-0.0721514
1756.63	-35523.8	-12572.2	11.9323	1.07067	-0.928311	-0.0792297
1756.65	-35523.8	-12572.4	11.9529	1.07608	-0.942498	-0.0856627
1756.67	-35523.8	-12572.6	11.9735	1.08075	-0.955423	-0.0913591
1756.68	-35523.8	-12572.9	11.9926	1.08445	-0.965932	-0.0961634
1756.7	-35523.8	-12573.1	12.011	1.08725	-0.975654	-0.0999038
1756.72	-35523.8	-12573.3	12.0292	1.08919	-0.985743	-0.102431
1756.73	-35523.8	-12573.4	12.0477	1.09012	-0.995583	-0.103652
1756.75	-35523.8	-12573.7	12.0666	1.09015	-1.00449	-0.103736
1756.77	-35523.8	-12573.9	12.0856	1.08997	-1.01208	-0.103375
1756.79	-35523.8	-12574.1	12.1046	1.08998	-1.01875	-0.102914
1756.8	-35523.8	-12574.3	12.1232	1.08998	-1.02612	-0.101995
1756.82	-35523.8	-12574.5	12.1414	1.08993	-1.03561	-0.100423
1756.84	-35523.8	-12574.7	12.1599	1.0901	-1.04817	-0.0983467
1756.85	-35523.8	-12574.9	12.1788	1.09027	-1.06471	-0.0956908
1756.87	-35523.8	-12575.1	12.1978	1.08953	-1.08612	-0.0920298
1756.89	-35523.8	-12575.4	12.2168	1.08772	-1.11194	-0.0874702
1756.9	-35523.8	-12575.5	12.2353	1.08581	-1.14003	-0.0828091
1756.92	-35523.8	-12575.7	12.2536	1.08417	-1.16854	-0.0784541
1756.94	-35523.7	-12575.9	12.2721	1.08257	-1.19616	-0.0743441
1756.96	-35523.7	-12576.1	12.291	1.08085	-1.22336	-0.0704195
1756.97	-35523.7	-12576.4	12.3101	1.07903	-1.25236	-0.0666372
1756.99	-35523.7	-12576.6	12.329	1.07728	-1.28354	-0.062743
1757.01	-35523.7	-12576.8	12.3475	1.07591	-1.31545	-0.0583131
1757.02	-35523.7	-12577	12.3657	1.07433	-1.34714	-0.0533341
1757.04	-35523.7	-12577.2	12.3843	1.07142	-1.37813	-0.0481275
1757.06	-35523.7	-12577.4	12.4033	1.06777	-1.40893	-0.0430681
1757.07	-35523.7	-12577.6	12.4223	1.06519	-1.44063	-0.0385487
1757.09	-35523.7	-12577.9	12.4412	1.06373	-1.47157	-0.0347465
1757.11	-35523.7	-12578.1	12.4596	1.06225	-1.49859	-0.0316661
1757.13	-35523.7	-12578.2	12.4779	1.06052	-1.52285	-0.0290575
1757.14	-35523.7	-12578.4	12.4965	1.05877	-1.54776	-0.0265227
1757.16	-35523.6	-12578.7	12.5155	1.05707	-1.57383	-0.0236475
1757.18	-35523.6	-12578.9	12.5346	1.05535	-1.59972	-0.0200751
1757.19	-35523.6	-12579.1	12.5534	1.05363	-1.62304	-0.0159905
1757.21	-35523.6	-12579.3	12.5718	1.05196	-1.64172	-0.0117784
1757.23	-35523.6	-12579.5	12.5901	1.0503	-1.65973	-0.00735833
1757.24	-35523.6	-12579.7	12.6088	1.0486	-1.68244	-0.00250544
1757.26	-35523.6	-12580	12.6278	1.04687	-1.70723	0.00265362
1757.28	-35523.5	-12580.2	12.6468	1.04514	-1.72911	0.00784464
1757.3	-35523.5	-12580.4	12.6656	1.04343	-1.74885	0.0127941
1757.31	-35523.5	-12580.6	12.6839	1.04176	-1.76874	0.0173047
1757.33	-35523.5	-12580.8	12.7022	1.0401	-1.78883	0.0215401
1757.35	-35523.5	-12581	12.721	1.0384	-1.80843	0.025674
1757.36	-35523.5	-12581.3	12.74	1.03667	-1.82667	0.0294118
1757.38	-35523.4	-12581.5	12.759	1.03494	-1.84334	0.0324493
1757.4	-35523.4	-12581.7	12.7778	1.03323	-1.86114	0.0350012
1757.41	-35523.4	-12581.9	12.7961	1.03157	-1.88173	0.0373162
1757.43	-35523.4	-12582.1	12.8144	1.0299	-1.901	0.0393227
1757.45	-35523.4	-12582.3	12.8332	1.02819	-1.91552	0.0409968
1757.47	-35523.3	-12582.6	12.8522	1.02646	-1.9282	0.0426998
1757.48	-35523.3	-12582.8	12.8712	1.02474	-1.94192	0.0447806
1757.5	-35523.3	-12583	12.89	1.02304	-1.9557	0.0473257
1757.52	-35523.3	-12583.2	12.9085	1.02137	-1.96878	0.0503921
1757.53	-35523.3	-12583.4	12.9264	1.0197	-1.98256	0.0540763
1757.55	-35523.2	-12583.6	12.9436	1.01799	-1.9979	0.0584127
1757.57	-35523.2	-12583.9	12.9607	1.01626	-2.01368	0.0632741
1757.58	-35523.2	-12584.1	12.978	1.01453	-2.0291	0.0683944
1757.6	-35523.2	-12584.3	12.9949	1.01284	-2.04461	0.0732782
1757.62	-35523.1	-12584.5	13.0113	1.01118	-2.0609	0.0776772
1757.64	-35523.1	-12584.7	13.0286	1.0095	-2.07882	0.0818147
1757.65	-35523.1	-12584.9	13.0475	1.00779	-2.09899	0.0858045
1757.67	-35523	-12585.2	13.0668	1.00605	-2.12158	0.0894927
1757.69	-35523	-12585.4	13.0857	1.00432	-2.14582	0.092858
1757.7	-35523	-12585.6	13.1043	1.00266	-2.16963	0.0961103
1757.72	-35522.9	-12585.8	13.1228	1.00101	-2.19268	0.0993776
1757.74	-35522.9	-12586	13.1406	0.999253	-2.2169	0.102662
1757.75	-35522.9	-12586.3	13.1577	0.997474	-2.2428	0.106008
1757.77	-35522.9	-12586.5	13.1746	0.996063	-2.26887	0.109516
1757.79	-35522.8	-12586.8	13.1917	0.994522	-2.29456	0.112953
1757.81	-35522.8	-12587	13.2095	0.991485	-2.32029	0.115755
1757.82	-35522.7	-12587.2	13.2265	0.987796	-2.34406	0.117864
1757.84	-35522.7	-12587.4	13.24	0.98624	-2.36193	0.119669
1757.86	-35522.7	-12587.6	13.2546	0.986633	-2.37795	0.120846
1757.87	-35522.6	-12587.8	13.2793	0.98638	-2.40229	0.12046
1757.89	-35522.6	-12588.1	13.3011	0.988546	-2.42645	0.118583
1757.91	-35522.6	-12588.3	13.3175	0.992254	-2.44495	0.115594
1757.92	-35522.5	-12588.5	13.3336	0.995373	-2.45642	0.112191
1757.94	-35522.5	-12588.7	13.3539	0.999222	-2.46903	0.109498
1757.96	-35522.4	-12589	13.3721	1.00018	-2.48254	0.108024
1757.98	-35522.4	-12589.2	13.3882	0.999951	-2.49844	0.107803
1757.99	-35522.4	-12589.4	13.406	1.00001	-2.51347	0.10785
1758.01	-35522.3	-12589.6	13.4225	0.999999	-2.5271	0.107847
1758.03	-35522.3	-12589.8	13.4421	0.999995	-2.53779	0.107821
1758.04	-35522.2	-12590.1	13.4601	1.00002	-2.54791	0.107911
1758.06	-35522.2	-12590.3	13.4799	0.999936	-2.56096	0.106967
1758.08	-35522.1	-12590.5	13.4971	1.00024	-2.57415	0.10589
1758.09	-35522.1	-12590.8	13.5146	0.997128	-2.58866	0.104614
1758.11	-35522	-12591	13.5315	0.993748	-2.59602	0.105485
1758.13	-35522	-12591.2	13.5478	0.990235	-2.60254	0.106667
1758.15	-35521.9	-12591.4	13.5688	0.989971	-2.60948	0.106809
1758.16	-35521.9	-12591.6	13.5857	0.990008	-2.61949	0.104754
1758.18	-35521.8	-12591.8	13.6023	0.989998	-2.62626	0.101485
1758.2	-35521.8	-12592.1	13.62	0.99	-2.63333	0.0991285
1758.21	-35521.7	-12592.3	13.64	0.99	-2.63667	0.0980392
1758.23	-35521.7	-12592.5	13.66	0.99	-2.64333	0.0980392
1758.25	-35521.6	-12592.8	13.6777	0.989903	-2.64688	0.0980476
1758.26	-35521.5	-12593	13.6943	0.986414	-2.65006	0.0980015
1758.28	-35521.5	-12593.2	13.7112	0.983265	-2.64617	0.096889
1758.3	-35521.4	-12593.5	13.7322	0.983287	-2.63545	0.0956235
1758.32	-35521.4	-12593.7	13.7486	0.983655	-2.62528	0.0935403
1758.33	-35521.3	-12593.9	13.7653	0.986732	-2.61173	0.092281
1758.35	-35521.3	-12594.1	13.782	0.98714	-2.59373	0.0875663
1758.37	-35521.2	-12594.4	13.8002	0.994637	-2.55985	0.0799927
1758.38	-35521.1	-12594.6	13.8199	1.00128	-2.51426	0.0688778
1758.4	-35521.1	-12594.8	13.838	1.0078	-2.4616	0.0586022
1758.42	-35521	-12595	13.8573	1.01055	-2.4163	0.0491946
1758.43	-35521	-12595.3	13.8748	1.01475	-2.37352	0.0399558
1758.45	-35520.9	-12595.5	13.8954	1.02218	-2.32969	0.0282519
1758.47	-35520.8	-12595.7	13.9114	1.02811	-2.28397	0.0175618
1758.49	-35520.8	-12595.9	13.9284	1.03001	-2.23898	0.00644302
1758.5	-35520.7	-12596.2	13.9468	1.03089	-2.1908	-0.00520464
1758.52	-35520.6	-12596.4	13.9672	1.03437	-2.14757	-0.0177466
1758.54	-35520.6	-12596.6	13.9865	1.03887	-2.09908	-0.0329649
1758.55	-35520.5	-12596.9	14.0037	1.04623	-2.05062	-0.0519161
1758.57	-35520.4	-12597.1	14.0198	1.05261	-2.00372	-0.0760127
1758.59	-35520.3	-12597.3	14.0385	1.05983	-1.95975	-0.108023
1758.6	-35520.3	-12597.6	14.0597	1.06515	-1.92352	-0.14433
1758.62	-35520.2	-12597.8	14.0792	1.06842	-1.89361	-0.181467
1758.64	-35520.1	-12598	14.1003	1.07025	-1.86795	-0.229802
1758.66	-35520.1	-12598.3	14.1192	1.06999	-1.84574	-0.302728
1758.67	-35520	-12598.4	14.1354	1.06979	-1.82557	-0.406205
1758.69	-35519.9	-12598.7	14.1525	1.07139	-1.79569	-0.550818
1758.71	-35519.8	-12598.9	14.1717	1.07713	-1.75647	-0.713336
1758.72	-35519.8	-12599.1	14.1917	1.08384	-1.71759	-0.868495
1758.74	-35519.7	-12599.4	14.2125	1.09109	-1.68573	-1.01907
1758.76	-35519.6	-12599.6	14.2331	1.09574	-1.66275	-1.1437
1758.77	-35519.6	-12599.8	14.2527	1.09873	-1.64779	-1.23901
1758.79	-35519.5	-12600.1	14.2741	1.10233	-1.63436	-1.31457
1758.81	-35519.4	-12600.3	14.2917	1.10562	-1.61874	-1.36466
1758.83	-35519.3	-12600.5	14.3108	1.1093	-1.59769	-1.39301
1758.84	-35519.2	-12600.8	14.3291	1.11013	-1.56978	-1.40909
1758.86	-35519.2	-12601	14.3488	1.10996	-1.54524	-1.41868
1758.88	-35519.1	-12601.2	14.3659	1.11001	-1.52227	-1.42572
1758.89	-35519	-12601.5	14.3862	1.11	-1.49794	-1.42988
1758.91	-35518.9	-12601.7	14.4066	1.11	-1.47109	-1.43128
1758.93	-35518.9	-12601.9	14.4264	1.11	-1.4478	-1.43145
1758.94	-35518.8	-12602.2	14.4475	1.11	-1.41976	-1.43047
1758.96	-35518.7	-12602.4	14.4677	1.11	-1.39871	-1.42841
1758.98	-35518.6	-12602.6	14.4875	1.11	-1.38183	-1.42529
1759	-35518.5	-12602.9	14.5089	1.11	-1.36747	-1.42079
1759.01	-35518.4	-12603.1	14.5256	1.11	-1.35407	-1.41442
1759.03	-35518.4	-12603.3	14.5455	1.11001	-1.34374	-1.40476
1759.05	-35518.3	-12603.6	14.5633	1.11	-1.34	-1.39434
1759.06	-35518.2	-12603.8	14.5833	1.11	-1.34	-1.38453
1759.08	-35518.1	-12604	14.6	1.10667	-1.34333	-1.37691
1759.1	-35518	-12604.3	14.6213	1.10311	-1.35414	-1.36642
1759.11	-35517.9	-12604.5	14.6411	1.0999	-1.37122	-1.35308
1759.13	-35517.9	-12604.7	14.6613	1.10005	-1.39477	-1.33176
1759.15	-35517.8	-12605	14.6821	1.09975	-1.41973	-1.29982
1759.17	-35517.7	-12605.2	14.6989	1.09626	-1.44642	-1.26217
1759.18	-35517.6	-12605.4	14.7188	1.09287	-1.47341	-1.21909
1759.2	-35517.5	-12605.7	14.7368	1.08977	-1.50071	-1.17433
1759.22	-35517.4	-12605.9	14.7564	1.09004	-1.52029	-1.13512
1759.23	-35517.3	-12606.1	14.7734	1.09008	-1.54472	-1.09922
1759.25	-35517.2	-12606.4	14.7949	1.08946	-1.57378	-1.06215
1759.27	-35517.2	-12606.6	14.8145	1.08586	-1.60327	-1.02465
1759.28	-35517.1	-12606.8	14.8352	1.08239	-1.62926	-0.981403
1759.3	-35517	-12607.1	14.8551	1.07971	-1.65378	-0.934469
1759.32	-35516.9	-12607.3	14.8723	1.08003	-1.67619	-0.893864
1759.34	-35516.8	-12607.5	14.892	1.08016	-1.69552	-0.858125
1759.35	-35516.7	-12607.8	14.9104	1.07904	-1.71179	-0.827729
1759.37	-35516.6	-12608	14.9292	1.07572	-1.72434	-0.800826
1759.39	-35516.5	-12608.2	14.9474	1.07086	-1.73928	-0.77131
1759.4	-35516.4	-12608.5	14.9671	1.06518	-1.75725	-0.739754
1759.42	-35516.3	-12608.7	14.9847	1.0607	-1.77246	-0.711097
1759.44	-35516.2	-12608.9	15.004	1.0551	-1.78524	-0.685627
1759.45	-35516.1	-12609.2	15.0228	1.05047	-1.80299	-0.664012
1759.47	-35516	-12609.4	15.0411	1.04376	-1.83111	-0.646122
1759.49	-35515.9	-12609.7	15.0599	1.03527	-1.86873	-0.627322
1759.51	-35515.8	-12609.9	15.0793	1.02456	-1.90332	-0.609674
1759.52	-35515.7	-12610.1	15.0953	1.01478	-1.93236	-0.595213
1759.54	-35515.6	-12610.4	15.1127	1.00445	-1.96285	-0.582715
1759.56	-35515.5	-12610.6	15.1299	0.993002	-1.99959	-0.568904
1759.57	-35515.4	-12610.8	15.1463	0.974253	-2.0412	-0.550386
1759.59	-35515.3	-12611.1	15.1638	0.94517	-2.09079	-0.523046
1759.61	-35515.2	-12611.3	15.1808	0.911283	-2.14329	-0.491806
1759.62	-35515.1	-12611.5	15.1977	0.880211	-2.18823	-0.457134
1759.64	-35515	-12611.8	15.2126	0.831998	-2.23144	-0.408764
1759.66	-35514.9	-12612	15.2264	0.76144	-2.26877	-0.333928
1759.68	-35514.8	-12612.2	15.2371	0.644047	-2.31212	-0.227533
1759.69	-35514.7	-12612.5	15.2478	0.485833	-2.36166	-0.0801682
1759.71	-35514.6	-12612.7	15.2551	0.32099	-2.41002	0.0758087
1759.73	-35514.5	-12612.9	15.2622	0.165256	-2.44639	0.22383
1759.74	-35514.4	-12613.2	15.2635	0.0201334	-2.47318	0.366147
1759.76	-35514.3	-12613.4	15.2635	-0.0991489	-2.48775	0.479759
1759.78	-35514.2	-12613.6	15.2607	-0.186624	-2.5035	0.568073
1759.79	-35514	-12613.9	15.257	-0.256575	-2.52122	0.636352
1759.81	-35513.9	-12614.1	15.2539	-0.30012	-2.53838	0.678424
1759.83	-35513.8	-12614.3	15.2473	-0.318634	-2.54889	0.701756
1759.85	-35513.7	-12614.6	15.2436	-0.329386	-2.55939	0.715058
1759.86	-35513.6	-12614.8	15.237	-0.339486	-2.56935	0.724948
1759.88	-35513.5	-12615.1	15.2336	-0.346363	-2.58247	0.733723
1759.9	-35513.4	-12615.3	15.2267	-0.35	-2.59667	0.740741
1759.91	-35513.3	-12615.5	15.2233	-0.35	-2.60667	0.744009
1759.93	-35513.2	-12615.8	15.2167	-0.35	-2.61667	0.745098
1759.95	-35513	-12616	15.21	-0.35	-2.62667	0.744009
1759.96	-35512.9	-12616.2	15.2029	-0.346432	-2.64082	0.741685
1759.98	-35512.8	-12616.4	15.1964	-0.343176	-2.65417	0.739557
1760	-35512.7	-12616.7	15.193	-0.339688	-2.67116	0.739814
1760.02	-35512.6	-12616.9	15.1861	-0.332367	-2.69257	0.744654
1760.03	-35512.4	-12617.1	15.1826	-0.321689	-2.7119	0.751644
1760.05	-35512.3	-12617.4	15.1759	-0.308308	-2.72578	0.762006
1760.07	-35512.2	-12617.6	15.1724	-0.302176	-2.73852	0.770761
1760.08	-35512.1	-12617.8	15.1658	-0.295947	-2.74888	0.780296
1760.1	-35511.9	-12618.1	15.1626	-0.291824	-2.76329	0.7848
1760.12	-35511.8	-12618.3	15.1592	-0.279658	-2.77646	0.781551
1760.13	-35511.7	-12618.5	15.1558	-0.256679	-2.78967	0.76639
1760.15	-35511.6	-12618.8	15.1523	-0.222861	-2.79813	0.740006
1760.17	-35511.5	-12619	15.149	-0.185282	-2.80108	0.707492
1760.19	-35511.3	-12619.2	15.1457	-0.144167	-2.80335	0.669504
1760.2	-35511.2	-12619.4	15.1421	-0.100432	-2.80442	0.629462
1760.22	-35511.1	-12619.6	15.1397	-0.0599058	-2.80594	0.590945
1760.24	-35510.9	-12619.9	15.1401	-0.0239621	-2.80305	0.560866
1760.25	-35510.8	-12620.1	15.1397	0.010137	-2.80257	0.536283
1760.27	-35510.7	-12620.3	15.1411	0.0458046	-2.79756	0.515778
1760.29	-35510.6	-12620.5	15.1448	0.0870579	-2.78981	0.493105
1760.3	-35510.4	-12620.8	15.1481	0.134113	-2.77753	0.465601
1760.32	-35510.3	-12621	15.1517	0.178663	-2.76467	0.438604
1760.34	-35510.2	-12621.2	15.1547	0.212335	-2.75647	0.416101
1760.36	-35510	-12621.4	15.1603	0.23973	-2.75001	0.39853
1760.37	-35509.9	-12621.6	15.1651	0.261965	-2.74185	0.382688
1760.39	-35509.8	-12621.8	15.1702	0.287024	-2.72996	0.364737
1760.41	-35509.6	-12622.1	15.1752	0.315222	-2.71549	0.343935
1760.42	-35509.5	-12622.3	15.1803	0.341171	-2.70396	0.324683
1760.44	-35509.3	-12622.5	15.1872	0.360926	-2.69358	0.31011
1760.46	-35509.2	-12622.7	15.1966	0.375813	-2.68529	0.300074
1760.47	-35509.1	-12622.9	15.2045	0.386486	-2.68044	0.293136
1760.49	-35509	-12623.1	15.2112	0.397064	-2.68202	0.286315
1760.51	-35508.8	-12623.4	15.2181	0.405123	-2.68569	0.280244
1760.53	-35508.7	-12623.6	15.2246	0.409406	-2.68933	0.276329
1760.54	-35508.5	-12623.8	15.2317	0.410108	-2.68996	0.274619
1760.56	-35508.4	-12624	15.2382	0.409972	-2.69214	0.274547
1760.58	-35508.2	-12624.2	15.2475	0.410002	-2.69829	0.273778
1760.59	-35508.1	-12624.5	15.2579	0.410018	-2.70534	0.271411
1760.61	-35507.9	-12624.7	15.2655	0.40994	-2.70952	0.263353
1760.63	-35507.8	-12624.9	15.2722	0.410237	-2.71255	0.25116
1760.64	-35507.6	-12625.1	15.279	0.407128	-2.71894	0.2323
1760.66	-35507.5	-12625.3	15.2889	0.403748	-2.72891	0.210896
1760.68	-35507.4	-12625.5	15.2959	0.400235	-2.73609	0.181123
1760.7	-35507.2	-12625.8	15.3029	0.399971	-2.73984	0.132044
1760.71	-35507.1	-12626	15.3095	0.400008	-2.74306	0.0644101
1760.73	-35506.9	-12626.2	15.3195	0.399998	-2.74955	-0.0196123
1760.75	-35506.7	-12626.4	15.3267	0.4	-2.75667	-0.115468
1760.76	-35506.6	-12626.6	15.3333	0.4	-2.76	-0.204793
1760.78	-35506.5	-12626.8	15.34	0.4	-2.76	-0.287582
1760.8	-35506.3	-12627.1	15.3471	0.400001	-2.75652	-0.367012
1760.81	-35506.2	-12627.2	15.3537	0.399998	-2.75284	-0.4304
1760.83	-35506	-12627.4	15.3605	0.400008	-2.73907	-0.483236
1760.85	-35505.8	-12627.7	15.3705	0.399971	-2.71825	-0.5288
1760.87	-35505.7	-12627.9	15.3774	0.40023	-2.68263	-0.573749
1760.88	-35505.6	-12628.1	15.3841	0.40377	-2.64885	-0.616137
1760.9	-35505.4	-12628.3	15.3917	0.407351	-2.61109	-0.656916
1760.92	-35505.2	-12628.5	15.4014	0.410211	-2.58533	-0.687661
1760.93	-35505.1	-12628.7	15.4079	0.409942	-2.55392	-0.709188
1760.95	-35504.9	-12629	15.4148	0.410039	-2.51201	-0.723953
1760.97	-35504.8	-12629.1	15.4222	0.409915	-2.46251	-0.734747
1760.98	-35504.6	-12629.3	15.4319	0.410344	-2.42611	-0.748717
1761	-35504.4	-12629.6	15.4383	0.415007	-2.40138	-0.769691
1761.02	-35504.3	-12629.8	15.4452	0.428617	-2.37342	-0.800046
1761.04	-35504.1	-12629.9	15.4525	0.449211	-2.33609	-0.832041
1761.05	-35503.9	-12630.2	15.4634	0.469859	-2.30479	-0.864412
1761.07	-35503.8	-12630.4	15.4724	0.488664	-2.28538	-0.892769
1761.09	-35503.6	-12630.6	15.4803	0.501609	-2.27658	-0.916682
1761.1	-35503.5	-12630.8	15.4896	0.514796	-2.26555	-0.936608
1761.12	-35503.3	-12631	15.4973	0.52285	-2.25683	-0.950946
1761.14	-35503.1	-12631.2	15.5063	0.529598	-2.25158	-0.961298
1761.15	-35502.9	-12631.4	15.5136	0.535012	-2.24953	-0.969774
1761.17	-35502.8	-12631.6	15.5269	0.538372	-2.25154	-0.976384
1761.19	-35502.6	-12631.8	15.5358	0.540562	-2.25402	-0.979311
1761.21	-35502.5	-12632	15.5424	0.540045	-2.25633	-0.980378
1761.22	-35502.3	-12632.2	15.5574	0.54099	-2.26017	-0.980498
1761.24	-35502.1	-12632.4	15.5634	0.545195	-2.25278	-0.983136
1761.26	-35502	-12632.6	15.5742	0.556077	-2.24264	-0.990571
1761.27	-35501.8	-12632.8	15.5844	0.57379	-2.23192	-1.00462
1761.29	-35501.6	-12633.1	15.5945	0.593067	-2.22393	-1.02209
1761.31	-35501.5	-12633.2	15.6059	0.610054	-2.21309	-1.03788
1761.32	-35501.3	-12633.4	15.62	0.623448	-2.19506	-1.05201
1761.34	-35501.1	-12633.7	15.6341	0.635608	-2.17617	-1.06378
1761.36	-35500.9	-12633.8	15.6454	0.645455	-2.15651	-1.07337
1761.38	-35500.8	-12634	15.6556	0.653903	-2.13356	-1.08185
1761.39	-35500.6	-12634.3	15.6657	0.660954	-2.11091	-1.08833
1761.41	-35500.4	-12634.4	15.6775	0.665094	-2.0932	-1.09367
1761.43	-35500.2	-12634.7	15.6917	0.670941	-2.0782	-1.09855
1761.44	-35500	-12634.9	15.7057	0.675439	-2.06446	-1.10379
1761.46	-35499.9	-12635	15.7166	0.680988	-2.05313	-1.10849
1761.48	-35499.7	-12635.3	15.7269	0.685787	-2.04516	-1.11316
1761.49	-35499.5	-12635.5	15.7367	0.68925	-2.04029	-1.11609
1761.51	-35499.4	-12635.6	15.7499	0.690142	-2.04213	-1.11753
1761.53	-35499.2	-12635.9	15.7635	0.689957	-2.04805	-1.11697
1761.55	-35499	-12636.1	15.7771	0.690028	-2.05928	-1.11497
1761.56	-35498.8	-12636.2	15.7878	0.689933	-2.08057	-1.11201
1761.58	-35498.6	-12636.5	15.7979	0.690196	-2.10796	-1.10764
1761.6	-35498.4	-12636.7	15.8109	0.687376	-2.14063	-1.10173
1761.61	-35498.3	-12636.8	15.8242	0.681951	-2.17613	-1.09
1761.63	-35498.1	-12637.1	15.8385	0.665639	-2.22126	-1.07045
1761.65	-35497.9	-12637.2	15.8489	0.645958	-2.26482	-1.04186
1761.66	-35497.7	-12637.4	15.8588	0.620063	-2.31117	-1.00711
1761.68	-35497.5	-12637.7	15.8694	0.588807	-2.35721	-0.95668
1761.7	-35497.3	-12637.8	15.8794	0.543418	-2.40703	-0.888135
1761.72	-35497.2	-12638	15.8895	0.471757	-2.45983	-0.795149
1761.73	-35497	-12638.3	15.8967	0.376667	-2.52333	-0.674292
1761.75	-35496.8	-12638.4	15.9033	0.28	-2.57667	-0.551198
1761.77	-35496.6	-12638.6	15.9067	0.19	-2.62667	-0.41939
1761.78	-35496.4	-12638.8	15.9101	0.0983618	-2.67628	-0.26895
1761.8	-35496.2	-12639	15.91	0.0223387	-2.72224	-0.119427
1761.82	-35496	-12639.2	15.91	-0.0472921	-2.75351	0.0358804
1761.83	-35495.8	-12639.4	15.9101	-0.0986792	-2.78331	0.172466
1761.85	-35495.7	-12639.6	15.9098	-0.14171	-2.81446	0.302461
1761.87	-35495.5	-12639.8	15.9062	-0.185068	-2.85859	0.429391
1761.89	-35495.3	-12640	15.9028	-0.227391	-2.9004	0.558327
1761.9	-35495.1	-12640.1	15.8993	-0.266253	-2.94067	0.669687
1761.92	-35494.9	-12640.3	15.896	-0.296352	-2.9833	0.770774
1761.94	-35494.7	-12640.6	15.8918	-0.317204	-3.02138	0.846383
1761.95	-35494.5	-12640.7	15.8858	-0.329139	-3.04897	0.907358
1761.97	-35494.3	-12640.9	15.8818	-0.338877	-3.07278	0.958622
1761.99	-35494.1	-12641.1	15.8755	-0.351027	-3.10251	1.00656
1762	-35493.9	-12641.3	15.8716	-0.368604	-3.13799	1.04827
1762.02	-35493.7	-12641.5	15.8642	-0.386103	-3.17609	1.08612
1762.04	-35493.5	-12641.7	15.8577	-0.401846	-3.21501	1.11602
1762.06	-35493.3	-12641.8	15.851	-0.4137	-3.25714	1.14269
1762.07	-35493.1	-12642	15.8442	-0.423654	-3.29204	1.16672
1762.09	-35492.9	-12642.2	15.8373	-0.434337	-3.31987	1.18924
1762.11	-35492.7	-12642.4	15.8304	-0.443372	-3.34468	1.20876
1762.12	-35492.5	-12642.6	15.8238	-0.448485	-3.37197	1.22624
1762.14	-35492.3	-12642.7	15.8153	-0.451525	-3.39193	1.23896
1762.16	-35492.1	-12642.9	15.8066	-0.454826	-3.40603	1.2499
1762.17	-35491.9	-12643.1	15.8	-0.458592	-3.42154	1.25934
1762.19	-35491.7	-12643.3	15.7934	-0.460201	-3.43788	1.26795
1762.21	-35491.5	-12643.4	15.7847	-0.460233	-3.44788	1.2743
1762.23	-35491.3	-12643.6	15.7759	-0.458339	-3.4501	1.27927
1762.24	-35491.1	-12643.8	15.7695	-0.454719	-3.45163	1.28306
1762.26	-35490.9	-12643.9	15.7625	-0.451005	-3.45541	1.28625
1762.28	-35490.7	-12644.1	15.7556	-0.449773	-3.45918	1.29038
1762.29	-35490.5	-12644.3	15.7491	-0.45006	-3.45989	1.29469
1762.31	-35490.3	-12644.5	15.7421	-0.449987	-3.46209	1.29946
1762.33	-35490.1	-12644.7	15.7353	-0.450004	-3.46573	1.30233
1762.34	-35489.9	-12644.8	15.7285	-0.449999	-3.46909	1.3043
1762.36	-35489.7	-12645	15.7224	-0.45	-3.47202	1.30708
1762.38	-35489.4	-12645.2	15.7124	-0.45	-3.47825	1.31221
1762.4	-35489.2	-12645.3	15.7047	-0.45	-3.48502	1.31875
1762.41	-35489.1	-12645.5	15.6979	-0.45	-3.49237	1.32478
1762.43	-35488.8	-12645.7	15.6912	-0.45	-3.49587	1.3294
1762.45	-35488.6	-12645.8	15.6845	-0.45	-3.50247	1.3328
1762.46	-35488.4	-12645.9	15.6779	-0.450001	-3.5035	1.33593
1762.48	-35488.2	-12646.1	15.6708	-0.449997	-3.50344	1.34038
1762.5	-35488	-12646.3	15.6641	-0.450011	-3.50047	1.34566
1762.51	-35487.8	-12646.4	15.657	-0.449978	-3.49687	1.35258
1762.53	-35487.5	-12646.6	15.6505	-0.450086	-3.4935	1.35711
1762.55	-35487.3	-12646.8	15.6405	-0.446898	-3.49029	1.35943
1762.57	-35487.1	-12646.9	15.6333	-0.443333	-3.48333	1.35948
1762.58	-35486.9	-12647.1	15.6267	-0.44	-3.47333	1.36057
1762.6	-35486.7	-12647.2	15.62	-0.436667	-3.45667	1.36275
1762.62	-35486.5	-12647.4	15.6129	-0.433006	-3.43517	1.36505
1762.63	-35486.2	-12647.6	15.6063	-0.426322	-3.40465	1.36595
1762.65	-35486	-12647.7	15.5996	-0.41935	-3.36376	1.36245
1762.67	-35485.8	-12647.8	15.5924	-0.405019	-3.31079	1.355
1762.68	-35485.6	-12648	15.5862	-0.391565	-3.26901	1.34128
1762.7	-35485.4	-12648.1	15.5826	-0.370004	-3.2272	1.32189
1762.72	-35485.2	-12648.3	15.5759	-0.337717	-3.1655	1.29607
1762.74	-35484.9	-12648.5	15.5723	-0.308243	-3.10163	1.26958
1762.75	-35484.7	-12648.6	15.5658	-0.277492	-3.04101	1.23788
1762.77	-35484.5	-12648.7	15.5627	-0.233718	-2.99417	1.19292
1762.79	-35484.3	-12648.9	15.5597	-0.165866	-2.93651	1.12746
1762.8	-35484.1	-12649	15.5601	-0.0821157	-2.87319	1.04977
1762.82	-35483.8	-12649.2	15.56	0.00956401	-2.79955	0.961329
1762.84	-35483.6	-12649.3	15.5599	0.0949857	-2.73354	0.877466
1762.85	-35483.4	-12649.5	15.5606	0.18357	-2.6689	0.790497
1762.87	-35483.2	-12649.6	15.5655	0.27486	-2.61512	0.701793
1762.89	-35482.9	-12649.8	15.5724	0.358795	-2.56666	0.621362
1762.91	-35482.7	-12649.9	15.5792	0.437301	-2.51176	0.543429
1762.92	-35482.5	-12650	15.586	0.506424	-2.44758	0.472676
1762.94	-35482.3	-12650.2	15.5935	0.56157	-2.39083	0.41593
1762.96	-35482.1	-12650.3	15.6056	0.608254	-2.33896	0.367226
1762.97	-35481.8	-12650.5	15.6198	0.647958	-2.29253	0.326625
1762.99	-35481.6	-12650.6	15.6328	0.68185	-2.24952	0.295443
1763.01	-35481.4	-12650.7	15.6467	0.707431	-2.20709	0.269376
1763.02	-35481.1	-12650.9	15.6605	0.726121	-2.16096	0.250078
1763.04	-35480.9	-12651	15.6736	0.740028	-2.10947	0.234852
1763.06	-35480.7	-12651.1	15.6875	0.756387	-2.06346	0.219729
1763.08	-35480.5	-12651.3	15.7013	0.769484	-2.02264	0.204423
1763.09	-35480.2	-12651.4	15.7144	0.781117	-1.96892	0.190007
1763.11	-35480	-12651.5	15.7283	0.792813	-1.89383	0.175027
1763.13	-35479.8	-12651.7	15.7421	0.805633	-1.82453	0.162465
1763.14	-35479.5	-12651.9	15.7552	0.814729	-1.78223	0.1532
1763.16	-35479.3	-12652	15.7693	0.821156	-1.74358	0.145731
1763.18	-35479.1	-12652.1	15.7824	0.828105	-1.69382	0.139165
1763.19	-35478.8	-12652.3	15.7985	0.83465	-1.62911	0.132686
1763.21	-35478.6	-12652.4	15.8132	0.841674	-1.54889	0.125799
1763.23	-35478.4	-12652.5	15.8296	0.848486	-1.47502	0.119184
1763.25	-35478.2	-12652.7	15.8433	0.854963	-1.41447	0.112579
1763.26	-35478	-12652.8	15.8604	0.862367	-1.34866	0.106719
1763.28	-35477.7	-12652.9	15.8742	0.865924	-1.28206	0.100267
1763.3	-35477.5	-12653.1	15.8905	0.87225	-1.20998	0.0938991
1763.31	-35477.3	-12653.2	15.9049	0.876289	-1.13515	0.0857926
1763.33	-35477	-12653.4	15.9215	0.879784	-1.0673	0.0809953
1763.35	-35476.8	-12653.5	15.9349	0.879933	-1.00731	0.0777166
1763.36	-35476.5	-12653.6	15.9524	0.883004	-0.940747	0.0743221
1763.38	-35476.3	-12653.8	15.9659	0.889601	-0.870869	0.068997
1763.4	-35476.1	-12653.9	15.9823	0.896241	-0.797703	0.0624685
1763.42	-35475.8	-12654	16	0.903333	-0.726667	0.0566449
1763.43	-35475.6	-12654.2	16.0167	0.906667	-0.67	0.0522876
1763.45	-35475.3	-12654.3	16.03	0.91	-0.616667	0.0490196
1763.47	-35475.1	-12654.4	16.0443	0.913506	-0.570849	0.0454948
1763.48	-35474.8	-12654.6	16.061	0.916972	-0.531082	0.0399222
1763.5	-35474.6	-12654.7	16.0777	0.923737	-0.490701	0.0321385
