# Supplementary material for: Extraction of driving behavior primitives considering driver expectation and vehicle dynamics
Source: PLoS One. 2025 Dec 31;20(12):e0340123. doi: 10.1371/journal.pone.0340123 (PMC12755792; doi:10.1371/journal.pone.0340123)
Supplement: S2 File — The dataset utilized in this study is organized into two main folders, categorizing driving scenarios into straight driving and turning maneuvers. These folders contain the raw, unprocessed behavioral data. For a detailed description of the variables and format within the.xlsx files, please refer to the accompanying readme.txt file. (ZIP) [file pone.0340123.s002.zip › DataSetForPimitiveExaction-2/turning/g10_w_39.xlsx]

## Sheet: Sheet1
1784.56	-35133	-12843.4	15.9612	-0.448641	0.17925	0.333623
1784.58	-35132.8	-12843.5	15.9528	-0.532084	0.184694	0.413495
1784.6	-35132.5	-12843.6	15.9424	-0.633091	0.192038	0.510554
1784.61	-35132.3	-12843.8	15.9298	-0.748177	0.201016	0.628097
1784.63	-35132	-12843.9	15.9158	-0.872138	0.211446	0.768983
1784.65	-35131.8	-12844	15.8998	-1.00531	0.224106	0.936011
1784.67	-35131.5	-12844.2	15.8809	-1.14938	0.23995	1.13098
1784.68	-35131.3	-12844.3	15.8593	-1.2964	0.257851	1.34901
1784.7	-35131.1	-12844.4	15.8357	-1.4364	0.276372	1.58277
1784.72	-35130.8	-12844.6	15.8099	-1.57094	0.297255	1.827
1784.73	-35130.6	-12844.7	15.7818	-1.70488	0.322751	2.07642
1784.75	-35130.4	-12844.8	15.7518	-1.83881	0.351587	2.32147
1784.77	-35130.1	-12845	15.7202	-1.97146	0.381712	2.5519
1784.78	-35129.9	-12845.1	15.6867	-2.1	0.413333	2.76144
1784.8	-35129.7	-12845.2	15.6511	-2.22217	0.447174	2.94726
1784.82	-35129.5	-12845.4	15.6133	-2.34	0.483333	3.11547
1784.84	-35129.2	-12845.5	15.5734	-2.45595	0.521765	3.27243
1784.85	-35129	-12845.6	15.5307	-2.56998	0.562456	3.41656
1784.87	-35128.8	-12845.7	15.485	-2.67972	0.605104	3.54515
1784.89	-35128.6	-12845.9	15.4377	-2.77721	0.648415	3.65855
1784.9	-35128.3	-12846	15.3899	-2.85815	0.691502	3.75815
1784.92	-35128.1	-12846.1	15.3408	-2.93205	0.735211	3.8465
1784.94	-35127.8	-12846.3	15.2898	-3.00616	0.779368	3.92603
1784.95	-35127.6	-12846.4	15.2373	-3.07466	0.820071	3.99805
1784.97	-35127.4	-12846.5	15.1841	-3.13303	0.855816	4.06341
1784.99	-35127.2	-12846.6	15.1309	-3.18539	0.892341	4.12216
1785.01	-35127	-12846.8	15.0779	-3.23568	0.932689	4.17518
1785.02	-35126.7	-12846.9	15.0237	-3.28482	0.972315	4.22514
1785.04	-35126.5	-12847.1	14.9674	-3.33314	1.00846	4.27383
1785.06	-35126.3	-12847.2	14.9095	-3.38047	1.04384	4.32077
1785.07	-35126.1	-12847.3	14.8511	-3.4259	1.07909	4.36548
1785.09	-35125.9	-12847.4	14.7929	-3.46743	1.11034	4.40803
1785.11	-35125.7	-12847.6	14.7349	-3.50542	1.13777	4.4489
1785.12	-35125.4	-12847.7	14.6754	-3.54386	1.16816	4.48913
1785.14	-35125.2	-12847.8	14.6138	-3.58385	1.20538	4.52911
1785.16	-35125	-12848	14.5505	-3.62185	1.24818	4.56826
1785.18	-35124.8	-12848.1	14.4867	-3.65622	1.29342	4.6052
1785.19	-35124.6	-12848.2	14.4241	-3.68806	1.33623	4.63771
1785.21	-35124.4	-12848.3	14.3627	-3.71685	1.37453	4.66498
1785.23	-35124.2	-12848.5	14.3005	-3.74014	1.40939	4.68778
1785.24	-35124	-12848.6	14.2368	-3.75717	1.4419	4.70635
1785.26	-35123.8	-12848.7	14.1729	-3.76908	1.47304	4.72031
1785.28	-35123.6	-12848.8	14.1094	-3.77731	1.50383	4.73005
1785.29	-35123.4	-12849	14.0462	-3.78341	1.53539	4.73675
1785.31	-35123.2	-12849.1	13.983	-3.78827	1.5688	4.74141
1785.33	-35123	-12849.2	13.9187	-3.79226	1.60497	4.74479
1785.35	-35122.8	-12849.4	13.8533	-3.79561	1.64312	4.74693
1785.36	-35122.6	-12849.5	13.7872	-3.7984	1.68114	4.74733
1785.38	-35122.4	-12849.6	13.722	-3.79995	1.7169	4.74649
1785.4	-35122.2	-12849.7	13.6596	-3.79927	1.74829	4.74552
1785.41	-35122	-12849.9	13.5984	-3.79724	1.7738	4.74443
1785.43	-35121.8	-12850	13.5347	-3.7956	1.79236	4.74265
1785.45	-35121.6	-12850.1	13.4689	-3.79392	1.80456	4.73955
1785.46	-35121.4	-12850.2	13.403	-3.79036	1.81193	4.73447
1785.48	-35121.2	-12850.4	13.338	-3.78217	1.81613	4.72628
1785.5	-35121	-12850.5	13.2743	-3.76663	1.81866	4.71363
1785.52	-35120.8	-12850.6	13.2112	-3.74444	1.81992	4.69554
1785.53	-35120.6	-12850.8	13.1477	-3.71735	1.8197	4.67114
1785.55	-35120.5	-12850.9	13.0841	-3.68436	1.81717	4.63936
1785.57	-35120.3	-12851	13.0213	-3.64349	1.81121	4.59942
1785.58	-35120.1	-12851.1	12.9602	-3.59327	1.80077	4.55299
1785.6	-35119.9	-12851.2	12.9014	-3.53331	1.78545	4.50177
1785.62	-35119.8	-12851.4	12.8434	-3.4673	1.76771	4.44377
1785.63	-35119.6	-12851.5	12.7848	-3.39863	1.75033	4.37706
1785.65	-35119.4	-12851.6	12.7267	-3.32333	1.73333	4.30501
1785.67	-35119.2	-12851.7	12.6707	-3.23864	1.71616	4.23159
1785.69	-35119.1	-12851.9	12.6169	-3.1554	1.699	4.15676
1785.7	-35118.9	-12852	12.5646	-3.08221	1.68217	4.07958
1785.72	-35118.7	-12852.1	12.5137	-3.00875	1.66571	3.99956
1785.74	-35118.5	-12852.3	12.4638	-2.92459	1.64975	3.91596
1785.75	-35118.3	-12852.4	12.4141	-2.8322	1.63503	3.82685
1785.77	-35118.2	-12852.5	12.3649	-2.73622	1.62224	3.73206
1785.79	-35118	-12852.6	12.319	-2.63972	1.61163	3.6371
1785.8	-35117.9	-12852.7	12.2779	-2.54432	1.60309	3.54539
1785.82	-35117.7	-12852.9	12.2387	-2.44868	1.59586	3.45298
1785.84	-35117.5	-12853	12.1989	-2.35206	1.5891	3.35749
1785.86	-35117.3	-12853.1	12.1599	-2.25672	1.58203	3.26383
1785.87	-35117.2	-12853.2	12.1233	-2.16615	1.57468	3.17509
1785.89	-35117	-12853.3	12.0887	-2.08549	1.56888	3.08682
1785.91	-35116.9	-12853.5	12.0554	-2.01074	1.56545	2.99266
1785.92	-35116.7	-12853.6	12.0221	-1.91887	1.56261	2.88469
1785.94	-35116.5	-12853.7	11.9889	-1.79291	1.55916	2.75573
1785.96	-35116.3	-12853.9	11.958	-1.63286	1.55568	2.60069
1785.97	-35116.2	-12854	11.9313	-1.44356	1.5524	2.42164
1785.99	-35116.1	-12854.1	11.9096	-1.23475	1.54851	2.23264
1786.01	-35115.9	-12854.2	11.8926	-1.02003	1.54359	2.04535
1786.03	-35115.7	-12854.3	11.8786	-0.817941	1.53793	1.8662
1786.04	-35115.6	-12854.5	11.8664	-0.644298	1.53134	1.70303
1786.06	-35115.4	-12854.6	11.8559	-0.510061	1.52293	1.56618
1786.08	-35115.3	-12854.7	11.8471	-0.4153	1.5126	1.45998
1786.09	-35115.1	-12854.8	11.8405	-0.346988	1.50126	1.38094
1786.11	-35114.9	-12855	11.8356	-0.295506	1.48957	1.32315
1786.13	-35114.8	-12855.1	11.8314	-0.25589	1.47779	1.27885
1786.14	-35114.6	-12855.2	11.8279	-0.225108	1.46583	1.24356
1786.16	-35114.5	-12855.4	11.8257	-0.201963	1.45327	1.2165
1786.18	-35114.3	-12855.5	11.8242	-0.185281	1.44106	1.19632
1786.2	-35114.2	-12855.6	11.8215	-0.1738	1.4313	1.18106
1786.21	-35114	-12855.7	11.8179	-0.165942	1.42338	1.16946
1786.23	-35113.8	-12855.9	11.8156	-0.159938	1.4147	1.1608
1786.25	-35113.7	-12856	11.8141	-0.154909	1.40589	1.15438
1786.26	-35113.5	-12856.1	11.8112	-0.150703	1.39977	1.14949
1786.28	-35113.4	-12856.2	11.8075	-0.14742	1.39506	1.14577
1786.3	-35113.2	-12856.4	11.8054	-0.145252	1.388	1.14307
1786.31	-35113.1	-12856.5	11.804	-0.143761	1.37916	1.14105
1786.33	-35112.9	-12856.6	11.8011	-0.142198	1.37137	1.13931
1786.35	-35112.7	-12856.8	11.7974	-0.140425	1.36484	1.13764
1786.37	-35112.6	-12856.9	11.795	-0.138644	1.35829	1.13598
1786.38	-35112.5	-12857	11.7936	-0.136953	1.35128	1.13429
1786.4	-35112.3	-12857.1	11.7921	-0.135362	1.34374	1.13257
1786.42	-35112.2	-12857.3	11.7903	-0.133666	1.33505	1.13097
1786.43	-35112	-12857.4	11.7886	-0.13169	1.32447	1.12966
1786.45	-35111.8	-12857.6	11.7869	-0.130112	1.31166	1.12864
1786.47	-35111.7	-12857.7	11.7851	-0.129727	1.2967	1.12789
1786.48	-35111.6	-12857.8	11.7834	-0.129987	1.28092	1.12746
1786.5	-35111.4	-12857.9	11.7818	-0.130054	1.26574	1.1274
1786.52	-35111.2	-12858.1	11.7801	-0.13	1.25088	1.12745
1786.54	-35111.1	-12858.2	11.7783	-0.130064	1.23565	1.1274
1786.55	-35110.9	-12858.3	11.7767	-0.13	1.22	1.12745
1786.57	-35110.8	-12858.5	11.7753	-0.129685	1.20422	1.12773
1786.59	-35110.7	-12858.6	11.7732	-0.130063	1.18915	1.12739
1786.6	-35110.5	-12858.7	11.7698	-0.131259	1.17542	1.1244
1786.62	-35110.4	-12858.9	11.7665	-0.12976	1.16259	1.1134
1786.64	-35110.2	-12859	11.7644	-0.118918	1.15022	1.08861
1786.65	-35110	-12859.1	11.7632	-0.0841425	1.13871	1.04492
1786.67	-35109.9	-12859.3	11.7629	-0.0150559	1.12829	0.979139
1786.69	-35109.8	-12859.4	11.7636	0.0821233	1.1182	0.893033
1786.71	-35109.6	-12859.5	11.766	0.199271	1.10801	0.790429
1786.72	-35109.5	-12859.7	11.7712	0.330633	1.09838	0.678024
1786.74	-35109.3	-12859.8	11.7795	0.466995	1.08972	0.563322
1786.76	-35109.1	-12860	11.7889	0.590106	1.08134	0.454756
1786.77	-35109	-12860.1	11.7986	0.687914	1.07274	0.359269
1786.79	-35108.9	-12860.2	11.8106	0.763591	1.06416	0.28047
1786.81	-35108.7	-12860.3	11.8255	0.822351	1.0558	0.218735
1786.82	-35108.6	-12860.5	11.8412	0.869737	1.04761	0.169565
1786.84	-35108.4	-12860.6	11.8564	0.909074	1.04022	0.12945
1786.86	-35108.3	-12860.8	11.8725	0.939833	1.03532	0.0974112
1786.88	-35108.1	-12860.9	11.8898	0.962587	1.03349	0.0726115
1786.89	-35108	-12861	11.907	0.980057	1.03347	0.0540394
1786.91	-35107.8	-12861.2	11.9236	0.993767	1.03486	0.0403141
1786.93	-35107.7	-12861.3	11.9403	1.00354	1.03845	0.0296309
1786.94	-35107.5	-12861.5	11.9575	1.01025	1.04381	0.0210545
1786.96	-35107.4	-12861.6	11.9748	1.0161	1.04896	0.014758
1786.98	-35107.2	-12861.7	11.992	1.02147	1.05385	0.0103877
1786.99	-35107.1	-12861.9	12.0089	1.0247	1.06053	0.00697828
1787.01	-35107	-12862	12.0256	1.02606	1.06912	0.00423218
1787.03	-35106.8	-12862.2	12.0421	1.02761	1.07794	0.00247166
1787.05	-35106.6	-12862.3	12.0592	1.02951	1.08645	0.00146402
1787.06	-35106.5	-12862.4	12.0778	1.0302	1.09517	0.000475755
1787.08	-35106.4	-12862.6	12.0969	1.02997	1.10382	-0.000685224
1787.1	-35106.2	-12862.7	12.1143	1.03052	1.11147	-0.00178694
1787.11	-35106.1	-12862.9	12.1306	1.0324	1.11794	-0.00285766
1787.13	-35105.9	-12863	12.1487	1.03533	1.12354	-0.0040772
1787.15	-35105.7	-12863.2	12.1679	1.0389	1.12858	-0.00520736
1787.16	-35105.6	-12863.3	12.1857	1.04263	1.13339	-0.00575816
1787.18	-35105.5	-12863.4	12.2026	1.04599	1.13862	-0.00558582
1787.2	-35105.3	-12863.6	12.2206	1.04844	1.14495	-0.00477142
1787.22	-35105.2	-12863.7	12.2391	1.04983	1.15179	-0.00357009
1787.23	-35105	-12863.9	12.2565	1.05021	1.15813	-0.00231165
1787.25	-35104.9	-12864.1	12.2735	1.05004	1.16518	-0.0012428
1787.27	-35104.7	-12864.2	12.292	1.04988	1.17475	-0.000527982
1787.28	-35104.6	-12864.3	12.3111	1.04997	1.18546	-5.12576e-05
1787.3	-35104.4	-12864.5	12.3296	1.05028	1.19517	0.000408691
1787.32	-35104.3	-12864.6	12.3478	1.0501	1.20532	0.00100438
1787.33	-35104.1	-12864.8	12.3668	1.04872	1.21808	0.00186986
1787.35	-35104	-12864.9	12.3856	1.04677	1.23248	0.00317376
1787.37	-35103.8	-12865.1	12.4032	1.04512	1.24706	0.00495055
1787.39	-35103.7	-12865.2	12.42	1.04333	1.26333	0.00653595
1787.4	-35103.6	-12865.4	12.4367	1.04111	1.28279	0.00730527
1787.42	-35103.4	-12865.5	12.4533	1.04	1.30333	0.00762527
1787.44	-35103.3	-12865.7	12.4701	1.0413	1.32265	0.00788589
1787.45	-35103.1	-12865.9	12.4877	1.04344	1.34108	0.00757838
1787.47	-35103	-12866	12.5065	1.04494	1.35906	0.00638509
1787.49	-35102.8	-12866.1	12.5255	1.047	1.37505	0.00538262
1787.5	-35102.7	-12866.3	12.5439	1.05047	1.38834	0.00535297
1787.52	-35102.5	-12866.5	12.5622	1.05361	1.40168	0.00542247
1787.54	-35102.4	-12866.6	12.581	1.05525	1.41705	0.00487868
1787.56	-35102.2	-12866.8	12.6	1.05711	1.43267	0.0042814
1787.57	-35102.1	-12866.9	12.619	1.06045	1.44681	0.00392171
1787.59	-35101.9	-12867.1	12.6377	1.06417	1.45956	0.00292242
1787.61	-35101.8	-12867.2	12.656	1.06746	1.4713	0.000820739
1787.62	-35101.6	-12867.4	12.6744	1.07083	1.48268	-0.0016641
1787.64	-35101.5	-12867.6	12.6932	1.07444	1.49439	-0.00395393
1787.66	-35101.3	-12867.7	12.7123	1.07743	1.50731	-0.00604299
1787.67	-35101.2	-12867.9	12.7312	1.07929	1.52227	-0.00784987
1787.69	-35101.1	-12868	12.7498	1.08026	1.53989	-0.00904951
1787.71	-35100.9	-12868.2	12.7681	1.08043	1.55989	-0.00960082
1787.73	-35100.8	-12868.4	12.7866	1.07957	1.58066	-0.0099158
1787.74	-35100.6	-12868.5	12.8055	1.07782	1.60235	-0.010397
1787.76	-35100.5	-12868.7	12.8245	1.07591	1.62772	-0.0113756
1787.78	-35100.3	-12868.9	12.8434	1.0742	1.65712	-0.0130238
1787.79	-35100.2	-12869	12.862	1.07256	1.68772	-0.0153157
1787.81	-35100	-12869.2	12.8803	1.07089	1.71902	-0.0180726
1787.83	-35099.9	-12869.4	12.8987	1.0692	1.75325	-0.0209679
1787.84	-35099.7	-12869.5	12.9176	1.06748	1.78978	-0.0237837
1787.86	-35099.6	-12869.7	12.937	1.06575	1.82486	-0.0264215
1787.88	-35099.5	-12869.8	12.956	1.06403	1.85722	-0.0286718
1787.9	-35099.3	-12870	12.9732	1.06236	1.88793	-0.0302426
1787.91	-35099.2	-12870.2	12.9896	1.06071	1.91781	-0.0312435
1787.93	-35099	-12870.4	13.0076	1.05895	1.94736	-0.0320742
1787.95	-35098.9	-12870.5	13.0268	1.05721	1.97653	-0.0326376
1787.96	-35098.7	-12870.7	13.0447	1.05578	2.00493	-0.032486
1787.98	-35098.6	-12870.9	13.0616	1.05406	2.03222	-0.0318027
1788	-35098.5	-12871	13.0795	1.05106	2.05818	-0.0311596
1788.01	-35098.3	-12871.2	13.098	1.04754	2.08291	-0.0306518
1788.03	-35098.2	-12871.4	13.1155	1.04512	2.1068	-0.0301099
1788.05	-35098	-12871.6	13.1325	1.04366	2.13084	-0.0295388
1788.07	-35097.9	-12871.7	13.1508	1.04212	2.15617	-0.0290222
1788.08	-35097.8	-12871.9	13.17	1.04032	2.18213	-0.0284462
1788.1	-35097.6	-12872.1	13.1886	1.03852	2.20743	-0.0276111
1788.12	-35097.5	-12872.2	13.2068	1.03691	2.23227	-0.0264019
1788.13	-35097.3	-12872.4	13.2253	1.03557	2.25721	-0.0247878
1788.15	-35097.2	-12872.6	13.2444	1.03365	2.28076	-0.0230654
1788.17	-35097.1	-12872.8	13.2637	1.0303	2.30104	-0.0216378
1788.18	-35096.9	-12873	13.2823	1.02683	2.31898	-0.0207308
1788.2	-35096.8	-12873.1	13.2994	1.02481	2.33615	-0.0204552
1788.22	-35096.7	-12873.3	13.3157	1.02343	2.35242	-0.0206735
1788.24	-35096.5	-12873.5	13.3323	1.02156	2.36716	-0.0214271
1788.25	-35096.4	-12873.7	13.35	1.02	2.38	-0.0239651
1788.27	-35096.2	-12873.9	13.3685	1.01972	2.39039	-0.0290421
1788.29	-35096.1	-12874	13.3841	1.02001	2.39691	-0.0339944
1788.3	-35096	-12874.2	13.3957	1.02007	2.39807	-0.0384391
1788.32	-35095.8	-12874.4	13.4149	1.02	2.39283	-0.0525127
1788.34	-35095.7	-12874.6	13.4425	1.02	2.38194	-0.0823881
1788.35	-35095.6	-12874.8	13.4591	1.02	2.36803	-0.12665
1788.37	-35095.4	-12875	13.4822	1.02	2.35188	-0.186458
1788.39	-35095.3	-12875.2	13.4932	1.02	2.34359	-0.222932
1788.41	-35095.2	-12875.4	13.5069	1.02	2.32971	-0.292456
1788.42	-35095	-12875.5	13.5303	1.02	2.30635	-0.442321
1788.44	-35094.9	-12875.7	13.5472	1.02	2.28943	-0.643933
1788.46	-35094.8	-12875.9	13.5639	1.02	2.27298	-0.848178
1788.47	-35094.6	-12876.1	13.5808	1.01999	2.25505	-1.02281
1788.49	-35094.5	-12876.3	13.5983	1.02005	2.23518	-1.13809
1788.51	-35094.4	-12876.5	13.6152	1.0198	2.22355	-1.18991
1788.52	-35094.2	-12876.7	13.6373	1.02082	2.21421	-1.21498
1788.54	-35094.1	-12876.8	13.6604	1.02438	2.20848	-1.22772
1788.56	-35094	-12877	13.675	1.02592	2.20663	-1.23253
1788.58	-35093.8	-12877.2	13.6885	1.02724	2.20688	-1.23532
1788.59	-35093.7	-12877.5	13.7056	1.02916	2.20833	-1.23931
1788.61	-35093.6	-12877.6	13.7245	1.03027	2.21162	-1.2435
1788.63	-35093.5	-12877.8	13.7434	1.03018	2.21679	-1.24736
1788.64	-35093.3	-12878	13.762	1.02992	2.223	-1.25145
1788.66	-35093.2	-12878.2	13.7802	1.02995	2.22968	-1.25628
1788.68	-35093.1	-12878.4	13.7989	1.03002	2.23661	-1.26219
1788.69	-35092.9	-12878.6	13.818	1.03001	2.24351	-1.26902
1788.71	-35092.8	-12878.8	13.8361	1.02999	2.25005	-1.27602
1788.73	-35092.7	-12879	13.8531	1.03	2.25527	-1.28275
1788.75	-35092.6	-12879.2	13.8698	1.03	2.2577	-1.28903
1788.76	-35092.4	-12879.4	13.8865	1.03	2.25735	-1.29445
1788.78	-35092.3	-12879.6	13.9032	1.03	2.25531	-1.29845
1788.8	-35092.2	-12879.8	13.9203	1.03	2.25174	-1.30106
1788.81	-35092.1	-12880	13.9387	1.03	2.24597	-1.30277
1788.83	-35092	-12880.2	13.9578	1.03	2.23686	-1.30377
1788.85	-35091.8	-12880.4	13.9764	1.02999	2.22315	-1.30406
1788.86	-35091.7	-12880.6	13.9946	1.02999	2.20561	-1.30396
1788.88	-35091.6	-12880.8	14.0131	1.03004	2.18605	-1.3039
1788.9	-35091.4	-12881	14.0321	1.03003	2.16513	-1.30392
1788.92	-35091.3	-12881.2	14.0515	1.02985	2.14311	-1.30388
1788.93	-35091.2	-12881.4	14.0702	1.02991	2.12302	-1.30389
1788.95	-35091.1	-12881.6	14.087	1.03085	2.10826	-1.30422
1788.97	-35091	-12881.8	14.1036	1.03287	2.09575	-1.30487
1788.98	-35090.8	-12882.1	14.1221	1.0359	2.08066	-1.30577
1789	-35090.7	-12882.3	14.1412	1.03956	2.06499	-1.30701
1789.02	-35090.6	-12882.5	14.1587	1.04327	2.0528	-1.30867
1789.03	-35090.5	-12882.7	14.1756	1.0465	2.0438	-1.31037
1789.05	-35090.4	-12882.9	14.1939	1.04877	2.03678	-1.31166
1789.07	-35090.2	-12883.1	14.2123	1.04996	2.03337	-1.31259
1789.09	-35090.1	-12883.3	14.2295	1.05019	2.03523	-1.3133
1789.1	-35090	-12883.5	14.2467	1.05	2.04	-1.31373
1789.12	-35089.9	-12883.7	14.2653	1.04995	2.04492	-1.3138
1789.14	-35089.8	-12883.9	14.2844	1.05	2.05035	-1.31372
1789.15	-35089.7	-12884.1	14.3029	1.05002	2.05695	-1.3137
1789.17	-35089.5	-12884.4	14.3211	1.05	2.06371	-1.31373
1789.19	-35089.4	-12884.6	14.3398	1.04998	2.0695	-1.31375
1789.2	-35089.3	-12884.8	14.359	1.05001	2.07374	-1.31372
1789.22	-35089.2	-12885	14.3783	1.05008	2.07612	-1.31365
1789.24	-35089.1	-12885.2	14.3964	1.04995	2.07662	-1.31377
1789.26	-35089	-12885.4	14.4128	1.04968	2.07539	-1.31425
1789.27	-35088.8	-12885.7	14.4298	1.05019	2.0728	-1.31495
1789.29	-35088.7	-12885.9	14.4489	1.05189	2.06937	-1.31589
1789.31	-35088.6	-12886.1	14.4676	1.0537	2.06588	-1.31743
1789.32	-35088.5	-12886.3	14.4847	1.05517	2.0626	-1.31967
1789.34	-35088.4	-12886.5	14.5018	1.05753	2.05876	-1.32201
1789.36	-35088.3	-12886.7	14.5201	1.06107	2.0539	-1.32415
1789.37	-35088.1	-12887	14.5389	1.06405	2.0483	-1.3264
1789.39	-35088	-12887.2	14.5578	1.06571	2.04279	-1.32876
1789.41	-35087.9	-12887.4	14.5767	1.0673	2.03891	-1.33063
1789.43	-35087.8	-12887.6	14.5956	1.0692	2.03715	-1.33177
1789.44	-35087.7	-12887.8	14.6144	1.07027	2.03642	-1.33254
1789.46	-35087.6	-12888.1	14.6329	1.0702	2.03627	-1.33311
1789.48	-35087.5	-12888.3	14.6504	1.06991	2.03722	-1.33342
1789.49	-35087.3	-12888.5	14.6674	1.0699	2.03907	-1.33343
1789.51	-35087.2	-12888.8	14.6853	1.07012	2.04065	-1.33319
1789.53	-35087.1	-12889	14.7044	1.0702	2.04215	-1.33264
1789.54	-35087	-12889.2	14.7232	1.0695	2.04528	-1.33166
1789.56	-35086.9	-12889.4	14.7414	1.06778	2.05045	-1.33004
1789.58	-35086.8	-12889.7	14.7599	1.0652	2.05678	-1.32752
1789.6	-35086.7	-12889.9	14.7788	1.06173	2.06371	-1.32408
1789.61	-35086.6	-12890.1	14.7979	1.05722	2.07094	-1.31991
1789.63	-35086.5	-12890.3	14.8168	1.05194	2.07783	-1.31534
1789.65	-35086.4	-12890.5	14.8352	1.04649	2.08353	-1.31083
1789.66	-35086.3	-12890.8	14.8534	1.04152	2.08832	-1.30651
1789.68	-35086.2	-12891	14.8723	1.0376	2.09322	-1.3023
1789.7	-35086.1	-12891.3	14.8913	1.03433	2.09845	-1.29842
1789.71	-35086	-12891.5	14.9092	1.03076	2.1037	-1.29518
1789.73	-35085.9	-12891.7	14.9261	1.02732	2.10882	-1.29251
1789.75	-35085.8	-12891.9	14.9428	1.02508	2.11377	-1.29015
1789.77	-35085.6	-12892.2	14.9594	1.02366	2.11878	-1.28803
1789.78	-35085.5	-12892.4	14.9761	1.02212	2.12409	-1.28623
1789.8	-35085.4	-12892.7	14.9934	1.02032	2.12919	-1.2846
1789.82	-35085.3	-12892.9	15.0124	1.01854	2.13329	-1.28295
1789.83	-35085.2	-12893.1	15.0312	1.01686	2.13636	-1.28125
1789.85	-35085.1	-12893.3	15.0481	1.01526	2.13864	-1.27954
1789.87	-35085	-12893.6	15.0646	1.01355	2.13993	-1.27795
1789.88	-35084.9	-12893.8	15.0832	1.0116	2.14007	-1.27663
1789.9	-35084.8	-12894.1	15.1023	1.01006	2.13998	-1.27565
1789.92	-35084.7	-12894.3	15.1197	1.00965	2.14088	-1.27499
1789.94	-35084.6	-12894.5	15.1367	1.01	2.14333	-1.27451
1789.95	-35084.5	-12894.7	15.1549	1.01037	2.14761	-1.27403
1789.97	-35084.4	-12895	15.1733	1.01	2.15333	-1.27342
1789.99	-35084.3	-12895.2	15.1907	1.00844	2.16043	-1.27254
1790	-35084.2	-12895.5	15.2077	1.00657	2.17074	-1.27114
1790.02	-35084.1	-12895.7	15.2249	1.00511	2.18596	-1.26906
1790.04	-35084	-12895.9	15.242	1.00301	2.2059	-1.26659
1790.05	-35084	-12896.2	15.2586	0.999598	2.2304	-1.26378
1790.07	-35083.8	-12896.4	15.2753	0.996352	2.26055	-1.25978
1790.09	-35083.7	-12896.7	15.2924	0.993799	2.29684	-1.25379
1790.11	-35083.7	-12896.9	15.3097	0.988768	2.33735	-1.24569
1790.12	-35083.6	-12897.2	15.3269	0.979174	2.38004	-1.23555
1790.14	-35083.5	-12897.4	15.344	0.967058	2.4236	-1.22363
1790.16	-35083.4	-12897.6	15.3609	0.954067	2.46708	-1.20976
1790.17	-35083.3	-12897.9	15.377	0.939836	2.51004	-1.19285
1790.19	-35083.2	-12898.2	15.3924	0.922663	2.55183	-1.17199
1790.21	-35083.1	-12898.4	15.408	0.898682	2.59128	-1.14681
1790.22	-35083	-12898.6	15.4237	0.866642	2.6268	-1.11661
1790.24	-35082.9	-12898.9	15.4383	0.830177	2.65625	-1.07986
1790.26	-35082.8	-12899.1	15.4514	0.788993	2.67971	-1.03473
1790.28	-35082.7	-12899.4	15.4649	0.736347	2.70064	-0.978969
1790.29	-35082.7	-12899.6	15.4788	0.667827	2.72019	-0.910595
1790.31	-35082.6	-12899.9	15.4917	0.583258	2.73577	-0.82809
1790.33	-35082.5	-12900.1	15.5023	0.484068	2.74623	-0.733133
1790.34	-35082.4	-12900.3	15.5099	0.373355	2.75246	-0.631347
1790.36	-35082.3	-12900.6	15.5148	0.255951	2.75443	-0.527446
1790.38	-35082.2	-12900.9	15.5181	0.138555	2.75096	-0.424958
1790.39	-35082.1	-12901.1	15.5199	0.0306461	2.74218	-0.329253
1790.41	-35082.1	-12901.4	15.5195	-0.0558284	2.72972	-0.247569
1790.43	-35082	-12901.6	15.5175	-0.117453	2.71567	-0.183516
1790.45	-35081.9	-12901.8	15.5157	-0.158871	2.70241	-0.137086
1790.46	-35081.8	-12902.1	15.5142	-0.185413	2.69091	-0.105589
1790.48	-35081.7	-12902.4	15.5116	-0.202576	2.68116	-0.0843946
1790.5	-35081.7	-12902.6	15.5079	-0.213792	2.67449	-0.070201
1790.51	-35081.6	-12902.9	15.5046	-0.220845	2.67309	-0.0608474
1790.53	-35081.5	-12903.1	15.5012	-0.225497	2.67568	-0.0547368
1790.55	-35081.4	-12903.4	15.4966	-0.229374	2.67902	-0.0506586
1790.56	-35081.4	-12903.6	15.4914	-0.23261	2.68424	-0.0476454
1790.58	-35081.3	-12903.9	15.4872	-0.234612	2.69445	-0.0449088
1790.6	-35081.2	-12904.2	15.4841	-0.236184	2.70723	-0.0420846
1790.62	-35081.1	-12904.4	15.4808	-0.238788	2.71777	-0.039041
1790.63	-35081.1	-12904.6	15.4773	-0.242578	2.72788	-0.0355441
1790.65	-35081	-12904.9	15.4739	-0.247116	2.74176	-0.0313124
1790.67	-35080.9	-12905.1	15.4706	-0.252335	2.7574	-0.0260953
1790.68	-35080.8	-12905.4	15.4672	-0.258372	2.77105	-0.0197517
1790.7	-35080.8	-12905.7	15.4637	-0.265693	2.78482	-0.0128028
1790.72	-35080.7	-12905.9	15.4602	-0.27452	2.8021	-0.00594571
1790.73	-35080.6	-12906.1	15.4569	-0.282911	2.81914	0.000702827
1790.75	-35080.6	-12906.4	15.4538	-0.288788	2.83107	0.0071233
1790.77	-35080.5	-12906.7	15.4502	-0.29309	2.83953	0.0127779
1790.79	-35080.4	-12906.9	15.4454	-0.297164	2.84731	0.0171655
1790.8	-35080.4	-12907.2	15.44	-0.3	2.85333	0.0206972
1790.82	-35080.3	-12907.4	15.4348	-0.300493	2.85606	0.0238473
1790.84	-35080.3	-12907.7	15.4297	-0.299976	2.85668	0.0262547
1790.85	-35080.2	-12907.9	15.4245	-0.299892	2.8562	0.0276009
1790.87	-35080.1	-12908.2	15.4194	-0.300005	2.85268	0.0284129
1790.89	-35080.1	-12908.5	15.4144	-0.299955	2.84434	0.0291247
1790.9	-35080	-12908.7	15.4094	-0.300027	2.83164	0.029408
1790.92	-35079.9	-12909	15.4043	-0.300281	2.81544	0.0289943
1790.94	-35079.9	-12909.2	15.3991	-0.299822	2.79649	0.028161
1790.96	-35079.8	-12909.5	15.3939	-0.298174	2.77586	0.0271341
1790.97	-35079.8	-12909.7	15.3888	-0.296244	2.75524	0.0257909
1790.99	-35079.7	-12910	15.3839	-0.294627	2.73541	0.0241339
1791.01	-35079.7	-12910.3	15.3787	-0.292884	2.71511	0.0225212
1791.02	-35079.6	-12910.5	15.3734	-0.290955	2.69407	0.0212731
1791.04	-35079.6	-12910.7	15.3688	-0.2898	2.67456	0.0205445
1791.06	-35079.5	-12911	15.3655	-0.289786	2.65771	0.0204207
1791.07	-35079.4	-12911.3	15.3624	-0.290052	2.64213	0.0208999
1791.09	-35079.4	-12911.5	15.3589	-0.290052	2.62768	0.0219427
1791.11	-35079.3	-12911.8	15.3555	-0.289984	2.61663	0.0234564
1791.13	-35079.3	-12912	15.3522	-0.289987	2.60967	0.0251972
1791.14	-35079.2	-12912.3	15.3482	-0.290005	2.60477	0.0267145
1791.16	-35079.2	-12912.5	15.3431	-0.290003	2.60114	0.0278131
1791.18	-35079.1	-12912.8	15.3378	-0.289999	2.59979	0.0286386
1791.19	-35079.1	-12913.1	15.3327	-0.289999	2.60134	0.0292317
1791.21	-35079.1	-12913.3	15.3276	-0.29	2.60577	0.0294807
1791.23	-35079	-12913.6	15.3224	-0.29	2.61272	0.0294491
1791.24	-35079	-12913.8	15.3173	-0.29	2.62153	0.0293923
1791.26	-35078.9	-12914.1	15.3122	-0.29	2.63191	0.0294031
1791.28	-35078.9	-12914.4	15.3069	-0.29	2.64385	0.0294173
1791.3	-35078.8	-12914.6	15.3018	-0.29	2.65577	0.0294141
1791.31	-35078.8	-12914.9	15.2977	-0.29	2.66498	0.0294103
1791.33	-35078.8	-12915.1	15.2945	-0.29	2.67138	0.0294112
1791.35	-35078.7	-12915.3	15.2912	-0.29	2.67682	0.0294122
1791.36	-35078.7	-12915.6	15.2878	-0.29	2.68178	0.0294119
1791.38	-35078.6	-12915.9	15.2846	-0.29	2.68584	0.0294117
1791.4	-35078.6	-12916.2	15.2812	-0.29	2.68912	0.0294117
1791.41	-35078.6	-12916.4	15.2767	-0.29	2.69196	0.0294118
1791.43	-35078.5	-12916.6	15.2713	-0.29	2.69339	0.0294118
1791.45	-35078.5	-12916.9	15.266	-0.29	2.69187	0.0294118
1791.47	-35078.5	-12917.2	15.2609	-0.29	2.68762	0.0294118
1791.48	-35078.4	-12917.4	15.2559	-0.29	2.68167	0.0294118
1791.5	-35078.4	-12917.7	15.2509	-0.29	2.67465	0.0294118
1791.52	-35078.4	-12917.9	15.2458	-0.29	2.66715	0.0294118
1791.53	-35078.3	-12918.2	15.2406	-0.29	2.66062	0.0294118
1791.55	-35078.3	-12918.4	15.2355	-0.29	2.65643	0.0294117
1791.57	-35078.3	-12918.7	15.2303	-0.29	2.65351	0.0294117
1791.58	-35078.2	-12919	15.225	-0.29	2.65026	0.0294121
1791.6	-35078.2	-12919.2	15.2202	-0.29	2.64686	0.0294118
1791.62	-35078.2	-12919.5	15.2165	-0.29	2.64371	0.0294104
1791.64	-35078.2	-12919.7	15.2133	-0.29	2.64	0.0294118
1791.65	-35078.1	-12920	15.21	-0.29	2.63503	0.0294172
1791.67	-35078.1	-12920.3	15.2067	-0.29	2.63	0.0294118
1791.69	-35078.1	-12920.5	15.2035	-0.29	2.62616	0.0293919
1791.7	-35078.1	-12920.8	15.1997	-0.29	2.62317	0.0294157
1791.72	-35078	-12921	15.1948	-0.29	2.62071	0.0294876
1791.74	-35078	-12921.3	15.1894	-0.29	2.62007	0.0293811
1791.75	-35078	-12921.5	15.1842	-0.29	2.62179	0.0289157
1791.77	-35078	-12921.8	15.1791	-0.29	2.62351	0.0281782
1791.79	-35078	-12922	15.1741	-0.29	2.62358	0.0272161
1791.81	-35077.9	-12922.3	15.1691	-0.29	2.62334	0.0258707
1791.82	-35077.9	-12922.5	15.164	-0.29	2.62362	0.0241504
1791.84	-35077.9	-12922.8	15.1587	-0.29	2.62303	0.0225321
1791.86	-35077.9	-12923.1	15.1533	-0.29	2.6211	0.0213413
1791.87	-35077.9	-12923.4	15.1488	-0.29	2.61981	0.0204613
1791.89	-35077.8	-12923.6	15.1455	-0.29	2.61996	0.019832
1791.91	-35077.8	-12923.9	15.1424	-0.29	2.61981	0.01958
1791.92	-35077.8	-12924.1	15.1389	-0.290001	2.61825	0.0196289
1791.94	-35077.8	-12924.4	15.1356	-0.289998	2.61567	0.0195251
1791.96	-35077.8	-12924.6	15.1324	-0.289995	2.61242	0.0190171
1791.98	-35077.8	-12924.9	15.1284	-0.290007	2.60858	0.0182039
1791.99	-35077.8	-12925.1	15.1232	-0.290019	2.60375	0.0171281
1792.01	-35077.8	-12925.3	15.1178	-0.289969	2.59685	0.0157108
1792.03	-35077.8	-12925.6	15.1127	-0.289931	2.58809	0.0140081
1792.04	-35077.8	-12925.9	15.1076	-0.290132	2.57929	0.0122543
1792.06	-35077.7	-12926.2	15.1024	-0.290244	2.57086	0.0105726
1792.08	-35077.7	-12926.4	15.0974	-0.289376	2.56161	0.00895153
1792.09	-35077.7	-12926.6	15.0924	-0.287573	2.55146	0.00732908
1792.11	-35077.7	-12926.9	15.0871	-0.285738	2.54139	0.0056124
1792.13	-35077.7	-12927.2	15.0819	-0.284075	2.5312	0.00390347
1792.15	-35077.7	-12927.4	15.0777	-0.28217	2.5197	0.00247329
1792.16	-35077.7	-12927.7	15.0744	-0.2804	2.50746	0.00139884
1792.18	-35077.7	-12928	15.0712	-0.279705	2.49634	0.000604579
1792.2	-35077.7	-12928.2	15.0678	-0.279899	2.4866	9.78103e-05
1792.21	-35077.7	-12928.4	15.0646	-0.280076	2.47746	-6.90888e-05
1792.23	-35077.7	-12928.7	15.0612	-0.280022	2.46896	-2.00395e-05
1792.25	-35077.7	-12929	15.0566	-0.279979	2.46159	1.87588e-05
1792.26	-35077.7	-12929.2	15.0513	-0.279995	2.45491	4.22567e-06
1792.28	-35077.7	-12929.5	15.0461	-0.280006	2.44807	-5.23384e-06
1792.3	-35077.7	-12929.8	15.0412	-0.280001	2.44143	-1.12298e-06
1792.32	-35077.7	-12930	15.0362	-0.279999	2.4358	1.34394e-06
1792.33	-35077.7	-12930.2	15.031	-0.28	2.43086	2.18792e-07
1792.35	-35077.7	-12930.5	15.0255	-0.28	2.42585	-3.5797e-07
1792.37	-35077.7	-12930.8	15.0205	-0.28	2.42062	-3.81079e-08
1792.38	-35077.7	-12931.1	15.0168	-0.28	2.41536	9.87635e-08
1792.4	-35077.7	-12931.3	15.0137	-0.28	2.41052	1.00985e-08
1792.42	-35077.7	-12931.5	15.0103	-0.28	2.40656	-2.51707e-08
1792.43	-35077.8	-12931.8	15.0069	-0.28	2.40349	-1.29801e-09
1792.45	-35077.8	-12932	15.0036	-0.28	2.40121	6.59065e-09
1792.47	-35077.8	-12932.3	15	-0.28	2.4	-1.46408e-18
1792.49	-35077.8	-12932.5	14.9953	-0.28	2.39998	-1.80346e-09
1792.5	-35077.8	-12932.8	14.99	-0.28	2.4	-1.36759e-18
1792.52	-35077.8	-12933	14.9849	-0.28	2.39889	4.57594e-10
1792.54	-35077.8	-12933.3	14.9797	-0.28	2.39649	-2.30009e-11
1792.55	-35077.8	-12933.6	14.9743	-0.28	2.3931	-1.25984e-10
1792.57	-35077.8	-12933.9	14.9695	-0.28	2.38962	1.51314e-11
1792.59	-35077.9	-12934.1	14.966	-0.28	2.38654	6.61745e-11
1792.6	-35077.9	-12934.4	14.963	-0.28	2.38282	-1.63043e-11
1792.62	-35077.9	-12934.6	14.9595	-0.280001	2.37775	-1.32348e-10
1792.64	-35077.9	-12934.8	14.9561	-0.279999	2.37244	7.71943e-11
1792.66	-35077.9	-12935.1	14.9529	-0.279995	2.36752	4.69028e-10
1792.67	-35077.9	-12935.4	14.949	-0.280004	2.36187	-3.90633e-10
1792.69	-35078	-12935.6	14.944	-0.28002	2.35507	-1.81929e-09
1792.71	-35078	-12935.8	14.9388	-0.279983	2.3486	1.46851e-09
1792.72	-35078	-12936.1	14.9337	-0.279927	2.34336	6.51877e-09
1792.74	-35078	-12936.4	14.9284	-0.280078	2.33859	-6.96372e-09
1792.76	-35078	-12936.6	14.923	-0.28027	2.33355	-2.40082e-08
1792.77	-35078.1	-12936.9	14.9186	-0.279622	2.32793	3.19086e-08
1792.79	-35078.1	-12937.1	14.9153	-0.277921	2.32145	9.29091e-08
1792.81	-35078.1	-12937.3	14.9122	-0.276034	2.31384	-1.19708e-07
1792.83	-35078.1	-12937.6	14.9087	-0.274367	2.30525	-3.27908e-07
1792.84	-35078.2	-12937.9	14.9054	-0.27254	2.29635	5.27805e-07
1792.86	-35078.2	-12938.1	14.9022	-0.270711	2.28786	1.26286e-06
1792.88	-35078.2	-12938.4	14.8981	-0.269773	2.28044	-1.97601e-06
1792.89	-35078.2	-12938.6	14.8929	-0.26985	2.27376	-4.4116e-06
1792.91	-35078.3	-12938.8	14.8875	-0.270066	2.26631	8.46984e-06
1792.93	-35078.3	-12939.1	14.8825	-0.270037	2.25763	1.56355e-05
1792.94	-35078.3	-12939.4	14.8771	-0.269979	2.24842	-3.58224e-05
1792.96	-35078.3	-12939.7	14.8719	-0.269987	2.23821	-5.45254e-05
1792.98	-35078.4	-12939.9	14.8678	-0.270017	2.22554	0.000177991
1793	-35078.4	-12940.1	14.8646	-0.270019	2.21179	0.000754443
1793.01	-35078.4	-12940.4	14.8614	-0.269954	2.20036	0.00166002
1793.03	-35078.5	-12940.6	14.8579	-0.269944	2.19051	0.00282013
1793.05	-35078.5	-12940.9	14.8546	-0.270184	2.17851	0.00410211
1793.06	-35078.5	-12941.2	14.8512	-0.270184	2.16426	0.00521169
1793.08	-35078.6	-12941.4	14.8468	-0.269102	2.14994	0.00576866
1793.1	-35078.6	-12941.6	14.8416	-0.267229	2.1349	0.00562443
1793.11	-35078.6	-12941.9	14.8364	-0.265437	2.11712	0.0047933
1793.13	-35078.7	-12942.1	14.8312	-0.26376	2.09778	0.00356576
1793.15	-35078.7	-12942.4	14.826	-0.261851	2.07968	0.0023583
1793.17	-35078.7	-12942.7	14.821	-0.260234	2.06355	0.00131176
1793.18	-35078.8	-12942.9	14.8171	-0.259727	2.04903	0.000453806
1793.2	-35078.8	-12943.1	14.8139	-0.259956	2.03563	1.06863e-05
1793.22	-35078.8	-12943.4	14.8105	-0.260073	2.02289	0.000244289
1793.23	-35078.9	-12943.6	14.8071	-0.260008	2.01126	0.000985092
1793.25	-35078.9	-12943.9	14.8038	-0.259981	2.00145	0.0019439
1793.27	-35079	-12944.2	14.8002	-0.259999	1.99372	0.00318243
1793.28	-35079	-12944.4	14.7957	-0.260005	1.98801	0.00479619
1793.3	-35079	-12944.6	14.7903	-0.26	1.98357	0.00644761
1793.32	-35079.1	-12944.8	14.7848	-0.259999	1.9797	0.00775181
1793.34	-35079.1	-12945.1	14.78	-0.26	1.97667	0.0087146
1793.35	-35079.2	-12945.4	14.7763	-0.26	1.97478	0.0094222
1793.37	-35079.2	-12945.6	14.7731	-0.26	1.97323	0.0098168
1793.39	-35079.2	-12945.9	14.7698	-0.26	1.97135	0.00987376
1793.4	-35079.3	-12946.1	14.7665	-0.26	1.96995	0.00980059
1793.42	-35079.3	-12946.3	14.7633	-0.26	1.96975	0.00978772
1793.44	-35079.4	-12946.6	14.7595	-0.26	1.97003	0.00980507
1793.45	-35079.4	-12946.9	14.7544	-0.26	1.97007	0.00980296
1793.47	-35079.5	-12947.1	14.7491	-0.26	1.96999	0.00980661
1793.49	-35079.5	-12947.3	14.7441	-0.26	1.96996	0.00982408
1793.51	-35079.5	-12947.6	14.7391	-0.26	1.97002	0.00979146
1793.52	-35079.6	-12947.8	14.7337	-0.26	1.97009	0.00972715
1793.54	-35079.7	-12948.1	14.729	-0.26	1.96993	0.00986991
1793.56	-35079.7	-12948.3	14.7257	-0.26	1.96967	0.0103599
1793.57	-35079.7	-12948.6	14.7226	-0.26	1.97027	0.011074
1793.59	-35079.8	-12948.8	14.7191	-0.26	1.97203	0.0120361
1793.61	-35079.8	-12949	14.7157	-0.26	1.97377	0.0136318
1793.62	-35079.9	-12949.3	14.7125	-0.259999	1.97519	0.0162148
1793.64	-35080	-12949.6	14.7084	-0.260002	1.97785	0.0200116
1793.66	-35080	-12949.8	14.7033	-0.260005	1.98274	0.0253507
1793.68	-35080.1	-12950.1	14.6977	-0.259992	1.98984	0.0327227
1793.69	-35080.1	-12950.3	14.6926	-0.25998	1.99833	0.0423515
1793.71	-35080.2	-12950.5	14.6884	-0.260031	2.00665	0.0541024
1793.73	-35080.2	-12950.8	14.6851	-0.260069	2.01489	0.0675745
1793.74	-35080.3	-12951	14.6817	-0.259868	2.02527	0.0820733
1793.76	-35080.3	-12951.3	14.6782	-0.259756	2.03763	0.0972238
1793.78	-35080.4	-12951.5	14.675	-0.260624	2.04936	0.113074
1793.79	-35080.4	-12951.7	14.6718	-0.262427	2.06207	0.130845
1793.81	-35080.5	-12952	14.6676	-0.264262	2.08114	0.152838
1793.83	-35080.5	-12952.2	14.6622	-0.265923	2.10609	0.181613
1793.85	-35080.6	-12952.5	14.6569	-0.267833	2.13115	0.219784
1793.86	-35080.7	-12952.8	14.6518	-0.269604	2.15488	0.267608
1793.88	-35080.7	-12953	14.6466	-0.270282	2.17927	0.323532
1793.9	-35080.8	-12953.2	14.6416	-0.270086	2.20446	0.386708
1793.91	-35080.8	-12953.4	14.6375	-0.269973	2.22935	0.456584
1793.93	-35080.9	-12953.7	14.6343	-0.270027	2.25322	0.529797
1793.95	-35081	-12954	14.6309	-0.269821	2.27582	0.601179
1793.96	-35081	-12954.2	14.6274	-0.269848	2.29801	0.666652
1793.98	-35081.1	-12954.4	14.6243	-0.270991	2.32108	0.723176
1794	-35081.1	-12954.6	14.6209	-0.272885	2.34456	0.770906
1794.02	-35081.2	-12954.9	14.6164	-0.274655	2.36727	0.811453
1794.03	-35081.3	-12955.1	14.611	-0.276341	2.38941	0.845437
1794.05	-35081.4	-12955.4	14.6056	-0.278295	2.41152	0.873166
1794.07	-35081.4	-12955.6	14.6006	-0.279886	2.43132	0.896196
1794.08	-35081.5	-12955.9	14.5957	-0.280295	2.44592	0.916429
1794.1	-35081.5	-12956.1	14.5906	-0.28003	2.45575	0.934762
1794.12	-35081.6	-12956.3	14.5852	-0.279925	2.46228	0.951595
1794.13	-35081.7	-12956.6	14.5803	-0.279996	2.46648	0.966517
1794.15	-35081.8	-12956.8	14.5765	-0.28002	2.46901	0.978974
1794.17	-35081.8	-12957.1	14.5733	-0.28	2.47	0.989107
1794.19	-35081.9	-12957.3	14.57	-0.279995	2.46934	0.997334
1794.2	-35082	-12957.5	14.5667	-0.28	2.46667	1.00436
1794.22	-35082	-12957.7	14.5635	-0.280001	2.46191	1.01109
1794.24	-35082.1	-12958	14.5597	-0.28	2.45635	1.01905
1794.25	-35082.2	-12958.3	14.5547	-0.28	2.45115	1.02942
1794.27	-35082.3	-12958.5	14.5494	-0.28	2.44605	1.04185
1794.29	-35082.3	-12958.7	14.5444	-0.28	2.44083	1.05591
1794.3	-35082.4	-12958.9	14.5394	-0.28	2.43618	1.07167
1794.32	-35082.5	-12959.2	14.534	-0.28	2.43258	1.08896
1794.34	-35082.6	-12959.4	14.5293	-0.28	2.42945	1.10655
1794.36	-35082.7	-12959.7	14.5257	-0.28	2.42615	1.12326
1794.37	-35082.7	-12959.9	14.5226	-0.28	2.4224	1.1385
1794.39	-35082.8	-12960.1	14.5192	-0.28	2.41859	1.15199
1794.41	-35082.9	-12960.3	14.5159	-0.28	2.41638	1.16389
1794.42	-35083	-12960.6	14.5127	-0.28	2.41637	1.17435
1794.44	-35083.1	-12960.8	14.5087	-0.28	2.41666	1.1833
1794.46	-35083.1	-12961.1	14.5035	-0.28	2.41642	1.1908
1794.47	-35083.2	-12961.3	14.4982	-0.28	2.41711	1.19709
1794.49	-35083.3	-12961.5	14.4933	-0.28	2.41899	1.20254
1794.51	-35083.4	-12961.7	14.4881	-0.28	2.42028	1.2077
1794.53	-35083.5	-12962	14.4828	-0.28	2.42024	1.21279
1794.54	-35083.6	-12962.2	14.4783	-0.28	2.41989	1.21764
1794.56	-35083.6	-12962.5	14.475	-0.28	2.41988	1.22213
1794.58	-35083.7	-12962.7	14.4718	-0.28	2.42016	1.22636
1794.59	-35083.8	-12962.9	14.4684	-0.28	2.42029	1.23022
1794.61	-35083.9	-12963.1	14.4652	-0.280001	2.41943	1.23346
1794.63	-35084	-12963.4	14.4619	-0.280001	2.41759	1.2362
1794.64	-35084.1	-12963.6	14.4574	-0.279997	2.41572	1.23896
1794.66	-35084.2	-12963.8	14.452	-0.279996	2.41406	1.24181
1794.68	-35084.3	-12964.1	14.4477	-0.280012	2.4122	1.24441
1794.7	-35084.3	-12964.3	14.4446	-0.280017	2.41047	1.24707
1794.71	-35084.3	-12964.3	14.4414	-0.279955	2.40971	1.25053
1794.73	-35084.3	-12964.3	14.4379	-0.279944	2.40987	1.25459
1794.75	-35084.5	-12964.6	14.4346	-0.280184	2.41019	1.25835
1794.76	-35084.7	-12965.1	14.4312	-0.280184	2.41014	1.26162
1794.78	-35084.8	-12965.4	14.4268	-0.279101	2.40937	1.26466
1794.8	-35084.9	-12965.6	14.4216	-0.277228	2.40749	1.26732
1794.81	-35085	-12965.8	14.4163	-0.275444	2.40407	1.26926
1794.83	-35085.1	-12966.1	14.4112	-0.273765	2.39841	1.27084
1794.85	-35085.2	-12966.3	14.4061	-0.271821	2.38983	1.27278
1794.87	-35085.3	-12966.5	14.4009	-0.27018	2.37879	1.27516
1794.88	-35085.4	-12966.7	14.3956	-0.269697	2.36625	1.27773
1794.9	-35085.5	-12967	14.3908	-0.269951	2.35254	1.28052
1794.92	-35085.6	-12967.2	14.3869	-0.270094	2.33773	1.28364
1794.93	-35085.7	-12967.5	14.3837	-0.270015	2.32192	1.28714
1794.95	-35085.8	-12967.7	14.3803	-0.269912	2.3052	1.29101
1794.97	-35085.9	-12967.9	14.3769	-0.269986	2.28772	1.29498
1794.98	-35086	-12968.1	14.3738	-0.270275	2.26963	1.29879
1795	-35086.1	-12968.3	14.3702	-0.27005	2.2511	1.3026
1795.02	-35086.2	-12968.6	14.3655	-0.268631	2.2323	1.30659
1795.04	-35086.3	-12968.8	14.36	-0.266667	2.21333	1.31046
1795.05	-35086.4	-12969	14.3545	-0.264943	2.19434	1.31392
1795.07	-35086.5	-12969.2	14.3498	-0.263224	2.17557	1.31719
1795.09	-35086.6	-12969.4	14.3462	-0.261306	2.15719	1.3205
1795.1	-35086.7	-12969.6	14.3431	-0.259953	2.13892	1.32371
1795.12	-35086.8	-12969.9	14.3397	-0.259754	2.12039	1.32663
1795.14	-35086.9	-12970.1	14.3363	-0.260026	2.10099	1.32927
1795.15	-35087	-12970.3	14.333	-0.260082	2.08047	1.33165
1795.17	-35087.1	-12970.5	14.3293	-0.259978	2.05969	1.33365
1795.19	-35087.2	-12970.7	14.3244	-0.259902	2.03945	1.33529
1795.21	-35087.3	-12971	14.319	-0.26005	2.01995	1.3369
1795.22	-35087.4	-12971.2	14.3136	-0.260296	2.00109	1.33865
1795.24	-35087.5	-12971.4	14.309	-0.25975	1.98217	1.34019
1795.26	-35087.6	-12971.6	14.3056	-0.258054	1.96305	1.34132
1795.27	-35087.7	-12971.8	14.3024	-0.256143	1.94477	1.34237
1795.29	-35087.9	-12972	14.299	-0.254536	1.92704	1.34349
1795.31	-35088	-12972.3	14.2958	-0.252767	1.90706	1.3445
1795.32	-35088.1	-12972.5	14.2926	-0.250851	1.88432	1.34549
1795.34	-35088.2	-12972.7	14.2883	-0.249779	1.86278	1.34707
1795.36	-35088.3	-12972.9	14.2829	-0.249822	1.84403	1.34935
1795.38	-35088.4	-12973.1	14.2783	-0.250066	1.82567	1.35169
1795.39	-35088.5	-12973.3	14.2751	-0.250047	1.80702	1.35382
1795.41	-35088.7	-12973.6	14.272	-0.249983	1.78993	1.3561
1795.43	-35088.8	-12973.8	14.2685	-0.24999	1.77467	1.35845
1795.44	-35088.9	-12974	14.2651	-0.250002	1.75933	1.36018
1795.46	-35089	-12974.2	14.2618	-0.249998	1.74367	1.36122
1795.48	-35089.1	-12974.4	14.2577	-0.25001	1.72931	1.36219
1795.49	-35089.2	-12974.6	14.2526	-0.250019	1.7162	1.3633
1795.51	-35089.3	-12974.9	14.2471	-0.249956	1.70276	1.36442
1795.53	-35089.5	-12975.1	14.2419	-0.249934	1.68887	1.36553
1795.55	-35089.6	-12975.3	14.2377	-0.250182	1.67581	1.36674
1795.56	-35089.7	-12975.5	14.2345	-0.250227	1.66396	1.36788
1795.58	-35089.8	-12975.7	14.2312	-0.249134	1.65301	1.36856
1795.6	-35089.9	-12975.9	14.2278	-0.247272	1.64313	1.36846
1795.61	-35090	-12976.1	14.2247	-0.245771	1.63483	1.36733
1795.63	-35090.2	-12976.4	14.2213	-0.2441	1.62827	1.36486
1795.65	-35090.3	-12976.6	14.2164	-0.240689	1.62343	1.36073
1795.66	-35090.4	-12976.7	14.2111	-0.234997	1.62042	1.35467
1795.68	-35090.5	-12977	14.2071	-0.227034	1.61936	1.34648
1795.7	-35090.6	-12977.2	14.2041	-0.216328	1.61977	1.33609
1795.72	-35090.7	-12977.4	14.2006	-0.202364	1.62098	1.3236
1795.73	-35090.9	-12977.6	14.1972	-0.186255	1.62291	1.30971
1795.75	-35091	-12977.8	14.1949	-0.169884	1.62571	1.29533
1795.77	-35091.1	-12978	14.1935	-0.154927	1.62949	1.28063
1795.78	-35091.2	-12978.2	14.192	-0.142242	1.63421	1.26522
1795.8	-35091.3	-12978.4	14.1902	-0.128561	1.63939	1.24744
1795.82	-35091.5	-12978.7	14.1882	-0.109425	1.6448	1.22502
1795.83	-35091.6	-12978.9	14.1867	-0.0819281	1.65272	1.19489
1795.85	-35091.7	-12979.1	14.1866	-0.0438188	1.66533	1.15445
1795.87	-35091.8	-12979.3	14.1867	0.00666667	1.68	1.10458
1795.89	-35091.9	-12979.5	14.1859	0.0701583	1.69358	1.04684
1795.9	-35092.1	-12979.7	14.1867	0.143333	1.70667	0.981481
1795.92	-35092.2	-12979.9	14.1913	0.221855	1.71992	0.90942
1795.94	-35092.3	-12980.1	14.197	0.301284	1.73048	0.835583
1795.95	-35092.5	-12980.3	14.2014	0.377007	1.73626	0.765342
1795.97	-35092.6	-12980.5	14.2076	0.443912	1.74058	0.702188
1795.99	-35092.7	-12980.7	14.2175	0.498358	1.74668	0.648251
1796	-35092.8	-12980.9	14.2277	0.541148	1.75428	0.602922
1796.02	-35093	-12981.1	14.2359	0.574301	1.76265	0.56518
1796.04	-35093.1	-12981.4	14.2452	0.601081	1.77162	0.534206
1796.06	-35093.2	-12981.5	14.2575	0.624207	1.78066	0.508931
1796.07	-35093.3	-12981.7	14.2692	0.644581	1.78823	0.487622
1796.09	-35093.5	-12981.9	14.2787	0.663047	1.79355	0.468738
1796.11	-35093.6	-12982.2	14.2896	0.680867	1.79755	0.451331
1796.12	-35093.7	-12982.4	14.3035	0.698459	1.80106	0.435108
1796.14	-35093.9	-12982.6	14.3171	0.714439	1.80424	0.420939
1796.16	-35094	-12982.8	14.3289	0.727302	1.80745	0.409341
1796.17	-35094.1	-12983	14.3412	0.735747	1.81164	0.399967
1796.19	-35094.2	-12983.2	14.3548	0.740501	1.8168	0.392256
1796.21	-35094.4	-12983.4	14.3677	0.745224	1.82153	0.385449
1796.23	-35094.5	-12983.6	14.3795	0.751981	1.82504	0.378459
1796.24	-35094.7	-12983.8	14.3921	0.760176	1.82766	0.369757
1796.26	-35094.8	-12984	14.406	0.770117	1.82948	0.35862
1796.28	-35094.9	-12984.2	14.4196	0.783456	1.83018	0.345383
1796.29	-35095.1	-12984.4	14.4327	0.800271	1.83007	0.330206
1796.31	-35095.2	-12984.6	14.4469	0.818861	1.83006	0.31301
1796.33	-35095.4	-12984.8	14.4625	0.837853	1.83018	0.294345
1796.34	-35095.5	-12985	14.4783	0.856333	1.82946	0.275442
1796.36	-35095.6	-12985.2	14.4937	0.873491	1.82764	0.257448
1796.38	-35095.7	-12985.4	14.5089	0.888634	1.82511	0.241352
1796.4	-35095.9	-12985.6	14.5238	0.901742	1.82176	0.227411
1796.41	-35096	-12985.8	14.5388	0.913304	1.81698	0.21531
1796.43	-35096.2	-12986.1	14.5543	0.923453	1.80991	0.204847
1796.45	-35096.3	-12986.2	14.5708	0.932006	1.79976	0.19595
1796.46	-35096.5	-12986.4	14.5862	0.938544	1.78916	0.188965
1796.48	-35096.6	-12986.6	14.5975	0.942809	1.78215	0.1842
1796.5	-35096.7	-12986.8	14.6108	0.947732	1.77403	0.178837
1796.51	-35096.9	-12987	14.6344	0.957318	1.7573	0.169158
1796.53	-35097	-12987.3	14.6532	0.967996	1.74343	0.159786
1796.55	-35097.2	-12987.5	14.6692	0.975085	1.72487	0.152707
1796.57	-35097.3	-12987.6	14.6869	0.982332	1.70629	0.148549
1796.58	-35097.5	-12987.9	14.7038	0.985978	1.68953	0.147167
1796.6	-35097.6	-12988.1	14.7203	0.992068	1.67325	0.146301
1796.62	-35097.7	-12988.3	14.7379	0.999006	1.65254	0.14323
1796.63	-35097.9	-12988.5	14.7547	1.00893	1.63224	0.137967
1796.65	-35098.1	-12988.7	14.7713	1.01593	1.61262	0.131526
1796.67	-35098.2	-12988.9	14.789	1.02291	1.58813	0.124583
1796.68	-35098.4	-12989.1	14.8057	1.02962	1.56467	0.118025
1796.7	-35098.5	-12989.3	14.8223	1.03625	1.54143	0.111504
1796.72	-35098.6	-12989.5	14.84	1.04333	1.51667	0.104575
1796.74	-35098.8	-12989.7	14.86	1.05	1.49333	0.0969499
1796.75	-35098.9	-12989.9	14.8767	1.06	1.47	0.0882353
1796.77	-35099.1	-12990.1	14.8978	1.0706	1.44535	0.0778213
1796.79	-35099.3	-12990.3	14.9144	1.0806	1.42553	0.0680826
1796.8	-35099.4	-12990.5	14.9344	1.09053	1.40548	0.059446
1796.82	-35099.6	-12990.7	14.9523	1.0972	1.38381	0.0527303
1796.84	-35099.7	-12990.9	14.972	1.10037	1.35668	0.0486419
1796.85	-35099.9	-12991.1	14.989	1.10367	1.32598	0.0452589
1796.87	-35100	-12991.3	15.0099	1.10777	1.29082	0.040646
1796.89	-35100.2	-12991.5	15.0266	1.11404	1.26197	0.0360266
1796.91	-35100.3	-12991.7	15.0466	1.11776	1.24036	0.0293299
1796.92	-35100.5	-12991.9	15.0645	1.12434	1.22679	0.0219673
1796.94	-35100.7	-12992.1	15.0847	1.12802	1.20776	0.0135213
1796.96	-35100.8	-12992.3	15.1049	1.13444	1.17369	0.00720904
1796.97	-35100.9	-12992.5	15.1263	1.13778	1.13223	0.00232837
1796.99	-35101.1	-12992.8	15.1449	1.1401	1.10187	0.000519015
1797.01	-35101.3	-12992.9	15.1626	1.14072	1.07551	-0.00171762
1797.02	-35101.4	-12993.1	15.184	1.14458	1.04483	-0.00440467
1797.04	-35101.6	-12993.4	15.2035	1.14802	1.00493	-0.00740359
1797.06	-35101.7	-12993.5	15.2244	1.15027	0.962068	-0.00952064
1797.08	-35101.9	-12993.8	15.2437	1.14992	0.9265	-0.0117257
1797.09	-35102.1	-12994	15.2614	1.15002	0.899917	-0.0143696
1797.11	-35102.2	-12994.2	15.2807	1.15	0.867501	-0.0174535
1797.13	-35102.4	-12994.4	15.2992	1.15	0.820403	-0.0191849
1797.14	-35102.6	-12994.6	15.3194	1.15	0.768169	-0.0196913
1797.16	-35102.7	-12994.8	15.34	1.15	0.716236	-0.0195377
1797.18	-35102.9	-12995	15.3607	1.15002	0.668059	-0.0199965
1797.19	-35103	-12995.2	15.3805	1.14993	0.624105	-0.0220216
1797.21	-35103.2	-12995.4	15.4012	1.15026	0.577301	-0.0276545
