# Supplementary material for: Extraction of driving behavior primitives considering driver expectation and vehicle dynamics
Source: PLoS One. 2025 Dec 31;20(12):e0340123. doi: 10.1371/journal.pone.0340123 (PMC12755792; doi:10.1371/journal.pone.0340123)
Supplement: S2 File — The dataset utilized in this study is organized into two main folders, categorizing driving scenarios into straight driving and turning maneuvers. These folders contain the raw, unprocessed behavioral data. For a detailed description of the variables and format within the.xlsx files, please refer to the accompanying readme.txt file. (ZIP) [file pone.0340123.s002.zip › DataSetForPimitiveExaction-2/turning/g10_w_4.xlsx]

## Sheet: Sheet1
746.016	-35415.3	-12326.5	16.9775	-2.77007	-0.327801	2.82263
746.033	-35415.1	-12326.3	16.9345	-2.82385	-0.348682	2.87515
746.05	-35415	-12326	16.8907	-2.86907	-0.371351	2.91848
746.067	-35414.8	-12325.8	16.8465	-2.90501	-0.394678	2.95518
746.084	-35414.7	-12325.6	16.8013	-2.93292	-0.419759	2.9845
746.101	-35414.5	-12325.4	16.7547	-2.95409	-0.447811	3.00579
746.118	-35414.3	-12325.1	16.7087	-2.9688	-0.479093	3.02081
746.135	-35414.1	-12324.9	16.6641	-2.97795	-0.514084	3.03128
746.152	-35414	-12324.7	16.6184	-2.98442	-0.554178	3.03797
746.169	-35413.8	-12324.5	16.5703	-2.99011	-0.599713	3.04174
746.186	-35413.7	-12324.3	16.5221	-2.99402	-0.648169	3.04407
746.203	-35413.5	-12324	16.4755	-2.99577	-0.695119	3.04592
746.22	-35413.3	-12323.8	16.4301	-2.99715	-0.73319	3.0471
746.237	-35413.1	-12323.5	16.3852	-2.99901	-0.760227	3.04761
746.254	-35413	-12323.3	16.34	-3.0002	-0.783659	3.04812
746.271	-35412.8	-12323.1	16.2938	-3.0002	-0.808985	3.0488
746.288	-35412.7	-12322.9	16.2465	-2.99995	-0.83677	3.04898
746.305	-35412.5	-12322.7	16.1982	-2.99998	-0.868359	3.0484
746.322	-35412.3	-12322.4	16.1505	-2.99998	-0.906862	3.04761
746.339	-35412.1	-12322.2	16.1039	-2.99991	-0.952081	3.04664
746.356	-35412	-12322	16.0576	-3.00016	-0.999508	3.04492
746.373	-35411.8	-12321.8	16.0113	-3.00036	-1.04605	3.04296
746.39	-35411.7	-12321.6	15.9647	-2.9993	-1.09078	3.04267
746.407	-35411.5	-12321.4	15.9182	-2.99871	-1.13362	3.04495
746.424	-35411.3	-12321.1	15.8729	-3.00335	-1.1753	3.04957
746.441	-35411.2	-12320.9	15.8282	-3.0139	-1.21683	3.05712
746.458	-35411	-12320.7	15.7817	-3.02726	-1.25942	3.06892
746.475	-35410.9	-12320.5	15.7334	-3.04268	-1.30412	3.0845
746.492	-35410.7	-12320.3	15.6849	-3.0616	-1.3516	3.10178
746.509	-35410.6	-12320	15.6369	-3.0827	-1.40004	3.12039
746.526	-35410.4	-12319.8	15.5889	-3.10285	-1.44592	3.14126
746.543	-35410.3	-12319.6	15.5405	-3.12432	-1.48869	3.16509
746.56	-35410.1	-12319.4	15.4916	-3.1527	-1.52991	3.19233
746.577	-35410	-12319.2	15.4416	-3.1885	-1.57105	3.22328
746.594	-35409.8	-12319	15.3903	-3.2287	-1.61335	3.25791
746.611	-35409.7	-12318.7	15.3386	-3.27032	-1.65652	3.29433
746.628	-35409.5	-12318.5	15.2885	-3.3106	-1.6999	3.32986
746.645	-35409.4	-12318.3	15.2386	-3.34825	-1.7475	3.36443
746.662	-35409.2	-12318.1	15.1868	-3.383	-1.80384	3.39902
746.679	-35409.1	-12317.9	15.133	-3.41711	-1.85852	3.43312
746.696	-35409	-12317.7	15.0782	-3.45337	-1.89647	3.46564
746.713	-35408.8	-12317.5	15.0231	-3.48934	-1.92085	3.49647
746.73	-35408.6	-12317.2	14.9683	-3.52121	-1.94051	3.52584
746.747	-35408.5	-12317	14.9132	-3.55002	-1.95271	3.55352
746.764	-35408.4	-12316.8	14.8571	-3.57807	-1.95261	3.57931
746.781	-35408.3	-12316.6	14.8	-3.60513	-1.94694	3.6042
746.798	-35408.1	-12316.4	14.7428	-3.63063	-1.94439	3.62935
746.815	-35408	-12316.2	14.6867	-3.65667	-1.94333	3.65468
746.832	-35407.8	-12316	14.6322	-3.68549	-1.94029	3.67997
746.849	-35407.7	-12315.8	14.5767	-3.71667	-1.93667	3.70588
746.866	-35407.6	-12315.6	14.5174	-3.74869	-1.93491	3.73273
746.883	-35407.4	-12315.4	14.4564	-3.77827	-1.93692	3.75852
746.9	-35407.3	-12315.2	14.3962	-3.80263	-1.94329	3.78106
746.917	-35407.2	-12314.9	14.3363	-3.82206	-1.95082	3.79928
746.934	-35407	-12314.7	14.2762	-3.83718	-1.95654	3.81241
746.951	-35406.9	-12314.5	14.2163	-3.84764	-1.96036	3.8197
746.968	-35406.8	-12314.3	14.1566	-3.85233	-1.96261	3.82049
746.985	-35406.7	-12314.1	14.0958	-3.8486	-1.96336	3.81428
747.002	-35406.5	-12313.9	14.0335	-3.83517	-1.96313	3.80072
747.019	-35406.4	-12313.7	13.9727	-3.81472	-1.9636	3.77983
747.036	-35406.3	-12313.5	13.9145	-3.78862	-1.96465	3.75223
747.053	-35406.2	-12313.3	13.856	-3.75442	-1.96221	3.71965
747.07	-35406	-12313.1	13.7956	-3.71284	-1.95334	3.68342
747.087	-35405.9	-12312.9	13.7361	-3.67181	-1.93833	3.64376
747.104	-35405.8	-12312.7	13.6793	-3.6347	-1.9192	3.60097
747.121	-35405.7	-12312.5	13.6239	-3.59551	-1.90027	3.55563
747.138	-35405.6	-12312.3	13.5689	-3.54887	-1.8836	3.50676
747.155	-35405.4	-12312.1	13.5139	-3.49188	-1.86767	3.45101
747.172	-35405.3	-12311.9	13.4589	-3.42398	-1.84976	3.38672
747.189	-35405.2	-12311.7	13.4042	-3.34785	-1.82589	3.31492
747.206	-35405.1	-12311.5	13.3506	-3.26685	-1.79498	3.23623
747.223	-35405	-12311.3	13.2999	-3.18459	-1.75967	3.15037
747.24	-35404.9	-12311.1	13.2517	-3.09664	-1.72143	3.05451
747.257	-35404.8	-12310.9	13.2044	-2.99019	-1.68033	2.94325
747.274	-35404.7	-12310.8	13.1578	-2.85939	-1.63856	2.81543
747.291	-35404.6	-12310.6	13.1138	-2.70665	-1.60058	2.67476
747.308	-35404.4	-12310.4	13.0728	-2.53985	-1.56681	2.5287
747.325	-35404.3	-12310.1	13.0341	-2.37087	-1.53404	2.38762
747.342	-35404.2	-12309.9	12.9976	-2.20142	-1.50223	2.25614
747.359	-35404.1	-12309.8	12.9638	-2.02509	-1.47367	2.13416
747.376	-35404	-12309.6	12.9333	-1.83675	-1.4467	2.02023
747.393	-35403.9	-12309.4	12.9062	-1.63275	-1.41683	1.91197
747.41	-35403.8	-12309.2	12.8828	-1.41356	-1.38349	1.8078
747.427	-35403.7	-12309	12.8633	-1.1831	-1.34845	1.70669
747.444	-35403.6	-12308.8	12.8474	-0.952386	-1.30952	1.60809
747.461	-35403.5	-12308.6	12.8348	-0.736013	-1.26302	1.51212
747.478	-35403.4	-12308.4	12.8252	-0.544115	-1.21409	1.42326
747.495	-35403.3	-12308.2	12.8183	-0.383556	-1.17187	1.34787
747.512	-35403.2	-12308	12.8139	-0.255869	-1.13604	1.2871
747.529	-35403.1	-12307.8	12.8114	-0.159292	-1.10185	1.23932
747.546	-35403	-12307.6	12.8101	-0.0874154	-1.06651	1.20186
747.563	-35402.9	-12307.5	12.8096	-0.0324815	-1.02811	1.17168
747.58	-35402.8	-12307.3	12.8099	0.00920709	-0.985363	1.14651
747.597	-35402.7	-12307.1	12.8113	0.0397847	-0.937928	1.12452
747.614	-35402.6	-12306.9	12.8132	0.0621998	-0.889443	1.10461
747.631	-35402.5	-12306.7	12.815	0.0793668	-0.844144	1.08583
747.648	-35402.4	-12306.5	12.8166	0.0926533	-0.802366	1.06655
747.665	-35402.3	-12306.3	12.8182	0.102827	-0.763731	1.04522
747.682	-35402.2	-12306.1	12.82	0.11	-0.73	1.02179
747.699	-35402.1	-12305.9	12.8218	0.114309	-0.701631	0.996784
747.716	-35402	-12305.7	12.8234	0.116784	-0.671333	0.971274
747.733	-35401.9	-12305.5	12.8247	0.118523	-0.633969	0.945976
747.75	-35401.8	-12305.3	12.8268	0.120096	-0.59814	0.92
747.767	-35401.7	-12305.1	12.8304	0.121821	-0.570702	0.892644
747.784	-35401.6	-12305	12.8336	0.123524	-0.543014	0.864965
747.801	-35401.5	-12304.8	12.8352	0.12512	-0.508348	0.83834
747.818	-35401.4	-12304.6	12.8371	0.127055	-0.474543	0.814009
747.835	-35401.2	-12304.3	12.8407	0.129216	-0.446763	0.793053
747.852	-35401.1	-12304.2	12.8437	0.129943	-0.417725	0.77623
747.869	-35401.1	-12304	12.8452	0.128391	-0.38226	0.764353
747.886	-35401	-12303.8	12.8473	0.126193	-0.344546	0.758468
747.903	-35400.9	-12303.6	12.851	0.124503	-0.309071	0.758942
747.92	-35400.7	-12303.4	12.854	0.122785	-0.278163	0.764688
747.937	-35400.6	-12303.2	12.8554	0.120913	-0.252512	0.774199
747.954	-35400.5	-12303	12.8575	0.119812	-0.23044	0.785543
747.971	-35400.5	-12302.8	12.8612	0.119814	-0.210957	0.796384
747.988	-35400.4	-12302.6	12.8641	0.120055	-0.194635	0.80378
748.005	-35400.3	-12302.4	12.8655	0.120041	-0.180999	0.805667
748.022	-35400.1	-12302.2	12.8679	0.119991	-0.167838	0.801377
748.039	-35400	-12302	12.8715	0.120007	-0.154333	0.790906
748.056	-35400	-12301.8	12.8742	0.119974	-0.141625	0.774959
748.073	-35399.9	-12301.7	12.8756	0.119934	-0.132235	0.754743
748.09	-35399.8	-12301.5	12.8781	0.120131	-0.130126	0.732032
748.107	-35399.7	-12301.3	12.8818	0.120243	-0.135708	0.708329
748.124	-35399.5	-12301	12.8846	0.119376	-0.145514	0.684801
748.141	-35399.4	-12300.8	12.8861	0.117573	-0.15733	0.662415
748.158	-35399.3	-12300.7	12.8875	0.115738	-0.170237	0.641968
748.175	-35399.3	-12300.5	12.8892	0.114077	-0.182452	0.624117
748.192	-35399.2	-12300.3	12.8911	0.112167	-0.191527	0.609381
748.209	-35399	-12300.1	12.8928	0.110396	-0.197891	0.597991
748.226	-35398.9	-12299.9	12.8942	0.109718	-0.204127	0.589898
748.243	-35398.8	-12299.7	12.8958	0.109914	-0.210922	0.584359
748.26	-35398.7	-12299.5	12.8988	0.110027	-0.217687	0.580222
748.277	-35398.6	-12299.3	12.9024	0.109973	-0.224544	0.577018
748.294	-35398.6	-12299.1	12.9049	0.110179	-0.232105	0.574735
748.311	-35398.4	-12298.9	12.9064	0.110152	-0.240986	0.573243
748.328	-35398.3	-12298.7	12.9078	0.109009	-0.251681	0.572345
748.345	-35398.2	-12298.5	12.9096	0.107115	-0.263733	0.57193
748.362	-35398.1	-12298.3	12.9114	0.105346	-0.276411	0.571901
748.379	-35398.1	-12298.1	12.9131	0.10366	-0.290561	0.571921
748.396	-35398	-12297.9	12.9144	0.101702	-0.307347	0.571591
748.413	-35397.8	-12297.7	12.9163	0.100114	-0.324737	0.570903
748.43	-35397.7	-12297.5	12.9197	0.0997147	-0.34008	0.569984
748.447	-35397.6	-12297.3	12.923	0.0999733	-0.354834	0.568791
748.464	-35397.5	-12297.1	12.9248	0.10004	-0.371689	0.567252
748.481	-35397.5	-12297	12.9265	0.0999972	-0.392011	0.565469
748.498	-35397.4	-12296.8	12.9299	0.100115	-0.41594	0.563635
748.515	-35397.2	-12296.5	12.9333	0.1	-0.44	0.562092
748.532	-35397.1	-12296.3	12.9351	0.0992151	-0.460893	0.561107
748.549	-35397.1	-12296.2	12.9358	0.0979592	-0.480343	0.560475
748.566	-35397	-12296	12.9368	0.0965893	-0.50133	0.559872
748.583	-35396.9	-12295.8	12.9388	0.0953728	-0.525862	0.559086
748.6	-35396.8	-12295.6	12.9414	0.0942767	-0.552672	0.558277
748.617	-35396.7	-12295.4	12.9435	0.0932055	-0.579814	0.557683
748.634	-35396.6	-12295.2	12.9447	0.0920915	-0.605813	0.557402
748.651	-35396.5	-12295	12.9456	0.090947	-0.630533	0.557129
748.668	-35396.4	-12294.8	12.947	0.0897981	-0.654073	0.556489
748.685	-35396.3	-12294.6	12.9492	0.0886614	-0.676713	0.555201
748.702	-35396.2	-12294.4	12.9517	0.0875316	-0.699158	0.55321
748.719	-35396.1	-12294.2	12.9537	0.0863997	-0.722173	0.550491
748.736	-35396	-12294	12.9548	0.0852627	-0.746282	0.546857
748.753	-35395.9	-12293.8	12.9557	0.084128	-0.771519	0.541786
748.77	-35395.8	-12293.6	12.9572	0.0830045	-0.797861	0.534721
748.787	-35395.7	-12293.4	12.9595	0.0818887	-0.825333	0.52537
748.804	-35395.6	-12293.2	12.962	0.0807554	-0.854042	0.513899
748.821	-35395.5	-12293	12.9639	0.0795784	-0.884097	0.50052
748.838	-35395.4	-12292.8	12.9649	0.0783801	-0.915087	0.485452
748.855	-35395.3	-12292.6	12.9658	0.0772546	-0.945845	0.468921
748.872	-35395.2	-12292.4	12.9675	0.076296	-0.975174	0.451158
748.889	-35395.1	-12292.2	12.9698	0.0753996	-1.0031	0.432472
748.906	-35395	-12292	12.9723	0.0742093	-1.03117	0.413277
748.923	-35394.9	-12291.8	12.974	0.0723703	-1.06101	0.393975
748.94	-35394.8	-12291.6	12.975	0.069976	-1.09276	0.374614
748.957	-35394.7	-12291.4	12.976	0.0676038	-1.12504	0.354855
748.974	-35394.7	-12291.2	12.9777	0.0658293	-1.15643	0.33434
748.991	-35394.6	-12291	12.98	0.0646983	-1.18636	0.312758
749.008	-35394.5	-12290.8	12.9825	0.0637669	-1.21511	0.289843
749.025	-35394.4	-12290.6	12.9843	0.0626039	-1.2429	0.265331
749.042	-35394.3	-12290.4	12.9855	0.0612703	-1.26915	0.239041
749.059	-35394.2	-12290.2	12.9864	0.0602177	-1.29262	0.210857
749.076	-35394.1	-12290	12.9873	0.0598609	-1.31217	0.180712
749.093	-35394	-12289.8	12.9884	0.0600139	-1.3283	0.149163
749.11	-35393.9	-12289.6	12.9896	0.0600831	-1.34259	0.117186
749.127	-35393.8	-12289.4	12.9909	0.059524	-1.3565	0.0857265
749.144	-35393.7	-12289.2	12.9921	0.058369	-1.37032	0.055312
749.161	-35393.7	-12289	12.9931	0.0569853	-1.38365	0.0262274
749.178	-35393.6	-12288.8	12.994	0.0557093	-1.39609	-0.00123217
749.195	-35393.5	-12288.6	12.995	0.0545875	-1.40758	-0.0266654
749.212	-35393.4	-12288.4	12.9964	0.0535227	-1.41821	-0.0496181
749.229	-35393.3	-12288.2	12.9984	0.0524278	-1.42807	-0.0697303
749.246	-35393.2	-12288	13.0009	0.051292	-1.43722	-0.0872882
749.263	-35393.1	-12287.8	13.0031	0.0501363	-1.44571	-0.10285
749.28	-35393	-12287.6	13.0047	0.048981	-1.45354	-0.116882
749.297	-35393	-12287.4	13.0057	0.0478413	-1.46052	-0.129332
749.314	-35392.9	-12287.2	13.0066	0.0467308	-1.46636	-0.13996
749.331	-35392.8	-12287	13.0076	0.0456505	-1.47087	-0.148616
749.348	-35392.7	-12286.8	13.0088	0.044543	-1.47421	-0.15557
749.365	-35392.6	-12286.5	13.01	0.0433333	-1.47667	-0.16122
749.382	-35392.5	-12286.3	13.0112	0.0420067	-1.47845	-0.165884
749.399	-35392.4	-12286.1	13.0123	0.0407894	-1.47958	-0.169578
749.416	-35392.4	-12285.9	13.0134	0.0399677	-1.48	-0.17224
749.433	-35392.3	-12285.7	13.0145	0.0397153	-1.47967	-0.173893
749.45	-35392.2	-12285.5	13.0157	0.0398267	-1.47849	-0.17484
749.467	-35392.1	-12285.3	13.0168	0.0400174	-1.47637	-0.175447
749.484	-35392	-12285.1	13.0179	0.040084	-1.47333	-0.175966
749.501	-35392	-12284.9	13.0191	0.0400526	-1.46975	-0.176343
749.518	-35391.9	-12284.7	13.0202	0.0399894	-1.46602	-0.17647
749.535	-35391.8	-12284.5	13.0213	0.0399482	-1.46245	-0.176285
749.552	-35391.7	-12284.3	13.0225	0.039953	-1.45909	-0.175845
749.569	-35391.6	-12284.1	13.0236	0.0400232	-1.45595	-0.175222
749.586	-35391.6	-12283.9	13.0247	0.0401278	-1.45313	-0.174409
749.603	-35391.5	-12283.7	13.0259	0.0401339	-1.45096	-0.173245
749.62	-35391.4	-12283.5	13.027	0.0398959	-1.44977	-0.171553
749.637	-35391.3	-12283.3	13.0281	0.0392406	-1.44958	-0.169531
749.654	-35391.2	-12283	13.0292	0.0379482	-1.44986	-0.168026
749.671	-35391.2	-12282.8	13.0304	0.0358146	-1.45001	-0.167952
749.688	-35391.1	-12282.6	13.0316	0.0337253	-1.44985	-0.17042
749.705	-35391	-12282.4	13.0328	0.0341685	-1.4498	-0.176826
749.722	-35390.9	-12282.2	13.0337	0.0397574	-1.45029	-0.188588
749.739	-35390.9	-12282	13.0345	0.0529869	-1.45105	-0.206994
749.756	-35390.8	-12281.8	13.0357	0.0762025	-1.45088	-0.233165
749.773	-35390.7	-12281.6	13.0378	0.111669	-1.44861	-0.268183
749.79	-35390.6	-12281.4	13.0409	0.159775	-1.44462	-0.312278
749.807	-35390.6	-12281.2	13.0447	0.218878	-1.44098	-0.364764
749.824	-35390.5	-12281	13.049	0.287219	-1.43975	-0.424874
749.841	-35390.4	-12280.8	13.054	0.362691	-1.44098	-0.491197
749.858	-35390.3	-12280.5	13.0603	0.442861	-1.44283	-0.56172
749.875	-35390.3	-12280.3	13.0683	0.525279	-1.44352	-0.634419
749.892	-35390.2	-12280.1	13.078	0.607394	-1.44309	-0.707474
749.909	-35390.1	-12279.9	13.0891	0.686578	-1.443	-0.779221
749.926	-35390	-12279.7	13.1013	0.760338	-1.44462	-0.848041
749.943	-35390	-12279.5	13.1145	0.827882	-1.44746	-0.912775
749.96	-35389.9	-12279.3	13.1288	0.889577	-1.44971	-0.972578
749.977	-35389.8	-12279.1	13.1446	0.945762	-1.44979	-1.02665
749.994	-35389.8	-12278.9	13.1616	0.996246	-1.44822	-1.07463
750.011	-35389.7	-12278.6	13.1792	1.04053	-1.44679	-1.11637
750.028	-35389.6	-12278.4	13.197	1.07817	-1.4471	-1.15181
750.045	-35389.5	-12278.2	13.215	1.10901	-1.44927	-1.18129
750.062	-35389.5	-12278	13.2334	1.13311	-1.45266	-1.20541
750.079	-35389.4	-12277.8	13.2523	1.15067	-1.45668	-1.22471
750.096	-35389.3	-12277.6	13.2717	1.16311	-1.46116	-1.23963
750.113	-35389.3	-12277.4	13.2911	1.17236	-1.46606	-1.25059
750.13	-35389.2	-12277.1	13.3102	1.18006	-1.47137	-1.25797
750.147	-35389.1	-12276.9	13.3294	1.18613	-1.47703	-1.26217
750.164	-35389.1	-12276.7	13.3488	1.18987	-1.48298	-1.26361
750.181	-35389	-12276.5	13.3689	1.1907	-1.48909	-1.26263
750.198	-35388.9	-12276.3	13.3893	1.18851	-1.49494	-1.25935
750.215	-35388.9	-12276.1	13.41	1.18333	-1.5	-1.25381
750.232	-35388.8	-12275.8	13.4306	1.1753	-1.50381	-1.24608
750.249	-35388.7	-12275.6	13.4511	1.16486	-1.50609	-1.23633
750.266	-35388.7	-12275.4	13.4712	1.15257	-1.50665	-1.22476
750.283	-35388.6	-12275.2	13.4908	1.13889	-1.50526	-1.21163
750.3	-35388.5	-12275	13.51	1.12402	-1.50173	-1.19733
750.317	-35388.5	-12274.7	13.5289	1.10807	-1.49585	-1.1823
750.334	-35388.4	-12274.5	13.5474	1.09127	-1.48769	-1.16685
750.351	-35388.3	-12274.3	13.5655	1.07408	-1.47816	-1.15089
750.368	-35388.3	-12274.1	13.5831	1.05702	-1.46828	-1.13427
750.385	-35388.2	-12273.9	13.6002	1.04031	-1.4588	-1.117
750.402	-35388.1	-12273.6	13.6171	1.02342	-1.44984	-1.09944
750.419	-35388.1	-12273.4	13.634	1.00574	-1.4414	-1.08198
750.436	-35388	-12273.2	13.6511	0.987196	-1.43364	-1.06493
750.453	-35387.9	-12273	13.6682	0.968851	-1.42703	-1.04838
750.47	-35387.9	-12272.7	13.6849	0.951888	-1.42207	-1.0324
750.487	-35387.8	-12272.5	13.7011	0.937009	-1.41894	-1.01724
750.504	-35387.8	-12272.3	13.7168	0.924086	-1.41722	-1.0035
750.521	-35387.7	-12272.1	13.732	0.912912	-1.4165	-0.991772
750.538	-35387.6	-12271.8	13.7468	0.903529	-1.41668	-0.982459
750.555	-35387.6	-12271.6	13.7614	0.89635	-1.41824	-0.97562
750.572	-35387.5	-12271.4	13.7761	0.891809	-1.42166	-0.97129
750.589	-35387.5	-12271.2	13.7908	0.890167	-1.4269	-0.969495
750.606	-35387.4	-12270.9	13.8056	0.891456	-1.43318	-0.970246
750.623	-35387.3	-12270.7	13.8202	0.895689	-1.43975	-0.973538
750.64	-35387.3	-12270.5	13.8348	0.902627	-1.44632	-0.978972
750.657	-35387.2	-12270.3	13.8495	0.911759	-1.45322	-0.985719
750.674	-35387.2	-12270	13.8648	0.92253	-1.46074	-0.992934
750.691	-35387.1	-12269.8	13.8807	0.933719	-1.46878	-0.999833
750.708	-35387	-12269.6	13.8967	0.94349	-1.47681	-1.00569
750.725	-35387	-12269.3	13.9127	0.95005	-1.48435	-1.00979
750.742	-35386.9	-12269.1	13.9286	0.952648	-1.49128	-1.01161
750.759	-35386.9	-12268.9	13.9444	0.951363	-1.49777	-1.01079
750.776	-35386.8	-12268.7	13.9602	0.946318	-1.50402	-1.007
750.793	-35386.8	-12268.4	13.9761	0.937965	-1.50992	-1.00034
750.81	-35386.7	-12268.2	13.992	0.926971	-1.51525	-0.991146
750.827	-35386.6	-12268	14.008	0.913992	-1.51975	-0.979809
750.844	-35386.6	-12267.7	14.024	0.89949	-1.52337	-0.96673
750.861	-35386.5	-12267.5	14.0397	0.883819	-1.52614	-0.952334
750.878	-35386.5	-12267.3	14.055	0.867325	-1.52809	-0.937034
750.895	-35386.4	-12267	14.0698	0.850308	-1.52933	-0.921127
750.912	-35386.4	-12266.8	14.0842	0.83305	-1.52995	-0.904853
750.929	-35386.3	-12266.6	14.0982	0.815812	-1.53	-0.888467
750.946	-35386.3	-12266.3	14.1118	0.798745	-1.52919	-0.872338
750.963	-35386.2	-12266.1	14.1251	0.781953	-1.52703	-0.856876
750.98	-35386.2	-12265.9	14.1381	0.765626	-1.52314	-0.842467
750.997	-35386.1	-12265.6	14.1507	0.750467	-1.51756	-0.829331
751.014	-35386.1	-12265.4	14.1627	0.737355	-1.51046	-0.817633
751.031	-35386	-12265.1	14.174	0.726984	-1.50197	-0.807508
751.048	-35385.9	-12264.9	14.1851	0.719138	-1.49191	-0.798956
751.065	-35385.9	-12264.7	14.1967	0.713333	-1.48	-0.791939
751.082	-35385.8	-12264.4	14.2091	0.709081	-1.46617	-0.786379
751.099	-35385.8	-12264.2	14.2218	0.705869	-1.45113	-0.782051
751.116	-35385.7	-12264	14.234	0.70318	-1.43577	-0.778692
751.133	-35385.7	-12263.7	14.2454	0.700638	-1.42078	-0.776051
751.15	-35385.7	-12263.5	14.2565	0.698339	-1.40613	-0.773927
751.167	-35385.6	-12263.3	14.2681	0.696477	-1.39163	-0.77213
751.184	-35385.6	-12263	14.2805	0.695141	-1.3773	-0.770513
751.201	-35385.5	-12262.8	14.2932	0.694122	-1.36364	-0.769055
751.218	-35385.5	-12262.5	14.3054	0.693155	-1.35127	-0.767756
751.235	-35385.4	-12262.3	14.3168	0.692069	-1.34066	-0.7666
751.252	-35385.4	-12262.1	14.3279	0.690902	-1.33197	-0.765522
751.269	-35385.3	-12261.8	14.3395	0.689726	-1.32528	-0.764451
751.286	-35385.3	-12261.6	14.3519	0.688583	-1.3206	-0.763345
751.303	-35385.2	-12261.3	14.3646	0.68746	-1.31773	-0.762224
751.32	-35385.2	-12261.1	14.3769	0.686334	-1.31644	-0.761114
751.337	-35385.1	-12260.9	14.3884	0.685198	-1.31659	-0.76002
751.354	-35385.1	-12260.6	14.3995	0.684062	-1.31818	-0.758911
751.371	-35385	-12260.4	14.4106	0.682939	-1.32125	-0.757755
751.388	-35385	-12260.1	14.4219	0.681823	-1.32554	-0.756573
751.405	-35384.9	-12259.9	14.4333	0.680689	-1.33043	-0.75547
751.422	-35384.9	-12259.7	14.4447	0.679506	-1.33529	-0.754553
751.439	-35384.9	-12259.4	14.456	0.678305	-1.33985	-0.753819
751.456	-35384.8	-12259.2	14.4673	0.677188	-1.34429	-0.753125
751.473	-35384.8	-12258.9	14.4787	0.676252	-1.34882	-0.752328
751.49	-35384.7	-12258.7	14.49	0.675363	-1.35346	-0.751462
751.507	-35384.7	-12258.5	14.5013	0.674139	-1.35798	-0.750755
751.524	-35384.6	-12258.2	14.5127	0.672209	-1.36215	-0.750425
751.541	-35384.6	-12258	14.524	0.669747	-1.36583	-0.750302
751.558	-35384.6	-12257.7	14.5353	0.667422	-1.36892	-0.749858
751.575	-35384.5	-12257.5	14.5467	0.665876	-1.37136	-0.748609
751.592	-35384.5	-12257.2	14.558	0.664959	-1.37343	-0.746975
751.609	-35384.4	-12257	14.5693	0.663894	-1.37571	-0.746099
751.626	-35384.4	-12256.7	14.5806	0.661963	-1.37874	-0.747087
751.643	-35384.4	-12256.5	14.5919	0.659413	-1.38284	-0.750401
751.66	-35384.3	-12256.3	14.6033	0.657146	-1.38818	-0.756058
751.677	-35384.3	-12256	14.6148	0.655948	-1.3949	-0.76418
751.694	-35384.2	-12255.8	14.6263	0.655295	-1.40333	-0.775994
751.711	-35384.2	-12255.5	14.6374	0.653907	-1.41385	-0.793373
751.728	-35384.2	-12255.3	14.6481	0.650612	-1.4268	-0.817956
751.745	-35384.1	-12255	14.6582	0.645234	-1.44222	-0.849375
751.762	-35384.1	-12254.8	14.6682	0.638088	-1.45997	-0.88627
751.779	-35384.1	-12254.5	14.6783	0.629389	-1.47986	-0.927376
751.796	-35384	-12254.3	14.6885	0.618663	-1.5014	-0.972132
751.813	-35384	-12254	14.6988	0.605143	-1.52397	-1.02027
751.83	-35383.9	-12253.8	14.7092	0.588286	-1.54696	-1.0713
751.847	-35383.9	-12253.5	14.7194	0.568818	-1.56982	-1.12349
751.864	-35383.9	-12253.3	14.7294	0.547916	-1.59206	-1.17463
751.881	-35383.9	-12253	14.739	0.526591	-1.61327	-1.22282
751.898	-35383.8	-12252.8	14.748	0.505068	-1.63359	-1.26744
751.915	-35383.8	-12252.5	14.7567	0.483333	-1.65333	-1.30828
751.932	-35383.8	-12252.3	14.765	0.461451	-1.67275	-1.34507
751.949	-35383.7	-12252.1	14.7729	0.439789	-1.69198	-1.37732
751.966	-35383.7	-12251.8	14.7804	0.418791	-1.71113	-1.4045
751.983	-35383.7	-12251.6	14.7876	0.398464	-1.73044	-1.42623
752	-35383.6	-12251.3	14.7944	0.377353	-1.75068	-1.44271
752.017	-35383.6	-12251.1	14.8007	0.353694	-1.77271	-1.45428
752.034	-35383.6	-12250.8	14.8067	0.326391	-1.79692	-1.46123
752.051	-35383.5	-12250.5	14.8123	0.29622	-1.82234	-1.46386
752.068	-35383.5	-12250.3	14.8176	0.264284	-1.84777	-1.46243
752.085	-35383.5	-12250	14.8226	0.23131	-1.87256	-1.45737
752.102	-35383.5	-12249.8	14.8271	0.197133	-1.89729	-1.44954
752.119	-35383.4	-12249.6	14.8308	0.16146	-1.92277	-1.43987
752.136	-35383.4	-12249.3	14.8335	0.124839	-1.94916	-1.42904
752.153	-35383.4	-12249	14.8355	0.0895058	-1.97546	-1.41727
752.17	-35383.4	-12248.8	14.8371	0.057886	-2.00051	-1.40475
752.187	-35383.3	-12248.5	14.8384	0.0310094	-2.02379	-1.39183
752.204	-35383.3	-12248.3	14.8395	0.00750361	-2.04594	-1.37918
752.221	-35383.3	-12248	14.8402	-0.0142231	-2.06766	-1.36748
752.238	-35383.3	-12247.8	14.8405	-0.0348181	-2.08902	-1.35691
752.255	-35383.2	-12247.5	14.8403	-0.0535396	-2.10914	-1.34687
752.272	-35383.2	-12247.3	14.8396	-0.0695564	-2.12706	-1.33673
752.289	-35383.2	-12247	14.8385	-0.0828268	-2.14259	-1.32617
752.306	-35383.2	-12246.8	14.8373	-0.0943035	-2.15643	-1.31525
752.323	-35383.2	-12246.5	14.8362	-0.10497	-2.16934	-1.30408
752.34	-35383.1	-12246.3	14.8353	-0.114949	-2.18184	-1.29245
752.357	-35383.1	-12246	14.8341	-0.123434	-2.19418	-1.27984
752.374	-35383.1	-12245.8	14.8322	-0.129613	-2.20659	-1.26575
752.391	-35383.1	-12245.5	14.8298	-0.133508	-2.2191	-1.25003
752.408	-35383.1	-12245.3	14.8275	-0.135915	-2.23158	-1.2329
752.425	-35383.1	-12245	14.8258	-0.137628	-2.24388	-1.21459
752.442	-35383	-12244.8	14.8248	-0.138955	-2.25615	-1.19526
752.459	-35383	-12244.5	14.8238	-0.139821	-2.26874	-1.17507
752.476	-35383	-12244.3	14.8222	-0.140157	-2.28195	-1.15409
752.493	-35383	-12244	14.8199	-0.140116	-2.29513	-1.13192
752.51	-35383	-12243.8	14.8174	-0.140002	-2.30696	-1.1078
752.527	-35383	-12243.5	14.815	-0.140085	-2.31624	-1.08095
752.544	-35383	-12243.3	14.8127	-0.140238	-2.3226	-1.05069
752.561	-35383	-12243	14.8105	-0.14011	-2.3262	-1.01637
752.578	-35382.9	-12242.8	14.8083	-0.139394	-2.32719	-0.977325
752.595	-35382.9	-12242.5	14.8061	-0.138211	-2.32553	-0.933051
752.612	-35382.9	-12242.3	14.8038	-0.136889	-2.32108	-0.883082
752.629	-35382.9	-12242	14.8012	-0.135712	-2.31369	-0.827137
752.646	-35382.9	-12241.8	14.7988	-0.134636	-2.30301	-0.766169
752.663	-35382.9	-12241.5	14.7968	-0.133483	-2.28862	-0.701654
752.68	-35382.9	-12241.2	14.7956	-0.132136	-2.27027	-0.63507
752.697	-35382.9	-12241	14.7947	-0.130854	-2.24865	-0.567907
752.714	-35382.9	-12240.7	14.7934	-0.130026	-2.22478	-0.501658
752.731	-35382.9	-12240.5	14.7914	-0.129905	-2.19949	-0.437788
752.748	-35382.9	-12240.2	14.7889	-0.130093	-2.17252	-0.377621
752.765	-35382.9	-12240	14.7867	-0.13	-2.14333	-0.32244
752.782	-35382.9	-12239.7	14.7852	-0.129201	-2.11167	-0.273237
752.799	-35382.9	-12239.5	14.7842	-0.127932	-2.0784	-0.229844
752.816	-35382.9	-12239.2	14.7833	-0.126593	-2.04469	-0.191802
752.833	-35382.9	-12239	14.7822	-0.125462	-2.01161	-0.158751
752.85	-35382.9	-12238.7	14.781	-0.124397	-1.97982	-0.13066
752.867	-35382.9	-12238.5	14.7799	-0.123174	-1.94993	-0.107565
752.884	-35382.9	-12238.2	14.7788	-0.121734	-1.92159	-0.0889697
752.901	-35382.9	-12238	14.7778	-0.120501	-1.89167	-0.0728794
752.918	-35382.9	-12237.7	14.7764	-0.119981	-1.85662	-0.0570407
752.935	-35382.9	-12237.5	14.7747	-0.12016	-1.81553	-0.0409008
752.952	-35382.9	-12237.3	14.7729	-0.119792	-1.77377	-0.027946
752.969	-35382.9	-12237	14.7713	-0.1182	-1.7343	-0.0201642
752.986	-35382.9	-12236.8	14.7696	-0.116217	-1.69332	-0.0153253
753.003	-35382.9	-12236.5	14.7679	-0.114478	-1.64789	-0.011643
753.02	-35382.9	-12236.2	14.7662	-0.112855	-1.59842	-0.00925487
753.037	-35382.9	-12236	14.7646	-0.1112	-1.54652	-0.00810782
753.054	-35382.9	-12235.8	14.7627	-0.109492	-1.49507	-0.00742568
753.071	-35382.9	-12235.5	14.7608	-0.107761	-1.44439	-0.00678589
753.088	-35382.9	-12235.2	14.7599	-0.106086	-1.39024	-0.00649195
753.105	-35382.9	-12235	14.7601	-0.104416	-1.33267	-0.00655046
753.122	-35382.9	-12234.7	14.7596	-0.102508	-1.27847	-0.00643308
753.139	-35382.9	-12234.5	14.7578	-0.100643	-1.22679	-0.00587703
753.156	-35383	-12234.3	14.7558	-0.0997504	-1.16694	-0.00500671
753.173	-35383	-12234	14.7542	-0.0998634	-1.1013	-0.00391858
753.19	-35383	-12233.7	14.7526	-0.100032	-1.04635	-0.00265987
753.207	-35383	-12233.5	14.7508	-0.0999711	-1.00222	-0.00148158
753.224	-35383	-12233.2	14.7491	-0.100131	-0.951359	-0.000842126
753.241	-35383	-12233	14.7473	-0.100219	-0.892815	-0.000896497
753.258	-35383	-12232.8	14.7457	-0.0992927	-0.840972	-0.00151428
753.275	-35383	-12232.5	14.7441	-0.0974601	-0.797516	-0.00264657
753.292	-35383	-12232.2	14.7421	-0.0956377	-0.754017	-0.00429153
753.309	-35383	-12232	14.7403	-0.0939728	-0.708892	-0.0060354
753.326	-35383	-12231.7	14.7399	-0.0920529	-0.666165	-0.00718191
753.343	-35383	-12231.5	14.7401	-0.0903224	-0.629296	-0.00760204
753.36	-35383.1	-12231.3	14.7392	-0.0897007	-0.600395	-0.00752695
753.377	-35383.1	-12231	14.7372	-0.0899173	-0.572863	-0.00687577
753.394	-35383.1	-12230.7	14.7354	-0.0900771	-0.53649	-0.00544436
753.411	-35383.1	-12230.5	14.7338	-0.0900173	-0.495575	-0.0036556
753.428	-35383.1	-12230.2	14.7318	-0.0899793	-0.46131	-0.00222213
753.445	-35383.1	-12230	14.7301	-0.0899966	-0.431953	-0.00123399
753.462	-35383.1	-12229.8	14.7299	-0.0900057	-0.40056	-0.000501776
753.479	-35383.1	-12229.5	14.7301	-0.0900009	-0.36864	-4.41986e-05
753.496	-35383.1	-12229.2	14.7289	-0.0899985	-0.340579	6.74684e-05
753.513	-35383.1	-12229	14.7269	-0.0899998	-0.316085	5.87698e-06
753.53	-35383.2	-12228.7	14.725	-0.0900004	-0.293156	-1.38311e-06
753.547	-35383.2	-12228.5	14.7234	-0.09	-0.271256	2.41025e-06
753.564	-35383.2	-12228.3	14.7218	-0.0899999	-0.250443	-6.49201e-05
753.581	-35383.2	-12228	14.7201	-0.09	-0.231084	-1.26182e-05
753.598	-35383.2	-12227.7	14.7184	-0.09	-0.213803	0.000380152
753.615	-35383.2	-12227.5	14.7167	-0.09	-0.2	0.00108932
753.632	-35383.2	-12227.2	14.715	-0.09	-0.190951	0.00205377
753.649	-35383.2	-12227	14.7132	-0.09	-0.186526	0.00335603
753.666	-35383.2	-12226.8	14.7112	-0.09	-0.186343	0.00500238
753.683	-35383.3	-12226.5	14.71	-0.09	-0.190352	0.00662249
753.7	-35383.3	-12226.2	14.7101	-0.09	-0.198138	0.00787923
753.717	-35383.3	-12226	14.7099	-0.09	-0.207837	0.00881115
753.734	-35383.3	-12225.7	14.7083	-0.0899999	-0.217914	0.00948697
753.751	-35383.3	-12225.5	14.7063	-0.0900001	-0.228631	0.00983856
753.768	-35383.3	-12225.3	14.7047	-0.0900004	-0.240892	0.00986694
753.785	-35383.3	-12225	14.703	-0.0899998	-0.25638	0.009795
753.802	-35383.3	-12224.7	14.701	-0.0899985	-0.276801	0.00978942
753.819	-35383.3	-12224.5	14.6999	-0.0900012	-0.303619	0.00980599
753.836	-35383.4	-12224.2	14.7001	-0.0900056	-0.336179	0.00980335
753.853	-35383.4	-12224	14.6998	-0.089994	-0.369644	0.00980776
753.87	-35383.4	-12223.8	14.6981	-0.0899783	-0.402133	0.00982035
753.887	-35383.4	-12223.5	14.6961	-0.0900225	-0.437685	0.00978602
753.904	-35383.4	-12223.2	14.6944	-0.0900771	-0.476527	0.00974193
753.921	-35383.4	-12223	14.6927	-0.089898	-0.51145	0.00989274
753.938	-35383.4	-12222.7	14.691	-0.0897191	-0.542393	0.0103994
753.955	-35383.4	-12222.5	14.6893	-0.090482	-0.580635	0.0113368
753.972	-35383.4	-12222.3	14.6876	-0.0922564	-0.628346	0.0128685
753.989	-35383.5	-12222	14.686	-0.093969	-0.675257	0.0152625
754.006	-35383.5	-12221.7	14.6843	-0.0955125	-0.717604	0.0181978
754.023	-35383.5	-12221.5	14.6824	-0.0979983	-0.760716	0.0206622
754.04	-35383.5	-12221.2	14.6805	-0.100179	-0.807209	0.0231964
754.057	-35383.5	-12221	14.6799	-0.0985551	-0.856075	0.0280536
754.074	-35383.5	-12220.8	14.6801	-0.0972712	-0.904821	0.0372516
754.091	-35383.5	-12220.5	14.6795	-0.107303	-0.950095	0.0526324
754.108	-35383.6	-12220.2	14.6777	-0.132533	-0.995541	0.0784751
754.125	-35383.6	-12220	14.6751	-0.17045	-1.05044	0.120954
754.142	-35383.6	-12219.8	14.6716	-0.225025	-1.11046	0.180491
754.159	-35383.6	-12219.5	14.6663	-0.304577	-1.16158	0.253101
754.176	-35383.6	-12219.3	14.6593	-0.40514	-1.20639	0.337579
754.193	-35383.6	-12219	14.6516	-0.51475	-1.25769	0.434256
754.21	-35383.7	-12218.7	14.6429	-0.626914	-1.31214	0.538033
754.227	-35383.7	-12218.5	14.6324	-0.738651	-1.3567	0.640409
754.244	-35383.7	-12218.3	14.6199	-0.84377	-1.39206	0.735973
754.261	-35383.7	-12218	14.6056	-0.934915	-1.42613	0.821491
754.278	-35383.7	-12217.8	14.5903	-1.01083	-1.45934	0.896588
754.295	-35383.7	-12217.5	14.5747	-1.07359	-1.48874	0.962326
754.312	-35383.8	-12217.3	14.5577	-1.12783	-1.51436	1.02008
754.329	-35383.8	-12217	14.538	-1.17877	-1.53764	1.07131
754.346	-35383.8	-12216.8	14.517	-1.22573	-1.55955	1.11674
754.363	-35383.8	-12216.6	14.4969	-1.26581	-1.58063	1.15683
754.38	-35383.8	-12216.3	14.477	-1.30076	-1.60015	1.19238
754.397	-35383.9	-12216	14.4554	-1.33364	-1.6173	1.2242
754.414	-35383.9	-12215.8	14.4327	-1.36348	-1.63447	1.25194
754.431	-35383.9	-12215.6	14.4103	-1.38786	-1.65421	1.27493
754.448	-35383.9	-12215.3	14.388	-1.40582	-1.67244	1.29319
754.465	-35384	-12215.1	14.365	-1.41753	-1.68437	1.30698
754.482	-35384	-12214.8	14.3414	-1.42617	-1.69283	1.31656
754.499	-35384	-12214.6	14.3175	-1.43459	-1.70221	1.32196
754.516	-35384	-12214.3	14.2933	-1.44	-1.71333	1.32244
754.533	-35384.1	-12214.1	14.2689	-1.4386	-1.72612	1.31722
754.55	-35384.1	-12213.9	14.2453	-1.42922	-1.74094	1.3064
754.567	-35384.1	-12213.6	14.2235	-1.4119	-1.75766	1.29025
754.584	-35384.1	-12213.4	14.202	-1.38849	-1.77426	1.26874
754.601	-35384.2	-12213.1	14.1796	-1.36083	-1.78886	1.24214
754.618	-35384.2	-12212.9	14.1575	-1.32946	-1.80137	1.21202
754.635	-35384.2	-12212.7	14.1366	-1.29525	-1.81215	1.17929
754.652	-35384.3	-12212.5	14.1165	-1.26064	-1.82159	1.14231
754.669	-35384.3	-12212.2	14.0964	-1.22458	-1.83078	1.09868
754.686	-35384.3	-12212	14.0765	-1.17691	-1.84233	1.04528
754.703	-35384.4	-12211.7	14.0572	-1.10999	-1.85751	0.979348
754.72	-35384.4	-12211.5	14.0393	-1.02529	-1.87376	0.899176
754.737	-35384.4	-12211.3	14.0233	-0.926174	-1.88921	0.806079
754.754	-35384.4	-12211	14.0095	-0.817219	-1.90455	0.707106
754.771	-35384.5	-12210.8	13.9975	-0.704348	-1.91989	0.607709
754.788	-35384.5	-12210.5	13.9871	-0.595568	-1.9339	0.509407
754.805	-35384.6	-12210.3	13.9781	-0.497039	-1.94601	0.415242
754.822	-35384.6	-12210.1	13.9711	-0.411375	-1.95728	0.331495
754.839	-35384.6	-12209.8	13.9659	-0.340624	-1.9679	0.261631
754.856	-35384.7	-12209.6	13.9617	-0.286399	-1.97662	0.204498
754.873	-35384.7	-12209.4	13.9582	-0.246411	-1.98324	0.158567
754.89	-35384.7	-12209.1	13.9559	-0.213612	-1.98902	0.122305
754.907	-35384.8	-12208.9	13.9545	-0.185355	-1.99434	0.0940452
754.924	-35384.8	-12208.6	13.9519	-0.164785	-1.9983	0.0719877
754.941	-35384.8	-12208.4	13.9482	-0.151585	-2.00009	0.0551563
754.958	-35384.9	-12208.2	13.9454	-0.141453	-1.99911	0.0434212
754.975	-35384.9	-12208	13.9439	-0.13299	-1.99558	0.0356129
754.992	-35385	-12207.7	13.9425	-0.12757	-1.99048	0.029621
755.009	-35385	-12207.5	13.9408	-0.12452	-1.98363	0.0245904
755.026	-35385.1	-12207.2	13.9389	-0.121319	-1.97385	0.0208313
755.043	-35385.1	-12207	13.9372	-0.117726	-1.96142	0.0181944
755.06	-35385.1	-12206.8	13.9357	-0.115242	-1.94767	0.0161606
755.077	-35385.2	-12206.6	13.934	-0.113806	-1.93254	0.0145857
755.094	-35385.2	-12206.3	13.932	-0.112326	-1.91507	0.0135773
755.111	-35385.3	-12206.1	13.9303	-0.110539	-1.8958	0.0131179
755.128	-35385.3	-12205.8	13.9299	-0.108739	-1.87619	0.0130793
755.145	-35385.4	-12205.6	13.9301	-0.107047	-1.85749	0.0131077
755.162	-35385.4	-12205.4	13.9291	-0.105457	-1.84051	0.0127779
755.179	-35385.4	-12205.2	13.9271	-0.103774	-1.82404	0.0121442
755.196	-35385.5	-12204.9	13.9253	-0.101808	-1.80611	0.0114851
755.213	-35385.5	-12204.7	13.9237	-0.100176	-1.7868	0.0109632
755.23	-35385.6	-12204.5	13.9216	-0.0997121	-1.76725	0.0106916
755.247	-35385.6	-12204.3	13.9201	-0.0999681	-1.74872	0.0108393
755.264	-35385.7	-12204	13.92	-0.100096	-1.73232	0.0115703
755.281	-35385.7	-12203.8	13.9201	-0.100014	-1.71819	0.0128822
755.298	-35385.8	-12203.5	13.9188	-0.0999154	-1.70594	0.0146376
755.315	-35385.8	-12203.3	13.9168	-0.0999865	-1.69406	0.0162638
755.332	-35385.9	-12203.1	13.915	-0.100256	-1.68059	0.0171717
755.349	-35385.9	-12202.9	13.9133	-0.1	-1.66333	0.0174292
755.366	-35386	-12202.6	13.9113	-0.0985875	-1.64107	0.0172114
755.383	-35386	-12202.4	13.91	-0.0966667	-1.61667	0.0163399
755.4	-35386.1	-12202.1	13.91	-0.0949613	-1.59295	0.0147241
755.417	-35386.1	-12201.9	13.91	-0.0932212	-1.5685	0.0129799
755.434	-35386.2	-12201.7	13.9085	-0.0912581	-1.54217	0.0116989
755.451	-35386.2	-12201.5	13.9064	-0.0899064	-1.51728	0.0108002
755.468	-35386.3	-12201.3	13.9048	-0.0897446	-1.49589	0.0101378
755.485	-35386.4	-12201	13.9031	-0.0900241	-1.47388	0.00978124
755.502	-35386.4	-12200.8	13.9011	-0.0900586	-1.44825	0.00974888
755.519	-35386.5	-12200.5	13.8999	-0.089994	-1.42224	0.00980949
755.536	-35386.5	-12200.3	13.9	-0.0900047	-1.39826	0.00979911
755.553	-35386.6	-12200.1	13.8998	-0.0899858	-1.37418	0.00981767
755.57	-35386.6	-12199.9	13.8982	-0.089923	-1.34886	0.00987803
755.587	-35386.7	-12199.6	13.8962	-0.0900649	-1.32448	0.00973961
755.604	-35386.8	-12199.4	13.8946	-0.0902907	-1.30218	0.0092438
755.621	-35386.8	-12199.1	13.8928	-0.089677	-1.28006	0.0084589
755.638	-35386.9	-12198.9	13.8909	-0.0879381	-1.25741	0.0074071
755.655	-35386.9	-12198.7	13.8897	-0.0860426	-1.23607	0.005988
755.672	-35387	-12198.5	13.8897	-0.0844411	-1.21634	0.00430377
755.689	-35387	-12198.3	13.8902	-0.0826505	-1.19588	0.00276914
755.706	-35387.1	-12198	13.8903	-0.0807546	-1.17357	0.0016166
755.723	-35387.2	-12197.8	13.8895	-0.0797576	-1.15047	0.000774625
755.74	-35387.2	-12197.6	13.8877	-0.07984	-1.12789	0.000195674
755.757	-35387.3	-12197.4	13.8859	-0.0800714	-1.10726	-0.000106862
755.774	-35387.3	-12197.1	13.8843	-0.080043	-1.0877	-0.000117375
755.791	-35387.4	-12196.9	13.8824	-0.0799812	-1.06603	0.000176409
755.808	-35387.5	-12196.6	13.8805	-0.0799896	-1.04169	0.000746145
755.825	-35387.5	-12196.4	13.8799	-0.0800061	-1.01704	0.00152891
755.842	-35387.6	-12196.2	13.8801	-0.0800036	-0.993085	0.00264438
755.859	-35387.6	-12196	13.8794	-0.0799951	-0.96937	0.00447259
755.876	-35387.7	-12195.8	13.8775	-0.0799946	-0.944454	0.00879946
755.893	-35387.7	-12195.5	13.8756	-0.0800131	-0.91637	0.0185904
755.91	-35387.8	-12195.3	13.874	-0.0800159	-0.886697	0.0379141
755.927	-35387.9	-12195	13.8721	-0.0799482	-0.859477	0.0714472
755.944	-35387.9	-12194.8	13.8703	-0.079948	-0.834235	0.120851
755.961	-35388	-12194.6	13.8696	-0.0802121	-0.807922	0.185625
755.978	-35388.1	-12194.4	13.8699	-0.0801982	-0.782944	0.264281
755.995	-35388.1	-12194.1	13.8703	-0.0790532	-0.764241	0.354383
756.012	-35388.2	-12193.9	13.8702	-0.0771224	-0.749994	0.44951
756.029	-35388.2	-12193.7	13.8689	-0.0753338	-0.73526	0.541256
756.046	-35388.3	-12193.5	13.867	-0.0736562	-0.721843	0.623933
756.063	-35388.4	-12193.3	13.8653	-0.0717242	-0.714064	0.693734
756.08	-35388.4	-12193	13.8637	-0.0701598	-0.710486	0.750494
756.097	-35388.5	-12192.8	13.8617	-0.0697896	-0.707811	0.795537
756.114	-35388.6	-12192.5	13.8601	-0.0699948	-0.706609	0.82994
756.131	-35388.6	-12192.3	13.8596	-0.0698314	-0.708626	0.854782
756.148	-35388.7	-12192.1	13.86	-0.0699574	-0.713036	0.871755
756.165	-35388.7	-12191.9	13.8603	-0.0712847	-0.718563	0.882759
756.182	-35388.8	-12191.7	13.8601	-0.0732225	-0.726125	0.88966
756.199	-35388.9	-12191.4	13.8586	-0.0749478	-0.736879	0.894078
756.216	-35388.9	-12191.2	13.8567	-0.0766667	-0.75	0.896514
756.233	-35389	-12191	13.8549	-0.0786313	-0.764036	0.897176
756.25	-35389.1	-12190.8	13.8532	-0.0800495	-0.777406	0.89644
756.267	-35389.1	-12190.5	13.8513	-0.0802694	-0.789671	0.894658
756.284	-35389.2	-12190.3	13.8499	-0.079987	-0.80434	0.891976
756.301	-35389.3	-12190	13.8497	-0.0799327	-0.824608	0.888798
756.318	-35389.3	-12189.8	13.8501	-0.0800065	-0.849848	0.886547
756.335	-35389.4	-12189.6	13.8503	-0.0800158	-0.879144	0.886609
756.352	-35389.5	-12189.4	13.8498	-0.0799983	-0.913005	0.889673
756.369	-35389.5	-12189.2	13.8482	-0.0800011	-0.951047	0.896602
756.386	-35389.6	-12188.9	13.8464	-0.0799973	-0.990164	0.908967
756.403	-35389.7	-12188.7	13.8447	-0.0799804	-1.02882	0.927639
756.42	-35389.7	-12188.5	13.8429	-0.080017	-1.07015	0.951565
756.437	-35389.8	-12188.3	13.8409	-0.0800768	-1.11432	0.979232
756.454	-35389.9	-12188	13.8399	-0.0799174	-1.15416	1.00877
756.471	-35389.9	-12187.8	13.8401	-0.0797009	-1.18714	1.03848
756.488	-35390	-12187.6	13.8397	-0.0803222	-1.22015	1.06702
756.505	-35390.1	-12187.3	13.838	-0.0820525	-1.25657	1.09336
756.522	-35390.2	-12187.1	13.836	-0.0839733	-1.29219	1.11687
756.539	-35390.2	-12186.9	13.8344	-0.0856391	-1.3248	1.137
756.556	-35390.3	-12186.7	13.8325	-0.0874578	-1.35628	1.15327
756.573	-35390.4	-12186.5	13.8306	-0.0892873	-1.3868	1.16592
756.59	-35390.4	-12186.2	13.8299	-0.0902278	-1.41397	1.17604
756.607	-35390.5	-12186	13.8301	-0.0901496	-1.4365	1.18408
756.624	-35390.6	-12185.8	13.8295	-0.0899347	-1.45477	1.18967
756.641	-35390.6	-12185.6	13.8276	-0.0899647	-1.46998	1.19296
756.658	-35390.7	-12185.3	13.8257	-0.0900181	-1.48412	1.19462
756.675	-35390.8	-12185.1	13.8242	-0.0900082	-1.49757	1.19511
756.692	-35390.9	-12184.9	13.8223	-0.0899981	-1.50924	1.19462
756.709	-35390.9	-12184.6	13.8204	-0.0900025	-1.51931	1.19343
756.726	-35391	-12184.4	13.8199	-0.0899886	-1.52919	1.19187
756.743	-35391.1	-12184.2	13.8201	-0.0899846	-1.53955	1.19016
756.76	-35391.2	-12184	13.8193	-0.0900523	-1.55048	1.18842
756.777	-35391.2	-12183.8	13.8174	-0.0900605	-1.56225	1.18679
756.794	-35391.3	-12183.5	13.8155	-0.0898041	-1.57518	1.18543
756.811	-35391.4	-12183.3	13.8139	-0.0898039	-1.58911	1.18436
756.828	-35391.5	-12183.1	13.812	-0.090951	-1.60366	1.18355
756.845	-35391.6	-12182.9	13.8103	-0.092883	-1.61936	1.18306
756.862	-35391.6	-12182.7	13.8096	-0.0946291	-1.63705	1.18299
756.879	-35391.7	-12182.4	13.8099	-0.0962444	-1.65569	1.18303
756.896	-35391.8	-12182.2	13.8103	-0.0981709	-1.6735	1.18275
756.913	-35391.9	-12182	13.8101	-0.0998204	-1.69039	1.18207
756.93	-35392	-12181.8	13.8088	-0.100291	-1.70688	1.18108
756.947	-35392	-12181.6	13.8069	-0.100031	-1.72178	1.17989
756.964	-35392.1	-12181.4	13.8052	-0.0999152	-1.73349	1.17864
756.981	-35392.2	-12181.1	13.8036	-0.09999	-1.74241	1.17764
756.998	-35392.3	-12180.9	13.8015	-0.100039	-1.74934	1.17724
757.015	-35392.4	-12180.7	13.8	-0.100005	-1.75324	1.17752
757.032	-35392.4	-12180.4	13.8	-0.0999241	-1.75295	1.17846
757.049	-35392.5	-12180.2	13.8	-0.1	-1.75	1.17974
757.066	-35392.6	-12180	13.7987	-0.100281	-1.74602	1.18098
757.083	-35392.7	-12179.8	13.7967	-0.1	-1.74	1.18192
757.1	-35392.8	-12179.6	13.795	-0.0985229	-1.73079	1.18229
757.117	-35392.9	-12179.3	13.7932	-0.096556	-1.71929	1.18187
757.134	-35393	-12179.1	13.7912	-0.0948413	-1.70642	1.1805
757.151	-35393	-12178.9	13.7899	-0.0931144	-1.69142	1.17836
757.168	-35393.1	-12178.7	13.79	-0.0912198	-1.67314	1.1757
757.185	-35393.2	-12178.5	13.7899	-0.0899044	-1.65039	1.17287
757.202	-35393.3	-12178.3	13.7884	-0.0896989	-1.62257	1.1701
757.219	-35393.4	-12178	13.7863	-0.090078	-1.59085	1.16724
757.236	-35393.5	-12177.8	13.7846	-0.0903319	-1.556	1.16429
757.253	-35393.6	-12177.6	13.7829	-0.089754	-1.5171	1.16179
757.27	-35393.6	-12177.4	13.781	-0.088131	-1.47493	1.15977
757.287	-35393.7	-12177.2	13.7798	-0.0862452	-1.43411	1.15726
757.304	-35393.8	-12177	13.7797	-0.0845767	-1.39751	1.15383
757.321	-35393.9	-12176.7	13.7801	-0.082759	-1.36346	1.15052
757.338	-35394	-12176.5	13.7803	-0.0808458	-1.33156	1.1478
757.355	-35394.1	-12176.3	13.7796	-0.0797765	-1.3045	1.14484
757.372	-35394.2	-12176.1	13.7779	-0.0798057	-1.28274	1.14145
757.389	-35394.3	-12175.9	13.776	-0.0800585	-1.26312	1.1385
757.406	-35394.4	-12175.7	13.7744	-0.0800469	-1.24397	1.1363
757.423	-35394.5	-12175.4	13.7725	-0.0799828	-1.22631	1.13415
757.44	-35394.6	-12175.3	13.7707	-0.0799887	-1.21076	1.13184
757.457	-35394.6	-12175.1	13.7697	-0.0800051	-1.19718	1.12985
757.474	-35394.7	-12174.8	13.7698	-0.080003	-1.18546	1.12826
757.491	-35394.8	-12174.6	13.7702	-0.0799987	-1.17557	1.12669
757.508	-35394.9	-12174.4	13.7703	-0.0799993	-1.16708	1.125
757.525	-35395	-12174.2	13.7693	-0.0800004	-1.1592	1.12328
757.542	-35395.1	-12174	13.7675	-0.0800002	-1.15226	1.1216
757.559	-35395.2	-12173.8	13.7657	-0.0799999	-1.14755	1.11995
757.576	-35395.3	-12173.5	13.7641	-0.0799999	-1.14455	1.11832
757.593	-35395.4	-12173.3	13.7622	-0.0800001	-1.14134	1.11667
757.61	-35395.5	-12173.1	13.7604	-0.0800001	-1.13777	1.11498
757.627	-35395.6	-12172.9	13.7597	-0.0799997	-1.13494	1.11328
757.644	-35395.7	-12172.7	13.7599	-0.0799997	-1.13154	1.1116
757.661	-35395.8	-12172.5	13.7603	-0.0800012	-1.12495	1.10995
757.678	-35395.9	-12172.2	13.7602	-0.0800011	-1.116	1.10833
757.695	-35396	-12172	13.759	-0.0799957	-1.10713	1.10667
757.712	-35396.1	-12171.8	13.7571	-0.0799966	-1.09654	1.10498
757.729	-35396.2	-12171.6	13.7553	-0.0800172	-1.08076	1.10327
757.746	-35396.3	-12171.4	13.7537	-0.08001	-1.06289	1.10159
757.763	-35396.3	-12171.2	13.7518	-0.0799306	-1.04832	1.10001
757.78	-35396.5	-12171	13.7502	-0.079962	-1.03568	1.09836
757.797	-35396.6	-12170.7	13.7497	-0.0802562	-1.02155	1.09641
757.814	-35396.7	-12170.5	13.7499	-0.0800983	-1.00802	1.094
757.831	-35396.8	-12170.3	13.7503	-0.0786835	-0.99845	1.09102
757.848	-35396.8	-12170.1	13.75	-0.0767671	-0.99051	1.08738
757.865	-35396.9	-12169.9	13.7487	-0.0752945	-0.980798	1.08254
757.882	-35397	-12169.7	13.7468	-0.0734787	-0.970562	1.0737
757.899	-35397.1	-12169.5	13.7449	-0.0688453	-0.961785	1.05718
757.916	-35397.2	-12169.3	13.7433	-0.0533333	-0.953333	1.02832
757.933	-35397.3	-12169.1	13.7426	-0.0187171	-0.944042	0.983055
757.95	-35397.4	-12168.9	13.7434	0.0372274	-0.936314	0.920699
757.967	-35397.5	-12168.7	13.7463	0.11432	-0.93224	0.841766
757.984	-35397.6	-12168.4	13.7502	0.209351	-0.929856	0.747913
758.001	-35397.8	-12168.2	13.7548	0.316842	-0.927419	0.64203
758.018	-35397.9	-12168	13.7608	0.425843	-0.926765	0.530361
758.035	-35397.9	-12167.8	13.7691	0.525753	-0.928834	0.419396
758.052	-35398	-12167.6	13.7783	0.610205	-0.929927	0.314349
758.069	-35398.1	-12167.4	13.7877	0.676409	-0.927294	0.216965
758.086	-35398.2	-12167.2	13.7988	0.728343	-0.922393	0.121271
758.103	-35398.4	-12166.9	13.8124	0.769415	-0.916288	0.0220608
758.12	-35398.5	-12166.7	13.8266	0.799329	-0.907659	-0.0813605
758.137	-35398.6	-12166.5	13.8402	0.818379	-0.895932	-0.189122
758.154	-35398.6	-12166.3	13.8543	0.82914	-0.882734	-0.301519
758.171	-35398.8	-12166.1	13.8695	0.834509	-0.868487	-0.417005
758.188	-35398.9	-12165.9	13.8842	0.837442	-0.851105	-0.530823
758.205	-35399	-12165.7	13.8979	0.839507	-0.830343	-0.637676
758.222	-35399.1	-12165.4	13.9115	0.839878	-0.80953	-0.731906
758.239	-35399.2	-12165.3	13.9253	0.838246	-0.790567	-0.809032
758.256	-35399.3	-12165.1	13.9389	0.835405	-0.772755	-0.866467
758.273	-35399.4	-12164.8	13.9522	0.832043	-0.755884	-0.905633
758.29	-35399.5	-12164.6	13.9656	0.828591	-0.740606	-0.932779
758.307	-35399.6	-12164.4	13.9793	0.825186	-0.726914	-0.952542
758.324	-35399.7	-12164.2	13.9932	0.821683	-0.713936	-0.967146
758.341	-35399.8	-12164	14.007	0.819576	-0.701771	-0.978685
758.358	-35399.9	-12163.8	14.0203	0.822066	-0.691565	-0.989264
758.375	-35400	-12163.6	14.0334	0.830612	-0.683403	-1.00058
758.392	-35400.1	-12163.3	14.0479	0.845022	-0.67634	-1.01389
758.409	-35400.3	-12163.1	14.0635	0.865882	-0.669547	-1.02926
758.426	-35400.4	-12162.9	14.0791	0.894336	-0.662407	-1.04562
758.443	-35400.5	-12162.7	14.0944	0.92792	-0.655464	-1.06139
758.46	-35400.6	-12162.5	14.1106	0.961518	-0.650124	-1.07458
758.477	-35400.7	-12162.3	14.1274	0.992862	-0.64712	-1.08272
758.494	-35400.8	-12162	14.1441	1.02162	-0.646697	-1.0832
758.511	-35400.9	-12161.8	14.1613	1.04681	-0.648879	-1.07491
758.528	-35401	-12161.6	14.1801	1.06718	-0.653425	-1.05797
758.545	-35401.1	-12161.4	14.1991	1.08331	-0.658839	-1.03376
758.562	-35401.2	-12161.2	14.2162	1.09673	-0.663125	-1.00444
758.579	-35401.3	-12161	14.2326	1.10778	-0.666087	-0.972663
758.596	-35401.5	-12160.8	14.2507	1.11622	-0.668344	-0.941223
758.613	-35401.6	-12160.5	14.27	1.12242	-0.669843	-0.912163
758.63	-35401.7	-12160.3	14.2888	1.12696	-0.670292	-0.887067
758.647	-35401.8	-12160.1	14.3077	1.12979	-0.670046	-0.866932
758.664	-35401.9	-12159.9	14.3276	1.13072	-0.669725	-0.852241
758.681	-35402	-12159.7	14.3477	1.13014	-0.669917	-0.841953
758.698	-35402.1	-12159.5	14.3669	1.12864	-0.671097	-0.834691
758.715	-35402.2	-12159.2	14.3856	1.12678	-0.673188	-0.830236
758.732	-35402.3	-12159	14.4045	1.125	-0.676029	-0.828605
758.749	-35402.4	-12158.8	14.4233	1.12333	-0.68	-0.828976
758.766	-35402.6	-12158.6	14.4417	1.12168	-0.685205	-0.830513
758.783	-35402.7	-12158.4	14.46	1.12	-0.69	-0.833333
758.8	-35402.8	-12158.2	14.4788	1.11829	-0.693171	-0.837701
758.817	-35402.9	-12157.9	14.4978	1.11656	-0.696962	-0.843516
758.834	-35403	-12157.7	14.5168	1.11484	-0.703398	-0.850697
758.851	-35403.1	-12157.5	14.5355	1.11314	-0.710854	-0.859523
758.868	-35403.2	-12157.3	14.5538	1.11148	-0.718229	-0.870056
758.885	-35403.4	-12157.1	14.5722	1.1098	-0.728051	-0.881547
758.902	-35403.5	-12156.8	14.5909	1.10808	-0.741712	-0.893296
758.919	-35403.6	-12156.6	14.6101	1.10637	-0.755611	-0.905146
758.936	-35403.7	-12156.4	14.6294	1.10469	-0.767404	-0.916993
758.953	-35403.8	-12156.2	14.6474	1.10289	-0.779821	-0.92864
758.97	-35404	-12156	14.6637	1.10106	-0.794658	-0.940554
758.987	-35404.1	-12155.8	14.6809	1.09978	-0.810326	-0.954569
759.004	-35404.2	-12155.5	14.7	1.09951	-0.82569	-0.971875
759.021	-35404.3	-12155.3	14.7186	1.10037	-0.84134	-0.992019
759.038	-35404.4	-12155.1	14.7357	1.10211	-0.857151	-1.01428
759.055	-35404.5	-12154.9	14.7529	1.10395	-0.871419	-1.0378
759.072	-35404.7	-12154.7	14.7712	1.10556	-0.883295	-1.0615
759.089	-35404.8	-12154.4	14.79	1.10734	-0.893415	-1.08395
759.106	-35404.9	-12154.2	14.8089	1.1092	-0.902182	-1.104
759.123	-35405	-12154	14.8278	1.11031	-0.909513	-1.12093
759.14	-35405.2	-12153.8	14.8468	1.11032	-0.916147	-1.13412
759.157	-35405.3	-12153.6	14.8653	1.10958	-0.923847	-1.14314
759.174	-35405.4	-12153.3	14.8836	1.10802	-0.932479	-1.14848
759.191	-35405.5	-12153.1	14.9021	1.10511	-0.939894	-1.15162
759.208	-35405.7	-12152.9	14.9211	1.10145	-0.946393	-1.15332
759.225	-35405.8	-12152.7	14.94	1.09883	-0.954898	-1.15351
759.242	-35405.9	-12152.5	14.9589	1.09732	-0.965565	-1.15278
759.259	-35406	-12152.2	14.9777	1.09549	-0.976083	-1.15233
759.276	-35406.1	-12152	14.9961	1.09367	-0.987494	-1.15242
759.293	-35406.3	-12151.8	15.0134	1.09346	-1.00332	-1.15262
759.31	-35406.4	-12151.5	15.0304	1.09374	-1.02292	-1.15317
759.327	-35406.5	-12151.3	15.0486	1.09149	-1.04255	-1.15479
759.344	-35406.6	-12151.1	15.0678	1.0876	-1.06122	-1.15722
759.361	-35406.8	-12150.9	15.0864	1.08528	-1.07978	-1.15959
759.378	-35406.9	-12150.7	15.1046	1.08394	-1.0981	-1.16171
759.395	-35407	-12150.4	15.1231	1.08112	-1.11554	-1.16378
759.412	-35407.2	-12150.2	15.1421	1.07741	-1.13259	-1.16607
759.429	-35407.3	-12150	15.1615	1.07495	-1.15015	-1.16886
759.446	-35407.4	-12149.8	15.1802	1.07357	-1.1672	-1.17246
759.463	-35407.5	-12149.6	15.197	1.07207	-1.18199	-1.17723
759.48	-35407.7	-12149.3	15.2136	1.07031	-1.19461	-1.18379
759.497	-35407.8	-12149.1	15.2321	1.06857	-1.20576	-1.1927
759.514	-35407.9	-12148.9	15.2512	1.06687	-1.2156	-1.20345
759.531	-35408.1	-12148.6	15.2686	1.06515	-1.22391	-1.21513
759.548	-35408.2	-12148.4	15.2856	1.06343	-1.22976	-1.22698
759.565	-35408.3	-12148.2	15.3039	1.06176	-1.2324	-1.23837
759.582	-35408.5	-12148	15.3223	1.0601	-1.23329	-1.24887
759.599	-35408.6	-12147.7	15.3394	1.0584	-1.23397	-1.25813
759.616	-35408.8	-12147.5	15.3567	1.05667	-1.23333	-1.2658
759.633	-35408.9	-12147.3	15.3756	1.05494	-1.23023	-1.27163
759.65	-35409	-12147.1	15.3944	1.05323	-1.22647	-1.2758
759.667	-35409.1	-12146.9	15.4113	1.05157	-1.2236	-1.27855
759.684	-35409.3	-12146.6	15.4276	1.0499	-1.21969	-1.28001
759.701	-35409.4	-12146.4	15.4447	1.04819	-1.21314	-1.28034
759.718	-35409.6	-12146.2	15.462	1.04646	-1.20586	-1.27987
759.735	-35409.7	-12146	15.4791	1.04473	-1.19935	-1.27888
759.752	-35409.8	-12145.8	15.4964	1.04304	-1.19183	-1.27751
759.769	-35409.9	-12145.5	15.5146	1.0414	-1.18207	-1.27588
759.786	-35410.1	-12145.3	15.5334	1.03969	-1.17149	-1.27422
759.803	-35410.3	-12145	15.5525	1.03791	-1.16124	-1.27261
759.82	-35410.4	-12144.8	15.5709	1.03633	-1.15083	-1.27077
759.837	-35410.5	-12144.6	15.5882	1.03483	-1.13938	-1.26855
759.854	-35410.6	-12144.4	15.6049	1.03251	-1.12566	-1.26619
759.871	-35410.8	-12144.2	15.6215	1.02911	-1.10925	-1.26364
759.888	-35410.9	-12143.9	15.6383	1.02575	-1.09128	-1.26036
759.905	-35411.1	-12143.7	15.6555	1.02262	-1.07157	-1.25602
759.922	-35411.2	-12143.5	15.6728	1.01818	-1.04753	-1.25079
759.939	-35411.4	-12143.3	15.69	1.01151	-1.01846	-1.24474
759.956	-35411.5	-12143.1	15.7069	1.00294	-0.986813	-1.23773
759.973	-35411.6	-12142.8	15.7235	0.992958	-0.95375	-1.22967
759.99	-35411.8	-12142.6	15.7403	0.982137	-0.918509	-1.22045
760.007	-35411.9	-12142.3	15.7574	0.970331	-0.880804	-1.20911
760.024	-35412.1	-12142.1	15.7749	0.956457	-0.841096	-1.19356
760.041	-35412.2	-12141.9	15.7922	0.93803	-0.799839	-1.17276
760.058	-35412.3	-12141.7	15.8083	0.911284	-0.757418	-1.14679
760.075	-35412.5	-12141.5	15.8232	0.875721	-0.714051	-1.11287
760.092	-35412.7	-12141.2	15.8376	0.833538	-0.669746	-1.06567
760.109	-35412.8	-12141	15.8514	0.779053	-0.623448	-1.00295
760.126	-35412.9	-12140.8	15.8635	0.700098	-0.573454	-0.925435
760.143	-35413.1	-12140.5	15.8736	0.598663	-0.523126	-0.834514
