# Supplementary material for: Extraction of driving behavior primitives considering driver expectation and vehicle dynamics
Source: PLoS One. 2025 Dec 31;20(12):e0340123. doi: 10.1371/journal.pone.0340123 (PMC12755792; doi:10.1371/journal.pone.0340123)
Supplement: S2 File — The dataset utilized in this study is organized into two main folders, categorizing driving scenarios into straight driving and turning maneuvers. These folders contain the raw, unprocessed behavioral data. For a detailed description of the variables and format within the.xlsx files, please refer to the accompanying readme.txt file. (ZIP) [file pone.0340123.s002.zip › DataSetForPimitiveExaction-2/turning/g10_w_5.xlsx]

## Sheet: Sheet1
768.116	-35480.6	-12036.1	14.38	-0.363333	0.4	0.492375
768.133	-35480.7	-12035.9	14.3745	-0.365056	0.452055	0.458898
768.15	-35480.9	-12035.7	14.3697	-0.366777	0.503011	0.438113
768.167	-35481	-12035.5	14.3651	-0.368701	0.555127	0.428967
768.184	-35481.1	-12035.3	14.3596	-0.370045	0.609997	0.429449
768.201	-35481.2	-12035.1	14.353	-0.370221	0.668666	0.437539
768.218	-35481.4	-12034.9	14.3458	-0.369984	0.730803	0.451858
768.235	-35481.5	-12034.7	14.3389	-0.370014	0.795597	0.471007
768.252	-35481.6	-12034.5	14.3322	-0.369963	0.861697	0.493148
768.269	-35481.8	-12034.2	14.3255	-0.369724	0.92816	0.51679
768.286	-35481.9	-12034	14.3188	-0.370173	0.995233	0.541447
768.303	-35482	-12033.8	14.3119	-0.371794	1.0634	0.566703
768.32	-35482.1	-12033.7	14.3051	-0.373784	1.13328	0.591967
768.337	-35482.3	-12033.4	14.2982	-0.375522	1.20257	0.616236
768.354	-35482.4	-12033.2	14.2913	-0.377144	1.26309	0.637745
768.371	-35482.6	-12033	14.2843	-0.3788	1.31458	0.655669
768.388	-35482.7	-12032.8	14.2784	-0.380508	1.37149	0.670946
768.405	-35482.8	-12032.6	14.2735	-0.382242	1.4374	0.68392
768.422	-35482.9	-12032.4	14.2678	-0.38391	1.49493	0.693623
768.439	-35483	-12032.2	14.2609	-0.385574	1.53954	0.699944
768.456	-35483.2	-12032	14.2538	-0.387507	1.58824	0.704202
768.473	-35483.3	-12031.7	14.2472	-0.389378	1.64399	0.707092
768.49	-35483.4	-12031.5	14.2406	-0.390101	1.69033	0.70839
768.507	-35483.5	-12031.4	14.2337	-0.389873	1.72706	0.708335
768.524	-35483.6	-12031.2	14.2267	-0.390509	1.77532	0.707805
768.541	-35483.8	-12030.9	14.2199	-0.392386	1.83773	0.707253
768.558	-35483.9	-12030.7	14.2131	-0.394258	1.89606	0.706633
768.575	-35484	-12030.5	14.2065	-0.395836	1.9449	0.706057
768.592	-35484.1	-12030.3	14.1997	-0.397741	1.9913	0.705796
768.609	-35484.2	-12030.1	14.1929	-0.399579	2.03633	0.70584
768.626	-35484.4	-12029.9	14.1859	-0.400104	2.07548	0.705921
768.643	-35484.5	-12029.7	14.1791	-0.39988	2.11059	0.705911
768.66	-35484.6	-12029.4	14.1723	-0.400777	2.14834	0.70581
768.677	-35484.7	-12029.2	14.1657	-0.40269	2.19079	0.705804
768.694	-35484.8	-12029	14.1589	-0.404283	2.23662	0.706169
768.711	-35484.9	-12028.8	14.152	-0.40594	2.28328	0.706793
768.728	-35485.1	-12028.6	14.1451	-0.40901	2.32754	0.707343
768.745	-35485.2	-12028.4	14.1383	-0.412633	2.36783	0.707896
768.762	-35485.3	-12028.2	14.1316	-0.414931	2.4037	0.708682
768.779	-35485.4	-12027.9	14.1249	-0.416309	2.43606	0.709175
768.796	-35485.5	-12027.8	14.1181	-0.418095	2.46637	0.708599
768.813	-35485.6	-12027.6	14.1112	-0.419809	2.4951	0.707234
768.83	-35485.7	-12027.4	14.1043	-0.420306	2.52216	0.705754
768.847	-35485.8	-12027.1	14.0975	-0.420031	2.54721	0.703961
768.864	-35486	-12026.9	14.0908	-0.419932	2.56964	0.701436
768.881	-35486.1	-12026.7	14.0841	-0.419998	2.58815	0.698582
768.898	-35486.2	-12026.5	14.0773	-0.419957	2.60146	0.695925
768.915	-35486.3	-12026.3	14.0704	-0.419989	2.60966	0.693007
768.932	-35486.4	-12026.1	14.0635	-0.420247	2.613	0.689255
768.949	-35486.5	-12025.8	14.0567	-0.42	2.61	0.685185
768.966	-35486.6	-12025.6	14.0501	-0.418585	2.59988	0.681266
768.983	-35486.7	-12025.4	14.0433	-0.416667	2.58667	0.676471
769	-35486.8	-12025.2	14.0362	-0.41498	2.57351	0.669796
769.017	-35486.9	-12025	14.0297	-0.413217	2.55533	0.661822
769.034	-35487	-12024.8	14.0245	-0.411184	2.5284	0.653225
769.051	-35487.1	-12024.5	14.0193	-0.409936	2.50028	0.643694
769.068	-35487.2	-12024.3	14.0128	-0.410037	2.47703	0.633383
769.085	-35487.3	-12024.1	14.0059	-0.40991	2.45369	0.624354
769.102	-35487.4	-12023.9	13.999	-0.408361	2.42624	0.618321
769.119	-35487.5	-12023.7	13.9921	-0.40633	2.3987	0.615075
769.136	-35487.6	-12023.5	13.9849	-0.404632	2.37434	0.61429
769.153	-35487.7	-12023.2	13.9787	-0.402893	2.35119	0.61616
769.17	-35487.8	-12023	13.9739	-0.401019	2.3277	0.620608
769.187	-35487.9	-12022.8	13.9686	-0.399828	2.30469	0.626862
769.204	-35488	-12022.6	13.9618	-0.399737	2.28333	0.634387
769.221	-35488	-12022.4	13.9546	-0.400117	2.26499	0.643299
769.238	-35488.1	-12022.2	13.9477	-0.40028	2.24958	0.653707
769.255	-35488.2	-12021.9	13.941	-0.39966	2.2346	0.665566
769.272	-35488.3	-12021.7	13.9344	-0.398063	2.21822	0.678594
769.289	-35488.4	-12021.5	13.9276	-0.395839	2.20001	0.692173
769.306	-35488.5	-12021.3	13.9207	-0.393824	2.17969	0.705013
769.323	-35488.6	-12021.1	13.9139	-0.393414	2.15704	0.714887
769.34	-35488.7	-12020.8	13.9071	-0.392654	2.13157	0.719471
769.357	-35488.8	-12020.6	13.8999	-0.385399	2.10253	0.716347
769.374	-35488.9	-12020.4	13.893	-0.367578	2.07061	0.701248
769.391	-35489	-12020.2	13.8878	-0.337437	2.03801	0.668028
769.408	-35489	-12020	13.8846	-0.287539	2.00411	0.61355
769.425	-35489.1	-12019.8	13.882	-0.205004	1.96547	0.538126
769.442	-35489.2	-12019.5	13.8803	-0.0933581	1.92351	0.444076
769.459	-35489.3	-12019.3	13.8802	0.0291651	1.88396	0.335573
769.476	-35489.4	-12019	13.8821	0.155904	1.84786	0.219228
769.493	-35489.5	-12018.8	13.8855	0.289062	1.81262	0.103436
769.51	-35489.5	-12018.6	13.8907	0.41874	1.77995	-0.00490713
769.527	-35489.6	-12018.4	13.8992	0.526482	1.75468	-0.100146
769.544	-35489.7	-12018.2	13.91	0.609284	1.7373	-0.17678
769.561	-35489.8	-12018	13.9213	0.67438	1.72546	-0.230094
769.578	-35489.9	-12017.7	13.933	0.72466	1.71805	-0.262535
769.595	-35490	-12017.5	13.9461	0.760628	1.71461	-0.280324
769.612	-35490	-12017.3	13.9601	0.785332	1.7135	-0.285862
769.629	-35490.1	-12017.1	13.9738	0.80299	1.71277	-0.279755
769.646	-35490.2	-12016.9	13.9875	0.815096	1.71304	-0.266294
769.663	-35490.3	-12016.6	14.0021	0.822051	1.71556	-0.251054
769.68	-35490.4	-12016.4	14.0173	0.826047	1.71694	-0.235797
769.697	-35490.4	-12016.2	14.0327	0.829666	1.71271	-0.220816
769.714	-35490.5	-12016	14.0482	0.833003	1.70439	-0.207303
769.731	-35490.6	-12015.7	14.0637	0.83527	1.69526	-0.196508
769.748	-35490.7	-12015.5	14.0791	0.836607	1.68411	-0.187835
769.765	-35490.8	-12015.2	14.0941	0.837299	1.66889	-0.180111
769.782	-35490.9	-12015	14.1091	0.836755	1.65108	-0.172566
769.799	-35490.9	-12014.8	14.1244	0.834287	1.63268	-0.164713
769.816	-35491	-12014.6	14.14	0.83	1.61333	-0.156863
769.833	-35491.1	-12014.4	14.1558	0.824542	1.59254	-0.149427
769.85	-35491.2	-12014.1	14.1708	0.819778	1.57219	-0.142285
769.867	-35491.2	-12013.9	14.1844	0.816792	1.55428	-0.134895
769.884	-35491.3	-12013.7	14.1974	0.813031	1.53919	-0.125744
769.901	-35491.4	-12013.5	14.2111	0.805362	1.5272	-0.112992
769.918	-35491.4	-12013.2	14.225	0.791263	1.51933	-0.0943802
769.935	-35491.5	-12013	14.2387	0.768758	1.51622	-0.0680667
769.952	-35491.6	-12012.7	14.2525	0.73704	1.51705	-0.0336297
769.969	-35491.7	-12012.5	14.2662	0.695472	1.52103	0.00921465
769.986	-35491.8	-12012.3	14.2787	0.643334	1.52816	0.0610146
770.003	-35491.8	-12012.1	14.2893	0.580639	1.53882	0.121723
770.02	-35491.9	-12011.8	14.2989	0.509176	1.55405	0.189777
770.037	-35492	-12011.6	14.3079	0.431957	1.57317	0.262373
770.054	-35492.1	-12011.3	14.3152	0.353935	1.59185	0.334664
770.071	-35492.1	-12011.1	14.3204	0.279299	1.60821	0.402868
770.088	-35492.2	-12010.9	14.3245	0.210525	1.62528	0.465455
770.105	-35492.3	-12010.7	14.3281	0.151038	1.6434	0.520328
770.122	-35492.3	-12010.4	14.3308	0.106118	1.65756	0.564065
770.139	-35492.4	-12010.2	14.3325	0.0774575	1.66606	0.594705
770.156	-35492.5	-12009.9	14.334	0.0612526	1.6728	0.612654
770.173	-35492.6	-12009.7	14.3356	0.0552796	1.67856	0.619249
770.19	-35492.6	-12009.5	14.3374	0.0598162	1.67966	0.616747
770.207	-35492.7	-12009.3	14.3391	0.0735432	1.67462	0.606921
770.224	-35492.7	-12009	14.3408	0.0929636	1.66504	0.590886
770.241	-35492.8	-12008.8	14.3426	0.115456	1.6528	0.570393
770.258	-35492.9	-12008.5	14.3441	0.139537	1.63976	0.547863
770.275	-35493	-12008.3	14.3457	0.164553	1.6265	0.524433
770.292	-35493	-12008.1	14.3481	0.190521	1.61245	0.500043
770.309	-35493.1	-12007.9	14.3516	0.216452	1.59851	0.475225
770.326	-35493.1	-12007.6	14.356	0.24051	1.5868	0.451068
770.343	-35493.2	-12007.4	14.3613	0.262511	1.57687	0.428198
770.36	-35493.3	-12007.1	14.3674	0.283404	1.56649	0.406796
770.377	-35493.3	-12006.9	14.3742	0.301554	1.55634	0.3863
770.394	-35493.4	-12006.7	14.3813	0.313878	1.54911	0.365639
770.411	-35493.5	-12006.5	14.3882	0.321446	1.54644	0.343563
770.428	-35493.5	-12006.2	14.3939	0.327791	1.54921	0.318862
770.445	-35493.6	-12006	14.3989	0.332667	1.55736	0.291925
770.462	-35493.7	-12005.7	14.4038	0.334032	1.57038	0.263914
770.479	-35493.7	-12005.5	14.4088	0.333411	1.58835	0.234766
770.496	-35493.8	-12005.2	14.4137	0.333629	1.61144	0.204026
770.513	-35493.8	-12005	14.419	0.333594	1.63835	0.17307
770.53	-35493.9	-12004.8	14.4254	0.330863	1.6671	0.143885
770.547	-35494	-12004.5	14.4325	0.327036	1.69653	0.116444
770.564	-35494	-12004.3	14.4392	0.324819	1.72602	0.0901334
770.581	-35494.1	-12004	14.4459	0.323515	1.75632	0.0658403
770.598	-35494.1	-12003.8	14.4529	0.321633	1.78838	0.0449938
770.615	-35494.2	-12003.6	14.4596	0.320048	1.82139	0.0290735
770.632	-35494.2	-12003.4	14.4652	0.319943	1.85417	0.0195118
770.649	-35494.3	-12003.1	14.47	0.32	1.88667	0.0174292
770.666	-35494.4	-12002.8	14.4749	0.318692	1.91935	0.0232343
770.683	-35494.4	-12002.6	14.48	0.316667	1.95333	0.0348584
770.7	-35494.5	-12002.4	14.4851	0.314864	1.98882	0.0496569
770.717	-35494.5	-12002.2	14.4903	0.313237	2.02178	0.065158
770.734	-35494.6	-12001.9	14.4956	0.311552	2.04941	0.0791938
770.751	-35494.6	-12001.6	14.5006	0.309789	2.07675	0.0904727
770.768	-35494.7	-12001.4	14.5053	0.308028	2.10857	0.0982452
770.785	-35494.7	-12001.2	14.5107	0.306509	2.14437	0.102775
770.802	-35494.8	-12000.9	14.5174	0.305137	2.18426	0.104173
770.819	-35494.8	-12000.7	14.5246	0.302795	2.23273	0.101612
770.836	-35494.9	-12000.5	14.5314	0.299146	2.29019	0.0935033
770.853	-35494.9	-12000.2	14.5383	0.296127	2.34551	0.0768373
770.87	-35495	-11999.9	14.5452	0.294626	2.39315	0.048312
770.887	-35495	-11999.7	14.5513	0.292742	2.44223	0.00446934
770.904	-35495.1	-11999.5	14.5565	0.289355	2.49847	-0.0564771
770.921	-35495.1	-11999.3	14.5615	0.285605	2.55719	-0.132864
770.938	-35495.2	-11999	14.5667	0.282213	2.61433	-0.220305
770.955	-35495.2	-11998.7	14.5718	0.27873	2.66896	-0.310464
770.972	-35495.3	-11998.5	14.5768	0.2752	2.72093	-0.396071
770.989	-35495.3	-11998.3	14.5818	0.272536	2.77066	-0.472034
771.006	-35495.3	-11998	14.5869	0.269805	2.81879	-0.534584
771.023	-35495.4	-11997.8	14.5921	0.263343	2.86608	-0.581699
771.04	-35495.4	-11997.5	14.5973	0.252696	2.91262	-0.613187
771.057	-35495.5	-11997.3	14.6024	0.241635	2.9575	-0.631052
771.074	-35495.5	-11997	14.6073	0.231761	2.99822	-0.639221
771.091	-35495.5	-11996.8	14.6124	0.222143	3.03067	-0.643444
771.108	-35495.6	-11996.6	14.6176	0.214671	3.05291	-0.646814
771.125	-35495.6	-11996.3	14.6228	0.214151	3.06561	-0.649485
771.142	-35495.6	-11996.1	14.6279	0.220185	3.07165	-0.652169
771.159	-35495.7	-11995.8	14.6329	0.227611	3.07567	-0.656166
771.176	-35495.7	-11995.5	14.6379	0.234173	3.07907	-0.6618
771.193	-35495.7	-11995.3	14.643	0.240142	3.08067	-0.668629
771.21	-35495.8	-11995.1	14.6482	0.24696	3.0804	-0.676601
771.227	-35495.8	-11994.8	14.6533	0.256751	3.07903	-0.685982
771.244	-35495.8	-11994.6	14.6585	0.269347	3.07722	-0.696916
771.261	-35495.9	-11994.3	14.6636	0.283178	3.07541	-0.709389
771.278	-35495.9	-11994.1	14.6686	0.298412	3.07378	-0.722679
771.295	-35495.9	-11993.8	14.6734	0.315909	3.07246	-0.735704
771.312	-35495.9	-11993.6	14.6786	0.333139	3.07279	-0.747851
771.329	-35495.9	-11993.4	14.6851	0.346124	3.07648	-0.758748
771.346	-35496	-11993.1	14.6921	0.355261	3.08229	-0.767736
771.363	-35496	-11992.8	14.6986	0.362825	3.08782	-0.774154
771.38	-35496	-11992.6	14.7053	0.369077	3.09256	-0.778313
771.397	-35496	-11992.3	14.7137	0.373532	3.09668	-0.780874
771.414	-35496.1	-11992.1	14.7224	0.376408	3.09974	-0.782079
771.431	-35496.1	-11991.9	14.7295	0.378264	3.10109	-0.782042
771.448	-35496.1	-11991.6	14.7362	0.379893	3.10014	-0.781118
771.465	-35496.1	-11991.3	14.7445	0.381866	3.09685	-0.779696
771.482	-35496.1	-11991.1	14.7529	0.383295	3.09347	-0.777895
771.499	-35496.2	-11990.8	14.7598	0.383703	3.09164	-0.77651
771.516	-35496.2	-11990.6	14.7667	0.386667	3.08667	-0.779956
771.533	-35496.2	-11990.3	14.7753	0.395465	3.07425	-0.793473
771.55	-35496.2	-11990.1	14.7838	0.407378	3.05917	-0.821274
771.567	-35496.2	-11989.8	14.7905	0.420129	3.04471	-0.868201
771.584	-35496.2	-11989.6	14.7971	0.437956	3.02151	-0.94206
771.601	-35496.2	-11989.3	14.8054	0.464038	2.98264	-1.04798
771.618	-35496.2	-11989.1	14.8144	0.493411	2.93827	-1.18002
771.635	-35496.2	-11988.8	14.8229	0.521263	2.89803	-1.32969
771.652	-35496.3	-11988.6	14.8316	0.548037	2.85992	-1.4878
771.669	-35496.3	-11988.3	14.8412	0.574041	2.8214	-1.64605
771.686	-35496.3	-11988	14.852	0.59707	2.78339	-1.7986
771.703	-35496.3	-11987.8	14.864	0.615455	2.74541	-1.94188
771.72	-35496.3	-11987.6	14.8762	0.629683	2.70251	-2.07683
771.737	-35496.3	-11987.3	14.888	0.640559	2.65195	-2.20329
771.754	-35496.3	-11987	14.9004	0.648909	2.59689	-2.31751
771.771	-35496.3	-11986.8	14.9136	0.655555	2.53943	-2.41998
771.788	-35496.3	-11986.5	14.9262	0.661319	2.47868	-2.51915
771.805	-35496.3	-11986.3	14.9379	0.666651	2.41325	-2.6198
771.822	-35496.3	-11986.1	14.9506	0.671258	2.34148	-2.71778
771.839	-35496.3	-11985.8	14.9646	0.674877	2.26409	-2.80911
771.856	-35496.3	-11985.5	14.9778	0.67746	2.18598	-2.8921
771.873	-35496.3	-11985.3	14.9894	0.679165	2.10851	-2.96718
771.89	-35496.3	-11985	15.0008	0.680424	2.02729	-3.03756
771.907	-35496.3	-11984.8	15.0128	0.681925	1.94009	-3.10382
771.924	-35496.3	-11984.6	15.0251	0.684659	1.84861	-3.16241
771.941	-35496.3	-11984.3	15.0372	0.688332	1.75548	-3.21203
771.958	-35496.3	-11984	15.0487	0.691063	1.66404	-3.25452
771.975	-35496.3	-11983.7	15.0601	0.692545	1.57572	-3.29114
771.992	-35496.3	-11983.5	15.073	0.69423	1.48984	-3.32229
772.009	-35496.3	-11983.3	15.0869	0.696142	1.40575	-3.34902
772.026	-35496.3	-11983	15.1001	0.69677	1.32297	-3.37306
772.043	-35496.3	-11982.7	15.1119	0.696511	1.24068	-3.39589
772.06	-35496.3	-11982.5	15.1235	0.697457	1.1577	-3.41872
772.077	-35496.3	-11982.2	15.1352	0.699398	1.07264	-3.44218
772.094	-35496.2	-11982	15.1469	0.700355	0.984405	-3.46644
772.111	-35496.2	-11981.7	15.1589	0.700129	0.89811	-3.49124
772.128	-35496.2	-11981.5	15.172	0.699902	0.823025	-3.5159
772.145	-35496.2	-11981.2	15.1859	0.699971	0.75824	-3.53931
772.162	-35496.2	-11980.9	15.1997	0.700029	0.696331	-3.56019
772.179	-35496.2	-11980.7	15.2129	0.700009	0.634701	-3.57872
772.196	-35496.2	-11980.4	15.2253	0.699988	0.573338	-3.59593
772.213	-35496.2	-11980.2	15.2372	0.699995	0.509296	-3.61263
772.23	-35496.2	-11979.9	15.2492	0.700021	0.438833	-3.62936
772.247	-35496.2	-11979.6	15.2612	0.700011	0.365883	-3.64546
772.264	-35496.2	-11979.4	15.2729	0.699923	0.297319	-3.65977
772.281	-35496.2	-11979.1	15.2846	0.699958	0.234064	-3.67146
772.298	-35496.2	-11978.9	15.2966	0.700281	0.175009	-3.67976
772.315	-35496.2	-11978.6	15.3086	0.700108	0.12229	-3.68304
772.332	-35496.2	-11978.4	15.3201	0.698587	0.0785997	-3.6787
772.349	-35496.2	-11978.1	15.3325	0.696748	0.0420077	-3.66068
772.366	-35496.2	-11977.8	15.3474	0.69568	0.0099361	-3.62428
772.383	-35496.2	-11977.5	15.3625	0.69355	-0.0154572	-3.57696
772.4	-35496.1	-11977.3	15.3753	0.688186	-0.0315023	-3.52744
772.417	-35496.1	-11977	15.3862	0.67996	-0.0398254	-3.47297
772.434	-35496.1	-11976.8	15.3967	0.67	-0.0433333	-3.40741
772.451	-35496.1	-11976.5	15.4078	0.658985	-0.0444028	-3.32605
772.468	-35496.1	-11976.2	15.4193	0.645798	-0.043289	-3.23001
772.485	-35496.1	-11976	15.4307	0.628873	-0.0397169	-3.12189
772.502	-35496.1	-11975.7	15.4413	0.607504	-0.033575	-3.00343
772.519	-35496.1	-11975.4	15.4514	0.583864	-0.0252999	-2.87362
772.536	-35496.1	-11975.2	15.4611	0.560727	-0.0154428	-2.73085
772.553	-35496.1	-11974.9	15.4705	0.539837	-0.00452662	-2.5749
772.57	-35496.1	-11974.6	15.4795	0.520026	0.00700699	-2.40942
772.587	-35496.1	-11974.4	15.4882	0.499616	0.0187314	-2.23876
772.604	-35496.1	-11974.1	15.4965	0.477805	0.0305192	-2.0664
772.621	-35496.1	-11973.9	15.5043	0.455872	0.0429561	-1.89385
772.638	-35496.1	-11973.6	15.5117	0.435391	0.0567284	-1.72233
772.655	-35496.1	-11973.3	15.5186	0.416995	0.0720803	-1.55428
772.672	-35496.1	-11973.1	15.5253	0.399409	0.0883608	-1.3946
772.689	-35496.1	-11972.8	15.532	0.381148	0.104821	-1.24849
772.706	-35496.1	-11972.5	15.5387	0.36223	0.12151	-1.11926
772.723	-35496	-11972.3	15.5455	0.345261	0.139852	-1.00702
772.74	-35496	-11972	15.5525	0.333075	0.161394	-0.911566
772.757	-35496	-11971.8	15.5595	0.326906	0.187096	-0.832658
772.774	-35496	-11971.5	15.5663	0.325643	0.21705	-0.770053
772.791	-35496	-11971.2	15.5724	0.327998	0.251298	-0.723466
772.808	-35496	-11971	15.578	0.333229	0.290499	-0.691387
772.825	-35496	-11970.7	15.5835	0.341274	0.336096	-0.67076
772.842	-35496	-11970.4	15.5896	0.352086	0.38949	-0.658453
772.859	-35496	-11970.2	15.5964	0.364807	0.449726	-0.651973
772.876	-35496	-11969.9	15.6034	0.377707	0.513298	-0.649511
772.893	-35496	-11969.6	15.6102	0.389056	0.576714	-0.649331
772.91	-35496	-11969.4	15.6168	0.398027	0.639298	-0.650437
772.927	-35496	-11969.1	15.6237	0.404628	0.702983	-0.65252
772.944	-35496	-11968.8	15.6312	0.408926	0.769684	-0.655238
772.961	-35495.9	-11968.6	15.6393	0.411407	0.839521	-0.657353
772.978	-35495.9	-11968.3	15.6473	0.412892	0.911188	-0.65691
772.995	-35495.9	-11968	15.6547	0.414128	0.983408	-0.651942
773.012	-35495.9	-11967.8	15.6615	0.414829	1.05578	-0.640555
773.029	-35495.9	-11967.5	15.6681	0.41401	1.12851	-0.620908
773.046	-35495.9	-11967.2	15.6747	0.410728	1.20182	-0.591077
773.063	-35495.9	-11967	15.6814	0.404655	1.27611	-0.548303
773.08	-35495.9	-11966.7	15.6883	0.395813	1.3519	-0.489343
773.097	-35495.9	-11966.5	15.6955	0.384001	1.42948	-0.411342
773.114	-35495.9	-11966.2	15.7025	0.367123	1.50745	-0.314676
773.131	-35495.9	-11966	15.709	0.342145	1.58359	-0.201324
773.148	-35495.8	-11965.7	15.7144	0.306413	1.65605	-0.0734661
773.165	-35495.8	-11965.4	15.719	0.259938	1.72584	0.0654217
773.182	-35495.8	-11965.1	15.7229	0.203846	1.79511	0.21132
773.199	-35495.8	-11964.8	15.7264	0.139506	1.86535	0.360177
773.216	-35495.8	-11964.6	15.7289	0.0696702	1.93388	0.50778
773.233	-35495.8	-11964.3	15.73	-0.00242468	1.99658	0.649858
773.25	-35495.7	-11964.1	15.7291	-0.0736527	2.05036	0.782525
773.267	-35495.7	-11963.8	15.7267	-0.14143	2.09705	0.903733
773.284	-35495.7	-11963.6	15.7233	-0.203333	2.14	1.01198
773.301	-35495.7	-11963.3	15.7195	-0.257272	2.18201	1.10628
773.318	-35495.7	-11963	15.715	-0.302481	2.22385	1.18765
773.335	-35495.6	-11962.7	15.7097	-0.338526	2.26581	1.25764
773.352	-35495.6	-11962.4	15.7033	-0.36557	2.308	1.31767
773.369	-35495.6	-11962.2	15.6963	-0.38578	2.35005	1.36883
773.386	-35495.6	-11961.9	15.6892	-0.401741	2.3915	1.41213
773.403	-35495.6	-11961.6	15.6822	-0.415327	2.4318	1.44864
773.42	-35495.5	-11961.4	15.6754	-0.426415	2.47026	1.47971
773.437	-35495.5	-11961.1	15.6689	-0.434529	2.50611	1.50671
773.454	-35495.5	-11960.8	15.6623	-0.43956	2.53889	1.53067
773.471	-35495.5	-11960.6	15.6556	-0.442272	2.56883	1.55192
773.488	-35495.4	-11960.3	15.6482	-0.443552	2.59624	1.57064
773.505	-35495.4	-11960.1	15.6401	-0.444035	2.62142	1.58709
773.522	-35495.4	-11959.8	15.632	-0.443843	2.64464	1.60169
773.539	-35495.3	-11959.5	15.6246	-0.443037	2.66617	1.61486
773.556	-35495.3	-11959.3	15.6179	-0.44181	2.68626	1.62694
773.573	-35495.3	-11959	15.6113	-0.440584	2.70508	1.63809
773.59	-35495.2	-11958.7	15.6039	-0.439798	2.7228	1.64846
773.607	-35495.2	-11958.5	15.5957	-0.439623	2.73888	1.65808
773.624	-35495.2	-11958.3	15.5874	-0.439827	2.75173	1.66681
773.641	-35495.1	-11958	15.58	-0.440151	2.75976	1.67451
773.658	-35495.1	-11957.8	15.5735	-0.440361	2.76268	1.68115
773.675	-35495.1	-11957.5	15.567	-0.440254	2.76169	1.68685
773.692	-35495	-11957.2	15.5598	-0.439636	2.758	1.69176
773.709	-35495	-11957	15.5516	-0.438533	2.75218	1.69591
773.726	-35495	-11956.7	15.5433	-0.43721	2.74406	1.69928
773.743	-35494.9	-11956.4	15.5356	-0.435934	2.73346	1.70184
773.76	-35494.9	-11956.1	15.5288	-0.434787	2.72053	1.70359
773.777	-35494.8	-11955.8	15.5223	-0.433709	2.70565	1.7046
773.794	-35494.8	-11955.6	15.5158	-0.432638	2.68917	1.70494
773.811	-35494.7	-11955.3	15.5091	-0.431542	2.67105	1.70471
773.828	-35494.7	-11955.1	15.5024	-0.43041	2.65096	1.70403
773.845	-35494.7	-11954.8	15.4956	-0.429236	2.6286	1.70301
773.862	-35494.6	-11954.6	15.4888	-0.428062	2.60411	1.70167
773.879	-35494.6	-11954.3	15.482	-0.426964	2.57795	1.69994
773.896	-35494.5	-11954	15.4752	-0.425997	2.55046	1.69777
773.913	-35494.5	-11953.8	15.4684	-0.425004	2.52098	1.69523
773.93	-35494.4	-11953.5	15.4616	-0.423711	2.48829	1.69241
773.947	-35494.4	-11953.3	15.4547	-0.421876	2.45123	1.68943
773.964	-35494.3	-11953	15.4477	-0.419561	2.40934	1.68638
773.981	-35494.3	-11952.7	15.4408	-0.416978	2.36251	1.68336
773.998	-35494.2	-11952.5	15.434	-0.414351	2.3107	1.68039
774.015	-35494.2	-11952.3	15.4272	-0.411956	2.25426	1.67721
774.032	-35494.1	-11952	15.4204	-0.410087	2.19368	1.67345
774.049	-35494.1	-11951.8	15.4136	-0.408802	2.12928	1.66902
774.066	-35494	-11951.5	15.4068	-0.407023	2.06053	1.66513
774.083	-35494	-11951.3	15.4	-0.403333	1.98667	1.6634
774.1	-35493.9	-11951	15.3933	-0.397449	1.90788	1.66526
774.117	-35493.9	-11950.8	15.3865	-0.393608	1.82815	1.6715
774.134	-35493.8	-11950.5	15.3796	-0.397178	1.75241	1.68273
774.151	-35493.8	-11950.2	15.3723	-0.41242	1.6834	1.70008
774.168	-35493.7	-11949.9	15.3646	-0.439877	1.61652	1.72648
774.185	-35493.6	-11949.7	15.3561	-0.479314	1.54561	1.7652
774.202	-35493.6	-11949.4	15.3468	-0.530828	1.46682	1.81813
774.219	-35493.5	-11949.2	15.3363	-0.595632	1.38402	1.88242
774.236	-35493.5	-11949	15.3245	-0.675163	1.30265	1.95423
774.253	-35493.4	-11948.7	15.3111	-0.768568	1.2259	2.03098
774.27	-35493.4	-11948.4	15.2963	-0.869533	1.15155	2.11305
774.287	-35493.3	-11948.1	15.2805	-0.970957	1.0766	2.20122
774.304	-35493.2	-11947.9	15.2634	-1.06808	0.999581	2.29486
774.321	-35493.2	-11947.6	15.2446	-1.16174	0.922698	2.3899
774.338	-35493.1	-11947.4	15.2235	-1.25357	0.848681	2.48178
774.355	-35493.1	-11947.2	15.2002	-1.34354	0.779132	2.568
774.372	-35493	-11946.9	15.1758	-1.42881	0.713712	2.64954
774.389	-35493	-11946.7	15.1515	-1.5063	0.651879	2.72773
774.406	-35492.9	-11946.4	15.1274	-1.57607	0.592378	2.80348
774.423	-35492.9	-11946.1	15.1017	-1.64278	0.532913	2.87711
774.44	-35492.8	-11945.9	15.0725	-1.71138	0.47114	2.94888
774.457	-35492.8	-11945.7	15.0396	-1.78353	0.40681	3.01887
774.474	-35492.7	-11945.4	15.005	-1.85603	0.342753	3.08688
774.491	-35492.6	-11945.2	14.9707	-1.92538	0.282005	3.15269
774.508	-35492.6	-11944.9	14.9373	-1.99029	0.226583	3.21628
774.525	-35492.5	-11944.6	14.9033	-2.05184	0.177404	3.27781
774.542	-35492.5	-11944.4	14.8672	-2.11125	0.135262	3.33744
774.559	-35492.4	-11944.2	14.829	-2.16933	0.0995853	3.39513
774.576	-35492.4	-11943.9	14.7896	-2.22657	0.0685421	3.45062
774.593	-35492.3	-11943.7	14.7502	-2.28334	0.0403807	3.50366
774.61	-35492.3	-11943.5	14.711	-2.33855	0.015386	3.5542
774.627	-35492.2	-11943.2	14.6711	-2.3899	-0.00454114	3.60232
774.644	-35492.1	-11943	14.6298	-2.43529	-0.0177029	3.64806
774.661	-35492.1	-11942.7	14.587	-2.47536	-0.0254976	3.69111
774.678	-35492	-11942.5	14.5431	-2.51257	-0.0314282	3.73085
774.695	-35492	-11942.3	14.4984	-2.54915	-0.0387123	3.76677
774.712	-35491.9	-11942	14.4531	-2.58453	-0.0472766	3.79898
774.729	-35491.9	-11941.8	14.4074	-2.61653	-0.0551369	3.828
774.746	-35491.8	-11941.5	14.3616	-2.64323	-0.0605937	3.85431
774.763	-35491.8	-11941.3	14.3154	-2.66505	-0.064504	3.87812
774.78	-35491.7	-11941.1	14.2684	-2.68361	-0.0689886	3.89952
774.797	-35491.7	-11940.8	14.2204	-2.70042	-0.0758852	3.91861
774.814	-35491.6	-11940.6	14.1716	-2.71625	-0.0850279	3.93576
774.831	-35491.5	-11940.3	14.1224	-2.73155	-0.0954105	3.9514
774.848	-35491.5	-11940.1	14.0734	-2.74667	-0.106159	3.96602
774.865	-35491.4	-11939.8	14.0245	-2.76136	-0.117171	3.98029
774.882	-35491.4	-11939.6	13.9757	-2.77513	-0.128617	3.99495
774.899	-35491.3	-11939.4	13.9271	-2.78778	-0.140719	4.01063
774.916	-35491.3	-11939.1	13.8784	-2.80066	-0.15399	4.0273
774.933	-35491.2	-11938.9	13.8295	-2.81568	-0.169046	4.04471
774.95	-35491.2	-11938.7	13.7804	-2.83413	-0.186517	4.06262
774.967	-35491.1	-11938.5	13.7307	-2.85451	-0.207111	4.08081
774.984	-35491.1	-11938.3	13.6803	-2.87445	-0.231558	4.09912
775.001	-35491	-11938.1	13.6292	-2.89215	-0.26011	4.11726
775.018	-35491	-11937.8	13.578	-2.90769	-0.291422	4.13476
775.035	-35490.9	-11937.6	13.5275	-2.92156	-0.323812	4.15108
775.052	-35490.9	-11937.3	13.478	-2.93424	-0.355881	4.16589
775.069	-35490.8	-11937.1	13.4283	-2.94624	-0.387015	4.17944
775.086	-35490.8	-11936.9	13.3772	-2.95807	-0.416742	4.19208
775.103	-35490.7	-11936.7	13.3239	-2.96999	-0.444333	4.20412
775.12	-35490.7	-11936.5	13.2702	-2.98162	-0.468351	4.21572
775.137	-35490.6	-11936.3	13.218	-2.99245	-0.487237	4.22705
775.154	-35490.6	-11936	13.1681	-3.00242	-0.500377	4.23814
775.171	-35490.6	-11935.8	13.1188	-3.0124	-0.509061	4.24881
775.188	-35490.5	-11935.6	13.0682	-3.02338	-0.514802	4.25888
775.205	-35490.5	-11935.4	13.0154	-3.03541	-0.518527	4.26812
775.222	-35490.4	-11935.2	12.9616	-3.04694	-0.520153	4.27636
775.239	-35490.4	-11935	12.9078	-3.05628	-0.519497	4.28337
775.256	-35490.3	-11934.7	12.8546	-3.06252	-0.516447	4.28872
775.273	-35490.3	-11934.5	12.8015	-3.06589	-0.510996	4.29166
775.29	-35490.2	-11934.3	12.7478	-3.0667	-0.503153	4.29138
775.307	-35490.2	-11934.1	12.6934	-3.06463	-0.493341	4.28701
775.324	-35490.1	-11933.9	12.6388	-3.05856	-0.482496	4.27756
775.341	-35490.1	-11933.7	12.5845	-3.04732	-0.471571	4.26203
775.358	-35490.1	-11933.5	12.5309	-3.02936	-0.461097	4.23975
775.375	-35490	-11933.3	12.478	-3.00275	-0.45115	4.21032
775.392	-35490	-11933.1	12.4258	-2.96561	-0.441792	4.17337
775.409	-35489.9	-11932.9	12.3744	-2.91802	-0.433251	4.12797
775.426	-35489.9	-11932.6	12.3239	-2.86184	-0.425913	4.07276
775.443	-35489.8	-11932.4	12.2743	-2.7988	-0.420156	4.0064
775.46	-35489.8	-11932.2	12.2261	-2.72736	-0.416122	3.92876
775.477	-35489.8	-11932	12.1794	-2.6434	-0.41377	3.84064
775.494	-35489.7	-11931.8	12.1346	-2.54314	-0.413048	3.74278
775.511	-35489.7	-11931.6	12.092	-2.42775	-0.413811	3.63482
775.528	-35489.6	-11931.4	12.0515	-2.30174	-0.415853	3.51559
775.545	-35489.6	-11931.2	12.0132	-2.16922	-0.418937	3.38421
775.562	-35489.6	-11931	11.9774	-2.0292	-0.422538	3.24241
775.579	-35489.5	-11930.8	11.9441	-1.87773	-0.425962	3.09346
775.596	-35489.5	-11930.6	11.9136	-1.71187	-0.428555	2.94055
775.613	-35489.4	-11930.4	11.8858	-1.53712	-0.429994	2.78598
775.63	-35489.4	-11930.2	11.8608	-1.3632	-0.430125	2.63165
775.647	-35489.4	-11930	11.8385	-1.19892	-0.428781	2.47962
775.664	-35489.3	-11929.8	11.8189	-1.04659	-0.425734	2.33341
775.681	-35489.3	-11929.6	11.8018	-0.905819	-0.420729	2.19711
775.698	-35489.3	-11929.4	11.7872	-0.776683	-0.413585	2.07435
775.715	-35489.2	-11929.2	11.7746	-0.661883	-0.404542	1.96604
775.732	-35489.2	-11929.1	11.7639	-0.565058	-0.393992	1.87218
775.749	-35489.1	-11928.9	11.7547	-0.488794	-0.38231	1.79259
775.766	-35489.1	-11928.7	11.7468	-0.430645	-0.369782	1.72657
775.783	-35489.1	-11928.5	11.74	-0.386667	-0.356667	1.6732
775.8	-35489	-11928.3	11.734	-0.353235	-0.343206	1.63141
775.817	-35489	-11928.1	11.7285	-0.328021	-0.329558	1.59935
775.834	-35488.9	-11927.9	11.723	-0.309018	-0.315862	1.575
775.851	-35488.9	-11927.7	11.7172	-0.294496	-0.30238	1.55647
775.868	-35488.9	-11927.5	11.7115	-0.283657	-0.28978	1.54241
775.885	-35488.8	-11927.3	11.7061	-0.275893	-0.27882	1.53152
775.902	-35488.8	-11927.1	11.7013	-0.270492	-0.269892	1.52283
775.919	-35488.8	-11926.9	11.6969	-0.266432	-0.262371	1.51611
775.936	-35488.7	-11926.7	11.6926	-0.262638	-0.255456	1.51126
775.953	-35488.7	-11926.5	11.6881	-0.258797	-0.248796	1.50775
775.97	-35488.7	-11926.3	11.6836	-0.256411	-0.243122	1.50404
775.987	-35488.6	-11926.1	11.6789	-0.257228	-0.239317	1.49841
776.004	-35488.6	-11925.9	11.6742	-0.260385	-0.237635	1.48906
776.021	-35488.5	-11925.7	11.6697	-0.259747	-0.237053	1.47391
776.038	-35488.5	-11925.5	11.6655	-0.24857	-0.236404	1.4509
776.055	-35488.5	-11925.3	11.6618	-0.2225	-0.235156	1.41831
