# Supplementary material for: Extraction of driving behavior primitives considering driver expectation and vehicle dynamics
Source: PLoS One. 2025 Dec 31;20(12):e0340123. doi: 10.1371/journal.pone.0340123 (PMC12755792; doi:10.1371/journal.pone.0340123)
Supplement: S2 File — The dataset utilized in this study is organized into two main folders, categorizing driving scenarios into straight driving and turning maneuvers. These folders contain the raw, unprocessed behavioral data. For a detailed description of the variables and format within the.xlsx files, please refer to the accompanying readme.txt file. (ZIP) [file pone.0340123.s002.zip › DataSetForPimitiveExaction-2/turning/g10_w_6.xlsx]

## Sheet: Sheet1
793.276	-35443.4	-11674.9	15.9309	1.04269	0.256678	-2.53238
793.293	-35443.3	-11674.7	15.9459	1.04137	0.263652	-2.53262
793.31	-35443.3	-11674.4	15.9625	1.04028	0.272347	-2.53452
793.327	-35443.2	-11674.2	15.9815	1.03982	0.283727	-2.5388
793.344	-35443.2	-11673.9	16.0025	1.03991	0.297832	-2.54642
793.361	-35443.1	-11673.7	16.0235	1.04014	0.313823	-2.55821
793.378	-35443.1	-11673.4	16.0416	1.04012	0.328953	-2.57184
793.395	-35443	-11673.1	16.0539	1.03957	0.339732	-2.58321
793.412	-35443	-11672.9	16.0645	1.03834	0.349421	-2.593
793.429	-35442.9	-11672.6	16.0829	1.0364	0.365873	-2.60517
793.446	-35442.9	-11672.3	16.1107	1.03392	0.391011	-2.62014
793.463	-35442.8	-11672	16.131	1.0316	0.411599	-2.62949
793.48	-35442.8	-11671.8	16.1437	1.03014	0.42659	-2.63332
793.497	-35442.7	-11671.5	16.158	1.03005	0.441967	-2.63622
793.514	-35442.7	-11671.2	16.1764	1.03012	0.459888	-2.63746
793.531	-35442.6	-11670.9	16.1975	1.02873	0.480036	-2.63422
793.548	-35442.6	-11670.7	16.2179	1.02683	0.498251	-2.62731
793.565	-35442.5	-11670.4	16.234	1.02604	0.510256	-2.61855
793.582	-35442.5	-11670.2	16.2484	1.02551	0.520254	-2.60695
793.599	-35442.4	-11669.9	16.2655	1.02353	0.535456	-2.59049
793.616	-35442.4	-11669.6	16.2884	1.01898	0.560966	-2.56813
793.633	-35442.3	-11669.3	16.3139	1.01361	0.591808	-2.54354
793.65	-35442.3	-11669.1	16.3367	1.01	0.62	-2.52179
793.667	-35442.2	-11668.8	16.3529	1.00986	0.639588	-2.50638
793.684	-35442.2	-11668.5	16.3637	1.01129	0.652717	-2.49471
793.701	-35442.1	-11668.3	16.3719	1.01151	0.663559	-2.4826
793.718	-35442.1	-11668	16.3798	1.00774	0.676286	-2.4659
793.735	-35442	-11667.7	16.3902	0.997176	0.695069	-2.44045
793.752	-35442	-11667.4	16.4055	0.977044	0.724077	-2.40209
793.769	-35441.9	-11667.2	16.4266	0.944315	0.764888	-2.34799
793.786	-35441.8	-11666.9	16.4497	0.895295	0.811776	-2.27911
793.803	-35441.8	-11666.6	16.4698	0.826181	0.857742	-2.19705
793.82	-35441.7	-11666.3	16.4841	0.73555	0.898608	-2.10343
793.837	-35441.7	-11666.1	16.494	0.627658	0.936913	-1.99988
793.854	-35441.6	-11665.8	16.5017	0.507591	0.976167	-1.88807
793.871	-35441.6	-11665.5	16.5085	0.380799	1.01832	-1.77
793.888	-35441.5	-11665.2	16.514	0.253466	1.06219	-1.64844
793.905	-35441.4	-11665	16.5174	0.13186	1.10621	-1.52625
793.922	-35441.4	-11664.7	16.5186	0.0216033	1.14977	-1.40574
793.939	-35441.3	-11664.4	16.5179	-0.072786	1.1939	-1.28831
793.956	-35441.3	-11664.1	16.5158	-0.146969	1.2398	-1.17527
793.973	-35441.2	-11663.9	16.5127	-0.200229	1.28785	-1.06675
793.99	-35441.1	-11663.6	16.509	-0.237182	1.33729	-0.961186
794.007	-35441.1	-11663.3	16.505	-0.262828	1.38725	-0.856905
794.024	-35441	-11663	16.5007	-0.280688	1.43722	-0.753434
794.041	-35441	-11662.8	16.4961	-0.292416	1.48705	-0.651803
794.058	-35440.9	-11662.5	16.4908	-0.299532	1.53663	-0.553152
794.075	-35440.8	-11662.2	16.485	-0.303128	1.58577	-0.458938
794.092	-35440.8	-11661.9	16.4792	-0.303831	1.6342	-0.370965
794.109	-35440.7	-11661.7	16.474	-0.30225	1.68164	-0.291029
794.126	-35440.7	-11661.4	16.4694	-0.299071	1.72776	-0.220438
794.143	-35440.6	-11661.1	16.4651	-0.295053	1.77224	-0.160049
794.16	-35440.5	-11660.9	16.4607	-0.290943	1.81478	-0.110619
794.177	-35440.5	-11660.6	16.4562	-0.287228	1.85571	-0.0716168
794.194	-35440.4	-11660.3	16.4516	-0.284191	1.89586	-0.0414899
794.211	-35440.3	-11660	16.447	-0.282085	1.93596	-0.0186627
794.228	-35440.3	-11659.8	16.4425	-0.280834	1.97546	-0.00163395
794.245	-35440.2	-11659.5	16.438	-0.280141	2.01292	0.0110476
794.262	-35440.1	-11659.2	16.4335	-0.279731	2.04707	0.0207812
794.279	-35440.1	-11659	16.4289	-0.279591	2.07861	0.0284511
794.296	-35440	-11658.7	16.4244	-0.279861	2.10935	0.0346427
794.313	-35439.9	-11658.4	16.4199	-0.280654	2.14091	0.0399
794.33	-35439.9	-11658.1	16.4154	-0.281828	2.17303	0.0444549
794.347	-35439.8	-11657.9	16.4108	-0.283115	2.20458	0.0483851
794.364	-35439.7	-11657.6	16.4062	-0.284286	2.23454	0.0517731
794.381	-35439.6	-11657.3	16.4016	-0.285373	2.26292	0.0547415
794.398	-35439.6	-11657.1	16.3972	-0.286521	2.29018	0.0574299
794.415	-35439.5	-11656.8	16.3929	-0.28782	2.31664	0.0599479
794.432	-35439.4	-11656.5	16.3885	-0.28907	2.34192	0.0622349
794.449	-35439.3	-11656.3	16.3836	-0.289965	2.36536	0.0641699
794.466	-35439.3	-11656	16.3781	-0.290282	2.38637	0.0656608
794.483	-35439.2	-11655.7	16.3722	-0.290197	2.40465	0.0667543
794.5	-35439.1	-11655.5	16.3667	-0.29	2.42	0.0675381
794.517	-35439	-11655.2	16.3619	-0.289923	2.43235	0.06809
794.534	-35438.9	-11654.9	16.3576	-0.28995	2.44227	0.0684466
794.551	-35438.9	-11654.7	16.3531	-0.290002	2.45045	0.0686343
794.568	-35438.8	-11654.4	16.3481	-0.290022	2.4574	0.0686869
794.585	-35438.7	-11654.2	16.3434	-0.290014	2.46302	0.0686625
794.602	-35438.6	-11653.9	16.3396	-0.289998	2.46705	0.0686243
794.619	-35438.5	-11653.5	16.3373	-0.28999	2.46936	0.0686156
794.636	-35438.4	-11653.2	16.3355	-0.289991	2.4702	0.0686239
794.653	-35438.4	-11653.1	16.3327	-0.290003	2.46987	0.0686266
794.67	-35438.4	-11653.1	16.3286	-0.290019	2.46855	0.0686145
794.687	-35438.4	-11653.1	16.3237	-0.290021	2.4661	0.0686097
794.704	-35438.3	-11653	16.319	-0.289988	2.46231	0.0686385
794.721	-35438.2	-11652.5	16.3148	-0.289931	2.45696	0.0686937
794.738	-35438	-11651.9	16.3104	-0.289926	2.44974	0.0686991
794.755	-35437.9	-11651.5	16.3049	-0.290056	2.44032	0.0685715
794.772	-35437.8	-11651.1	16.298	-0.290266	2.42874	0.0682742
794.789	-35437.7	-11650.9	16.2909	-0.290263	2.41563	0.0678525
794.806	-35437.6	-11650.7	16.2847	-0.289738	2.40168	0.0673579
794.823	-35437.5	-11650.5	16.2798	-0.28865	2.38633	0.0667727
794.84	-35437.4	-11650.2	16.2757	-0.287361	2.36728	0.0659773
794.857	-35437.3	-11649.9	16.2716	-0.286253	2.34207	0.0648473
794.874	-35437.2	-11649.7	16.2671	-0.285345	2.30991	0.063398
794.891	-35437.2	-11649.4	16.2625	-0.284197	2.27197	0.0618204
794.908	-35437.1	-11649.1	16.2578	-0.282363	2.22955	0.0603101
794.925	-35437	-11648.9	16.2533	-0.279929	2.18313	0.058893
794.942	-35436.9	-11648.6	16.2488	-0.277561	2.13227	0.0574117
794.959	-35436.8	-11648.4	16.2443	-0.275916	2.07657	0.0557088
794.976	-35436.7	-11648.1	16.2398	-0.274944	2.01692	0.053813
794.993	-35436.6	-11647.8	16.2353	-0.273933	1.95539	0.051925
795.01	-35436.5	-11647.6	16.2305	-0.272196	1.89399	0.05024
795.027	-35436.4	-11647.3	16.2258	-0.269796	1.83311	0.0487638
795.044	-35436.3	-11647.1	16.2214	-0.267391	1.77187	0.0473518
795.061	-35436.2	-11646.8	16.2177	-0.265606	1.70943	0.0458679
795.078	-35436.1	-11646.6	16.2144	-0.264469	1.64589	0.0443336
795.095	-35436	-11646.3	16.2111	-0.263596	1.58205	0.0428778
795.112	-35435.9	-11646	16.2071	-0.262627	1.51857	0.0416169
795.129	-35435.8	-11645.8	16.2025	-0.261491	1.45477	0.0405195
795.146	-35435.7	-11645.5	16.1978	-0.260284	1.38918	0.0394689
795.163	-35435.6	-11645.3	16.1932	-0.259097	1.32067	0.038362
795.18	-35435.5	-11645	16.1887	-0.257957	1.25064	0.0372208
795.197	-35435.4	-11644.8	16.1842	-0.256857	1.18182	0.0361289
795.214	-35435.3	-11644.5	16.1794	-0.255784	1.11636	0.0351662
795.231	-35435.2	-11644.2	16.1747	-0.254684	1.05274	0.0343835
795.248	-35435.1	-11644	16.1705	-0.253484	0.98786	0.0338193
795.265	-35435	-11643.7	16.1669	-0.252155	0.919274	0.03351
795.282	-35434.9	-11643.5	16.1637	-0.250906	0.848267	0.0334786
795.299	-35434.8	-11643.2	16.1602	-0.250033	0.777438	0.0337438
795.316	-35434.7	-11643	16.1561	-0.249745	0.70867	0.0343058
795.333	-35434.6	-11642.7	16.1514	-0.249842	0.640391	0.035078
795.35	-35434.5	-11642.5	16.1467	-0.25	0.57	0.0359477
795.367	-35434.4	-11642.2	16.1421	-0.249987	0.496106	0.0368076
795.384	-35434.3	-11641.9	16.1376	-0.249922	0.422153	0.0375705
795.401	-35434.2	-11641.7	16.1331	-0.250013	0.352797	0.0381543
795.418	-35434.1	-11641.4	16.1283	-0.250328	0.291558	0.0385296
795.435	-35434	-11641.2	16.1237	-0.250454	0.238151	0.0388433
795.452	-35433.9	-11640.9	16.1196	-0.24988	0.191493	0.0392795
795.469	-35433.8	-11640.7	16.1161	-0.248456	0.150861	0.0401257
795.486	-35433.7	-11640.4	16.1129	-0.247056	0.116537	0.0419616
795.503	-35433.6	-11640.1	16.1093	-0.246735	0.0889812	0.0454188
795.52	-35433.5	-11639.9	16.1049	-0.248535	0.0681139	0.0514047
795.537	-35433.4	-11639.6	16.1002	-0.253474	0.0525775	0.0614835
795.554	-35433.3	-11639.4	16.0956	-0.262572	0.0408313	0.0773132
795.571	-35433.2	-11639.1	16.0913	-0.277619	0.0318722	0.100256
795.588	-35433.1	-11638.9	16.0868	-0.301964	0.0257846	0.131077
795.605	-35433	-11638.6	16.0817	-0.339117	0.0227793	0.170464
795.622	-35432.9	-11638.4	16.0756	-0.390482	0.0226867	0.218756
795.639	-35432.8	-11638.1	16.0685	-0.453834	0.0246817	0.275695
795.656	-35432.7	-11637.9	16.0603	-0.526596	0.0278767	0.340941
795.673	-35432.6	-11637.6	16.051	-0.60647	0.0315005	0.413224
795.69	-35432.5	-11637.3	16.0403	-0.691575	0.0349526	0.489901
795.707	-35432.4	-11637.1	16.0281	-0.780032	0.0376544	0.568235
795.724	-35432.3	-11636.8	16.0144	-0.868986	0.0393139	0.646124
795.741	-35432.2	-11636.6	15.9989	-0.95435	0.0399997	0.722264
795.758	-35432.1	-11636.3	15.9817	-1.03206	0.039806	0.795407
795.775	-35432	-11636.1	15.9629	-1.10091	0.0388854	0.864436
795.792	-35431.9	-11635.8	15.943	-1.16275	0.0374543	0.928375
795.809	-35431.8	-11635.6	15.9224	-1.21953	0.035722	0.986299
795.826	-35431.7	-11635.3	15.9012	-1.27181	0.0336978	1.03814
795.843	-35431.7	-11635.1	15.8793	-1.31894	0.0312053	1.08463
795.86	-35431.6	-11634.8	15.8565	-1.36022	0.0281115	1.12649
795.877	-35431.5	-11634.6	15.8328	-1.39585	0.0250726	1.1639
795.894	-35431.4	-11634.3	15.8086	-1.42673	0.0233711	1.1966
795.911	-35431.3	-11634.1	15.7841	-1.4537	0.0242347	1.22437
795.928	-35431.2	-11633.8	15.7593	-1.47677	0.0279888	1.24743
795.945	-35431.1	-11633.6	15.7342	-1.49543	0.0343454	1.26637
795.962	-35431	-11633.3	15.7085	-1.50924	0.0430165	1.28174
795.979	-35430.9	-11633.1	15.6824	-1.51882	0.0538318	1.29393
795.996	-35430.8	-11632.8	15.6562	-1.52541	0.066689	1.30321
796.013	-35430.7	-11632.6	15.63	-1.5302	0.0814297	1.30992
796.03	-35430.6	-11632.3	15.6039	-1.53374	0.0974224	1.31454
796.047	-35430.5	-11632.1	15.5779	-1.5363	0.113801	1.31765
796.064	-35430.4	-11631.8	15.5519	-1.53812	0.129893	1.3198
796.081	-35430.3	-11631.6	15.5258	-1.53932	0.146351	1.3213
796.098	-35430.2	-11631.3	15.4997	-1.53996	0.164385	1.32234
796.115	-35430.1	-11631.1	15.4737	-1.54013	0.184973	1.32308
796.132	-35430	-11630.9	15.4476	-1.54005	0.207753	1.32351
796.149	-35429.9	-11630.6	15.4215	-1.54	0.231889	1.32354
796.166	-35429.8	-11630.4	15.3955	-1.54015	0.256957	1.3232
796.183	-35429.7	-11630.1	15.3694	-1.54028	0.284504	1.32299
796.2	-35429.6	-11629.9	15.3433	-1.54	0.316667	1.32353
796.217	-35429.5	-11629.6	15.3172	-1.53921	0.354726	1.32546
796.234	-35429.4	-11629.4	15.2911	-1.53886	0.396546	1.3294
796.251	-35429.3	-11629.2	15.2651	-1.54014	0.43914	1.33598
796.268	-35429.2	-11628.9	15.2393	-1.54392	0.480497	1.34595
796.285	-35429.1	-11628.7	15.2133	-1.54992	0.521887	1.36046
796.302	-35429	-11628.5	15.1869	-1.55765	0.56527	1.38072
796.319	-35429	-11628.2	15.1599	-1.56671	0.611389	1.40753
796.336	-35428.9	-11628	15.1326	-1.5771	0.65757	1.44045
796.353	-35428.8	-11627.7	15.1052	-1.58884	0.700544	1.47881
796.37	-35428.7	-11627.5	15.0779	-1.60164	0.738796	1.52197
796.387	-35428.6	-11627.3	15.0508	-1.61439	0.774996	1.56928
796.404	-35428.5	-11627	15.0236	-1.62585	0.812414	1.62008
796.421	-35428.4	-11626.8	14.9964	-1.63522	0.852952	1.6735
796.438	-35428.3	-11626.5	14.9691	-1.64258	0.895748	1.72822
796.455	-35428.2	-11626.3	14.942	-1.64811	0.939614	1.78287
796.472	-35428.1	-11626.1	14.915	-1.65211	0.984021	1.83664
796.489	-35428	-11625.8	14.8878	-1.65507	1.02958	1.88969
796.506	-35427.9	-11625.6	14.8602	-1.65749	1.07698	1.94225
796.523	-35427.8	-11625.4	14.8319	-1.65976	1.12633	1.99403
796.54	-35427.7	-11625.1	14.8034	-1.66199	1.17681	2.04391
796.557	-35427.6	-11624.9	14.775	-1.66428	1.22753	2.09073
796.574	-35427.5	-11624.7	14.7466	-1.66594	1.27785	2.13363
796.591	-35427.4	-11624.5	14.7184	-1.66526	1.32746	2.17216
796.608	-35427.3	-11624.2	14.6899	-1.66048	1.37605	2.20586
796.625	-35427.2	-11624	14.6615	-1.65104	1.42335	2.23407
796.642	-35427.1	-11623.8	14.6332	-1.63755	1.46909	2.25586
796.659	-35427	-11623.5	14.6053	-1.62071	1.513	2.27033
796.676	-35426.9	-11623.3	14.5779	-1.60115	1.55442	2.27777
796.693	-35426.8	-11623.1	14.551	-1.57944	1.59233	2.2795
796.71	-35426.7	-11622.9	14.5244	-1.55617	1.62572	2.27687
796.727	-35426.6	-11622.6	14.4982	-1.5326	1.65443	2.27112
796.744	-35426.5	-11622.4	14.4724	-1.51047	1.67893	2.26336
796.761	-35426.4	-11622.2	14.4469	-1.49148	1.69969	2.25465
796.778	-35426.3	-11622	14.4218	-1.47646	1.71681	2.24549
796.795	-35426.2	-11621.7	14.3972	-1.46567	1.73015	2.23597
796.812	-35426.1	-11621.5	14.373	-1.45912	1.73958	2.22619
796.829	-35426	-11621.3	14.3492	-1.45461	1.7451	2.21621
796.846	-35425.9	-11621.1	14.3256	-1.44866	1.74681	2.2061
796.863	-35425.8	-11620.9	14.3019	-1.43821	1.74484	2.19572
796.88	-35425.7	-11620.6	14.2782	-1.42413	1.7396	2.18345
796.897	-35425.6	-11620.4	14.2542	-1.40918	1.73164	2.16693
796.914	-35425.5	-11620.2	14.2301	-1.39526	1.72148	2.14399
796.931	-35425.4	-11620	14.2062	-1.37809	1.70929	2.11372
796.948	-35425.3	-11619.8	14.1827	-1.35085	1.69513	2.07579
796.965	-35425.2	-11619.5	14.1601	-1.30776	1.67914	2.02975
796.982	-35425.1	-11619.3	14.1385	-1.24924	1.66195	1.97466
796.999	-35425	-11619.1	14.1179	-1.17788	1.64436	1.90941
797.016	-35424.9	-11618.9	14.0982	-1.09607	1.62694	1.83352
797.033	-35424.7	-11618.7	14.0799	-1.00528	1.60911	1.74961
797.05	-35424.6	-11618.5	14.0633	-0.906667	1.59	1.66122
797.067	-35424.5	-11618.2	14.049	-0.802358	1.56906	1.57173
797.084	-35424.4	-11618	14.0366	-0.698272	1.54713	1.48394
797.101	-35424.3	-11617.8	14.0261	-0.601281	1.52542	1.40049
797.118	-35424.2	-11617.6	14.0171	-0.516981	1.50473	1.32381
797.135	-35424.1	-11617.4	14.0094	-0.446698	1.48459	1.25561
797.152	-35424	-11617.2	14.0026	-0.390861	1.46424	1.19743
797.169	-35423.9	-11617	13.9964	-0.349083	1.44334	1.15014
797.186	-35423.8	-11616.8	13.9909	-0.318679	1.42272	1.11269
797.203	-35423.7	-11616.6	13.9858	-0.296564	1.40339	1.08366
797.22	-35423.6	-11616.3	13.9812	-0.280093	1.38584	1.06169
797.237	-35423.5	-11616.1	13.9768	-0.267668	1.36927	1.0454
797.254	-35423.3	-11615.9	13.9722	-0.257851	1.35272	1.03346
797.271	-35423.2	-11615.7	13.9676	-0.249708	1.33568	1.02463
797.288	-35423.1	-11615.5	13.963	-0.243328	1.31854	1.018
797.305	-35423	-11615.3	13.9589	-0.238916	1.30182	1.01268
797.322	-35422.9	-11615.1	13.9553	-0.236272	1.28576	1.0081
797.339	-35422.8	-11614.9	13.9521	-0.234488	1.27008	1.00425
797.356	-35422.7	-11614.7	13.9488	-0.2326	1.25449	1.00119
797.373	-35422.6	-11614.4	13.9455	-0.230227	1.23908	0.998913
797.39	-35422.5	-11614.2	13.942	-0.227848	1.22453	0.99735
797.407	-35422.3	-11614	13.9386	-0.226	1.21155	0.996429
797.424	-35422.2	-11613.8	13.9352	-0.224806	1.20046	0.996332
797.441	-35422.1	-11613.6	13.9318	-0.22387	1.19105	0.997554
797.458	-35422	-11613.4	13.9284	-0.222779	1.18309	1.0006
797.475	-35421.9	-11613.2	13.925	-0.221489	1.17657	1.00565
797.492	-35421.8	-11613	13.9216	-0.220364	1.17168	1.01252
797.509	-35421.7	-11612.8	13.9182	-0.219768	1.1686	1.02104
797.526	-35421.6	-11612.6	13.9148	-0.21972	1.16713	1.03096
797.543	-35421.4	-11612.4	13.9114	-0.219919	1.16669	1.04202
797.56	-35421.3	-11612.2	13.908	-0.220066	1.16673	1.05393
797.577	-35421.2	-11611.9	13.9045	-0.220073	1.16732	1.06628
797.594	-35421.1	-11611.7	13.9012	-0.220018	1.16903	1.07857
797.611	-35421	-11611.5	13.8979	-0.219981	1.17235	1.09029
797.628	-35420.8	-11611.3	13.8947	-0.219981	1.17695	1.10127
797.645	-35420.7	-11611.1	13.8911	-0.219996	1.18193	1.11151
797.662	-35420.6	-11610.9	13.887	-0.220005	1.18647	1.12102
797.679	-35420.5	-11610.7	13.8825	-0.220005	1.19074	1.12977
797.696	-35420.4	-11610.5	13.8778	-0.220001	1.19542	1.1377
797.713	-35420.3	-11610.3	13.8732	-0.219999	1.20112	1.14475
797.73	-35420.2	-11610.1	13.8687	-0.219999	1.20722	1.15108
797.747	-35420	-11609.9	13.8641	-0.22	1.21256	1.15695
797.764	-35419.9	-11609.7	13.8595	-0.22	1.21614	1.16255
797.781	-35419.8	-11609.5	13.8548	-0.22	1.21828	1.16785
797.798	-35419.7	-11609.3	13.8505	-0.22	1.21982	1.17267
797.815	-35419.6	-11609.1	13.8467	-0.22	1.22144	1.17689
797.832	-35419.4	-11608.9	13.8434	-0.22	1.22284	1.18059
797.849	-35419.3	-11608.7	13.8402	-0.22	1.22335	1.18391
797.866	-35419.2	-11608.5	13.8369	-0.22	1.22253	1.18696
797.883	-35419.1	-11608.3	13.8335	-0.22	1.22108	1.18962
797.9	-35419	-11608.1	13.83	-0.22	1.22	1.19172
797.917	-35418.8	-11607.9	13.8266	-0.22	1.2201	1.19311
797.934	-35418.7	-11607.7	13.8232	-0.22	1.22134	1.19381
797.951	-35418.6	-11607.4	13.8198	-0.22	1.22348	1.19389
797.968	-35418.5	-11607.2	13.8164	-0.22	1.22633	1.19337
797.985	-35418.4	-11607	13.813	-0.22	1.2298	1.19222
798.002	-35418.2	-11606.8	13.8096	-0.22	1.23384	1.19038
798.019	-35418.1	-11606.6	13.8062	-0.220001	1.23851	1.18783
798.036	-35418	-11606.4	13.8028	-0.220001	1.24421	1.18474
798.053	-35417.9	-11606.2	13.7994	-0.219999	1.25139	1.18129
798.07	-35417.8	-11606	13.796	-0.219996	1.26012	1.17763
798.087	-35417.6	-11605.8	13.7926	-0.219995	1.26956	1.17388
798.104	-35417.5	-11605.6	13.7892	-0.220003	1.27876	1.17015
798.121	-35417.4	-11605.4	13.7858	-0.220017	1.28713	1.16657
798.138	-35417.3	-11605.2	13.7824	-0.220018	1.29483	1.16328
798.155	-35417.1	-11605.1	13.779	-0.219986	1.30211	1.16044
798.172	-35417	-11604.9	13.7756	-0.219933	1.30883	1.15807
798.189	-35416.9	-11604.7	13.7722	-0.219934	1.31425	1.15598
798.206	-35416.8	-11604.5	13.7688	-0.220064	1.31754	1.15397
798.223	-35416.6	-11604.3	13.7654	-0.220256	1.31816	1.15188
798.24	-35416.5	-11604.1	13.762	-0.220233	1.31597	1.14961
798.257	-35416.4	-11603.9	13.7586	-0.219707	1.31088	1.14706
798.274	-35416.3	-11603.7	13.7552	-0.218646	1.30302	1.14434
798.291	-35416.1	-11603.5	13.7518	-0.217345	1.29284	1.14174
798.308	-35416	-11603.3	13.7484	-0.21611	1.28077	1.13955
798.325	-35415.9	-11603.1	13.745	-0.215019	1.26659	1.13687
798.342	-35415.7	-11602.9	13.7416	-0.213911	1.2494	1.13152
798.359	-35415.6	-11602.7	13.7382	-0.212623	1.2283	1.12129
798.376	-35415.5	-11602.5	13.7348	-0.211275	1.20333	1.1041
798.393	-35415.4	-11602.3	13.7314	-0.210243	1.17544	1.07803
798.41	-35415.2	-11602.1	13.728	-0.209881	1.14555	1.04119
798.427	-35415.1	-11601.9	13.7246	-0.210025	1.11374	0.991939
798.444	-35415	-11601.7	13.7212	-0.2101	1.07946	0.928872
798.461	-35414.8	-11601.5	13.7178	-0.209563	1.04218	0.850843
798.478	-35414.7	-11601.3	13.7144	-0.208422	1.00202	0.760022
798.495	-35414.6	-11601.1	13.711	-0.207055	0.959524	0.660834
798.512	-35414.5	-11600.9	13.7076	-0.205817	0.915282	0.557724
798.529	-35414.3	-11600.7	13.7042	-0.204729	0.869921	0.454914
798.546	-35414.2	-11600.5	13.7008	-0.203617	0.824107	0.356498
798.563	-35414.1	-11600.4	13.6974	-0.202344	0.778448	0.266375
798.58	-35413.9	-11600.2	13.694	-0.201072	0.733091	0.186854
798.597	-35413.8	-11600	13.6906	-0.200113	0.68795	0.119454
798.614	-35413.7	-11599.8	13.6872	-0.199723	0.642991	0.0653934
798.631	-35413.6	-11599.6	13.6838	-0.199775	0.598531	0.0238552
798.648	-35413.4	-11599.4	13.6804	-0.199979	0.555033	-0.00682983
798.665	-35413.3	-11599.2	13.677	-0.200087	0.512884	-0.0283737
798.682	-35413.2	-11599	13.6736	-0.200077	0.472041	-0.0427138
798.699	-35413	-11598.8	13.6702	-0.200005	0.432307	-0.0518675
798.716	-35412.9	-11598.6	13.6668	-0.19993	0.393666	-0.057646
798.733	-35412.8	-11598.4	13.6634	-0.199909	0.356971	-0.0608761
798.75	-35412.6	-11598.2	13.66	-0.2	0.323333	-0.0620915
798.767	-35412.5	-11598	13.6566	-0.200203	0.293496	-0.0618154
798.784	-35412.4	-11597.8	13.6532	-0.200287	0.266722	-0.0605307
798.801	-35412.3	-11597.7	13.6498	-0.199965	0.241908	-0.0587101
798.818	-35412.1	-11597.5	13.6464	-0.199067	0.218354	-0.0567613
798.835	-35412	-11597.3	13.643	-0.197817	0.196726	-0.0548746
798.852	-35411.9	-11597.1	13.6396	-0.196522	0.177974	-0.0531947
798.869	-35411.7	-11596.9	13.6362	-0.195382	0.162566	-0.0518271
798.886	-35411.6	-11596.7	13.6328	-0.194296	0.149616	-0.0507673
798.903	-35411.5	-11596.5	13.6294	-0.19311	0.137999	-0.0499916
798.92	-35411.3	-11596.3	13.626	-0.191796	0.127212	-0.0494692
798.937	-35411.2	-11596.1	13.6226	-0.190618	0.118235	-0.049153
798.954	-35411.1	-11595.9	13.6192	-0.189882	0.112256	-0.0489936
798.971	-35410.9	-11595.7	13.6158	-0.189712	0.109703	-0.0489459
798.988	-35410.8	-11595.5	13.6124	-0.189861	0.10947	-0.0489736
799.005	-35410.7	-11595.4	13.609	-0.190039	0.11027	-0.0490416
799.022	-35410.6	-11595.2	13.6056	-0.190081	0.111276	-0.0491037
799.039	-35410.4	-11595	13.6022	-0.190038	0.112456	-0.0490948
799.056	-35410.3	-11594.8	13.5988	-0.189984	0.113857	-0.0489486
799.073	-35410.2	-11594.6	13.5954	-0.189962	0.115634	-0.0486424
799.09	-35410	-11594.4	13.592	-0.189976	0.118098	-0.0482173
799.107	-35409.9	-11594.2	13.5886	-0.190023	0.121565	-0.0477175
799.124	-35409.8	-11594	13.5852	-0.190072	0.125974	-0.0471181
799.141	-35409.7	-11593.8	13.5818	-0.190057	0.1308	-0.046307
799.158	-35409.5	-11593.6	13.5784	-0.189915	0.135501	-0.0451758
799.175	-35409.4	-11593.5	13.575	-0.189742	0.139944	-0.043866
799.192	-35409.3	-11593.3	13.5716	-0.189808	0.144439	-0.042789
799.209	-35409.1	-11593.1	13.5682	-0.190357	0.14931	-0.0423705
799.226	-35409	-11592.9	13.5649	-0.190978	0.154723	-0.0430612
799.243	-35408.9	-11592.7	13.5614	-0.190653	0.160703	-0.0453343
799.26	-35408.7	-11592.5	13.5579	-0.188346	0.167251	-0.0496823
799.277	-35408.6	-11592.3	13.5543	-0.183138	0.174149	-0.0568874
799.294	-35408.5	-11592.1	13.5511	-0.1742	0.181001	-0.0679617
799.311	-35408.4	-11591.9	13.5483	-0.16069	0.187425	-0.0838694
799.328	-35408.2	-11591.7	13.5459	-0.141582	0.193272	-0.104899
799.345	-35408.1	-11591.5	13.5439	-0.115724	0.198553	-0.130877
799.362	-35408	-11591.4	13.542	-0.0821655	0.203253	-0.161618
799.379	-35407.8	-11591.2	13.5405	-0.0420007	0.207093	-0.196865
799.396	-35407.7	-11591	13.5399	0.00248646	0.209637	-0.236323
799.413	-35407.6	-11590.8	13.5408	0.0491823	0.210551	-0.279629
799.43	-35407.4	-11590.6	13.5429	0.0975033	0.210358	-0.325857
799.447	-35407.3	-11590.4	13.546	0.147622	0.210007	-0.373804
799.464	-35407.2	-11590.2	13.5498	0.199555	0.210338	-0.422375
799.481	-35407.1	-11590	13.5542	0.252211	0.211446	-0.471231
799.498	-35406.9	-11589.8	13.5593	0.304031	0.213111	-0.520349
799.515	-35406.8	-11589.6	13.5652	0.353788	0.215221	-0.569622
799.532	-35406.7	-11589.5	13.5719	0.402153	0.218274	-0.618459
799.549	-35406.5	-11589.3	13.5795	0.450464	0.222989	-0.666097
799.566	-35406.4	-11589.1	13.588	0.499568	0.229942	-0.711842
799.583	-35406.3	-11588.9	13.5972	0.547936	0.239042	-0.755331
799.6	-35406.1	-11588.7	13.6067	0.593333	0.25	-0.796296
799.617	-35406	-11588.5	13.6163	0.633984	0.262648	-0.83448
799.634	-35405.9	-11588.3	13.6264	0.669953	0.277306	-0.869646
799.651	-35405.7	-11588.1	13.6373	0.701766	0.294416	-0.901566
799.668	-35405.6	-11587.9	13.6494	0.729715	0.314195	-0.930087
799.685	-35405.5	-11587.7	13.6621	0.753312	0.33611	-0.955309
799.702	-35405.3	-11587.5	13.6748	0.771907	0.359467	-0.977386
799.719	-35405.2	-11587.4	13.6873	0.785299	0.383727	-0.997478
799.736	-35405.1	-11587.2	13.6996	0.79456	0.408785	-1.01959
799.753	-35404.9	-11587	13.7123	0.800984	0.434612	-1.0482
799.77	-35404.8	-11586.8	13.7255	0.805568	0.460981	-1.08692
799.787	-35404.7	-11586.6	13.7392	0.808605	0.487197	-1.13718
799.804	-35404.5	-11586.4	13.7534	0.810283	0.5125	-1.2001
799.821	-35404.4	-11586.2	13.768	0.810828	0.536584	-1.27766
799.838	-35404.3	-11586	13.7829	0.810539	0.560063	-1.3735
799.855	-35404.1	-11585.8	13.7977	0.809723	0.583657	-1.49143
799.872	-35404	-11585.6	13.8124	0.808633	0.607642	-1.6316
799.889	-35403.9	-11585.4	13.8271	0.807432	0.631528	-1.78785
799.906	-35403.7	-11585.3	13.8419	0.806269	0.654762	-1.95344
799.923	-35403.6	-11585.1	13.8568	0.805186	0.677291	-2.12379
799.94	-35403.5	-11584.9	13.8716	0.804065	0.699801	-2.29754
799.957	-35403.3	-11584.7	13.8858	0.802778	0.723009	-2.47349
799.974	-35403.2	-11584.5	13.8995	0.801414	0.746631	-2.64833
799.991	-35403	-11584.3	13.9129	0.800331	0.769114	-2.81602
800.008	-35402.9	-11584.1	13.9263	0.799889	0.78889	-2.9705
800.025	-35402.8	-11583.9	13.9399	0.800003	0.805989	-3.10964
800.042	-35402.6	-11583.7	13.9536	0.800115	0.822174	-3.23554
800.059	-35402.5	-11583.5	13.9672	0.799664	0.8392	-3.35039
800.076	-35402.4	-11583.3	13.9808	0.798574	0.856997	-3.45468
800.093	-35402.2	-11583.1	13.9944	0.797215	0.873799	-3.54726
800.11	-35402.1	-11582.9	14.008	0.795953	0.887889	-3.62705
800.127	-35401.9	-11582.8	14.0216	0.794857	0.899346	-3.69496
800.144	-35401.8	-11582.6	14.0352	0.793756	0.909671	-3.75346
800.161	-35401.6	-11582.4	14.0488	0.792496	0.920246	-3.80499
800.178	-35401.5	-11582.2	14.0623	0.791204	0.93047	-3.85092
800.195	-35401.4	-11582	14.076	0.790196	0.938395	-3.89187
800.212	-35401.2	-11581.8	14.0897	0.789756	0.942256	-3.92848
800.229	-35401.1	-11581.6	14.1035	0.789786	0.942436	-3.96194
800.246	-35400.9	-11581.4	14.1169	0.789969	0.940562	-3.9937
800.263	-35400.8	-11581.2	14.1298	0.790021	0.938104	-4.02514
800.28	-35400.7	-11581	14.1422	0.789966	0.935108	-4.05664
800.297	-35400.5	-11580.8	14.1545	0.789978	0.930914	-4.08813
800.314	-35400.4	-11580.6	14.1669	0.790182	0.924943	-4.11948
800.331	-35400.2	-11580.4	14.1794	0.790343	0.917181	-4.15021
800.348	-35400.1	-11580.3	14.1919	0.790077	0.907856	-4.17966
800.365	-35399.9	-11580.1	14.2042	0.789109	0.897231	-4.20724
800.382	-35399.8	-11579.9	14.2165	0.787794	0.885773	-4.23268
800.399	-35399.6	-11579.7	14.2292	0.786711	0.874022	-4.2558
800.416	-35399.5	-11579.5	14.2426	0.786418	0.862329	-4.27647
800.433	-35399.3	-11579.3	14.2563	0.787372	0.850148	-4.29495
800.45	-35399.2	-11579.1	14.27	0.79	0.836667	-4.31155
800.467	-35399.1	-11578.9	14.2835	0.794669	0.821398	-4.32666
800.484	-35398.9	-11578.7	14.297	0.801511	0.805155	-4.34088
800.501	-35398.8	-11578.5	14.3108	0.810598	0.789079	-4.35486
800.518	-35398.6	-11578.3	14.3254	0.821848	0.773654	-4.36898
800.535	-35398.5	-11578.1	14.3402	0.834651	0.757166	-4.38282
800.552	-35398.3	-11577.9	14.3551	0.848292	0.737442	-4.3958
800.569	-35398.2	-11577.7	14.3697	0.862137	0.713469	-4.40737
800.586	-35398	-11577.5	14.3843	0.875798	0.687517	-4.41719
800.603	-35397.9	-11577.4	14.3994	0.88893	0.662422	-4.42495
800.62	-35397.7	-11577.2	14.4151	0.901211	0.639483	-4.43038
800.637	-35397.6	-11577	14.4311	0.912375	0.616328	-4.43323
800.654	-35397.4	-11576.8	14.4471	0.922169	0.59006	-4.43331
800.671	-35397.3	-11576.6	14.4628	0.930593	0.559437	-4.43074
800.688	-35397.1	-11576.4	14.4786	0.938173	0.526551	-4.42636
800.705	-35397	-11576.2	14.4949	0.94549	0.493879	-4.42105
800.722	-35396.8	-11576	14.5117	0.952744	0.461947	-4.41549
800.739	-35396.6	-11575.8	14.5289	0.959487	0.427934	-4.40988
800.756	-35396.5	-11575.6	14.546	0.965209	0.388743	-4.40441
800.773	-35396.3	-11575.4	14.5631	0.969867	0.344256	-4.39915
800.79	-35396.2	-11575.2	14.58	0.974099	0.298734	-4.39404
800.807	-35396	-11575	14.597	0.978578	0.256716	-4.38899
800.824	-35395.9	-11574.8	14.614	0.983404	0.219971	-4.38379
800.841	-35395.7	-11574.6	14.631	0.987943	0.186787	-4.37808
800.858	-35395.6	-11574.4	14.648	0.99154	0.15529	-4.3715
800.875	-35395.4	-11574.2	14.665	0.994052	0.125212	-4.36387
800.892	-35395.3	-11574	14.682	0.9959	0.0980207	-4.3552
800.909	-35395.1	-11573.8	14.699	0.997511	0.0751845	-4.3455
800.926	-35395	-11573.6	14.716	0.998929	0.0564421	-4.33466
800.943	-35394.8	-11573.5	14.733	0.999845	0.0399319	-4.32246
800.96	-35394.7	-11573.3	14.75	0.999947	0.0238453	-4.30866
800.977	-35394.5	-11573.1	14.7669	0.999132	0.00815031	-4.29263
800.994	-35394.4	-11572.9	14.784	0.997453	-0.00577388	-4.27347
801.011	-35394.2	-11572.7	14.8011	0.994975	-0.0166007	-4.25031
801.028	-35394	-11572.5	14.8183	0.991768	-0.0241449	-4.22264
801.045	-35393.9	-11572.3	14.8351	0.987913	-0.0289971	-4.19022
801.062	-35393.7	-11572.1	14.8514	0.983507	-0.0318065	-4.15275
801.079	-35393.6	-11571.9	14.8673	0.978844	-0.0336667	-4.10954
801.096	-35393.4	-11571.7	14.883	0.97433	-0.0359292	-4.05965
801.113	-35393.3	-11571.5	14.8988	0.97033	-0.0398087	-4.00226
801.13	-35393.1	-11571.3	14.9147	0.966877	-0.0453611	-3.93755
801.147	-35393	-11571.1	14.9306	0.963837	-0.0520689	-3.86618
801.164	-35392.8	-11570.9	14.9462	0.9611	-0.0595274	-3.78857
801.181	-35392.6	-11570.7	14.9619	0.958726	-0.068131	-3.70345
801.198	-35392.5	-11570.5	14.9781	0.956849	-0.07861	-3.6088
801.215	-35392.3	-11570.3	14.9949	0.95554	-0.0914265	-3.50293
801.232	-35392.2	-11570.1	15.0121	0.954525	-0.105508	-3.38589
801.249	-35392	-11569.9	15.029	0.95341	-0.119238	-3.25836
801.266	-35391.9	-11569.7	15.0453	0.951838	-0.131693	-3.12093
801.283	-35391.7	-11569.5	15.0611	0.94963	-0.145266	-2.97379
801.3	-35391.6	-11569.2	15.0767	0.946667	-0.163333	-2.81699
801.317	-35391.4	-11569	15.0924	0.943123	-0.18817	-2.65096
801.334	-35391.2	-11568.8	15.1083	0.940372	-0.21763	-2.47749
801.351	-35391.1	-11568.6	15.1243	0.940081	-0.24846	-2.29875
801.368	-35390.9	-11568.4	15.1402	0.941827	-0.278713	-2.11667
801.385	-35390.8	-11568.2	15.1561	0.938167	-0.310812	-1.93248
801.402	-35390.6	-11568	15.1718	0.920187	-0.348096	-1.74725
801.419	-35390.4	-11567.8	15.1874	0.881449	-0.392063	-1.56204
801.436	-35390.3	-11567.6	15.2021	0.822491	-0.439015	-1.37786
801.453	-35390.1	-11567.4	15.2156	0.745076	-0.484352	-1.19572
801.47	-35390	-11567.2	15.2273	0.651205	-0.525591	-1.01713
801.487	-35389.8	-11567	15.2372	0.54345	-0.565292	-0.844774
801.504	-35389.7	-11566.8	15.245	0.424483	-0.606744	-0.681506
801.521	-35389.5	-11566.6	15.2508	0.299103	-0.651521	-0.529903
801.538	-35389.3	-11566.4	15.2548	0.176418	-0.697746	-0.391982
801.555	-35389.2	-11566.2	15.2572	0.0660117	-0.743134	-0.269682
801.572	-35389	-11566	15.2581	-0.0259437	-0.786323	-0.164233
801.589	-35388.9	-11565.8	15.2577	-0.0991522	-0.827538	-0.0756357
801.606	-35388.7	-11565.6	15.2559	-0.15393	-0.867162	-0.00375788
801.623	-35388.6	-11565.3	15.2529	-0.192231	-0.905729	0.0523507
801.64	-35388.4	-11565.1	15.2491	-0.218419	-0.943991	0.0948408
801.657	-35388.2	-11564.9	15.2449	-0.236999	-0.982689	0.125959
801.674	-35388.1	-11564.7	15.2405	-0.250705	-1.02144	0.147931
801.691	-35387.9	-11564.5	15.2358	-0.26004	-1.05843	0.162954
801.708	-35387.8	-11564.3	15.2311	-0.265372	-1.09184	0.173198
801.725	-35387.6	-11564.1	15.2263	-0.267409	-1.1213	0.18006
801.742	-35387.5	-11563.9	15.2219	-0.267218	-1.14801	0.184106
801.759	-35387.3	-11563.7	15.2181	-0.265858	-1.1732	0.185862
801.776	-35387.2	-11563.5	15.2148	-0.263856	-1.19659	0.185885
801.793	-35387	-11563.3	15.2115	-0.261247	-1.21653	0.184757
801.81	-35386.9	-11563.1	15.2076	-0.258061	-1.23136	0.183053
801.827	-35386.7	-11562.9	15.2031	-0.254544	-1.24036	0.181149
801.844	-35386.6	-11562.6	15.1983	-0.251112	-1.24357	0.179267
801.861	-35386.4	-11562.4	15.1937	-0.248162	-1.24111	0.177678
801.878	-35386.3	-11562.2	15.1892	-0.245779	-1.23391	0.1773
801.895	-35386.1	-11562	15.1847	-0.243839	-1.22347	0.179494
801.912	-35386	-11561.8	15.18	-0.242224	-1.21112	0.185591
801.929	-35385.8	-11561.6	15.1754	-0.240953	-1.19651	0.196542
801.946	-35385.7	-11561.4	15.171	-0.240121	-1.17829	0.213082
801.963	-35385.5	-11561.2	15.1671	-0.239799	-1.15532	0.235968
801.98	-35385.4	-11561	15.1637	-0.239838	-1.12827	0.26619
801.997	-35385.2	-11560.8	15.1605	-0.239983	-1.0987	0.304854
802.014	-35385.1	-11560.5	15.1574	-0.240015	-1.06794	0.352816
802.031	-35384.9	-11560.3	15.1541	-0.23997	-1.03569	0.409236
802.048	-35384.8	-11560.1	15.1505	-0.239987	-1.00096	0.472561
802.065	-35384.6	-11559.9	15.1462	-0.240158	-0.963065	0.541262
802.082	-35384.5	-11559.7	15.1416	-0.240276	-0.923001	0.613979
802.099	-35384.3	-11559.5	15.1369	-0.240032	-0.882373	0.689406
802.116	-35384.2	-11559.3	15.1324	-0.239202	-0.842463	0.766113
802.133	-35384	-11559.1	15.1279	-0.237976	-0.803019	0.842062
802.15	-35383.9	-11558.9	15.1233	-0.236667	-0.763333	0.915033
802.167	-35383.7	-11558.6	15.1186	-0.235509	-0.722889	0.983119
802.184	-35383.6	-11558.4	15.114	-0.234425	-0.681939	1.04566
802.201	-35383.4	-11558.2	15.1098	-0.23326	-0.640927	1.10229
802.218	-35383.3	-11558	15.1061	-0.23195	-0.600153	1.15275
802.235	-35383.1	-11557.8	15.1028	-0.230739	-0.559437	1.19701
802.252	-35383	-11557.6	15.0996	-0.229937	-0.518496	1.2351
802.269	-35382.9	-11557.4	15.0963	-0.229711	-0.477089	1.26722
802.286	-35382.7	-11557.2	15.0929	-0.229838	-0.435096	1.29403
802.303	-35382.6	-11557	15.0894	-0.230025	-0.392415	1.31626
802.32	-35382.4	-11556.7	15.0859	-0.230077	-0.349368	1.3346
802.337	-35382.3	-11556.5	15.0825	-0.23004	-0.307284	1.34971
802.354	-35382.1	-11556.3	15.0792	-0.229991	-0.267631	1.36222
802.371	-35382	-11556.1	15.076	-0.229979	-0.23134	1.37266
802.388	-35381.8	-11555.9	15.0727	-0.229989	-0.198252	1.3814
802.405	-35381.7	-11555.7	15.0688	-0.230003	-0.16808	1.38875
802.422	-35381.5	-11555.5	15.0644	-0.230008	-0.1408	1.39506
802.439	-35381.4	-11555.3	15.0597	-0.230005	-0.116842	1.40069
802.456	-35381.3	-11555.1	15.055	-0.229997	-0.0966716	1.406
802.473	-35381.1	-11554.8	15.0505	-0.229989	-0.0802564	1.41122
802.49	-35381	-11554.6	15.046	-0.229991	-0.0668317	1.41638
802.507	-35380.8	-11554.4	15.0414	-0.230011	-0.0555801	1.42149
802.524	-35380.7	-11554.2	15.0367	-0.230036	-0.0458939	1.42671
802.541	-35380.5	-11554	15.0322	-0.23003	-0.0374304	1.4324
802.558	-35380.4	-11553.8	15.0282	-0.229955	-0.0298786	1.43892
802.575	-35380.2	-11553.6	15.0247	-0.229864	-0.023334	1.44636
802.592	-35380.1	-11553.4	15.0215	-0.229898	-0.01833	1.45455
802.609	-35380	-11553.2	15.0182	-0.230189	-0.0153811	1.46331
802.626	-35379.8	-11553	15.0148	-0.23052	-0.0141734	1.4729
802.643	-35379.7	-11552.7	15.0114	-0.230347	-0.0136261	1.48396
802.66	-35379.5	-11552.5	15.0081	-0.229206	-0.0126921	1.49713
802.677	-35379.4	-11552.3	15.0048	-0.228027	-0.0113081	1.5123
802.694	-35379.2	-11552.1	15.0013	-0.228846	-0.0101917	1.52883
802.711	-35379.1	-11551.9	14.9974	-0.233539	-0.0100363	1.54625
802.728	-35378.9	-11551.7	14.993	-0.241564	-0.0109633	1.56678
802.745	-35378.8	-11551.5	14.9882	-0.250738	-0.0127057	1.59447
802.762	-35378.7	-11551.3	14.983	-0.259745	-0.015026	1.63318
802.779	-35378.5	-11551.1	14.9775	-0.276331	-0.0180625	1.68451
802.796	-35378.4	-11550.8	14.9715	-0.31351	-0.0221717	1.74877
802.813	-35378.2	-11550.6	14.9649	-0.382697	-0.0277165	1.82649
802.83	-35378.1	-11550.4	14.9574	-0.481533	-0.0350914	1.92038
802.847	-35377.9	-11550.2	14.9484	-0.600847	-0.0447065	2.03421
802.864	-35377.8	-11550	14.9376	-0.732955	-0.0568938	2.17074
802.881	-35377.6	-11549.8	14.9244	-0.880716	-0.0714509	2.32595
802.898	-35377.5	-11549.6	14.9087	-1.05141	-0.0879509	2.49297
802.915	-35377.4	-11549.4	14.89	-1.24929	-0.106074	2.66555
802.932	-35377.2	-11549.2	14.8679	-1.46133	-0.126116	2.84124
802.949	-35377.1	-11549	14.8417	-1.66839	-0.148591	3.01892
802.966	-35376.9	-11548.8	14.8111	-1.85506	-0.173825	3.19678
802.983	-35376.8	-11548.6	14.7768	-2.02403	-0.201242	3.3697
803	-35376.6	-11548.4	14.74	-2.18333	-0.23	3.53159
803.017	-35376.5	-11548.1	14.7014	-2.33843	-0.259479	3.67778
803.034	-35376.4	-11547.9	14.6607	-2.48439	-0.289956	3.80922
803.051	-35376.2	-11547.7	14.6174	-2.61368	-0.321931	3.92827
803.068	-35376.1	-11547.5	14.5712	-2.72151	-0.355732	4.03663
803.085	-35375.9	-11547.3	14.5231	-2.8123	-0.391107	4.13371
803.102	-35375.8	-11547.1	14.4743	-2.89241	-0.427687	4.21845
803.119	-35375.7	-11546.9	14.4253	-2.9662	-0.464867	4.29058
803.136	-35375.5	-11546.7	14.3756	-3.03251	-0.501389	4.35211
803.153	-35375.4	-11546.5	14.3241	-3.08922	-0.535881	4.40543
803.17	-35375.3	-11546.3	14.2703	-3.13555	-0.56786	4.45248
803.187	-35375.1	-11546.1	14.2154	-3.17402	-0.598952	4.49417
803.204	-35375	-11545.9	14.1605	-3.20762	-0.631087	4.53122
803.221	-35374.9	-11545.7	14.1063	-3.23879	-0.665338	4.56456
803.238	-35374.7	-11545.5	14.0521	-3.26883	-0.701049	4.59548
803.255	-35374.6	-11545.3	13.997	-3.29892	-0.737363	4.62528
803.272	-35374.5	-11545.1	13.9408	-3.32988	-0.773972	4.65489
803.289	-35374.3	-11544.9	13.8837	-3.36193	-0.811521	4.68449
803.306	-35374.2	-11544.7	13.8264	-3.39524	-0.850741	4.71421
803.323	-35374.1	-11544.5	13.769	-3.42949	-0.891879	4.7438
803.34	-35373.9	-11544.3	13.7111	-3.46368	-0.934473	4.77251
803.357	-35373.8	-11544.1	13.6523	-3.49674	-0.978	4.79955
803.374	-35373.7	-11543.9	13.5926	-3.52747	-1.02172	4.82435
803.391	-35373.6	-11543.8	13.5322	-3.55442	-1.06463	4.84662
803.408	-35373.4	-11543.6	13.4713	-3.5762	-1.10574	4.86611
803.425	-35373.3	-11543.4	13.4102	-3.59269	-1.14523	4.8827
803.442	-35373.2	-11543.2	13.3489	-3.60515	-1.18451	4.89645
803.459	-35373.1	-11543	13.2875	-3.61488	-1.22496	4.90744
803.476	-35372.9	-11542.8	13.2263	-3.62255	-1.26639	4.91597
803.493	-35372.8	-11542.6	13.1651	-3.62823	-1.30715	4.92256
803.51	-35372.7	-11542.4	13.1042	-3.632	-1.3456	4.92771
803.527	-35372.6	-11542.2	13.0432	-3.63435	-1.38137	4.93144
803.544	-35372.5	-11542	12.9818	-3.63606	-1.41512	4.93337
803.561	-35372.3	-11541.9	12.9198	-3.63783	-1.44743	4.93314
803.578	-35372.2	-11541.7	12.8573	-3.63895	-1.47798	4.93059
803.595	-35372.1	-11541.5	12.7949	-3.63772	-1.50581	4.92566
803.612	-35372	-11541.3	12.7332	-3.63263	-1.52996	4.91829
803.629	-35371.9	-11541.1	12.6721	-3.62392	-1.54963	4.90833
803.646	-35371.8	-11540.9	12.611	-3.61282	-1.5641	4.89558
803.663	-35371.7	-11540.7	12.5498	-3.60049	-1.57275	4.87994
803.68	-35371.6	-11540.6	12.4884	-3.58718	-1.57585	4.86211
803.697	-35371.4	-11540.4	12.4274	-3.57269	-1.57409	4.84323
803.714	-35371.3	-11540.2	12.3669	-3.55702	-1.56823	4.82432
803.731	-35371.2	-11540	12.307	-3.54149	-1.5592	4.80573
803.748	-35371.1	-11539.8	12.2471	-3.52803	-1.54807	4.78752
803.765	-35371	-11539.7	12.187	-3.51809	-1.53591	4.76978
803.782	-35370.9	-11539.5	12.1268	-3.51064	-1.52405	4.75287
803.799	-35370.8	-11539.3	12.0668	-3.50376	-1.51385	4.73725
803.816	-35370.7	-11539.1	12.0074	-3.49584	-1.50648	4.72324
803.833	-35370.6	-11538.9	11.9484	-3.48672	-1.50196	4.71044
803.85	-35370.5	-11538.8	11.89	-3.47667	-1.5	4.69826
803.867	-35370.4	-11538.6	11.832	-3.46591	-1.50019	4.68621
803.884	-35370.3	-11538.4	11.7743	-3.45454	-1.50166	4.67432
803.901	-35370.2	-11538.2	11.7166	-3.44262	-1.50343	4.66273
803.918	-35370.1	-11538.1	11.6589	-3.43024	-1.50461	4.65145
803.935	-35370	-11537.9	11.6011	-3.41768	-1.50464	4.6401
803.952	-35369.9	-11537.7	11.5432	-3.40521	-1.50304	4.62818
803.969	-35369.8	-11537.6	11.4853	-3.39279	-1.49938	4.61515
803.986	-35369.7	-11537.4	11.4274	-3.37936	-1.49343	4.60026
804.003	-35369.7	-11537.2	11.3699	-3.36368	-1.48499	4.58274
804.02	-35369.6	-11537	11.3127	-3.34442	-1.47382	4.56195
804.037	-35369.5	-11536.9	11.2561	-3.31994	-1.45968	4.53758
804.054	-35369.4	-11536.7	11.2003	-3.28859	-1.44226	4.50933
804.071	-35369.3	-11536.5	11.1453	-3.24971	-1.42156	4.47665
804.088	-35369.2	-11536.4	11.0911	-3.20465	-1.39802	4.43841
804.105	-35369.1	-11536.2	11.0377	-3.155	-1.3722	4.3934
804.122	-35369	-11536	10.9849	-3.10071	-1.3446	4.34102
804.139	-35368.9	-11535.9	10.933	-3.03886	-1.31575	4.28162
804.156	-35368.9	-11535.7	10.8822	-2.96635	-1.28618	4.21563
804.173	-35368.8	-11535.5	10.8326	-2.88249	-1.25672	4.14249
804.19	-35368.7	-11535.4	10.7844	-2.79023	-1.22866	4.06015
804.207	-35368.6	-11535.2	10.7376	-2.69268	-1.20329	3.96646
804.224	-35368.5	-11535.1	10.6923	-2.58916	-1.18124	3.86066
804.241	-35368.4	-11534.9	10.6488	-2.47417	-1.16225	3.74367
804.258	-35368.4	-11534.7	10.6075	-2.34209	-1.14604	3.61651
804.275	-35368.3	-11534.6	10.5686	-2.19232	-1.13278	3.4795
804.292	-35368.2	-11534.4	10.5326	-2.02961	-1.12311	3.33224
804.309	-35368.1	-11534.3	10.4996	-1.85888	-1.11766	3.1744
804.326	-35368	-11534.1	10.47	-1.68242	-1.1159	3.0083
804.343	-35368	-11533.9	10.4434	-1.50013	-1.11627	2.83875
804.36	-35367.9	-11533.8	10.4198	-1.31213	-1.11723	2.67052
804.377	-35367.8	-11533.6	10.3992	-1.12349	-1.11821	2.50718
804.394	-35367.7	-11533.5	10.3819	-0.943239	-1.11945	2.35126
804.411	-35367.7	-11533.3	10.3681	-0.780088	-1.12115	2.2053
804.428	-35367.6	-11533.1	10.3574	-0.637503	-1.1228	2.07197
804.445	-35367.5	-11533	10.3489	-0.515382	-1.12347	1.95402
804.462	-35367.4	-11532.8	10.3418	-0.413484	-1.12226	1.85393
804.479	-35367.4	-11532.7	10.336	-0.330852	-1.11915	1.77137
804.496	-35367.3	-11532.5	10.331	-0.266114	-1.11458	1.70436
804.513	-35367.2	-11532.3	10.3269	-0.217716	-1.10888	1.65092
804.53	-35367.1	-11532.2	10.3235	-0.182636	-1.10164	1.60926
804.547	-35367.1	-11532	10.3205	-0.157125	-1.09201	1.57765
804.564	-35367	-11531.9	10.3178	-0.137695	-1.0793	1.55435
804.581	-35366.9	-11531.7	10.3154	-0.122678	-1.06365	1.5375
804.598	-35366.8	-11531.5	10.3135	-0.111166	-1.04559	1.5252
804.615	-35366.8	-11531.4	10.3121	-0.102301	-1.0257	1.51571
804.632	-35366.7	-11531.2	10.311	-0.0954988	-1.00497	1.50828
804.649	-35366.6	-11531.1	10.3101	-0.0902691	-0.984505	1.50248
804.666	-35366.5	-11530.9	10.309	-0.0861517	-0.965241	1.49791
804.683	-35366.5	-11530.7	10.3078	-0.082823	-0.947168	1.49428
804.7	-35366.4	-11530.6	10.3067	-0.08	-0.93	1.49129
804.717	-35366.3	-11530.4	10.3055	-0.0774552	-0.913633	1.4887
804.734	-35366.3	-11530.3	10.3044	-0.0751817	-0.898695	1.48648
804.751	-35366.2	-11530.1	10.3033	-0.0732281	-0.885996	1.48465
804.768	-35366.1	-11529.9	10.3021	-0.0716509	-0.875912	1.48321
804.785	-35366.1	-11529.8	10.301	-0.0705333	-0.867366	1.48214
804.802	-35366	-11529.6	10.2999	-0.0699643	-0.858977	1.48141
804.819	-35365.9	-11529.5	10.2987	-0.0699184	-0.849865	1.48097
804.836	-35365.8	-11529.3	10.2976	-0.0700477	-0.84057	1.48066
804.853	-35365.8	-11529.1	10.2965	-0.0699482	-0.831877	1.48032
804.87	-35365.7	-11529	10.2954	-0.0693124	-0.824098	1.47954
804.887	-35365.6	-11528.8	10.2943	-0.0680631	-0.816417	1.47728
804.904	-35365.6	-11528.7	10.293	-0.0661495	-0.807856	1.47242
804.921	-35365.5	-11528.5	10.2915	-0.0625101	-0.797731	1.46389
804.938	-35365.4	-11528.3	10.2903	-0.0540403	-0.785965	1.45065
804.955	-35365.4	-11528.2	10.29	-0.0374066	-0.772554	1.43167
804.972	-35365.3	-11528	10.2908	-0.0107294	-0.757845	1.40597
804.989	-35365.2	-11527.9	10.2923	0.0253672	-0.742788	1.37257
805.006	-35365.2	-11527.7	10.2939	0.0700247	-0.728377	1.33053
805.023	-35365.1	-11527.5	10.2957	0.123072	-0.714882	1.27975
805.04	-35365	-11527.4	10.2981	0.18535	-0.701504	1.22142
805.057	-35365	-11527.2	10.3016	0.257717	-0.68739	1.15682
805.074	-35364.9	-11527.1	10.3064	0.338793	-0.672796	1.08733
805.091	-35364.8	-11526.9	10.3127	0.42437	-0.659372	1.01442
805.108	-35364.7	-11526.7	10.3205	0.510126	-0.648806	0.939592
805.125	-35364.7	-11526.6	10.3299	0.593452	-0.641354	0.864588
805.142	-35364.6	-11526.4	10.3409	0.673586	-0.635733	0.791405
805.159	-35364.6	-11526.2	10.3536	0.749835	-0.630648	0.722019
805.176	-35364.5	-11526.1	10.3679	0.821053	-0.62615	0.657643
805.193	-35364.4	-11525.9	10.3834	0.885677	-0.623543	0.598778
805.21	-35364.3	-11525.7	10.3996	0.942201	-0.624097	0.545883
805.227	-35364.3	-11525.6	10.4165	0.99034	-0.627897	0.499127
805.244	-35364.2	-11525.4	10.4338	1.03077	-0.634081	0.458451
805.261	-35364.1	-11525.3	10.4515	1.06422	-0.641795	0.423759
805.278	-35364.1	-11525.1	10.4695	1.09164	-0.650597	0.394582
805.295	-35364	-11524.9	10.4879	1.11415	-0.660321	0.370199
805.312	-35364	-11524.8	10.5066	1.13282	-0.670815	0.34989
805.329	-35363.9	-11524.6	10.5257	1.14826	-0.681992	0.332993
805.346	-35363.8	-11524.4	10.5453	1.16078	-0.693801	0.318886
805.363	-35363.7	-11524.3	10.5654	1.17074	-0.706165	0.306962
805.38	-35363.7	-11524.1	10.5858	1.17875	-0.718772	0.296771
805.397	-35363.6	-11523.9	10.6064	1.18554	-0.731193	0.287938
805.414	-35363.6	-11523.8	10.6268	1.19177	-0.743057	0.280107
805.431	-35363.5	-11523.6	10.6472	1.19755	-0.754391	0.273035
805.448	-35363.4	-11523.4	10.6676	1.20276	-0.765386	0.266532
805.465	-35363.4	-11523.3	10.688	1.20737	-0.776175	0.26041
805.482	-35363.3	-11523.1	10.7085	1.21174	-0.786538	0.254516
805.499	-35363.2	-11522.9	10.7288	1.21638	-0.796133	0.248708
805.516	-35363.2	-11522.7	10.749	1.22166	-0.804721	0.242827
805.533	-35363.1	-11522.6	10.7693	1.22742	-0.812546	0.23663
805.55	-35363	-11522.4	10.79	1.23333	-0.82	0.229847
805.567	-35363	-11522.2	10.8113	1.23925	-0.827336	0.222245
805.584	-35362.9	-11522	10.833	1.24582	-0.834256	0.21372
805.601	-35362.8	-11521.9	10.8546	1.25386	-0.840326	0.204205
805.618	-35362.8	-11521.7	10.876	1.26393	-0.845307	0.19365
805.635	-35362.7	-11521.5	10.8974	1.27559	-0.849625	0.18207
805.652	-35362.6	-11521.4	10.9193	1.28817	-0.853842	0.169494
805.669	-35362.6	-11521.2	10.9418	1.30124	-0.858335	0.15605
805.686	-35362.5	-11521	10.9646	1.31487	-0.862949	0.14216
805.703	-35362.4	-11520.8	10.9873	1.32927	-0.86744	0.128294
805.72	-35362.4	-11520.7	11.0098	1.34433	-0.871741	0.114836
805.737	-35362.3	-11520.5	11.0324	1.35924	-0.876209	0.101959
805.754	-35362.3	-11520.3	11.0555	1.37313	-0.881264	0.089806
805.771	-35362.2	-11520.1	11.0792	1.38544	-0.887239	0.0785508
805.788	-35362.1	-11519.9	11.1031	1.39634	-0.894294	0.0684265
805.805	-35362.1	-11519.8	11.127	1.4061	-0.902567	0.0596713
805.822	-35362	-11519.6	11.1506	1.41483	-0.912083	0.0523252
805.839	-35361.9	-11519.4	11.1744	1.42242	-0.92267	0.0460871
805.856	-35361.9	-11519.2	11.1986	1.42875	-0.934141	0.0406251
805.873	-35361.8	-11519.1	11.2234	1.43385	-0.946626	0.0357629
805.89	-35361.7	-11518.9	11.2485	1.43795	-0.960713	0.0315538
805.907	-35361.7	-11518.7	11.2737	1.44131	-0.977012	0.028066
805.924	-35361.6	-11518.5	11.2986	1.44403	-0.995557	0.0252497
805.941	-35361.6	-11518.3	11.3235	1.44598	-1.01565	0.0229065
805.958	-35361.5	-11518.1	11.3484	1.44705	-1.03657	0.0208363
805.975	-35361.4	-11518	11.3733	1.44729	-1.05791	0.0190484
805.992	-35361.4	-11517.8	11.3983	1.44695	-1.07965	0.0177779
806.009	-35361.3	-11517.6	11.4232	1.44628	-1.10175	0.0172584
806.026	-35361.3	-11517.4	11.4482	1.44535	-1.12422	0.0174701
806.043	-35361.2	-11517.2	11.4731	1.44402	-1.14711	0.0181582
806.06	-35361.1	-11517	11.498	1.4422	-1.17044	0.0190696
806.077	-35361.1	-11516.9	11.5229	1.43995	-1.19416	0.0201107
806.094	-35361	-11516.7	11.5478	1.43752	-1.21816	0.0213153
806.111	-35361	-11516.5	11.5729	1.43513	-1.24233	0.0227125
806.128	-35360.9	-11516.3	11.598	1.43285	-1.2669	0.0242303
806.145	-35360.8	-11516.1	11.6228	1.43064	-1.2923	0.0257279
806.162	-35360.8	-11515.9	11.6471	1.42846	-1.31891	0.0270725
806.179	-35360.7	-11515.7	11.6709	1.42624	-1.34631	0.0282259
806.196	-35360.6	-11515.5	11.6945	1.42391	-1.37366	0.0292049
806.213	-35360.6	-11515.3	11.718	1.42141	-1.40016	0.0300309
806.23	-35360.5	-11515.1	11.7417	1.41898	-1.42542	0.0307595
806.247	-35360.5	-11515	11.7657	1.41695	-1.44928	0.0314633
806.264	-35360.4	-11514.8	11.7903	1.41562	-1.47166	0.0322035
806.281	-35360.4	-11514.6	11.8153	1.41465	-1.49305	0.0329621
806.298	-35360.3	-11514.4	11.8404	1.41351	-1.51417	0.0336882
806.315	-35360.2	-11514.2	11.8654	1.41172	-1.53561	0.0343515
806.332	-35360.2	-11514	11.8902	1.40939	-1.55727	0.0350416
806.349	-35360.1	-11513.8	11.9152	1.40682	-1.57875	0.0358901
806.366	-35360.1	-11513.6	11.9403	1.40429	-1.59995	0.03698
806.383	-35360	-11513.4	11.9653	1.40197	-1.62206	0.0381615
806.4	-35360	-11513.2	11.99	1.4	-1.64667	0.0392157
806.417	-35359.9	-11513	12.0141	1.39849	-1.67475	0.0399555
806.434	-35359.9	-11512.8	12.0378	1.3974	-1.70489	0.0403228
806.451	-35359.8	-11512.6	12.0614	1.39663	-1.73507	0.0402917
806.468	-35359.7	-11512.4	12.0851	1.39616	-1.76402	0.0398545
806.485	-35359.7	-11512.2	12.109	1.39615	-1.79299	0.0390643
806.502	-35359.6	-11512	12.1328	1.39678	-1.82377	0.0379869
806.519	-35359.6	-11511.8	12.1566	1.39804	-1.85727	0.036737
806.536	-35359.5	-11511.6	12.1804	1.39936	-1.89195	0.0355668
806.553	-35359.5	-11511.4	12.2042	1.40005	-1.92584	0.0347527
806.57	-35359.4	-11511.2	12.228	1.39965	-1.95786	0.0345271
806.587	-35359.4	-11511	12.2518	1.39828	-1.9891	0.0350182
806.604	-35359.3	-11510.8	12.2756	1.39609	-2.02095	0.036339
806.621	-35359.3	-11510.6	12.2994	1.3932	-2.05399	0.0385806
806.638	-35359.2	-11510.4	12.3232	1.38962	-2.08717	0.0417905
806.655	-35359.2	-11510.2	12.347	1.38533	-2.11925	0.0460097
806.672	-35359.1	-11510	12.3709	1.38027	-2.14928	0.0511673
806.689	-35359.1	-11509.8	12.3947	1.37435	-2.1769	0.0570005
806.706	-35359	-11509.6	12.4183	1.36745	-2.20178	0.0632288
806.723	-35359	-11509.4	12.4416	1.35973	-2.22371	0.0696669
806.74	-35358.9	-11509.2	12.4649	1.35173	-2.24266	0.0762682
806.757	-35358.9	-11509	12.4883	1.344	-2.25863	0.0829947
806.774	-35358.9	-11508.8	12.512	1.33688	-2.27165	0.0896609
806.791	-35358.8	-11508.6	12.5359	1.3303	-2.28188	0.0958646
806.808	-35358.8	-11508.4	12.5599	1.32422	-2.28949	0.101192
806.825	-35358.7	-11508.1	12.5839	1.31886	-2.29484	0.105442
806.842	-35358.7	-11507.9	12.6076	1.31477	-2.29852	0.108684
806.859	-35358.7	-11507.7	12.6309	1.31254	-2.30113	0.111004
806.876	-35358.6	-11507.5	12.6536	1.31212	-2.30288	0.112482
806.893	-35358.6	-11507.3	12.6761	1.31282	-2.30351	0.113196
806.91	-35358.5	-11507.1	12.6986	1.31394	-2.30275	0.113224
806.927	-35358.5	-11506.9	12.7213	1.3151	-2.30074	0.112666
806.944	-35358.4	-11506.7	12.744	1.31623	-2.29794	0.111641
806.961	-35358.4	-11506.5	12.7666	1.31727	-2.29478	0.110263
806.978	-35358.4	-11506.2	12.7891	1.3183	-2.29099	0.108561
806.995	-35358.3	-11506	12.8118	1.3195	-2.28571	0.106491
807.012	-35358.3	-11505.8	12.8351	1.32105	-2.27815	0.104003
807.029	-35358.3	-11505.6	12.8589	1.3231	-2.26835	0.100957
807.046	-35358.2	-11505.4	12.8829	1.32575	-2.25691	0.0971528
807.063	-35358.2	-11505.2	12.9069	1.32913	-2.24444	0.0924216
807.08	-35358.2	-11505	12.9307	1.33337	-2.2311	0.0869107
807.097	-35358.1	-11504.7	12.9544	1.33861	-2.21683	0.0809517
807.114	-35358.1	-11504.5	12.978	1.34493	-2.20161	0.0748459
807.131	-35358.1	-11504.3	13.0017	1.3519	-2.18571	0.0686216
807.148	-35358	-11504.1	13.0257	1.35883	-2.16952	0.0621719
807.165	-35358	-11503.8	13.0502	1.36513	-2.1535	0.055456
807.182	-35358	-11503.6	13.0745	1.37078	-2.13832	0.0488916
807.199	-35357.9	-11503.4	13.0974	1.37606	-2.12478	0.0430881
807.216	-35357.9	-11503.2	13.1183	1.38115	-2.11335	0.0384659
807.233	-35357.9	-11503	13.1389	1.38584	-2.10269	0.0343606
807.25	-35357.8	-11502.8	13.1618	1.3898	-2.09078	0.0297235
807.267	-35357.8	-11502.5	13.1889	1.39296	-2.07656	0.0239456
807.284	-35357.8	-11502.3	13.2167	1.39667	-2.06333	0.0185185
807.301	-35357.8	-11502.1	13.2415	1.40194	-2.05465	0.0148841
807.318	-35357.7	-11501.9	13.2647	1.4069	-2.04979	0.01178
807.335	-35357.7	-11501.6	13.2879	1.41008	-2.04676	0.00791433
807.352	-35357.7	-11501.4	13.3114	1.4136	-2.04305	0.00416361
807.369	-35357.7	-11501.2	13.3351	1.41908	-2.03682	0.00134342
807.386	-35357.6	-11500.9	13.3596	1.42372	-2.02906	-0.00145909
807.403	-35357.6	-11500.7	13.3854	1.42548	-2.02017	-0.00493229
807.42	-35357.6	-11500.5	13.4111	1.42709	-2.00729	-0.00811075
807.437	-35357.6	-11500.3	13.4361	1.43051	-1.98991	-0.0103357
807.454	-35357.5	-11500	13.4612	1.4338	-1.97437	-0.0123692
807.471	-35357.5	-11499.8	13.4871	1.43558	-1.96276	-0.0147126
807.488	-35357.5	-11499.6	13.5126	1.43707	-1.94447	-0.016753
807.505	-35357.5	-11499.4	13.5368	1.43899	-1.91409	-0.0180186
807.522	-35357.4	-11499.2	13.5601	1.44022	-1.88027	-0.0186508
807.539	-35357.4	-11498.9	13.5831	1.44023	-1.84786	-0.0187688
807.556	-35357.4	-11498.7	13.6073	1.43994	-1.8122	-0.0183271
807.573	-35357.4	-11498.4	13.633	1.43992	-1.77112	-0.0172998
807.59	-35357.4	-11498.2	13.6592	1.44005	-1.72822	-0.0157288
807.607	-35357.3	-11498	13.685	1.44009	-1.68442	-0.0139373
807.624	-35357.3	-11497.8	13.7104	1.43987	-1.63588	-0.0126401
807.641	-35357.3	-11497.5	13.7355	1.43969	-1.5822	-0.0120947
807.658	-35357.3	-11497.3	13.76	1.44052	-1.52773	-0.0119557
807.675	-35357.3	-11497	13.784	1.44236	-1.47336	-0.0123636
807.692	-35357.3	-11496.8	13.8081	1.44404	-1.41545	-0.0140858
807.709	-35357.2	-11496.6	13.8322	1.44558	-1.35466	-0.0170221
807.726	-35357.2	-11496.4	13.8556	1.44834	-1.29633	-0.020138
807.743	-35357.2	-11496.1	13.8787	1.45194	-1.23896	-0.0233168
807.76	-35357.2	-11495.9	13.9032	1.4544	-1.1749	-0.027292
807.777	-35357.2	-11495.6	13.9292	1.45586	-1.10504	-0.0319118
807.794	-35357.1	-11495.4	13.9554	1.45835	-1.03781	-0.0362256
807.811	-35357.1	-11495.2	13.9811	1.46202	-0.973338	-0.0400644
807.828	-35357.1	-11494.9	14.0062	1.46556	-0.905256	-0.0438727
807.845	-35357.1	-11494.7	14.0311	1.46881	-0.830994	-0.0477038
807.862	-35357.1	-11494.4	14.0565	1.47231	-0.750893	-0.0513404
807.879	-35357.1	-11494.2	14.0824	1.47578	-0.667734	-0.0546528
807.896	-35357.1	-11494	14.1083	1.47839	-0.585761	-0.0575962
807.913	-35357	-11493.7	14.134	1.47983	-0.507636	-0.060349
807.93	-35357	-11493.5	14.1594	1.48015	-0.434765	-0.0631659
807.947	-35357	-11493.3	14.1843	1.48	-0.365899	-0.0658708
807.964	-35357	-11493	14.2083	1.48018	-0.298628	-0.0681539
807.981	-35357	-11492.7	14.2323	1.48012	-0.231791	-0.0703704
807.998	-35357	-11492.5	14.2577	1.47885	-0.165668	-0.0731587
808.015	-35357	-11492.3	14.2837	1.47689	-0.106178	-0.0768412
808.032	-35356.9	-11492.1	14.3088	1.4752	-0.0599199	-0.0817759
808.049	-35356.9	-11491.8	14.3337	1.47355	-0.0238688	-0.0892842
