# Supplementary material for: Extraction of driving behavior primitives considering driver expectation and vehicle dynamics
Source: PLoS One. 2025 Dec 31;20(12):e0340123. doi: 10.1371/journal.pone.0340123 (PMC12755792; doi:10.1371/journal.pone.0340123)
Supplement: S2 File — The dataset utilized in this study is organized into two main folders, categorizing driving scenarios into straight driving and turning maneuvers. These folders contain the raw, unprocessed behavioral data. For a detailed description of the variables and format within the.xlsx files, please refer to the accompanying readme.txt file. (ZIP) [file pone.0340123.s002.zip › DataSetForPimitiveExaction-2/turning/g10_w_7.xlsx]

## Sheet: Sheet1
821.632	-35341	-11281.5	14.0588	1.21995	-0.20934	0.0642887
821.649	-35341	-11281.2	14.0792	1.22038	-0.221108	0.064366
821.666	-35341	-11281	14.0997	1.22022	-0.234448	0.0651511
821.683	-35341	-11280.7	14.12	1.22	-0.25	0.0664488
821.7	-35341	-11280.5	14.1402	1.22009	-0.268088	0.0680846
821.717	-35341	-11280.3	14.1605	1.22023	-0.287781	0.0699657
821.734	-35340.9	-11280	14.1812	1.21997	-0.307834	0.0720197
821.751	-35340.9	-11279.8	14.2025	1.21904	-0.327485	0.0741829
821.768	-35340.9	-11279.5	14.2242	1.21776	-0.347592	0.0764198
821.785	-35340.9	-11279.3	14.2459	1.21654	-0.369351	0.0787011
821.802	-35340.9	-11279.1	14.2674	1.21559	-0.393406	0.0809888
821.819	-35340.9	-11278.8	14.2889	1.21456	-0.418846	0.0832199
821.836	-35340.9	-11278.6	14.3105	1.213	-0.44449	0.0853273
821.853	-35340.8	-11278.3	14.3322	1.21075	-0.469788	0.0872729
821.87	-35340.8	-11278.1	14.3538	1.2083	-0.495702	0.0890881
821.887	-35340.8	-11277.8	14.3749	1.20625	-0.523403	0.090814
821.904	-35340.8	-11277.6	14.3955	1.2049	-0.553106	0.092449
821.921	-35340.8	-11277.4	14.4157	1.20396	-0.583079	0.0939049
821.938	-35340.8	-11277.1	14.436	1.20305	-0.611369	0.095084
821.955	-35340.8	-11276.9	14.4563	1.20197	-0.636831	0.0959554
821.972	-35340.7	-11276.6	14.4768	1.20078	-0.659716	0.0966039
821.989	-35340.7	-11276.4	14.4972	1.19958	-0.680407	0.0971246
822.006	-35340.7	-11276.1	14.5176	1.19841	-0.698993	0.0975648
822.023	-35340.7	-11275.9	14.538	1.19729	-0.715133	0.0979013
822.04	-35340.7	-11275.6	14.5584	1.19624	-0.72846	0.0981059
822.057	-35340.7	-11275.4	14.5788	1.19519	-0.738904	0.0981707
822.074	-35340.7	-11275.1	14.5992	1.19404	-0.746768	0.0981129
822.091	-35340.7	-11274.9	14.6196	1.19265	-0.752388	0.0979504
822.108	-35340.6	-11274.6	14.64	1.1912	-0.756236	0.0976706
822.125	-35340.6	-11274.4	14.6604	1.19019	-0.758941	0.0972279
822.142	-35340.6	-11274.1	14.6808	1.19008	-0.76111	0.0965744
822.159	-35340.6	-11273.9	14.7012	1.19096	-0.76278	0.0956419
822.176	-35340.6	-11273.6	14.7216	1.19255	-0.76346	0.0943434
822.193	-35340.6	-11273.4	14.742	1.19454	-0.762705	0.0925992
822.21	-35340.6	-11273.1	14.7624	1.19676	-0.76109	0.0904507
822.227	-35340.6	-11272.9	14.7828	1.19914	-0.759997	0.0880357
822.244	-35340.6	-11272.6	14.8032	1.2016	-0.760752	0.0854899
822.261	-35340.5	-11272.4	14.8236	1.20399	-0.763663	0.0828925
822.278	-35340.5	-11272.1	14.844	1.20612	-0.768344	0.0802841
822.295	-35340.5	-11271.9	14.8644	1.2078	-0.774433	0.077715
822.312	-35340.5	-11271.6	14.8848	1.20902	-0.781911	0.0753382
822.329	-35340.5	-11271.4	14.9052	1.20985	-0.790957	0.0733666
822.346	-35340.5	-11271.1	14.9256	1.21035	-0.801715	0.0719888
822.363	-35340.5	-11270.9	14.946	1.21048	-0.814012	0.0711847
822.38	-35340.5	-11270.6	14.9664	1.21012	-0.827516	0.0708311
822.397	-35340.5	-11270.4	14.9868	1.20922	-0.841889	0.0708178
822.414	-35340.5	-11270.1	15.0072	1.208	-0.856726	0.0711301
822.431	-35340.5	-11269.8	15.0276	1.20679	-0.871601	0.0717932
822.448	-35340.5	-11269.6	15.048	1.20584	-0.886187	0.0728025
822.465	-35340.4	-11269.3	15.0684	1.20487	-0.900749	0.0739843
822.482	-35340.4	-11269.1	15.0888	1.20344	-0.91576	0.0751044
822.499	-35340.4	-11268.8	15.1092	1.20125	-0.931531	0.0759809
822.516	-35340.4	-11268.6	15.1296	1.19876	-0.947614	0.0766801
822.533	-35340.4	-11268.3	15.15	1.19667	-0.963333	0.077342
822.55	-35340.4	-11268.1	15.1704	1.19542	-0.978235	0.0780721
822.567	-35340.4	-11267.8	15.1908	1.19452	-0.992756	0.0788351
822.584	-35340.4	-11267.5	15.2112	1.19323	-1.00756	0.0795611
822.601	-35340.4	-11267.3	15.2315	1.1911	-1.02309	0.0802215
822.618	-35340.4	-11267	15.2519	1.18861	-1.03911	0.0809272
822.635	-35340.4	-11266.8	15.2724	1.18645	-1.05522	0.0818183
822.652	-35340.4	-11266.5	15.293	1.18506	-1.07134	0.0829482
822.669	-35340.4	-11266.2	15.3135	1.18411	-1.08822	0.0841262
822.686	-35340.4	-11266	15.3335	1.18314	-1.10677	0.0851189
822.703	-35340.4	-11265.7	15.3529	1.18193	-1.12742	0.0857617
822.72	-35340.4	-11265.5	15.3721	1.18072	-1.14945	0.0860544
822.737	-35340.4	-11265.2	15.3912	1.17984	-1.17196	0.0860203
822.754	-35340.4	-11264.9	15.4104	1.1795	-1.19444	0.0856394
822.771	-35340.4	-11264.7	15.4298	1.17965	-1.21708	0.0848046
822.788	-35340.4	-11264.4	15.449	1.1802	-1.24019	0.0833993
822.805	-35340.4	-11264.1	15.4681	1.18109	-1.26358	0.0814133
822.822	-35340.4	-11263.9	15.4873	1.18234	-1.28624	0.0790191
822.839	-35340.4	-11263.6	15.507	1.18394	-1.3071	0.076405
822.856	-35340.4	-11263.4	15.5272	1.18593	-1.32585	0.0736361
822.873	-35340.4	-11263.1	15.5478	1.18835	-1.34331	0.0705956
822.89	-35340.4	-11262.8	15.5686	1.19125	-1.36035	0.0671579
822.907	-35340.4	-11262.6	15.5894	1.19457	-1.37706	0.0633937
822.924	-35340.4	-11262.3	15.6097	1.19811	-1.39259	0.059621
822.941	-35340.4	-11262	15.6289	1.20166	-1.40603	0.0561558
822.958	-35340.4	-11261.8	15.6474	1.20511	-1.41788	0.0528425
822.975	-35340.4	-11261.5	15.6668	1.20846	-1.43015	0.049016
822.992	-35340.4	-11261.2	15.6885	1.21171	-1.44482	0.0440415
823.009	-35340.4	-11261	15.7121	1.21501	-1.46179	0.0384017
823.026	-35340.4	-11260.7	15.7356	1.21863	-1.47912	0.0335538
823.043	-35340.4	-11260.5	15.7579	1.22215	-1.49621	0.02977
823.06	-35340.4	-11260.2	15.7788	1.22462	-1.51367	0.0262372
823.077	-35340.4	-11259.9	15.7993	1.22616	-1.53092	0.0228533
823.094	-35340.4	-11259.6	15.8206	1.22771	-1.54645	0.0200461
823.111	-35340.4	-11259.3	15.8424	1.22943	-1.55942	0.0174115
823.128	-35340.4	-11259.1	15.8635	1.23096	-1.56961	0.0140437
823.145	-35340.4	-11258.8	15.884	1.23267	-1.57777	0.00995853
823.162	-35340.4	-11258.6	15.9046	1.23536	-1.58524	0.00573083
823.179	-35340.5	-11258.3	15.9253	1.23904	-1.59196	0.00118345
823.196	-35340.5	-11258	15.9451	1.24332	-1.59725	-0.00422994
823.213	-35340.5	-11257.7	15.9651	1.24855	-1.60207	-0.0104441
823.23	-35340.5	-11257.5	15.9866	1.25525	-1.60783	-0.0171615
823.247	-35340.5	-11257.2	16.0093	1.26222	-1.61279	-0.0246866
823.264	-35340.5	-11257	16.0319	1.26782	-1.61424	-0.0334356
823.281	-35340.5	-11256.7	16.0541	1.27272	-1.61344	-0.0425431
823.298	-35340.5	-11256.4	16.0758	1.27818	-1.61265	-0.0508854
823.315	-35340.5	-11256.1	16.0974	1.28292	-1.61047	-0.0589365
823.332	-35340.6	-11255.8	16.1195	1.28532	-1.60483	-0.0674762
823.349	-35340.6	-11255.6	16.142	1.28658	-1.59713	-0.0757965
823.366	-35340.6	-11255.3	16.1645	1.2884	-1.5893	-0.0829456
823.383	-35340.6	-11255	16.1867	1.29	-1.58	-0.0893246
823.4	-35340.6	-11254.7	16.2083	1.29031	-1.56759	-0.0955278
823.417	-35340.6	-11254.4	16.23	1.29	-1.55333	-0.101307
823.434	-35340.6	-11254.2	16.2522	1.28992	-1.5386	-0.106411
823.451	-35340.7	-11253.9	16.2747	1.29	-1.5223	-0.111417
823.468	-35340.7	-11253.6	16.2971	1.29002	-1.50358	-0.116894
823.485	-35340.7	-11253.3	16.3192	1.29	-1.48449	-0.122694
823.502	-35340.7	-11253.1	16.3409	1.28999	-1.46647	-0.128612
823.519	-35340.7	-11252.8	16.3626	1.29	-1.44767	-0.134719
823.536	-35340.8	-11252.5	16.3848	1.29002	-1.42626	-0.140988
823.553	-35340.8	-11252.3	16.4073	1.28999	-1.40226	-0.146987
823.57	-35340.8	-11252	16.4298	1.28992	-1.37646	-0.152301
823.587	-35340.8	-11251.7	16.4518	1.29006	-1.35071	-0.156726
823.604	-35340.8	-11251.4	16.4734	1.2903	-1.32589	-0.160198
823.621	-35340.9	-11251.1	16.4952	1.28975	-1.30059	-0.16288
823.638	-35340.9	-11250.9	16.5175	1.28806	-1.27444	-0.165089
823.655	-35340.9	-11250.6	16.5399	1.28613	-1.24966	-0.167388
823.672	-35340.9	-11250.3	16.5623	1.28446	-1.22727	-0.170447
823.689	-35340.9	-11250	16.5845	1.28266	-1.20572	-0.175059
823.706	-35341	-11249.7	16.6063	1.28081	-1.18402	-0.182114
823.723	-35341	-11249.4	16.6273	1.27979	-1.16238	-0.192613
823.74	-35341	-11249.2	16.6477	1.27983	-1.14038	-0.207243
823.757	-35341	-11248.9	16.669	1.28007	-1.11655	-0.226198
823.774	-35341	-11248.6	16.6915	1.28006	-1.09069	-0.249122
823.791	-35341.1	-11248.3	16.7137	1.27995	-1.06426	-0.275047
823.808	-35341.1	-11248	16.7352	1.27992	-1.03897	-0.303742
823.825	-35341.1	-11247.7	16.757	1.28014	-1.01656	-0.335782
823.842	-35341.1	-11247.5	16.7794	1.28024	-0.996358	-0.370756
823.859	-35341.2	-11247.2	16.8019	1.27938	-0.975155	-0.407158
823.876	-35341.2	-11246.9	16.8243	1.27753	-0.952535	-0.443728
823.893	-35341.2	-11246.6	16.8461	1.27548	-0.930613	-0.479556
823.91	-35341.3	-11246.3	16.8676	1.27381	-0.90918	-0.514818
823.927	-35341.3	-11246	16.8898	1.27293	-0.886237	-0.550505
823.944	-35341.3	-11245.8	16.9122	1.27305	-0.861907	-0.587086
823.961	-35341.3	-11245.5	16.9338	1.27417	-0.837882	-0.624627
823.978	-35341.4	-11245.2	16.9542	1.27604	-0.813927	-0.663563
823.995	-35341.4	-11244.9	16.9739	1.27818	-0.788583	-0.704663
824.012	-35341.4	-11244.6	16.9939	1.27978	-0.76155	-0.749454
824.029	-35341.4	-11244.3	17.0153	1.28003	-0.733198	-0.799777
824.046	-35341.5	-11244.1	17.038	1.27988	-0.703744	-0.856217
824.063	-35341.5	-11243.8	17.0606	1.28105	-0.67353	-0.918325
824.08	-35341.5	-11243.5	17.0828	1.28302	-0.644711	-0.983147
824.097	-35341.5	-11243.1	17.1045	1.2845	-0.619536	-1.04671
824.114	-35341.6	-11242.8	17.1261	1.28622	-0.594752	-1.10653
824.131	-35341.6	-11242.6	17.1482	1.28943	-0.565939	-1.16065
824.148	-35341.6	-11242.3	17.1707	1.29299	-0.536522	-1.20659
824.165	-35341.7	-11242	17.1931	1.29515	-0.512028	-1.24191
824.182	-35341.7	-11241.7	17.2154	1.29657	-0.49119	-1.26584
824.199	-35341.7	-11241.4	17.2372	1.29839	-0.471293	-1.27857
824.216	-35341.7	-11241.1	17.2587	1.29994	-0.454184	-1.28215
824.233	-35341.8	-11240.8	17.2802	1.30032	-0.442234	-1.27891
824.25	-35341.8	-11240.6	17.302	1.30002	-0.433783	-1.26977
824.267	-35341.8	-11240.3	17.3244	1.29985	-0.426433	-1.25555
824.284	-35341.9	-11240	17.3467	1.3	-0.42	-1.23856
824.301	-35341.9	-11239.7	17.3684	1.3003	-0.414733	-1.22125
824.318	-35341.9	-11239.4	17.39	1.3	-0.41	-1.20479
824.335	-35342	-11239.1	17.4122	1.29852	-0.405064	-1.18994
824.352	-35342	-11238.8	17.4347	1.29656	-0.399667	-1.17684
824.369	-35342	-11238.5	17.4571	1.29484	-0.394033	-1.16566
824.386	-35342	-11238.2	17.4792	1.29311	-0.389594	-1.15711
824.403	-35342.1	-11237.9	17.5009	1.29122	-0.387389	-1.15149
824.42	-35342.1	-11237.6	17.5226	1.2899	-0.386613	-1.14777
824.437	-35342.1	-11237.3	17.5448	1.2897	-0.386424	-1.14505
824.454	-35342.2	-11237	17.5673	1.29008	-0.386769	-1.14366
824.471	-35342.2	-11236.7	17.5897	1.29033	-0.387232	-1.14361
824.488	-35342.2	-11236.4	17.6119	1.28975	-0.3862	-1.14378
824.505	-35342.3	-11236.1	17.6338	1.28813	-0.382987	-1.14335
824.522	-35342.3	-11235.8	17.6549	1.28624	-0.379125	-1.14247
824.539	-35342.3	-11235.5	17.6752	1.28457	-0.375694	-1.14136
824.556	-35342.3	-11235.3	17.6964	1.28277	-0.372315	-1.14017
824.573	-35342.4	-11235	17.7188	1.28087	-0.368802	-1.13902
824.59	-35342.4	-11234.6	17.7411	1.27975	-0.365594	-1.13801
824.607	-35342.5	-11234.3	17.7627	1.27973	-0.362501	-1.13734
824.624	-35342.5	-11234	17.7844	1.28016	-0.358341	-1.13737
824.641	-35342.5	-11233.8	17.8066	1.28033	-0.353022	-1.13837
824.658	-35342.6	-11233.5	17.8294	1.2795	-0.348152	-1.14041
824.675	-35342.6	-11233.1	17.852	1.27769	-0.344658	-1.14406
824.692	-35342.6	-11232.8	17.8729	1.27585	-0.342462	-1.15054
824.709	-35342.7	-11232.5	17.8925	1.27425	-0.342195	-1.16114
824.726	-35342.7	-11232.2	17.9136	1.27242	-0.345288	-1.17709
824.743	-35342.7	-11231.9	17.9362	1.27059	-0.352229	-1.199
824.76	-35342.7	-11231.6	17.9579	1.26969	-0.36242	-1.22666
824.777	-35342.8	-11231.3	17.9782	1.26981	-0.374709	-1.25858
824.794	-35342.8	-11231	17.9991	1.27026	-0.387562	-1.29211
824.811	-35342.9	-11230.7	18.0209	1.27028	-0.400845	-1.32541
824.828	-35342.9	-11230.4	18.0431	1.26923	-0.415555	-1.35732
824.845	-35342.9	-11230.1	18.0654	1.26735	-0.43295	-1.38683
824.862	-35343	-11229.8	18.0878	1.26554	-0.454317	-1.41313
824.879	-35343	-11229.5	18.1101	1.26388	-0.479036	-1.43609
824.896	-35343	-11229.2	18.1323	1.26191	-0.505426	-1.4561
824.913	-35343.1	-11228.8	18.1539	1.26025	-0.534147	-1.47352
824.93	-35343.1	-11228.6	18.1744	1.25994	-0.56689	-1.48871
824.947	-35343.1	-11228.3	18.1949	1.26011	-0.601861	-1.50166
824.964	-35343.2	-11228	18.2171	1.25902	-0.635607	-1.51213
824.981	-35343.2	-11227.6	18.2396	1.25701	-0.667743	-1.5197
824.998	-35343.2	-11227.3	18.2599	1.25527	-0.699348	-1.52402
825.015	-35343.3	-11227	18.2797	1.25366	-0.731035	-1.52595
825.032	-35343.3	-11226.7	18.3015	1.25166	-0.763198	-1.52668
825.049	-35343.4	-11226.4	18.3241	1.25009	-0.796077	-1.52628
825.066	-35343.4	-11226.1	18.345	1.24996	-0.829837	-1.5245
825.083	-35343.4	-11225.8	18.3654	1.25003	-0.86459	-1.52194
825.1	-35343.5	-11225.5	18.387	1.24877	-0.900115	-1.51934
825.117	-35343.5	-11225.1	18.4088	1.24678	-0.934707	-1.51652
825.134	-35343.6	-11224.9	18.4292	1.24505	-0.966693	-1.51321
825.151	-35343.6	-11224.6	18.45	1.24333	-0.996667	-1.5098
825.168	-35343.6	-11224.3	18.4725	1.24131	-1.02583	-1.5068
825.185	-35343.7	-11223.9	18.4946	1.23996	-1.05507	-1.50422
825.202	-35343.7	-11223.6	18.5145	1.23996	-1.08496	-1.50195
825.219	-35343.8	-11223.3	18.5346	1.23997	-1.1151	-1.49988
825.236	-35343.8	-11223	18.5569	1.2387	-1.14539	-1.4978
825.253	-35343.8	-11222.7	18.5792	1.23635	-1.17721	-1.49531
825.27	-35343.9	-11222.4	18.5998	1.23326	-1.21135	-1.49213
825.287	-35343.9	-11222	18.6204	1.2292	-1.24608	-1.48843
825.304	-35344	-11221.7	18.6421	1.22422	-1.28048	-1.48429
825.321	-35344	-11221.4	18.6637	1.21914	-1.31661	-1.47948
825.338	-35344	-11221.1	18.6844	1.21428	-1.35574	-1.47393
825.355	-35344.1	-11220.8	18.7048	1.20848	-1.39619	-1.46815
825.372	-35344.1	-11220.5	18.7255	1.20141	-1.43613	-1.46253
825.389	-35344.2	-11220.1	18.7459	1.19494	-1.47433	-1.45697
825.406	-35344.2	-11219.8	18.7659	1.18995	-1.51082	-1.45146
825.423	-35344.3	-11219.5	18.7859	1.18522	-1.54768	-1.44621
825.44	-35344.3	-11219.2	18.8065	1.18003	-1.58663	-1.44122
825.457	-35344.4	-11218.9	18.8274	1.1749	-1.62844	-1.43603
825.474	-35344.4	-11218.6	18.8483	1.16989	-1.6719	-1.43043
825.491	-35344.5	-11218.2	18.8678	1.16418	-1.71317	-1.4246
825.508	-35344.5	-11217.9	18.886	1.1575	-1.75125	-1.41864
825.525	-35344.6	-11217.6	18.9043	1.15039	-1.78898	-1.41245
825.542	-35344.6	-11217.3	18.9232	1.14343	-1.82585	-1.4062
825.559	-35344.7	-11217	18.9423	1.13718	-1.85705	-1.40042
825.576	-35344.7	-11216.7	18.9612	1.13202	-1.88222	-1.39538
825.593	-35344.8	-11216.3	18.9797	1.12805	-1.90597	-1.39101
825.61	-35344.8	-11216	18.998	1.12484	-1.92955	-1.38723
825.627	-35344.9	-11215.7	19.0165	1.1215	-1.95096	-1.38391
825.644	-35344.9	-11215.4	19.0355	1.11799	-1.96961	-1.38061
825.661	-35345	-11215.1	19.0545	1.11497	-1.98627	-1.3766
825.678	-35345	-11214.8	19.0734	1.11164	-2.00154	-1.37143
825.695	-35345.1	-11214.4	19.0919	1.10602	-2.01577	-1.3648
825.712	-35345.2	-11214.1	19.1102	1.09722	-2.02897	-1.35583
825.729	-35345.2	-11213.8	19.1287	1.08508	-2.04097	-1.34322
825.746	-35345.3	-11213.5	19.1477	1.06896	-2.05289	-1.32619
825.763	-35345.3	-11213.2	19.1669	1.04809	-2.06641	-1.30431
825.78	-35345.4	-11212.9	19.1857	1.02303	-2.08031	-1.27799
825.797	-35345.5	-11212.5	19.2032	0.994998	-2.09221	-1.24791
825.814	-35345.5	-11212.2	19.2196	0.964297	-2.10366	-1.2136
825.831	-35345.6	-11211.9	19.2355	0.930708	-2.11772	-1.17422
825.848	-35345.6	-11211.6	19.2507	0.893631	-2.1338	-1.13097
825.865	-35345.7	-11211.3	19.2649	0.852785	-2.14971	-1.08589
825.882	-35345.8	-11210.9	19.2784	0.811362	-2.16492	-1.04023
825.899	-35345.8	-11210.6	19.2919	0.773199	-2.1794	-0.994679
825.916	-35345.9	-11210.2	19.3051	0.737488	-2.19204	-0.948811
825.933	-35346	-11210	19.3177	0.70197	-2.20172	-0.901879
825.95	-35346	-11209.7	19.3294	0.665522	-2.20956	-0.853642
825.967	-35346.1	-11209.3	19.3399	0.62777	-2.217	-0.804006
825.984	-35346.2	-11209	19.35	0.59	-2.22333	-0.752723
826.001	-35346.2	-11208.6	19.3602	0.552551	-2.22712	-0.699197
826.018	-35346.3	-11208.3	19.37	0.51	-2.22667	-0.641612
826.035	-35346.4	-11208	19.3789	0.457247	-2.22016	-0.578231
826.052	-35346.4	-11207.7	19.3871	0.39625	-2.20554	-0.508825
826.069	-35346.5	-11207.4	19.3946	0.330387	-2.18201	-0.434492
826.086	-35346.6	-11207	19.4006	0.261865	-2.15314	-0.359494
826.103	-35346.7	-11206.7	19.4044	0.193365	-2.12168	-0.287878
826.12	-35346.7	-11206.4	19.4069	0.129569	-2.08538	-0.221208
826.137	-35346.8	-11206.1	19.409	0.0751592	-2.04243	-0.160914
826.154	-35346.9	-11205.8	19.4101	0.0337978	-1.99466	-0.109266
826.171	-35346.9	-11205.5	19.4102	0.00676662	-1.94391	-0.0677694
826.188	-35347	-11205.1	19.41	-0.009896	-1.89055	-0.0357453
826.205	-35347.1	-11204.8	19.41	-0.0189487	-1.83539	-0.0116028
826.222	-35347.2	-11204.5	19.41	-0.0191761	-1.78059	0.00743873
826.239	-35347.2	-11204.2	19.41	-0.0103156	-1.72731	0.0230598
826.256	-35347.3	-11203.9	19.41	0.00499849	-1.67439	0.0344329
826.273	-35347.4	-11203.5	19.4101	0.0238647	-1.62109	0.0411997
826.29	-35347.5	-11203.2	19.4099	0.0435398	-1.56799	0.0443282
826.307	-35347.6	-11202.9	19.4097	0.0621514	-1.51594	0.0446508
826.324	-35347.6	-11202.5	19.4104	0.0790795	-1.46601	0.0426097
826.341	-35347.7	-11202.3	19.4122	0.0934012	-1.41807	0.0387563
826.358	-35347.8	-11201.9	19.414	0.103654	-1.37013	0.0338499
826.375	-35347.9	-11201.6	19.4155	0.110292	-1.32057	0.028692
826.392	-35348	-11201.3	19.4181	0.116145	-1.26837	0.0240947
826.409	-35348	-11200.9	19.4217	0.121533	-1.21209	0.0203111
826.426	-35348.1	-11200.6	19.4244	0.123999	-1.14998	0.0170007
826.443	-35348.2	-11200.3	19.426	0.123636	-1.08401	0.0141499
826.46	-35348.3	-11200	19.4275	0.123321	-1.02002	0.0121184
826.477	-35348.4	-11199.7	19.4292	0.123529	-0.960302	0.0110594
826.494	-35348.4	-11199.3	19.4311	0.122519	-0.903617	0.0109399
826.511	-35348.5	-11199	19.4327	0.120594	-0.848863	0.0120871
826.528	-35348.6	-11198.7	19.4341	0.119643	-0.794972	0.0151074
