# Supplementary material for: Extraction of driving behavior primitives considering driver expectation and vehicle dynamics
Source: PLoS One. 2025 Dec 31;20(12):e0340123. doi: 10.1371/journal.pone.0340123 (PMC12755792; doi:10.1371/journal.pone.0340123)
Supplement: S2 File — The dataset utilized in this study is organized into two main folders, categorizing driving scenarios into straight driving and turning maneuvers. These folders contain the raw, unprocessed behavioral data. For a detailed description of the variables and format within the.xlsx files, please refer to the accompanying readme.txt file. (ZIP) [file pone.0340123.s002.zip › DataSetForPimitiveExaction-2/turning/g10_w_8.xlsx]

## Sheet: Sheet1
890.159	-35535.1	-10039.1	16.2049	1.42671	0.438527	-1.119
890.176	-35535.1	-10038.8	16.2284	1.42175	0.482229	-1.24004
890.193	-35535.1	-10038.5	16.2524	1.41718	0.527898	-1.34952
890.21	-35535	-10038.2	16.2767	1.40971	0.577893	-1.43939
890.227	-35535	-10038	16.3008	1.39902	0.630376	-1.50646
890.244	-35535	-10037.7	16.3243	1.38877	0.678296	-1.55383
890.261	-35534.9	-10037.4	16.3475	1.37927	0.723371	-1.5849
890.278	-35534.9	-10037.1	16.3713	1.36704	0.77673	-1.6029
890.295	-35534.9	-10036.8	16.3955	1.35129	0.838354	-1.61052
890.312	-35534.8	-10036.6	16.4189	1.33433	0.896264	-1.60983
890.329	-35534.8	-10036.3	16.4411	1.31719	0.949965	-1.60259
890.346	-35534.8	-10036.1	16.4627	1.29954	1.00947	-1.59023
890.363	-35534.7	-10035.8	16.4843	1.28116	1.0741	-1.574
890.38	-35534.7	-10035.5	16.5063	1.26194	1.13498	-1.55502
890.397	-35534.7	-10035.2	16.5287	1.24295	1.19243	-1.53455
890.414	-35534.7	-10034.9	16.5514	1.22599	1.25361	-1.51398
890.431	-35534.6	-10034.7	16.5737	1.21094	1.31799	-1.49448
890.448	-35534.6	-10034.4	16.5947	1.19652	1.3801	-1.47702
890.465	-35534.5	-10034.1	16.6144	1.18337	1.43942	-1.46169
890.482	-35534.5	-10033.8	16.6334	1.17306	1.4984	-1.44807
890.499	-35534.5	-10033.5	16.6522	1.16507	1.56094	-1.43611
890.516	-35534.4	-10033.2	16.6712	1.1578	1.63054	-1.4259
890.533	-35534.4	-10033	16.6901	1.15109	1.70146	-1.41744
890.55	-35534.4	-10032.7	16.7082	1.14538	1.76495	-1.41062
890.567	-35534.3	-10032.4	16.7266	1.14072	1.82312	-1.40504
890.584	-35534.3	-10032.1	16.7466	1.13696	1.88143	-1.40019
890.601	-35534.2	-10031.8	16.7675	1.13371	1.93722	-1.3959
890.618	-35534.2	-10031.5	16.7883	1.13049	1.98551	-1.39202
890.635	-35534.2	-10031.3	16.8088	1.1269	2.02764	-1.38805
890.652	-35534.1	-10031	16.8291	1.12255	2.06644	-1.38348
890.669	-35534.1	-10030.7	16.8489	1.11704	2.10143	-1.37831
890.686	-35534	-10030.4	16.8679	1.11022	2.13103	-1.37276
890.703	-35534	-10030.1	16.8867	1.10333	2.15333	-1.3671
890.72	-35533.9	-10029.8	16.9056	1.09766	2.16701	-1.3617
890.737	-35533.9	-10029.6	16.9244	1.09309	2.17356	-1.35706
890.754	-35533.8	-10029.3	16.9428	1.08931	2.17508	-1.35348
890.771	-35533.8	-10029	16.9611	1.08654	2.17315	-1.3506
890.788	-35533.7	-10028.7	16.9798	1.08479	2.16893	-1.34808
890.805	-35533.7	-10028.4	16.9989	1.0831	2.16245	-1.34624
890.822	-35533.6	-10028.1	17.0183	1.08099	2.15399	-1.34537
890.839	-35533.6	-10027.9	17.0364	1.07998	2.14516	-1.34537
890.856	-35533.6	-10027.6	17.0528	1.08119	2.13696	-1.34614
890.873	-35533.5	-10027.3	17.0698	1.08387	2.12841	-1.34788
890.89	-35533.4	-10027	17.0886	1.08721	2.11929	-1.35058
890.907	-35533.4	-10026.7	17.1078	1.09088	2.11188	-1.35367
890.924	-35533.3	-10026.4	17.1265	1.09449	2.10779	-1.3566
890.941	-35533.3	-10026.2	17.1458	1.09742	2.10656	-1.35904
890.958	-35533.2	-10025.9	17.1659	1.0993	2.10774	-1.36081
890.975	-35533.2	-10025.6	17.1857	1.10015	2.11129	-1.36191
890.992	-35533.1	-10025.3	17.2046	1.1002	2.11654	-1.36248
891.009	-35533.1	-10025	17.2233	1.09986	2.12167	-1.3629
891.026	-35533	-10024.7	17.2423	1.0997	2.12425	-1.36343
891.043	-35533	-10024.4	17.2609	1.10047	2.12124	-1.36417
891.06	-35532.9	-10024.2	17.2792	1.1022	2.11156	-1.36521
891.077	-35532.8	-10023.8	17.2977	1.10406	2.09661	-1.36667
891.094	-35532.8	-10023.5	17.3166	1.10573	2.07532	-1.36841
891.111	-35532.7	-10023.3	17.3356	1.10759	2.04349	-1.36995
891.128	-35532.7	-10023	17.3546	1.10942	2.00158	-1.37106
891.145	-35532.6	-10022.7	17.3731	1.11031	1.95513	-1.37183
891.162	-35532.5	-10022.4	17.3913	1.1102	1.90538	-1.37235
891.179	-35532.5	-10022.1	17.4099	1.1098	1.84953	-1.37276
891.196	-35532.4	-10021.8	17.4288	1.10977	1.78715	-1.3733
891.213	-35532.3	-10021.5	17.4479	1.11064	1.72015	-1.37432
891.23	-35532.3	-10021.3	17.4668	1.11249	1.65103	-1.37608
891.247	-35532.2	-10021	17.4852	1.1151	1.58257	-1.37872
891.264	-35532.2	-10020.7	17.5035	1.11853	1.51619	-1.38212
891.281	-35532.1	-10020.4	17.5221	1.12305	1.45228	-1.38595
891.298	-35532	-10020.1	17.5411	1.12837	1.39092	-1.38992
891.315	-35531.9	-10019.8	17.5599	1.13388	1.33214	-1.39373
891.332	-35531.9	-10019.5	17.5788	1.13894	1.27825	-1.39697
891.349	-35531.8	-10019.2	17.5984	1.143	1.23226	-1.39924
891.366	-35531.8	-10018.9	17.6185	1.14606	1.19231	-1.40063
891.383	-35531.7	-10018.6	17.639	1.14838	1.15482	-1.40148
891.4	-35531.6	-10018.3	17.6596	1.14985	1.1217	-1.40192
891.417	-35531.5	-10018	17.6806	1.15025	1.09685	-1.40201
891.434	-35531.5	-10017.8	17.701	1.15003	1.07857	-1.40196
891.451	-35531.4	-10017.5	17.7198	1.14987	1.06311	-1.40201
891.468	-35531.3	-10017.2	17.7379	1.14997	1.04841	-1.40198
891.485	-35531.3	-10016.8	17.7564	1.15027	1.03355	-1.40162
891.502	-35531.2	-10016.5	17.7755	1.15005	1.02063	-1.40092
891.519	-35531.1	-10016.3	17.7947	1.14862	1.0117	-1.39997
891.536	-35531.1	-10016	17.8133	1.14667	1.00333	-1.39869
891.553	-35531	-10015.7	17.8314	1.14499	0.991154	-1.39707
891.57	-35530.9	-10015.4	17.85	1.14333	0.973333	-1.39542
891.587	-35530.8	-10015.1	17.8702	1.14141	0.949392	-1.39411
891.604	-35530.8	-10014.8	17.8912	1.13994	0.92165	-1.3932
891.621	-35530.7	-10014.5	17.912	1.13961	0.892093	-1.39263
891.638	-35530.6	-10014.2	17.9324	1.14008	0.859223	-1.39208
891.655	-35530.6	-10013.9	17.9526	1.14059	0.822458	-1.39122
891.672	-35530.5	-10013.6	17.9723	1.13979	0.78586	-1.38977
891.689	-35530.4	-10013.3	17.9912	1.13681	0.751979	-1.38743
891.706	-35530.3	-10013	18.01	1.13254	0.716815	-1.38377
891.723	-35530.3	-10012.7	18.029	1.12768	0.678342	-1.37879
891.74	-35530.2	-10012.5	18.0477	1.12185	0.641957	-1.37352
891.757	-35530.1	-10012.2	18.066	1.11506	0.611196	-1.36814
891.774	-35530.1	-10011.8	18.0844	1.10857	0.583646	-1.36069
891.791	-35530	-10011.5	18.1032	1.10321	0.557411	-1.34861
891.808	-35529.9	-10011.2	18.1223	1.09877	0.533106	-1.32861
891.825	-35529.8	-10010.9	18.1412	1.09515	0.511732	-1.29719
891.842	-35529.8	-10010.7	18.1598	1.09254	0.494407	-1.25072
891.859	-35529.7	-10010.4	18.1781	1.09087	0.480955	-1.18689
891.876	-35529.6	-10010	18.1965	1.08952	0.469296	-1.10541
891.893	-35529.5	-10009.7	18.2154	1.08791	0.458628	-1.00853
891.91	-35529.4	-10009.4	18.2347	1.08561	0.450243	-0.901975
891.927	-35529.4	-10009.1	18.2538	1.08227	0.444925	-0.79305
891.944	-35529.3	-10008.9	18.2713	1.07765	0.442639	-0.690521
891.961	-35529.2	-10008.5	18.2876	1.07117	0.444001	-0.598375
891.978	-35529.1	-10008.2	18.3053	1.06192	0.450361	-0.515348
891.995	-35529.1	-10008	18.3245	1.0498	0.462396	-0.440246
892.012	-35529	-10007.7	18.3428	1.03549	0.48	-0.372121
892.029	-35528.9	-10007.4	18.3597	1.01679	0.502693	-0.307729
892.046	-35528.8	-10007	18.3767	0.988665	0.529598	-0.241629
892.063	-35528.8	-10006.7	18.3935	0.944576	0.558396	-0.167443
892.08	-35528.7	-10006.4	18.4088	0.877146	0.585902	-0.0783225
892.097	-35528.6	-10006.2	18.4223	0.782988	0.613049	0.0293066
892.114	-35528.5	-10005.9	18.4343	0.662337	0.643688	0.155861
892.131	-35528.5	-10005.5	18.4443	0.520878	0.676969	0.294921
892.148	-35528.4	-10005.2	18.4513	0.368305	0.709332	0.435989
892.165	-35528.3	-10004.9	18.4557	0.218111	0.742631	0.573739
892.182	-35528.2	-10004.6	18.4586	0.0849462	0.781281	0.705491
892.199	-35528.1	-10004.3	18.46	-0.0267038	0.823477	0.824507
892.216	-35528	-10004	18.4593	-0.117925	0.864309	0.92267
892.233	-35528	-10003.7	18.4571	-0.187008	0.903214	1.00014
892.25	-35527.9	-10003.4	18.4543	-0.232287	0.941637	1.06109
892.267	-35527.8	-10003.1	18.4507	-0.262076	0.979931	1.10916
892.284	-35527.7	-10002.8	18.446	-0.287302	1.01823	1.14758
892.301	-35527.6	-10002.5	18.4406	-0.308058	1.05837	1.17866
892.318	-35527.6	-10002.2	18.4354	-0.320731	1.10218	1.20409
892.335	-35527.5	-10001.9	18.4303	-0.326483	1.14738	1.22445
892.352	-35527.4	-10001.6	18.4253	-0.327961	1.19139	1.23994
892.369	-35527.3	-10001.3	18.4203	-0.32679	1.23716	1.2511
892.386	-35527.2	-10001	18.4152	-0.324086	1.28785	1.25861
892.403	-35527.2	-10000.7	18.41	-0.32	1.34	1.26362
892.42	-35527.1	-10000.4	18.4048	-0.314722	1.38929	1.26713
892.437	-35527	-10000.1	18.3997	-0.309748	1.43604	1.26913
892.454	-35526.9	-9999.76	18.3947	-0.306239	1.48095	1.26972
892.471	-35526.8	-9999.47	18.3897	-0.303135	1.52229	1.27021
892.488	-35526.7	-9999.21	18.3846	-0.299501	1.55848	1.27167
892.505	-35526.6	-9998.92	18.3794	-0.296371	1.5902	1.27365
892.522	-35526.6	-9998.61	18.3742	-0.294551	1.61792	1.27569
892.539	-35526.5	-9998.28	18.3691	-0.293029	1.6401	1.27831
892.556	-35526.4	-9997.98	18.3641	-0.291151	1.65618	1.28193
892.573	-35526.3	-9997.66	18.3591	-0.289868	1.66876	1.28618
892.59	-35526.2	-9997.34	18.354	-0.289772	1.67903	1.29067
892.607	-35526.1	-9997.04	18.3488	-0.290045	1.68376	1.29517
892.624	-35526	-9996.77	18.3436	-0.290057	1.68213	1.29961
892.641	-35525.9	-9996.5	18.3385	-0.289986	1.67943	1.30422
892.658	-35525.8	-9996.19	18.3335	-0.289985	1.67827	1.30909
892.675	-35525.7	-9995.86	18.3285	-0.290004	1.67546	1.31413
892.692	-35525.6	-9995.54	18.3234	-0.290004	1.66995	1.31951
892.709	-35525.5	-9995.25	18.3182	-0.289999	1.66541	1.32598
892.726	-35525.5	-9994.99	18.313	-0.289999	1.66367	1.33343
892.743	-35525.4	-9994.71	18.3079	-0.29	1.66317	1.34043
892.76	-35525.3	-9994.4	18.3029	-0.29	1.66306	1.3464
892.777	-35525.2	-9994.08	18.2979	-0.29	1.66373	1.35194
892.794	-35525.1	-9993.76	18.2928	-0.29	1.6654	1.35712
892.811	-35525	-9993.47	18.2876	-0.29	1.66799	1.36127
892.828	-35524.9	-9993.21	18.2824	-0.29	1.67143	1.36451
892.845	-35524.8	-9992.92	18.2773	-0.29	1.67568	1.36784
892.862	-35524.7	-9992.61	18.2724	-0.29	1.68071	1.37168
892.879	-35524.6	-9992.32	18.2673	-0.29	1.6865	1.37593
892.896	-35524.5	-9992.06	18.2621	-0.29	1.69338	1.38044
892.913	-35524.4	-9991.78	18.2569	-0.29	1.70183	1.3851
892.93	-35524.3	-9991.46	18.2518	-0.29	1.71063	1.3896
892.947	-35524.2	-9991.14	18.2467	-0.29	1.71736	1.39353
892.964	-35524.1	-9990.84	18.2418	-0.29	1.72194	1.39669
892.981	-35524	-9990.57	18.2368	-0.29	1.7257	1.39901
892.998	-35523.9	-9990.3	18.2316	-0.29	1.72716	1.40055
893.015	-35523.8	-9990.01	18.2261	-0.29	1.72336	1.40143
893.032	-35523.7	-9989.7	18.221	-0.29	1.71542	1.40188
893.049	-35523.6	-9989.38	18.2172	-0.29	1.70646	1.40223
893.066	-35523.5	-9989.08	18.2141	-0.29	1.69616	1.40283
893.083	-35523.4	-9988.81	18.2108	-0.29	1.68277	1.40403
893.1	-35523.3	-9988.55	18.2073	-0.29	1.66644	1.40592
893.117	-35523.2	-9988.25	18.204	-0.29	1.64823	1.40842
893.134	-35523.1	-9987.94	18.2005	-0.29	1.62897	1.41139
893.151	-35523	-9987.63	18.1959	-0.290001	1.60927	1.41466
893.168	-35522.9	-9987.33	18.1906	-0.29	1.58909	1.41793
893.185	-35522.8	-9987.06	18.1854	-0.289995	1.56832	1.42092
893.202	-35522.7	-9986.8	18.1803	-0.289999	1.54784	1.4236
893.219	-35522.6	-9986.5	18.1751	-0.290019	1.52855	1.426
893.236	-35522.5	-9986.19	18.17	-0.29	1.51	1.4281
893.253	-35522.4	-9985.88	18.165	-0.289924	1.49153	1.42989
893.27	-35522.3	-9985.59	18.16	-0.29	1.47333	1.43137
893.287	-35522.2	-9985.33	18.1549	-0.290277	1.45578	1.43259
893.304	-35522.1	-9985.06	18.1497	-0.289945	1.43904	1.43361
893.321	-35522	-9984.76	18.1445	-0.288401	1.42321	1.43439
893.338	-35521.9	-9984.44	18.1394	-0.286452	1.40829	1.43463
893.355	-35521.8	-9984.15	18.1344	-0.284815	1.39438	1.43417
893.372	-35521.6	-9983.85	18.1294	-0.283111	1.38197	1.43348
893.389	-35521.5	-9983.54	18.1243	-0.281158	1.37129	1.43292
893.406	-35521.4	-9983.24	18.1191	-0.279868	1.36168	1.43235
893.423	-35521.3	-9982.98	18.1139	-0.279771	1.35273	1.4317
893.44	-35521.2	-9982.71	18.1088	-0.280045	1.34498	1.43133
893.457	-35521.1	-9982.41	18.1038	-0.280062	1.33841	1.43138
893.474	-35521	-9982.13	18.0988	-0.279988	1.33165	1.43132
893.491	-35520.9	-9981.87	18.0937	-0.279985	1.32434	1.43083
893.508	-35520.8	-9981.6	18.0885	-0.280004	1.31861	1.43002
893.525	-35520.7	-9981.29	18.0833	-0.280004	1.31522	1.42897
893.542	-35520.5	-9980.98	18.0782	-0.279999	1.31216	1.42756
893.559	-35520.4	-9980.68	18.0732	-0.279999	1.30861	1.42587
893.576	-35520.3	-9980.41	18.0682	-0.280001	1.30588	1.42434
893.593	-35520.2	-9980.16	18.0631	-0.280001	1.30429	1.4232
893.61	-35520.1	-9979.88	18.0577	-0.279999	1.30248	1.42233
893.627	-35520	-9979.58	18.0524	-0.279998	1.30048	1.42173
893.644	-35519.9	-9979.26	18.0482	-0.280004	1.30017	1.42153
893.661	-35519.8	-9978.97	18.045	-0.280008	1.30197	1.42159
893.678	-35519.7	-9978.7	18.0418	-0.279984	1.3046	1.42145
893.695	-35519.5	-9978.44	18.0383	-0.279971	1.3079	1.42088
893.712	-35519.4	-9978.17	18.035	-0.280066	1.31295	1.41995
893.729	-35519.3	-9977.87	18.0316	-0.280101	1.31999	1.4188
893.746	-35519.2	-9977.56	18.0273	-0.279722	1.32849	1.41753
893.763	-35519.1	-9977.26	18.0222	-0.279613	1.33857	1.4154
893.78	-35519	-9977	18.017	-0.280945	1.35083	1.4109
893.797	-35518.9	-9976.74	18.0118	-0.279462	1.36486	1.401
893.814	-35518.7	-9976.47	18.0065	-0.266877	1.37941	1.38154
893.831	-35518.6	-9976.16	18.0014	-0.238404	1.39305	1.34906
893.848	-35518.5	-9975.86	17.9971	-0.191551	1.40442	1.30073
893.865	-35518.4	-9975.57	17.994	-0.122133	1.41398	1.2351
893.882	-35518.3	-9975.31	17.9923	-0.0261345	1.42311	1.15198
893.899	-35518.2	-9975.05	17.9928	0.0885616	1.43157	1.05551
893.916	-35518	-9974.77	17.9965	0.207675	1.43826	0.952535
893.933	-35517.9	-9974.46	18.0023	0.321155	1.44277	0.851398
893.95	-35517.8	-9974.16	18.0082	0.421743	1.44494	0.760214
893.967	-35517.7	-9973.88	18.0152	0.506696	1.44393	0.680664
893.984	-35517.6	-9973.62	18.0247	0.575583	1.43889	0.611956
894.001	-35517.4	-9973.36	18.0354	0.630883	1.43102	0.554898
894.018	-35517.3	-9973.07	18.0455	0.675881	1.42223	0.510456
894.035	-35517.2	-9972.77	18.056	0.711525	1.4138	0.476666
894.052	-35517.1	-9972.47	18.0686	0.738353	1.40622	0.450776
894.069	-35516.9	-9972.19	18.0825	0.758918	1.3973	0.431258
894.086	-35516.8	-9971.93	18.0963	0.775931	1.38477	0.416907
894.103	-35516.7	-9971.67	18.11	0.79	1.37	0.406318
894.12	-35516.6	-9971.38	18.1238	0.801263	1.35486	0.398183
894.137	-35516.5	-9971.07	18.1374	0.810505	1.33903	0.391822
894.154	-35516.3	-9970.78	18.1505	0.818664	1.3223	0.386568
894.171	-35516.2	-9970.51	18.1633	0.826667	1.30667	0.381264
894.188	-35516.1	-9970.26	18.1766	0.835177	1.29387	0.374936
894.205	-35516	-9969.99	18.1909	0.843836	1.28269	0.367754
894.222	-35515.8	-9969.7	18.2062	0.852292	1.27184	0.360078
894.239	-35515.7	-9969.39	18.2218	0.861073	1.26233	0.351964
894.256	-35515.6	-9969.1	18.2368	0.870722	1.25509	0.343409
894.273	-35515.4	-9968.82	18.2518	0.88129	1.24937	0.334435
894.29	-35515.3	-9968.56	18.2671	0.892844	1.24425	0.325051
894.307	-35515.2	-9968.3	18.2828	0.905716	1.23905	0.315227
894.324	-35515.1	-9968.01	18.2984	0.919667	1.23365	0.305077
894.341	-35514.9	-9967.7	18.3135	0.932976	1.22905	0.295071
894.358	-35514.8	-9967.4	18.3282	0.94472	1.22568	0.285616
894.375	-35514.7	-9967.12	18.3438	0.956019	1.22256	0.276885
894.392	-35514.6	-9966.86	18.3609	0.967012	1.21909	0.268908
894.409	-35514.4	-9966.6	18.3785	0.975381	1.21572	0.261474
894.426	-35514.3	-9966.3	18.3957	0.980486	1.21248	0.254565
894.443	-35514.2	-9965.99	18.4126	0.985065	1.20841	0.248537
894.46	-35514	-9965.69	18.4292	0.990311	1.20331	0.243208
894.477	-35513.9	-9965.42	18.446	0.994676	1.19831	0.237562
894.494	-35513.8	-9965.16	18.4631	0.997886	1.19345	0.231301
894.511	-35513.6	-9964.89	18.4805	1.00183	1.1871	0.225261
894.528	-35513.5	-9964.59	18.4977	1.00709	1.17855	0.219709
894.545	-35513.3	-9964.29	18.5145	1.01247	1.16838	0.214086
894.562	-35513.2	-9963.99	18.5311	1.01743	1.1568	0.208098
894.579	-35513.1	-9963.71	18.548	1.02231	1.14351	0.201783
894.596	-35513	-9963.45	18.5653	1.02744	1.12811	0.195073
894.613	-35512.8	-9963.16	18.5823	1.03299	1.11028	0.187774
894.63	-35512.7	-9962.86	18.5978	1.03827	1.09264	0.179868
894.647	-35512.5	-9962.59	18.6102	1.04188	1.07992	0.171501
894.664	-35512.5	-9962.42	18.6214	1.04489	1.06766	0.162751
894.681	-35512.5	-9962.43	18.6356	1.05015	1.04481	0.153631
894.698	-35512.5	-9962.41	18.6533	1.05744	1.01204	0.144048
894.715	-35512.2	-9961.97	18.6724	1.06431	0.978724	0.133885
894.732	-35511.9	-9961.27	18.6932	1.07106	0.94456	0.123739
894.749	-35511.7	-9960.8	18.7177	1.07951	0.903627	0.114612
894.766	-35511.6	-9960.57	18.7432	1.08803	0.861108	0.106707
894.783	-35511.4	-9960.3	18.7645	1.09328	0.827416	0.0997786
894.8	-35511.3	-9959.98	18.7825	1.09604	0.799978	0.0938325
894.817	-35511.1	-9959.7	18.801	1.09913	0.769678	0.0889511
894.834	-35511	-9959.45	18.82	1.10273	0.736007	0.0846388
894.851	-35510.9	-9959.17	18.8382	1.10592	0.702104	0.0801565
