# Supplementary material for: Extraction of driving behavior primitives considering driver expectation and vehicle dynamics
Source: PLoS One. 2025 Dec 31;20(12):e0340123. doi: 10.1371/journal.pone.0340123 (PMC12755792; doi:10.1371/journal.pone.0340123)
Supplement: S2 File — The dataset utilized in this study is organized into two main folders, categorizing driving scenarios into straight driving and turning maneuvers. These folders contain the raw, unprocessed behavioral data. For a detailed description of the variables and format within the.xlsx files, please refer to the accompanying readme.txt file. (ZIP) [file pone.0340123.s002.zip › DataSetForPimitiveExaction-2/turning/g10_w_9.xlsx]

## Sheet: Sheet1
915.591	-35324.8	-9594.38	16.0599	-3.32487	-0.337387	2.11174
915.608	-35324.8	-9594.14	16.0036	-3.40879	-0.361381	2.35977
915.625	-35324.6	-9593.84	15.9457	-3.50987	-0.398057	2.6352
915.642	-35324.6	-9593.62	15.8822	-3.6265	-0.44792	2.90245
915.659	-35324.5	-9593.38	15.8223	-3.72385	-0.488692	3.10542
915.676	-35324.3	-9593.09	15.7577	-3.80042	-0.519839	3.26899
915.693	-35324.3	-9592.87	15.69	-3.86243	-0.550247	3.39847
915.71	-35324.2	-9592.63	15.6247	-3.90456	-0.586713	3.49087
915.727	-35324.1	-9592.34	15.5603	-3.94038	-0.620597	3.56303
915.744	-35324	-9592.13	15.494	-3.96716	-0.653471	3.61692
915.761	-35323.9	-9591.88	15.4305	-3.98193	-0.679631	3.65235
915.778	-35323.8	-9591.6	15.3617	-3.99183	-0.704068	3.67392
915.795	-35323.7	-9591.4	15.292	-3.98494	-0.718148	3.67632
915.812	-35323.6	-9591.14	15.2264	-3.95273	-0.726172	3.65367
915.829	-35323.5	-9590.87	15.1573	-3.89328	-0.73298	3.60753
915.846	-35323.5	-9590.67	15.0895	-3.82404	-0.739061	3.54919
915.863	-35323.4	-9590.42	15.0272	-3.76339	-0.738941	3.49334
915.88	-35323.3	-9590.15	14.9631	-3.70277	-0.734762	3.4388
915.897	-35323.2	-9589.94	14.9012	-3.63307	-0.732609	3.39083
915.914	-35323.1	-9589.7	14.842	-3.56226	-0.736166	3.35186
915.931	-35323	-9589.44	14.7797	-3.49644	-0.745203	3.32229
915.948	-35322.9	-9589.24	14.717	-3.42749	-0.757915	3.30584
915.965	-35322.9	-9588.98	14.662	-3.33602	-0.770393	3.30079
915.982	-35322.8	-9588.74	14.6064	-3.20125	-0.789156	3.29647
915.999	-35322.7	-9588.54	14.5538	-3.05121	-0.807441	3.28947
916.016	-35322.6	-9588.29	14.5045	-2.92304	-0.826497	3.2789
916.033	-35322.5	-9588.04	14.4541	-2.79649	-0.842778	3.25278
916.05	-35322.4	-9587.84	14.4091	-2.65576	-0.856588	3.19505
916.067	-35322.3	-9587.59	14.3662	-2.48831	-0.864969	3.10037
916.084	-35322.3	-9587.35	14.3229	-2.29708	-0.871729	2.97108
916.101	-35322.2	-9587.15	14.2848	-2.12558	-0.877988	2.84092
916.118	-35322.1	-9586.89	14.251	-1.98346	-0.889883	2.7259
916.135	-35322	-9586.66	14.2189	-1.86469	-0.904128	2.62212
916.152	-35322	-9586.47	14.1883	-1.77404	-0.918126	2.53817
916.169	-35321.9	-9586.21	14.1617	-1.69666	-0.92552	2.46647
916.186	-35321.8	-9585.98	14.1303	-1.62412	-0.932804	2.40011
916.203	-35321.7	-9585.79	14.103	-1.57157	-0.933393	2.35106
916.22	-35321.6	-9585.52	14.0764	-1.53408	-0.933612	2.31766
916.237	-35321.6	-9585.3	14.0514	-1.50157	-0.927208	2.30117
916.254	-35321.5	-9585.1	14.028	-1.481	-0.917325	2.29731
916.271	-35321.4	-9584.84	14.0049	-1.46427	-0.904244	2.30141
916.288	-35321.3	-9584.63	13.9767	-1.45	-0.886667	2.30719
916.305	-35321.3	-9584.43	13.9533	-1.44	-0.866667	2.31481
916.322	-35321.2	-9584.16	13.9267	-1.43	-0.846667	2.32353
916.339	-35321.1	-9583.95	13.9019	-1.42291	-0.821945	2.33395
916.356	-35321.1	-9583.76	13.8786	-1.41642	-0.798424	2.34366
916.373	-35321	-9583.49	13.8552	-1.413	-0.768213	2.35239
916.39	-35320.9	-9583.29	13.8305	-1.40605	-0.740263	2.36159
916.407	-35320.8	-9583.08	13.8073	-1.40293	-0.717806	2.37045
916.424	-35320.8	-9582.81	13.7838	-1.39989	-0.701326	2.38147
916.441	-35320.7	-9582.62	13.7591	-1.39968	-0.683729	2.3917
916.458	-35320.6	-9582.41	13.736	-1.39605	-0.666636	2.39983
916.475	-35320.5	-9582.15	13.7124	-1.39261	-0.646701	2.40506
916.492	-35320.5	-9581.96	13.6875	-1.38989	-0.629119	2.40901
916.509	-35320.4	-9581.74	13.6653	-1.38935	-0.613891	2.40773
916.526	-35320.3	-9581.48	13.6445	-1.38016	-0.604174	2.39879
916.543	-35320.3	-9581.29	13.6196	-1.35941	-0.594352	2.38133
916.56	-35320.2	-9581.08	13.5964	-1.33885	-0.588028	2.35497
916.577	-35320.1	-9580.82	13.5736	-1.29495	-0.581854	2.29318
916.594	-35320.1	-9580.63	13.5527	-1.16666	-0.579769	2.17298
916.611	-35320	-9580.41	13.5337	-0.977815	-0.580065	2.00988
916.628	-35319.9	-9580.17	13.518	-0.776039	-0.579972	1.8364
916.645	-35319.8	-9579.98	13.5053	-0.62629	-0.580061	1.68928
916.662	-35319.8	-9579.76	13.4971	-0.52433	-0.579785	1.58786
916.679	-35319.7	-9579.51	13.4905	-0.440603	-0.581053	1.50643
916.696	-35319.6	-9579.33	13.4835	-0.375828	-0.585968	1.44448
916.713	-35319.6	-9579.1	13.4766	-0.330084	-0.594729	1.40256
916.73	-35319.5	-9578.85	13.4714	-0.293762	-0.603543	1.37312
916.747	-35319.4	-9578.67	13.4682	-0.268367	-0.610516	1.35325
916.764	-35319.4	-9578.43	13.4653	-0.250999	-0.61502	1.33996
916.781	-35319.3	-9578.2	13.4595	-0.235431	-0.620201	1.32763
916.798	-35319.2	-9578.02	13.4544	-0.223555	-0.627108	1.31593
916.815	-35319.2	-9577.78	13.4515	-0.216032	-0.635555	1.30499
916.832	-35319.1	-9577.54	13.4479	-0.208957	-0.646322	1.29555
916.849	-35319	-9577.36	13.4445	-0.204176	-0.656502	1.28922
916.866	-35319	-9577.12	13.4412	-0.201563	-0.666466	1.28473
916.883	-35318.9	-9576.89	13.4377	-0.194524	-0.676649	1.27352
916.9	-35318.8	-9576.7	13.4344	-0.172566	-0.689246	1.2511
916.917	-35318.8	-9576.46	13.4307	-0.139509	-0.702909	1.22046
916.934	-35318.7	-9576.23	13.4298	-0.107006	-0.71458	1.1755
916.951	-35318.6	-9576.05	13.4301	-0.046404	-0.721755	1.11152
916.968	-35318.6	-9575.8	13.4297	0.0506484	-0.730427	1.01751
916.985	-35318.5	-9575.58	13.4327	0.190863	-0.744287	0.891539
917.002	-35318.4	-9575.39	13.4359	0.325196	-0.755219	0.764079
917.019	-35318.4	-9575.14	13.4421	0.443181	-0.762365	0.649017
917.036	-35318.3	-9574.92	13.4491	0.552167	-0.766435	0.543768
917.053	-35318.2	-9574.74	13.4586	0.632151	-0.766814	0.46141
917.07	-35318.2	-9574.48	13.4717	0.693613	-0.764013	0.397691
917.087	-35318.1	-9574.27	13.4858	0.741073	-0.756992	0.347715
917.104	-35318.1	-9574.07	13.4993	0.771919	-0.753573	0.315208
917.121	-35318	-9573.81	13.5093	0.792324	-0.747112	0.294041
917.138	-35317.9	-9573.61	13.5233	0.806667	-0.74	0.279956
917.155	-35317.9	-9573.41	13.5367	0.813333	-0.733333	0.272331
917.172	-35317.8	-9573.15	13.5533	0.816667	-0.726667	0.267974
917.189	-35317.7	-9572.95	13.5674	0.820056	-0.719371	0.264431
917.206	-35317.7	-9572.75	13.5808	0.820146	-0.705885	0.257672
917.223	-35317.6	-9572.49	13.5941	0.827273	-0.692383	0.245127
917.24	-35317.5	-9572.28	13.6086	0.842441	-0.674781	0.222718
917.257	-35317.5	-9572.07	13.6251	0.865894	-0.662007	0.198465
917.274	-35317.4	-9571.81	13.6383	0.885813	-0.652429	0.171104
917.291	-35317.4	-9571.62	13.6524	0.906506	-0.645212	0.144489
917.308	-35317.3	-9571.4	13.666	0.923294	-0.634523	0.1172
917.325	-35317.2	-9571.14	13.6831	0.943342	-0.620712	0.0863086
917.342	-35317.2	-9570.95	13.7007	0.960738	-0.607397	0.0412476
917.359	-35317.1	-9570.73	13.7172	0.976675	-0.597457	-0.0265078
917.376	-35317	-9570.47	13.7341	0.989907	-0.588741	-0.138659
917.393	-35317	-9570.28	13.7517	1.00405	-0.585542	-0.298883
917.41	-35316.9	-9570.05	13.7682	1.01714	-0.583438	-0.471813
917.427	-35316.9	-9569.79	13.7848	1.03094	-0.5817	-0.647715
917.444	-35316.8	-9569.59	13.8048	1.04411	-0.57489	-0.816502
917.461	-35316.7	-9569.38	13.8269	1.05249	-0.572703	-0.94049
917.478	-35316.7	-9569.14	13.8418	1.05768	-0.570935	-1.00174
917.495	-35316.6	-9568.89	13.8566	1.06153	-0.56942	-1.04423
917.512	-35316.5	-9568.65	13.8752	1.06495	-0.567916	-1.09095
917.529	-35316.5	-9568.43	13.8946	1.06769	-0.56552	-1.13219
917.546	-35316.4	-9568.23	13.9134	1.06949	-0.562035	-1.16306
917.563	-35316.4	-9568.01	13.9322	1.07019	-0.558203	-1.18732
917.58	-35316.3	-9567.77	13.9511	1.0701	-0.554705	-1.20747
917.597	-35316.2	-9567.52	13.9699	1.06995	-0.552077	-1.22405
917.614	-35316.2	-9567.28	13.9883	1.06998	-0.550464	-1.23798
917.631	-35316.1	-9567.07	14.0059	1.07	-0.549675	-1.2506
917.648	-35316.1	-9566.86	14.023	1.06999	-0.549706	-1.26237
917.665	-35316	-9566.63	14.0402	1.07005	-0.550723	-1.27294
917.682	-35315.9	-9566.39	14.0574	1.07006	-0.552565	-1.28232
917.699	-35315.9	-9566.14	14.074	1.06979	-0.554885	-1.29078
917.716	-35315.8	-9565.9	14.0905	1.06976	-0.558297	-1.29828
917.733	-35315.8	-9565.68	14.1085	1.0709	-0.563932	-1.30461
917.75	-35315.7	-9565.47	14.1276	1.07281	-0.571166	-1.31003
917.767	-35315.6	-9565.24	14.1469	1.07437	-0.578312	-1.31508
917.784	-35315.6	-9564.99	14.1656	1.07608	-0.585075	-1.31943
917.801	-35315.5	-9564.74	14.184	1.07915	-0.591896	-1.32237
917.818	-35315.5	-9564.5	14.2023	1.08265	-0.59853	-1.32424
917.835	-35315.4	-9564.29	14.221	1.08492	-0.604419	-1.32577
917.852	-35315.3	-9564.08	14.24	1.08638	-0.609266	-1.32674
917.869	-35315.3	-9563.84	14.259	1.08827	-0.613005	-1.3266
917.886	-35315.2	-9563.58	14.2778	1.0899	-0.616271	-1.32581
917.903	-35315.2	-9563.33	14.2962	1.09013	-0.61949	-1.32511
917.92	-35315.1	-9563.1	14.3145	1.08997	-0.620235	-1.32466
917.937	-35315	-9562.88	14.3332	1.0909	-0.615753	-1.32443
917.954	-35315	-9562.66	14.3522	1.09316	-0.607238	-1.32459
917.971	-35314.9	-9562.42	14.3712	1.09643	-0.596693	-1.32534
917.988	-35314.9	-9562.16	14.39	1.1	-0.583333	-1.3268
918.005	-35314.8	-9561.91	14.4083	1.1033	-0.566162	-1.32893
918.022	-35314.7	-9561.67	14.4267	1.10667	-0.546667	-1.33115
918.039	-35314.7	-9561.46	14.4454	1.11038	-0.526487	-1.33294
918.056	-35314.6	-9561.24	14.4645	1.11348	-0.505388	-1.33452
918.073	-35314.6	-9560.99	14.4835	1.11527	-0.483091	-1.336
918.09	-35314.5	-9560.73	14.5022	1.1169	-0.460749	-1.33659
918.107	-35314.4	-9560.47	14.5205	1.11904	-0.439175	-1.33576
918.124	-35314.4	-9560.23	14.5388	1.11998	-0.417383	-1.33424
918.141	-35314.3	-9560.02	14.5577	1.11854	-0.394172	-1.33268
918.158	-35314.3	-9559.8	14.5767	1.11631	-0.368618	-1.33077
918.175	-35314.2	-9559.54	14.5957	1.11459	-0.340922	-1.32841
918.192	-35314.2	-9559.28	14.6143	1.1129	-0.313842	-1.3264
918.209	-35314.1	-9559.03	14.6326	1.11101	-0.28885	-1.32522
918.226	-35314	-9558.8	14.6511	1.10985	-0.26408	-1.32445
918.243	-35314	-9558.58	14.67	1.10982	-0.23916	-1.32381
918.26	-35313.9	-9558.35	14.6889	1.11003	-0.217521	-1.32347
918.277	-35313.9	-9558.09	14.7076	1.10996	-0.200346	-1.32347
918.294	-35313.8	-9557.83	14.7269	1.1101	-0.184205	-1.32355
918.311	-35313.7	-9557.57	14.7468	1.11032	-0.168338	-1.32355
918.328	-35313.7	-9557.34	14.7672	1.10956	-0.156526	-1.32352
918.345	-35313.6	-9557.13	14.7868	1.10771	-0.149755	-1.32351
918.362	-35313.6	-9556.88	14.8026	1.10613	-0.144412	-1.32356
918.379	-35313.5	-9556.61	14.8169	1.10472	-0.139005	-1.3236
918.396	-35313.4	-9556.39	14.8375	1.10158	-0.135068	-1.32342
918.413	-35313.4	-9556.14	14.8597	1.09971	-0.13153	-1.32412
918.43	-35313.3	-9555.86	14.8798	1.10007	-0.12975	-1.32869
918.447	-35313.3	-9555.65	14.901	1.09998	-0.13007	-1.35048
918.464	-35313.2	-9555.39	14.9189	1.10002	-0.12998	-1.40096
918.481	-35313.1	-9555.12	14.9361	1.09993	-0.13001	-1.50154
918.498	-35313.1	-9554.92	14.953	1.10028	-0.129978	-1.64938
918.515	-35313	-9554.65	14.9714	1.09827	-0.130079	-1.82865
918.532	-35313	-9554.39	14.9925	1.0946	-0.129728	-2.0471
918.549	-35312.9	-9554.17	15.0133	1.09089	-0.131998	-2.27224
918.566	-35312.8	-9553.9	15.0308	1.0898	-0.13537	-2.48739
918.583	-35312.8	-9553.64	15.0482	1.09004	-0.139462	-2.69339
918.6	-35312.7	-9553.43	15.0648	1.08998	-0.137995	-2.85498
918.617	-35312.7	-9553.16	15.0842	1.09002	-0.134263	-2.96729
918.634	-35312.6	-9552.89	15.1024	1.08996	-0.130772	-3.0452
918.651	-35312.6	-9552.68	15.1222	1.09017	-0.127729	-3.0911
918.668	-35312.5	-9552.4	15.1391	1.08788	-0.121528	-3.1131
918.685	-35312.4	-9552.15	15.1598	1.08128	-0.116982	-3.11585
918.702	-35312.4	-9551.94	15.177	1.07456	-0.116515	-3.10091
918.719	-35312.3	-9551.64	15.1965	1.06752	-0.116977	-3.07509
918.736	-35312.2	-9551.39	15.2147	1.06403	-0.113649	-3.04369
918.753	-35312.2	-9551.18	15.2314	1.05446	-0.113256	-3.01976
918.77	-35312.1	-9550.88	15.248	1.04745	-0.113333	-3.001
918.787	-35312.1	-9550.64	15.2656	1.03754	-0.113375	-2.98269
918.804	-35312	-9550.43	15.2824	1.01806	-0.113161	-2.95725
918.821	-35311.9	-9550.13	15.299	0.983383	-0.119537	-2.91138
918.838	-35311.9	-9549.89	15.3167	0.896667	-0.126667	-2.82026
918.855	-35311.8	-9549.66	15.3333	0.756667	-0.133333	-2.68845
918.872	-35311.8	-9549.36	15.3433	0.583333	-0.14	-2.52179
918.889	-35311.7	-9549.13	15.3537	0.403456	-0.147063	-2.32806
918.906	-35311.6	-9548.9	15.3568	0.251587	-0.153762	-2.12404
918.923	-35311.6	-9548.6	15.3601	0.111902	-0.164199	-1.88985
918.94	-35311.5	-9548.37	15.3599	-0.0123033	-0.182191	-1.56544
918.957	-35311.5	-9548.14	15.3601	-0.0907065	-0.198232	-1.20673
918.974	-35311.4	-9547.84	15.3597	-0.141885	-0.212016	-0.812982
918.991	-35311.3	-9547.61	15.356	-0.178774	-0.234478	-0.472792
919.008	-35311.3	-9547.37	15.3528	-0.204161	-0.266967	-0.245786
919.025	-35311.2	-9547.07	15.3493	-0.227412	-0.310977	-0.109519
919.042	-35311.2	-9546.85	15.346	-0.247107	-0.353739	-0.0218764
919.059	-35311.1	-9546.61	15.3418	-0.25935	-0.395484	0.0251814
919.076	-35311	-9546.32	15.3357	-0.268034	-0.433182	0.0534169
919.093	-35311	-9546.09	15.3316	-0.270325	-0.47391	0.0731783
919.11	-35310.9	-9545.85	15.3253	-0.26926	-0.506925	0.100822
919.127	-35310.9	-9545.55	15.3224	-0.265573	-0.544333	0.167804
919.144	-35310.8	-9545.34	15.3187	-0.262152	-0.585972	0.291551
919.161	-35310.8	-9545.08	15.3158	-0.258823	-0.632714	0.446765
919.178	-35310.7	-9544.79	15.3108	-0.255489	-0.682265	0.60853
919.195	-35310.6	-9544.57	15.3052	-0.251641	-0.731512	0.74374
919.212	-35310.6	-9544.35	15.3008	-0.249985	-0.777248	0.838616
919.229	-35310.5	-9544.08	15.2949	-0.248851	-0.823612	0.917455
919.246	-35310.5	-9543.81	15.2919	-0.245053	-0.862107	0.988072
919.263	-35310.4	-9543.55	15.2883	-0.241534	-0.900995	1.04773
919.28	-35310.3	-9543.27	15.2853	-0.239748	-0.948612	1.09988
919.297	-35310.3	-9543.06	15.2798	-0.240075	-1.00763	1.14063
919.314	-35310.2	-9542.79	15.2746	-0.239962	-1.05946	1.17167
919.331	-35310.2	-9542.51	15.2716	-0.240074	-1.10002	1.19976
919.348	-35310.1	-9542.3	15.2679	-0.239716	-1.13014	1.22325
919.365	-35310.1	-9542.02	15.2651	-0.24174	-1.16829	1.24019
919.382	-35310	-9541.76	15.2591	-0.245368	-1.22531	1.25473
919.399	-35310	-9541.54	15.2542	-0.249247	-1.28135	1.26568
919.416	-35309.9	-9541.25	15.2513	-0.249671	-1.31755	1.27655
919.433	-35309.9	-9540.99	15.2476	-0.253891	-1.34264	1.29071
919.45	-35309.8	-9540.78	15.2446	-0.268678	-1.36856	1.32313
919.467	-35309.8	-9540.5	15.2387	-0.329398	-1.39727	1.3835
919.484	-35309.7	-9540.23	15.2321	-0.435972	-1.43142	1.49443
919.501	-35309.7	-9540.01	15.22	-0.603815	-1.46646	1.65475
919.518	-35309.6	-9539.77	15.207	-0.741842	-1.4896	1.78218
919.535	-35309.6	-9539.49	15.1955	-0.833911	-1.50168	1.87272
919.552	-35309.5	-9539.22	15.1823	-0.934594	-1.5105	1.97356
919.569	-35309.5	-9538.96	15.1665	-1.05182	-1.51621	2.08913
919.586	-35309.4	-9538.73	15.1475	-1.17442	-1.51594	2.20714
919.603	-35309.4	-9538.5	15.126	-1.29597	-1.50813	2.32488
919.62	-35309.3	-9538.24	15.1027	-1.41262	-1.49232	2.44275
919.637	-35309.3	-9537.97	15.0781	-1.52364	-1.47131	2.55574
919.654	-35309.2	-9537.69	15.0526	-1.62877	-1.44781	2.65827
919.671	-35309.2	-9537.44	15.025	-1.72473	-1.41866	2.75081
919.688	-35309.1	-9537.22	14.9947	-1.8078	-1.38081	2.83492
919.705	-35309.1	-9536.99	14.9633	-1.87667	-1.34	2.9085
919.722	-35309	-9536.72	14.9325	-1.93152	-1.3018	2.96917
919.739	-35309	-9536.46	14.9015	-1.97571	-1.26069	3.01781
919.756	-35309	-9536.23	14.8689	-2.0124	-1.21159	3.0562
919.773	-35308.9	-9536.02	14.8346	-2.04149	-1.16041	3.08657
919.79	-35308.9	-9535.76	14.7988	-2.06281	-1.11201	3.11081
919.807	-35308.8	-9535.49	14.7624	-2.07825	-1.0601	3.12934
919.824	-35308.8	-9535.22	14.7261	-2.0897	-1.00087	3.14235
919.841	-35308.7	-9534.98	14.6904	-2.0979	-0.943986	3.15029
919.858	-35308.7	-9534.76	14.6554	-2.10279	-0.896285	3.15369
919.875	-35308.7	-9534.54	14.6205	-2.10295	-0.852146	3.15328
919.892	-35308.6	-9534.28	14.5848	-2.09747	-0.806304	3.14964
919.909	-35308.6	-9534.02	14.5478	-2.08722	-0.758672	3.14309
919.926	-35308.5	-9533.76	14.5097	-2.07366	-0.711142	3.13454
919.943	-35308.5	-9533.5	14.4727	-2.05907	-0.668011	3.12628
919.96	-35308.5	-9533.25	14.4376	-2.04531	-0.629192	3.11989
919.977	-35308.4	-9533.01	14.4032	-2.03342	-0.586611	3.11545
919.994	-35308.4	-9532.8	14.3686	-2.02423	-0.538713	3.11289
920.011	-35308.3	-9532.56	14.335	-2.01831	-0.496389	3.11213
920.028	-35308.3	-9532.3	14.3024	-2.01501	-0.463957	3.11273
920.045	-35308.3	-9532.07	14.2698	-2.01197	-0.43439	3.11364
920.062	-35308.2	-9531.87	14.2364	-2.00843	-0.405217	3.11422
920.079	-35308.2	-9531.64	14.2028	-2.00575	-0.380771	3.11441
920.096	-35308.1	-9531.39	14.1686	-2.00417	-0.362101	3.11437
920.113	-35308.1	-9531.13	14.133	-2.00241	-0.345664	3.11444
920.13	-35308.1	-9530.88	14.0966	-2.00051	-0.330053	3.11452
920.147	-35308	-9530.63	14.062	-1.99992	-0.316496	3.11401
920.164	-35308	-9530.38	14.029	-2.0002	-0.30643	3.11285
920.181	-35307.9	-9530.16	13.9953	-1.99923	-0.301256	3.11142
920.198	-35307.9	-9529.95	13.9607	-1.99722	-0.300053	3.10925
920.215	-35307.9	-9529.72	13.9272	-1.9964	-0.299887	3.10516
920.232	-35307.8	-9529.46	13.8948	-1.99494	-0.299845	3.09925
920.249	-35307.8	-9529.24	13.8621	-1.98824	-0.300642	3.09239
920.266	-35307.8	-9529.04	13.8287	-1.97729	-0.302474	3.08183
920.283	-35307.7	-9528.82	13.7945	-1.96605	-0.305173	3.0627
920.3	-35307.7	-9528.57	13.7601	-1.94641	-0.308756	3.03399
920.317	-35307.7	-9528.31	13.7262	-1.90421	-0.313337	2.99666
920.334	-35307.6	-9528.07	13.6939	-1.84686	-0.31868	2.94466
920.351	-35307.6	-9527.86	13.6642	-1.78976	-0.324281	2.86885
920.368	-35307.6	-9527.66	13.6364	-1.70995	-0.329113	2.76859
920.385	-35307.5	-9527.43	13.6095	-1.57184	-0.33205	2.64695
920.402	-35307.5	-9527.18	13.5842	-1.39263	-0.333244	2.50292
920.419	-35307.4	-9526.93	13.5617	-1.21054	-0.333211	2.33609
920.436	-35307.4	-9526.7	13.5421	-1.02861	-0.330581	2.16425
920.453	-35307.4	-9526.49	13.5251	-0.840438	-0.323765	2.00932
920.47	-35307.3	-9526.3	13.5114	-0.670487	-0.314459	1.87336
920.487	-35307.3	-9526.07	13.5014	-0.547382	-0.30493	1.75304
920.504	-35307.3	-9525.81	13.4938	-0.461102	-0.294064	1.65419
920.521	-35307.2	-9525.57	13.4866	-0.391638	-0.280414	1.58324
920.538	-35307.2	-9525.34	13.48	-0.336667	-0.266667	1.53377
920.555	-35307.2	-9525.14	13.4745	-0.297639	-0.255337	1.49693
920.572	-35307.1	-9524.94	13.47	-0.27	-0.243333	1.4695
920.589	-35307.1	-9524.71	13.4664	-0.248676	-0.227356	1.44957
920.606	-35307.1	-9524.45	13.4631	-0.232523	-0.208893	1.43498
920.623	-35307	-9524.2	13.4597	-0.221017	-0.190062	1.42382
920.64	-35307	-9523.98	13.4563	-0.212406	-0.171089	1.41522
920.657	-35307	-9523.78	13.4529	-0.205205	-0.152199	1.40824
920.674	-35306.9	-9523.57	13.4496	-0.199395	-0.134736	1.40104
920.691	-35306.9	-9523.34	13.4462	-0.19398	-0.119931	1.3913
920.708	-35306.9	-9523.1	13.4427	-0.184465	-0.108149	1.37577
920.725	-35306.8	-9522.85	13.439	-0.166031	-0.0991495	1.35122
920.742	-35306.8	-9522.61	13.4361	-0.134535	-0.091618	1.31486
920.759	-35306.8	-9522.38	13.4342	-0.0863874	-0.0846855	1.26422
920.776	-35306.7	-9522.16	13.4331	-0.018944	-0.0787011	1.19729
920.793	-35306.7	-9521.96	13.4327	0.0666356	-0.0736285	1.11414
920.81	-35306.7	-9521.74	13.4339	0.161736	-0.0683687	1.01898
920.827	-35306.6	-9521.5	13.437	0.257641	-0.0628406	0.91747
920.844	-35306.6	-9521.28	13.4419	0.347062	-0.0589133	0.81691
920.861	-35306.6	-9521.08	13.4482	0.425469	-0.0572301	0.721844
920.878	-35306.5	-9520.87	13.4565	0.492214	-0.0563679	0.632538
920.895	-35306.5	-9520.63	13.4667	0.548025	-0.0560145	0.549576
920.912	-35306.5	-9520.37	13.4782	0.595208	-0.0576908	0.474459
920.929	-35306.4	-9520.13	13.4903	0.636362	-0.061346	0.407025
920.946	-35306.4	-9519.91	13.5022	0.674264	-0.0648365	0.344877
920.963	-35306.4	-9519.72	13.5139	0.710836	-0.0679012	0.284477
920.98	-35306.3	-9519.5	13.5255	0.747043	-0.0723731	0.221222
920.997	-35306.3	-9519.26	13.5374	0.783156	-0.077872	0.150934
921.014	-35306.2	-9519	13.5502	0.818674	-0.0816937	0.0700617
921.031	-35306.2	-9518.76	13.5641	0.851465	-0.0846874	-0.0227414
921.048	-35306.2	-9518.55	13.5787	0.878154	-0.0908252	-0.126901
921.065	-35306.2	-9518.36	13.5938	0.899019	-0.0997515	-0.243268
921.082	-35306.1	-9518.14	13.6088	0.91718	-0.107871	-0.373499
921.099	-35306.1	-9517.89	13.6243	0.934207	-0.116161	-0.51327
921.116	-35306	-9517.64	13.641	0.950364	-0.128766	-0.653509
921.133	-35306	-9517.4	13.6583	0.965675	-0.14314	-0.785396
921.15	-35306	-9517.15	13.6749	0.98001	-0.152977	-0.900931
921.167	-35305.9	-9516.92	13.6915	0.993103	-0.160507	-0.997798
921.184	-35305.9	-9516.71	13.7098	1.00463	-0.172198	-1.07695
921.201	-35305.9	-9516.5	13.7289	1.01455	-0.186776	-1.13917
921.218	-35305.8	-9516.26	13.7469	1.02291	-0.199225	-1.18535
921.235	-35305.8	-9516.01	13.7637	1.02917	-0.210981	-1.21851
921.252	-35305.8	-9515.8	13.7803	1.03288	-0.226006	-1.24252
921.269	-35305.7	-9515.6	13.797	1.03597	-0.243525	-1.25997
921.286	-35305.7	-9515.37	13.8141	1.04082	-0.261048	-1.27281
921.303	-35305.7	-9515.11	13.8313	1.04614	-0.278026	-1.28228
921.32	-35305.6	-9514.85	13.8484	1.04973	-0.294815	-1.28927
921.337	-35305.6	-9514.61	13.8656	1.05308	-0.312265	-1.29392
921.354	-35305.6	-9514.41	13.8836	1.0582	-0.331261	-1.29632
921.371	-35305.5	-9514.2	13.9022	1.06312	-0.352053	-1.29734
921.388	-35305.5	-9513.97	13.9211	1.06548	-0.374782	-1.29785
921.405	-35305.5	-9513.71	13.94	1.06667	-0.4	-1.29739
921.422	-35305.4	-9513.45	13.9589	1.0685	-0.427665	-1.29545
921.439	-35305.4	-9513.22	13.9778	1.07006	-0.454855	-1.29288
921.456	-35305.4	-9513.01	13.9965	1.07029	-0.479023	-1.2906
921.473	-35305.3	-9512.8	14.0144	1.06999	-0.501291	-1.28855
921.49	-35305.3	-9512.55	14.0313	1.06998	-0.52279	-1.28664
921.507	-35305.3	-9512.29	14.0488	1.06999	-0.542094	-1.28529
921.524	-35305.2	-9512.03	14.068	1.06981	-0.558155	-1.28491
921.541	-35305.2	-9511.79	14.0864	1.07013	-0.572489	-1.28561
921.558	-35305.2	-9511.59	14.1029	1.0715	-0.58626	-1.28741
921.575	-35305.1	-9511.38	14.1198	1.0738	-0.598731	-1.29037
921.592	-35305.1	-9511.13	14.1388	1.07694	-0.610111	-1.2945
921.609	-35305.1	-9510.87	14.1576	1.08107	-0.623508	-1.29984
921.626	-35305	-9510.6	14.1747	1.08615	-0.639637	-1.30606
921.643	-35305	-9510.36	14.1918	1.09161	-0.653557	-1.3122
921.66	-35305	-9510.16	14.2101	1.09683	-0.663305	-1.3177
921.677	-35305	-9509.94	14.2289	1.10114	-0.673197	-1.32285
921.694	-35304.9	-9509.69	14.2477	1.10452	-0.685401	-1.32759
921.711	-35304.9	-9509.43	14.2667	1.10794	-0.697362	-1.33113
921.728	-35304.9	-9509.16	14.2856	1.11158	-0.708763	-1.33371
921.745	-35304.8	-9508.93	14.3043	1.11425	-0.723195	-1.33715
921.762	-35304.8	-9508.72	14.3226	1.11579	-0.741654	-1.34284
921.779	-35304.8	-9508.49	14.3409	1.11742	-0.761493	-1.35146
921.796	-35304.7	-9508.24	14.3596	1.11932	-0.78059	-1.36515
921.813	-35304.7	-9507.97	14.3795	1.12025	-0.797824	-1.38783
921.83	-35304.7	-9507.7	14.4003	1.12011	-0.813151	-1.42063
921.847	-35304.7	-9507.46	14.4207	1.12	-0.827567	-1.46163
921.864	-35304.6	-9507.25	14.4405	1.12009	-0.841	-1.51115
921.881	-35304.6	-9507.02	14.4609	1.11972	-0.85242	-1.5716
921.898	-35304.6	-9506.76	14.4817	1.11955	-0.862441	-1.64214
921.915	-35304.5	-9506.49	14.5015	1.12143	-0.873063	-1.71891
921.932	-35304.5	-9506.22	14.5202	1.12521	-0.883549	-1.79911
921.949	-35304.5	-9506	14.5385	1.1293	-0.891146	-1.88094
921.966	-35304.5	-9505.79	14.5569	1.1343	-0.895584	-1.9633
921.983	-35304.4	-9505.55	14.5752	1.14201	-0.898254	-2.04553
922	-35304.4	-9505.28	14.5942	1.15099	-0.899766	-2.12677
922.017	-35304.4	-9505.01	14.6144	1.15785	-0.900216	-2.20595
922.034	-35304.3	-9504.75	14.6352	1.16241	-0.900055	-2.28146
922.051	-35304.3	-9504.49	14.6553	1.16622	-0.899898	-2.35169
922.068	-35304.3	-9504.24	14.6752	1.1694	-0.899955	-2.41814
922.085	-35304.3	-9504.01	14.6959	1.1715	-0.90018	-2.48335
922.102	-35304.2	-9503.79	14.7165	1.17304	-0.900098	-2.54607
922.119	-35304.2	-9503.53	14.7357	1.17486	-0.899088	-2.60346
922.136	-35304.2	-9503.26	14.7544	1.17652	-0.896985	-2.65455
922.153	-35304.2	-9503.03	14.774	1.17721	-0.893896	-2.69919
922.17	-35304.1	-9502.82	14.7943	1.17678	-0.890403	-2.73768
922.187	-35304.1	-9502.57	14.8147	1.17541	-0.887084	-2.77049
922.204	-35304.1	-9502.29	14.8354	1.17346	-0.883562	-2.79809
922.221	-35304.1	-9502.01	14.8564	1.17141	-0.879155	-2.82089
922.238	-35304.1	-9501.76	14.8767	1.17	-0.873333	-2.83878
922.255	-35304	-9501.54	14.8954	1.16974	-0.865759	-2.85185
922.272	-35304	-9501.31	14.9133	1.17	-0.856667	-2.86166
922.289	-35304	-9501.05	14.9317	1.17005	-0.846511	-2.86972
922.306	-35304	-9500.77	14.9512	1.17	-0.836059	-2.87614
922.323	-35303.9	-9500.5	14.9717	1.17004	-0.825308	-2.88075
922.34	-35303.9	-9500.24	14.9924	1.16998	-0.811428	-2.88371
922.357	-35303.9	-9500.02	15.0124	1.16977	-0.792481	-2.88488
922.374	-35303.9	-9499.79	15.0324	1.17009	-0.770724	-2.88302
922.391	-35303.8	-9499.53	15.0529	1.17147	-0.747824	-2.87691
922.408	-35303.8	-9499.25	15.0737	1.1738	-0.72171	-2.86586
922.425	-35303.8	-9498.97	15.0944	1.17696	-0.691988	-2.84921
922.442	-35303.8	-9498.71	15.1147	1.18105	-0.663806	-2.82622
922.459	-35303.8	-9498.49	15.1347	1.18599	-0.63939	-2.79641
922.476	-35303.7	-9498.26	15.1548	1.19123	-0.613441	-2.75987
922.493	-35303.7	-9497.99	15.1753	1.19639	-0.582816	-2.71607
922.51	-35303.7	-9497.71	15.1961	1.2015	-0.55056	-2.66308
922.527	-35303.7	-9497.43	15.2168	1.20663	-0.519328	-2.60002
922.544	-35303.6	-9497.18	15.2371	1.21186	-0.489773	-2.52818
922.561	-35303.6	-9496.95	15.257	1.21699	-0.460565	-2.44699
922.578	-35303.6	-9496.71	15.2772	1.22147	-0.427792	-2.35293
922.595	-35303.6	-9496.44	15.2977	1.225	-0.390087	-2.24579
922.612	-35303.6	-9496.15	15.3186	1.22767	-0.350092	-2.13062
922.629	-35303.5	-9495.87	15.3393	1.22947	-0.309078	-2.01435
922.646	-35303.5	-9495.62	15.3593	1.23021	-0.266295	-1.90559
922.663	-35303.5	-9495.39	15.379	1.23013	-0.223852	-1.80887
922.68	-35303.5	-9495.15	15.4003	1.22993	-0.186928	-1.72417
922.697	-35303.5	-9494.88	15.4229	1.22994	-0.156481	-1.65261
922.714	-35303.4	-9494.59	15.4445	1.2301	-0.128877	-1.5965
922.731	-35303.4	-9494.31	15.4648	1.23013	-0.103073	-1.55455
922.748	-35303.4	-9494.06	15.4859	1.22957	-0.0804412	-1.52214
922.765	-35303.4	-9493.83	15.5078	1.22786	-0.0592746	-1.49565
922.782	-35303.4	-9493.58	15.529	1.22428	-0.0356875	-1.47243
922.799	-35303.3	-9493.29	15.5494	1.21716	-0.0111473	-1.45023
922.816	-35303.3	-9493	15.5702	1.20423	0.00891888	-1.42718
922.833	-35303.3	-9492.73	15.5908	1.18602	0.0232819	-1.40279
922.85	-35303.3	-9492.48	15.61	1.16473	0.0334715	-1.37746
922.867	-35303.2	-9492.25	15.628	1.1409	0.0392955	-1.35112
922.884	-35303.2	-9491.99	15.6464	1.11424	0.0398377	-1.32359
922.901	-35303.2	-9491.71	15.6655	1.08641	0.0372852	-1.29603
922.918	-35303.2	-9491.41	15.6848	1.06011	0.0352084	-1.27022
922.935	-35303.2	-9491.14	15.7035	1.03699	0.0336738	-1.24601
922.952	-35303.1	-9490.89	15.7206	1.01755	0.031182	-1.22222
922.969	-35303.1	-9490.66	15.737	0.997432	0.0274403	-1.19662
922.986	-35303.1	-9490.4	15.7542	0.970754	0.0226889	-1.16633
923.003	-35303.1	-9490.11	15.7714	0.934883	0.0173182	-1.12649
923.02	-35303	-9489.81	15.7874	0.887929	0.011508	-1.07215
923.037	-35303	-9489.53	15.8025	0.824398	0.0038799	-1.00239
923.054	-35303	-9489.3	15.817	0.738644	-0.00689465	-0.917442
923.071	-35303	-9489.06	15.8294	0.630375	-0.0192732	-0.815898
923.088	-35303	-9488.79	15.8378	0.502245	-0.0313228	-0.697504
923.105	-35302.9	-9488.49	15.8433	0.363333	-0.0433333	-0.569717
923.122	-35302.9	-9488.19	15.8475	0.224981	-0.0562424	-0.441659
923.139	-35302.9	-9487.93	15.8501	0.0999108	-0.0709284	-0.319917
923.156	-35302.9	-9487.69	15.8507	-0.00188303	-0.0876002	-0.208864
923.173	-35302.8	-9487.45	15.8499	-0.0807123	-0.10427	-0.107564
923.19	-35302.8	-9487.18	15.8485	-0.139242	-0.120051	-0.0137247
923.207	-35302.8	-9486.87	15.8464	-0.180785	-0.139282	0.0757683
923.224	-35302.8	-9486.58	15.8433	-0.209276	-0.164024	0.162959
923.241	-35302.8	-9486.32	15.8392	-0.229999	-0.186826	0.246386
923.258	-35302.7	-9486.08	15.8344	-0.246609	-0.203923	0.324922
923.275	-35302.7	-9485.85	15.829	-0.258314	-0.2243	0.399692
923.292	-35302.7	-9485.57	15.8236	-0.264573	-0.253323	0.470538
923.309	-35302.7	-9485.27	15.819	-0.26699	-0.283328	0.533473
923.326	-35302.7	-9484.97	15.8156	-0.267217	-0.309108	0.585991
923.343	-35302.6	-9484.71	15.8124	-0.26636	-0.334246	0.629724
923.36	-35302.6	-9484.48	15.809	-0.264921	-0.36015	0.666935
923.377	-35302.6	-9484.23	15.8057	-0.262488	-0.382689	0.700121
923.394	-35302.6	-9483.95	15.8025	-0.259047	-0.40006	0.731497
923.411	-35302.6	-9483.65	15.7984	-0.255415	-0.415392	0.762742
923.428	-35302.5	-9483.37	15.7932	-0.252011	-0.430843	0.794703
923.445	-35302.5	-9483.11	15.7879	-0.248551	-0.446438	0.8271
923.462	-35302.5	-9482.88	15.783	-0.24511	-0.462771	0.860114
923.479	-35302.5	-9482.63	15.7778	-0.24228	-0.481354	0.894591
923.496	-35302.5	-9482.35	15.7725	-0.240481	-0.503375	0.930171
923.513	-35302.4	-9482.05	15.7681	-0.239848	-0.529533	0.964934
923.53	-35302.4	-9481.76	15.7648	-0.239966	-0.560391	0.997095
923.547	-35302.4	-9481.51	15.7616	-0.239896	-0.596343	1.02518
923.564	-35302.4	-9481.28	15.7582	-0.239764	-0.63667	1.04893
923.581	-35302.4	-9481.02	15.755	-0.240645	-0.679601	1.0691
923.598	-35302.3	-9480.73	15.7517	-0.24252	-0.722796	1.08578
923.615	-35302.3	-9480.44	15.7472	-0.244375	-0.763544	1.09842
923.632	-35302.3	-9480.15	15.7419	-0.246033	-0.800885	1.10689
923.649	-35302.3	-9479.91	15.7367	-0.247937	-0.835452	1.11144
923.666	-35302.3	-9479.68	15.7318	-0.249643	-0.870191	1.11196
923.683	-35302.3	-9479.42	15.7265	-0.2502	-0.909169	1.10813
923.7	-35302.2	-9479.13	15.7213	-0.250007	-0.951132	1.10007
923.717	-35302.2	-9478.83	15.7173	-0.250216	-0.991478	1.08832
923.734	-35302.2	-9478.55	15.7141	-0.250211	-1.02846	1.07496
923.751	-35302.2	-9478.31	15.7108	-0.248843	-1.06191	1.0628
923.768	-35302.2	-9478.08	15.7074	-0.249137	-1.09073	1.05379
923.785	-35302.2	-9477.81	15.7042	-0.255781	-1.11376	1.04964
923.802	-35302.1	-9477.52	15.7007	-0.270053	-1.13328	1.05368
923.819	-35302.1	-9477.23	15.6962	-0.292034	-1.15271	1.06953
923.836	-35302.1	-9476.96	15.6907	-0.325148	-1.17131	1.09732
923.853	-35302.1	-9476.72	15.6844	-0.373033	-1.18691	1.13608
923.87	-35302.1	-9476.49	15.6775	-0.432502	-1.19884	1.18702
923.887	-35302.1	-9476.22	15.6698	-0.498806	-1.20719	1.2515
923.904	-35302.1	-9475.93	15.6606	-0.572097	-1.21304	1.32749
923.921	-35302.1	-9475.63	15.6492	-0.653064	-1.21748	1.41161
923.938	-35302	-9475.36	15.6367	-0.736667	-1.22	1.5
923.955	-35302	-9475.12	15.624	-0.817643	-1.22019	1.58928
923.972	-35302	-9474.89	15.61	-0.896667	-1.22	1.67865
923.989	-35302	-9474.62	15.5937	-0.975087	-1.22131	1.76765
924.006	-35302	-9474.33	15.5756	-1.05102	-1.22346	1.85471
924.023	-35302	-9474.04	15.5568	-1.12267	-1.22537	1.93808
924.04	-35302	-9473.77	15.5378	-1.19131	-1.22681	2.01657
924.057	-35302	-9473.54	15.5185	-1.25844	-1.22748	2.08999
924.074	-35302	-9473.31	15.4974	-1.32436	-1.22642	2.16079
924.091	-35302	-9473.04	15.4735	-1.38884	-1.2232	2.23051
924.108	-35301.9	-9472.75	15.4491	-1.45065	-1.21936	2.29669
924.125	-35301.9	-9472.46	15.4254	-1.50789	-1.21601	2.35695
924.142	-35301.9	-9472.2	15.4007	-1.55748	-1.21241	2.41076
924.159	-35301.9	-9471.98	15.3741	-1.59856	-1.20779	2.45808
924.176	-35301.9	-9471.74	15.347	-1.63508	-1.20178	2.49941
924.193	-35301.9	-9471.46	15.32	-1.6691	-1.19388	2.53503
924.21	-35301.9	-9471.17	15.2912	-1.69761	-1.18317	2.56476
924.227	-35301.9	-9470.9	15.2602	-1.71903	-1.1696	2.58834
924.244	-35301.9	-9470.65	15.2293	-1.73527	-1.15469	2.60557
924.261	-35301.9	-9470.42	15.1994	-1.74757	-1.13963	2.61697
924.278	-35301.9	-9470.18	15.1692	-1.75573	-1.12481	2.62416
924.295	-35301.9	-9469.91	15.1381	-1.76072	-1.10973	2.62835
924.312	-35301.9	-9469.62	15.1076	-1.76538	-1.09261	2.63006
924.329	-35301.9	-9469.34	15.0784	-1.77072	-1.07347	2.6296
924.346	-35301.9	-9469.1	15.05	-1.77526	-1.05463	2.62712
924.363	-35301.9	-9468.88	15.0218	-1.77726	-1.03653	2.62196
924.38	-35301.9	-9468.64	14.9931	-1.77489	-1.01754	2.61267
924.397	-35301.9	-9468.37	14.9638	-1.76648	-0.998272	2.59816
924.414	-35301.9	-9468.09	14.9344	-1.75061	-0.981746	2.57775
924.431	-35301.9	-9467.81	14.9052	-1.72767	-0.968391	2.55103
924.448	-35301.9	-9467.58	14.8765	-1.69954	-0.956218	2.51775
924.465	-35301.9	-9467.36	14.8482	-1.66434	-0.944553	2.47793
924.482	-35301.9	-9467.12	14.8203	-1.61763	-0.933795	2.43175
924.499	-35301.9	-9466.85	14.7929	-1.56108	-0.923622	2.37826
924.516	-35301.9	-9466.57	14.766	-1.50067	-0.913209	2.31581
924.533	-35301.9	-9466.3	14.7404	-1.43477	-0.902869	2.24462
924.55	-35301.9	-9466.07	14.7172	-1.35679	-0.893459	2.16581
924.567	-35301.9	-9465.86	14.696	-1.26372	-0.883469	2.07741
924.584	-35301.9	-9465.62	14.6761	-1.15495	-0.870281	1.9761
924.601	-35301.9	-9465.35	14.6575	-1.03331	-0.854062	1.86398
924.618	-35301.9	-9465.07	14.6406	-0.903945	-0.83639	1.74658
924.635	-35301.9	-9464.81	14.6258	-0.775231	-0.817016	1.63159
924.652	-35301.9	-9464.59	14.6128	-0.656756	-0.795244	1.52688
924.669	-35301.9	-9464.37	14.6018	-0.5556	-0.773538	1.43446
924.686	-35301.9	-9464.12	14.5924	-0.476575	-0.755057	1.35413
924.703	-35301.9	-9463.85	14.5842	-0.4162	-0.738608	1.2878
924.72	-35301.9	-9463.58	14.5768	-0.368363	-0.721646	1.23741
924.737	-35301.9	-9463.32	14.5703	-0.331791	-0.704338	1.20014
924.754	-35301.9	-9463.1	14.5651	-0.30618	-0.687561	1.17188
924.771	-35301.9	-9462.88	14.5603	-0.287643	-0.670984	1.15033
924.788	-35301.9	-9462.63	14.555	-0.272141	-0.654028	1.13382
924.805	-35301.9	-9462.36	14.55	-0.26	-0.636667	1.12092
924.822	-35301.9	-9462.09	14.5463	-0.252099	-0.619176	1.11045
924.839	-35301.9	-9461.84	14.5431	-0.246336	-0.602382	1.10195
924.856	-35301.9	-9461.62	14.5398	-0.240765	-0.586943	1.09501
924.873	-35301.9	-9461.4	14.5365	-0.236481	-0.572501	1.08898
924.89	-35301.9	-9461.15	14.5334	-0.23446	-0.558591	1.08327
924.907	-35301.9	-9460.88	14.5295	-0.233149	-0.5451	1.0778
924.924	-35301.9	-9460.61	14.5242	-0.231273	-0.532349	1.07262
924.941	-35301.9	-9460.36	14.5192	-0.22984	-0.521661	1.06781
924.958	-35301.9	-9460.14	14.5158	-0.229654	-0.513378	1.06337
924.975	-35301.9	-9459.92	14.5128	-0.230083	-0.505079	1.05919
924.992	-35301.9	-9459.66	14.5093	-0.230338	-0.495026	1.05518
925.009	-35302	-9459.39	14.5059	-0.229755	-0.484068	1.05143
925.026	-35302	-9459.12	14.5027	-0.228116	-0.472556	1.04799
925.043	-35302	-9458.88	14.4986	-0.226063	-0.459072	1.04486
925.06	-35302	-9458.67	14.4935	-0.224237	-0.442815	1.04177
925.077	-35302	-9458.44	14.4888	-0.22308	-0.424403	1.03799
925.094	-35302	-9458.18	14.4853	-0.221926	-0.404192	1.03311
925.111	-35302	-9457.9	14.4822	-0.218275	-0.381857	1.02722
925.128	-35302	-9457.64	14.4787	-0.211387	-0.357755	1.01947
925.145	-35302	-9457.41	14.4753	-0.203267	-0.333276	1.00745
925.162	-35302	-9457.19	14.472	-0.191646	-0.307447	0.989176
925.179	-35302	-9456.96	14.4685	-0.168725	-0.276353	0.963252
925.196	-35302	-9456.7	14.465	-0.131315	-0.241095	0.927739
925.213	-35302	-9456.43	14.462	-0.0824321	-0.209112	0.880075
925.23	-35302	-9456.16	14.4602	-0.0240177	-0.182218	0.821152
925.247	-35302	-9455.93	14.4603	0.0434148	-0.155945	0.755535
925.264	-35302	-9455.72	14.4622	0.116025	-0.130424	0.68567
925.281	-35302	-9455.49	14.4647	0.186955	-0.11006	0.611995
925.298	-35302	-9455.22	14.468	0.251992	-0.0937177	0.537395
925.315	-35302.1	-9454.95	14.4736	0.309504	-0.0754142	0.466932
925.332	-35302.1	-9454.69	14.4808	0.358333	-0.0559587	0.403164
925.349	-35302.1	-9454.47	14.4876	0.397936	-0.0411811	0.346475
925.366	-35302.1	-9454.25	14.4941	0.431689	-0.0304468	0.295743
925.383	-35302.1	-9454.01	14.5019	0.465268	-0.0191213	0.248911
925.4	-35302.1	-9453.74	14.5107	0.499887	-0.00871781	0.204488
925.417	-35302.1	-9453.47	14.5194	0.533942	-0.00426838	0.161463
925.434	-35302.1	-9453.22	14.5279	0.568291	-0.003621	0.119652
925.451	-35302.1	-9452.99	14.5372	0.604993	-0.00133738	0.0792578
925.468	-35302.1	-9452.77	14.5474	0.64396	0.000346005	0.0397598
925.485	-35302.1	-9452.53	14.5587	0.683973	-0.00357322	0.000441439
925.502	-35302.1	-9452.26	14.5711	0.723286	-0.00938278	-0.0380536
925.519	-35302.1	-9451.98	14.5843	0.760011	-0.0104618	-0.074176
925.536	-35302.1	-9451.73	14.5983	0.793056	-0.00985295	-0.104782
925.553	-35302.1	-9451.51	14.613	0.821595	-0.0133585	-0.126704
925.57	-35302.1	-9451.29	14.6282	0.844419	-0.0193336	-0.140449
925.587	-35302.1	-9451.04	14.6438	0.860717	-0.0243222	-0.14738
925.604	-35302.2	-9450.77	14.6591	0.872693	-0.0296156	-0.146324
925.621	-35302.2	-9450.49	14.6733	0.88285	-0.0374647	-0.136357
925.638	-35302.2	-9450.24	14.6867	0.89	-0.0466667	-0.122004
925.655	-35302.2	-9450.01	14.7	0.89234	-0.0553807	-0.108037
925.672	-35302.2	-9449.79	14.7133	0.89	-0.0633333	-0.0936819
925.689	-35302.2	-9449.54	14.7267	0.883447	-0.0710473	-0.0775285
925.706	-35302.2	-9449.26	14.7409	0.872569	-0.0806638	-0.0611649
925.723	-35302.2	-9448.99	14.7561	0.85774	-0.0937232	-0.0462422
925.74	-35302.2	-9448.73	14.7718	0.841432	-0.108395	-0.0321113
925.757	-35302.2	-9448.51	14.7871	0.82593	-0.123044	-0.0181367
925.774	-35302.2	-9448.29	14.8017	0.811738	-0.138585	-0.00508013
925.791	-35302.2	-9448.03	14.8154	0.799075	-0.155677	0.00626071
925.808	-35302.2	-9447.75	14.8291	0.788232	-0.173003	0.015679
925.825	-35302.2	-9447.47	14.8432	0.779263	-0.189845	0.023058
925.842	-35302.3	-9447.22	14.8562	0.771628	-0.207734	0.0282499
925.859	-35302.3	-9447	14.8677	0.765592	-0.228326	0.0310976
925.876	-35302.3	-9446.77	14.8796	0.763221	-0.252848	0.031434
925.893	-35302.3	-9446.51	14.8933	0.765745	-0.281519	0.0289187
925.91	-35302.3	-9446.23	14.9075	0.772268	-0.312613	0.0228702
925.927	-35302.3	-9445.95	14.9214	0.782021	-0.344002	0.0131908
925.944	-35302.3	-9445.71	14.9346	0.794884	-0.3733	0.00085093
925.961	-35302.3	-9445.49	14.9476	0.809992	-0.399913	-0.0135361
925.978	-35302.3	-9445.25	14.962	0.825295	-0.42589	-0.0300397
925.995	-35302.3	-9444.98	14.9777	0.839286	-0.451938	-0.0488153
926.012	-35302.3	-9444.7	14.9925	0.851405	-0.476533	-0.0700962
926.029	-35302.3	-9444.43	15.006	0.861705	-0.500146	-0.0952608
926.046	-35302.3	-9444.19	15.0203	0.870895	-0.525887	-0.127162
926.063	-35302.3	-9443.96	15.0355	0.87928	-0.554448	-0.169719
926.08	-35302.4	-9443.72	15.0499	0.886698	-0.583817	-0.227818
926.097	-35302.4	-9443.45	15.0634	0.893465	-0.614356	-0.304125
926.114	-35302.4	-9443.17	15.0779	0.900391	-0.648903	-0.39862
926.131	-35302.4	-9442.89	15.0936	0.907355	-0.685663	-0.506312
926.148	-35302.4	-9442.65	15.1088	0.913396	-0.71879	-0.617917
926.165	-35302.4	-9442.44	15.1236	0.918261	-0.748058	-0.72696
926.182	-35302.4	-9442.19	15.1397	0.922276	-0.777639	-0.82927
926.199	-35302.4	-9441.91	15.1571	0.925628	-0.808818	-0.919725
926.216	-35302.4	-9441.62	15.1746	0.928344	-0.840723	-0.992796
926.233	-35302.4	-9441.35	15.1917	0.929895	-0.87537	-1.04785
926.25	-35302.5	-9441.12	15.2086	0.929495	-0.916183	-1.08764
926.267	-35302.5	-9440.89	15.2253	0.927446	-0.96052	-1.11553
926.284	-35302.5	-9440.64	15.2411	0.92461	-1.00264	-1.13503
926.301	-35302.5	-9440.36	15.2564	0.921009	-1.04127	-1.14808
926.318	-35302.5	-9440.07	15.2718	0.916282	-1.07736	-1.15572
926.335	-35302.5	-9439.79	15.2873	0.910937	-1.10861	-1.15888
926.352	-35302.5	-9439.56	15.3024	0.905796	-1.13198	-1.15848
926.369	-35302.5	-9439.34	15.3173	0.900871	-1.15025	-1.15543
926.386	-35302.6	-9439.08	15.3326	0.895859	-1.16794	-1.1506
926.403	-35302.6	-9438.79	15.3482	0.890632	-1.18484	-1.14456
926.42	-35302.6	-9438.5	15.3638	0.885232	-1.19891	-1.13779
926.437	-35302.6	-9438.23	15.3791	0.880262	-1.20949	-1.13109
926.454	-35302.6	-9438	15.394	0.876369	-1.21645	-1.12522
926.471	-35302.6	-9437.77	15.4091	0.873478	-1.2199	-1.12011
926.488	-35302.7	-9437.51	15.4247	0.871351	-1.22	-1.11558
926.505	-35302.7	-9437.22	15.44	0.87	-1.21667	-1.1122
926.522	-35302.7	-9436.93	15.4541	0.869525	-1.20977	-1.11049
926.539	-35302.7	-9436.67	15.4674	0.870062	-1.19928	-1.11002
926.556	-35302.7	-9436.44	15.4808	0.871578	-1.18539	-1.11024
926.573	-35302.7	-9436.21	15.4941	0.873439	-1.16898	-1.11119
926.59	-35302.8	-9435.94	15.5075	0.875121	-1.15086	-1.11284
926.607	-35302.8	-9435.65	15.5217	0.876894	-1.13088	-1.11456
926.624	-35302.8	-9435.36	15.5371	0.878851	-1.10898	-1.11581
926.641	-35302.8	-9435.1	15.5527	0.880133	-1.08587	-1.1167
926.658	-35302.8	-9434.86	15.5677	0.880244	-1.06171	-1.11734
926.675	-35302.9	-9434.63	15.5827	0.879964	-1.03504	-1.11768
926.692	-35302.9	-9434.35	15.5981	0.879934	-1.00563	-1.1177
926.709	-35302.9	-9434.06	15.6137	0.880017	-0.976799	-1.11764
926.726	-35302.9	-9433.77	15.6292	0.880037	-0.950722	-1.11763
926.743	-35303	-9433.51	15.6444	0.879973	-0.926189	-1.11765
926.76	-35303	-9433.28	15.6594	0.87991	-0.902477	-1.11765
926.777	-35303	-9433.04	15.6745	0.88009	-0.880388	-1.11765
926.794	-35303	-9432.76	15.6899	0.880306	-0.859887	-1.11733
926.811	-35303	-9432.47	15.7055	0.879576	-0.839258	-1.11587
926.828	-35303.1	-9432.18	15.721	0.877761	-0.817185	-1.11413
926.845	-35303.1	-9431.92	15.7362	0.87604	-0.793227	-1.1156
926.862	-35303.1	-9431.69	15.7511	0.874576	-0.768005	-1.123
926.879	-35303.1	-9431.44	15.7664	0.872143	-0.743359	-1.13787
926.896	-35303.1	-9431.16	15.782	0.868578	-0.719548	-1.16418
926.913	-35303.2	-9430.86	15.7968	0.865123	-0.694858	-1.20887
926.93	-35303.2	-9430.57	15.8104	0.861846	-0.670322	-1.27251
926.947	-35303.2	-9430.32	15.8237	0.857523	-0.649889	-1.34892
926.964	-35303.2	-9430.09	15.8371	0.852321	-0.633748	-1.43749
926.981	-35303.3	-9429.83	15.8504	0.847719	-0.618569	-1.54272
926.998	-35303.3	-9429.54	15.8641	0.844376	-0.603025	-1.66223
927.015	-35303.3	-9429.25	15.8789	0.842131	-0.5878	-1.78732
927.032	-35303.4	-9428.96	15.8945	0.840533	-0.574141	-1.9132
927.049	-35303.4	-9428.71	15.9098	0.838959	-0.563541	-2.03831
927.066	-35303.4	-9428.48	15.9246	0.837262	-0.555714	-2.16117
927.083	-35303.4	-9428.22	15.9401	0.835601	-0.549279	-2.28023
927.1	-35303.4	-9427.93	15.9556	0.833886	-0.544339	-2.39381
927.117	-35303.5	-9427.63	15.9701	0.831926	-0.541963	-2.50011
927.134	-35303.5	-9427.34	15.9836	0.83025	-0.542689	-2.59665
927.151	-35303.5	-9427.09	15.9968	0.829675	-0.546733	-2.68097
927.168	-35303.5	-9426.86	16.0102	0.829915	-0.554334	-2.7535
927.185	-35303.6	-9426.59	16.0238	0.830185	-0.565679	-2.8159
927.202	-35303.6	-9426.29	16.0376	0.830076	-0.580424	-2.86784
927.219	-35303.6	-9425.99	16.0514	0.829293	-0.597955	-2.90812
927.236	-35303.7	-9425.71	16.0651	0.827068	-0.617586	-2.93645
927.253	-35303.7	-9425.47	16.0784	0.822442	-0.638643	-2.95281
927.27	-35303.7	-9425.24	16.0917	0.814522	-0.660691	-2.9568
927.287	-35303.7	-9424.96	16.1054	0.802677	-0.683281	-2.94785
927.304	-35303.8	-9424.66	16.1192	0.787626	-0.705405	-2.92549
927.321	-35303.8	-9424.36	16.133	0.77064	-0.725848	-2.88901
927.338	-35303.8	-9424.08	16.1467	0.753333	-0.743333	-2.8366
927.355	-35303.9	-9423.84	16.1603	0.737262	-0.756872	-2.76668
927.372	-35303.9	-9423.6	16.1733	0.723333	-0.766667	-2.67974
927.389	-35303.9	-9423.32	16.1855	0.712037	-0.773192	-2.57606
927.406	-35303.9	-9423.02	16.1974	0.702836	-0.776804	-2.45294
927.423	-35304	-9422.72	16.2094	0.695194	-0.7778	-2.31021
927.44	-35304	-9422.44	16.2214	0.689437	-0.77638	-2.15859
927.457	-35304	-9422.2	16.2331	0.685696	-0.772528	-2.00705
927.474	-35304.1	-9421.96	16.2447	0.683042	-0.765685	-1.85307
927.491	-35304.1	-9421.67	16.2565	0.680865	-0.755191	-1.69607
927.508	-35304.1	-9421.37	16.2689	0.679983	-0.740379	-1.54662
927.525	-35304.2	-9421.07	16.2817	0.68039	-0.721686	-1.41463
927.542	-35304.2	-9420.8	16.2921	0.679556	-0.702158	-1.30388
927.559	-35304.2	-9420.56	16.3004	0.678564	-0.680697	-1.21593
927.576	-35304.2	-9420.31	16.3142	0.686505	-0.647126	-1.14969
927.593	-35304.3	-9420.01	16.3356	0.705981	-0.600393	-1.10321
927.61	-35304.3	-9419.71	16.3547	0.724582	-0.560016	-1.07337
927.627	-35304.3	-9419.43	16.3651	0.734327	-0.537873	-1.05685
927.644	-35304.4	-9419.16	16.3695	0.737993	-0.528391	-1.05028
927.661	-35304.4	-9418.9	16.3717	0.739421	-0.524271	-1.05027
927.678	-35304.4	-9418.63	16.3754	0.742451	-0.518214	-1.05344
927.695	-35304.5	-9418.35	16.3842	0.750925	-0.50292	-1.05638
927.712	-35304.5	-9418.06	16.4018	0.768468	-0.471435	-1.05581
927.729	-35304.5	-9417.76	16.4253	0.790895	-0.429344	-1.05194
927.746	-35304.6	-9417.49	16.4447	0.804618	-0.397392	-1.04923
927.763	-35304.6	-9417.25	16.4573	0.806875	-0.380554	-1.04856
927.78	-35304.6	-9416.99	16.4693	0.807042	-0.366011	-1.04677
927.797	-35304.7	-9416.7	16.4832	0.809089	-0.348372	-1.04314
927.814	-35304.7	-9416.38	16.4975	0.810565	-0.331124	-1.03971
927.831	-35304.7	-9416.08	16.5111	0.810414	-0.31585	-1.03704
927.848	-35304.8	-9415.82	16.5245	0.809169	-0.301955	-1.03423
927.865	-35304.8	-9415.58	16.5378	0.807409	-0.288742	-1.0309
927.882	-35304.8	-9415.32	16.5513	0.805668	-0.275603	-1.02719
927.899	-35304.9	-9415.01	16.5651	0.803982	-0.263559	-1.02323
927.916	-35304.9	-9414.7	16.579	0.802053	-0.2547	-1.01909
927.933	-35305	-9414.41	16.5927	0.800329	-0.248397	-1.01455
927.95	-35305	-9414.15	16.6061	0.799665	-0.242439	-1.00918
927.967	-35305	-9413.91	16.6194	0.799882	-0.237547	-1.00301
927.984	-35305	-9413.63	16.6329	0.800217	-0.235865	-0.996321
928.001	-35305.1	-9413.33	16.6467	0.800127	-0.23648	-0.988858
928.018	-35305.1	-9413.02	16.6606	0.799213	-0.237136	-0.980125
928.035	-35305.2	-9412.73	16.6743	0.797166	-0.239237	-0.970241
928.052	-35305.2	-9412.47	16.6877	0.793659	-0.245704	-0.959469
928.069	-35305.2	-9412.23	16.701	0.787966	-0.257395	-0.946939
928.086	-35305.3	-9411.95	16.7145	0.779091	-0.274095	-0.931055
928.103	-35305.3	-9411.64	16.7283	0.765359	-0.294183	-0.908507
928.12	-35305.3	-9411.33	16.7426	0.744172	-0.31575	-0.875533
928.137	-35305.4	-9411.04	16.7559	0.709304	-0.338606	-0.829911
928.154	-35305.4	-9410.78	16.767	0.654033	-0.363013	-0.769789
928.171	-35305.4	-9410.54	16.7762	0.575393	-0.388484	-0.692506
928.188	-35305.5	-9410.25	16.7839	0.472989	-0.414714	-0.596786
928.205	-35305.5	-9409.94	16.79	0.353333	-0.443333	-0.489107
928.222	-35305.5	-9409.62	16.794	0.226279	-0.475548	-0.378255
928.239	-35305.6	-9409.33	16.7968	0.106806	-0.508563	-0.272986
928.256	-35305.6	-9409.08	16.7991	0.00759116	-0.539469	-0.180472
928.273	-35305.7	-9408.83	16.8	-0.0707291	-0.568319	-0.102591
928.29	-35305.7	-9408.55	16.7988	-0.130349	-0.595342	-0.0396661
928.307	-35305.7	-9408.23	16.7963	-0.174505	-0.61927	0.00947116
928.324	-35305.8	-9407.92	16.7932	-0.206672	-0.639204	0.046752
928.341	-35305.8	-9407.64	16.7892	-0.230395	-0.656173	0.0753802
928.358	-35305.8	-9407.4	16.7843	-0.248504	-0.671416	0.0985634
928.375	-35305.9	-9407.14	16.7791	-0.262112	-0.685863	0.118986
928.392	-35305.9	-9406.85	16.7739	-0.271832	-0.699929	0.138905
928.409	-35306	-9406.54	16.7688	-0.2777	-0.712917	0.159735
928.426	-35306	-9406.23	16.7636	-0.280001	-0.724779	0.182612
928.443	-35306	-9405.95	16.7585	-0.279707	-0.737105	0.208349
928.46	-35306.1	-9405.71	16.7536	-0.277988	-0.750544	0.23782
928.477	-35306.1	-9405.45	16.7484	-0.276215	-0.763805	0.27206
928.494	-35306.2	-9405.15	16.7431	-0.274755	-0.776952	0.311292
928.511	-35306.2	-9404.84	16.7386	-0.272243	-0.792675	0.354311
928.528	-35306.2	-9404.53	16.7352	-0.268573	-0.811671	0.39974
928.545	-35306.3	-9404.26	16.732	-0.265697	-0.831344	0.446194
928.562	-35306.3	-9404.02	16.7286	-0.264169	-0.849865	0.493706
928.579	-35306.4	-9403.76	16.7254	-0.262597	-0.866716	0.544053
928.596	-35306.4	-9403.46	16.7221	-0.260703	-0.882104	0.597467
928.613	-35306.4	-9403.14	16.7178	-0.259722	-0.896987	0.652084
928.63	-35306.5	-9402.84	16.7125	-0.259849	-0.910956	0.705682
928.647	-35306.5	-9402.58	16.7073	-0.26008	-0.922216	0.755851
928.664	-35306.6	-9402.34	16.7023	-0.26004	-0.93175	0.801457
928.681	-35306.6	-9402.07	16.6974	-0.259979	-0.942987	0.842508
928.698	-35306.6	-9401.77	16.6922	-0.259991	-0.955465	0.878247
928.715	-35306.7	-9401.45	16.6868	-0.260005	-0.965238	0.907247
928.732	-35306.7	-9401.16	16.6816	-0.260001	-0.971567	0.929383
928.749	-35306.8	-9400.9	16.6776	-0.260002	-0.976233	0.945585
928.766	-35306.8	-9400.66	16.6744	-0.260004	-0.979413	0.956775
928.783	-35306.9	-9400.39	16.6712	-0.259985	-0.980293	0.963849
928.8	-35306.9	-9400.08	16.6677	-0.259985	-0.979973	0.967735
928.817	-35307	-9399.77	16.6644	-0.260061	-0.980675	0.969422
928.834	-35307	-9399.48	16.6609	-0.260048	-0.982735	0.970315
928.851	-35307.1	-9399.23	16.6565	-0.25975	-0.985472	0.971898
928.868	-35307.1	-9398.98	16.6512	-0.259816	-0.988999	0.974313
928.885	-35307.1	-9398.71	16.646	-0.260924	-0.993718	0.977465
928.902	-35307.2	-9398.4	16.6409	-0.260535	-0.999068	0.984806
928.919	-35307.2	-9398.09	16.6357	-0.256349	-1.00419	1.0009
928.936	-35307.3	-9397.8	16.6306	-0.258595	-1.00935	1.02595
928.953	-35307.3	-9397.55	16.6258	-0.28006	-1.01529	1.05936
928.97	-35307.4	-9397.31	16.6207	-0.318136	-1.0224	1.10649
928.987	-35307.4	-9397.03	16.6143	-0.367467	-1.03082	1.17334
929.004	-35307.5	-9396.73	16.6071	-0.438175	-1.03951	1.25719
929.021	-35307.5	-9396.42	16.5994	-0.540226	-1.0472	1.35305
929.038	-35307.6	-9396.14	16.59	-0.656667	-1.05333	1.45969
929.055	-35307.6	-9395.9	16.5778	-0.769666	-1.05764	1.57644
929.072	-35307.7	-9395.65	16.5633	-0.89	-1.06	1.70044
929.089	-35307.7	-9395.37	16.5472	-1.02897	-1.06052	1.82809
929.106	-35307.8	-9395.06	16.5288	-1.17142	-1.05995	1.95508
929.123	-35307.8	-9394.77	16.5079	-1.30156	-1.05886	2.07726
929.14	-35307.9	-9394.49	16.4853	-1.42379	-1.05647	2.19165
929.157	-35307.9	-9394.25	16.4615	-1.54415	-1.05212	2.29634
929.174	-35308	-9394	16.435	-1.65994	-1.0463	2.39212
929.191	-35308	-9393.72	16.4049	-1.76723	-1.03963	2.4797
929.208	-35308.1	-9393.42	16.3729	-1.86415	-1.03247	2.55762
929.225	-35308.1	-9393.13	16.3406	-1.94936	-1.02527	2.62444
929.242	-35308.2	-9392.86	16.3073	-2.02182	-1.01901	2.68002
929.259	-35308.2	-9392.62	16.2726	-2.08096	-1.01405	2.72512
929.276	-35308.3	-9392.37	16.2371	-2.12727	-1.00905	2.76202
929.293	-35308.3	-9392.09	16.2013	-2.16218	-1.00273	2.79227
929.31	-35308.4	-9391.79	16.1645	-2.18915	-0.994552	2.81511
929.327	-35308.4	-9391.49	16.1266	-2.21001	-0.984479	2.82959
929.344	-35308.5	-9391.23	16.0891	-2.22276	-0.973326	2.83506
929.361	-35308.5	-9391	16.0526	-2.22438	-0.961721	2.83107
929.378	-35308.6	-9390.75	16.0157	-2.21093	-0.9498	2.81738
929.395	-35308.6	-9390.47	15.9778	-2.1817	-0.937734	2.79197
929.412	-35308.7	-9390.18	15.9401	-2.14148	-0.925816	2.74979
929.429	-35308.7	-9389.89	15.9037	-2.08747	-0.912837	2.68975
929.446	-35308.8	-9389.64	15.8697	-2.00521	-0.895454	2.61688
929.463	-35308.8	-9389.41	15.838	-1.89327	-0.873477	2.53107
929.48	-35308.9	-9389.16	15.8075	-1.76743	-0.8508	2.42534
929.497	-35308.9	-9388.88	15.778	-1.63106	-0.827548	2.29988
929.514	-35309	-9388.59	15.751	-1.47125	-0.798973	2.16429
929.531	-35309.1	-9388.31	15.727	-1.29441	-0.765563	2.02491
929.548	-35309.1	-9388.07	15.7057	-1.12788	-0.73342	1.88389
929.565	-35309.2	-9387.84	15.6874	-0.978315	-0.701087	1.745
929.582	-35309.2	-9387.59	15.6728	-0.833004	-0.660324	1.6136
929.599	-35309.3	-9387.31	15.6612	-0.694432	-0.612565	1.49393
929.616	-35309.3	-9387.02	15.6502	-0.579078	-0.567875	1.38912
