# Supplementary material for: Extraction of driving behavior primitives considering driver expectation and vehicle dynamics
Source: PLoS One. 2025 Dec 31;20(12):e0340123. doi: 10.1371/journal.pone.0340123 (PMC12755792; doi:10.1371/journal.pone.0340123)
Supplement: S2 File — The dataset utilized in this study is organized into two main folders, categorizing driving scenarios into straight driving and turning maneuvers. These folders contain the raw, unprocessed behavioral data. For a detailed description of the variables and format within the.xlsx files, please refer to the accompanying readme.txt file. (ZIP) [file pone.0340123.s002.zip › DataSetForPimitiveExaction-2/turning/g11_w_1.xlsx]

## Sheet: Sheet1
752.103	-35116.9	-13000.9	13.2772	-3.89576	-0.176379	3.85528
752.12	-35116.7	-13000.8	13.2106	-3.91208	-0.182375	3.87221
752.137	-35116.6	-13000.6	13.1436	-3.931	-0.190408	3.8912
752.154	-35116.4	-13000.4	13.0767	-3.95333	-0.2	3.91176
752.171	-35116.3	-13000.2	13.0101	-3.97937	-0.210829	3.93346
752.188	-35116.2	-13000.1	12.9434	-4.00732	-0.223201	3.95611
752.205	-35116	-12999.9	12.876	-4.0349	-0.237576	3.97962
752.222	-35115.9	-12999.7	12.8075	-4.06053	-0.254054	4.00377
752.239	-35115.8	-12999.6	12.7381	-4.085	-0.271522	4.02803
752.256	-35115.6	-12999.4	12.6685	-4.10961	-0.288614	4.05177
752.273	-35115.5	-12999.2	12.5987	-4.13507	-0.304529	4.07451
752.29	-35115.4	-12999.1	12.5285	-4.16032	-0.320064	4.09621
752.307	-35115.2	-12998.9	12.4574	-4.18401	-0.336294	4.11686
752.324	-35115.1	-12998.7	12.3852	-4.2052	-0.353637	4.13634
752.341	-35115	-12998.6	12.3124	-4.22392	-0.370956	4.15428
752.358	-35114.8	-12998.4	12.2395	-4.24033	-0.386887	4.17022
752.375	-35114.7	-12998.2	12.1669	-4.2545	-0.400626	4.18408
752.392	-35114.6	-12998.1	12.0945	-4.26638	-0.412497	4.19651
752.409	-35114.5	-12997.9	12.022	-4.27588	-0.422957	4.20819
752.426	-35114.3	-12997.7	11.9494	-4.28356	-0.432417	4.21948
752.443	-35114.2	-12997.6	11.8769	-4.29107	-0.441198	4.23007
752.46	-35114.1	-12997.4	11.8045	-4.30013	-0.449618	4.23961
752.477	-35114	-12997.3	11.7321	-4.31063	-0.458118	4.24794
752.494	-35113.8	-12997.1	11.6596	-4.31979	-0.467327	4.2553
752.511	-35113.7	-12997	11.5865	-4.32464	-0.477873	4.26189
752.528	-35113.6	-12996.8	11.513	-4.32385	-0.489892	4.26761
752.545	-35113.5	-12996.6	11.4391	-4.3181	-0.502896	4.27191
752.562	-35113.4	-12996.5	11.3653	-4.3082	-0.516366	4.27424
752.579	-35113.2	-12996.3	11.2915	-4.29443	-0.529976	4.27428
752.596	-35113.1	-12996.2	11.2179	-4.27657	-0.543608	4.27202
752.613	-35113	-12996	11.1445	-4.25431	-0.557142	4.26743
752.63	-35112.9	-12995.9	11.0714	-4.22684	-0.570205	4.26029
752.647	-35112.8	-12995.7	10.9993	-4.19286	-0.582189	4.2502
752.664	-35112.7	-12995.6	10.9286	-4.15115	-0.592534	4.23671
752.681	-35112.6	-12995.4	10.8592	-4.10204	-0.601538	4.21852
752.698	-35112.4	-12995.3	10.7907	-4.04713	-0.610181	4.19371
752.715	-35112.3	-12995.1	10.7227	-3.98779	-0.619373	4.16047
752.732	-35112.2	-12995	10.6554	-3.92248	-0.62888	4.11865
752.749	-35112.1	-12994.9	10.5892	-3.84766	-0.63769	4.06922
752.766	-35112	-12994.7	10.5247	-3.76037	-0.644929	4.01314
752.783	-35111.9	-12994.6	10.4619	-3.66349	-0.651236	3.95093
752.8	-35111.8	-12994.4	10.4008	-3.56335	-0.658128	3.88285
752.817	-35111.7	-12994.3	10.3412	-3.46567	-0.666933	3.80939
752.834	-35111.6	-12994.1	10.2831	-3.37086	-0.67732	3.73276
752.851	-35111.5	-12994	10.2265	-3.27671	-0.688134	3.65602
752.868	-35111.4	-12993.9	10.1714	-3.18159	-0.698322	3.5819
752.885	-35111.3	-12993.7	10.1179	-3.08791	-0.707545	3.51067
752.902	-35111.2	-12993.6	10.066	-2.99981	-0.715767	3.44157
752.919	-35111.1	-12993.4	10.0158	-2.92047	-0.722925	3.37397
752.936	-35111	-12993.3	9.96703	-2.84772	-0.728803	3.30784
752.953	-35110.9	-12993.2	9.91944	-2.77748	-0.733133	3.24339
752.97	-35110.8	-12993	9.87279	-2.70627	-0.735727	3.18066
752.987	-35110.7	-12992.9	9.82731	-2.63363	-0.736796	3.11905
753.004	-35110.6	-12992.8	9.78333	-2.56	-0.736667	3.05773
753.021	-35110.5	-12992.6	9.74111	-2.48586	-0.7357	2.99594
753.038	-35110.4	-12992.5	9.70044	-2.41195	-0.734395	2.9331
753.055	-35110.3	-12992.4	9.66105	-2.33909	-0.733283	2.86871
753.072	-35110.2	-12992.2	9.6227	-2.26721	-0.732772	2.80246
753.089	-35110.1	-12992.1	9.58538	-2.19325	-0.732851	2.73477
753.106	-35110	-12992	9.54912	-2.11354	-0.733423	2.6662
753.123	-35109.9	-12991.8	9.514	-2.02648	-0.73438	2.59647
753.14	-35109.8	-12991.7	9.48014	-1.93628	-0.735586	2.52299
753.157	-35109.7	-12991.6	9.44772	-1.84815	-0.7369	2.44273
753.174	-35109.6	-12991.4	9.41688	-1.76298	-0.738187	2.35397
753.191	-35109.5	-12991.3	9.38774	-1.67131	-0.739319	2.258
753.208	-35109.5	-12991.2	9.3604	-1.56222	-0.740166	2.15655
753.225	-35109.4	-12991	9.33501	-1.43154	-0.740357	2.05057
753.242	-35109.3	-12990.9	9.31173	-1.28874	-0.739025	1.93939
753.259	-35109.2	-12990.8	9.29074	-1.14485	-0.735257	1.82216
753.276	-35109.1	-12990.7	9.27214	-1.00587	-0.72896	1.70026
753.293	-35109	-12990.5	9.25592	-0.869062	-0.721465	1.5789
753.31	-35108.9	-12990.4	9.24203	-0.730922	-0.714227	1.4636
753.327	-35108.8	-12990.3	9.23044	-0.593311	-0.708051	1.35792
753.344	-35108.8	-12990.1	9.22112	-0.465953	-0.702777	1.2625
753.361	-35108.7	-12990	9.214	-0.359028	-0.698173	1.17776
753.378	-35108.6	-12989.9	9.20882	-0.276308	-0.694221	1.10436
753.395	-35108.5	-12989.7	9.205	-0.213499	-0.691165	1.04331
753.412	-35108.4	-12989.6	9.20198	-0.165839	-0.68925	0.995571
753.429	-35108.3	-12989.5	9.19945	-0.129801	-0.688225	0.960506
753.446	-35108.2	-12989.3	9.19744	-0.103195	-0.687299	0.935772
753.463	-35108.1	-12989.2	9.19594	-0.0839096	-0.685696	0.918974
753.48	-35108.1	-12989.1	9.19482	-0.0700778	-0.683358	0.908396
753.497	-35108	-12989	9.19379	-0.0600622	-0.680899	0.902955
753.514	-35107.9	-12988.8	9.1926	-0.0522886	-0.678903	0.901603
753.531	-35107.8	-12988.7	9.19131	-0.0460467	-0.677107	0.903435
753.548	-35107.7	-12988.5	9.19025	-0.0413122	-0.674579	0.907667
753.565	-35107.7	-12988.5	9.18975	-0.0380478	-0.670445	0.913529
753.582	-35107.7	-12988.5	9.18975	-0.0358207	-0.664828	0.920454
753.599	-35107.6	-12988.4	9.18995	-0.0339289	-0.65853	0.928006
753.616	-35107.5	-12988.3	9.19007	-0.0317345	-0.652274	0.935759
753.633	-35107.4	-12988	9.19007	-0.0293012	-0.645868	0.943359
753.65	-35107.2	-12987.8	9.19001	-0.0270995	-0.638586	0.950493
753.667	-35107.1	-12987.6	9.18998	-0.0255393	-0.629794	0.956882
753.684	-35107	-12987.5	9.18998	-0.0244832	-0.619637	0.962528
753.701	-35107	-12987.4	9.19	-0.0235235	-0.608651	0.967572
753.718	-35106.9	-12987.3	9.19	-0.0223238	-0.597338	0.972141
753.735	-35106.8	-12987.1	9.19	-0.0210496	-0.585953	0.976277
753.752	-35106.7	-12987	9.19	-0.0200771	-0.574651	0.979984
753.769	-35106.6	-12986.9	9.19001	-0.0197043	-0.563524	0.983278
753.786	-35106.5	-12986.7	9.19002	-0.0197791	-0.55233	0.986234
753.803	-35106.5	-12986.6	9.19	-0.01999	-0.540705	0.988952
753.82	-35106.4	-12986.5	9.18995	-0.0200803	-0.528408	0.991532
753.837	-35106.3	-12986.3	9.18992	-0.0200557	-0.515779	0.994087
753.854	-35106.2	-12986.2	9.19	-0.02	-0.503333	0.996732
753.871	-35106.1	-12986.1	9.1902	-0.0199792	-0.491347	0.999598
753.888	-35106	-12985.9	9.19028	-0.0199874	-0.47915	1.00288
753.905	-35106	-12985.8	9.18996	-0.0200005	-0.465836	1.00679
753.922	-35105.9	-12985.7	9.18907	-0.0200017	-0.450983	1.0115
753.939	-35105.8	-12985.5	9.18782	-0.0199979	-0.435791	1.01712
753.956	-35105.7	-12985.4	9.18652	-0.0200011	-0.421799	1.0237
753.973	-35105.6	-12985.3	9.18538	-0.0200149	-0.410067	1.03126
753.99	-35105.5	-12985.1	9.1843	-0.0200197	-0.400293	1.03958
754.007	-35105.5	-12985	9.18311	-0.0199917	-0.391939	1.04843
754.024	-35105.4	-12984.9	9.1818	-0.019936	-0.384776	1.05752
754.041	-35105.3	-12984.7	9.18062	-0.0199257	-0.379313	1.06647
754.058	-35105.2	-12984.6	9.17988	-0.0200429	-0.376164	1.0749
754.075	-35105.1	-12984.5	9.17971	-0.0202503	-0.375404	1.08254
754.092	-35105	-12984.3	9.17986	-0.0202685	-0.376022	1.08936
754.109	-35105	-12984.2	9.18004	-0.019792	-0.376882	1.09536
754.126	-35104.9	-12984.1	9.18008	-0.0187468	-0.377523	1.10052
754.143	-35104.8	-12983.9	9.18003	-0.0174584	-0.378641	1.10467
754.16	-35104.7	-12983.8	9.17999	-0.0162862	-0.381037	1.10768
754.177	-35104.6	-12983.7	9.17998	-0.01531	-0.384999	1.10959
754.194	-35104.6	-12983.5	9.17999	-0.014198	-0.390058	1.1107
754.211	-35104.5	-12983.4	9.18	-0.0125931	-0.395688	1.11134
754.228	-35104.4	-12983.3	9.18001	-0.0104228	-0.401474	1.11163
754.245	-35104.3	-12983.1	9.18001	-0.00797227	-0.40714	1.11145
754.262	-35104.2	-12983	9.17999	-0.00554289	-0.412425	1.11066
754.279	-35104.2	-12982.9	9.17998	-0.00325651	-0.4172	1.10929
754.296	-35104.1	-12982.7	9.17999	-0.00104117	-0.421482	1.1076
754.313	-35104	-12982.6	9.18003	0.00118223	-0.425298	1.1058
754.33	-35103.9	-12982.5	9.18007	0.00344317	-0.428749	1.10399
754.347	-35103.8	-12982.3	9.18005	0.00572516	-0.432007	1.10212
754.364	-35103.8	-12982.2	9.17989	0.0080103	-0.435243	1.10011
754.381	-35103.7	-12982.1	9.17972	0.0102858	-0.438569	1.09795
754.398	-35103.6	-12981.9	9.17984	0.0125428	-0.442054	1.09563
754.415	-35103.5	-12981.8	9.1805	0.0147754	-0.445774	1.09315
754.432	-35103.4	-12981.7	9.18164	0.0170126	-0.449969	1.09057
754.449	-35103.4	-12981.5	9.18296	0.0193067	-0.454985	1.08792
754.466	-35103.3	-12981.4	9.18416	0.0216957	-0.461155	1.08529
754.483	-35103.2	-12981.3	9.18525	0.0240659	-0.468676	1.08269
754.5	-35103.1	-12981.1	9.18638	0.0262151	-0.477661	1.08012
754.517	-35103	-12981	9.18766	0.0279535	-0.488214	1.07759
754.534	-35103	-12980.9	9.18893	0.0292	-0.500359	1.07503
754.551	-35102.9	-12980.7	9.18989	0.0299275	-0.514082	1.07238
754.568	-35102.8	-12980.6	9.19028	0.0301406	-0.529292	1.06954
754.585	-35102.7	-12980.5	9.19022	0.0300589	-0.545369	1.06633
754.602	-35102.6	-12980.3	9.19002	0.0299924	-0.561476	1.06258
754.619	-35102.6	-12980.2	9.18991	0.030167	-0.576893	1.05808
754.636	-35102.5	-12980.1	9.18992	0.0303254	-0.591605	1.05266
754.653	-35102.4	-12979.9	9.19	0.0300398	-0.605839	1.04617
754.67	-35102.3	-12979.8	9.19007	0.0290269	-0.619784	1.03852
754.687	-35102.2	-12979.6	9.19009	0.027697	-0.63342	1.02992
754.704	-35102.2	-12979.5	9.19	0.0266667	-0.646667	1.0207
754.721	-35102.1	-12979.4	9.1898	0.0263722	-0.659472	1.01114
754.738	-35102	-12979.2	9.18971	0.0265275	-0.671899	1.00145
754.755	-35101.9	-12979.1	9.19004	0.026666	-0.684041	0.991813
754.772	-35101.9	-12979	9.19093	0.026505	-0.695759	0.982421
754.789	-35101.8	-12978.8	9.19218	0.0263789	-0.70614	0.973507
754.806	-35101.7	-12978.7	9.19348	0.0267512	-0.714112	0.965312
754.823	-35101.6	-12978.6	9.19462	0.0278383	-0.719459	0.957993
754.84	-35101.6	-12978.4	9.19571	0.0291604	-0.724391	0.951474
754.857	-35101.5	-12978.3	9.19689	0.0301161	-0.731534	0.945638
754.874	-35101.4	-12978.1	9.19819	0.0303653	-0.742175	0.940459
754.891	-35101.3	-12978	9.19936	0.0301896	-0.754399	0.936137
754.908	-35101.3	-12977.9	9.20013	0.0299602	-0.765835	0.932899
754.925	-35101.2	-12977.7	9.20035	0.0299038	-0.775746	0.930895
754.942	-35101.1	-12977.6	9.20021	0.0299546	-0.786698	0.930115
754.959	-35101	-12977.5	9.19991	0.0300119	-0.801635	0.930527
754.976	-35101	-12977.3	9.19968	0.0300211	-0.821649	0.932164
754.993	-35100.9	-12977.2	9.19972	0.0300067	-0.844653	0.935167
755.01	-35100.8	-12977	9.20026	0.0300006	-0.868268	0.939681
755.027	-35100.7	-12976.9	9.2013	0.0300115	-0.891478	0.945575
755.044	-35100.7	-12976.8	9.20258	0.0300139	-0.91527	0.952307
755.061	-35100.6	-12976.6	9.20383	0.0299809	-0.940753	0.95931
755.078	-35100.5	-12976.5	9.20494	0.0299315	-0.967628	0.966299
755.095	-35100.4	-12976.4	9.20604	0.0299424	-0.993821	0.973342
755.112	-35100.4	-12976.2	9.20727	0.0300875	-1.01719	0.980525
755.129	-35100.3	-12976.1	9.20856	0.0302685	-1.03686	0.987749
755.146	-35100.2	-12975.9	9.20964	0.0302012	-1.05326	0.994718
755.163	-35100.2	-12975.8	9.21024	0.029607	-1.06693	1.00114
755.18	-35100.1	-12975.7	9.21034	0.028506	-1.07859	1.00706
755.197	-35100	-12975.5	9.21012	0.0271954	-1.08912	1.01283
755.214	-35099.9	-12975.4	9.20983	0.0259671	-1.09937	1.01879
755.231	-35099.9	-12975.2	9.20965	0.0248695	-1.10964	1.02488
755.248	-35099.8	-12975.1	9.20982	0.0237574	-1.1198	1.03074
755.265	-35099.7	-12974.9	9.21052	0.0225006	-1.1297	1.036
755.282	-35099.7	-12974.8	9.21166	0.0212194	-1.13909	1.0406
755.299	-35099.6	-12974.7	9.21296	0.0202048	-1.14768	1.04465
755.316	-35099.5	-12974.5	9.21416	0.0197198	-1.15524	1.04825
755.333	-35099.5	-12974.4	9.21525	0.0197103	-1.16257	1.05139
755.35	-35099.4	-12974.2	9.21638	0.019938	-1.17103	1.05396
755.367	-35099.3	-12974.1	9.21765	0.0201716	-1.1818	1.05586
755.384	-35099.3	-12974	9.21892	0.0202551	-1.19444	1.05709
755.401	-35099.2	-12973.8	9.21988	0.0200696	-1.20769	1.05769
755.418	-35099.1	-12973.7	9.22031	0.0195742	-1.22046	1.0577
755.435	-35099.1	-12973.5	9.22028	0.0192596	-1.23279	1.05707
755.452	-35099	-12973.4	9.22003	0.0198398	-1.24518	1.05576
755.469	-35098.9	-12973.3	9.21979	0.0219038	-1.25791	1.05366
755.486	-35098.9	-12973.1	9.21971	0.0253241	-1.26989	1.05054
755.503	-35098.8	-12973	9.21997	0.0297193	-1.27954	1.04606
755.52	-35098.7	-12972.8	9.22068	0.0348735	-1.28564	1.03994
755.537	-35098.7	-12972.7	9.22182	0.0413629	-1.28877	1.03193
755.554	-35098.6	-12972.5	9.22333	0.05	-1.29	1.02179
755.571	-35098.5	-12972.4	9.22517	0.0615078	-1.29018	1.00928
755.588	-35098.5	-12972.3	9.22742	0.0762521	-1.28913	0.99411
755.605	-35098.4	-12972.1	9.23018	0.0945095	-1.28646	0.975969
755.622	-35098.4	-12972	9.23347	0.116433	-1.28193	0.954696
755.639	-35098.3	-12971.8	9.23699	0.141764	-1.27598	0.930624
755.656	-35098.2	-12971.7	9.24038	0.170154	-1.26917	0.904189
755.673	-35098.2	-12971.5	9.24348	0.201049	-1.26206	0.87593
755.69	-35098.1	-12971.4	9.24676	0.233301	-1.25516	0.84667
755.707	-35098	-12971.2	9.25079	0.265664	-1.24898	0.817283
755.724	-35098	-12971.1	9.25591	0.296969	-1.24383	0.788524
755.741	-35097.9	-12971	9.26183	0.326241	-1.23953	0.760871
755.758	-35097.9	-12970.8	9.26818	0.352538	-1.23584	0.734758
755.775	-35097.8	-12970.7	9.27475	0.375303	-1.23274	0.710632
755.792	-35097.8	-12970.5	9.2816	0.394756	-1.23064	0.688955
755.809	-35097.7	-12970.4	9.28884	0.411226	-1.22998	0.670179
755.826	-35097.6	-12970.2	9.29652	0.425902	-1.23078	0.653627
755.843	-35097.6	-12970.1	9.30459	0.441463	-1.23232	0.636681
755.86	-35097.5	-12969.9	9.313	0.460681	-1.23381	0.616579
755.877	-35097.5	-12969.8	9.32161	0.483414	-1.23529	0.593236
755.894	-35097.4	-12969.6	9.33016	0.505298	-1.23797	0.57043
755.911	-35097.3	-12969.5	9.33851	0.523855	-1.24048	0.549807
755.928	-35097.3	-12969.3	9.34669	0.539418	-1.23822	0.529951
755.945	-35097.2	-12969.2	9.35512	0.55302	-1.22962	0.510214
755.962	-35097.2	-12969	9.36468	0.566313	-1.21711	0.491133
755.979	-35097.1	-12968.9	9.37515	0.580079	-1.20176	0.472697
755.996	-35097.1	-12968.7	9.38521	0.594154	-1.18286	0.454252
756.013	-35097	-12968.6	9.39502	0.609045	-1.16091	0.435681
756.03	-35096.9	-12968.4	9.40608	0.625811	-1.13753	0.417383
756.047	-35096.9	-12968.3	9.41832	0.643317	-1.11346	0.399465
756.064	-35096.8	-12968.1	9.43025	0.658588	-1.08861	0.381767
756.081	-35096.8	-12968	9.44216	0.671897	-1.06276	0.364387
756.098	-35096.7	-12967.8	9.45554	0.685998	-1.03566	0.347578
756.115	-35096.7	-12967.6	9.46949	0.701772	-1.00803	0.330796
756.132	-35096.6	-12967.5	9.48175	0.718843	-0.981065	0.31305
756.149	-35096.6	-12967.4	9.49311	0.737467	-0.954537	0.294301
756.166	-35096.5	-12967.2	9.50594	0.758059	-0.927493	0.275081
756.183	-35096.5	-12967.1	9.52002	0.77878	-0.899868	0.256021
756.2	-35096.4	-12966.9	9.53383	0.796736	-0.872329	0.237841
756.217	-35096.3	-12966.7	9.54752	0.811141	-0.847259	0.221547
756.234	-35096.3	-12966.6	9.56196	0.822384	-0.82741	0.207992
756.251	-35096.2	-12966.5	9.57724	0.83175	-0.81231	0.196005
756.268	-35096.2	-12966.3	9.593	0.840931	-0.800301	0.183732
756.285	-35096.1	-12966.1	9.60829	0.851842	-0.790927	0.170479
756.302	-35096.1	-12966	9.62223	0.866028	-0.783912	0.156057
756.319	-35096	-12965.8	9.63584	0.882351	-0.777119	0.140394
756.336	-35096	-12965.7	9.65047	0.899026	-0.768595	0.123623
756.353	-35095.9	-12965.5	9.66577	0.915686	-0.760402	0.106645
756.37	-35095.9	-12965.4	9.68105	0.932099	-0.755263	0.0905549
756.387	-35095.8	-12965.2	9.69667	0.946667	-0.753333	0.0762527
756.404	-35095.8	-12965	9.71307	0.957935	-0.754422	0.0643426
756.421	-35095.7	-12964.9	9.73	0.966667	-0.76	0.0544662
756.438	-35095.7	-12964.7	9.74712	0.973999	-0.770944	0.046074
756.455	-35095.6	-12964.6	9.76435	0.980351	-0.784093	0.0388146
756.472	-35095.6	-12964.4	9.78163	0.985882	-0.796329	0.0323974
756.489	-35095.5	-12964.3	9.79864	0.990489	-0.808057	0.0265703
756.506	-35095.4	-12964.1	9.81527	0.994111	-0.819939	0.0210882
756.523	-35095.4	-12963.9	9.83199	0.996973	-0.831275	0.0157031
756.54	-35095.3	-12963.8	9.84915	0.999767	-0.84161	0.0099837
756.557	-35095.3	-12963.6	9.86635	1.00437	-0.851849	0.00298408
756.574	-35095.2	-12963.5	9.88339	1.01213	-0.862432	-0.00600004
756.591	-35095.2	-12963.3	9.90084	1.02271	-0.872127	-0.0168819
756.608	-35095.1	-12963.1	9.91906	1.03556	-0.880412	-0.0295079
756.625	-35095.1	-12963	9.93776	1.05027	-0.888699	-0.0438188
756.642	-35095	-12962.8	9.95665	1.06597	-0.897565	-0.0591907
756.659	-35095	-12962.7	9.97555	1.08085	-0.905455	-0.0738426
756.676	-35094.9	-12962.5	9.9944	1.09343	-0.912048	-0.0865397
756.693	-35094.9	-12962.3	10.0134	1.103	-0.91956	-0.0972284
756.71	-35094.8	-12962.1	10.0324	1.10986	-0.92845	-0.105903
756.727	-35094.8	-12962	10.0508	1.11573	-0.936286	-0.11247
756.744	-35094.7	-12961.8	10.0688	1.12103	-0.942648	-0.117336
756.761	-35094.7	-12961.7	10.0883	1.12443	-0.949905	-0.121536
756.778	-35094.6	-12961.5	10.1091	1.12596	-0.95868	-0.125528
756.795	-35094.6	-12961.3	10.1293	1.12749	-0.967238	-0.129001
756.812	-35094.5	-12961.2	10.1481	1.12937	-0.975578	-0.131798
756.829	-35094.5	-12961	10.1663	1.13032	-0.985637	-0.13398
756.846	-35094.4	-12960.9	10.1847	1.13017	-0.997549	-0.135594
756.863	-35094.4	-12960.7	10.2032	1.12988	-1.00973	-0.136668
756.88	-35094.3	-12960.5	10.2221	1.1299	-1.02169	-0.137199
756.897	-35094.3	-12960.3	10.2416	1.1302	-1.03388	-0.137166
756.914	-35094.2	-12960.2	10.2616	1.13026	-1.04565	-0.13657
756.931	-35094.2	-12960	10.282	1.12924	-1.05551	-0.135427
756.948	-35094.1	-12959.9	10.3026	1.12735	-1.06379	-0.133681
756.965	-35094.1	-12959.7	10.3236	1.12555	-1.07216	-0.131196
756.982	-35094	-12959.5	10.3442	1.12389	-1.08084	-0.127663
756.999	-35094	-12959.3	10.3633	1.12171	-1.08912	-0.122652
757.016	-35093.9	-12959.2	10.3813	1.11813	-1.0974	-0.115743
757.033	-35093.9	-12959	10.3998	1.11216	-1.10671	-0.106532
757.05	-35093.9	-12958.8	10.4188	1.1028	-1.11733	-0.0946981
757.067	-35093.8	-12958.7	10.4379	1.08932	-1.12906	-0.0801199
757.084	-35093.8	-12958.5	10.4567	1.073	-1.14121	-0.0639046
757.101	-35093.7	-12958.3	10.4753	1.05599	-1.15301	-0.0476416
757.118	-35093.7	-12958.1	10.4935	1.03947	-1.1646	-0.0320622
757.135	-35093.6	-12958	10.511	1.02424	-1.17646	-0.0175564
757.152	-35093.6	-12957.8	10.528	1.01132	-1.18857	-0.00465333
757.169	-35093.5	-12957.6	10.5452	1.00149	-1.2007	0.00614266
757.186	-35093.5	-12957.4	10.5623	0.993758	-1.21264	0.0148045
757.203	-35093.4	-12957.3	10.5791	0.986755	-1.22426	0.0214346
757.22	-35093.4	-12957.1	10.5957	0.980353	-1.23596	0.0259473
757.237	-35093.4	-12956.9	10.6127	0.975138	-1.24808	0.0281071
757.254	-35093.3	-12956.8	10.63	0.973333	-1.26	0.0272331
757.271	-35093.3	-12956.6	10.6474	0.976773	-1.27092	0.0227066
757.288	-35093.2	-12956.4	10.6643	0.983801	-1.28052	0.0146886
757.305	-35093.2	-12956.2	10.6806	0.992648	-1.28891	0.0036527
757.322	-35093.1	-12956	10.6977	1.0041	-1.29717	-0.00953267
757.339	-35093.1	-12955.9	10.7167	1.01829	-1.30603	-0.0239476
757.356	-35093.1	-12955.7	10.7354	1.03132	-1.3142	-0.0387774
757.373	-35093	-12955.5	10.7526	1.04038	-1.32093	-0.0532263
757.39	-35093	-12955.3	10.7698	1.04808	-1.32805	-0.0664902
757.407	-35092.9	-12955.1	10.7883	1.05657	-1.33662	-0.0782005
757.424	-35092.9	-12955	10.8064	1.06466	-1.34459	-0.0890279
757.441	-35092.9	-12954.8	10.8234	1.07151	-1.35104	-0.0994093
757.458	-35092.8	-12954.6	10.8409	1.07835	-1.35877	-0.108863
757.475	-35092.8	-12954.4	10.8599	1.08562	-1.36916	-0.117006
757.492	-35092.7	-12954.2	10.8788	1.09145	-1.37956	-0.12392
757.509	-35092.7	-12954.1	10.8968	1.09496	-1.38903	-0.129934
757.526	-35092.7	-12953.9	10.9157	1.09732	-1.40036	-0.135697
757.543	-35092.6	-12953.7	10.9363	1.09924	-1.41436	-0.142068
757.56	-35092.6	-12953.5	10.9575	1.1002	-1.42782	-0.150198
757.577	-35092.6	-12953.3	10.9783	1.10016	-1.43959	-0.160653
757.594	-35092.5	-12953.1	10.9978	1.09994	-1.45199	-0.173092
757.611	-35092.5	-12953	11.016	1.09995	-1.46559	-0.187159
757.628	-35092.4	-12952.8	11.0343	1.10002	-1.4784	-0.202553
757.645	-35092.4	-12952.6	11.0532	1.10003	-1.49016	-0.218456
757.662	-35092.4	-12952.4	11.0723	1.09996	-1.50289	-0.233407
757.679	-35092.3	-12952.2	11.0912	1.09993	-1.51685	-0.246372
757.696	-35092.3	-12952	11.1097	1.10016	-1.53032	-0.25685
757.713	-35092.3	-12951.9	11.128	1.10027	-1.54343	-0.264887
757.73	-35092.2	-12951.7	11.1466	1.09934	-1.55795	-0.270995
757.747	-35092.2	-12951.5	11.1655	1.09747	-1.57367	-0.275392
757.764	-35092.2	-12951.3	11.1845	1.09564	-1.58856	-0.278043
757.781	-35092.1	-12951.1	11.2033	1.09398	-1.60209	-0.279519
757.798	-35092.1	-12950.9	11.2223	1.09201	-1.6149	-0.2808
757.815	-35092.1	-12950.7	11.2412	1.09028	-1.62679	-0.281924
757.832	-35092	-12950.5	11.2596	1.08986	-1.63713	-0.282344
757.849	-35092	-12950.4	11.2779	1.09007	-1.64693	-0.282203
757.866	-35092	-12950.2	11.2965	1.08931	-1.65802	-0.281973
757.883	-35091.9	-12950	11.3155	1.08728	-1.67037	-0.281338
757.9	-35091.9	-12949.8	11.3346	1.0844	-1.68287	-0.279636
757.917	-35091.9	-12949.6	11.3534	1.08074	-1.6947	-0.277151
757.934	-35091.9	-12949.4	11.3717	1.07619	-1.70532	-0.274538
757.951	-35091.8	-12949.2	11.3901	1.07097	-1.71501	-0.27177
757.968	-35091.8	-12949	11.4089	1.06546	-1.72423	-0.268589
757.985	-35091.8	-12948.8	11.4278	1.0605	-1.73247	-0.26512
758.002	-35091.7	-12948.6	11.4462	1.05685	-1.73915	-0.261652
758.019	-35091.7	-12948.4	11.4645	1.05373	-1.74578	-0.258504
758.036	-35091.7	-12948.3	11.4832	1.05013	-1.75412	-0.255945
758.053	-35091.7	-12948.1	11.5022	1.04682	-1.76286	-0.253919
758.07	-35091.6	-12947.9	11.5213	1.04484	-1.77014	-0.252352
758.087	-35091.6	-12947.7	11.54	1.04333	-1.77667	-0.251634
758.104	-35091.6	-12947.5	11.5583	1.0414	-1.7835	-0.252026
758.121	-35091.6	-12947.3	11.5767	1.04	-1.79	-0.252723
758.138	-35091.5	-12947.1	11.5957	1.04001	-1.79541	-0.252901
758.155	-35091.5	-12946.9	11.6144	1.03996	-1.80029	-0.252709
758.172	-35091.5	-12946.7	11.6319	1.03846	-1.80535	-0.252362
758.189	-35091.5	-12946.5	11.6486	1.03645	-1.81063	-0.251488
758.206	-35091.5	-12946.3	11.6653	1.03482	-1.8159	-0.249886
758.223	-35091.4	-12946.1	11.682	1.03311	-1.82048	-0.248186
758.24	-35091.4	-12945.9	11.6988	1.03109	-1.82401	-0.246938
758.257	-35091.4	-12945.7	11.7166	1.02991	-1.82726	-0.246047
758.274	-35091.4	-12945.5	11.7355	1.03004	-1.83075	-0.24539
758.291	-35091.4	-12945.3	11.7544	1.02981	-1.83407	-0.245053
758.308	-35091.3	-12945.1	11.7726	1.02821	-1.83717	-0.245035
758.325	-35091.3	-12944.9	11.7911	1.02623	-1.84104	-0.245111
758.342	-35091.3	-12944.7	11.8103	1.02455	-1.84613	-0.245119
758.359	-35091.3	-12944.5	11.8285	1.02277	-1.85158	-0.245088
758.376	-35091.3	-12944.3	11.8455	1.02087	-1.85676	-0.245073
758.393	-35091.3	-12944.1	11.863	1.01975	-1.86175	-0.245122
758.41	-35091.2	-12943.9	11.8816	1.01972	-1.86673	-0.244846
758.427	-35091.2	-12943.7	11.8994	1.02016	-1.87181	-0.243213
758.444	-35091.2	-12943.5	11.9163	1.02033	-1.877	-0.23954
758.461	-35091.2	-12943.3	11.9343	1.0195	-1.88206	-0.233723
758.478	-35091.2	-12943.1	11.9536	1.01769	-1.88712	-0.225519
758.495	-35091.2	-12942.9	11.9714	1.01586	-1.89276	-0.214481
758.512	-35091.2	-12942.7	11.9877	1.01427	-1.89936	-0.201221
758.529	-35091.1	-12942.5	12.0053	1.01238	-1.90715	-0.187466
758.546	-35091.1	-12942.3	12.0244	1.0105	-1.91583	-0.174031
758.563	-35091.1	-12942.1	12.0429	1.00988	-1.92463	-0.16073
758.58	-35091.1	-12941.9	12.0598	1.01011	-1.9332	-0.148288
758.597	-35091.1	-12941.7	12.0764	1.00937	-1.94158	-0.138217
758.614	-35091.1	-12941.5	12.0931	1.00749	-1.94989	-0.130376
758.631	-35091.1	-12941.3	12.1098	1.00562	-1.9583	-0.123375
758.648	-35091.1	-12941.1	12.127	1.00396	-1.9669	-0.117223
758.665	-35091.1	-12940.9	12.1453	1.00207	-1.97573	-0.112975
758.682	-35091.1	-12940.6	12.1644	1.00034	-1.98431	-0.110529
758.699	-35091.1	-12940.4	12.1833	0.999642	-1.99188	-0.109026
758.716	-35091.1	-12940.2	12.2015	0.999863	-1.9983	-0.108051
758.733	-35091	-12940	12.2189	1.00029	-2.0038	-0.107444
758.75	-35091	-12939.8	12.236	1.00018	-2.00883	-0.10691
758.767	-35091	-12939.6	12.2532	0.998926	-2.01388	-0.106095
758.784	-35091	-12939.4	12.2703	0.996999	-2.01907	-0.104845
758.801	-35091	-12939.2	12.2871	0.995282	-2.0243	-0.10317
758.818	-35091	-12939	12.3037	0.993653	-2.0292	-0.10154
758.835	-35091	-12938.8	12.3207	0.991717	-2.03334	-0.100541
758.852	-35091	-12938.6	12.338	0.990116	-2.03639	-0.100219
758.869	-35091	-12938.4	12.3554	0.989696	-2.03827	-0.100432
758.886	-35091	-12938.1	12.3724	0.989981	-2.03989	-0.101238
758.903	-35091	-12937.9	12.3887	0.990156	-2.04206	-0.102692
758.92	-35091	-12937.7	12.4056	0.990018	-2.04333	-0.10447
758.937	-35091	-12937.5	12.4243	0.989694	-2.04218	-0.106203
758.954	-35091	-12937.3	12.4433	0.99	-2.04	-0.107843
758.971	-35091	-12937.1	12.461	0.991565	-2.0384	-0.109461
758.988	-35091	-12936.9	12.4776	0.993427	-2.03652	-0.111222
759.005	-35091	-12936.6	12.4942	0.994803	-2.03338	-0.113271
759.022	-35091.1	-12936.4	12.511	0.996832	-2.0298	-0.115614
759.039	-35091	-12936.2	12.5282	1.00032	-2.02652	-0.118256
759.056	-35091.1	-12936	12.5453	1.00365	-2.02285	-0.121297
759.073	-35091.1	-12935.8	12.5623	1.00549	-2.01807	-0.124703
759.09	-35091.1	-12935.6	12.5799	1.00696	-2.01224	-0.128002
759.107	-35091.1	-12935.4	12.5984	1.00883	-2.00565	-0.131058
759.124	-35091.1	-12935.2	12.6164	1.01014	-1.99879	-0.134721
759.141	-35091.1	-12935	12.6333	1.01025	-1.99198	-0.139801
759.158	-35091.1	-12934.8	12.651	1.00994	-1.98499	-0.146676
759.175	-35091.1	-12934.5	12.6702	1.00986	-1.97791	-0.15565
759.192	-35091.1	-12934.3	12.6884	1.0101	-1.97162	-0.166993
759.209	-35091.1	-12934.1	12.7048	1.01033	-1.96654	-0.180459
759.226	-35091.1	-12933.9	12.722	1.00966	-1.96203	-0.194914
759.243	-35091.2	-12933.7	12.741	1.00789	-1.95817	-0.209201
759.26	-35091.2	-12933.5	12.7597	1.0061	-1.95633	-0.22228
759.277	-35091.2	-12933.2	12.7769	1.00457	-1.9565	-0.233293
759.294	-35091.2	-12933	12.7935	1.00217	-1.95654	-0.241651
759.311	-35091.2	-12932.8	12.8101	0.998721	-1.95617	-0.247254
759.328	-35091.2	-12932.6	12.827	0.995357	-1.95762	-0.250588
759.345	-35091.2	-12932.4	12.8442	0.99213	-1.96126	-0.252263
759.362	-35091.3	-12932.2	12.8615	0.987688	-1.96496	-0.252981
759.379	-35091.3	-12931.9	12.8787	0.982285	-1.96822	-0.253008
759.396	-35091.3	-12931.7	12.8955	0.977919	-1.97239	-0.252168
759.413	-35091.3	-12931.5	12.9121	0.974801	-1.97755	-0.250941
759.43	-35091.3	-12931.3	12.929	0.971474	-1.98262	-0.250406
759.447	-35091.3	-12931.1	12.9462	0.9679	-1.98765	-0.251047
759.464	-35091.4	-12930.8	12.9635	0.965337	-1.99379	-0.252819
759.481	-35091.4	-12930.6	12.9807	0.96381	-2.00085	-0.256315
759.498	-35091.4	-12930.4	12.9974	0.962373	-2.00769	-0.262545
759.515	-35091.4	-12930.1	13.014	0.960661	-2.01427	-0.271149
759.532	-35091.5	-12929.9	13.0313	0.958626	-2.02123	-0.280836
759.549	-35091.5	-12929.7	13.0485	0.955004	-2.02815	-0.290402
759.566	-35091.5	-12929.5	13.0643	0.947841	-2.03396	-0.298741
759.583	-35091.5	-12929.3	13.0796	0.93656	-2.03887	-0.305004
759.6	-35091.5	-12929.1	13.096	0.92153	-2.04376	-0.308693
759.617	-35091.6	-12928.9	13.1129	0.904198	-2.04881	-0.310991
759.634	-35091.6	-12928.7	13.1284	0.88646	-2.05388	-0.313871
759.651	-35091.6	-12928.4	13.1438	0.869511	-2.05906	-0.319007
759.668	-35091.6	-12928.2	13.161	0.854198	-2.06444	-0.327752
759.685	-35091.7	-12927.9	13.1781	0.841319	-2.06947	-0.340328
759.702	-35091.7	-12927.7	13.1925	0.83146	-2.07344	-0.356444
759.719	-35091.7	-12927.5	13.2052	0.824082	-2.07637	-0.375575
759.736	-35091.8	-12927.3	13.2185	0.818305	-2.07854	-0.397087
759.753	-35091.8	-12927.1	13.2325	0.813587	-2.07994	-0.42018
759.77	-35091.8	-12926.9	13.2464	0.809624	-2.08047	-0.443951
759.787	-35091.8	-12926.6	13.26	0.806667	-2.08	-0.46732
759.804	-35091.9	-12926.4	13.2733	0.804869	-2.07853	-0.489475
759.821	-35091.9	-12926.1	13.2867	0.803333	-2.07667	-0.510893
759.838	-35091.9	-12926	13.3004	0.801343	-2.07496	-0.53193
759.855	-35092	-12925.7	13.3141	0.799963	-2.07322	-0.551156
759.872	-35092	-12925.5	13.3277	0.800001	-2.07133	-0.567116
759.889	-35092.1	-12925.3	13.3417	0.799919	-2.06987	-0.579753
759.906	-35092.1	-12925	13.3564	0.798444	-2.06943	-0.589203
759.923	-35092.1	-12924.8	13.3718	0.796444	-2.07015	-0.59531
759.94	-35092.2	-12924.6	13.3875	0.794744	-2.07183	-0.598241
759.957	-35092.2	-12924.4	13.4026	0.792999	-2.07362	-0.599221
759.974	-35092.2	-12924.2	13.4165	0.791073	-2.07512	-0.599355
759.991	-35092.3	-12923.9	13.4298	0.789814	-2.0773	-0.599023
760.008	-35092.3	-12923.7	13.4431	0.789689	-2.08063	-0.598475
760.025	-35092.3	-12923.5	13.4565	0.79011	-2.08411	-0.597917
760.042	-35092.4	-12923.3	13.4702	0.790348	-2.08733	-0.597405
760.059	-35092.4	-12923	13.4841	0.789663	-2.09132	-0.596713
760.076	-35092.5	-12922.8	13.4978	0.787924	-2.0965	-0.595661
760.093	-35092.5	-12922.6	13.5114	0.786047	-2.10184	-0.594217
760.11	-35092.6	-12922.3	13.5248	0.784445	-2.10681	-0.592533
760.127	-35092.6	-12922.1	13.538	0.78265	-2.11178	-0.591007
760.144	-35092.6	-12921.9	13.5515	0.780755	-2.11694	-0.589857
760.161	-35092.7	-12921.7	13.5663	0.779756	-2.12213	-0.589003
760.178	-35092.7	-12921.5	13.582	0.779835	-2.12727	-0.588416
760.195	-35092.8	-12921.2	13.5966	0.780081	-2.13243	-0.588157
760.212	-35092.8	-12921	13.6098	0.780062	-2.13749	-0.588174
760.229	-35092.9	-12920.8	13.623	0.779946	-2.14208	-0.588291
760.246	-35092.9	-12920.6	13.6368	0.779924	-2.14561	-0.588314
760.263	-35093	-12920.3	13.6507	0.780155	-2.14728	-0.588049
760.28	-35093	-12920.1	13.6644	0.78023	-2.1471	-0.587459
760.297	-35093.1	-12919.9	13.6779	0.779286	-2.14583	-0.586641
760.314	-35093.1	-12919.7	13.6911	0.777457	-2.14408	-0.585543
760.331	-35093.2	-12919.4	13.7047	0.77564	-2.1423	-0.584009
760.348	-35093.2	-12919.2	13.7184	0.773973	-2.1406	-0.582265
760.365	-35093.3	-12919	13.7323	0.772052	-2.13889	-0.580815
760.382	-35093.3	-12918.7	13.746	0.770322	-2.13717	-0.579772
760.399	-35093.4	-12918.5	13.7594	0.769701	-2.13549	-0.579046
760.416	-35093.4	-12918.2	13.7727	0.769918	-2.13383	-0.579183
760.433	-35093.5	-12918	13.7863	0.770236	-2.13212	-0.581042
760.45	-35093.5	-12917.8	13.8001	0.772279	-2.1304	-0.584878
760.467	-35093.6	-12917.6	13.8139	0.778604	-2.12873	-0.590629
760.484	-35093.7	-12917.4	13.8276	0.788183	-2.12699	-0.59856
760.501	-35093.7	-12917.1	13.841	0.798664	-2.12508	-0.608935
760.518	-35093.8	-12916.9	13.8543	0.810847	-2.12351	-0.620912
760.535	-35093.8	-12916.7	13.868	0.826203	-2.12296	-0.633291
760.552	-35093.9	-12916.5	13.8817	0.841723	-2.12327	-0.645619
760.569	-35094	-12916.2	13.8952	0.853456	-2.12412	-0.657622
760.586	-35094	-12916	13.9091	0.862789	-2.12645	-0.668287
760.603	-35094.1	-12915.8	13.9245	0.872164	-2.13115	-0.67662
760.62	-35094.1	-12915.6	13.94	0.88	-2.13667	-0.683007
760.637	-35094.2	-12915.3	13.9547	0.884357	-2.14144	-0.688065
760.654	-35094.3	-12915.1	13.97	0.886667	-2.14667	-0.691721
760.671	-35094.3	-12914.8	13.9872	0.888679	-2.15351	-0.693876
760.688	-35094.4	-12914.6	14.0043	0.890047	-2.16036	-0.695042
760.705	-35094.5	-12914.4	14.0195	0.890258	-2.16564	-0.695751
760.722	-35094.5	-12914.1	14.0342	0.889987	-2.17028	-0.696088
760.739	-35094.6	-12913.9	14.0499	0.88993	-2.17534	-0.696107
760.756	-35094.7	-12913.7	14.065	0.890008	-2.18062	-0.696084
760.773	-35094.7	-12913.5	14.0787	0.890037	-2.18577	-0.696166
760.79	-35094.8	-12913.2	14.0925	0.889985	-2.19091	-0.696016
760.807	-35094.9	-12913	14.1077	0.889918	-2.19611	-0.695213
760.824	-35094.9	-12912.8	14.1238	0.890066	-2.20117	-0.693342
760.841	-35095	-12912.6	14.1404	0.890305	-2.20609	-0.690014
760.858	-35095.1	-12912.3	14.1574	0.889748	-2.21126	-0.684891
760.875	-35095.2	-12912.1	14.1746	0.888051	-2.21665	-0.677909
760.892	-35095.2	-12911.8	14.1917	0.886144	-2.22118	-0.66954
760.909	-35095.3	-12911.6	14.2084	0.884538	-2.2245	-0.660322
760.926	-35095.4	-12911.4	14.2248	0.882765	-2.22763	-0.650787
760.943	-35095.5	-12911.2	14.2404	0.880846	-2.23112	-0.641257
760.96	-35095.5	-12911	14.255	0.879786	-2.23447	-0.631694
760.977	-35095.6	-12910.7	14.2686	0.879842	-2.23774	-0.622124
760.994	-35095.7	-12910.5	14.2826	0.880034	-2.24186	-0.6127
761.011	-35095.8	-12910.3	14.2976	0.879971	-2.24695	-0.603086
761.028	-35095.8	-12910.1	14.313	0.880103	-2.25203	-0.592321
761.045	-35095.9	-12909.8	14.3285	0.880257	-2.25702	-0.580009
761.062	-35096	-12909.6	14.344	0.879442	-2.263	-0.566517
761.079	-35096.1	-12909.3	14.3594	0.877601	-2.27002	-0.552404
761.096	-35096.2	-12909.1	14.3747	0.875716	-2.27689	-0.538349
761.113	-35096.2	-12908.9	14.3897	0.8741	-2.28345	-0.524278
761.13	-35096.3	-12908.7	14.4045	0.87235	-2.29055	-0.509438
761.147	-35096.4	-12908.4	14.4199	0.869036	-2.29913	-0.493635
761.164	-35096.5	-12908.2	14.4369	0.861939	-2.3101	-0.477173
761.181	-35096.6	-12907.9	14.4544	0.851069	-2.32244	-0.459717
761.198	-35096.7	-12907.7	14.4692	0.838082	-2.33393	-0.440514
761.215	-35096.8	-12907.5	14.4821	0.822842	-2.3454	-0.420091
761.232	-35096.8	-12907.2	14.4955	0.804264	-2.35956	-0.399796
761.249	-35096.9	-12907	14.5095	0.785023	-2.37548	-0.380289
761.266	-35097	-12906.8	14.522	0.769897	-2.39006	-0.361827
761.283	-35097.1	-12906.6	14.5337	0.758934	-2.40346	-0.345441
761.3	-35097.2	-12906.3	14.5468	0.749663	-2.41758	-0.332411
761.317	-35097.3	-12906.1	14.5603	0.741643	-2.43291	-0.322336
761.334	-35097.4	-12905.9	14.5725	0.735375	-2.44906	-0.314068
761.351	-35097.5	-12905.7	14.5844	0.730697	-2.46427	-0.307178
761.368	-35097.6	-12905.4	14.598	0.727081	-2.47665	-0.301556
761.385	-35097.7	-12905.2	14.6118	0.723748	-2.48846	-0.296818
761.402	-35097.7	-12905	14.6237	0.720077	-2.50285	-0.292388
761.419	-35097.8	-12904.8	14.6352	0.716937	-2.51827	-0.287208
761.436	-35097.9	-12904.5	14.6487	0.715275	-2.53216	-0.280165
761.453	-35098	-12904.3	14.6626	0.713495	-2.54581	-0.270783
761.47	-35098.1	-12904	14.6748	0.709526	-2.56116	-0.258811
761.487	-35098.2	-12903.8	14.6867	0.703333	-2.57667	-0.244009
761.504	-35098.3	-12903.6	14.6999	0.695086	-2.59046	-0.226253
761.521	-35098.4	-12903.4	14.7133	0.683333	-2.60333	-0.205882
761.538	-35098.5	-12903.2	14.7255	0.667103	-2.6166	-0.183437
761.555	-35098.6	-12902.9	14.7374	0.648939	-2.63088	-0.159816
761.572	-35098.7	-12902.7	14.7497	0.631479	-2.64626	-0.13598
761.589	-35098.9	-12902.4	14.7613	0.614711	-2.6618	-0.112803
761.606	-35098.9	-12902.2	14.7714	0.598121	-2.67675	-0.0905925
761.623	-35099	-12902	14.7812	0.581337	-2.6918	-0.0680951
761.64	-35099.1	-12901.8	14.7917	0.563553	-2.70739	-0.0440811
761.657	-35099.3	-12901.5	14.8017	0.542651	-2.72261	-0.01815
761.674	-35099.4	-12901.3	14.8103	0.517543	-2.73668	0.00962668
761.691	-35099.5	-12901.1	14.8187	0.49013	-2.74961	0.0384018
761.708	-35099.6	-12900.9	14.8272	0.461986	-2.76152	0.0676183
761.725	-35099.7	-12900.7	14.8351	0.433144	-2.77251	0.0975316
761.742	-35099.8	-12900.4	14.8419	0.403815	-2.78283	0.128003
761.759	-35099.9	-12900.2	14.8487	0.374952	-2.79302	0.157899
761.776	-35100	-12899.9	14.8558	0.347252	-2.80335	0.186298
761.793	-35100.2	-12899.7	14.862	0.320816	-2.81358	0.212847
761.81	-35100.3	-12899.5	14.867	0.295644	-2.82357	0.237539
761.827	-35100.4	-12899.2	14.8717	0.271677	-2.83352	0.260786
761.844	-35100.5	-12899	14.8769	0.249093	-2.84371	0.282469
761.861	-35100.6	-12898.8	14.8821	0.228437	-2.8546	0.301664
761.878	-35100.7	-12898.6	14.8872	0.210821	-2.86653	0.318029
761.895	-35100.8	-12898.3	14.8925	0.197965	-2.87966	0.332024
761.912	-35101	-12898.1	14.8976	0.189794	-2.89324	0.343622
761.929	-35101.1	-12897.9	14.9018	0.184298	-2.90556	0.352339
761.946	-35101.2	-12897.7	14.9052	0.180763	-2.91722	0.361095
761.963	-35101.3	-12897.5	14.9084	0.179862	-2.93083	0.376153
761.98	-35101.4	-12897.3	14.9119	0.180033	-2.94099	0.396842
761.997	-35101.6	-12897	14.9153	0.179991	-2.9467	0.415866
762.014	-35101.7	-12896.8	14.9186	0.180002	-2.95704	0.4319
762.031	-35101.8	-12896.6	14.9221	0.179999	-2.97354	0.445631
762.048	-35101.9	-12896.3	14.9255	0.18	-2.99141	0.457174
762.065	-35102	-12896.2	14.9288	0.18	-3.00365	0.466635
762.082	-35102.2	-12895.9	14.9323	0.18	-3.01167	0.474227
762.099	-35102.3	-12895.7	14.9357	0.18	-3.01558	0.479326
762.116	-35102.4	-12895.5	14.939	0.18	-3.02121	0.482683
762.133	-35102.6	-12895.3	14.9426	0.18	-3.02811	0.486169
762.15	-35102.7	-12895	14.9456	0.18	-3.03772	0.48873
762.167	-35102.8	-12894.8	14.9519	0.18	-3.04543	0.489973
762.184	-35103	-12894.6	14.9562	0.18	-3.04965	0.491041
762.201	-35103.1	-12894.4	14.9594	0.18	-3.05007	0.492939
762.218	-35103.2	-12894.2	14.9627	0.18	-3.05003	0.496901
762.235	-35103.4	-12893.9	14.9663	0.18	-3.04985	0.503309
762.252	-35103.5	-12893.7	14.9696	0.18	-3.05289	0.514705
762.269	-35103.6	-12893.6	14.9729	0.18	-3.05624	0.530455
762.286	-35103.8	-12893.3	14.9765	0.18	-3.05988	0.551085
762.303	-35103.9	-12893.1	14.9798	0.18	-3.06003	0.569763
762.32	-35104	-12892.9	14.9832	0.179999	-3.05999	0.587254
762.337	-35104.2	-12892.6	14.9867	0.18	-3.06	0.602397
762.354	-35104.3	-12892.4	14.9933	0.18	-3.06	0.61329
762.371	-35104.4	-12892.3	14.9967	0.18	-3.06	0.619826
762.388	-35104.6	-12892	15.0002	0.180165	-3.05999	0.623136
762.405	-35104.7	-12891.8	15.0035	0.187283	-3.06003	0.620627
762.422	-35104.8	-12891.6	15.0069	0.200969	-3.05988	0.612614
762.439	-35105	-12891.4	15.0104	0.218738	-3.05624	0.598449
762.456	-35105.1	-12891.2	15.0136	0.235191	-3.05289	0.583077
762.473	-35105.3	-12891	15.0174	0.252271	-3.04984	0.565244
762.49	-35105.4	-12890.7	15.0241	0.273992	-3.05007	0.544032
762.507	-35105.6	-12890.6	15.0275	0.297734	-3.04995	0.520779
762.524	-35105.7	-12890.4	15.0346	0.325176	-3.05012	0.49543
762.541	-35105.9	-12890.1	15.0416	0.352092	-3.04938	0.470458
762.558	-35106	-12889.9	15.0483	0.370911	-3.04617	0.449901
762.575	-35106.2	-12889.7	15.0548	0.386225	-3.04115	0.432789
762.592	-35106.3	-12889.5	15.0629	0.396382	-3.03113	0.417866
762.609	-35106.5	-12889.3	15.0723	0.405527	-3.02379	0.407876
762.626	-35106.6	-12889.1	15.0787	0.412111	-3.01506	0.400177
762.643	-35106.8	-12888.9	15.0855	0.418436	-3.01213	0.396785
762.66	-35106.9	-12888.7	15.0934	0.420049	-3.00962	0.39714
762.677	-35107.1	-12888.5	15.1028	0.420629	-3.0103	0.399136
762.694	-35107.2	-12888.2	15.1094	0.426632	-3.00879	0.397294
762.711	-35107.4	-12888.1	15.1158	0.439362	-3.00563	0.388722
762.728	-35107.5	-12887.9	15.1241	0.458764	-3.00023	0.373149
762.745	-35107.7	-12887.6	15.1349	0.478492	-2.99608	0.356148
762.762	-35107.8	-12887.5	15.1445	0.493311	-2.9965	0.34296
762.779	-35108	-12887.2	15.1553	0.505134	-2.99827	0.333698
762.796	-35108.2	-12887	15.1635	0.515601	-3.00044	0.326077
762.813	-35108.3	-12886.9	15.172	0.523659	-2.99962	0.318059
762.83	-35108.5	-12886.6	15.1804	0.530637	-3.00163	0.308279
762.847	-35108.7	-12886.4	15.1893	0.535506	-3.00557	0.297997
762.864	-35108.8	-12886.3	15.1972	0.538845	-3.00716	0.288921
762.881	-35109	-12886	15.206	0.540199	-3.00484	0.280481
762.898	-35109.2	-12885.8	15.2166	0.54	-3.00068	0.273503
762.915	-35109.3	-12885.7	15.2264	0.539795	-3.00041	0.266573
762.932	-35109.5	-12885.4	15.2369	0.541821	-2.99588	0.257219
762.949	-35109.6	-12885.2	15.2471	0.549319	-2.98691	0.244218
762.966	-35109.8	-12885.1	15.257	0.56694	-2.9717	0.227178
762.983	-35110	-12884.8	15.2676	0.588326	-2.95644	0.204817
763	-35110.1	-12884.6	15.2774	0.609203	-2.94314	0.183177
763.017	-35110.3	-12884.5	15.29	0.62363	-2.92983	0.165084
763.034	-35110.5	-12884.2	15.3042	0.637686	-2.91597	0.149554
763.051	-35110.6	-12884	15.3179	0.648345	-2.89981	0.136212
763.068	-35110.8	-12883.9	15.3283	0.658324	-2.88057	0.123981
763.085	-35111	-12883.6	15.3388	0.666064	-2.85636	0.114177
763.102	-35111.2	-12883.4	15.3487	0.669663	-2.83003	0.108355
763.119	-35111.3	-12883.3	15.3617	0.672924	-2.79776	0.104062
763.136	-35111.5	-12883	15.3758	0.676443	-2.75601	0.0983972
763.153	-35111.7	-12882.9	15.3893	0.679887	-2.70941	0.0928546
763.17	-35111.8	-12882.7	15.3994	0.680053	-2.6656	0.0894786
763.187	-35112.1	-12882.4	15.41	0.68	-2.63333	0.087146
763.204	-35112.2	-12882.3	15.42	0.683333	-2.61	0.0849673
763.221	-35112.4	-12882.1	15.4333	0.686667	-2.57667	0.08061
763.238	-35112.6	-12881.9	15.4475	0.693789	-2.51619	0.073515
763.255	-35112.7	-12881.7	15.4606	0.704247	-2.44902	0.0612661
763.272	-35112.9	-12881.5	15.4707	0.724618	-2.37234	0.0445687
763.289	-35113.1	-12881.3	15.485	0.745805	-2.30607	0.0225068
763.306	-35113.3	-12881.1	15.4982	0.765386	-2.25099	0.00191195
763.323	-35113.4	-12881	15.5116	0.782129	-2.20387	-0.0186149
763.34	-35113.7	-12880.7	15.5258	0.799026	-2.14654	-0.0352367
763.357	-35113.8	-12880.6	15.539	0.808036	-2.09519	-0.0460925
763.374	-35114	-12880.4	15.5525	0.814011	-2.05241	-0.0522411
763.391	-35114.2	-12880.1	15.5664	0.818082	-2.01095	-0.0577679
763.408	-35114.4	-12880	15.5804	0.824398	-1.97465	-0.0620692
763.425	-35114.5	-12879.8	15.5969	0.827541	-1.93876	-0.0660927
763.442	-35114.8	-12879.6	15.6106	0.830327	-1.90764	-0.0679649
763.459	-35114.9	-12879.4	15.6239	0.829913	-1.87854	-0.0687136
763.476	-35115.1	-12879.2	15.6375	0.830023	-1.85236	-0.068563
763.493	-35115.3	-12879	15.6515	0.82999	-1.82949	-0.0688874
763.51	-35115.5	-12878.8	15.6647	0.830016	-1.81702	-0.0703056
763.527	-35115.7	-12878.6	15.6781	0.829947	-1.81099	-0.073154
763.544	-35115.9	-12878.4	15.6937	0.830228	-1.80388	-0.075942
763.561	-35116	-12878.3	15.7088	0.828909	-1.79708	-0.0761167
763.578	-35116.2	-12878.1	15.7238	0.825206	-1.79156	-0.0738082
763.595	-35116.4	-12877.9	15.7401	0.821489	-1.78871	-0.0706864
763.612	-35116.6	-12877.7	15.7527	0.819805	-1.78389	-0.0689645
763.629	-35116.8	-12877.5	15.7668	0.819796	-1.77637	-0.0690752
763.646	-35117	-12877.3	15.7801	0.821592	-1.77126	-0.0701325
763.663	-35117.2	-12877.1	15.7954	0.824771	-1.76839	-0.0724784
763.68	-35117.4	-12876.9	15.8111	0.830455	-1.76456	-0.0752637
763.697	-35117.6	-12876.7	15.8245	0.835562	-1.76292	-0.0783564
763.714	-35117.7	-12876.6	15.8378	0.838806	-1.76469	-0.0797599
763.731	-35118	-12876.4	15.8517	0.840287	-1.77104	-0.0794985
763.748	-35118.2	-12876.2	15.8654	0.839654	-1.77538	-0.0793949
763.765	-35118.3	-12876	15.8786	0.841993	-1.78113	-0.0806374
763.782	-35118.5	-12875.8	15.8922	0.845532	-1.78533	-0.0840678
763.799	-35118.7	-12875.6	15.9087	0.849577	-1.79342	-0.0859695
763.816	-35118.9	-12875.5	15.9225	0.847926	-1.80467	-0.085645
763.833	-35119.1	-12875.2	15.9393	0.844327	-1.82972	-0.081862
763.85	-35119.3	-12875.1	15.9535	0.838369	-1.85658	-0.0765153
763.867	-35119.5	-12874.9	15.9694	0.831569	-1.89076	-0.0702476
763.884	-35119.7	-12874.7	15.9843	0.824583	-1.92979	-0.063295
763.901	-35119.9	-12874.5	15.9977	0.817807	-1.96943	-0.0566988
763.918	-35120.1	-12874.3	16.0109	0.811252	-2.01203	-0.0501657
763.935	-35120.3	-12874.1	16.025	0.804056	-2.05806	-0.0441376
763.952	-35120.5	-12873.9	16.0385	0.800114	-2.09912	-0.0405966
763.969	-35120.7	-12873.8	16.0517	0.800138	-2.13263	-0.0383653
763.986	-35120.9	-12873.6	16.0658	0.796897	-2.17085	-0.036118
764.003	-35121.1	-12873.4	16.0792	0.793549	-2.21418	-0.0328508
764.02	-35121.3	-12873.2	16.0925	0.790084	-2.25436	-0.0306186
764.037	-35121.5	-12873	16.1067	0.79	-2.29333	-0.0283224
764.054	-35121.7	-12872.9	16.12	0.786667	-2.33	-0.0250545
764.071	-35121.9	-12872.7	16.1333	0.783333	-2.37	-0.0196078
764.088	-35122.2	-12872.5	16.1475	0.779891	-2.41229	-0.0138929
764.105	-35122.3	-12872.3	16.1608	0.780059	-2.44892	-0.0107527
764.122	-35122.5	-12872.1	16.1742	0.779871	-2.48892	-0.00859497
764.139	-35122.8	-12871.9	16.1883	0.776239	-2.52392	-0.00617883
764.156	-35123	-12871.8	16.2015	0.772892	-2.55268	-0.0029345
764.173	-35123.1	-12871.6	16.215	0.769845	-2.57262	-0.000903177
764.19	-35123.4	-12871.4	16.2291	0.770058	-2.59766	7.20644e-05
764.207	-35123.6	-12871.2	16.2423	0.769985	-2.62076	-4.74975e-05
764.224	-35123.8	-12871.1	16.2558	0.770002	-2.64398	0.000124416
764.241	-35124	-12870.9	16.2699	0.770008	-2.66445	0.00147037
764.258	-35124.2	-12870.7	16.2831	0.769964	-2.67957	0.00410783
764.275	-35124.4	-12870.5	16.2966	0.770134	-2.68836	0.00885136
764.292	-35124.7	-12870.3	16.3107	0.769283	-2.69582	0.0151823
764.309	-35124.9	-12870.2	16.3238	0.76567	-2.7071	0.0229682
764.326	-35125.1	-12870	16.3375	0.762152	-2.72041	0.0305641
764.343	-35125.3	-12869.8	16.3515	0.759681	-2.7284	0.036431
764.36	-35125.5	-12869.7	16.3646	0.760085	-2.73102	0.0386801
764.377	-35125.7	-12869.5	16.3783	0.759979	-2.73457	0.0392754
764.394	-35126	-12869.3	16.3926	0.760006	-2.73826	0.0391984
764.411	-35126.2	-12869.1	16.4041	0.759998	-2.74034	0.03922
764.428	-35126.4	-12868.9	16.4155	0.760002	-2.7397	0.0392157
764.445	-35126.6	-12868.8	16.4297	0.759995	-2.74133	0.0392111
764.462	-35126.8	-12868.6	16.4432	0.760018	-2.74488	0.0392342
764.479	-35127.1	-12868.4	16.455	0.759935	-2.74856	0.0391494
764.496	-35127.3	-12868.2	16.4668	0.76027	-2.7503	0.0396523
764.513	-35127.5	-12868.1	16.4804	0.758491	-2.74987	0.0412715
764.53	-35127.7	-12867.9	16.4941	0.754799	-2.75021	0.0443147
764.547	-35128	-12867.7	16.508	0.751089	-2.74854	0.0472858
764.564	-35128.2	-12867.6	16.521	0.749773	-2.74297	0.0482094
764.581	-35128.4	-12867.4	16.5353	0.750051	-2.73576	0.0468206
764.598	-35128.6	-12867.2	16.5465	0.749993	-2.72911	0.0430923
764.615	-35128.8	-12867.1	16.5583	0.749976	-2.72102	0.0380152
764.632	-35129.1	-12866.9	16.5726	0.750093	-2.70573	0.0316016
764.649	-35129.3	-12866.7	16.5861	0.749628	-2.68587	0.0239253
764.666	-35129.5	-12866.6	16.5993	0.752566	-2.66604	0.017237
764.683	-35129.8	-12866.4	16.6134	0.753179	-2.64487	0.0100918
764.7	-35130	-12866.2	16.6269	0.756041	-2.62501	0.00616491
764.717	-35130.2	-12866.1	16.6401	0.756503	-2.60037	0.00210277
764.734	-35130.5	-12865.9	16.6542	0.759452	-2.56879	-0.00152251
764.751	-35130.7	-12865.7	16.6677	0.760142	-2.54099	-0.00585465
764.768	-35130.9	-12865.6	16.6809	0.759963	-2.51737	-0.0084488
764.785	-35131.2	-12865.4	16.695	0.760006	-2.49331	-0.0097267
764.802	-35131.4	-12865.3	16.7087	0.759998	-2.46086	-0.00982407
764.819	-35131.6	-12865.1	16.7187	0.76	-2.42447	-0.00979862
764.836	-35131.9	-12864.9	16.7325	0.76	-2.38559	-0.00980459
764.853	-35132.1	-12864.8	16.7459	0.76	-2.34876	-0.00980377
764.87	-35132.3	-12864.6	16.7593	0.76	-2.31229	-0.00980384
764.887	-35132.6	-12864.4	16.77	0.76	-2.27333	-0.00980392
764.904	-35132.8	-12864.3	16.7833	0.76	-2.24333	-0.00980392
764.921	-35133	-12864.2	16.7967	0.76	-2.21333	-0.00980392
764.938	-35133.3	-12864	16.8107	0.76	-2.18119	-0.00983282
764.955	-35133.5	-12863.8	16.8207	0.76	-2.14095	-0.0109865
764.972	-35133.7	-12863.7	16.8342	0.76	-2.1009	-0.0132579
764.989	-35134	-12863.5	16.8483	0.760001	-2.0584	-0.0166861
765.006	-35134.2	-12863.3	16.8615	0.759996	-2.01428	-0.0187028
765.023	-35134.4	-12863.2	16.875	0.760016	-1.95998	-0.0196327
765.04	-35134.7	-12863	16.8891	0.759905	-1.90364	-0.0196951
765.057	-35134.9	-12862.9	16.9023	0.760377	-1.8563	-0.0209892
765.074	-35135.2	-12862.7	16.9158	0.76398	-1.81975	-0.0234534
765.091	-35135.5	-12862.5	16.9299	0.767584	-1.77614	-0.0268083
765.108	-35135.7	-12862.4	16.9431	0.770247	-1.72128	-0.0286715
765.125	-35135.9	-12862.3	16.9566	0.769937	-1.63837	-0.0294767
765.142	-35136.2	-12862.1	16.9709	0.77002	-1.54915	-0.0293883
765.159	-35136.4	-12861.9	16.983	0.769994	-1.47519	-0.0294304
765.176	-35136.6	-12861.8	16.9938	0.770005	-1.40182	-0.0293616
765.193	-35136.9	-12861.6	17.0082	0.769984	-1.32555	-0.0296798
765.21	-35137.1	-12861.5	17.0213	0.77006	-1.25373	-0.0310415
765.227	-35137.4	-12861.3	17.035	0.769783	-1.1973	-0.0341769
765.244	-35137.6	-12861.1	17.0488	0.771177	-1.14697	-0.0388099
765.261	-35137.8	-12861	17.0624	0.774427	-1.09033	-0.043605
765.278	-35138.1	-12860.9	17.0744	0.779602	-1.00397	-0.0487592
765.295	-35138.4	-12860.7	17.086	0.784982	-0.902893	-0.0537676
765.312	-35138.6	-12860.6	17.0996	0.789685	-0.800843	-0.0587419
765.329	-35138.8	-12860.4	17.1133	0.795269	-0.679881	-0.0632969
765.346	-35139.1	-12860.2	17.1272	0.798629	-0.560675	-0.0667825
765.363	-35139.3	-12860.1	17.1403	0.800272	-0.476612	-0.0682338
765.38	-35139.6	-12859.9	17.1542	0.799936	-0.415403	-0.0686948
