# Supplementary material for: Extraction of driving behavior primitives considering driver expectation and vehicle dynamics
Source: PLoS One. 2025 Dec 31;20(12):e0340123. doi: 10.1371/journal.pone.0340123 (PMC12755792; doi:10.1371/journal.pone.0340123)
Supplement: S2 File — The dataset utilized in this study is organized into two main folders, categorizing driving scenarios into straight driving and turning maneuvers. These folders contain the raw, unprocessed behavioral data. For a detailed description of the variables and format within the.xlsx files, please refer to the accompanying readme.txt file. (ZIP) [file pone.0340123.s002.zip › DataSetForPimitiveExaction-2/turning/g11_w_10.xlsx]

## Sheet: Sheet1
942.843	-35534	-10142.6	23.6745	-0.368185	0.765196	-0.00179926
942.86	-35534.1	-10142.2	23.6693	-0.366474	0.800603	-0.00346759
942.877	-35534.1	-10141.8	23.6629	-0.364879	0.832075	-0.00516688
942.894	-35534.2	-10141.5	23.6558	-0.363103	0.863951	-0.00669987
942.911	-35534.2	-10141	23.649	-0.361123	0.899645	-0.00790858
942.928	-35534.3	-10140.6	23.6421	-0.359882	0.936397	-0.00887175
942.945	-35534.3	-10140.2	23.635	-0.359852	0.972119	-0.00959103
942.962	-35534.4	-10139.8	23.6286	-0.35998	1.00888	-0.00978675
942.979	-35534.4	-10139.4	23.6235	-0.35976	1.04753	-0.00933355
942.996	-35534.5	-10139.1	23.6189	-0.360237	1.08532	-0.00850056
943.013	-35534.5	-10138.7	23.614	-0.361921	1.12107	-0.00745965
943.03	-35534.6	-10138.2	23.6081	-0.363874	1.15774	-0.00609154
943.047	-35534.7	-10137.8	23.6012	-0.365545	1.19706	-0.00440189
943.064	-35534.7	-10137.4	23.5943	-0.367341	1.23777	-0.00266932
943.081	-35534.7	-10137.1	23.5877	-0.369194	1.27919	-0.00103995
943.098	-35534.8	-10136.7	23.5808	-0.370208	1.32196	0.000574518
943.115	-35534.9	-10136.3	23.5737	-0.370167	1.36645	0.00224722
943.132	-35534.9	-10135.8	23.5677	-0.369939	1.41238	0.00399802
943.149	-35535	-10135.4	23.5628	-0.36996	1.4577	0.00572172
943.166	-35535	-10135	23.5572	-0.370018	1.49832	0.0071673
943.183	-35535	-10134.7	23.5504	-0.370011	1.53441	0.00825113
943.2	-35535.1	-10134.3	23.5434	-0.369995	1.57067	0.0090768
943.217	-35535.1	-10133.9	23.5366	-0.369997	1.60732	0.00965108
943.234	-35535.2	-10133.4	23.5296	-0.370001	1.63969	0.00987545
943.251	-35535.3	-10133	23.5226	-0.370001	1.66662	0.00983596
943.268	-35535.3	-10132.6	23.5167	-0.37	1.69036	0.00978345
943.285	-35535.3	-10132.3	23.5119	-0.37	1.71185	0.00979537
943.302	-35535.4	-10131.9	23.5073	-0.37	1.73091	0.00980923
943.319	-35535.4	-10131.5	23.5021	-0.37	1.74778	0.00980585
943.336	-35535.5	-10131	23.4958	-0.37	1.76305	0.00980247
943.353	-35535.5	-10130.6	23.4887	-0.37	1.77651	0.0098035
943.37	-35535.5	-10130.2	23.4819	-0.370001	1.78736	0.00980433
943.387	-35535.6	-10129.9	23.4754	-0.370001	1.79507	0.00980403
943.404	-35535.6	-10129.5	23.4683	-0.369996	1.79924	0.00980382
943.421	-35535.7	-10129.1	23.4614	-0.369997	1.80018	0.0098039
943.438	-35535.7	-10128.7	23.456	-0.370016	1.79849	0.00980395
943.455	-35535.8	-10128.2	23.451	-0.370009	1.79433	0.00980393
943.472	-35535.8	-10127.9	23.4449	-0.369934	1.78765	0.00980391
943.489	-35535.8	-10127.5	23.4379	-0.369964	1.77852	0.00980392
943.506	-35535.9	-10127.1	23.431	-0.370243	1.76694	0.00980392
943.523	-35535.9	-10126.7	23.4242	-0.370093	1.75203	0.00980392
943.54	-35535.9	-10126.3	23.4169	-0.368734	1.73298	0.00980392
943.557	-35536	-10125.9	23.4103	-0.366777	1.71131	0.00980392
943.574	-35536	-10125.5	23.4053	-0.365092	1.68882	0.00980392
943.591	-35536	-10125.2	23.4003	-0.363442	1.66482	0.00980392
943.608	-35536.1	-10124.8	23.3939	-0.361486	1.63865	0.00980392
943.625	-35536.1	-10124.3	23.3867	-0.36	1.61333	0.00980392
943.642	-35536.2	-10123.9	23.3797	-0.359732	1.59136	0.00980392
943.659	-35536.2	-10123.5	23.3729	-0.360013	1.56853	0.00980392
943.676	-35536.2	-10123.1	23.366	-0.360073	1.54097	0.00980392
943.693	-35536.3	-10122.8	23.3597	-0.359996	1.51164	0.00980392
943.71	-35536.3	-10122.4	23.3544	-0.359982	1.48324	0.00980392
943.727	-35536.3	-10121.9	23.3494	-0.360002	1.45286	0.00980392
943.744	-35536.4	-10121.5	23.3442	-0.360005	1.41914	0.00980392
943.761	-35536.4	-10121.1	23.3391	-0.359999	1.38847	0.00980392
943.778	-35536.4	-10120.8	23.3344	-0.359999	1.36406	0.00980392
943.795	-35536.5	-10120.4	23.3289	-0.36	1.33829	0.00980392
943.812	-35536.5	-10120	23.3222	-0.36	1.30683	0.00980392
943.829	-35536.5	-10119.6	23.315	-0.36	1.27686	0.00980392
943.846	-35536.5	-10119.1	23.3081	-0.36	1.25189	0.00980393
943.863	-35536.6	-10118.8	23.3013	-0.36	1.22459	0.00980391
943.88	-35536.6	-10118.4	23.2945	-0.36	1.19214	0.00980388
943.897	-35536.6	-10118	23.2883	-0.36	1.1617	0.00980396
943.914	-35536.7	-10117.6	23.2831	-0.36	1.13634	0.00980406
943.931	-35536.7	-10117.2	23.2783	-0.36	1.11042	0.00980374
943.948	-35536.7	-10116.8	23.2733	-0.36	1.08222	0.00980342
943.965	-35536.8	-10116.4	23.2675	-0.36	1.05694	0.00980473
943.982	-35536.8	-10116	23.2608	-0.36	1.03686	0.00980586
943.999	-35536.8	-10115.7	23.2538	-0.360001	1.01994	0.00980088
944.016	-35536.8	-10115.3	23.247	-0.360002	1.00452	0.00979713
944.033	-35536.9	-10114.8	23.24	-0.359997	0.989795	0.00981702
944.05	-35536.9	-10114.4	23.2333	-0.359993	0.97619	0.00983
944.067	-35536.9	-10114	23.2274	-0.360012	0.965294	0.00975472
944.084	-35536.9	-10113.7	23.2224	-0.360024	0.957133	0.0097064
944.101	-35537	-10113.3	23.2178	-0.359954	0.95001	0.0100022
944.118	-35537	-10112.9	23.2127	-0.359916	0.943109	0.0106134
944.135	-35537	-10112.5	23.2066	-0.360192	0.936682	0.0111489
944.152	-35537	-10112.1	23.1996	-0.360292	0.931496	0.0116638
944.169	-35537.1	-10111.7	23.1927	-0.359111	0.928712	0.0126028
944.186	-35537.1	-10111.3	23.1861	-0.357212	0.928965	0.0137752
944.203	-35537.1	-10111	23.1792	-0.35639	0.932476	0.0145254
944.22	-35537.1	-10110.5	23.1723	-0.356616	0.93974	0.0150005
944.237	-35537.2	-10110.1	23.1663	-0.356527	0.951308	0.0159235
944.254	-35537.2	-10109.7	23.1614	-0.356461	0.965668	0.0171319
944.271	-35537.2	-10109.3	23.1568	-0.357734	0.980196	0.0179265
944.288	-35537.2	-10109	23.1517	-0.359613	0.995201	0.0183762
944.305	-35537.2	-10108.6	23.1454	-0.360351	1.01267	0.0189453
944.322	-35537.3	-10108.2	23.1383	-0.360079	1.0342	0.0195204
944.339	-35537.3	-10107.7	23.1314	-0.359906	1.06063	0.0197105
944.356	-35537.3	-10107.3	23.1245	-0.359985	1.08863	0.0196247
944.373	-35537.3	-10107	23.1176	-0.360026	1.11406	0.0195794
944.39	-35537.3	-10106.6	23.1111	-0.360004	1.14114	0.0196034
944.407	-35537.4	-10106.3	23.1055	-0.359993	1.17615	0.019615
944.424	-35537.4	-10105.8	23.1006	-0.359999	1.21545	0.0196086
944.441	-35537.4	-10105.4	23.0954	-0.360002	1.25314	0.0196064
944.458	-35537.4	-10105	23.0903	-0.36	1.29398	0.0196078
944.475	-35537.4	-10104.6	23.0855	-0.36	1.34367	0.0196066
944.492	-35537.5	-10104.3	23.0803	-0.36	1.39395	0.0196076
944.509	-35537.5	-10103.9	23.0738	-0.359999	1.43549	0.019614
944.526	-35537.5	-10103.5	23.0667	-0.36	1.47333	0.0196078
944.543	-35537.5	-10103	23.0597	-0.360005	1.5144	0.0195835
944.56	-35537.5	-10102.6	23.0529	-0.359999	1.55567	0.0196127
944.577	-35537.5	-10102.3	23.046	-0.359979	1.59426	0.019704
944.594	-35537.6	-10101.9	23.0397	-0.360004	1.63601	0.0195896
944.611	-35537.6	-10101.5	23.0343	-0.360076	1.68534	0.019081
944.628	-35537.6	-10101.1	23.0294	-0.35997	1.73569	0.0184497
944.645	-35537.6	-10100.7	23.0246	-0.359711	1.78119	0.017919
944.662	-35537.6	-10100.3	23.0189	-0.360179	1.82425	0.0173037
944.679	-35537.6	-10099.9	23.0121	-0.361829	1.86665	0.0165933
944.696	-35537.6	-10099.6	23.0051	-0.363756	1.90519	0.0163616
944.713	-35537.6	-10099.2	22.9985	-0.365371	1.93862	0.0168708
944.73	-35537.7	-10098.8	22.9917	-0.367117	1.97115	0.0175824
944.747	-35537.7	-10098.3	22.9845	-0.369049	2.00464	0.0181318
944.764	-35537.7	-10098	22.9784	-0.370196	2.03501	0.0187013
944.781	-35537.7	-10097.6	22.9734	-0.370196	2.05972	0.0193266
944.798	-35537.7	-10097.2	22.9679	-0.369939	2.08016	0.0196824
944.815	-35537.7	-10096.8	22.9612	-0.369947	2.09734	0.0196727
944.832	-35537.7	-10096.4	22.9542	-0.370016	2.11115	0.0195883
944.849	-35537.7	-10096	22.9474	-0.370013	2.12172	0.0195921
944.866	-35537.7	-10095.6	22.9405	-0.369995	2.12968	0.0196137
944.883	-35537.7	-10095.3	22.9337	-0.369997	2.13617	0.019612
944.9	-35537.7	-10094.9	22.9276	-0.370001	2.14288	0.0196065
944.917	-35537.7	-10094.5	22.9225	-0.37	2.15	0.0196072
944.934	-35537.7	-10094.1	22.9178	-0.37	2.15583	0.0196076
944.951	-35537.7	-10093.7	22.9127	-0.370001	2.16067	0.0196067
944.968	-35537.7	-10093.3	22.9066	-0.369997	2.16695	0.0196108
944.985	-35537.7	-10092.9	22.8996	-0.369996	2.17417	0.0196124
945.002	-35537.7	-10092.6	22.8927	-0.370012	2.17928	0.0195951
945.019	-35537.7	-10092.2	22.8861	-0.370017	2.1822	0.0195901
945.036	-35537.7	-10091.7	22.8791	-0.369955	2.18525	0.0196555
945.053	-35537.7	-10091.3	22.8722	-0.369944	2.18883	0.0196671
945.07	-35537.7	-10090.9	22.8665	-0.370184	2.19179	0.0193728
945.087	-35537.7	-10090.6	22.8616	-0.370184	2.19328	0.0187469
945.104	-35537.7	-10090.2	22.8556	-0.369101	2.19273	0.017901
945.121	-35537.7	-10089.8	22.8487	-0.367228	2.1907	0.0167591
945.138	-35537.7	-10089.4	22.8418	-0.365444	2.18822	0.0151775
945.155	-35537.7	-10089	22.835	-0.363766	2.18456	0.0134437
945.172	-35537.7	-10088.6	22.8279	-0.361819	2.17811	0.0120448
945.189	-35537.7	-10088.3	22.8211	-0.360179	2.16863	0.0110409
945.206	-35537.7	-10087.9	22.8155	-0.359701	2.15654	0.0103016
945.223	-35537.7	-10087.5	22.8108	-0.359953	2.14259	0.00984796
945.24	-35537.7	-10087.1	22.8061	-0.360076	2.12733	0.0097333
945.257	-35537.7	-10086.7	22.8007	-0.360008	2.10912	0.00979646
945.274	-35537.7	-10086.3	22.7941	-0.35998	2.0862	0.00982259
945.291	-35537.7	-10086	22.7871	-0.359999	2.06142	0.0098049
945.308	-35537.6	-10085.6	22.7804	-0.360006	2.0382	0.0097987
945.325	-35537.6	-10085.2	22.7737	-0.36	2.01479	0.00980365
945.342	-35537.6	-10084.7	22.7667	-0.359998	1.98893	0.00980559
945.359	-35537.6	-10084.3	22.76	-0.36	1.96333	0.00980392
945.376	-35537.6	-10084	22.7546	-0.360002	1.94096	0.00980215
945.393	-35537.6	-10083.7	22.75	-0.36	1.92	0.00980392
945.41	-35537.6	-10083.3	22.7452	-0.359995	1.89806	0.0098092
945.427	-35537.5	-10082.8	22.7396	-0.360001	1.87532	0.0098029
945.444	-35537.5	-10082.4	22.7329	-0.36002	1.8526	0.00978409
945.461	-35537.5	-10082	22.7259	-0.359992	1.83086	0.00981187
945.478	-35537.5	-10081.7	22.7192	-0.359921	1.8106	0.00988165
945.495	-35537.5	-10081.3	22.7125	-0.36003	1.79104	0.00977369
945.512	-35537.5	-10080.9	22.7054	-0.360286	1.77169	0.0093143
945.529	-35537.5	-10080.5	22.6989	-0.359823	1.75363	0.00856595
945.546	-35537.4	-10080.1	22.6936	-0.358183	1.73692	0.00756126
945.563	-35537.4	-10079.7	22.6889	-0.356234	1.71877	0.00616447
945.58	-35537.4	-10079.4	22.6839	-0.354555	1.69799	0.00443078
945.597	-35537.4	-10079	22.6782	-0.352772	1.67753	0.00284861
945.614	-35537.4	-10078.6	22.6716	-0.3509	1.65823	0.00170676
945.631	-35537.3	-10078.2	22.6647	-0.349815	1.63645	0.000861005
945.648	-35537.3	-10077.8	22.6578	-0.349816	1.61071	0.00023509
945.665	-35537.3	-10077.4	22.6508	-0.350056	1.58397	-5.92275e-05
945.682	-35537.3	-10077.1	22.6437	-0.350045	1.55706	-4.77082e-05
945.699	-35537.3	-10076.7	22.6377	-0.349983	1.52714	1.78056e-05
945.716	-35537.2	-10076.3	22.6328	-0.349988	1.49365	1.28131e-05
945.733	-35537.2	-10075.9	22.6279	-0.350004	1.45919	-4.65873e-06
945.75	-35537.2	-10075.5	22.6227	-0.350003	1.42497	-3.08058e-06
945.767	-35537.2	-10075.1	22.6177	-0.349999	1.39019	1.38634e-06
945.784	-35537.1	-10074.8	22.6126	-0.349999	1.35555	8.21478e-07
945.801	-35537.1	-10074.4	22.6067	-0.35	1.3234	-6.06276e-07
945.818	-35537.1	-10074	22.5999	-0.35	1.29373	-5.59674e-07
945.835	-35537.1	-10073.6	22.593	-0.35	1.26441	9.19568e-07
945.852	-35537	-10073.2	22.5862	-0.35	1.23508	1.28596e-06
945.869	-35537	-10072.8	22.5791	-0.35	1.20714	-3.41718e-06
945.886	-35537	-10072.5	22.5722	-0.35	1.18162	-4.23421e-06
945.903	-35537	-10072.1	22.5665	-0.35	1.1592	1.4046e-05
945.92	-35536.9	-10071.7	22.5617	-0.35	1.13968	1.61517e-05
945.937	-35536.9	-10071.3	22.5567	-0.35	1.12232	-5.21939e-05
945.954	-35536.9	-10070.9	22.5515	-0.35	1.10724	-5.22316e-05
945.971	-35536.9	-10070.5	22.5465	-0.350001	1.09501	0.000262923
945.988	-35536.8	-10070.2	22.5413	-0.350001	1.08533	0.000904579
946.005	-35536.8	-10069.8	22.5352	-0.349996	1.07743	0.0017681
946.022	-35536.8	-10069.4	22.5283	-0.349997	1.0712	0.00293206
946.039	-35536.7	-10069	22.5214	-0.350016	1.0668	0.00451833
946.056	-35536.7	-10068.6	22.5146	-0.350009	1.06378	0.00625068
946.073	-35536.7	-10068.2	22.5074	-0.349936	1.0615	0.00769084
946.09	-35536.7	-10067.9	22.5007	-0.349975	1.06009	0.0086398
946.107	-35536.6	-10067.5	22.4953	-0.350257	1.05983	0.00901075
946.124	-35536.6	-10067.1	22.4906	-0.350094	1.06	0.0087811
946.141	-35536.6	-10066.7	22.4856	-0.348741	1.05981	0.00796205
946.158	-35536.5	-10066.3	22.4803	-0.346779	1.05995	0.00662835
946.175	-35536.5	-10066	22.4751	-0.345039	1.06134	0.00492991
946.192	-35536.5	-10065.6	22.47	-0.343333	1.06333	0.00326797
946.209	-35536.4	-10065.2	22.4649	-0.341411	1.06509	0.00201008
946.226	-35536.4	-10064.8	22.46	-0.34	1.06667	0.00108932
946.243	-35536.4	-10064.4	22.4552	-0.339749	1.06832	0.000384015
946.26	-35536.3	-10064	22.4496	-0.340012	1.07011	-1.21145e-05
946.277	-35536.3	-10063.7	22.4429	-0.340065	1.07194	-4.866e-05
946.294	-35536.3	-10063.3	22.4359	-0.339994	1.07349	-1.08785e-06
946.311	-35536.3	-10062.9	22.4292	-0.339982	1.07479	-5.82524e-05
946.328	-35536.2	-10062.5	22.4225	-0.340002	1.07702	2.80904e-05
946.345	-35536.2	-10062.1	22.4154	-0.340004	1.08068	0.000481613
946.362	-35536.1	-10061.7	22.409	-0.339999	1.08372	0.00124071
946.379	-35536.1	-10061.4	22.4037	-0.339999	1.08515	0.00225651
946.396	-35536.1	-10061.1	22.3988	-0.34	1.08743	0.00362848
946.413	-35536	-10060.7	22.3938	-0.34	1.09216	0.00530284
946.43	-35536	-10060.3	22.3889	-0.34	1.09809	0.00687302
946.447	-35536	-10059.8	22.3839	-0.34	1.10455	0.00806366
946.464	-35535.9	-10059.5	22.3782	-0.34	1.11261	0.00895027
946.481	-35535.9	-10059.1	22.3712	-0.339999	1.12276	0.00957643
946.498	-35535.9	-10058.8	22.3643	-0.340002	1.13406	0.00986044
946.515	-35535.8	-10058.4	22.3577	-0.340006	1.14574	0.00984938
946.532	-35535.8	-10058	22.3509	-0.339993	1.15746	0.00979542
946.549	-35535.7	-10057.6	22.3438	-0.33998	1.16934	0.00981019
946.566	-35535.7	-10057.2	22.3376	-0.340032	1.18203	0.00977873
946.583	-35535.7	-10056.9	22.3325	-0.340072	1.19577	0.00974032
946.6	-35535.6	-10056.5	22.3277	-0.339861	1.21017	0.00994543
946.617	-35535.6	-10056.1	22.3227	-0.339723	1.22513	0.0104924
946.634	-35535.5	-10055.7	22.3176	-0.340568	1.24084	0.0113044
946.651	-35535.5	-10055.3	22.3124	-0.342406	1.2579	0.0124088
946.668	-35535.5	-10054.9	22.3074	-0.344277	1.2772	0.0139377
946.685	-35535.4	-10054.6	22.3023	-0.345937	1.29809	0.0156821
946.702	-35535.4	-10054.2	22.2963	-0.347804	1.31859	0.0171367
946.719	-35535.4	-10053.9	22.2895	-0.349543	1.33843	0.0181723
946.736	-35535.3	-10053.4	22.2826	-0.350265	1.35866	0.0189578
946.753	-35535.3	-10053	22.2758	-0.350096	1.37937	0.0194992
946.77	-35535.2	-10052.7	22.2687	-0.349927	1.39981	0.019685
946.787	-35535.2	-10052.4	22.2618	-0.349979	1.41848	0.0196304
946.804	-35535.1	-10052	22.2562	-0.35002	1.43377	0.0195861
946.821	-35535.1	-10051.6	22.2514	-0.350006	1.4484	0.0196018
946.838	-35535	-10051.2	22.2464	-0.349995	1.46701	0.0196134
946.855	-35535	-10050.8	22.2412	-0.349999	1.4884	0.0196091
946.872	-35535	-10050.4	22.2362	-0.350001	1.50862	0.0196063
946.889	-35534.9	-10050.1	22.231	-0.35	1.5293	0.0196076
946.906	-35534.9	-10049.7	22.2248	-0.35	1.55388	0.0196083
946.923	-35534.8	-10049.3	22.2179	-0.35	1.57923	0.0196079
946.94	-35534.8	-10048.9	22.211	-0.35	1.60055	0.0196077
946.957	-35534.7	-10048.5	22.2042	-0.35	1.62075	0.0196078
946.974	-35534.7	-10048.2	22.197	-0.35	1.64452	0.0196079
946.991	-35534.6	-10047.9	22.1904	-0.35	1.66869	0.0196078
947.008	-35534.6	-10047.5	22.185	-0.35	1.68893	0.0196078
947.025	-35534.5	-10047.1	22.1803	-0.35	1.70872	0.0196078
947.042	-35534.5	-10046.7	22.1752	-0.35	1.73235	0.0196078
947.059	-35534.4	-10046.3	22.17	-0.35	1.75667	0.0196078
947.076	-35534.4	-10046	22.1651	-0.35	1.77782	0.0196078
947.093	-35534.3	-10045.6	22.1597	-0.35	1.79788	0.0196078
947.11	-35534.3	-10045.2	22.1532	-0.35	1.81936	0.0196078
947.127	-35534.2	-10044.8	22.1463	-0.35	1.84127	0.0196078
947.144	-35534.2	-10044.4	22.1394	-0.35	1.86227	0.0196078
947.161	-35534.1	-10044.1	22.1325	-0.35	1.88232	0.0196078
947.178	-35534.1	-10043.7	22.1254	-0.35	1.90153	0.0196079
947.195	-35534	-10043.4	22.119	-0.35	1.91982	0.0196078
947.212	-35534	-10043	22.1139	-0.35	1.93698	0.0196077
947.229	-35533.9	-10042.6	22.1091	-0.35	1.95264	0.0196079
947.246	-35533.8	-10042.2	22.104	-0.35	1.96668	0.0196082
947.263	-35533.8	-10041.8	22.0988	-0.35	1.97966	0.0196075
947.28	-35533.7	-10041.5	22.0939	-0.35	1.99191	0.0196065
947.297	-35533.7	-10041.2	22.0882	-0.35	2.00321	0.0196093
947.314	-35533.6	-10040.8	22.0816	-0.35	2.0134	0.0196132
947.331	-35533.6	-10040.4	22.0746	-0.35	2.02262	0.0196023
947.348	-35533.5	-10040	22.0678	-0.35	2.03118	0.0195889
947.365	-35533.4	-10039.6	22.0608	-0.35	2.0397	0.0196329
947.382	-35533.4	-10039.3	22.0537	-0.35	2.04836	0.0196768
947.399	-35533.3	-10038.9	22.0477	-0.35	2.0567	0.0194872
947.416	-35533.2	-10038.6	22.0428	-0.35	2.06487	0.0189588
947.433	-35533.2	-10038.2	22.0379	-0.35	2.07386	0.0181622
947.45	-35533.1	-10037.8	22.0327	-0.35	2.08414	0.0170788
947.467	-35533.1	-10037.4	22.0277	-0.35	2.09541	0.0155748
947.484	-35533	-10037.1	22.0226	-0.35	2.10744	0.0138288
947.501	-35532.9	-10036.7	22.0167	-0.35	2.12012	0.0123475
947.518	-35532.9	-10036.3	22.0099	-0.35	2.13346	0.0112919
947.535	-35532.8	-10035.9	22.003	-0.35	2.14753	0.0104946
947.552	-35532.7	-10035.5	21.9962	-0.35	2.16142	0.00993539
947.569	-35532.7	-10035.2	21.9891	-0.35	2.17343	0.00972841
947.586	-35532.6	-10034.9	21.9822	-0.35	2.18342	0.00977635
947.603	-35532.5	-10034.5	21.9765	-0.35	2.19244	0.00982532
947.62	-35532.5	-10034.1	21.9717	-0.35	2.20068	0.00981127
947.637	-35532.4	-10033.7	21.9667	-0.35	2.20783	0.00979839
947.654	-35532.3	-10033.3	21.9615	-0.35	2.21456	0.00980232
947.671	-35532.2	-10033	21.9565	-0.35	2.22204	0.00980542
947.688	-35532.2	-10032.7	21.9513	-0.35	2.22882	0.00980426
947.705	-35532.1	-10032.3	21.9452	-0.35	2.23235	0.0098035
947.722	-35532	-10031.9	21.9383	-0.35	2.23326	0.00980383
947.739	-35532	-10031.5	21.9314	-0.35	2.23356	0.00980403
947.756	-35531.9	-10031.1	21.9246	-0.35	2.23345	0.00980394
947.773	-35531.8	-10030.8	21.9174	-0.35	2.23231	0.00980389
947.79	-35531.7	-10030.5	21.9107	-0.35	2.23028	0.00980392
947.807	-35531.7	-10030.1	21.9053	-0.35	2.22767	0.00980393
947.824	-35531.6	-10029.7	21.9006	-0.35	2.2239	0.00980392
947.841	-35531.5	-10029.3	21.8955	-0.350001	2.21818	0.00980392
947.858	-35531.4	-10029	21.8903	-0.35	2.21051	0.00980392
947.875	-35531.3	-10028.6	21.8853	-0.349995	2.20109	0.00980392
947.892	-35531.3	-10028.3	21.88	-0.35	2.19	0.00980392
947.909	-35531.2	-10027.9	21.8736	-0.350019	2.17731	0.00980392
947.926	-35531.1	-10027.5	21.8667	-0.35	2.16333	0.00980392
947.943	-35531	-10027.2	21.8598	-0.34993	2.14791	0.00980392
947.96	-35530.9	-10026.8	21.8529	-0.350014	2.12872	0.00980392
947.977	-35530.9	-10026.4	21.8458	-0.350267	2.10414	0.00980392
947.994	-35530.8	-10026.1	21.8393	-0.349892	2.07674	0.00980392
948.011	-35530.7	-10025.8	21.8342	-0.348371	2.04828	0.00980392
948.028	-35530.6	-10025.4	21.8294	-0.346452	2.01586	0.00980392
948.045	-35530.5	-10025	21.8243	-0.344767	1.9781	0.00980392
948.062	-35530.4	-10024.6	21.8191	-0.342993	1.94026	0.00980392
948.079	-35530.4	-10024.3	21.8142	-0.341048	1.9059	0.00980391
948.096	-35530.3	-10024	21.8086	-0.339832	1.87177	0.00980393
948.113	-35530.2	-10023.6	21.802	-0.339772	1.83538	0.00980395
948.13	-35530.1	-10023.2	21.795	-0.340044	1.7978	0.0098039
948.147	-35530	-10022.8	21.7882	-0.340056	1.76005	0.00980382
948.164	-35529.9	-10022.4	21.7812	-0.339986	1.72217	0.00980403
948.181	-35529.8	-10022.1	21.7741	-0.339986	1.68428	0.0098043
948.198	-35529.8	-10021.8	21.768	-0.340005	1.64691	0.00980341
948.215	-35529.7	-10021.4	21.763	-0.340005	1.61122	0.00980244
948.232	-35529.6	-10021	21.7583	-0.339997	1.57925	0.00980583
948.249	-35529.5	-10020.7	21.7531	-0.339994	1.55048	0.00980914
948.266	-35529.4	-10020.3	21.7478	-0.340009	1.5207	0.00979555
948.283	-35529.3	-10020	21.7427	-0.34002	1.48925	0.00978514
948.3	-35529.2	-10019.6	21.7377	-0.339962	1.46018	0.00984021
948.317	-35529.1	-10019.3	21.7327	-0.339925	1.43398	0.0098762
948.334	-35529	-10018.9	21.7276	-0.340141	1.40702	0.0096527
948.351	-35528.9	-10018.5	21.7224	-0.340259	1.3791	0.0090809
948.368	-35528.8	-10018.2	21.7174	-0.339339	1.35376	0.00823921
948.385	-35528.8	-10017.8	21.7123	-0.337467	1.33181	0.00711047
948.402	-35528.7	-10017.5	21.7063	-0.335654	1.31144	0.00560036
948.419	-35528.6	-10017.1	21.6995	-0.334056	1.29152	0.00391201
948.436	-35528.5	-10016.7	21.6926	-0.33218	1.27155	0.00246849
948.453	-35528.4	-10016.4	21.6858	-0.330402	1.25092	0.00139828
948.47	-35528.3	-10016	21.6787	-0.329711	1.22898	0.000600251
948.487	-35528.2	-10015.7	21.6718	-0.329916	1.20648	8.47374e-05
948.504	-35528.1	-10015.4	21.6662	-0.330081	1.18487	-7.79678e-05
948.521	-35528	-10015	21.6614	-0.330022	1.16332	-2.15437e-05
948.538	-35527.9	-10014.6	21.6565	-0.329979	1.1399	2.00851e-05
948.555	-35527.8	-10014.2	21.6512	-0.329995	1.11557	4.4954e-06
948.572	-35527.7	-10013.9	21.646	-0.330006	1.09262	-5.39393e-06
948.589	-35527.6	-10013.5	21.6409	-0.330001	1.07059	-8.8176e-07
948.606	-35527.5	-10013.2	21.6359	-0.329998	1.04812	1.4741e-06
948.623	-35527.4	-10012.8	21.6309	-0.33	1.02677	2.22055e-07
948.64	-35527.3	-10012.4	21.6257	-0.33	1.00874	-2.96649e-07
948.657	-35527.2	-10012.1	21.6206	-0.33	0.992048	-7.27828e-09
948.674	-35527.1	-10011.7	21.6157	-0.33	0.973973	-2.37718e-07
948.691	-35527.1	-10011.4	21.6103	-0.33	0.957481	-6.01045e-08
948.708	-35527	-10011.1	21.604	-0.33	0.946192	1.32126e-06
948.725	-35526.9	-10010.7	21.5971	-0.33	0.937225	2.46334e-07
948.742	-35526.8	-10010.3	21.5902	-0.33	0.926865	-4.94217e-06
948.759	-35526.7	-10009.9	21.5833	-0.33	0.916667	1.0878e-16
948.776	-35526.6	-10009.6	21.5762	-0.33	0.908975	1.90584e-05
948.793	-35526.5	-10009.3	21.5697	-0.33	0.903002	-3.76353e-06
948.81	-35526.4	-10009	21.5644	-0.33	0.897609	-7.5111e-05
948.827	-35526.3	-10008.6	21.5597	-0.33	0.893104	1.42528e-05
948.844	-35526.2	-10008.2	21.5546	-0.33	0.890231	0.000450262
948.861	-35526.1	-10007.8	21.5494	-0.33	0.890182	0.00118899
948.878	-35526	-10007.5	21.5442	-0.33	0.893308	0.00218684
948.895	-35525.9	-10007.2	21.5391	-0.33	0.897323	0.0035365
948.912	-35525.8	-10006.8	21.5341	-0.33	0.901246	0.0052031
948.929	-35525.7	-10006.5	21.5291	-0.33	0.908304	0.00679101
948.946	-35525.6	-10006.1	21.524	-0.33	0.920092	0.00800346
948.963	-35525.5	-10005.7	21.5188	-0.33	0.932865	0.00890448
948.98	-35525.4	-10005.4	21.5136	-0.33	0.944461	0.00954685
948.997	-35525.3	-10005.1	21.5085	-0.33	0.957483	0.00985551
949.014	-35525.2	-10004.7	21.5035	-0.33	0.972801	0.0098591
949.031	-35525.1	-10004.3	21.4986	-0.33	0.987345	0.0097904
949.048	-35525	-10004	21.4937	-0.33	1.00043	0.00979046
949.065	-35524.9	-10003.6	21.4878	-0.33	1.01606	0.00980802
949.082	-35524.8	-10003.3	21.4808	-0.33	1.03529	0.00980723
949.099	-35524.7	-10003	21.4739	-0.33	1.05415	0.00980268
949.116	-35524.6	-10002.6	21.4673	-0.33	1.0719	0.00980301
949.133	-35524.4	-10002.2	21.4604	-0.33	1.09225	0.00980429
949.15	-35524.3	-10001.9	21.4534	-0.33	1.11642	0.00980424
949.167	-35524.2	-10001.5	21.4473	-0.33	1.14217	0.00980363
949.184	-35524.1	-10001.2	21.4423	-0.33	1.16797	0.0098035
949.201	-35524	-10000.9	21.4374	-0.33	1.19339	0.00980479
949.218	-35523.9	-10000.5	21.4324	-0.33	1.21835	0.00980534
949.235	-35523.8	-10000.1	21.4273	-0.33	1.24306	0.00980076
949.252	-35523.7	-9999.76	21.4221	-0.33	1.26715	0.00979913
949.269	-35523.6	-9999.43	21.417	-0.329999	1.28979	0.009817
949.286	-35523.5	-9999.11	21.4118	-0.329999	1.3119	0.00982022
949.303	-35523.4	-9998.78	21.4067	-0.330004	1.33559	0.00974977
949.32	-35523.3	-9998.42	21.4017	-0.330004	1.36092	0.00974163
949.337	-35523.2	-9998.04	21.3969	-0.329986	1.3866	0.0100456
949.354	-35523.1	-9997.67	21.3917	-0.329986	1.41235	0.0106708
949.371	-35523	-9997.34	21.3854	-0.330056	1.43848	0.0114921
949.388	-35522.9	-9997.03	21.3783	-0.330044	1.46418	0.0126941
949.405	-35522.8	-9996.7	21.3715	-0.329772	1.48818	0.0145763
949.422	-35522.6	-9996.34	21.3649	-0.329832	1.51121	0.0168825
949.439	-35522.5	-9995.96	21.3579	-0.331048	1.53477	0.0191407
949.456	-35522.4	-9995.6	21.3511	-0.332993	1.55902	0.0213746
949.473	-35522.3	-9995.28	21.3454	-0.334767	1.58342	0.0237692
949.49	-35522.2	-9994.97	21.3406	-0.336452	1.60727	0.0259337
949.507	-35522.1	-9994.63	21.3357	-0.338371	1.62987	0.0273579
949.524	-35522	-9994.26	21.3306	-0.339892	1.65096	0.0282348
949.541	-35521.9	-9993.89	21.3255	-0.340267	1.67051	0.0289323
949.558	-35521.7	-9993.53	21.3203	-0.340014	1.68894	0.0293961
949.575	-35521.6	-9993.21	21.3151	-0.33993	1.70667	0.029491
949.592	-35521.5	-9992.9	21.31	-0.34	1.72333	0.0294118
949.609	-35521.4	-9992.56	21.3049	-0.340019	1.73861	0.0293901
949.626	-35521.3	-9992.19	21.3	-0.34	1.75333	0.0294118
949.643	-35521.2	-9991.82	21.2952	-0.339995	1.76801	0.0294172
949.66	-35521.1	-9991.47	21.2896	-0.34	1.78064	0.0294115
949.677	-35520.9	-9991.16	21.2829	-0.340001	1.78973	0.0294104
949.694	-35520.8	-9990.84	21.2759	-0.34	1.79764	0.0294119
949.711	-35520.7	-9990.5	21.2692	-0.34	1.8063	0.0294121
949.728	-35520.6	-9990.14	21.2625	-0.34	1.81414	0.0294117
949.745	-35520.5	-9989.76	21.2554	-0.34	1.81977	0.0294117
949.762	-35520.4	-9989.41	21.2489	-0.34	1.82405	0.0294118
949.779	-35520.2	-9989.1	21.2437	-0.34	1.82776	0.0294117
949.796	-35520.1	-9988.79	21.2389	-0.34	1.83054	0.0294118
949.813	-35520	-9988.45	21.2339	-0.34	1.83227	0.0294122
949.83	-35519.9	-9988.08	21.2288	-0.34	1.83368	0.0294114
949.847	-35519.7	-9987.71	21.2236	-0.340001	1.83532	0.0294103
949.864	-35519.6	-9987.38	21.2185	-0.339998	1.83727	0.0294134
949.881	-35519.5	-9987.07	21.2133	-0.339995	1.83918	0.0294173
949.898	-35519.4	-9986.75	21.2082	-0.340007	1.84022	0.0294044
949.915	-35519.3	-9986.41	21.2032	-0.34002	1.84019	0.0293904
949.932	-35519.2	-9986.04	21.1983	-0.339974	1.83994	0.0294393
949.949	-35519	-9985.68	21.1933	-0.339929	1.83995	0.0294873
949.966	-35518.9	-9985.35	21.1874	-0.340114	1.84002	0.0292803
949.983	-35518.8	-9985.04	21.1804	-0.340256	1.84001	0.0287211
950	-35518.7	-9984.73	21.1735	-0.339461	1.84	0.0279238
950.017	-35518.5	-9984.38	21.1669	-0.337689	1.84	0.0268682
950.034	-35518.4	-9984.02	21.16	-0.335837	1.84	0.0253869
950.051	-35518.3	-9983.65	21.153	-0.334177	1.84	0.0236409
950.068	-35518.1	-9983.32	21.147	-0.332288	1.84	0.0221369
950.085	-35518	-9983.03	21.142	-0.330482	1.84	0.0210535
950.102	-35517.9	-9982.71	21.1371	-0.329712	1.84	0.0202569
950.119	-35517.8	-9982.36	21.1321	-0.32988	1.84	0.0197285
950.136	-35517.6	-9981.99	21.127	-0.330075	1.84001	0.0195389
950.153	-35517.5	-9981.64	21.1218	-0.330027	1.84002	0.0195828
950.17	-35517.4	-9981.32	21.1167	-0.32998	1.83995	0.0196268
950.187	-35517.2	-9981.02	21.1115	-0.329994	1.83995	0.0196134
950.204	-35517.1	-9980.7	21.1064	-0.330006	1.84021	0.0196025
950.221	-35517	-9980.35	21.1014	-0.330002	1.8402	0.0196064
950.238	-35516.9	-9979.98	21.0966	-0.329999	1.83905	0.0196092
950.255	-35516.7	-9979.63	21.0914	-0.33	1.83712	0.0196081
950.272	-35516.6	-9979.32	21.085	-0.33	1.83535	0.0196075
950.289	-35516.5	-9979.02	21.0779	-0.33	1.83366	0.0196078
950.306	-35516.3	-9978.7	21.0712	-0.33	1.83167	0.0196079
950.323	-35516.2	-9978.34	21.0645	-0.33	1.83013	0.0196079
950.34	-35516	-9977.98	21.0575	-0.33	1.82999	0.0196078
950.357	-35515.9	-9977.64	21.0507	-0.33	1.83007	0.0196078
950.374	-35515.8	-9977.33	21.0451	-0.33	1.82873	0.0196079
950.391	-35515.7	-9977.04	21.0403	-0.33	1.82677	0.0196078
950.408	-35515.5	-9976.71	21.0354	-0.33	1.82537	0.0196078
950.425	-35515.4	-9976.35	21.0303	-0.33	1.8235	0.0196078
950.442	-35515.2	-9976	21.0252	-0.33	1.82002	0.0196078
950.459	-35515.1	-9975.66	21.02	-0.33	1.81667	0.0196078
950.476	-35515	-9975.35	21.0148	-0.33	1.81508	0.0196078
950.493	-35514.8	-9975.05	21.0097	-0.33	1.81316	0.0196078
950.51	-35514.7	-9974.73	21.0047	-0.33	1.80877	0.0196078
950.527	-35514.6	-9974.38	20.9997	-0.33	1.80298	0.0196078
950.544	-35514.4	-9974.02	20.9945	-0.33	1.79681	0.0196078
950.561	-35514.3	-9973.68	20.9894	-0.33	1.78892	0.0196078
950.578	-35514.1	-9973.38	20.9845	-0.33	1.77861	0.0196078
950.595	-35514	-9973.09	20.9789	-0.33	1.76831	0.0196078
950.612	-35513.9	-9972.76	20.9724	-0.33	1.75981	0.0196079
950.629	-35513.7	-9972.41	20.9655	-0.33	1.75192	0.0196078
950.646	-35513.6	-9972.05	20.9586	-0.33	1.7435	0.0196077
950.663	-35513.4	-9971.73	20.9517	-0.33	1.7345	0.0196079
950.68	-35513.3	-9971.43	20.9445	-0.33	1.72464	0.0196082
950.697	-35513.1	-9971.13	20.9383	-0.33	1.713	0.0196074
950.714	-35513	-9970.8	20.9333	-0.330002	1.69958	0.0196064
950.731	-35512.8	-9970.44	20.9286	-0.329998	1.68615	0.0196094
950.748	-35512.7	-9970.09	20.9234	-0.329994	1.67297	0.0196132
950.765	-35512.5	-9969.77	20.9181	-0.330007	1.65742	0.0196008
950.782	-35512.4	-9969.49	20.913	-0.33002	1.63966	0.0195885
950.799	-35512.3	-9969.18	20.9079	-0.329967	1.62416	0.019639
950.816	-35512.1	-9968.83	20.903	-0.329922	1.61145	0.0196825
950.833	-35512	-9968.51	20.8979	-0.330122	1.59676	0.0194807
950.85	-35511.8	-9968.23	20.8928	-0.330273	1.5791	0.0189281
950.867	-35511.7	-9967.92	20.8876	-0.329429	1.56262	0.0180969
950.884	-35511.5	-9967.57	20.8824	-0.327585	1.54766	0.0169858
950.901	-35511.4	-9967.23	20.8774	-0.325749	1.53032	0.0155137
950.918	-35511.2	-9966.9	20.8724	-0.324154	1.50993	0.0138314
950.935	-35511.1	-9966.56	20.8673	-0.322298	1.48897	0.0123033
950.952	-35510.9	-9966.21	20.8621	-0.320484	1.46844	0.0111919
950.969	-35510.8	-9965.9	20.8571	-0.319718	1.44789	0.0106515
950.986	-35510.6	-9965.61	20.852	-0.319897	1.42725	0.0107268
951.003	-35510.5	-9965.31	20.846	-0.32008	1.40681	0.0113777
951.02	-35510.3	-9964.97	20.8391	-0.320027	1.38687	0.0125475
951.037	-35510.2	-9964.62	20.8322	-0.319979	1.36766	0.0141517
951.054	-35510	-9964.28	20.8254	-0.319994	1.34888	0.0158772
951.071	-35509.9	-9963.98	20.8183	-0.320006	1.32992	0.0172917
951.088	-35509.7	-9963.7	20.8114	-0.320001	1.31102	0.0183189
951.105	-35509.6	-9963.39	20.8059	-0.319998	1.29278	0.0190753
951.122	-35509.4	-9963.05	20.8011	-0.32	1.27447	0.0195469
951.139	-35509.3	-9962.7	20.7962	-0.32	1.25484	0.0196786
951.156	-35509.1	-9962.36	20.7909	-0.32	1.23382	0.0196193
951.173	-35509	-9962.07	20.7857	-0.32	1.21187	0.0195893
951.19	-35508.8	-9961.79	20.7806	-0.32	1.18934	0.019606
951.207	-35508.7	-9961.46	20.7756	-0.320001	1.16645	0.0196118
951.224	-35508.5	-9961.13	20.7706	-0.32	1.14285	0.0196079
951.241	-35508.4	-9960.83	20.7655	-0.319995	1.11801	0.0196113
951.258	-35508.2	-9960.55	20.7603	-0.319999	1.09161	0.0196087
951.275	-35508.1	-9960.22	20.7551	-0.320019	1.0634	0.0195898
951.292	-35507.9	-9959.88	20.75	-0.32	1.03333	0.0196078
951.309	-35507.8	-9959.55	20.745	-0.319924	1.0017	0.0196806
951.326	-35507.6	-9959.23	20.74	-0.32	0.97	0.0196078
951.343	-35507.4	-9958.89	20.7349	-0.320277	0.938903	0.0191925
951.36	-35507.3	-9958.56	20.7297	-0.319945	0.904457	0.0184691
951.377	-35507.1	-9958.28	20.7245	-0.318401	0.863839	0.0174883
951.394	-35507	-9957.98	20.7194	-0.316452	0.821864	0.0161623
951.411	-35506.8	-9957.66	20.7144	-0.314815	0.781751	0.014505
