# Supplementary material for: Extraction of driving behavior primitives considering driver expectation and vehicle dynamics
Source: PLoS One. 2025 Dec 31;20(12):e0340123. doi: 10.1371/journal.pone.0340123 (PMC12755792; doi:10.1371/journal.pone.0340123)
Supplement: S2 File — The dataset utilized in this study is organized into two main folders, categorizing driving scenarios into straight driving and turning maneuvers. These folders contain the raw, unprocessed behavioral data. For a detailed description of the variables and format within the.xlsx files, please refer to the accompanying readme.txt file. (ZIP) [file pone.0340123.s002.zip › DataSetForPimitiveExaction-2/turning/g11_w_11.xlsx]

## Sheet: Sheet1
970.026	-35344.1	-9633.21	17.407	-0.768968	-0.379254	0.17147
970.043	-35343.9	-9632.94	17.3933	-0.786667	-0.396667	0.220044
970.06	-35343.8	-9632.7	17.3795	-0.807071	-0.413996	0.274731
970.077	-35343.7	-9632.46	17.3659	-0.831598	-0.430987	0.332381
970.094	-35343.6	-9632.19	17.3528	-0.861619	-0.447613	0.390394
970.111	-35343.4	-9631.9	17.3392	-0.89538	-0.464329	0.450235
970.128	-35343.3	-9631.62	17.3241	-0.931454	-0.481475	0.513029
970.145	-35343.2	-9631.35	17.3081	-0.9717	-0.498676	0.57591
970.162	-35343	-9631.12	17.2918	-1.01732	-0.515519	0.636384
970.179	-35342.9	-9630.88	17.2746	-1.06573	-0.531902	0.695362
970.196	-35342.8	-9630.61	17.256	-1.11359	-0.547693	0.753302
970.213	-35342.7	-9630.32	17.2365	-1.15724	-0.562533	0.80768
970.23	-35342.5	-9630.03	17.2163	-1.19461	-0.57635	0.856414
970.247	-35342.4	-9629.76	17.1948	-1.22743	-0.589861	0.899702
970.264	-35342.3	-9629.53	17.1724	-1.25727	-0.603582	0.938195
970.281	-35342.2	-9629.29	17.1503	-1.28435	-0.617391	0.972785
970.298	-35342	-9629.02	17.129	-1.30934	-0.630935	1.0043
970.315	-35341.9	-9628.74	17.1065	-1.33398	-0.643602	1.0334
970.332	-35341.8	-9628.45	17.0822	-1.35856	-0.65547	1.06029
970.349	-35341.6	-9628.19	17.0585	-1.38072	-0.667819	1.08441
970.366	-35341.5	-9627.96	17.0364	-1.39855	-0.680342	1.10513
970.383	-35341.4	-9627.72	17.014	-1.41123	-0.69031	1.12182
970.4	-35341.3	-9627.45	16.9906	-1.41949	-0.698052	1.13453
970.417	-35341.2	-9627.16	16.9669	-1.42589	-0.707885	1.14419
970.434	-35341	-9626.88	16.943	-1.43131	-0.720419	1.15154
970.451	-35340.9	-9626.62	16.9181	-1.43447	-0.731385	1.1571
970.468	-35340.8	-9626.39	16.8922	-1.43588	-0.739651	1.16105
970.485	-35340.7	-9626.15	16.8665	-1.43797	-0.747707	1.16324
970.502	-35340.6	-9625.88	16.8415	-1.44007	-0.756199	1.16325
970.519	-35340.4	-9625.6	16.8172	-1.43854	-0.763946	1.16038
970.536	-35340.3	-9625.32	16.7933	-1.43136	-0.770691	1.15353
970.553	-35340.2	-9625.07	16.769	-1.41812	-0.777113	1.14144
970.57	-35340.1	-9624.84	16.7448	-1.3985	-0.783982	1.12448
970.587	-35340	-9624.6	16.7224	-1.3725	-0.792008	1.10429
970.604	-35339.8	-9624.32	16.701	-1.34335	-0.800516	1.08159
970.621	-35339.7	-9624.04	16.6789	-1.31611	-0.808026	1.05651
970.638	-35339.6	-9623.76	16.6564	-1.29085	-0.814686	1.03042
970.655	-35339.5	-9623.52	16.6353	-1.26473	-0.82162	1.00528
970.672	-35339.4	-9623.3	16.6149	-1.23895	-0.828511	0.98079
970.689	-35339.3	-9623.05	16.5936	-1.21635	-0.834316	0.95534
970.706	-35339.1	-9622.78	16.5717	-1.19304	-0.839006	0.927514
970.723	-35339	-9622.49	16.5506	-1.1625	-0.843001	0.896029
970.74	-35338.9	-9622.22	16.5302	-1.12409	-0.846208	0.859873
970.757	-35338.8	-9621.99	16.5103	-1.08004	-0.848372	0.818562
970.774	-35338.7	-9621.76	16.492	-1.03241	-0.849844	0.774308
970.791	-35338.6	-9621.51	16.4763	-0.983317	-0.851223	0.730194
970.808	-35338.4	-9621.24	16.4618	-0.935423	-0.853062	0.687826
970.825	-35338.3	-9620.96	16.4463	-0.891646	-0.855842	0.648428
970.842	-35338.2	-9620.69	16.4309	-0.85518	-0.859735	0.61402
970.859	-35338.1	-9620.46	16.4168	-0.82848	-0.864677	0.586447
970.876	-35338	-9620.23	16.4033	-0.81	-0.87	0.565359
970.893	-35337.9	-9619.97	16.3897	-0.796993	-0.875057	0.549691
970.91	-35337.8	-9619.7	16.3767	-0.786667	-0.88	0.538126
970.927	-35337.6	-9619.42	16.3647	-0.777069	-0.885101	0.529375
970.944	-35337.5	-9619.17	16.3526	-0.769667	-0.890307	0.522509
970.961	-35337.4	-9618.93	16.339	-0.765724	-0.895497	0.516903
970.978	-35337.3	-9618.7	16.3251	-0.762975	-0.900592	0.512649
970.995	-35337.2	-9618.45	16.3117	-0.759489	-0.905579	0.509723
971.012	-35337.1	-9618.18	16.2984	-0.756372	-0.910597	0.507345
971.029	-35337	-9617.9	16.2848	-0.75456	-0.915742	0.504954
971.046	-35336.9	-9617.64	16.2708	-0.753023	-0.920907	0.502974
971.063	-35336.8	-9617.41	16.2568	-0.7511	-0.926032	0.501732
971.08	-35336.7	-9617.18	16.2437	-0.749822	-0.931239	0.500915
971.097	-35336.5	-9616.92	16.2321	-0.749758	-0.936426	0.500287
971.114	-35336.4	-9616.64	16.2206	-0.750047	-0.940981	0.499956
971.131	-35336.3	-9616.37	16.2085	-0.75006	-0.94456	0.499944
971.148	-35336.2	-9616.12	16.1965	-0.749985	-0.947475	0.500014
971.165	-35336.1	-9615.89	16.1846	-0.749985	-0.949577	0.500014
971.182	-35336	-9615.65	16.1722	-0.750005	-0.949803	0.499996
971.199	-35335.9	-9615.4	16.1588	-0.750004	-0.948091	0.499996
971.216	-35335.8	-9615.12	16.1452	-0.749998	-0.945966	0.500001
971.233	-35335.7	-9614.85	16.1315	-0.749998	-0.94427	0.500001
971.25	-35335.6	-9614.6	16.1175	-0.750002	-0.94265	0.5
971.267	-35335.5	-9614.37	16.1036	-0.750005	-0.940917	0.5
971.284	-35335.4	-9614.13	16.0909	-0.749991	-0.939205	0.499999
971.301	-35335.3	-9613.87	16.0794	-0.749983	-0.93755	0.499997
971.318	-35335.2	-9613.6	16.0678	-0.750032	-0.935866	0.500005
971.335	-35335	-9613.33	16.0556	-0.75006	-0.934141	0.500009
971.352	-35334.9	-9613.09	16.0438	-0.749864	-0.932437	0.500001
971.369	-35334.9	-9612.86	16.0319	-0.749793	-0.93073	0.500501
971.386	-35334.8	-9612.63	16.0187	-0.750655	-0.928926	0.502432
971.403	-35334.7	-9612.36	16.0051	-0.752463	-0.92723	0.505376
971.42	-35334.5	-9612.09	15.9934	-0.754852	-0.926006	0.508171
971.437	-35334.4	-9611.82	15.9817	-0.761768	-0.924365	0.514823
971.454	-35334.3	-9611.58	15.9659	-0.780189	-0.920927	0.532636
971.471	-35334.3	-9611.37	15.9506	-0.810899	-0.919846	0.558681
971.488	-35334.1	-9611.08	15.9372	-0.837393	-0.919966	0.583288
971.505	-35334	-9610.83	15.924	-0.855793	-0.920294	0.601353
971.522	-35333.9	-9610.61	15.9099	-0.867714	-0.917609	0.614972
971.539	-35333.8	-9610.32	15.8967	-0.87772	-0.91414	0.624634
971.556	-35333.7	-9610.08	15.8805	-0.885786	-0.910537	0.630357
971.573	-35333.6	-9609.86	15.8659	-0.884921	-0.909914	0.627888
971.59	-35333.5	-9609.56	15.8495	-0.870289	-0.909978	0.615294
971.607	-35333.4	-9609.33	15.8356	-0.847772	-0.910175	0.595427
971.624	-35333.4	-9609.1	15.8217	-0.822601	-0.907279	0.573235
971.641	-35333.2	-9608.81	15.8082	-0.80496	-0.900876	0.554409
971.658	-35333.2	-9608.57	15.795	-0.789335	-0.891629	0.534436
971.675	-35333.1	-9608.35	15.7807	-0.758817	-0.874379	0.50622
971.692	-35332.9	-9608.06	15.7705	-0.722059	-0.857733	0.472703
971.709	-35332.9	-9607.83	15.7607	-0.685886	-0.837791	0.432965
971.726	-35332.8	-9607.6	15.7467	-0.633333	-0.82	0.381264
971.743	-35332.7	-9607.3	15.7367	-0.57	-0.8	0.320261
971.76	-35332.6	-9607.08	15.7267	-0.496667	-0.783333	0.255991
971.777	-35332.5	-9606.84	15.7196	-0.433471	-0.761999	0.193922
971.794	-35332.4	-9606.55	15.7129	-0.387625	-0.73854	0.147988
971.811	-35332.3	-9606.34	15.7063	-0.351427	-0.711649	0.112484
971.828	-35332.2	-9606.1	15.6991	-0.323967	-0.683629	0.0842898
971.845	-35332.1	-9605.81	15.6928	-0.304502	-0.660807	0.0644378
971.862	-35332	-9605.6	15.6896	-0.288561	-0.641319	0.0496335
971.879	-35331.9	-9605.36	15.6863	-0.278775	-0.624434	0.0380089
971.896	-35331.8	-9605.05	15.6822	-0.268571	-0.602672	0.0290377
971.913	-35331.7	-9604.84	15.6759	-0.262068	-0.5789	0.0217381
971.93	-35331.6	-9604.59	15.672	-0.255607	-0.554888	0.0162372
971.947	-35331.5	-9604.31	15.6656	-0.252463	-0.535452	0.012429
971.964	-35331.4	-9604.1	15.6626	-0.249878	-0.515051	0.0103751
971.981	-35331.3	-9603.85	15.6589	-0.249363	-0.493811	0.00811213
971.998	-35331.2	-9603.57	15.6559	-0.245649	-0.474926	0.00563348
972.015	-35331.2	-9603.36	15.6513	-0.242157	-0.45822	0.00244473
972.032	-35331.1	-9603.09	15.6451	-0.23968	-0.44062	0.000562037
972.049	-35331	-9602.81	15.6423	-0.240085	-0.424276	-7.11666e-05
972.066	-35330.9	-9602.6	15.6387	-0.239979	-0.406942	1.76732e-05
972.083	-35330.8	-9602.34	15.6356	-0.240006	-0.390591	-5.12539e-06
972.1	-35330.7	-9602.07	15.6307	-0.239998	-0.378874	1.36551e-06
972.117	-35330.6	-9601.86	15.6249	-0.24	-0.370095	-3.34513e-07
972.134	-35330.5	-9601.59	15.6219	-0.24	-0.36402	9.50802e-08
972.151	-35330.4	-9601.33	15.6183	-0.24	-0.354381	-2.531e-08
972.168	-35330.3	-9601.12	15.6153	-0.24	-0.339741	6.09883e-09
972.185	-35330.2	-9600.84	15.6098	-0.24	-0.327259	-1.70741e-09
972.202	-35330.1	-9600.59	15.6046	-0.24	-0.320885	4.54069e-10
972.219	-35330.1	-9600.38	15.6016	-0.24	-0.31981	-1.07203e-10
972.236	-35330	-9600.09	15.5979	-0.24	-0.320312	2.96614e-11
972.253	-35329.9	-9599.83	15.5951	-0.24	-0.318267	-7.87946e-12
972.27	-35329.8	-9599.63	15.5891	-0.24	-0.314578	1.81247e-12
972.287	-35329.7	-9599.34	15.5842	-0.24	-0.310978	-4.96855e-13
972.304	-35329.6	-9599.09	15.5813	-0.24	-0.309483	1.31818e-13
972.321	-35329.5	-9598.88	15.5776	-0.24	-0.312196	-2.92921e-14
972.338	-35329.4	-9598.59	15.5746	-0.24	-0.315658	7.97085e-15
972.355	-35329.3	-9598.35	15.5685	-0.24	-0.319286	-2.11149e-15
972.372	-35329.2	-9598.13	15.564	-0.24	-0.320133	4.47041e-16
972.389	-35329.1	-9597.85	15.5608	-0.24	-0.319963	-1.20935e-16
972.406	-35329	-9597.61	15.5574	-0.24	-0.320015	3.19776e-17
972.423	-35329	-9597.39	15.5542	-0.24	-0.319982	-6.2892e-18
972.44	-35328.9	-9597.1	15.5477	-0.24	-0.320064	1.69358e-18
972.457	-35328.8	-9596.87	15.5438	-0.24	-0.319762	-4.4682e-19
972.474	-35328.7	-9596.64	15.5404	-0.24	-0.322873	7.72353e-20
972.491	-35328.6	-9596.35	15.537	-0.24	-0.326252	-2.07266e-20
972.508	-35328.5	-9596.12	15.534	-0.24	-0.329768	5.45323e-21
972.525	-35328.4	-9595.9	15.527	-0.24	-0.330023	-6.96909e-22
972.542	-35328.3	-9595.61	15.5235	-0.24	-0.330018	1.86588e-22
972.559	-35328.2	-9595.38	15.5202	-0.24	-0.329904	-4.89179e-23
972.576	-35328.2	-9595.15	15.5167	-0.24	-0.333333	0
972.593	-35328	-9594.86	15.5133	-0.24	-0.336667	0
972.61	-35328	-9594.64	15.51	-0.24	-0.34	-9.94365e-35
972.627	-35327.9	-9594.4	15.5065	-0.24	-0.343643	2.85341e-25
972.644	-35327.8	-9594.11	15.503	-0.24	-0.350408	-3.34897e-25
972.661	-35327.7	-9593.9	15.4964	-0.24	-0.357078	1.05347e-24
972.678	-35327.6	-9593.66	15.4927	-0.24	-0.364089	-8.13527e-24
972.695	-35327.5	-9593.37	15.4861	-0.24	-0.370998	3.08947e-23
972.712	-35327.4	-9593.16	15.483	-0.24	-0.38127	-1.15119e-22
972.729	-35327.3	-9592.91	15.4793	-0.24	-0.391834	6.6598e-22
972.746	-35327.2	-9592.63	15.4762	-0.24	-0.401627	-2.52425e-21
972.763	-35327.2	-9592.41	15.4722	-0.24	-0.412271	9.37396e-21
972.78	-35327.1	-9592.16	15.4655	-0.24	-0.42664	-4.76622e-20
972.797	-35327	-9591.88	15.4627	-0.24	-0.439677	1.80252e-19
972.814	-35326.9	-9591.67	15.4592	-0.24	-0.453486	-6.66309e-19
972.831	-35326.8	-9591.41	15.4557	-0.24	-0.46646	3.14715e-18
972.848	-35326.7	-9591.14	15.4524	-0.24	-0.476936	-1.18804e-17
972.865	-35326.6	-9590.93	15.4489	-0.24	-0.490526	4.36595e-17
972.882	-35326.6	-9590.66	15.4457	-0.24	-0.506763	-1.96473e-16
972.899	-35326.5	-9590.39	15.4411	-0.24	-0.526218	7.40556e-16
972.916	-35326.4	-9590.17	15.4351	-0.24	-0.5428	-2.70146e-15
972.933	-35326.3	-9589.91	15.432	-0.24	-0.560308	1.17442e-14
972.95	-35326.2	-9589.64	15.4285	-0.24	-0.576947	-4.42099e-14
972.967	-35326.1	-9589.43	15.4255	-0.24	-0.592899	1.59784e-13
972.984	-35326	-9589.16	15.4202	-0.24	-0.605341	-6.76784e-13
973.001	-35325.9	-9588.9	15.4148	-0.24	-0.612992	2.54487e-12
973.018	-35325.9	-9588.69	15.4118	-0.24	-0.621432	-9.09022e-12
973.035	-35325.8	-9588.42	15.4081	-0.24	-0.631877	3.77242e-11
973.052	-35325.7	-9588.16	15.4053	-0.24	-0.643268	-1.41716e-10
973.069	-35325.6	-9587.96	15.3995	-0.24	-0.657855	4.98587e-10
973.086	-35325.5	-9587.68	15.3944	-0.24	-0.66942	-2.03527e-09
973.103	-35325.4	-9587.42	15.3915	-0.24	-0.679467	7.63932e-09
973.12	-35325.4	-9587.21	15.3878	-0.24	-0.68743	-2.63417e-08
973.137	-35325.3	-9586.93	15.3849	-0.24	-0.696364	1.06073e-07
973.154	-35325.2	-9586.68	15.379	-0.24	-0.706063	-3.97846e-07
973.171	-35325.1	-9586.47	15.3742	-0.24	-0.719305	1.33433e-06
973.188	-35325	-9586.18	15.371	-0.24	-0.730502	-5.31182e-06
973.205	-35324.9	-9585.94	15.3676	-0.24	-0.740935	1.99098e-05
973.222	-35324.9	-9585.72	15.3645	-0.24	-0.745862	-6.41301e-05
973.239	-35324.8	-9585.44	15.3581	-0.24	-0.751644	0.00073993
973.256	-35324.7	-9585.2	15.354	-0.24	-0.758189	0.00260389
973.273	-35324.6	-9584.98	15.3507	-0.24	-0.767977	0.00595731
973.29	-35324.5	-9584.69	15.3472	-0.24	-0.778527	0.0084268
973.307	-35324.4	-9584.46	15.3442	-0.24	-0.785461	0.00970088
973.324	-35324.4	-9584.23	15.3374	-0.24	-0.792701	0.0098215
973.341	-35324.3	-9583.94	15.3336	-0.24	-0.796149	0.00979609
973.358	-35324.2	-9583.71	15.3304	-0.24	-0.802633	0.0098176
973.375	-35324.1	-9583.49	15.3269	-0.24	-0.806471	0.00977859
973.392	-35324	-9583.2	15.3235	-0.24	-0.80991	0.0108092
973.409	-35324	-9582.97	15.3202	-0.24	-0.809932	0.012868
973.426	-35323.9	-9582.75	15.3167	-0.24	-0.813333	0.0174292
973.443	-35323.8	-9582.45	15.3133	-0.24	-0.816667	0.0217865
973.46	-35323.7	-9582.24	15.3067	-0.24	-0.82	0.0261438
973.477	-35323.6	-9582	15.303	-0.24	-0.823528	0.0296035
973.494	-35323.6	-9581.7	15.2964	-0.24	-0.82689	0.0328699
973.511	-35323.5	-9581.5	15.2932	-0.24	-0.830086	0.0361489
973.528	-35323.4	-9581.26	15.2896	-0.24	-0.829957	0.0396092
973.545	-35323.3	-9580.97	15.2864	-0.24	-0.830011	0.0428782
973.562	-35323.3	-9580.76	15.2826	-0.24	-0.829997	0.0460852
973.579	-35323.2	-9580.51	15.2758	-0.24	-0.830002	0.0482172
973.596	-35323.1	-9580.23	15.2728	-0.24	-0.829998	0.0490699
973.613	-35323	-9580.01	15.2694	-0.24	-0.830008	0.0490123
973.63	-35322.9	-9579.76	15.2659	-0.24	-0.829961	0.0489938
973.647	-35322.9	-9579.48	15.2626	-0.24	-0.830149	0.0491469
973.664	-35322.8	-9579.27	15.2591	-0.24	-0.829398	0.0505774
973.681	-35322.7	-9579.02	15.2559	-0.24	-0.825637	0.0530369
973.698	-35322.6	-9578.74	15.2515	-0.24	-0.822206	0.054753
973.715	-35322.6	-9578.53	15.2453	-0.24	-0.81974	0.0539229
973.732	-35322.5	-9578.27	15.2423	-0.24	-0.820077	0.0514195
973.749	-35322.4	-9577.99	15.2387	-0.24	-0.819979	0.0495804
973.766	-35322.3	-9577.79	15.2358	-0.24	-0.820006	0.0489488
973.783	-35322.3	-9577.53	15.2309	-0.24	-0.819999	0.0490372
973.8	-35322.2	-9577.25	15.2249	-0.24	-0.82	0.0490145
973.817	-35322.1	-9577.04	15.222	-0.24	-0.82	0.0490209
973.834	-35322	-9576.77	15.2183	-0.24	-0.82	0.0490193
973.851	-35322	-9576.51	15.2155	-0.24	-0.82	0.0490197
973.868	-35321.9	-9576.3	15.21	-0.24	-0.820001	0.0490196
973.885	-35321.8	-9576.02	15.2045	-0.24	-0.819995	0.0490197
973.902	-35321.7	-9575.77	15.2017	-0.24	-0.820019	0.0490192
973.919	-35321.7	-9575.55	15.1981	-0.24	-0.819933	0.049021
973.936	-35321.6	-9575.28	15.1947	-0.24	-0.820275	0.0490141
973.953	-35321.5	-9575.02	15.1914	-0.24	-0.81829	0.0490403
973.97	-35321.5	-9574.81	15.1878	-0.24	-0.814528	0.0489483
973.987	-35321.4	-9574.53	15.1848	-0.24	-0.81117	0.0496018
974.004	-35321.3	-9574.28	15.179	-0.24	-0.807861	0.0513346
974.021	-35321.3	-9574.07	15.1742	-0.24	-0.804386	0.0545629
974.038	-35321.2	-9573.78	15.171	-0.24	-0.800899	0.0572401
974.055	-35321.1	-9573.54	15.1676	-0.24	-0.797905	0.058622
974.072	-35321	-9573.32	15.1645	-0.24	-0.792004	0.0588751
974.089	-35321	-9573.04	15.1581	-0.24	-0.782486	0.0587517
974.106	-35320.9	-9572.8	15.154	-0.24	-0.772129	0.0595461
974.123	-35320.8	-9572.58	15.1507	-0.24	-0.764442	0.061585
974.14	-35320.7	-9572.29	15.1472	-0.24	-0.757995	0.0648141
974.157	-35320.7	-9572.06	15.1442	-0.24	-0.748777	0.0672524
974.174	-35320.6	-9571.83	15.1374	-0.240001	-0.735109	0.0685148
974.191	-35320.5	-9571.54	15.1336	-0.239997	-0.721199	0.0695555
974.208	-35320.5	-9571.31	15.1304	-0.240011	-0.714085	0.0715432
974.225	-35320.4	-9571.1	15.1269	-0.239977	-0.706981	0.074978
974.242	-35320.3	-9570.8	15.1235	-0.240088	-0.703584	0.077249
974.259	-35320.3	-9570.58	15.1202	-0.236892	-0.697083	0.078401
974.276	-35320.2	-9570.35	15.1167	-0.233333	-0.69	0.0784314
974.293	-35320.1	-9570.05	15.1133	-0.23	-0.68	0.0784314
974.31	-35320.1	-9569.84	15.1067	-0.23	-0.673333	0.0795207
974.327	-35320	-9569.6	15.1032	-0.229993	-0.669812	0.0818659
974.344	-35319.9	-9569.31	15.0998	-0.230004	-0.66647	0.0851894
974.361	-35319.9	-9569.1	15.0965	-0.229991	-0.663132	0.0896267
974.378	-35319.8	-9568.86	15.0926	-0.230065	-0.65957	0.0955306
974.395	-35319.7	-9568.57	15.0861	-0.22975	-0.656373	0.102035
974.412	-35319.7	-9568.36	15.083	-0.226293	-0.652579	0.107265
974.429	-35319.6	-9568.11	15.0794	-0.222275	-0.645898	0.110439
974.446	-35319.5	-9567.83	15.0761	-0.215818	-0.64233	0.11267
974.463	-35319.5	-9567.61	15.0727	-0.212784	-0.635879	0.117947
974.48	-35319.4	-9567.36	15.0692	-0.20917	-0.632037	0.129609
974.497	-35319.3	-9567.08	15.0659	-0.205904	-0.625215	0.145597
974.514	-35319.3	-9566.87	15.0625	-0.202507	-0.617642	0.163253
974.531	-35319.2	-9566.62	15.059	-0.198983	-0.607629	0.179934
974.548	-35319.1	-9566.34	15.0557	-0.19575	-0.60143	0.193098
974.565	-35319.1	-9566.13	15.0523	-0.192131	-0.594871	0.205326
974.582	-35319	-9565.87	15.0488	-0.189689	-0.585946	0.217268
974.599	-35318.9	-9565.59	15.0455	-0.190079	-0.571257	0.226574
974.616	-35318.9	-9565.39	15.0421	-0.189994	-0.552628	0.234334
974.633	-35318.8	-9565.13	15.0386	-0.189941	-0.532326	0.239514
974.65	-35318.8	-9564.86	15.0353	-0.190241	-0.518035	0.242675
974.667	-35318.7	-9564.65	15.0319	-0.188844	-0.502966	0.242633
974.684	-35318.6	-9564.38	15.0284	-0.18482	-0.485492	0.240806
974.701	-35318.6	-9564.12	15.0252	-0.182824	-0.468139	0.238928
974.718	-35318.5	-9563.91	15.0214	-0.184751	-0.4559	0.238589
974.735	-35318.4	-9563.63	15.02	-0.188774	-0.450072	0.238078
974.752	-35318.4	-9563.38	15.0186	-0.190234	-0.442216	0.2369
974.769	-35318.3	-9563.16	15.0147	-0.189945	-0.427799	0.235693
974.786	-35318.3	-9562.89	15.0114	-0.190015	-0.409492	0.235209
974.803	-35318.2	-9562.63	15.0081	-0.189996	-0.396822	0.235317
974.82	-35318.1	-9562.42	15.0046	-0.190001	-0.388995	0.235289
974.837	-35318.1	-9562.14	15.0012	-0.19	-0.382592	0.235296
974.854	-35318	-9561.9	14.9979	-0.19	-0.373873	0.235294
974.871	-35318	-9561.69	14.9944	-0.19	-0.362812	0.235294
974.888	-35317.9	-9561.4	14.991	-0.19	-0.355087	0.235294
974.905	-35317.8	-9561.16	14.9876	-0.19	-0.348704	0.235295
974.922	-35317.8	-9560.94	14.9842	-0.190001	-0.341707	0.235293
974.939	-35317.7	-9560.66	14.9805	-0.189995	-0.334629	0.235299
974.956	-35317.6	-9560.42	14.9801	-0.190018	-0.330685	0.235276
974.973	-35317.6	-9560.2	14.9774	-0.189946	-0.327291	0.235349
974.99	-35317.5	-9559.91	14.9739	-0.19021	-0.323979	0.234471
975.007	-35317.4	-9559.68	14.9706	-0.187352	-0.320322	0.232535
975.024	-35317.4	-9559.46	14.9671	-0.183768	-0.320081	0.229137
975.041	-35317.3	-9559.17	14.9637	-0.180235	-0.317171	0.226768
975.058	-35317.3	-9558.94	14.9604	-0.179937	-0.313581	0.225556
975.075	-35317.2	-9558.72	14.9569	-0.180015	-0.313228	0.225477
975.092	-35317.1	-9558.43	14.9535	-0.179971	-0.316424	0.225514
975.109	-35317.1	-9558.2	14.9502	-0.1801	-0.319901	0.224499
975.126	-35317	-9557.98	14.9467	-0.176667	-0.32	0.222222
975.143	-35317	-9557.69	14.9433	-0.173333	-0.32	0.218954
975.16	-35316.9	-9557.47	14.94	-0.17	-0.32	0.216776
975.177	-35316.8	-9557.23	14.9399	-0.170052	-0.32	0.215631
975.194	-35316.8	-9556.94	14.9365	-0.169888	-0.32	0.214509
975.211	-35316.7	-9556.73	14.9331	-0.166441	-0.32	0.212238
975.228	-35316.7	-9556.49	14.9299	-0.162939	-0.32	0.20874
975.245	-35316.6	-9556.21	14.9298	-0.159608	-0.32	0.205514
975.262	-35316.5	-9556	14.9262	-0.156277	-0.32	0.20219
975.279	-35316.5	-9555.75	14.9226	-0.152606	-0.32	0.198875
975.296	-35316.4	-9555.47	14.9199	-0.149898	-0.32	0.196805
975.313	-35316.4	-9555.26	14.9196	-0.149644	-0.32	0.194604
975.33	-35316.3	-9555.01	14.9158	-0.145734	-0.32	0.192147
975.347	-35316.2	-9554.72	14.9124	-0.142744	-0.32	0.188615
975.364	-35316.2	-9554.52	14.9099	-0.138535	-0.32	0.183989
975.381	-35316.1	-9554.26	14.9094	-0.13144	-0.32	0.177581
975.398	-35316.1	-9553.99	14.9056	-0.123965	-0.32	0.169999
975.415	-35316	-9553.78	14.9022	-0.113959	-0.32	0.161645
975.432	-35315.9	-9553.52	14.8995	-0.109288	-0.32	0.156601
975.449	-35315.9	-9553.24	14.8999	-0.10599	-0.32	0.15347
975.466	-35315.8	-9553.05	14.8999	-0.0915298	-0.32	0.131084
975.483	-35315.8	-9552.78	14.9002	-0.0759718	-0.32	0.114231
975.5	-35315.7	-9552.51	14.8989	-0.0537793	-0.32	0.092233
975.517	-35315.7	-9552.31	14.8952	-0.0307428	-0.32	0.070706
975.534	-35315.6	-9552.04	14.8916	-0.0118836	-0.32	0.0512586
975.551	-35315.5	-9551.78	14.8894	0.00463934	-0.32	0.0352629
975.568	-35315.5	-9551.57	14.8915	0.020126	-0.32	0.0198882
975.585	-35315.4	-9551.29	14.8951	0.034308	-0.32	0.00685955
975.602	-35315.4	-9551.04	14.8987	0.0439105	-0.32	-0.00273874
975.619	-35315.3	-9550.83	14.9002	0.0505769	-0.32	-0.0098459
975.636	-35315.2	-9550.56	14.8999	0.0555248	-0.32	-0.0147636
975.653	-35315.2	-9550.3	14.9	0.0588298	-0.32	-0.0178243
975.67	-35315.1	-9550.09	14.9	0.0602353	-0.319999	-0.019301
975.687	-35315.1	-9549.81	14.9	0.0598563	-0.320006	-0.0197421
975.704	-35315	-9549.56	14.9	0.0603341	-0.319979	-0.0190307
975.721	-35315	-9549.35	14.9001	0.057845	-0.320071	-0.0171611
975.738	-35314.9	-9549.06	14.8997	0.0543309	-0.319715	-0.0139962
975.755	-35314.8	-9548.83	14.9022	0.0507165	-0.322239	-0.0114103
975.772	-35314.8	-9548.61	14.9058	0.0498663	-0.325638	-0.00996843
975.789	-35314.7	-9548.32	14.9095	0.0500362	-0.331639	-0.00976401
975.806	-35314.7	-9548.09	14.9101	0.0499904	-0.338433	-0.00981452
975.823	-35314.6	-9547.87	14.91	0.0500019	-0.345404	-0.00980169
975.84	-35314.6	-9547.58	14.91	0.0499995	-0.35225	-0.00980508
975.857	-35314.5	-9547.35	14.91	0.0500001	-0.358536	-0.00980152
975.874	-35314.4	-9547.13	14.91	0.05	-0.368746	-0.00981001
975.891	-35314.4	-9546.84	14.91	0.05	-0.378703	-0.00978038
975.908	-35314.3	-9546.61	14.91	0.05	-0.391672	-0.009892
975.925	-35314.3	-9546.39	14.91	0.05	-0.405802	-0.00783129
975.942	-35314.2	-9546.1	14.9099	0.05	-0.419432	-0.00263772
975.959	-35314.2	-9545.87	14.9131	0.05	-0.426204	0.00792949
975.976	-35314.1	-9545.64	14.9167	0.05	-0.436667	0.0228758
975.993	-35314.1	-9545.35	14.92	0.05	-0.446667	0.0392157
976.01	-35314	-9545.13	14.92	0.05	-0.463333	0.0555556
976.027	-35313.9	-9544.89	14.92	0.05	-0.481052	0.0705236
976.044	-35313.9	-9544.6	14.92	0.05	-0.497449	0.0822789
976.061	-35313.8	-9544.39	14.92	0.05	-0.507124	0.0909079
976.078	-35313.8	-9544.16	14.92	0.05	-0.514071	0.0988406
976.095	-35313.7	-9543.86	14.92	0.05	-0.520986	0.103973
976.112	-35313.7	-9543.66	14.92	0.05	-0.531336	0.10699
976.129	-35313.6	-9543.41	14.92	0.05	-0.541425	0.107889
976.146	-35313.6	-9543.13	14.9199	0.05	-0.547791	0.107833
976.163	-35313.5	-9542.91	14.9204	0.05	-0.554473	0.10784
976.18	-35313.5	-9542.66	14.9242	0.05	-0.562229	0.107875
976.197	-35313.4	-9542.38	14.9276	0.05	-0.572003	0.107705
976.214	-35313.3	-9542.17	14.9302	0.05	-0.577639	0.106321
976.231	-35313.3	-9541.92	14.9299	0.05	-0.581006	0.10363
976.248	-35313.2	-9541.64	14.93	0.05	-0.584122	0.100523
976.265	-35313.2	-9541.43	14.93	0.05	-0.588482	0.0986855
976.282	-35313.1	-9541.17	14.93	0.05	-0.595816	0.0979276
976.299	-35313.1	-9540.9	14.93	0.05	-0.60229	0.0981608
976.316	-35313	-9540.68	14.93	0.05	-0.609159	0.0975581
976.333	-35313	-9540.42	14.9301	0.0500001	-0.616154	0.0938629
976.35	-35312.9	-9540.15	14.9297	0.0499997	-0.622613	0.0846721
976.367	-35312.9	-9539.94	14.9312	0.0500011	-0.629883	0.069465
976.384	-35312.8	-9539.67	14.9349	0.0499952	-0.634889	0.0508315
976.401	-35312.8	-9539.41	14.9385	0.0500182	-0.639758	0.0307468
976.418	-35312.7	-9539.2	14.9402	0.0499349	-0.645078	0.00542188
976.435	-35312.7	-9538.92	14.9399	0.0502702	-0.649895	-0.0243776
976.452	-35312.6	-9538.67	14.94	0.0484905	-0.656833	-0.0536969
976.469	-35312.6	-9538.44	14.94	0.0447987	-0.663995	-0.0827503
976.486	-35312.5	-9538.22	14.94	0.0410896	-0.668887	-0.107174
976.503	-35312.5	-9537.95	14.94	0.0397724	-0.671961	-0.126227
976.52	-35312.4	-9537.69	14.94	0.0400524	-0.675101	-0.140948
976.537	-35312.4	-9537.42	14.94	0.0399856	-0.681094	-0.15034
976.554	-35312.3	-9537.17	14.9401	0.0400038	-0.68564	-0.15546
976.571	-35312.3	-9536.96	14.9397	0.0399992	-0.689167	-0.159711
976.588	-35312.2	-9536.67	14.9422	0.0400002	-0.690181	-0.165589
976.605	-35312.2	-9536.43	14.9456	0.0399999	-0.690021	-0.173749
976.622	-35312.1	-9536.21	14.9494	0.04	-0.689771	-0.183094
976.639	-35312.1	-9535.92	14.9501	0.04	-0.692433	-0.19118
976.656	-35312	-9535.68	14.95	0.04	-0.695832	-0.197777
976.673	-35312	-9535.46	14.95	0.04	-0.699575	-0.204717
976.69	-35311.9	-9535.17	14.95	0.04	-0.700109	-0.21047
976.707	-35311.9	-9534.94	14.95	0.04	-0.699971	-0.214994
976.724	-35311.8	-9534.71	14.95	0.04	-0.700005	-0.218557
976.741	-35311.8	-9534.42	14.95	0.04	-0.699999	-0.22188
976.758	-35311.7	-9534.19	14.95	0.04	-0.7	-0.224199
976.775	-35311.7	-9533.97	14.95	0.04	-0.7	-0.225458
976.792	-35311.6	-9533.67	14.9499	0.04	-0.7	-0.225499
976.809	-35311.6	-9533.44	14.9531	0.04	-0.7	-0.225488
976.826	-35311.5	-9533.21	14.9567	0.04	-0.7	-0.22549
976.843	-35311.5	-9532.92	14.96	0.04	-0.7	-0.22549
976.86	-35311.4	-9532.7	14.96	0.04	-0.7	-0.22549
976.877	-35311.4	-9532.46	14.96	0.0399962	-0.7	-0.225494
976.894	-35311.3	-9532.16	14.96	0.0400146	-0.7	-0.225474
976.911	-35311.3	-9531.95	14.96	0.0399453	-0.7	-0.22555
976.928	-35311.3	-9531.71	14.96	0.040439	-0.7	-0.228108
976.945	-35311.2	-9531.42	14.96	0.0476203	-0.7	-0.234097
976.962	-35311.2	-9531.19	14.9599	0.0584409	-0.7	-0.245633
976.979	-35311.1	-9530.95	14.9604	0.0764416	-0.7	-0.260967
976.996	-35311.1	-9530.66	14.964	0.0929883	-0.7	-0.277601
977.013	-35311	-9530.44	14.9676	0.110984	-0.7	-0.294503
977.03	-35311	-9530.2	14.9703	0.126082	-0.7	-0.308021
977.047	-35310.9	-9529.91	14.9698	0.135833	-0.7	-0.319385
977.064	-35310.9	-9529.69	14.9707	0.145646	-0.7	-0.328124
977.081	-35310.9	-9529.44	14.9744	0.151972	-0.7	-0.335163
977.098	-35310.8	-9529.19	14.9777	0.158146	-0.7	-0.340016
977.115	-35310.8	-9528.99	14.9812	0.160229	-0.7	-0.342672
977.132	-35310.7	-9528.67	14.9844	0.15994	-0.7	-0.343182
977.149	-35310.7	-9528.47	14.9882	0.160011	-0.7	-0.343129
977.166	-35310.6	-9528.2	14.9901	0.160014	-0.7	-0.343125
977.183	-35310.6	-9527.92	14.991	0.159931	-0.7	-0.343194
977.2	-35310.6	-9527.72	14.9947	0.16026	-0.7	-0.342846
977.217	-35310.5	-9527.45	14.9984	0.158779	-0.7	-0.341243
977.234	-35310.5	-9527.17	15	0.155091	-0.7	-0.338336
977.251	-35310.4	-9526.96	15.0014	0.151448	-0.7	-0.335358
977.268	-35310.4	-9526.68	15.0051	0.149704	-0.7	-0.333695
977.285	-35310.3	-9526.42	15.0088	0.150107	-0.7	-0.333231
977.302	-35310.3	-9526.17	15.01	0.149867	-0.7	-0.333494
977.319	-35310.3	-9525.89	15.0116	0.1504	-0.7	-0.332437
977.336	-35310.2	-9525.67	15.0153	0.147029	-0.7	-0.328161
977.353	-35310.2	-9525.45	15.019	0.135905	-0.7	-0.316961
977.37	-35310.1	-9525.16	15.0203	0.116858	-0.7	-0.301236
977.387	-35310.1	-9524.91	15.0196	0.0996505	-0.7	-0.282935
977.404	-35310.1	-9524.7	15.0222	0.0777603	-0.7	-0.261003
977.421	-35310	-9524.41	15.0256	0.0516836	-0.7	-0.235012
977.438	-35310	-9524.16	15.0295	0.0201641	-0.7	-0.205227
977.455	-35310	-9523.95	15.028	-0.013686	-0.7	-0.173908
977.472	-35309.9	-9523.65	15.0242	-0.0460525	-0.7	-0.141978
977.489	-35309.9	-9523.41	15.0205	-0.0746545	-0.7	-0.116149
977.506	-35309.8	-9523.13	15.0199	-0.0931421	-0.7	-0.0964553
977.523	-35309.8	-9522.88	15.02	-0.107905	-0.7	-0.0824626
977.54	-35309.8	-9522.65	15.0202	-0.115915	-0.700001	-0.0740116
977.557	-35309.7	-9522.44	15.0174	-0.119475	-0.699996	-0.0693277
977.574	-35309.7	-9522.13	15.0138	-0.122799	-0.700009	-0.0648939
977.591	-35309.6	-9521.89	15.0102	-0.129024	-0.699963	-0.058626
977.608	-35309.6	-9521.68	15.0099	-0.138695	-0.700138	-0.050121
977.625	-35309.6	-9521.37	15.0101	-0.149481	-0.696976	-0.040813
977.642	-35309.5	-9521.14	15.0069	-0.156293	-0.690447	-0.0330967
977.659	-35309.5	-9520.91	15.0033	-0.163333	-0.683333	-0.0261438
977.676	-35309.4	-9520.61	15	-0.17	-0.68	-0.0196078
977.693	-35309.4	-9520.39	14.9967	-0.176667	-0.676667	-0.0141612
977.71	-35309.4	-9520.09	14.9933	-0.18	-0.67	-0.00980392
977.727	-35309.3	-9519.86	14.9899	-0.183533	-0.662919	-0.00633672
977.744	-35309.3	-9519.63	14.9899	-0.186897	-0.656328	-0.00309962
977.761	-35309.3	-9519.39	14.9862	-0.190177	-0.648637	-0.000893442
977.778	-35309.2	-9519.1	14.983	-0.189953	-0.635375	3.76616e-05
977.795	-35309.2	-9518.88	14.9796	-0.190012	-0.625087	-5.52919e-06
977.812	-35309.2	-9518.63	14.9761	-0.189995	-0.611729	-2.22342e-05
977.829	-35309.1	-9518.34	14.9727	-0.190001	-0.605048	0.0001034
977.846	-35309.1	-9518.11	14.9694	-0.19	-0.595667	0.00137643
977.863	-35309	-9517.81	14.966	-0.19	-0.592456	0.00384898
977.88	-35309	-9517.59	14.9625	-0.19	-0.584769	0.00718804
977.897	-35309	-9517.37	14.9592	-0.19	-0.572859	0.00910934
977.914	-35308.9	-9517.11	14.9557	-0.19	-0.555486	0.00969132
977.931	-35308.9	-9516.83	14.9524	-0.19	-0.54322	0.00819697
977.948	-35308.9	-9516.62	14.949	-0.19	-0.535322	0.00554835
977.965	-35308.8	-9516.35	14.9455	-0.19	-0.531385	0.00231712
977.982	-35308.8	-9516.07	14.9422	-0.19	-0.524218	0.000567902
977.999	-35308.8	-9515.87	14.9387	-0.19	-0.517604	-1.75752e-05
978.016	-35308.7	-9515.6	14.9354	-0.19	-0.510234	-0.000289372
978.033	-35308.7	-9515.32	14.9317	-0.19	-0.5053	-0.00180938
978.05	-35308.7	-9515.11	14.93	-0.19	-0.500747	-0.00470125
978.067	-35308.6	-9514.84	14.9288	-0.19	-0.493377	-0.00768622
978.084	-35308.6	-9514.58	14.925	-0.19	-0.486963	-0.00973288
978.101	-35308.6	-9514.32	14.9218	-0.19	-0.479947	-0.0118213
978.118	-35308.5	-9514.04	14.9183	-0.19	-0.474754	-0.0146278
978.135	-35308.5	-9513.82	14.9149	-0.19	-0.471638	-0.018098
978.152	-35308.5	-9513.6	14.9115	-0.19	-0.468109	-0.0214141
978.169	-35308.4	-9513.32	14.908	-0.19	-0.464703	-0.024917
978.186	-35308.4	-9513.06	14.9047	-0.19	-0.461329	-0.0274716
978.203	-35308.4	-9512.85	14.9013	-0.19	-0.458156	-0.0296978
978.22	-35308.4	-9512.56	14.8978	-0.19	-0.452608	-0.0318173
978.237	-35308.3	-9512.31	14.8946	-0.19	-0.44539	-0.0347872
978.254	-35308.3	-9512.1	14.8907	-0.19	-0.440813	-0.0375788
978.271	-35308.3	-9511.8	14.8901	-0.19	-0.437954	-0.0390299
978.288	-35308.2	-9511.57	14.8879	-0.19	-0.432088	-0.039258
978.305	-35308.2	-9511.3	14.8843	-0.19	-0.425375	-0.0392045
978.322	-35308.2	-9511.04	14.8808	-0.19	-0.418073	-0.0392181
978.339	-35308.1	-9510.81	14.8774	-0.19	-0.414046	-0.039215
978.356	-35308.1	-9510.6	14.8741	-0.19	-0.410498	-0.0392159
978.373	-35308.1	-9510.3	14.8706	-0.19	-0.410118	-0.0392157
978.39	-35308	-9510.06	14.8672	-0.19	-0.407298	-0.0392157
978.407	-35308	-9509.85	14.8639	-0.19	-0.404201	-0.0392157
978.424	-35308	-9509.54	14.8604	-0.19	-0.39739	-0.0392157
978.441	-35308	-9509.31	14.8571	-0.19	-0.393688	-0.0392157
978.458	-35307.9	-9509.09	14.8536	-0.19	-0.390138	-0.0392157
978.475	-35307.9	-9508.79	14.8501	-0.19	-0.389939	-0.0392157
978.492	-35307.9	-9508.56	14.8501	-0.19	-0.390109	-0.0392157
978.509	-35307.8	-9508.33	14.8467	-0.19	-0.386667	-0.0392157
978.526	-35307.8	-9508.03	14.8433	-0.19	-0.383333	-0.0392157
978.543	-35307.8	-9507.81	14.84	-0.19	-0.38	-0.0392157
978.56	-35307.7	-9507.57	14.8365	-0.19	-0.380025	-0.0392157
978.577	-35307.7	-9507.28	14.8331	-0.19	-0.379991	-0.0392157
978.594	-35307.7	-9507.07	14.8298	-0.19	-0.380009	-0.0392157
978.611	-35307.7	-9506.89	14.8263	-0.19	-0.379939	-0.0392157
978.628	-35307.6	-9506.52	14.823	-0.19	-0.380234	-0.0392157
978.645	-35307.6	-9506.32	14.8196	-0.19	-0.383769	-0.0392157
978.662	-35307.6	-9506.07	14.8161	-0.19	-0.387352	-0.0392157
978.679	-35307.5	-9505.78	14.8126	-0.19	-0.39021	-0.0392157
978.696	-35307.5	-9505.56	14.8099	-0.19	-0.389946	-0.0392157
978.713	-35307.5	-9505.31	14.8095	-0.19	-0.390018	-0.0392157
978.73	-35307.5	-9505.03	14.8058	-0.19	-0.389995	-0.0392157
978.747	-35307.4	-9504.82	14.8025	-0.19	-0.390001	-0.0392155
978.764	-35307.4	-9504.56	14.799	-0.190001	-0.39	-0.0392165
978.781	-35307.4	-9504.28	14.7957	-0.189996	-0.39	-0.0392127
978.798	-35307.3	-9504.07	14.7923	-0.190013	-0.39	-0.0392268
978.815	-35307.3	-9503.81	14.7888	-0.18994	-0.39	-0.0391657
978.832	-35307.3	-9503.53	14.7855	-0.190226	-0.39	-0.039452
978.849	-35307.3	-9503.33	14.7821	-0.188999	-0.39	-0.0409782
978.866	-35307.2	-9503.06	14.7786	-0.185263	-0.39	-0.0438329
978.883	-35307.2	-9502.78	14.7754	-0.181734	-0.39	-0.0467915
978.9	-35307.2	-9502.57	14.7716	-0.179798	-0.390001	-0.0485954
978.917	-35307.1	-9502.3	14.77	-0.179816	-0.389995	-0.0487371
978.934	-35307.1	-9502.04	14.7688	-0.1813	-0.390018	-0.0470461
978.951	-35307.1	-9501.84	14.765	-0.18489	-0.389931	-0.0442338
978.968	-35307.1	-9501.57	14.7617	-0.188562	-0.390246	-0.0412429
978.985	-35307	-9501.29	14.7582	-0.190268	-0.388483	-0.039549
979.002	-35307	-9501.09	14.7549	-0.189996	-0.384883	-0.039225
979.019	-35307	-9500.82	14.7516	-0.189747	-0.381396	-0.038797
979.036	-35307	-9500.56	14.7483	-0.19151	-0.37944	-0.0371458
979.053	-35306.9	-9500.34	14.7448	-0.195182	-0.381719	-0.0341527
979.07	-35306.9	-9500.07	14.7413	-0.198993	-0.385345	-0.0307806
979.087	-35306.9	-9499.81	14.7381	-0.199916	-0.388658	-0.0270598
979.104	-35306.9	-9499.6	14.7346	-0.201837	-0.391848	-0.0217045
979.121	-35306.8	-9499.32	14.7312	-0.205582	-0.397389	-0.0159796
979.138	-35306.8	-9499.07	14.7279	-0.208771	-0.404618	-0.0111869
979.155	-35306.8	-9498.86	14.7244	-0.212326	-0.409163	-0.0076036
979.172	-35306.8	-9498.56	14.721	-0.215604	-0.412141	-0.00347206
979.189	-35306.7	-9498.32	14.7176	-0.21937	-0.417557	0.000752772
979.206	-35306.7	-9498.1	14.7145	-0.219891	-0.427356	0.00633013
979.223	-35306.7	-9497.82	14.7081	-0.222401	-0.437968	0.0109324
979.24	-35306.7	-9497.58	14.704	-0.225841	-0.445156	0.0161532
979.257	-35306.6	-9497.36	14.7007	-0.229573	-0.452125	0.0209893
979.274	-35306.6	-9497.07	14.6972	-0.230109	-0.458645	0.0254995
979.291	-35306.6	-9496.84	14.6939	-0.229971	-0.468095	0.0280433
979.308	-35306.6	-9496.61	14.6904	-0.230005	-0.478754	0.0293464
979.325	-35306.5	-9496.32	14.687	-0.229999	-0.48895	0.0293918
979.342	-35306.5	-9496.09	14.684	-0.23	-0.496094	0.0303035
979.359	-35306.5	-9495.87	14.677	-0.23	-0.499807	0.0325057
979.376	-35306.5	-9495.58	14.6735	-0.23	-0.503169	0.0357725
979.393	-35306.4	-9495.35	14.6702	-0.23	-0.506341	0.0380292
979.41	-35306.4	-9495.12	14.6667	-0.23	-0.513333	0.0392157
979.427	-35306.4	-9494.83	14.6633	-0.23	-0.516667	0.0392157
979.444	-35306.4	-9494.61	14.66	-0.23	-0.52	0.0392157
979.461	-35306.3	-9494.37	14.6565	-0.23	-0.519966	0.0404093
979.478	-35306.3	-9494.08	14.653	-0.23	-0.520037	0.0426316
979.495	-35306.3	-9493.87	14.6464	-0.23	-0.519884	0.0447349
979.512	-35306.3	-9493.63	14.643	-0.23	-0.516175	0.0444888
979.529	-35306.3	-9493.34	14.6396	-0.23	-0.513132	0.0421926
979.546	-35306.2	-9493.13	14.6363	-0.23	-0.513592	0.0401066
979.563	-35306.2	-9492.88	14.6327	-0.23	-0.517533	0.0391557
979.58	-35306.2	-9492.6	14.6294	-0.23	-0.519707	0.0392317
979.597	-35306.2	-9492.38	14.6262	-0.23	-0.516405	0.0392116
979.614	-35306.2	-9492.13	14.6219	-0.23	-0.516552	0.039217
979.631	-35306.1	-9491.85	14.6156	-0.23	-0.517497	0.0392153
979.648	-35306.1	-9491.64	14.6126	-0.23	-0.519568	0.0392158
979.665	-35306.1	-9491.39	14.6089	-0.23	-0.516259	0.0392157
979.682	-35306.1	-9491.11	14.6059	-0.23	-0.516565	0.0392155
979.699	-35306	-9490.91	14.6013	-0.23	-0.517568	0.0392166
979.716	-35306	-9490.65	14.5951	-0.23	-0.520462	0.0392118
979.733	-35306	-9490.38	14.5923	-0.23	-0.519652	0.0392304
979.75	-35306	-9490.16	14.5887	-0.23	-0.521083	0.0391621
979.767	-35306	-9489.9	14.5853	-0.23	-0.524488	0.0395246
979.784	-35305.9	-9489.63	14.582	-0.23	-0.529409	0.041024
979.801	-35305.9	-9489.42	14.5785	-0.23	-0.534815	0.0439024
979.818	-35305.9	-9489.15	14.5751	-0.23	-0.539805	0.046969
979.835	-35305.9	-9488.89	14.5718	-0.23	-0.54489	0.0485816
979.852	-35305.9	-9488.68	14.5683	-0.23	-0.549935	0.0490862
979.869	-35305.8	-9488.42	14.5652	-0.23	-0.555399	0.049001
979.886	-35305.8	-9488.16	14.5598	-0.23	-0.558681	0.0490246
979.903	-35305.8	-9487.94	14.5545	-0.23	-0.559983	0.0490184
979.92	-35305.8	-9487.67	14.5514	-0.23	-0.561688	0.0490199
979.937	-35305.8	-9487.41	14.548	-0.23	-0.565256	0.0490195
979.954	-35305.8	-9487.21	14.5446	-0.23	-0.569065	0.0490197
979.971	-35305.7	-9486.93	14.5412	-0.23	-0.569946	0.0490195
979.988	-35305.7	-9486.68	14.5378	-0.23	-0.571895	0.04902
980.005	-35305.7	-9486.47	14.5347	-0.230001	-0.57562	0.0490184
980.022	-35305.7	-9486.18	14.5285	-0.229995	-0.579288	0.0490245
980.039	-35305.7	-9485.94	14.5241	-0.230019	-0.580166	0.0490013
980.056	-35305.7	-9485.73	14.5209	-0.229937	-0.579965	0.0490787
980.073	-35305.6	-9485.45	14.5173	-0.230247	-0.580008	0.0482996
980.09	-35305.6	-9485.21	14.5145	-0.227583	-0.580004	0.046341
980.107	-35305.6	-9484.99	14.5078	-0.223981	-0.57998	0.0438724
980.124	-35305.6	-9484.7	14.5038	-0.220373	-0.580079	0.0433781
980.141	-35305.6	-9484.47	14.5006	-0.219921	-0.579703	0.0452827
980.158	-35305.6	-9484.25	14.4971	-0.219975	-0.583031	0.0477481
980.175	-35305.5	-9483.96	14.4937	-0.220154	-0.583348	0.0480514
980.192	-35305.5	-9483.73	14.4904	-0.217118	-0.583572	0.0461274
980.209	-35305.5	-9483.52	14.4869	-0.21356	-0.580064	0.0426386
980.226	-35305.5	-9483.23	14.4835	-0.210081	-0.583076	0.0414192
980.243	-35305.5	-9483	14.4802	-0.210072	-0.586458	0.0413435
980.26	-35305.5	-9482.77	14.4767	-0.206667	-0.59	0.0424837
980.277	-35305.4	-9482.48	14.4733	-0.203333	-0.59	0.0413943
980.294	-35305.4	-9482.27	14.47	-0.2	-0.59	0.040305
980.311	-35305.4	-9482.03	14.4665	-0.200016	-0.589998	0.0391889
980.328	-35305.4	-9481.74	14.4631	-0.200026	-0.590001	0.0391995
980.345	-35305.4	-9481.53	14.4598	-0.19988	-0.589998	0.0380141
980.362	-35305.4	-9481.3	14.4563	-0.196235	-0.590018	0.0356462
980.379	-35305.4	-9481.01	14.4529	-0.192894	-0.589931	0.0336268
980.396	-35305.3	-9480.8	14.4496	-0.189843	-0.590264	0.0339613
980.413	-35305.3	-9480.56	14.4461	-0.190064	-0.593969	0.036386
980.43	-35305.3	-9480.28	14.4428	-0.18996	-0.597334	0.0384367
980.447	-35305.3	-9480.06	14.4394	-0.190094	-0.600206	0.0391576
980.464	-35305.3	-9479.82	14.4359	-0.189497	-0.599932	0.0376696
980.481	-35305.3	-9479.54	14.4324	-0.185712	-0.600018	0.0353588
980.498	-35305.3	-9479.33	14.4299	-0.182996	-0.599995	0.0335354
980.515	-35305.3	-9479.08	14.4294	-0.184056	-0.600001	0.0342643
980.532	-35305.2	-9478.81	14.4256	-0.187875	-0.6	0.0366618
980.549	-35305.2	-9478.6	14.4223	-0.190239	-0.6	0.0385924
980.566	-35305.2	-9478.34	14.4188	-0.189929	-0.6	0.039296
980.583	-35305.2	-9478.08	14.4155	-0.190019	-0.6	0.0391943
980.6	-35305.2	-9477.86	14.4121	-0.189995	-0.6	0.039221
980.617	-35305.2	-9477.6	14.4086	-0.190001	-0.6	0.0392141
980.634	-35305.2	-9477.34	14.4053	-0.19	-0.6	0.0392161
980.651	-35305.2	-9477.13	14.4019	-0.19	-0.6	0.0392156
980.668	-35305.2	-9476.87	14.3984	-0.19	-0.6	0.0392156
980.685	-35305.1	-9476.61	14.3951	-0.19	-0.599999	0.039216
980.702	-35305.1	-9476.4	14.3917	-0.190001	-0.600004	0.0392144
980.719	-35305.1	-9476.14	14.3882	-0.189995	-0.599982	0.039221
980.736	-35305.1	-9475.88	14.385	-0.19002	-0.600069	0.0391957
980.753	-35305.1	-9475.67	14.3811	-0.189931	-0.599758	0.0392859
980.77	-35305.1	-9475.4	14.38	-0.19028	-0.601664	0.0387074
980.787	-35305.1	-9475.14	14.3784	-0.18827	-0.605583	0.0370359
980.804	-35305.1	-9474.94	14.3745	-0.184597	-0.607068	0.0338841
980.821	-35305.1	-9474.66	14.3712	-0.180893	-0.604828	0.0311065
980.838	-35305.1	-9474.42	14.3679	-0.179802	-0.600526	0.0296607
980.855	-35305.1	-9474.21	14.3644	-0.180044	-0.601996	0.0293722
980.872	-35305	-9473.92	14.361	-0.179988	-0.605712	0.0294021
980.889	-35305	-9473.69	14.3576	-0.180003	-0.609272	0.0294907
980.906	-35305	-9473.47	14.3542	-0.179999	-0.610136	0.0286882
980.923	-35305	-9473.19	14.3505	-0.18	-0.609963	0.0267814
980.94	-35305	-9472.96	14.3501	-0.18	-0.61001	0.0236239
980.957	-35305	-9472.75	14.3474	-0.18	-0.609998	0.0210197
980.974	-35305	-9472.46	14.3439	-0.18	-0.610001	0.0196871
980.991	-35305	-9472.23	14.3406	-0.18	-0.61	0.0196479
981.008	-35305	-9472.01	14.3371	-0.18	-0.61	0.0187107
981.025	-35305	-9471.72	14.3337	-0.18	-0.61	0.0166698
981.042	-35305	-9471.5	14.3304	-0.180001	-0.61	0.0134372
981.059	-35305	-9471.28	14.3269	-0.179998	-0.61	0.0109971
981.076	-35305	-9471	14.3236	-0.180006	-0.61	0.00982394
981.093	-35305	-9470.77	14.3201	-0.179976	-0.61	0.00982358
981.11	-35304.9	-9470.55	14.32	-0.18	-0.61	0.0087146
981.127	-35304.9	-9470.26	14.3167	-0.176667	-0.61	0.00653595
981.144	-35304.9	-9470.05	14.3133	-0.173333	-0.61	0.00326797
981.161	-35304.9	-9469.81	14.3098	-0.1699	-0.61	0.000991735
981.178	-35304.9	-9469.53	14.3065	-0.170029	-0.61	-2.42926e-05
981.195	-35304.9	-9469.32	14.3031	-0.169985	-0.61	1.36062e-05
981.212	-35304.9	-9469.09	14.2999	-0.170063	-0.61	-6.605e-05
981.229	-35304.9	-9468.8	14.2998	-0.169765	-0.61	-0.00127772
981.246	-35304.9	-9468.6	14.2962	-0.166232	-0.61	-0.00364726
981.263	-35304.9	-9468.35	14.2926	-0.162648	-0.61	-0.0070453
981.28	-35304.9	-9468.08	14.2899	-0.15979	-0.61	-0.00898046
981.297	-35304.9	-9467.86	14.2896	-0.160054	-0.61	-0.00985941
981.314	-35304.9	-9467.62	14.2858	-0.15998	-0.61	-0.00978316
981.331	-35304.9	-9467.34	14.2826	-0.160014	-0.61	-0.00981845
981.348	-35304.9	-9467.14	14.2792	-0.159964	-0.61	-0.00976693
981.365	-35304.9	-9466.89	14.2757	-0.160165	-0.610001	-0.0100009
981.382	-35304.9	-9466.62	14.2721	-0.159292	-0.609996	-0.0113886
981.399	-35304.9	-9466.41	14.2699	-0.155607	-0.610013	-0.0140643
981.416	-35304.9	-9466.16	14.2692	-0.151956	-0.60994	-0.017293
981.433	-35304.9	-9465.89	14.2655	-0.149719	-0.610226	-0.0190256
981.45	-35304.9	-9465.69	14.2619	-0.15007	-0.609	-0.0196791
981.467	-35304.9	-9465.43	14.2599	-0.14998	-0.605259	-0.0195872
981.484	-35304.9	-9465.17	14.259	-0.150005	-0.601751	-0.0196134
981.501	-35304.8	-9464.96	14.2552	-0.149999	-0.599737	-0.0196065
981.518	-35304.9	-9464.7	14.2514	-0.15	-0.600075	-0.0196082
981.535	-35304.8	-9464.44	14.25	-0.15	-0.59998	-0.0196077
981.552	-35304.9	-9464.23	14.2486	-0.15	-0.600005	-0.0196079
981.569	-35304.8	-9463.96	14.2449	-0.15	-0.599999	-0.0196079
981.586	-35304.8	-9463.71	14.2412	-0.15	-0.6	-0.0196078
981.603	-35304.8	-9463.51	14.24	-0.15	-0.6	-0.0196082
981.62	-35304.8	-9463.24	14.2383	-0.15	-0.6	-0.0196065
981.637	-35304.8	-9462.99	14.2347	-0.15	-0.6	-0.0196129
981.654	-35304.8	-9462.79	14.231	-0.15	-0.6	-0.0195903
981.671	-35304.8	-9462.5	14.2297	-0.15	-0.6	-0.0196786
981.688	-35304.8	-9462.25	14.2304	-0.15	-0.6	-0.0190475
981.705	-35304.8	-9462.04	14.2279	-0.15	-0.6	-0.0171574
981.722	-35304.8	-9461.77	14.2243	-0.15	-0.6	-0.0139972
981.739	-35304.8	-9461.53	14.221	-0.15	-0.6	-0.01141
981.756	-35304.8	-9461.32	14.2175	-0.15	-0.6	-0.00996848
981.773	-35304.8	-9461.04	14.2142	-0.15	-0.6	-0.009764
981.79	-35304.8	-9460.81	14.2105	-0.15	-0.6	-0.0098145
981.807	-35304.8	-9460.6	14.2098	-0.15	-0.6	-0.00980178
981.824	-35304.8	-9460.31	14.2102	-0.15	-0.6	-0.00980473
981.841	-35304.9	-9460.08	14.2073	-0.149999	-0.6	-0.00980284
981.858	-35304.8	-9459.87	14.2038	-0.150003	-0.6	-0.00980644
981.875	-35304.9	-9459.58	14.2002	-0.149988	-0.6	-0.00979422
981.892	-35304.8	-9459.36	14.2001	-0.150043	-0.6	-0.00984019
981.909	-35304.9	-9459.15	14.1969	-0.149913	-0.6	-0.00883327
981.926	-35304.9	-9458.86	14.1935	-0.153116	-0.599998	-0.00570637
981.943	-35304.9	-9458.64	14.1902	-0.156447	-0.600006	-0.0003576
981.96	-35304.9	-9458.42	14.1867	-0.16	-0.6	0.00544662
981.977	-35304.9	-9458.14	14.1833	-0.16	-0.6	0.0087146
981.994	-35304.9	-9457.92	14.18	-0.16	-0.596667	0.00980392
982.011	-35304.9	-9457.69	14.1799	-0.160106	-0.593108	0.0109861
982.028	-35304.9	-9457.41	14.1765	-0.163544	-0.589912	0.0132481
982.045	-35304.9	-9457.2	14.1731	-0.166894	-0.590023	0.0165142
982.062	-35304.9	-9456.97	14.1699	-0.170179	-0.589989	0.0187111
982.079	-35304.9	-9456.69	14.1698	-0.169952	-0.590003	0.0196475
982.096	-35304.9	-9456.48	14.1662	-0.170012	-0.589999	0.0195976
982.113	-35304.9	-9456.24	14.1626	-0.169995	-0.59	0.0196116
982.13	-35304.9	-9455.97	14.1599	-0.170001	-0.59	0.0196068
982.147	-35304.9	-9455.76	14.1596	-0.17	-0.59	0.0196081
982.164	-35304.9	-9455.51	14.1558	-0.17	-0.59	0.0196078
982.181	-35304.9	-9455.24	14.1526	-0.17	-0.59	0.0196079
982.198	-35304.9	-9455.04	14.1492	-0.17	-0.59	0.0196078
982.215	-35304.9	-9454.8	14.1457	-0.17	-0.59	0.0196078
982.232	-35304.9	-9454.52	14.1421	-0.17	-0.59	0.0196078
982.249	-35304.9	-9454.32	14.1399	-0.17	-0.59	0.0196078
982.266	-35304.9	-9454.07	14.1392	-0.17	-0.59	0.0196079
982.283	-35304.9	-9453.81	14.1354	-0.17	-0.59	0.0196076
982.3	-35305	-9453.6	14.1321	-0.17	-0.59	0.0196089
982.317	-35305	-9453.34	14.1286	-0.17	-0.59	0.0196034
982.334	-35305	-9453.09	14.1254	-0.17	-0.59	0.0196247
982.351	-35305	-9452.89	14.1216	-0.17	-0.59	0.0195469
982.368	-35305	-9452.63	14.1199	-0.17	-0.59	0.0199793
982.385	-35305	-9452.37	14.1188	-0.17	-0.59	0.0215348
982.402	-35305	-9452.16	14.1149	-0.17	-0.59	0.0245098
982.419	-35305	-9451.9	14.1116	-0.17	-0.59	0.0274848
982.436	-35305	-9451.65	14.1082	-0.17	-0.59	0.0290403
982.453	-35305	-9451.45	14.1049	-0.17	-0.59	0.0294727
982.47	-35305	-9451.18	14.101	-0.17	-0.59	0.0293949
982.487	-35305	-9450.93	14.1001	-0.17	-0.59	0.0294162
982.504	-35305	-9450.73	14.0982	-0.17	-0.59	0.0294107
982.521	-35305	-9450.46	14.0944	-0.17	-0.59	0.029412
982.538	-35305.1	-9450.22	14.0912	-0.17	-0.59	0.0294117
982.555	-35305.1	-9450.01	14.0877	-0.17	-0.59	0.0294118
982.572	-35305.1	-9449.74	14.0844	-0.17	-0.59	0.0294118
982.589	-35305.1	-9449.51	14.0806	-0.17	-0.59	0.0294117
982.606	-35305.1	-9449.29	14.0801	-0.17	-0.59	0.0294121
982.623	-35305.1	-9449.01	14.0776	-0.170001	-0.59	0.0294106
982.64	-35305.1	-9448.79	14.0742	-0.169995	-0.59	0.0294162
982.657	-35305.1	-9448.57	14.0704	-0.170016	-0.59	0.0293982
982.674	-35305.1	-9448.3	14.0701	-0.169936	-0.59	0.0294647
982.691	-35305.1	-9448.07	14.0674	-0.170238	-0.59	0.0286051
982.708	-35305.1	-9447.86	14.0638	-0.167128	-0.59	0.0264875
982.725	-35305.2	-9447.58	14.0602	-0.163748	-0.59	0.0232312
982.742	-35305.2	-9447.36	14.0601	-0.160235	-0.59	0.0208961
982.759	-35305.2	-9447.15	14.0569	-0.159971	-0.59	0.0196386
982.776	-35305.2	-9446.87	14.0535	-0.160008	-0.589998	0.0196063
982.793	-35305.2	-9446.64	14.0502	-0.159998	-0.590006	0.0195834
982.81	-35305.2	-9446.42	14.0467	-0.16	-0.59	0.0206972
982.827	-35305.2	-9446.14	14.0433	-0.16	-0.59	0.0228758
982.844	-35305.2	-9445.93	14.04	-0.16	-0.586667	0.0261438
982.861	-35305.3	-9445.7	14.0399	-0.159999	-0.583108	0.0284212
982.878	-35305.3	-9445.43	14.0365	-0.160002	-0.579912	0.0294318
982.895	-35305.3	-9445.22	14.0331	-0.159992	-0.580023	0.0294139
982.912	-35305.3	-9444.99	14.0299	-0.16006	-0.579989	0.0293514
982.929	-35305.3	-9444.71	14.0298	-0.159766	-0.580003	0.0281325
982.946	-35305.3	-9444.51	14.0262	-0.156231	-0.579999	0.0257649
982.963	-35305.3	-9444.27	14.0226	-0.152648	-0.58	0.0223664
982.98	-35305.3	-9444	14.0199	-0.14979	-0.58	0.0204312
982.997	-35305.3	-9443.79	14.0196	-0.150054	-0.58	0.0195529
983.014	-35305.4	-9443.56	14.0158	-0.149982	-0.58	0.019626
983.031	-35305.4	-9443.28	14.0124	-0.150005	-0.58	0.019603
983.048	-35305.4	-9443.08	14.0099	-0.149999	-0.58	0.0196091
983.065	-35305.4	-9442.84	14.0094	-0.15	-0.58	0.0196075
983.082	-35305.4	-9442.57	14.0057	-0.15	-0.580001	0.0196079
983.099	-35305.4	-9442.37	14.0021	-0.15	-0.579996	0.0196078
983.116	-35305.4	-9442.12	13.9999	-0.15	-0.580016	0.0196079
983.133	-35305.5	-9441.86	13.9992	-0.15	-0.579941	0.0196078
983.15	-35305.5	-9441.66	13.9954	-0.15	-0.580217	0.0196078
983.167	-35305.5	-9441.41	13.9917	-0.15	-0.578824	0.0196078
983.184	-35305.5	-9441.16	13.99	-0.15	-0.575569	0.0196078
983.201	-35305.5	-9440.96	13.9888	-0.15	-0.570412	0.0196078
983.218	-35305.5	-9440.7	13.9851	-0.15	-0.564958	0.0196078
983.235	-35305.5	-9440.44	13.9815	-0.15	-0.56054	0.0196078
983.252	-35305.6	-9440.24	13.98	-0.15	-0.553509	0.0196079
983.269	-35305.6	-9439.98	13.9785	-0.15	-0.544854	0.0196077
983.286	-35305.6	-9439.73	13.9749	-0.15	-0.535005	0.0196082
983.303	-35305.6	-9439.53	13.9712	-0.150001	-0.52274	0.0196065
983.32	-35305.6	-9439.26	13.9697	-0.149995	-0.508639	0.0196134
983.337	-35305.6	-9439.02	13.9704	-0.15002	-0.495695	0.0195872
983.354	-35305.7	-9438.82	13.9681	-0.14993	-0.481378	0.0196791
983.371	-35305.7	-9438.55	13.9645	-0.150281	-0.469944	0.0190256
983.388	-35305.7	-9438.32	13.9608	-0.148044	-0.460208	0.017293
983.405	-35305.7	-9438.11	13.9601	-0.144393	-0.450189	0.0140643
983.422	-35305.7	-9437.84	13.9578	-0.140708	-0.435516	0.0113887
983.439	-35305.7	-9437.61	13.9544	-0.139835	-0.41583	0.0100005
983.456	-35305.8	-9437.4	13.9505	-0.140035	-0.397215	0.00976816
983.473	-35305.8	-9437.12	13.9501	-0.139991	-0.382478	0.00981359
983.49	-35305.8	-9436.89	13.9476	-0.140003	-0.374736	0.00980136
983.507	-35305.8	-9436.69	13.944	-0.14	-0.3679	0.00980442
983.524	-35305.8	-9436.42	13.9403	-0.14	-0.361335	0.00980379
983.541	-35305.8	-9436.19	13.9401	-0.14	-0.35196	0.00980396
983.558	-35305.9	-9435.98	13.9371	-0.14	-0.341103	0.00980392
983.575	-35305.9	-9435.7	13.9338	-0.14	-0.333891	0.00980392
983.592	-35305.9	-9435.48	13.9302	-0.14	-0.330335	0.00980392
983.609	-35305.9	-9435.27	13.9301	-0.14	-0.326935	0.00980392
983.626	-35305.9	-9435	13.9269	-0.14	-0.320522	0.00980392
983.643	-35305.9	-9434.78	13.9235	-0.14	-0.310549	0.00980392
983.66	-35306	-9434.56	13.92	-0.14	-0.303333	0.00980392
983.677	-35306	-9434.28	13.92	-0.14	-0.3	0.00980392
983.694	-35306	-9434.08	13.92	-0.14	-0.3	0.00980392
983.711	-35306	-9433.85	13.9165	-0.14	-0.296326	0.00980397
983.728	-35306	-9433.58	13.9131	-0.14	-0.289606	0.00980375
983.745	-35306.1	-9433.37	13.9099	-0.139999	-0.282897	0.00980454
983.762	-35306.1	-9433.14	13.9098	-0.140004	-0.276101	0.00979905
983.779	-35306.1	-9432.87	13.9062	-0.139983	-0.272929	0.00982244
983.796	-35306.1	-9432.67	13.9029	-0.140063	-0.269835	0.0097328
983.813	-35306.1	-9432.43	13.8999	-0.13962	-0.270061	0.00841348
983.83	-35306.1	-9432.16	13.8997	-0.136054	-0.269984	0.00599453
983.847	-35306.2	-9431.97	13.896	-0.132634	-0.270004	0.00276093
983.864	-35306.2	-9431.72	13.8924	-0.12972	-0.269999	0.000720367
983.881	-35306.2	-9431.45	13.8897	-0.130075	-0.27	-6.22642e-05
983.898	-35306.2	-9431.26	13.8902	-0.129981	-0.27	1.57948e-05
983.915	-35306.2	-9431.02	13.8893	-0.130006	-0.27	-4.90367e-06
983.932	-35306.3	-9430.75	13.8857	-0.129998	-0.269999	1.30827e-06
983.949	-35306.3	-9430.55	13.8821	-0.13	-0.270003	-3.28638e-07
983.966	-35306.3	-9430.3	13.8799	-0.13	-0.269985	9.7987e-08
983.983	-35306.3	-9430.05	13.8792	-0.13	-0.270058	-2.61251e-08
984	-35306.3	-9429.85	13.8754	-0.13	-0.269788	6.48779e-09
984.017	-35306.4	-9429.6	13.8718	-0.13	-0.271156	-1.88152e-09
984.034	-35306.4	-9429.35	13.8697	-0.13	-0.274507	5.01274e-10
984.051	-35306.4	-9429.14	13.8703	-0.13	-0.279315	-1.22799e-10
984.068	-35306.4	-9428.89	13.8687	-0.13	-0.286546	3.49037e-11
984.085	-35306.4	-9428.64	13.8651	-0.13	-0.293281	-9.29123e-12
984.102	-35306.5	-9428.44	13.8615	-0.13	-0.298813	2.23886e-12
984.119	-35306.5	-9428.18	13.8596	-0.13	-0.300272	-6.26784e-13
984.136	-35306.5	-9427.94	13.8604	-0.13	-0.299717	1.66688e-13
984.153	-35306.5	-9427.74	13.8583	-0.13	-0.301404	-3.93539e-14
984.17	-35306.5	-9427.47	13.8547	-0.13	-0.307127	1.08886e-14
984.187	-35306.6	-9427.24	13.851	-0.13	-0.313844	-2.89254e-15
984.204	-35306.6	-9427.04	13.8501	-0.13	-0.321089	6.65374e-16
984.221	-35306.6	-9426.76	13.8481	-0.13	-0.325744	-1.8248e-16
984.238	-35306.6	-9426.54	13.8445	-0.13	-0.328711	4.87115e-17
984.255	-35306.6	-9426.33	13.8408	-0.13	-0.332397	-1.18311e-17
984.272	-35306.7	-9426.07	13.8397	-0.13	-0.335355	7.21778e-18
984.289	-35306.7	-9425.84	13.8404	-0.13	-0.341468	-1.68613e-17
984.306	-35306.7	-9425.63	13.8376	-0.13	-0.345985	5.19782e-17
984.323	-35306.7	-9425.36	13.8342	-0.13	-0.349262	-2.04299e-16
984.34	-35306.7	-9425.14	13.8305	-0.13	-0.352256	7.65148e-16
984.357	-35306.8	-9424.92	13.8301	-0.13	-0.358685	-2.31132e-15
984.374	-35306.8	-9424.66	13.8274	-0.13	-0.365457	9.03447e-15
984.391	-35306.8	-9424.43	13.824	-0.13	-0.372428	-3.38251e-14
984.408	-35306.8	-9424.22	13.8203	-0.13	-0.376098	9.08546e-14
984.425	-35306.8	-9423.95	13.8199	-0.13	-0.382742	-3.52511e-13
984.442	-35306.9	-9423.73	13.8202	-0.13	-0.385945	1.31917e-12
984.459	-35306.9	-9423.52	13.8169	-0.13	-0.396077	-2.65825e-12
984.476	-35306.9	-9423.25	13.8136	-0.13	-0.402968	1.02467e-11
984.493	-35306.9	-9423.03	13.8101	-0.13	-0.409695	-3.83284e-11
984.51	-35307	-9422.82	13.81	-0.13	-0.413333	0
984.527	-35307	-9422.54	13.8067	-0.13	-0.42	6.7319e-20
984.544	-35307	-9422.34	13.8033	-0.13	-0.43	-2.5171e-19
984.561	-35307	-9422.11	13.7999	-0.13	-0.44053	8.82612e-09
984.578	-35307.1	-9421.85	13.8001	-0.13	-0.446917	-3.36657e-08
984.595	-35307.1	-9421.64	13.7999	-0.13	-0.450199	1.25742e-07
984.612	-35307.1	-9421.41	13.7962	-0.13	-0.453669	-9.83916e-07
984.629	-35307.1	-9421.14	13.7929	-0.13	-0.45735	3.73967e-06
984.646	-35307.1	-9420.94	13.7899	-0.13	-0.463923	-1.39354e-05
984.663	-35307.2	-9420.71	13.7897	-0.13	-0.467288	8.66055e-05
984.68	-35307.2	-9420.44	13.786	-0.13	-0.470252	0.00144427
984.697	-35307.2	-9420.25	13.7826	-0.13	-0.469843	0.00536975
984.714	-35307.2	-9420.01	13.7797	-0.13	-0.470569	0.0127113
984.731	-35307.3	-9419.74	13.7802	-0.13	-0.474101	0.0202472
984.748	-35307.3	-9419.54	13.7794	-0.13	-0.477732	0.0261104
984.765	-35307.3	-9419.31	13.7757	-0.13	-0.479636	0.0290445
984.782	-35307.3	-9419.04	13.7722	-0.13	-0.475411	0.0310022
984.799	-35307.4	-9418.85	13.7699	-0.13	-0.472926	0.0338605
984.816	-35307.4	-9418.6	13.7692	-0.13	-0.474412	0.0387515
984.833	-35307.4	-9418.35	13.7655	-0.13	-0.477271	0.0453232
984.85	-35307.4	-9418.15	13.7619	-0.13	-0.475448	0.057037
984.867	-35307.5	-9417.91	13.7596	-0.13	-0.472763	0.0741072
984.884	-35307.5	-9417.66	13.7603	-0.13	-0.474442	0.0947827
984.901	-35307.5	-9417.46	13.7588	-0.13	-0.478389	0.117461
984.918	-35307.5	-9417.2	13.7551	-0.13	-0.480294	0.139475
984.935	-35307.6	-9416.96	13.7515	-0.13	-0.479905	0.156802
984.952	-35307.6	-9416.76	13.75	-0.13	-0.480082	0.170878
984.969	-35307.6	-9416.51	13.7485	-0.13	-0.47973	0.181418
984.986	-35307.6	-9416.26	13.7449	-0.13	-0.481492	0.189365
985.003	-35307.7	-9416.07	13.7412	-0.13	-0.485268	0.196064
985.02	-35307.7	-9415.8	13.7397	-0.13	-0.488636	0.201057
985.037	-35307.7	-9415.56	13.7404	-0.13	-0.491938	0.204082
985.054	-35307.7	-9415.37	13.7381	-0.13	-0.495419	0.205619
985.071	-35307.8	-9415.11	13.7345	-0.13	-0.498846	0.205847
985.088	-35307.8	-9414.88	13.7308	-0.13	-0.50213	0.206827
985.105	-35307.8	-9414.67	13.7301	-0.13	-0.50563	0.212028
985.122	-35307.9	-9414.41	13.7278	-0.13	-0.509039	0.222615
985.139	-35307.9	-9414.19	13.7243	-0.13	-0.512326	0.237125
985.156	-35307.9	-9413.98	13.7206	-0.13	-0.515845	0.253355
985.173	-35307.9	-9413.71	13.7198	-0.13	-0.519209	0.268163
985.19	-35308	-9413.49	13.7203	-0.13	-0.522611	0.280449
985.207	-35308	-9413.28	13.7174	-0.13	-0.525793	0.292223
985.224	-35308	-9413.02	13.7139	-0.13	-0.532279	0.301473
985.241	-35308	-9412.79	13.7104	-0.13	-0.536186	0.308418
985.258	-35308.1	-9412.59	13.7099	-0.13	-0.539553	0.312372
985.275	-35308.1	-9412.32	13.7102	-0.13	-0.543013	0.313681
985.292	-35308.1	-9412.1	13.7071	-0.13	-0.546042	0.313737
985.309	-35308.2	-9411.89	13.7036	-0.13	-0.55298	0.313724
985.326	-35308.2	-9411.62	13.7001	-0.13	-0.556516	0.313726
985.343	-35308.2	-9411.41	13.7001	-0.13	-0.559778	0.313725
985.36	-35308.2	-9411.2	13.6967	-0.13	-0.563333	0.313725
985.377	-35308.3	-9410.93	13.6933	-0.13	-0.566667	0.313725
985.394	-35308.3	-9410.73	13.69	-0.13	-0.573333	0.313725
985.411	-35308.3	-9410.5	13.6901	-0.13	-0.576876	0.313725
985.428	-35308.4	-9410.24	13.6899	-0.13	-0.580063	0.313725
985.445	-35308.4	-9410.04	13.6865	-0.13	-0.580095	0.313725
985.462	-35308.4	-9409.81	13.6829	-0.13	-0.583794	0.313725
985.479	-35308.5	-9409.54	13.6799	-0.13	-0.587034	0.313725
985.496	-35308.5	-9409.35	13.6798	-0.13	-0.590422	0.313725
985.513	-35308.5	-9409.12	13.676	-0.13	-0.593902	0.313725
985.53	-35308.6	-9408.85	13.6727	-0.13	-0.597382	0.313725
985.547	-35308.6	-9408.66	13.6698	-0.13	-0.60008	0.313725
985.564	-35308.6	-9408.43	13.6702	-0.13	-0.600595	0.313725
985.581	-35308.6	-9408.16	13.6694	-0.13	-0.603658	0.313726
985.598	-35308.7	-9407.96	13.6658	-0.130001	-0.60328	0.313725
985.615	-35308.7	-9407.73	13.6621	-0.129998	-0.60321	0.313728
985.632	-35308.7	-9407.47	13.6599	-0.130009	-0.603978	0.313715
985.649	-35308.8	-9407.28	13.6593	-0.129966	-0.607937	0.313763
985.666	-35308.8	-9407.03	13.6554	-0.130153	-0.610292	0.313509
985.683	-35308.8	-9406.78	13.652	-0.129277	-0.609922	0.311856
985.7	-35308.9	-9406.59	13.6497	-0.124605	-0.610019	0.30721
985.717	-35308.9	-9406.35	13.65	-0.11588	-0.609994	0.299657
985.734	-35308.9	-9406.1	13.6502	-0.106785	-0.610001	0.292231
985.751	-35309	-9405.91	13.6488	-0.101416	-0.61	0.286953
985.768	-35309	-9405.65	13.6451	-0.100018	-0.61	0.284279
985.785	-35309	-9405.41	13.6415	-0.0987058	-0.61	0.282405
985.802	-35309.1	-9405.22	13.6398	-0.0952189	-0.61	0.279039
985.819	-35309.1	-9404.97	13.6401	-0.08983	-0.61	0.274081
985.836	-35309.1	-9404.73	13.64	-0.083959	-0.61	0.266727
985.853	-35309.2	-9404.53	13.6399	-0.0715	-0.61	0.254064
985.87	-35309.2	-9404.27	13.6404	-0.0517435	-0.61	0.236118
985.887	-35309.2	-9404.04	13.638	-0.0300735	-0.61	0.215145
985.904	-35309.3	-9403.84	13.6365	-0.00510728	-0.61	0.192015
985.921	-35309.3	-9403.58	13.6364	0.0167175	-0.61	0.171906
985.938	-35309.3	-9403.36	13.6389	0.0347699	-0.61	0.159882
985.955	-35309.4	-9403.15	13.6402	0.0471181	-0.61	0.157857
985.972	-35309.4	-9402.89	13.6399	0.0573205	-0.610002	0.164036
985.989	-35309.5	-9402.67	13.64	0.0647603	-0.609994	0.17348
986.006	-35309.5	-9402.47	13.64	0.0718942	-0.610019	0.183832
986.023	-35309.5	-9402.2	13.6401	0.0759791	-0.609925	0.19388
986.04	-35309.6	-9401.98	13.6397	0.079435	-0.61028	0.202781
986.057	-35309.6	-9401.78	13.6426	0.0800791	-0.607366	0.211131
986.074	-35309.6	-9401.51	13.6461	0.08007	-0.603946	0.217091
986.091	-35309.7	-9401.3	13.6496	0.0796402	-0.60038	0.220087
986.108	-35309.7	-9401.09	13.6501	0.0854512	-0.599937	0.216579
986.125	-35309.7	-9400.82	13.65	0.0982197	-0.600017	0.206352
986.142	-35309.8	-9400.61	13.6498	0.114559	-0.599996	0.191457
986.159	-35309.8	-9400.4	13.6531	0.132405	-0.600001	0.175209
986.176	-35309.9	-9400.13	13.6565	0.145902	-0.6	0.160886
986.193	-35309.9	-9399.93	13.6599	0.15928	-0.6	0.148845
986.21	-35309.9	-9399.72	13.66	0.17	-0.6	0.137255
986.227	-35310	-9399.45	13.6633	0.18	-0.6	0.12854
986.244	-35310	-9399.25	13.6667	0.186667	-0.6	0.122004
986.261	-35310	-9399.02	13.6702	0.190081	-0.599991	0.117429
986.278	-35310.1	-9398.76	13.6735	0.189978	-0.600033	0.114191
986.295	-35310.1	-9398.56	13.6769	0.190006	-0.599878	0.110928
986.312	-35310.2	-9398.34	13.6804	0.189997	-0.596241	0.108843
986.329	-35310.2	-9398.07	13.6837	0.190001	-0.592874	0.110445
986.346	-35310.2	-9397.88	13.6871	0.19	-0.589917	0.117874
986.363	-35310.3	-9397.64	13.6906	0.19	-0.589619	0.132422
986.38	-35310.3	-9397.38	13.6939	0.19	-0.58626	0.149009
986.397	-35310.4	-9397.19	13.6973	0.19	-0.581772	0.166415
986.414	-35310.4	-9396.96	13.7008	0.19	-0.571468	0.182039
986.431	-35310.4	-9396.7	13.7041	0.19	-0.564578	0.194307
986.448	-35310.5	-9396.5	13.7075	0.19	-0.554649	0.203402
986.465	-35310.5	-9396.26	13.711	0.19	-0.548268	0.209569
986.482	-35310.6	-9396	13.7143	0.19	-0.540627	0.213412
986.499	-35310.6	-9395.81	13.7177	0.19	-0.530386	0.216683
986.516	-35310.6	-9395.57	13.7212	0.19	-0.518594	0.22017
986.533	-35310.7	-9395.32	13.7244	0.19	-0.506408	0.223181
986.55	-35310.7	-9395.13	13.7282	0.19	-0.495317	0.224659
986.567	-35310.8	-9394.88	13.7301	0.19	-0.481181	0.223731
986.584	-35310.8	-9394.63	13.731	0.19	-0.466924	0.220907
986.601	-35310.8	-9394.44	13.7349	0.19	-0.449202	0.217752
986.618	-35310.9	-9394.19	13.7382	0.19	-0.43285	0.216756
986.635	-35310.9	-9393.94	13.7415	0.19	-0.423099	0.220034
986.652	-35311	-9393.75	13.745	0.19	-0.416872	0.230336
986.669	-35311	-9393.5	13.7485	0.19	-0.408832	0.245954
986.686	-35311.1	-9393.26	13.7517	0.19	-0.394737	0.263027
986.703	-35311.1	-9393.07	13.7552	0.19	-0.378955	0.280098
986.72	-35311.1	-9392.8	13.7587	0.19	-0.364991	0.294621
986.737	-35311.2	-9392.57	13.7619	0.19	-0.355446	0.30562
986.754	-35311.2	-9392.37	13.7654	0.19	-0.350826	0.314302
986.771	-35311.3	-9392.11	13.7688	0.19	-0.350084	0.321362
986.788	-35311.3	-9391.89	13.7721	0.19	-0.348095	0.327222
986.805	-35311.4	-9391.68	13.7756	0.19	-0.344387	0.33147
986.822	-35311.4	-9391.42	13.779	0.19	-0.340691	0.333199
986.839	-35311.4	-9391.2	13.7824	0.190001	-0.339909	0.333366
986.856	-35311.5	-9390.99	13.7858	0.189998	-0.339794	0.333311
986.873	-35311.5	-9390.72	13.7895	0.190007	-0.342432	0.333885
986.89	-35311.6	-9390.5	13.7899	0.189973	-0.345816	0.338596
986.907	-35311.6	-9390.3	13.7926	0.190082	-0.349629	0.352758
986.924	-35311.7	-9390.04	13.7961	0.189678	-0.349897	0.37412
986.941	-35311.7	-9389.81	13.7994	0.19493	-0.352624	0.393877
986.958	-35311.7	-9389.61	13.803	0.207915	-0.356224	0.403805
986.975	-35311.8	-9389.34	13.8061	0.227753	-0.359813	0.401692
986.992	-35311.8	-9389.12	13.8127	0.244675	-0.359882	0.392452
987.009	-35311.9	-9388.91	13.8164	0.262396	-0.363098	0.37982
987.026	-35311.9	-9388.64	13.823	0.27588	-0.366458	0.369654
987.043	-35312	-9388.44	13.8264	0.289378	-0.369892	0.368884
987.06	-35312	-9388.22	13.8333	0.296667	-0.37	0.382353
987.077	-35312.1	-9387.95	13.8367	0.303333	-0.37	0.404139
987.094	-35312.1	-9387.75	13.8433	0.306667	-0.37	0.424837
987.111	-35312.1	-9387.52	13.847	0.310105	-0.37	0.439681
987.128	-35312.2	-9387.26	13.8536	0.309972	-0.37	0.449354
987.145	-35312.2	-9387.06	13.857	0.310007	-0.37	0.461761
987.162	-35312.3	-9386.83	13.8639	0.309996	-0.37	0.483303
987.179	-35312.3	-9386.56	13.8673	0.310001	-0.37	0.509681
987.196	-35312.4	-9386.37	13.8739	0.309999	-0.37	0.535639
987.213	-35312.4	-9386.13	13.8777	0.310007	-0.37	0.557825
987.23	-35312.5	-9385.87	13.8841	0.309974	-0.37	0.573266
987.247	-35312.5	-9385.68	13.8878	0.310097	-0.37	0.585948
987.264	-35312.6	-9385.44	13.8943	0.309462	-0.37	0.595543
987.281	-35312.6	-9385.17	13.8981	0.305846	-0.37	0.601394
987.298	-35312.6	-9384.97	13.9043	0.302447	-0.37	0.605337
987.315	-35312.7	-9384.74	13.9085	0.299441	-0.37	0.606848
987.332	-35312.7	-9384.48	13.9144	0.301207	-0.37	0.604509
987.349	-35312.8	-9384.28	13.9186	0.31004	-0.37	0.595431
987.366	-35312.8	-9384.04	13.9248	0.326918	-0.37	0.578504
987.383	-35312.9	-9383.78	13.9286	0.34614	-0.37	0.55734
987.4	-35312.9	-9383.59	13.9359	0.362953	-0.37	0.532302
987.417	-35313	-9383.34	13.9428	0.379446	-0.37	0.507825
987.434	-35313	-9383.09	13.9494	0.391088	-0.37	0.488274
987.451	-35313.1	-9382.9	13.9562	0.400015	-0.37	0.474015
987.468	-35313.1	-9382.64	13.9632	0.405171	-0.37	0.464496
987.485	-35313.2	-9382.39	13.9698	0.408141	-0.37	0.457647
987.502	-35313.2	-9382.2	13.9767	0.411697	-0.37	0.45141
987.519	-35313.3	-9381.94	13.9836	0.415059	-0.37	0.446234
987.536	-35313.3	-9381.7	13.9902	0.418633	-0.369999	0.443097
987.553	-35313.4	-9381.5	13.9968	0.420484	-0.370005	0.441511
987.57	-35313.4	-9381.24	14.006	0.418196	-0.369979	0.441178
987.587	-35313.5	-9381	14.0142	0.414727	-0.370078	0.440476
987.604	-35313.5	-9380.8	14.0208	0.411103	-0.369732	0.434629
987.621	-35313.6	-9380.54	14.0277	0.409345	-0.371983	0.418267
987.638	-35313.6	-9380.31	14.0342	0.413479	-0.375427	0.389889
987.655	-35313.6	-9380.1	14.0413	0.425016	-0.379272	0.349534
987.672	-35313.7	-9379.83	14.0478	0.444213	-0.379924	0.306547
987.689	-35313.8	-9379.6	14.0567	0.461821	-0.382114	0.26319
987.706	-35313.8	-9379.4	14.0678	0.479338	-0.385889	0.214394
987.723	-35313.9	-9379.13	14.0752	0.493919	-0.3892	0.165731
987.74	-35313.9	-9378.91	14.0818	0.504616	-0.392601	0.118474
987.757	-35313.9	-9378.69	14.0883	0.512146	-0.395833	0.0644202
987.774	-35314	-9378.43	14.101	0.51894	-0.402122	-0.00130991
987.791	-35314.1	-9378.19	14.1119	0.5237	-0.407999	-0.0507534
987.808	-35314.1	-9377.98	14.1192	0.526405	-0.412745	-0.0852867
987.825	-35314.1	-9377.76	14.1268	0.52849	-0.41839	-0.122713
987.842	-35314.2	-9377.51	14.1356	0.529904	-0.425686	-0.164848
987.859	-35314.3	-9377.25	14.1449	0.530236	-0.43457	-0.20757
987.876	-35314.3	-9377.01	14.1529	0.530012	-0.44292	-0.245338
987.893	-35314.4	-9376.81	14.1588	0.529942	-0.448649	-0.276364
987.91	-35314.4	-9376.58	14.1667	0.53	-0.453333	-0.319172
987.927	-35314.5	-9376.3	14.18	0.53	-0.46	-0.385621
987.944	-35314.5	-9376.1	14.1933	0.53	-0.47	-0.442266
987.961	-35314.6	-9375.86	14.2011	0.530538	-0.475882	-0.471704
987.978	-35314.6	-9375.6	14.2071	0.533628	-0.480329	-0.487876
987.995	-35314.7	-9375.37	14.2153	0.540886	-0.487305	-0.506134
988.012	-35314.7	-9375.16	14.2243	0.551349	-0.493962	-0.524956
988.029	-35314.8	-9374.93	14.2325	0.563898	-0.497659	-0.540889
988.046	-35314.8	-9374.68	14.2411	0.578494	-0.500354	-0.555003
988.063	-35314.9	-9374.42	14.2513	0.594485	-0.503844	-0.568656
988.08	-35314.9	-9374.18	14.2618	0.608971	-0.507183	-0.581787
988.097	-35315	-9373.96	14.272	0.619959	-0.509311	-0.59425
988.114	-35315	-9373.75	14.2826	0.628553	-0.510047	-0.606302
988.131	-35315.1	-9373.51	14.2942	0.635695	-0.50985	-0.618491
988.148	-35315.1	-9373.26	14.3061	0.641091	-0.51022	-0.631838
988.165	-35315.2	-9373	14.3181	0.64472	-0.511902	-0.646535
988.182	-35315.2	-9372.76	14.3303	0.647411	-0.513875	-0.660985
988.199	-35315.3	-9372.55	14.3425	0.649439	-0.515535	-0.674093
988.216	-35315.3	-9372.33	14.3538	0.649972	-0.51736	-0.685999
988.233	-35315.4	-9372.09	14.3638	0.649539	-0.519251	-0.696971
988.25	-35315.5	-9371.83	14.3734	0.650813	-0.520133	-0.707296
988.267	-35315.5	-9371.57	14.3836	0.655542	-0.519961	-0.717698
988.284	-35315.6	-9371.34	14.3948	0.663858	-0.520302	-0.729516
988.301	-35315.6	-9371.13	14.4069	0.675695	-0.521985	-0.743048
988.318	-35315.7	-9370.9	14.4189	0.690848	-0.524742	-0.757236
988.335	-35315.7	-9370.65	14.4305	0.707861	-0.528134	-0.771415
988.352	-35315.8	-9370.39	14.4423	0.723977	-0.531627	-0.785417
988.369	-35315.9	-9370.13	14.4543	0.737711	-0.535036	-0.798491
988.386	-35315.9	-9369.9	14.4663	0.749003	-0.538542	-0.809279
988.403	-35316	-9369.69	14.4782	0.757488	-0.542014	-0.817477
988.42	-35316	-9369.46	14.4909	0.762569	-0.54508	-0.823792
988.437	-35316.1	-9369.22	14.5044	0.765476	-0.548312	-0.829069
988.454	-35316.1	-9368.95	14.518	0.768827	-0.552922	-0.834241
988.471	-35316.2	-9368.69	14.5318	0.774175	-0.558302	-0.840453
988.488	-35316.3	-9368.47	14.5457	0.782158	-0.562546	-0.848939
988.505	-35316.3	-9368.25	14.5594	0.792965	-0.565725	-0.860081
988.522	-35316.4	-9368.02	14.5726	0.806442	-0.569131	-0.873665
988.539	-35316.4	-9367.77	14.5859	0.821893	-0.572512	-0.889369
988.556	-35316.5	-9367.5	14.6005	0.838226	-0.574833	-0.906765
988.573	-35316.5	-9367.25	14.6163	0.853493	-0.576329	-0.924936
988.59	-35316.6	-9367.02	14.632	0.865583	-0.57789	-0.94271
988.607	-35316.7	-9366.81	14.6473	0.875105	-0.579677	-0.959166
988.624	-35316.7	-9366.57	14.6623	0.883806	-0.581482	-0.973683
988.641	-35316.8	-9366.32	14.6773	0.891973	-0.583087	-0.986843
988.658	-35316.8	-9366.05	14.6926	0.899325	-0.584413	-0.999658
988.675	-35316.9	-9365.8	14.7082	0.905929	-0.586341	-1.01262
988.692	-35317	-9365.57	14.7237	0.911866	-0.589748	-1.02593
988.709	-35317	-9365.35	14.7391	0.916459	-0.59318	-1.0395
988.726	-35317.1	-9365.11	14.7541	0.919007	-0.594985	-1.05315
988.743	-35317.1	-9364.86	14.7691	0.919975	-0.596535	-1.06674
988.76	-35317.2	-9364.59	14.7844	0.920127	-0.599574	-1.08009
988.777	-35317.3	-9364.34	14.8	0.92	-0.603333	-1.09259
988.794	-35317.3	-9364.12	14.8156	0.919963	-0.606705	-1.10358
988.811	-35317.4	-9363.9	14.8309	0.920002	-0.610228	-1.11268
988.828	-35317.4	-9363.66	14.8459	0.920024	-0.614696	-1.11979
988.845	-35317.5	-9363.39	14.8609	0.919997	-0.62037	-1.12559
988.862	-35317.6	-9363.12	14.8763	0.919942	-0.627154	-1.1306
988.879	-35317.6	-9362.87	14.8918	0.920023	-0.634129	-1.13434
988.896	-35317.7	-9362.65	14.9074	0.920212	-0.640755	-1.13643
988.913	-35317.8	-9362.43	14.9227	0.919868	-0.648061	-1.13736
988.93	-35317.8	-9362.18	14.9376	0.918497	-0.656526	-1.13736
988.947	-35317.9	-9361.91	14.9527	0.916203	-0.664672	-1.13572
988.964	-35318	-9361.64	14.9681	0.913071	-0.671572	-1.1321
988.981	-35318	-9361.4	14.9837	0.908922	-0.678304	-1.12739
988.998	-35318.1	-9361.18	14.9992	0.903826	-0.685397	-1.12237
989.015	-35318.1	-9360.95	15.0144	0.898418	-0.691696	-1.11721
989.032	-35318.2	-9360.69	15.0294	0.893277	-0.696706	-1.11214
989.049	-35318.3	-9360.44	15.0445	0.888753	-0.70142	-1.10774
989.066	-35318.3	-9360.22	15.0599	0.885121	-0.706526	-1.10426
989.083	-35318.4	-9359.98	15.0755	0.882558	-0.711927	-1.10147
989.1	-35318.5	-9359.72	15.091	0.88087	-0.717225	-1.09918
989.117	-35318.5	-9359.45	15.1062	0.879352	-0.721701	-1.09732
989.134	-35318.6	-9359.2	15.1212	0.877666	-0.725075	-1.09572
989.151	-35318.7	-9358.94	15.1363	0.875987	-0.727646	-1.09407
989.168	-35318.8	-9358.67	15.1517	0.874311	-0.729457	-1.09234
989.185	-35318.8	-9358.43	15.1673	0.872389	-0.730207	-1.09086
989.202	-35318.9	-9358.21	15.1828	0.870555	-0.730112	-1.08975
989.219	-35318.9	-9357.97	15.198	0.869739	-0.729943	-1.08891
989.236	-35319	-9357.72	15.2129	0.869882	-0.729975	-1.08836
989.253	-35319.1	-9357.45	15.2281	0.870027	-0.730005	-1.08822
989.27	-35319.2	-9357.18	15.2436	0.869965	-0.72999	-1.08828
989.287	-35319.2	-9356.94	15.2591	0.870162	-0.730042	-1.08803
989.304	-35319.3	-9356.71	15.2746	0.870219	-0.730056	-1.08741
989.321	-35319.4	-9356.47	15.2899	0.869139	-0.72981	-1.08663
989.338	-35319.4	-9356.22	15.3049	0.867273	-0.729781	-1.08553
989.355	-35319.5	-9355.94	15.319	0.865769	-0.730833	-1.08363
989.372	-35319.6	-9355.67	15.3326	0.864099	-0.732746	-1.08064
989.389	-35319.7	-9355.44	15.3464	0.86069	-0.734629	-1.07634
989.406	-35319.7	-9355.21	15.3602	0.854997	-0.736286	-1.07034
989.423	-35319.8	-9354.97	15.3733	0.847032	-0.737919	-1.06219
989.44	-35319.9	-9354.7	15.3866	0.836327	-0.739598	-1.05179
989.457	-35319.9	-9354.43	15.4017	0.822371	-0.741322	-1.03927
989.474	-35320	-9354.16	15.4173	0.806259	-0.743037	-1.02539
989.491	-35320.1	-9353.93	15.4317	0.789858	-0.744694	-1.01115
989.508	-35320.2	-9353.71	15.4451	0.774917	-0.746444	-0.997235
989.525	-35320.2	-9353.46	15.4586	0.762634	-0.74839	-0.984014
989.542	-35320.3	-9353.19	15.4718	0.751379	-0.749894	-0.971043
989.559	-35320.4	-9352.92	15.4841	0.73881	-0.750263	-0.957607
989.576	-35320.5	-9352.65	15.496	0.724253	-0.750014	-0.943158
989.593	-35320.5	-9352.42	15.5082	0.707757	-0.749928	-0.927365
989.61	-35320.6	-9352.18	15.52	0.69	-0.75	-0.910675
989.627	-35320.7	-9351.92	15.5303	0.671743	-0.750033	-0.89358
989.644	-35320.8	-9351.66	15.54	0.653333	-0.75	-0.875817
989.661	-35320.8	-9351.43	15.5502	0.634822	-0.749945	-0.856929
989.678	-35320.9	-9351.2	15.5606	0.615491	-0.75001	-0.836431
989.695	-35321	-9350.93	15.5709	0.594372	-0.750194	-0.813861
989.712	-35321	-9350.66	15.5812	0.570311	-0.749922	-0.788861
989.729	-35321.1	-9350.39	15.5914	0.542197	-0.74866	-0.760936
989.746	-35321.2	-9350.13	15.6011	0.509166	-0.746339	-0.729141
989.763	-35321.3	-9349.85	15.61	0.470984	-0.743082	-0.693096
989.78	-35321.4	-9349.6	15.618	0.429078	-0.739322	-0.654235
989.797	-35321.4	-9349.37	15.6253	0.385614	-0.73563	-0.614248
989.814	-35321.5	-9349.13	15.6313	0.343821	-0.732778	-0.574685
989.831	-35321.6	-9348.87	15.6363	0.305262	-0.731044	-0.536386
989.848	-35321.7	-9348.61	15.6412	0.26783	-0.729659	-0.498814
989.865	-35321.7	-9348.39	15.6465	0.229999	-0.72801	-0.461605
989.882	-35321.8	-9348.15	15.6513	0.192312	-0.72607	-0.42509
989.899	-35321.9	-9347.88	15.6549	0.15576	-0.724165	-0.390184
989.916	-35322	-9347.61	15.6575	0.12166	-0.723102	-0.358644
989.933	-35322.1	-9347.34	15.6593	0.0910368	-0.7231	-0.331736
989.95	-35322.1	-9347.07	15.6602	0.0644455	-0.723449	-0.309891
989.967	-35322.2	-9346.8	15.6601	0.0429163	-0.72354	-0.294188
989.984	-35322.3	-9346.55	15.66	0.0281742	-0.723026	-0.28671
990.001	-35322.4	-9346.32	15.66	0.0197265	-0.721459	-0.288078
990.018	-35322.5	-9346.08	15.66	0.014298	-0.718301	-0.296975
990.035	-35322.5	-9345.82	15.66	0.0107154	-0.714589	-0.312177
990.052	-35322.6	-9345.55	15.66	0.0102021	-0.712969	-0.332664
990.069	-35322.7	-9345.28	15.66	0.0122261	-0.713349	-0.356562
990.086	-35322.8	-9345.03	15.66	0.0142577	-0.712725	-0.381099
990.103	-35322.9	-9344.81	15.66	0.0142651	-0.71072	-0.404146
990.12	-35322.9	-9344.57	15.66	0.0108457	-0.70935	-0.424293
990.137	-35323	-9344.3	15.66	0.00379251	-0.707935	-0.441378
990.154	-35323.1	-9344.03	15.66	-0.00618036	-0.703828	-0.456206
990.171	-35323.2	-9343.76	15.66	-0.0185039	-0.698212	-0.469454
990.188	-35323.3	-9343.52	15.66	-0.032622	-0.695011	-0.481671
990.205	-35323.3	-9343.29	15.66	-0.0464455	-0.693805	-0.493341
990.222	-35323.4	-9343.05	15.6599	-0.0571311	-0.691461	-0.504863
990.239	-35323.5	-9342.78	15.6599	-0.0647512	-0.68778	-0.516289
990.256	-35323.6	-9342.5	15.6602	-0.0709321	-0.684177	-0.527495
990.273	-35323.7	-9342.24	15.6602	-0.0757959	-0.680817	-0.538709
990.29	-35323.8	-9342	15.659	-0.078693	-0.677235	-0.5503
990.307	-35323.8	-9341.77	15.657	-0.0799049	-0.673847	-0.562171
990.324	-35323.9	-9341.52	15.6552	-0.0801569	-0.671418	-0.574202
990.341	-35324	-9341.25	15.6536	-0.0800247	-0.670118	-0.587726
990.358	-35324.1	-9341.02	15.652	-0.0799593	-0.66981	-0.6044
990.375	-35324.2	-9340.79	15.6502	-0.0799955	-0.66998	-0.623928
990.392	-35324.3	-9340.53	15.6484	-0.080013	-0.670051	-0.645242
990.409	-35324.3	-9340.27	15.6468	-0.080001	-0.670003	-0.66752
990.426	-35324.4	-9340.01	15.6452	-0.0799875	-0.669982	-0.689938
990.443	-35324.5	-9339.75	15.6434	-0.0799981	-0.669999	-0.711231
990.46	-35324.6	-9339.47	15.6414	-0.0800359	-0.670019	-0.730156
990.477	-35324.7	-9339.21	15.64	-0.08	-0.67	-0.746187
990.494	-35324.8	-9338.98	15.64	-0.0798643	-0.669938	-0.759026
990.511	-35324.9	-9338.75	15.64	-0.0800269	-0.670012	-0.768428
990.528	-35324.9	-9338.48	15.6386	-0.0810287	-0.670241	-0.774266
990.545	-35325	-9338.23	15.6366	-0.0835347	-0.669954	-0.776747
990.562	-35325.1	-9338	15.6348	-0.0880048	-0.668582	-0.776524
990.579	-35325.2	-9337.77	15.6331	-0.0941228	-0.666378	-0.775509
990.596	-35325.3	-9337.5	15.6315	-0.101166	-0.663459	-0.775692
990.613	-35325.4	-9337.23	15.6297	-0.107722	-0.659083	-0.778534
990.63	-35325.5	-9336.98	15.6279	-0.112921	-0.65281	-0.785656
990.647	-35325.5	-9336.72	15.6264	-0.117461	-0.645281	-0.799267
990.664	-35325.6	-9336.45	15.625	-0.122262	-0.636992	-0.819795
990.681	-35325.7	-9336.19	15.6226	-0.12822	-0.62771	-0.843222
990.698	-35325.8	-9335.97	15.6189	-0.13616	-0.617448	-0.866072
990.715	-35325.9	-9335.74	15.616	-0.146761	-0.606924	-0.887288
990.732	-35326	-9335.48	15.6146	-0.159923	-0.596768	-0.90602
990.749	-35326.1	-9335.21	15.6126	-0.174241	-0.587305	-0.921298
990.766	-35326.2	-9334.93	15.6091	-0.188293	-0.578634	-0.933544
990.783	-35326.3	-9334.69	15.6055	-0.200865	-0.570524	-0.945571
990.8	-35326.3	-9334.47	15.6023	-0.211358	-0.563319	-0.958625
990.817	-35326.4	-9334.23	15.5981	-0.220041	-0.558223	-0.971322
990.834	-35326.5	-9333.97	15.5929	-0.226933	-0.555071	-0.982833
990.851	-35326.6	-9333.72	15.5883	-0.231684	-0.551924	-0.993295
990.868	-35326.7	-9333.5	15.585	-0.234922	-0.54829	-1.00247
990.885	-35326.8	-9333.26	15.5818	-0.238468	-0.545598	-1.00959
990.902	-35326.9	-9332.99	15.5782	-0.242184	-0.544037	-1.01456
990.919	-35326.9	-9332.72	15.575	-0.243854	-0.542387	-1.01802
990.936	-35327	-9332.46	15.5718	-0.243534	-0.54059	-1.02065
990.953	-35327.1	-9332.23	15.5676	-0.243381	-0.539685	-1.02308
990.97	-35327.2	-9332.01	15.5623	-0.243565	-0.539814	-1.02536
990.987	-35327.3	-9331.76	15.5567	-0.242469	-0.540251	-1.02702
991.004	-35327.4	-9331.5	15.5516	-0.240509	-0.540245	-1.02804
991.021	-35327.5	-9331.23	15.5476	-0.23962	-0.539142	-1.02878
991.038	-35327.6	-9330.97	15.5444	-0.23987	-0.537299	-1.02931
991.055	-35327.7	-9330.74	15.5412	-0.240098	-0.535665	-1.02949
991.072	-35327.7	-9330.52	15.5377	-0.240028	-0.53399	-1.02943
991.089	-35327.8	-9330.27	15.5344	-0.239973	-0.531297	-1.02939
991.106	-35327.9	-9330	15.5309	-0.239994	-0.527612	-1.02941
991.123	-35328	-9329.74	15.5265	-0.240007	-0.523422	-1.02942
991.14	-35328.1	-9329.49	15.5213	-0.240002	-0.518172	-1.02941
991.157	-35328.2	-9329.26	15.5158	-0.239998	-0.510917	-1.02941
991.174	-35328.3	-9329.03	15.5108	-0.24	-0.501765	-1.02941
991.191	-35328.4	-9328.78	15.5069	-0.240001	-0.491423	-1.02941
991.208	-35328.5	-9328.51	15.5037	-0.24	-0.481138	-1.02941
991.225	-35328.6	-9328.25	15.5004	-0.24	-0.472132	-1.02941
991.242	-35328.7	-9328	15.497	-0.24	-0.464223	-1.02941
991.259	-35328.7	-9327.77	15.4939	-0.24	-0.456875	-1.02941
991.276	-35328.8	-9327.54	15.4902	-0.24	-0.450347	-1.02941
991.293	-35328.9	-9327.29	15.4855	-0.24	-0.444963	-1.02941
991.31	-35329	-9327.02	15.48	-0.24	-0.44	-1.02941
991.327	-35329.1	-9326.77	15.4746	-0.24	-0.434772	-1.02942
991.344	-35329.2	-9326.52	15.47	-0.24	-0.43	-1.02941
991.361	-35329.3	-9326.25	15.4664	-0.24	-0.426382	-1.02939
991.378	-35329.4	-9326	15.4631	-0.24	-0.423132	-1.02942
991.395	-35329.5	-9325.78	15.4596	-0.24	-0.419533	-1.02948
991.412	-35329.6	-9325.55	15.4563	-0.24	-0.416348	-1.02938
991.429	-35329.7	-9325.3	15.4533	-0.24	-0.414318	-1.02895
991.446	-35329.8	-9325.04	15.4495	-0.24	-0.413245	-1.02822
991.463	-35329.8	-9324.82	15.4442	-0.24	-0.412913	-1.02724
991.48	-35329.9	-9324.59	15.4392	-0.24	-0.41352	-1.02587
991.497	-35330	-9324.33	15.4356	-0.24	-0.415105	-1.02414
991.514	-35330.1	-9324.07	15.4326	-0.24	-0.417162	-1.02254
991.531	-35330.2	-9323.8	15.4294	-0.24	-0.419069	-1.02139
991.548	-35330.3	-9323.57	15.4258	-0.24	-0.420144	-1.0205
991.565	-35330.4	-9323.35	15.4222	-0.24	-0.420182	-1.01982
991.582	-35330.5	-9323.12	15.4193	-0.24	-0.419956	-1.01961
991.599	-35330.6	-9322.85	15.4165	-0.24	-0.41996	-1.01976
991.616	-35330.7	-9322.62	15.4109	-0.24	-0.420006	-1.01934
991.633	-35330.8	-9322.37	15.4055	-0.24	-0.419998	-1.01792
991.65	-35330.9	-9322.09	15.401	-0.24	-0.42	-1.01514
991.667	-35331	-9321.89	15.3948	-0.24	-0.42	-1.01197
991.684	-35331	-9321.63	15.3921	-0.240001	-0.42	-1.01038
991.701	-35331.1	-9321.36	15.3884	-0.239997	-0.42	-1.00939
991.718	-35331.2	-9321.15	15.3854	-0.240012	-0.42	-1.00788
991.735	-35331.3	-9320.89	15.3802	-0.239954	-0.42	-1.00496
991.752	-35331.4	-9320.63	15.3747	-0.240164	-0.42	-1.00219
991.769	-35331.5	-9320.42	15.3717	-0.239319	-0.42	-0.999182
991.786	-35331.6	-9320.16	15.3681	-0.244043	-0.42	-0.992599
991.803	-35331.7	-9319.9	15.3651	-0.259092	-0.42	-0.972962
991.82	-35331.8	-9319.69	15.3593	-0.293629	-0.42	-0.937224
991.837	-35331.9	-9319.43	15.3548	-0.34226	-0.42	-0.891373
991.854	-35332	-9319.16	15.3494	-0.394868	-0.42	-0.839415
991.871	-35332.1	-9318.96	15.3425	-0.444196	-0.42	-0.790651
991.888	-35332.2	-9318.69	15.3338	-0.489244	-0.42	-0.744463
991.905	-35332.3	-9318.44	15.3231	-0.541662	-0.42	-0.69658
991.922	-35332.4	-9318.24	15.3129	-0.585998	-0.42	-0.653586
991.939	-35332.5	-9317.96	15.303	-0.621083	-0.42	-0.619275
991.956	-35332.6	-9317.72	15.2925	-0.647674	-0.42	-0.587833
991.973	-35332.6	-9317.51	15.2821	-0.673569	-0.42	-0.557574
991.99	-35332.7	-9317.23	15.273	-0.703404	-0.42	-0.522185
992.007	-35332.8	-9317	15.2564	-0.754498	-0.420001	-0.475849
992.024	-35332.9	-9316.76	15.2423	-0.790759	-0.419985	-0.443958
992.041	-35333	-9316.5	15.232	-0.807299	-0.419991	-0.426646
992.058	-35333.1	-9316.27	15.2185	-0.825325	-0.420061	-0.408028
992.075	-35333.2	-9316.06	15.202	-0.844718	-0.420024	-0.386941
992.092	-35333.3	-9315.81	15.1857	-0.857922	-0.41976	-0.367714
992.109	-35333.4	-9315.56	15.1708	-0.866235	-0.419954	-0.350635
992.126	-35333.5	-9315.3	15.1575	-0.873382	-0.421304	-0.334747
992.143	-35333.6	-9315.06	15.1442	-0.879672	-0.423224	-0.319999
992.16	-35333.7	-9314.84	15.1292	-0.884376	-0.424943	-0.306411
992.177	-35333.8	-9314.62	15.1133	-0.886667	-0.426667	-0.293028
992.194	-35333.9	-9314.37	15.0977	-0.886915	-0.428632	-0.278696
992.211	-35334	-9314.11	15.0824	-0.890412	-0.43005	-0.262609
992.228	-35334.1	-9313.86	15.0674	-0.902059	-0.430271	-0.243673
992.245	-35334.2	-9313.63	15.0525	-0.921313	-0.429987	-0.219521
992.262	-35334.3	-9313.42	15.0373	-0.947204	-0.429927	-0.188701
992.279	-35334.3	-9313.2	15.0214	-0.981135	-0.430009	-0.153731
992.296	-35334.4	-9312.96	15.0045	-1.02185	-0.430038	-0.117366
992.313	-35334.5	-9312.69	14.9868	-1.05917	-0.429985	-0.0806836
992.33	-35334.6	-9312.44	14.9685	-1.08675	-0.429914	-0.0441886
992.347	-35334.7	-9312.21	14.9501	-1.11109	-0.430049	-0.00771342
992.364	-35334.8	-9312	14.9315	-1.13721	-0.430295	0.0293176
992.381	-35334.9	-9311.79	14.9119	-1.16226	-0.42975	0.0682129
992.398	-35335	-9311.53	14.8912	-1.18449	-0.428049	0.10923
992.415	-35335.1	-9311.27	14.8708	-1.20672	-0.426149	0.150292
992.432	-35335.2	-9311.03	14.8511	-1.22944	-0.424556	0.18985
992.449	-35335.3	-9310.81	14.8303	-1.24814	-0.422745	0.227742
992.466	-35335.4	-9310.6	14.8077	-1.26066	-0.420777	0.263322
992.483	-35335.5	-9310.38	14.7858	-1.2696	-0.419877	0.294896
992.5	-35335.6	-9310.13	14.7654	-1.27673	-0.420093	0.321691
992.517	-35335.7	-9309.88	14.7447	-1.28185	-0.419601	0.344462
992.534	-35335.8	-9309.63	14.723	-1.28518	-0.41783	0.364526
992.551	-35335.9	-9309.41	14.7008	-1.28761	-0.415953	0.383748
992.568	-35336	-9309.2	14.6785	-1.28943	-0.41434	0.403729
992.585	-35336	-9308.98	14.6561	-1.29022	-0.412268	0.425659
992.602	-35336.2	-9308.74	14.6337	-1.29012	-0.410306	0.449862
992.619	-35336.3	-9308.49	14.6118	-1.28994	-0.410394	0.475765
992.636	-35336.3	-9308.25	14.5902	-1.28997	-0.412368	0.503043
992.653	-35336.4	-9308.04	14.5683	-1.29002	-0.414152	0.53162
992.67	-35336.5	-9307.84	14.5459	-1.29001	-0.41568	0.560936
992.687	-35336.6	-9307.61	14.5234	-1.29	-0.41866	0.589984
992.704	-35336.7	-9307.37	14.5011	-1.29	-0.422362	0.617955
992.721	-35336.8	-9307.12	14.4793	-1.29	-0.424346	0.644344
992.738	-35336.9	-9306.89	14.4577	-1.29	-0.425691	0.670277
992.755	-35337	-9306.68	14.4357	-1.29	-0.429578	0.697849
992.772	-35337.1	-9306.47	14.4133	-1.29	-0.435199	0.727423
992.789	-35337.2	-9306.25	14.3908	-1.29	-0.43936	0.758217
992.806	-35337.3	-9306	14.3686	-1.29	-0.442478	0.78984
992.823	-35337.4	-9305.76	14.3465	-1.29	-0.446791	0.822084
992.84	-35337.5	-9305.53	14.3249	-1.29	-0.452095	0.854218
992.857	-35337.6	-9305.33	14.3043	-1.29	-0.457157	0.885277
992.874	-35337.7	-9305.13	14.2838	-1.29	-0.462325	0.914481
992.891	-35337.7	-9304.9	14.2618	-1.29	-0.468574	0.941158
992.908	-35337.8	-9304.66	14.2393	-1.29	-0.475783	0.964767
992.925	-35338	-9304.42	14.2174	-1.29	-0.483231	0.984988
992.942	-35338	-9304.19	14.1959	-1.29	-0.489434	1.00244
992.959	-35338.1	-9303.99	14.1738	-1.29002	-0.493187	1.01798
992.976	-35338.2	-9303.79	14.1513	-1.29	-0.496427	1.03191
992.993	-35338.3	-9303.56	14.1288	-1.28993	-0.501418	1.04422
993.01	-35338.4	-9303.32	14.1067	-1.29	-0.506667	1.05447
993.027	-35338.5	-9303.09	14.085	-1.29028	-0.510291	1.06232
993.044	-35338.6	-9302.87	14.0633	-1.29	-0.513333	1.06863
993.061	-35338.7	-9302.63	14.0413	-1.28852	-0.516987	1.07419
993.078	-35338.8	-9302.41	14.0187	-1.28656	-0.520142	1.07865
993.095	-35338.9	-9302.21	13.9958	-1.28485	-0.521844	1.08168
993.112	-35339	-9302	13.9742	-1.28311	-0.52361	1.08418
993.129	-35339.1	-9301.78	13.9545	-1.28119	-0.526735	1.08692
993.146	-35339.2	-9301.56	13.9342	-1.27991	-0.530426	1.08963
993.163	-35339.3	-9301.36	13.9118	-1.27979	-0.533878	1.09196
993.18	-35339.3	-9301.16	13.8895	-1.28002	-0.537279	1.09404
993.197	-35339.4	-9300.93	13.8689	-1.27998	-0.540787	1.09588
993.214	-35339.6	-9300.69	13.8484	-1.28005	-0.544064	1.0972
993.231	-35339.7	-9300.47	13.8269	-1.28028	-0.547159	1.09785
993.248	-35339.7	-9300.26	13.8048	-1.27975	-0.551037	1.09806
993.265	-35339.8	-9300.07	13.7825	-1.27807	-0.556131	1.09807
993.282	-35339.9	-9299.87	13.7601	-1.27613	-0.561583	1.09803
993.299	-35340	-9299.64	13.7377	-1.27445	-0.566768	1.09804
993.316	-35340.1	-9299.41	13.7155	-1.27266	-0.571737	1.09803
993.333	-35340.2	-9299.18	13.6937	-1.27082	-0.576679	1.09802
993.35	-35340.3	-9298.98	13.6727	-1.26977	-0.581879	1.09807
993.367	-35340.4	-9298.79	13.6523	-1.26976	-0.587173	1.09811
993.384	-35340.5	-9298.59	13.631	-1.27018	-0.591744	1.09791
993.401	-35340.6	-9298.37	13.6085	-1.2703	-0.595208	1.09735
993.418	-35340.7	-9298.14	13.5864	-1.26944	-0.597779	1.09655
993.435	-35340.8	-9297.92	13.5649	-1.26768	-0.5995	1.09549
993.452	-35340.9	-9297.72	13.5429	-1.26584	-0.600191	1.09402
993.469	-35341	-9297.53	13.5204	-1.26417	-0.600104	1.09227
993.486	-35341	-9297.33	13.4987	-1.2623	-0.599944	1.09075
993.503	-35341.1	-9297.1	13.4782	-1.2605	-0.599973	1.08967
993.52	-35341.3	-9296.88	13.4584	-1.25966	-0.600023	1.08893
993.537	-35341.4	-9296.66	13.4385	-1.2598	-0.600018	1.08842
993.554	-35341.4	-9296.47	13.4175	-1.26028	-0.599966	1.08798
993.571	-35341.5	-9296.29	13.395	-1.26028	-0.599962	1.08742
993.588	-35341.6	-9296.08	13.3712	-1.25903	-0.600123	1.08653
993.605	-35341.7	-9295.86	13.3489	-1.25713	-0.600123	1.08534
993.622	-35341.8	-9295.64	13.3318	-1.25587	-0.599354	1.08402
993.639	-35341.9	-9295.43	13.3138	-1.25423	-0.597465	1.08233
993.656	-35342	-9295.23	13.2863	-1.25062	-0.594274	1.08001
993.673	-35342.1	-9295.05	13.2643	-1.24984	-0.590442	1.07855
993.69	-35342.2	-9294.82	13.2449	-1.25004	-0.590155	1.0784
993.707	-35342.3	-9294.61	13.2237	-1.24999	-0.58739	1.07844
993.724	-35342.4	-9294.44	13.2035	-1.25002	-0.583941	1.07841
993.741	-35342.5	-9294.21	13.1836	-1.24994	-0.580377	1.0785
993.758	-35342.6	-9294.01	13.1626	-1.25016	-0.579949	1.07753
993.775	-35342.7	-9293.83	13.1395	-1.24711	-0.579969	1.07549
993.792	-35342.8	-9293.6	13.116	-1.24376	-0.580174	1.07226
993.809	-35342.9	-9293.4	13.0945	-1.24012	-0.576894	1.06982
993.826	-35342.9	-9293.22	13.0745	-1.23996	-0.573544	1.06866
993.843	-35343.1	-9292.99	13.0547	-1.24005	-0.570106	1.0677
993.86	-35343.1	-9292.8	13.03	-1.23667	-0.57	1.06209
993.877	-35343.2	-9292.62	13.01	-1.22333	-0.57	1.05011
993.894	-35343.3	-9292.39	12.99	-1.20333	-0.57	1.03268
993.911	-35343.4	-9292.2	12.9688	-1.1822	-0.566449	1.01308
993.928	-35343.5	-9292.03	12.9488	-1.16582	-0.563108	0.996962
993.945	-35343.6	-9291.79	12.9289	-1.15261	-0.559942	0.984109
993.962	-35343.7	-9291.61	12.911	-1.14247	-0.559808	0.975101
993.979	-35343.8	-9291.43	12.8913	-1.1356	-0.556241	0.96751
993.996	-35343.9	-9291.19	12.8743	-1.12112	-0.552874	0.955359
994.013	-35344	-9291.02	12.8533	-1.09379	-0.549768	0.92931
994.03	-35344.1	-9290.83	12.8372	-1.05261	-0.550038	0.893904
994.047	-35344.2	-9290.6	12.8202	-1.00798	-0.55008	0.850446
994.064	-35344.3	-9290.43	12.8027	-0.959962	-0.549474	0.807541
994.081	-35344.4	-9290.25	12.786	-0.926211	-0.54582	0.772247
994.098	-35344.5	-9290.02	12.7698	-0.89575	-0.542539	0.738948
994.115	-35344.6	-9289.85	12.756	-0.857657	-0.538924	0.698709
994.132	-35344.7	-9289.65	12.7428	-0.806886	-0.535952	0.650489
994.149	-35344.8	-9289.43	12.729	-0.744139	-0.531293	0.593476
994.166	-35344.8	-9289.26	12.7161	-0.683573	-0.525328	0.534395
994.183	-35344.9	-9289.07	12.7066	-0.631462	-0.521181	0.482021
994.2	-35345	-9288.85	12.6963	-0.577475	-0.515065	0.427037
994.217	-35345.1	-9288.69	12.6856	-0.516594	-0.512036	0.36637
994.234	-35345.2	-9288.49	12.6771	-0.449377	-0.508626	0.30572
994.251	-35345.3	-9288.27	12.6702	-0.381187	-0.505211	0.244152
994.268	-35345.4	-9288.1	12.6651	-0.322226	-0.50176	0.19181
994.285	-35345.5	-9287.91	12.6603	-0.282259	-0.498366	0.153326
994.302	-35345.6	-9287.7	12.6547	-0.247233	-0.495327	0.124899
994.319	-35345.7	-9287.54	12.6516	-0.221755	-0.489689	0.1048
994.336	-35345.8	-9287.33	12.6482	-0.20397	-0.484907	0.0919346
994.353	-35345.9	-9287.12	12.6449	-0.190672	-0.479884	0.0819223
994.37	-35346	-9286.96	12.641	-0.180544	-0.472594	0.0749106
994.387	-35346.1	-9286.74	12.6401	-0.172594	-0.466231	0.0702913
994.404	-35346.2	-9286.54	12.6382	-0.165712	-0.458893	0.0669639
994.421	-35346.3	-9286.38	12.6344	-0.160556	-0.454266	0.0663494
994.438	-35346.4	-9286.17	12.6312	-0.160187	-0.451269	0.0664368
994.455	-35346.5	-9285.97	12.6277	-0.157878	-0.447665	0.0665809
994.472	-35346.6	-9285.81	12.6244	-0.154322	-0.444398	0.0655157
994.489	-35346.7	-9285.59	12.6206	-0.150719	-0.440629	0.066557
994.506	-35346.8	-9285.39	12.6201	-0.149866	-0.440109	0.0706111
994.523	-35346.8	-9285.23	12.6176	-0.150036	-0.437599	0.0768427
994.54	-35347	-9285.01	12.6142	-0.14999	-0.434159	0.0834048
994.557	-35347.1	-9284.82	12.6104	-0.150002	-0.430427	0.0902922
994.574	-35347.1	-9284.65	12.6101	-0.149999	-0.429891	0.0968834
994.591	-35347.2	-9284.44	12.6074	-0.15	-0.430029	0.104095
994.608	-35347.3	-9284.25	12.6038	-0.15	-0.429995	0.114945
994.625	-35347.4	-9284.08	12.6002	-0.15	-0.430001	0.130778
994.642	-35347.5	-9283.87	12.5999	-0.15	-0.43	0.150048
994.659	-35347.6	-9283.68	12.6001	-0.15	-0.43	0.170984
994.676	-35347.7	-9283.51	12.5969	-0.15	-0.43	0.187583
994.693	-35347.8	-9283.28	12.5936	-0.15	-0.429998	0.201818
994.71	-35347.9	-9283.11	12.59	-0.15	-0.43	0.214597
994.727	-35348	-9282.94	12.59	-0.15	-0.43	0.22549
994.744	-35348.1	-9282.71	12.5867	-0.15	-0.43	0.234205
994.761	-35348.2	-9282.54	12.5831	-0.15	-0.426447	0.241043
994.778	-35348.3	-9282.37	12.5799	-0.15	-0.423118	0.244102
994.795	-35348.4	-9282.15	12.5799	-0.15	-0.419905	0.24517
994.812	-35348.5	-9281.97	12.5762	-0.15	-0.420104	0.247768
994.829	-35348.6	-9281.8	12.5729	-0.15	-0.419753	0.25499
994.846	-35348.7	-9281.58	12.5699	-0.15	-0.416239	0.268874
994.863	-35348.8	-9281.4	12.5697	-0.15	-0.412619	0.287697
994.88	-35348.9	-9281.22	12.566	-0.150001	-0.409896	0.305887
994.897	-35349	-9281	12.5626	-0.149998	-0.409637	0.32182
994.914	-35349.1	-9280.84	12.5598	-0.15001	-0.405772	0.335029
994.931	-35349.2	-9280.66	12.5595	-0.149964	-0.4026	0.345516
994.948	-35349.3	-9280.43	12.5558	-0.150134	-0.399119	0.355061
994.965	-35349.4	-9280.27	12.5521	-0.149283	-0.395889	0.362339
994.982	-35349.5	-9280.09	12.5499	-0.14567	-0.391433	0.365217
994.999	-35349.6	-9279.87	12.5493	-0.142152	-0.38552	0.364803
995.016	-35349.7	-9279.7	12.5454	-0.139681	-0.381127	0.365269
995.033	-35349.8	-9279.51	12.5419	-0.140085	-0.375182	0.369118
995.05	-35349.9	-9279.3	12.5399	-0.139979	-0.371985	0.378728
995.067	-35350	-9279.14	12.539	-0.140006	-0.369661	0.393149
995.084	-35350.1	-9278.95	12.5353	-0.139998	-0.370086	0.410147
995.101	-35350.2	-9278.74	12.5317	-0.14	-0.369996	0.427835
995.118	-35350.3	-9278.58	12.5296	-0.14	-0.36993	0.443829
995.135	-35350.4	-9278.38	12.5304	-0.14	-0.370284	0.457271
995.152	-35350.5	-9278.17	12.5285	-0.140001	-0.368565	0.473416
995.169	-35350.6	-9278.02	12.5249	-0.139995	-0.364863	0.49336
995.186	-35350.7	-9277.81	12.5212	-0.140019	-0.361407	0.514717
995.203	-35350.8	-9277.61	12.52	-0.139932	-0.359441	0.536533
995.22	-35350.9	-9277.45	12.5183	-0.140276	-0.362094	0.554244
995.237	-35351	-9277.25	12.5147	-0.138284	-0.363512	0.56723
995.254	-35351.1	-9277.05	12.511	-0.134548	-0.3636	0.57806
995.271	-35351.2	-9276.89	12.5097	-0.131091	-0.361118	0.588657
995.288	-35351.3	-9276.68	12.5104	-0.128159	-0.359742	0.600114
995.305	-35351.4	-9276.48	12.5078	-0.122306	-0.360057	0.613525
995.322	-35351.5	-9276.33	12.5043	-0.114946	-0.359984	0.627006
995.339	-35351.6	-9276.11	12.5007	-0.110855	-0.360004	0.639295
995.356	-35351.7	-9275.93	12.4999	-0.107526	-0.359999	0.65027
995.373	-35351.8	-9275.77	12.5	-0.104092	-0.36	0.65857
995.39	-35351.9	-9275.55	12.5003	-0.100816	-0.36	0.664458
995.407	-35352	-9275.37	12.4974	-0.0972651	-0.36	0.668421
995.424	-35352.1	-9275.2	12.4939	-0.0939883	-0.36	0.669801
995.441	-35352.2	-9274.99	12.4904	-0.0903121	-0.36	0.670814
995.458	-35352.3	-9274.81	12.4899	-0.0901032	-0.36	0.671972
995.475	-35352.4	-9274.64	12.49	-0.087088	-0.36	0.673113
995.492	-35352.5	-9274.43	12.49	-0.0838923	-0.360001	0.674021
995.509	-35352.6	-9274.25	12.4901	-0.0771085	-0.359998	0.678285
995.526	-35352.7	-9274.09	12.4869	-0.0703757	-0.360006	0.685747
995.543	-35352.8	-9273.87	12.4836	-0.0637417	-0.359976	0.695498
995.56	-35352.9	-9273.69	12.48	-0.0566667	-0.36	0.704793
995.577	-35353	-9273.53	12.48	-0.05	-0.356667	0.712418
995.594	-35353.1	-9273.31	12.48	-0.0433333	-0.353333	0.715686
995.611	-35353.2	-9273.13	12.48	-0.0325485	-0.3499	0.713098
995.628	-35353.3	-9272.97	12.48	-0.0154238	-0.350027	0.701806
995.645	-35353.4	-9272.75	12.48	0.00803675	-0.349993	0.686349
995.662	-35353.5	-9272.58	12.48	0.0288764	-0.350003	0.669221
995.679	-35353.6	-9272.41	12.48	0.0449751	-0.349999	0.656621
995.696	-35353.7	-9272.19	12.4799	0.0583462	-0.35	0.645815
995.713	-35353.8	-9272.02	12.4804	0.0720436	-0.35	0.635466
995.73	-35353.9	-9271.85	12.4839	0.0817493	-0.35	0.625825
995.747	-35354	-9271.63	12.4874	0.0915307	-0.35	0.617332
995.764	-35354.1	-9271.46	12.4903	0.0977883	-0.35	0.61109
995.781	-35354.2	-9271.29	12.49	0.100246	-0.35	0.608601
995.798	-35354.3	-9271.07	12.4899	0.099738	-0.35	0.607522
995.815	-35354.4	-9270.91	12.4907	0.101196	-0.35	0.604308
995.832	-35354.5	-9270.73	12.4943	0.109777	-0.35	0.596022
995.849	-35354.7	-9270.51	12.4979	0.125771	-0.35	0.580869
995.866	-35354.7	-9270.36	12.5001	0.147492	-0.35	0.562293
995.883	-35354.8	-9270.18	12.5008	0.166184	-0.35	0.548015
995.9	-35355	-9269.96	12.5047	0.182047	-0.349999	0.543535
995.917	-35355	-9269.8	12.508	0.194467	-0.350004	0.551072
995.934	-35355.2	-9269.61	12.5114	0.203926	-0.349984	0.56479
995.951	-35355.3	-9269.4	12.5148	0.214572	-0.35006	0.577868
995.968	-35355.4	-9269.25	12.5182	0.223644	-0.349748	0.585841
995.985	-35355.5	-9269.05	12.5216	0.228737	-0.351295	0.58989
996.002	-35355.6	-9268.84	12.5247	0.229984	-0.355	0.592809
996.019	-35355.7	-9268.69	12.5302	0.231335	-0.358705	0.593692
996.036	-35355.8	-9268.49	12.5354	0.236098	-0.360252	0.589889
996.053	-35355.9	-9268.29	12.5384	0.246923	-0.35994	0.580032
996.07	-35356	-9268.14	12.5421	0.262779	-0.360016	0.563971
996.087	-35356.1	-9267.93	12.545	0.281655	-0.359996	0.547116
996.104	-35356.2	-9267.74	12.5506	0.300925	-0.360001	0.535304
996.121	-35356.3	-9267.57	12.5578	0.315582	-0.36	0.536143
996.138	-35356.4	-9267.37	12.5641	0.328314	-0.36	0.545674
996.155	-35356.5	-9267.18	12.5716	0.344168	-0.36	0.553547
996.172	-35356.6	-9267.02	12.5756	0.36621	-0.36	0.553037
996.189	-35356.7	-9266.82	12.5812	0.389962	-0.36	0.544729
996.206	-35356.8	-9266.62	12.5881	0.411988	-0.36	0.53251
996.223	-35356.9	-9266.46	12.5978	0.429852	-0.36	0.519373
996.24	-35357.1	-9266.25	12.6052	0.443524	-0.36	0.506485
996.257	-35357.2	-9266.07	12.6121	0.457542	-0.36	0.491851
996.274	-35357.3	-9265.9	12.6186	0.470887	-0.36	0.475849
996.291	-35357.4	-9265.69	12.6284	0.486649	-0.36	0.456821
996.308	-35357.5	-9265.51	12.6357	0.507455	-0.359999	0.435915
996.325	-35357.6	-9265.35	12.6456	0.527828	-0.360003	0.417874
996.342	-35357.7	-9265.14	12.6524	0.544822	-0.359989	0.40537
996.359	-35357.8	-9264.95	12.6628	0.559292	-0.360023	0.395886
996.376	-35357.9	-9264.79	12.6696	0.56943	-0.359912	0.389256
996.393	-35358	-9264.57	12.6794	0.579456	-0.363108	0.38273
996.41	-35358.1	-9264.39	12.69	0.586667	-0.366667	0.376906
996.427	-35358.2	-9264.23	12.7	0.59	-0.37	0.372549
996.444	-35358.3	-9264.01	12.71	0.593333	-0.37	0.369281
996.461	-35358.4	-9263.83	12.7206	0.596883	-0.370006	0.365787
996.478	-35358.5	-9263.67	12.7306	0.600137	-0.369998	0.361358
996.495	-35358.7	-9263.46	12.74	0.603333	-0.37	0.354031
996.512	-35358.8	-9263.28	12.7506	0.614207	-0.37	0.340035
996.529	-35358.9	-9263.11	12.7606	0.63099	-0.37	0.323605
996.546	-35359	-9262.89	12.7706	0.647716	-0.37	0.306197
996.563	-35359.1	-9262.72	12.7815	0.665101	-0.370001	0.290073
996.58	-35359.2	-9262.55	12.7949	0.678294	-0.369996	0.275071
996.597	-35359.3	-9262.33	12.8084	0.691124	-0.370016	0.262042
996.614	-35359.4	-9262.15	12.8221	0.697855	-0.369905	0.249908
996.631	-35359.5	-9261.98	12.8317	0.704148	-0.370379	0.242936
996.648	-35359.6	-9261.76	12.8418	0.707223	-0.373972	0.237862
996.665	-35359.7	-9261.59	12.853	0.710836	-0.377622	0.234405
996.682	-35359.8	-9261.41	12.8664	0.714061	-0.380101	0.229743
996.699	-35360	-9261.19	12.8801	0.717627	-0.380528	0.224062
996.716	-35360.1	-9261.03	12.8932	0.7203	-0.384436	0.218764
996.733	-35360.2	-9260.85	12.9035	0.71992	-0.387587	0.21632
996.75	-35360.3	-9260.63	12.9175	0.72002	-0.391103	0.215452
996.767	-35360.4	-9260.46	12.9316	0.719994	-0.394266	0.213766
996.784	-35360.5	-9260.27	12.9438	0.720002	-0.398982	0.209423
996.801	-35360.6	-9260.06	12.9535	0.719999	-0.404694	0.201669
996.818	-35360.7	-9259.9	12.9653	0.720005	-0.409142	0.192235
996.835	-35360.9	-9259.71	12.9788	0.719983	-0.415822	0.181213
996.852	-35361	-9259.49	12.9927	0.720062	-0.424308	0.164118
996.869	-35361.1	-9259.34	13.0053	0.719737	-0.433573	0.137602
996.886	-35361.2	-9259.13	13.0139	0.721684	-0.43965	0.102174
996.903	-35361.3	-9258.93	13.0282	0.734489	-0.446693	0.049407
996.92	-35361.4	-9258.75	13.0437	0.751762	-0.453568	-0.00184806
996.937	-35361.5	-9258.54	13.0524	0.764311	-0.460142	-0.0317434
996.954	-35361.7	-9258.36	13.0629	0.777024	-0.46708	-0.0617623
996.971	-35361.8	-9258.19	13.0772	0.791103	-0.474066	-0.0993835
996.988	-35361.9	-9258.01	13.0916	0.803894	-0.47994	-0.137858
997.005	-35362	-9257.8	13.1051	0.813894	-0.484895	-0.1746
997.022	-35362.1	-9257.59	13.1196	0.820729	-0.490104	-0.210774
997.039	-35362.2	-9257.39	13.1348	0.825283	-0.49518	-0.247843
997.056	-35362.3	-9257.22	13.1491	0.82916	-0.498844	-0.287293
997.073	-35362.4	-9257.04	13.1627	0.832545	-0.502089	-0.329306
997.09	-35362.6	-9256.85	13.1764	0.834765	-0.507102	-0.373138
997.107	-35362.7	-9256.65	13.1902	0.836286	-0.512425	-0.417669
997.124	-35362.8	-9256.44	13.2034	0.838085	-0.514998	-0.461696
997.141	-35362.9	-9256.24	13.2167	0.839748	-0.516197	-0.505089
997.158	-35363	-9256.07	13.2314	0.840319	-0.519116	-0.548176
997.175	-35363.2	-9255.9	13.2472	0.840065	-0.522819	-0.590653
997.192	-35363.3	-9255.71	13.2631	0.839801	-0.524887	-0.63187
997.209	-35363.4	-9255.5	13.2783	0.839945	-0.526405	-0.670965
997.226	-35363.5	-9255.29	13.292	0.840511	-0.529414	-0.707403
997.243	-35363.6	-9255.09	13.3051	0.840181	-0.532972	-0.743017
997.26	-35363.8	-9254.92	13.3187	0.837878	-0.535375	-0.780022
997.277	-35363.9	-9254.74	13.3325	0.836613	-0.536617	-0.818023
997.294	-35364	-9254.54	13.3461	0.839894	-0.537141	-0.855874
997.311	-35364.1	-9254.33	13.36	0.846667	-0.536667	-0.893246
997.328	-35364.2	-9254.13	13.3747	0.855222	-0.535021	-0.92992
997.345	-35364.4	-9253.94	13.39	0.866667	-0.533333	-0.965142
997.362	-35364.5	-9253.77	13.4054	0.881818	-0.532776	-0.998187
997.379	-35364.6	-9253.59	13.4209	0.897533	-0.533398	-1.02898
997.396	-35364.7	-9253.39	13.4365	0.910628	-0.534922	-1.05736
997.413	-35364.8	-9253.18	13.4518	0.921122	-0.536909	-1.08222
997.43	-35365	-9252.97	13.4665	0.92978	-0.538845	-1.10296
997.447	-35365.1	-9252.78	13.4819	0.937571	-0.540089	-1.12072
997.464	-35365.2	-9252.6	13.4989	0.944959	-0.540284	-1.13636
997.481	-35365.3	-9252.42	13.5164	0.950881	-0.539925	-1.14903
997.498	-35365.4	-9252.21	13.5336	0.954666	-0.539677	-1.15819
997.515	-35365.6	-9252	13.5507	0.957212	-0.540241	-1.16478
997.532	-35365.7	-9251.8	13.5676	0.959151	-0.541847	-1.1696
997.549	-35365.8	-9251.61	13.5836	0.960115	-0.543772	-1.17268
997.566	-35365.9	-9251.44	13.5988	0.960093	-0.545497	-1.1741
997.583	-35366	-9251.25	13.615	0.960039	-0.547162	-1.17421
997.6	-35366.2	-9251.04	13.6325	0.960235	-0.548883	-1.17325
997.617	-35366.3	-9250.82	13.6488	0.959627	-0.550602	-1.17133
997.634	-35366.4	-9250.62	13.6635	0.957908	-0.552276	-1.16864
997.651	-35366.6	-9250.44	13.6792	0.956062	-0.553904	-1.16557
997.668	-35366.7	-9250.27	13.6966	0.95445	-0.555577	-1.16263
997.685	-35366.8	-9250.08	13.7133	0.952403	-0.557493	-1.16045
997.702	-35366.9	-9249.87	13.7285	0.950383	-0.559354	-1.15931
997.719	-35367.1	-9249.65	13.7444	0.950313	-0.560258	-1.15898
997.736	-35367.2	-9249.44	13.7613	0.952228	-0.560154	-1.15946
997.753	-35367.3	-9249.26	13.7774	0.954091	-0.559935	-1.16099
997.77	-35367.4	-9249.09	13.7926	0.955601	-0.559969	-1.16333
997.787	-35367.5	-9248.89	13.8088	0.958353	-0.560008	-1.16572
997.804	-35367.7	-9248.68	13.8262	0.962042	-0.559991	-1.16792
997.821	-35367.8	-9248.46	13.8432	0.96464	-0.560042	-1.17022
997.838	-35368	-9248.26	13.8598	0.966066	-0.560064	-1.17244
997.855	-35368.1	-9248.07	13.8768	0.967744	-0.559823	-1.17407
997.872	-35368.2	-9247.9	13.8941	0.96957	-0.559779	-1.1751
997.889	-35368.3	-9247.7	13.9104	0.97031	-0.560851	-1.17585
997.906	-35368.5	-9247.49	13.9257	0.970091	-0.562767	-1.17638
997.923	-35368.6	-9247.28	13.9403	0.969909	-0.564536	-1.17656
997.94	-35368.7	-9247.08	13.9553	0.969972	-0.566143	-1.1765
997.957	-35368.9	-9246.89	13.9718	0.970038	-0.568055	-1.17644
997.974	-35369	-9246.71	13.9892	0.970017	-0.569751	-1.17645
997.991	-35369.1	-9246.51	14.0066	0.969934	-0.570293	-1.17653
998.008	-35369.2	-9246.3	14.0237	0.969964	-0.570049	-1.1765
998.025	-35369.4	-9246.08	14.0407	0.970245	-0.569914	-1.17617
998.042	-35369.5	-9245.88	14.0572	0.970133	-0.569985	-1.17552
998.059	-35369.6	-9245.7	14.0726	0.968847	-0.570038	-1.17462
998.076	-35369.8	-9245.52	14.0881	0.966892	-0.570009	-1.17338
998.093	-35369.9	-9245.32	14.1049	0.965137	-0.569928	-1.17172
998.11	-35370	-9245.09	14.1223	0.963442	-0.569987	-1.17002
998.127	-35370.2	-9244.88	14.1391	0.961514	-0.570267	-1.16874
998.144	-35370.3	-9244.68	14.1557	0.96005	-0.570049	-1.1678
998.161	-35370.4	-9244.5	14.1729	0.959759	-0.568647	-1.16707
998.178	-35370.6	-9244.32	14.19	0.96	-0.566667	-1.16667
998.195	-35370.7	-9244.12	14.2059	0.959994	-0.564886	-1.16666
998.212	-35370.8	-9243.9	14.2209	0.960011	-0.563235	-1.16666
998.229	-35371	-9243.68	14.2355	0.96027	-0.56153	-1.16626
998.246	-35371.1	-9243.48	14.251	0.959946	-0.559911	-1.16553
998.263	-35371.2	-9243.3	14.2679	0.958414	-0.558398	-1.16456
998.28	-35371.4	-9243.12	14.2854	0.956447	-0.556379	-1.16322
998.297	-35371.5	-9242.9	14.3026	0.95475	-0.553309	-1.1615
998.314	-35371.7	-9242.68	14.3197	0.952999	-0.549206	-1.15987
998.331	-35371.8	-9242.47	14.3365	0.951092	-0.544297	-1.15869
998.348	-35371.9	-9242.28	14.3528	0.949879	-0.53908	-1.15781
998.365	-35372.1	-9242.1	14.3683	0.949806	-0.533924	-1.15714
998.382	-35372.2	-9241.9	14.3836	0.950025	-0.528789	-1.15683
998.399	-35372.3	-9241.69	14.3992	0.949977	-0.523629	-1.15688
998.416	-35372.5	-9241.46	14.4144	0.950069	-0.518497	-1.1568
998.433	-35372.6	-9241.25	14.4291	0.950284	-0.51346	-1.15631
998.45	-35372.8	-9241.06	14.4448	0.949682	-0.508585	-1.15552
998.467	-35372.9	-9240.88	14.462	0.947952	-0.503625	-1.15448
998.484	-35373	-9240.69	14.4795	0.946024	-0.497797	-1.15303
998.501	-35373.2	-9240.47	14.4967	0.944356	-0.49091	-1.15129
998.518	-35373.3	-9240.25	14.5137	0.942549	-0.483723	-1.14974
998.535	-35373.5	-9240.04	14.5304	0.940728	-0.476931	-1.14864
998.552	-35373.6	-9239.84	14.5465	0.939748	-0.471044	-1.14786
998.569	-35373.7	-9239.66	14.5619	0.939797	-0.46597	-1.1473
998.586	-35373.8	-9239.46	14.5773	0.940168	-0.460908	-1.14686
998.603	-35374	-9239.25	14.5928	0.940225	-0.455687	-1.14634
998.62	-35374.2	-9239.02	14.608	0.939484	-0.450825	-1.1454
998.637	-35374.3	-9238.81	14.623	0.937775	-0.445962	-1.14377
998.654	-35374.4	-9238.62	14.6379	0.935202	-0.439961	-1.14124
998.671	-35374.6	-9238.44	14.6533	0.931731	-0.432913	-1.13781
998.688	-35374.7	-9238.24	14.6701	0.927214	-0.426004	-1.13364
998.705	-35374.9	-9238.01	14.6875	0.921931	-0.419219	-1.12907
998.722	-35375	-9237.79	14.7034	0.916506	-0.411622	-1.12451
998.739	-35375.2	-9237.58	14.7181	0.911537	-0.403122	-1.11961
998.756	-35375.3	-9237.39	14.7334	0.907415	-0.394235	-1.11358
998.773	-35375.4	-9237.21	14.749	0.902231	-0.38567	-1.10602
998.79	-35375.6	-9237	14.7632	0.892879	-0.378168	-1.0968
998.807	-35375.7	-9236.77	14.7767	0.879938	-0.371522	-1.08571
998.824	-35375.9	-9236.55	14.7911	0.865843	-0.365014	-1.07247
998.841	-35376	-9236.35	14.8063	0.850568	-0.358296	-1.05722
998.858	-35376.1	-9236.16	14.822	0.83303	-0.351276	-1.04028
998.875	-35376.3	-9235.97	14.8374	0.813559	-0.344456	-1.02189
998.892	-35376.4	-9235.76	14.8519	0.793139	-0.338558	-1.0023
998.909	-35376.6	-9235.54	14.8652	0.772431	-0.333814	-0.981768
998.926	-35376.7	-9235.31	14.8772	0.751672	-0.330164	-0.960506
998.943	-35376.9	-9235.1	14.8886	0.729466	-0.327035	-0.938397
998.96	-35377	-9234.91	14.9004	0.70439	-0.323766	-0.915176
998.977	-35377.1	-9234.72	14.9126	0.678182	-0.320216	-0.890405
998.994	-35377.3	-9234.51	14.9249	0.652889	-0.316533	-0.863735
999.011	-35377.4	-9234.29	14.9367	0.626667	-0.313333	-0.835512
999.028	-35377.6	-9234.07	14.9471	0.597001	-0.311198	-0.805889
999.045	-35377.8	-9233.86	14.9567	0.563333	-0.31	-0.77342
999.062	-35377.9	-9233.67	14.9657	0.525644	-0.309545	-0.736807
999.079	-35378	-9233.48	14.9738	0.484123	-0.310063	-0.696937
999.096	-35378.2	-9233.26	14.9808	0.439591	-0.311645	-0.655174
999.113	-35378.3	-9233.03	14.9875	0.394823	-0.313543	-0.612637
999.13	-35378.5	-9232.81	14.9943	0.351654	-0.315173	-0.570128
999.147	-35378.6	-9232.61	15.0007	0.308106	-0.31689	-0.527687
999.164	-35378.8	-9232.43	15.0062	0.262986	-0.318845	-0.485378
999.181	-35378.9	-9232.23	15.0107	0.219191	-0.320132	-0.443696
999.198	-35379.1	-9232.02	15.0144	0.178964	-0.320228	-0.403261
999.215	-35379.2	-9231.79	15.0173	0.141284	-0.319955	-0.364804
999.232	-35379.4	-9231.57	15.0192	0.104711	-0.319938	-0.328283
999.249	-35379.5	-9231.36	15.0201	0.0679258	-0.320012	-0.292068
999.266	-35379.6	-9231.17	15.0201	0.0302256	-0.320015	-0.255365
999.283	-35379.8	-9230.97	15.02	-0.00786472	-0.319996	-0.21946
999.3	-35380	-9230.75	15.0202	-0.0448021	-0.319997	-0.185729
999.317	-35380.1	-9230.52	15.0196	-0.0775767	-0.320001	-0.155256
999.334	-35380.3	-9230.3	15.0179	-0.104795	-0.32	-0.128594
999.351	-35380.4	-9230.1	15.0161	-0.127651	-0.320001	-0.105554
999.368	-35380.5	-9229.92	15.0146	-0.146966	-0.320004	-0.0856799
999.385	-35380.7	-9229.72	15.0122	-0.162747	-0.319993	-0.0682249
999.402	-35380.8	-9229.5	15.0086	-0.176201	-0.319984	-0.0528986
999.419	-35381	-9229.27	15.005	-0.190019	-0.320031	-0.0399918
999.436	-35381.2	-9229.06	15.0017	-0.203884	-0.320062	-0.0291839
999.453	-35381.3	-9228.86	14.9984	-0.214248	-0.319883	-0.019492
999.47	-35381.4	-9228.68	14.995	-0.220726	-0.319785	-0.0109364
999.487	-35381.6	-9228.48	14.9915	-0.226388	-0.320558	-0.00459601
999.504	-35381.7	-9228.25	14.988	-0.231717	-0.322377	-0.000348929
999.521	-35381.9	-9228.03	14.9849	-0.234791	-0.324861	0.00302403
999.538	-35382.1	-9227.82	14.9816	-0.236083	-0.328211	0.00574499
999.555	-35382.2	-9227.63	14.9773	-0.237871	-0.333012	0.00725269
999.572	-35382.3	-9227.44	14.972	-0.239773	-0.338366	0.00763938
999.589	-35382.5	-9227.24	14.9664	-0.239472	-0.342385	0.00749047
999.606	-35382.6	-9227.02	14.9613	-0.237327	-0.345574	0.00685935
999.623	-35382.8	-9226.79	14.9574	-0.235374	-0.349878	0.00548977
999.64	-35382.9	-9226.58	14.9543	-0.233832	-0.355139	0.00374613
999.657	-35383.1	-9226.39	14.9509	-0.231969	-0.360129	0.00230276
999.674	-35383.2	-9226.21	14.9474	-0.230254	-0.365279	0.00128695
999.691	-35383.4	-9226	14.9443	-0.229702	-0.371764	0.00052897
999.708	-35383.5	-9225.78	14.9408	-0.229951	-0.378824	4.76518e-05
999.725	-35383.7	-9225.56	14.9359	-0.230083	-0.385118	-7.83146e-05
999.742	-35383.8	-9225.34	14.9308	-0.230013	-0.391907	-1.18075e-05
999.759	-35384	-9225.16	14.9269	-0.229979	-0.401144	1.58515e-05
999.776	-35384.1	-9224.97	14.9237	-0.229998	-0.412034	4.23656e-07
999.793	-35384.3	-9224.77	14.9203	-0.230006	-0.422812	1.22462e-05
999.81	-35384.4	-9224.54	14.9169	-0.23	-0.432779	3.11904e-06
999.827	-35384.6	-9224.32	14.9138	-0.229998	-0.441679	-6.86633e-05
999.844	-35384.7	-9224.12	14.9103	-0.23	-0.449565	-1.28057e-05
999.861	-35384.9	-9223.94	14.9052	-0.23	-0.456633	0.000381101
999.878	-35385	-9223.75	14.9	-0.23	-0.463333	0.00108932
999.895	-35385.2	-9223.54	14.8962	-0.23	-0.470109	0.00205352
999.912	-35385.3	-9223.32	14.8931	-0.23	-0.477083	0.00335605
999.929	-35385.5	-9223.1	14.8898	-0.23	-0.484098	0.00500244
999.946	-35385.6	-9222.9	14.8865	-0.23	-0.490327	0.00662249
999.963	-35385.8	-9222.72	14.8834	-0.23	-0.495368	0.00787923
999.98	-35385.9	-9222.53	14.8795	-0.23	-0.500704	0.00881114
999.997	-35386.1	-9222.31	14.8742	-0.23	-0.507447	0.00948689
1000.01	-35386.2	-9222.09	14.8692	-0.23	-0.514552	0.00983861
1000.03	-35386.4	-9221.88	14.8658	-0.23	-0.521178	0.00986728
1000.05	-35386.5	-9221.68	14.8628	-0.23	-0.52789	0.0097948
1000.07	-35386.7	-9221.49	14.8593	-0.23	-0.534949	0.0097882
1000.08	-35386.8	-9221.3	14.8559	-0.23	-0.54141	0.009807
1000.1	-35387	-9221.09	14.8526	-0.23	-0.546697	0.00980787
1000.12	-35387.1	-9220.88	14.8487	-0.23	-0.551337	0.00980292
1000.13	-35387.3	-9220.66	14.8438	-0.23	-0.556084	0.00980283
1000.15	-35387.4	-9220.47	14.8384	-0.23	-0.561852	0.00980421
1000.17	-35387.6	-9220.29	14.833	-0.23	-0.568785	0.00980429
1000.18	-35387.7	-9220.1	14.8286	-0.23	-0.575698	0.0098037
1000.2	-35387.9	-9219.88	14.8252	-0.23	-0.582348	0.00980346
1000.22	-35388	-9219.66	14.822	-0.23	-0.590028	0.00980458
1000.24	-35388.2	-9219.45	14.8186	-0.23	-0.598637	0.00980546
1000.25	-35388.3	-9219.26	14.8154	-0.23	-0.606222	0.00980154
1000.27	-35388.5	-9219.08	14.8122	-0.23	-0.612762	0.00979861
1000.29	-35388.6	-9218.89	14.8077	-0.23	-0.620712	0.00981412
1000.3	-35388.8	-9218.67	14.8023	-0.23	-0.629726	0.00982274
1000.32	-35389	-9218.46	14.7979	-0.23	-0.636433	0.00976052
1000.34	-35389.1	-9218.25	14.7948	-0.23	-0.640962	0.00973165
1000.35	-35389.3	-9218.06	14.7916	-0.23	-0.646671	0.009988
1000.37	-35389.4	-9217.89	14.7881	-0.23	-0.653874	0.0105821
1000.39	-35389.5	-9217.69	14.7848	-0.23	-0.660088	0.0113921
1000.4	-35389.7	-9217.48	14.7814	-0.23	-0.664982	0.0125328
1000.42	-35389.9	-9217.26	14.7769	-0.23	-0.66992	0.0142835
1000.44	-35390	-9217.06	14.7717	-0.23	-0.674994	0.0165614
1000.46	-35390.2	-9216.87	14.7675	-0.23	-0.679418	0.0190675
1000.47	-35390.3	-9216.69	14.7643	-0.23	-0.682658	0.0219155
1000.49	-35390.5	-9216.49	14.7609	-0.23	-0.684495	0.0254522
1000.51	-35390.6	-9216.28	14.7574	-0.23	-0.686106	0.0295173
1000.52	-35390.8	-9216.07	14.7544	-0.23	-0.689156	0.033711
1000.54	-35391	-9215.86	14.751	-0.23	-0.69268	0.0381144
1000.56	-35391.1	-9215.68	14.7461	-0.23	-0.694753	0.0429904
1000.58	-35391.2	-9215.5	14.7408	-0.23	-0.69628	0.0481218
1000.59	-35391.4	-9215.3	14.7368	-0.23	-0.699201	0.0531341
1000.61	-35391.6	-9215.09	14.7337	-0.23	-0.70292	0.0582043
1000.63	-35391.7	-9214.88	14.7304	-0.23	-0.706129	0.0637258
1000.64	-35391.9	-9214.68	14.727	-0.23	-0.709523	0.0700048
1000.66	-35392	-9214.5	14.724	-0.23	-0.71422	0.0772758
1000.68	-35392.2	-9214.32	14.7203	-0.23	-0.719679	0.0855412
1000.69	-35392.3	-9214.12	14.7151	-0.23	-0.724957	0.0945787
1000.71	-35392.5	-9213.91	14.71	-0.23	-0.73	0.103486
1000.73	-35392.7	-9213.7	14.7063	-0.23	-0.734992	0.111438
1000.75	-35392.8	-9213.5	14.7033	-0.23	-0.74	0.118736
1000.76	-35393	-9213.33	14.6999	-0.23	-0.745073	0.126066
1000.78	-35393.1	-9213.15	14.6965	-0.23	-0.750315	0.134539
1000.8	-35393.3	-9212.95	14.6932	-0.23	-0.755673	0.145385
1000.81	-35393.4	-9212.74	14.6895	-0.23	-0.760519	0.159891
1000.83	-35393.6	-9212.53	14.6848	-0.23	-0.764287	0.179137
1000.85	-35393.7	-9212.34	14.6793	-0.23	-0.766919	0.203595
1000.86	-35393.9	-9212.16	14.6739	-0.23	-0.768657	0.233163
1000.88	-35394	-9211.98	14.6693	-0.23	-0.77033	0.266409
1000.9	-35394.2	-9211.77	14.6658	-0.23	-0.772286	0.301434
1000.91	-35394.4	-9211.56	14.6626	-0.23	-0.773485	0.335775
1000.93	-35394.5	-9211.36	14.6592	-0.23	-0.77347	0.367852
1000.95	-35394.7	-9211.17	14.6559	-0.23	-0.773367	0.398026
1000.97	-35394.8	-9211	14.6528	-0.23	-0.773628	0.426569
1000.98	-35395	-9210.81	14.6486	-0.23	-0.772959	0.453105
1001	-35395.1	-9210.61	14.6432	-0.23	-0.77106	0.477511
1001.02	-35395.3	-9210.41	14.6385	-0.23	-0.769689	0.500232
1001.03	-35395.5	-9210.2	14.6353	-0.23	-0.769674	0.521635
1001.05	-35395.6	-9210.02	14.6322	-0.23	-0.770177	0.541874
1001.07	-35395.8	-9209.84	14.6287	-0.23	-0.770342	0.560708
1001.09	-35395.9	-9209.66	14.6254	-0.23	-0.769494	0.57733
1001.1	-35396.1	-9209.46	14.6221	-0.23	-0.767688	0.591043
1001.12	-35396.3	-9209.25	14.6178	-0.23	-0.765853	0.60136
1001.14	-35396.4	-9209.05	14.6125	-0.23	-0.764254	0.608421
1001.15	-35396.6	-9208.87	14.6081	-0.23	-0.762414	0.613016
1001.17	-35396.7	-9208.7	14.6048	-0.23	-0.76057	0.615774
1001.19	-35396.9	-9208.52	14.6015	-0.23	-0.759728	0.617122
1001.2	-35397	-9208.31	14.598	-0.23	-0.759878	0.617577
1001.22	-35397.2	-9208.1	14.5949	-0.23	-0.760078	0.617722
1001.24	-35397.4	-9207.9	14.5917	-0.23	-0.760033	0.617726
1001.26	-35397.5	-9207.73	14.5871	-0.23	-0.75998	0.617429
1001.27	-35397.7	-9207.56	14.5817	-0.23	-0.759993	0.616824
1001.29	-35397.8	-9207.38	14.5774	-0.23	-0.760006	0.616046
1001.31	-35398	-9207.17	14.5742	-0.23	-0.760002	0.6155
1001.32	-35398.2	-9206.97	14.571	-0.23	-0.759999	0.615789
1001.34	-35398.3	-9206.77	14.5676	-0.23	-0.76	0.61772
1001.36	-35398.5	-9206.6	14.5645	-0.23	-0.76	0.62218
1001.37	-35398.6	-9206.42	14.561	-0.23	-0.76	0.629609
1001.39	-35398.8	-9206.24	14.5561	-0.23	-0.760001	0.640054
1001.41	-35399	-9206.04	14.5508	-0.23	-0.760001	0.652425
1001.42	-35399.1	-9205.83	14.5469	-0.23	-0.759996	0.665187
1001.44	-35399.3	-9205.64	14.5439	-0.23	-0.759998	0.677611
1001.46	-35399.4	-9205.47	14.5405	-0.23	-0.760014	0.68926
1001.48	-35399.6	-9205.3	14.5371	-0.23	-0.760005	0.699386
1001.49	-35399.8	-9205.11	14.5339	-0.23	-0.759946	0.707278
1001.51	-35399.9	-9204.9	14.5303	-0.23	-0.75999	0.713207
1001.53	-35400.1	-9204.7	14.5253	-0.23	-0.760215	0.717712
1001.54	-35400.3	-9204.52	14.5203	-0.23	-0.760039	0.720978
1001.56	-35400.4	-9204.35	14.5165	-0.23	-0.758831	0.723115
1001.58	-35400.6	-9204.18	14.5133	-0.23	-0.756667	0.724401
1001.6	-35400.7	-9203.99	14.5099	-0.23	-0.753723	0.725136
1001.61	-35400.9	-9203.79	14.5065	-0.23	-0.749729	0.725505
1001.63	-35401.1	-9203.59	14.5035	-0.23	-0.744666	0.725623
1001.65	-35401.2	-9203.41	14.4997	-0.23	-0.73974	0.725473
1001.66	-35401.4	-9203.24	14.4945	-0.23	-0.735985	0.725025
1001.68	-35401.5	-9203.07	14.4895	-0.23	-0.732999	0.724303
1001.7	-35401.7	-9202.88	14.4859	-0.23	-0.729973	0.723307
1001.71	-35401.9	-9202.67	14.4828	-0.23	-0.725795	0.721953
1001.73	-35402.1	-9202.48	14.4794	-0.230002	-0.719693	0.720285
1001.75	-35402.2	-9202.3	14.4761	-0.229999	-0.71183	0.7187
1001.77	-35402.4	-9202.13	14.473	-0.229994	-0.702231	0.717492
1001.78	-35402.5	-9201.96	14.4689	-0.230005	-0.690275	0.716581
1001.8	-35402.7	-9201.76	14.4635	-0.230021	-0.676331	0.715923
1001.82	-35402.9	-9201.56	14.4588	-0.229978	-0.662941	0.715657
1001.83	-35403	-9201.37	14.4555	-0.229919	-0.65131	0.71571
1001.85	-35403.2	-9201.2	14.4524	-0.230084	-0.6399	0.715614
1001.87	-35403.3	-9201.03	14.4489	-0.230289	-0.627831	0.715095
1001.88	-35403.5	-9200.85	14.4455	-0.229598	-0.615811	0.71429
1001.9	-35403.7	-9200.66	14.4423	-0.22782	-0.603957	0.713232
1001.92	-35403.8	-9200.46	14.4381	-0.225944	-0.591304	0.711748
1001.94	-35404	-9200.27	14.4328	-0.224346	-0.57782	0.710021
1001.95	-35404.2	-9200.1	14.4283	-0.222533	-0.564739	0.708678
1001.97	-35404.3	-9199.94	14.425	-0.220661	-0.552695	0.707676
1001.99	-35404.5	-9199.76	14.4217	-0.219741	-0.541478	0.706103
1002	-35404.6	-9199.56	14.4182	-0.219859	-0.531129	0.703326
1002.02	-35404.8	-9199.37	14.4151	-0.220075	-0.521995	0.699055
1002.04	-35405	-9199.18	14.4119	-0.220038	-0.513789	0.69258
1002.05	-35405.1	-9199.01	14.4074	-0.21998	-0.505651	0.682832
1002.07	-35405.3	-9198.85	14.402	-0.219991	-0.497053	0.669657
1002.09	-35405.5	-9198.67	14.3976	-0.220005	-0.487879	0.653771
1002.11	-35405.6	-9198.47	14.3944	-0.220002	-0.47922	0.636096
1002.12	-35405.8	-9198.27	14.3912	-0.219998	-0.472912	0.617625
1002.14	-35406	-9198.09	14.3878	-0.219999	-0.468317	0.598495
1002.16	-35406.1	-9197.92	14.3847	-0.22	-0.463282	0.578319
1002.17	-35406.3	-9197.76	14.3813	-0.22	-0.458003	0.557388
1002.19	-35406.4	-9197.58	14.3764	-0.22	-0.454071	0.53642
1002.21	-35406.6	-9197.39	14.3711	-0.22	-0.450859	0.515719
1002.22	-35406.8	-9197.19	14.3671	-0.220001	-0.446638	0.495336
1002.24	-35407	-9197.01	14.364	-0.220001	-0.441328	0.475268
1002.26	-35407.1	-9196.84	14.3608	-0.219995	-0.435696	0.455481
1002.28	-35407.3	-9196.68	14.3573	-0.219997	-0.430727	0.435902
1002.29	-35407.4	-9196.5	14.3538	-0.220018	-0.4272	0.416494
1002.31	-35407.6	-9196.3	14.3504	-0.220007	-0.423821	0.397592
1002.33	-35407.8	-9196.11	14.3471	-0.219927	-0.418941	0.379521
1002.34	-35408	-9195.93	14.3437	-0.219973	-0.41384	0.361619
1002.36	-35408.1	-9195.76	14.3402	-0.22027	-0.410288	0.343116
1002.38	-35408.3	-9195.6	14.3369	-0.220052	-0.406913	0.324597
1002.39	-35408.4	-9195.42	14.3337	-0.21857	-0.401905	0.307021
1002.41	-35408.6	-9195.23	14.33	-0.216667	-0.396667	0.29085
1002.43	-35408.8	-9195.04	14.325	-0.215219	-0.392941	0.276214
1002.45	-35408.9	-9194.86	14.32	-0.213333	-0.39	0.262527
1002.46	-35409.1	-9194.7	14.3163	-0.210119	-0.386753	0.248955
1002.48	-35409.2	-9194.53	14.3131	-0.206463	-0.383111	0.234389
1002.5	-35409.4	-9194.34	14.3098	-0.203202	-0.379386	0.217877
1002.51	-35409.6	-9194.15	14.3063	-0.199504	-0.376379	0.199217
1002.53	-35409.8	-9193.96	14.3029	-0.194676	-0.374558	0.178527
1002.55	-35409.9	-9193.79	14.2996	-0.189382	-0.373159	0.156382
1002.56	-35410.1	-9193.63	14.2963	-0.184243	-0.371492	0.133642
1002.58	-35410.2	-9193.47	14.2927	-0.179071	-0.369682	0.111728
1002.6	-35410.4	-9193.28	14.2889	-0.17379	-0.367931	0.0918748
1002.62	-35410.6	-9193.08	14.2862	-0.16892	-0.366292	0.0746286
1002.63	-35410.8	-9192.89	14.2848	-0.164328	-0.364694	0.0597617
1002.65	-35410.9	-9192.72	14.2827	-0.15839	-0.36287	0.04569
1002.67	-35411.1	-9192.57	14.2791	-0.150146	-0.360935	0.0312143
1002.68	-35411.2	-9192.4	14.2759	-0.140346	-0.359808	0.0162487
1002.7	-35411.4	-9192.21	14.2742	-0.129941	-0.359808	0.00102302
1002.72	-35411.6	-9192.01	14.2728	-0.119883	-0.360059	-0.0139243
1002.73	-35411.8	-9191.83	14.2712	-0.111144	-0.36005	-0.0282065
1002.75	-35411.9	-9191.66	14.2694	-0.104702	-0.359987	-0.0417176
1002.77	-35412.1	-9191.51	14.2677	-0.0999155	-0.359994	-0.0549635
1002.79	-35412.2	-9191.34	14.266	-0.0937821	-0.359994	-0.0693108
1002.8	-35412.4	-9191.15	14.2643	-0.0838999	-0.359979	-0.0859025
1002.82	-35412.6	-9190.96	14.2624	-0.0688697	-0.360046	-0.105522
1002.84	-35412.8	-9190.77	14.2607	-0.0475254	-0.360093	-0.129185
1002.85	-35412.9	-9190.6	14.2597	-0.0189587	-0.359824	-0.158127
1002.87	-35413.1	-9190.45	14.2597	0.0157646	-0.359675	-0.192037
1002.89	-35413.2	-9190.28	14.2606	0.0534835	-0.360811	-0.228923
1002.9	-35413.4	-9190.09	14.2623	0.0914697	-0.362761	-0.266752
1002.92	-35413.6	-9189.9	14.2651	0.12756	-0.363634	-0.303605
1002.94	-35413.8	-9189.72	14.2685	0.160648	-0.363402	-0.33883
1002.96	-35413.9	-9189.56	14.272	0.190498	-0.363459	-0.372742
1002.97	-35414.1	-9189.4	14.2754	0.21758	-0.363571	-0.405154
1002.99	-35414.2	-9189.22	14.279	0.242854	-0.362341	-0.435499
1003.01	-35414.4	-9189.03	14.2824	0.266639	-0.360407	-0.463731
1003.02	-35414.6	-9188.84	14.2853	0.288888	-0.359619	-0.490145
1003.04	-35414.8	-9188.66	14.2886	0.310337	-0.359894	-0.514848
1003.06	-35414.9	-9188.5	14.2943	0.331947	-0.360102	-0.537799
1003.07	-35415.1	-9188.34	14.3016	0.352341	-0.360025	-0.558641
1003.09	-35415.2	-9188.16	14.3088	0.369025	-0.359958	-0.57681
1003.11	-35415.4	-9187.97	14.3155	0.381523	-0.359986	-0.591515
1003.12	-35415.6	-9187.79	14.3221	0.390353	-0.360072	-0.602049
1003.14	-35415.8	-9187.61	14.3288	0.395975	-0.360037	-0.609059
1003.16	-35415.9	-9187.45	14.3356	0.398879	-0.359758	-0.613666
1003.18	-35416.1	-9187.29	14.3425	0.399947	-0.359908	-0.616357
1003.19	-35416.3	-9187.11	14.3494	0.400145	-0.361255	-0.617434
1003.21	-35416.4	-9186.91	14.3563	0.40001	-0.363221	-0.617643
1003.23	-35416.6	-9186.72	14.3629	0.399891	-0.364953	-0.617726
1003.24	-35416.8	-9186.55	14.3696	0.399985	-0.366567	-0.617661
1003.26	-35416.9	-9186.39	14.3764	0.400281	-0.368347	-0.617251
1003.28	-35417.1	-9186.23	14.3833	0.4	-0.37	-0.616558
1003.3	-35417.3	-9186.05	14.3903	0.398493	-0.371367	-0.615796
1003.31	-35417.5	-9185.86	14.3971	0.396562	-0.373505	-0.615472
1003.33	-35417.6	-9185.67	14.4037	0.395474	-0.377533	-0.616235
1003.35	-35417.8	-9185.5	14.4104	0.396846	-0.383763	-0.618968
1003.36	-35418	-9185.34	14.4173	0.402039	-0.392019	-0.624453
1003.38	-35418.1	-9185.18	14.4241	0.411301	-0.401056	-0.632974
1003.4	-35418.3	-9184.99	14.4308	0.424258	-0.409774	-0.644286
1003.41	-35418.5	-9184.8	14.438	0.439431	-0.418118	-0.656943
1003.43	-35418.7	-9184.61	14.4462	0.455018	-0.426323	-0.669631
1003.45	-35418.8	-9184.44	14.4549	0.468899	-0.434898	-0.681841
1003.47	-35419	-9184.28	14.4634	0.479807	-0.444548	-0.693053
1003.48	-35419.1	-9184.12	14.472	0.488607	-0.456363	-0.702434
1003.5	-35419.3	-9183.93	14.4807	0.49594	-0.470274	-0.709562
1003.52	-35419.5	-9183.74	14.4891	0.50137	-0.483771	-0.714945
1003.53	-35419.7	-9183.56	14.4974	0.504871	-0.495502	-0.719008
1003.55	-35419.9	-9183.39	14.5058	0.507341	-0.50661	-0.721844
1003.57	-35420	-9183.24	14.5144	0.509253	-0.517355	-0.72363
1003.58	-35420.2	-9183.07	14.5231	0.510195	-0.526084	-0.724737
1003.6	-35420.4	-9182.88	14.5316	0.510172	-0.532726	-0.725369
1003.62	-35420.6	-9182.68	14.5402	0.509911	-0.53977	-0.725453
1003.63	-35420.7	-9182.5	14.5485	0.509881	-0.548197	-0.724954
1003.65	-35420.9	-9182.33	14.5567	0.510137	-0.556851	-0.723903
1003.67	-35421.1	-9182.18	14.5651	0.510282	-0.565333	-0.722271
1003.69	-35421.2	-9182.01	14.5748	0.509425	-0.574323	-0.719953
1003.7	-35421.4	-9181.82	14.5853	0.507582	-0.583168	-0.717096
1003.72	-35421.6	-9181.63	14.5948	0.505751	-0.589816	-0.714123
1003.74	-35421.8	-9181.45	14.6029	0.504155	-0.594482	-0.711378
1003.75	-35422	-9181.29	14.6111	0.502297	-0.59944	-0.709115
1003.77	-35422.1	-9181.13	14.6197	0.500484	-0.604799	-0.707467
1003.79	-35422.3	-9180.96	14.6285	0.499718	-0.60875	-0.706447
1003.81	-35422.5	-9180.77	14.637	0.499897	-0.611916	-0.70596
1003.82	-35422.7	-9180.58	14.6454	0.500079	-0.616645	-0.705828
1003.84	-35422.8	-9180.39	14.6537	0.500027	-0.621943	-0.705864
1003.86	-35423	-9180.23	14.6622	0.499982	-0.624818	-0.705894
1003.87	-35423.2	-9180.07	14.6708	0.499997	-0.626095	-0.705883
1003.89	-35423.3	-9179.89	14.6794	0.499994	-0.628865	-0.705891
1003.91	-35423.5	-9179.7	14.688	0.499992	-0.632601	-0.705892
1003.92	-35423.7	-9179.52	14.6964	0.500046	-0.634971	-0.705831
1003.94	-35423.9	-9179.34	14.7047	0.500034	-0.636318	-0.705844
1003.96	-35424.1	-9179.18	14.7132	0.499826	-0.638083	-0.706075
1003.98	-35424.2	-9179.02	14.7218	0.499899	-0.639806	-0.705994
1003.99	-35424.4	-9178.84	14.7305	0.50069	-0.640313	-0.704789
1004.01	-35424.6	-9178.65	14.739	0.500266	-0.640033	-0.701977
[truncated: 50 more rows]
