# Supplementary material for: Extraction of driving behavior primitives considering driver expectation and vehicle dynamics
Source: PLoS One. 2025 Dec 31;20(12):e0340123. doi: 10.1371/journal.pone.0340123 (PMC12755792; doi:10.1371/journal.pone.0340123)
Supplement: S2 File — The dataset utilized in this study is organized into two main folders, categorizing driving scenarios into straight driving and turning maneuvers. These folders contain the raw, unprocessed behavioral data. For a detailed description of the variables and format within the.xlsx files, please refer to the accompanying readme.txt file. (ZIP) [file pone.0340123.s002.zip › DataSetForPimitiveExaction-2/turning/g11_w_12.xlsx]

## Sheet: Sheet1
1006.44	-35450.9	-9154.43	14.4742	-0.219802	-0.371582	0.000852811
1006.46	-35451.1	-9154.27	14.471	-0.220946	-0.400442	0.00173404
1006.47	-35451.3	-9154.13	14.4675	-0.222877	-0.429751	0.00292437
1006.49	-35451.5	-9153.96	14.4643	-0.22467	-0.459099	0.00454241
1006.51	-35451.7	-9153.78	14.4607	-0.226346	-0.488229	0.00626278
1006.53	-35451.9	-9153.61	14.4559	-0.228259	-0.517195	0.00760838
1006.54	-35452	-9153.45	14.4508	-0.229831	-0.547635	0.00857046
1006.56	-35452.2	-9153.3	14.4469	-0.230272	-0.581285	0.00930743
1006.58	-35452.4	-9153.15	14.4437	-0.230029	-0.616017	0.0097731
1006.59	-35452.6	-9152.99	14.4403	-0.229928	-0.648555	0.00988125
1006.61	-35452.8	-9152.81	14.4369	-0.229996	-0.678327	0.00980811
1006.63	-35453	-9152.63	14.4338	-0.23002	-0.705801	0.00977821
1006.64	-35453.1	-9152.47	14.4303	-0.230001	-0.731827	0.00980199
1006.66	-35453.3	-9152.32	14.4252	-0.229995	-0.757363	0.00982686
1006.68	-35453.5	-9152.18	14.42	-0.23	-0.783333	0.00980392
1006.7	-35453.7	-9152.02	14.4162	-0.230001	-0.809958	0.00973462
1006.71	-35453.9	-9151.84	14.4131	-0.23	-0.834676	0.00981743
1006.73	-35454.1	-9151.67	14.4098	-0.23	-0.855467	0.0102336
1006.75	-35454.3	-9151.51	14.4065	-0.23	-0.874454	0.0109414
1006.76	-35454.4	-9151.37	14.4034	-0.23	-0.893687	0.0119038
1006.78	-35454.6	-9151.22	14.3995	-0.23	-0.91206	0.0132568
1006.8	-35454.8	-9151.04	14.3942	-0.23	-0.928906	0.0149906
1006.81	-35455	-9150.87	14.3892	-0.23	-0.946661	0.0165847
1006.83	-35455.2	-9150.73	14.3858	-0.23	-0.966726	0.0177093
1006.85	-35455.3	-9150.59	14.3828	-0.23	-0.986735	0.0187033
1006.87	-35455.5	-9150.42	14.3793	-0.23	-1.00532	0.0198314
1006.88	-35455.7	-9150.25	14.3759	-0.23	-1.02481	0.0209492
1006.9	-35455.9	-9150.09	14.3727	-0.23	-1.04594	0.0220116
1006.92	-35456.1	-9149.92	14.3686	-0.23	-1.06529	0.0232923
1006.93	-35456.3	-9149.75	14.3634	-0.23	-1.08166	0.0249111
1006.95	-35456.5	-9149.6	14.3588	-0.23	-1.09859	0.0266562
1006.97	-35456.7	-9149.46	14.3554	-0.229999	-1.11768	0.0283568
1006.98	-35456.9	-9149.31	14.3521	-0.230002	-1.13639	0.029971
1007	-35457.1	-9149.15	14.3486	-0.230005	-1.15349	0.0315992
1007.02	-35457.2	-9148.99	14.3454	-0.229992	-1.17031	0.033524
1007.04	-35457.4	-9148.85	14.3423	-0.22998	-1.18719	0.0357441
1007.05	-35457.6	-9148.71	14.338	-0.230031	-1.20294	0.0378938
1007.07	-35457.8	-9148.54	14.3326	-0.23007	-1.21681	0.040041
1007.09	-35458	-9148.37	14.3281	-0.229865	-1.22867	0.0428073
1007.1	-35458.2	-9148.21	14.3248	-0.229752	-1.23887	0.046247
1007.12	-35458.4	-9148.07	14.3216	-0.230635	-1.2482	0.0497958
1007.14	-35458.5	-9147.94	14.3182	-0.232445	-1.2566	0.0535326
1007.15	-35458.7	-9147.79	14.315	-0.234222	-1.26329	0.0581163
1007.17	-35458.9	-9147.62	14.3117	-0.235863	-1.26828	0.0633035
1007.19	-35459.1	-9147.45	14.3071	-0.237997	-1.27225	0.0680339
1007.21	-35459.3	-9147.3	14.3017	-0.239808	-1.27561	0.0718491
1007.22	-35459.5	-9147.14	14.2975	-0.239491	-1.27839	0.0747886
1007.24	-35459.7	-9146.98	14.2944	-0.237444	-1.27995	0.0768404
1007.26	-35459.9	-9146.84	14.2912	-0.235465	-1.2793	0.0779679
1007.27	-35460.1	-9146.7	14.2877	-0.233848	-1.27725	0.0783868
1007.29	-35460.3	-9146.55	14.2844	-0.231956	-1.27559	0.0784696
1007.31	-35460.5	-9146.39	14.2809	-0.230253	-1.27391	0.07844
1007.32	-35460.7	-9146.25	14.2765	-0.229694	-1.27081	0.0784207
1007.34	-35460.8	-9146.12	14.2713	-0.229934	-1.2673	0.0784291
1007.36	-35461	-9145.97	14.2658	-0.230079	-1.26531	0.0784341
1007.38	-35461.2	-9145.81	14.2608	-0.230013	-1.26375	0.0784318
1007.39	-35461.4	-9145.65	14.2569	-0.229979	-1.26057	0.0784306
1007.41	-35461.6	-9145.5	14.2537	-0.229998	-1.25699	0.0784313
1007.43	-35461.8	-9145.36	14.2505	-0.230006	-1.25508	0.0784316
1007.44	-35462	-9145.24	14.2471	-0.230001	-1.25359	0.0784314
1007.46	-35462.2	-9145.09	14.2436	-0.229999	-1.25058	0.0784313
1007.48	-35462.4	-9144.93	14.2402	-0.23	-1.24687	0.0784314
1007.49	-35462.6	-9144.76	14.2368	-0.23	-1.24374	0.0784314
1007.51	-35462.8	-9144.61	14.2333	-0.23	-1.24	0.0784314
1007.53	-35462.9	-9144.48	14.2299	-0.23	-1.23418	0.0784314
1007.55	-35463.1	-9144.36	14.2267	-0.23	-1.22667	0.0784314
1007.56	-35463.3	-9144.21	14.2236	-0.23	-1.21824	0.0784314
1007.58	-35463.5	-9144.05	14.2197	-0.23	-1.20949	0.0784314
1007.6	-35463.7	-9143.89	14.2145	-0.23	-1.20083	0.0784314
1007.61	-35463.9	-9143.74	14.2095	-0.23	-1.19235	0.0784314
1007.63	-35464.1	-9143.59	14.206	-0.23	-1.18402	0.0784314
1007.65	-35464.3	-9143.45	14.203	-0.23	-1.17568	0.0784314
1007.66	-35464.5	-9143.32	14.1995	-0.23	-1.16718	0.0784314
1007.68	-35464.7	-9143.18	14.1961	-0.23	-1.15843	0.0784314
1007.7	-35464.9	-9143.03	14.1929	-0.23	-1.14962	0.0784314
1007.72	-35465.1	-9142.89	14.1889	-0.23	-1.14155	0.0784314
1007.73	-35465.3	-9142.77	14.1838	-0.23	-1.13469	0.0784314
1007.75	-35465.4	-9142.64	14.179	-0.23	-1.12862	0.0784314
1007.77	-35465.6	-9142.49	14.1756	-0.23	-1.12317	0.0784313
1007.78	-35465.9	-9142.33	14.1723	-0.23	-1.1189	0.0784314
1007.8	-35466.1	-9142.18	14.1688	-0.23	-1.11565	0.0784315
1007.82	-35466.3	-9142.04	14.1656	-0.23	-1.11182	0.0784312
1007.83	-35466.4	-9141.92	14.1625	-0.23	-1.10679	0.0784309
1007.85	-35466.6	-9141.79	14.1583	-0.23	-1.1015	0.078432
1007.87	-35466.8	-9141.64	14.1529	-0.23	-1.09641	0.078433
1007.88	-35467.1	-9141.49	14.1483	-0.23	-1.0911	0.0784288
1007.9	-35467.3	-9141.34	14.145	-0.23	-1.08578	0.0784256
1007.92	-35467.4	-9141.21	14.1418	-0.23	-1.0815	0.0784425
1007.94	-35467.6	-9141.09	14.1384	-0.23	-1.0783	0.0784535
1007.95	-35467.8	-9140.96	14.1352	-0.23	-1.0751	0.0783898
1007.97	-35468	-9140.81	14.1319	-0.23	-1.0716	0.078355
1007.99	-35468.2	-9140.66	14.1274	-0.23	-1.06831	0.0786282
1008	-35468.4	-9140.51	14.122	-0.23	-1.06497	0.07923
1008.02	-35468.6	-9140.39	14.1177	-0.23	-1.0606	0.0799599
1008.04	-35468.8	-9140.27	14.1146	-0.23	-1.05542	0.0810312
1008.06	-35469	-9140.14	14.1114	-0.23	-1.05054	0.0829676
1008.07	-35469.2	-9139.99	14.1079	-0.23	-1.04548	0.0859042
1008.09	-35469.4	-9139.84	14.1046	-0.230001	-1.03874	0.089676
1008.11	-35469.6	-9139.7	14.1012	-0.230001	-1.03166	0.0943099
1008.12	-35469.8	-9139.57	14.0966	-0.229996	-1.02718	0.0999626
1008.14	-35470	-9139.46	14.0914	-0.229996	-1.02433	0.106725
1008.16	-35470.2	-9139.32	14.0873	-0.230015	-1.02016	0.11466
1008.17	-35470.4	-9139.18	14.0841	-0.230012	-1.01465	0.123951
1008.19	-35470.6	-9139.02	14.0807	-0.22994	-1.0093	0.134866
1008.21	-35470.8	-9138.88	14.0772	-0.229965	-1.00424	0.1478
1008.23	-35471	-9138.76	14.0742	-0.230243	-0.999022	0.163216
1008.24	-35471.2	-9138.65	14.0708	-0.230133	-0.994106	0.181597
1008.26	-35471.4	-9138.52	14.0658	-0.228848	-0.990195	0.203313
1008.28	-35471.6	-9138.37	14.0605	-0.226892	-0.987022	0.227895
1008.29	-35471.8	-9138.22	14.0566	-0.225136	-0.983921	0.254443
1008.31	-35472	-9138.09	14.0535	-0.223442	-0.980248	0.281636
1008.33	-35472.2	-9137.97	14.0503	-0.221519	-0.975556	0.308223
1008.34	-35472.3	-9137.86	14.0469	-0.220051	-0.97031	0.334017
1008.36	-35472.6	-9137.72	14.0434	-0.21974	-0.96512	0.359114
1008.38	-35472.8	-9137.58	14.04	-0.22	-0.96	0.383442
1008.39	-35473	-9137.44	14.0366	-0.220068	-0.954834	0.406744
1008.41	-35473.2	-9137.3	14.0331	-0.219997	-0.949701	0.42821
1008.43	-35473.4	-9137.19	14.0297	-0.219982	-0.944682	0.447174
1008.45	-35473.6	-9137.07	14.0265	-0.220001	-0.939707	0.463892
1008.46	-35473.8	-9136.94	14.0234	-0.220005	-0.934658	0.478533
1008.48	-35474	-9136.79	14.0195	-0.22	-0.929357	0.490312
1008.5	-35474.2	-9136.65	14.0142	-0.219999	-0.923916	0.498639
1008.51	-35474.4	-9136.52	14.0092	-0.22	-0.91929	0.50404
1008.53	-35474.6	-9136.41	14.0058	-0.22	-0.915928	0.507235
1008.55	-35474.7	-9136.3	14.0028	-0.22	-0.912722	0.508938
1008.57	-35474.9	-9136.16	13.9993	-0.22	-0.909067	0.509712
1008.58	-35475.2	-9136.02	13.9959	-0.22	-0.906101	0.509757
1008.6	-35475.4	-9135.88	13.9927	-0.220002	-0.904385	0.509257
1008.62	-35475.6	-9135.76	13.9886	-0.219998	-0.902815	0.508466
1008.63	-35475.8	-9135.64	13.9835	-0.219994	-0.900945	0.507471
1008.65	-35475.9	-9135.52	13.9788	-0.220006	-0.899804	0.506069
1008.67	-35476.2	-9135.39	13.9753	-0.220021	-0.899805	0.50432
1008.68	-35476.4	-9135.25	13.9722	-0.219973	-0.900059	0.502786
1008.7	-35476.6	-9135.11	13.9687	-0.219925	-0.900047	0.501681
1008.72	-35476.8	-9134.99	13.9653	-0.220121	-0.899983	0.500651
1008.74	-35477	-9134.89	13.962	-0.220289	-0.899989	0.499539
1008.75	-35477.2	-9134.77	13.9586	-0.219515	-0.900002	0.4985
1008.77	-35477.4	-9134.63	13.9552	-0.217707	-0.899997	0.497442
1008.79	-35477.6	-9134.49	13.9517	-0.215833	-0.900009	0.495965
1008.8	-35477.8	-9134.36	13.9483	-0.214182	-0.900019	0.494195
1008.82	-35478	-9134.24	13.9449	-0.212269	-0.899954	0.492816
1008.84	-35478.2	-9134.13	13.9416	-0.210469	-0.899924	0.491817
1008.85	-35478.4	-9134.02	13.9382	-0.2099	-0.900172	0.490539
1008.87	-35478.6	-9133.89	13.9348	-0.210123	-0.90026	0.488801
1008.89	-35478.8	-9133.75	13.9313	-0.20933	-0.899196	0.486863
1008.9	-35479	-9133.61	13.9279	-0.207393	-0.897288	0.48461
1008.92	-35479.2	-9133.5	13.9245	-0.205482	-0.895764	0.481667
1008.94	-35479.4	-9133.4	13.9212	-0.203885	-0.894193	0.478291
1008.96	-35479.6	-9133.28	13.9178	-0.202278	-0.891177	0.475134
1008.97	-35479.8	-9133.14	13.9144	-0.200536	-0.887525	0.47241
1008.99	-35480	-9133	13.9109	-0.198697	-0.885291	0.470022
1009.01	-35480.2	-9132.88	13.9075	-0.197005	-0.883814	0.467827
1009.02	-35480.4	-9132.77	13.9041	-0.195692	-0.881116	0.465666
1009.04	-35480.6	-9132.67	13.9008	-0.193949	-0.877497	0.463482
1009.06	-35480.8	-9132.55	13.8975	-0.19072	-0.874187	0.461264
1009.08	-35481	-9132.41	13.894	-0.18716	-0.870725	0.459008
1009.09	-35481.2	-9132.28	13.8902	-0.185108	-0.866037	0.456806
1009.11	-35481.5	-9132.15	13.8869	-0.18358	-0.860629	0.455403
1009.13	-35481.6	-9132.05	13.8853	-0.180783	-0.855493	0.455725
1009.14	-35481.8	-9131.94	13.8836	-0.177104	-0.850582	0.458169
1009.16	-35482	-9131.82	13.8803	-0.173543	-0.845538	0.462928
1009.18	-35482.2	-9131.69	13.8768	-0.170195	-0.840312	0.470091
1009.19	-35482.5	-9131.56	13.875	-0.166844	-0.835014	0.479523
1009.21	-35482.7	-9131.44	13.8733	-0.163333	-0.83	0.490196
1009.23	-35482.9	-9131.34	13.87	-0.1597	-0.82538	0.500916
1009.25	-35483	-9131.23	13.8667	-0.156667	-0.82	0.510893
1009.26	-35483.2	-9131.11	13.865	-0.154785	-0.813045	0.519518
1009.28	-35483.5	-9130.97	13.8632	-0.15323	-0.806322	0.526506
1009.3	-35483.7	-9130.84	13.8596	-0.151304	-0.801275	0.531709
1009.31	-35483.9	-9130.73	13.8564	-0.149902	-0.795938	0.53518
1009.33	-35484.1	-9130.62	13.8549	-0.149731	-0.788958	0.537147
1009.35	-35484.3	-9130.52	13.853	-0.150026	-0.78274	0.53823
1009.36	-35484.5	-9130.4	13.8494	-0.150067	-0.779061	0.539138
1009.38	-35484.7	-9130.27	13.8462	-0.14999	-0.776086	0.54065
1009.4	-35484.9	-9130.14	13.8447	-0.149983	-0.772451	0.543475
1009.41	-35485.1	-9130.03	13.8427	-0.150003	-0.769427	0.548125
1009.43	-35485.3	-9129.93	13.8391	-0.150005	-0.767744	0.555044
1009.45	-35485.5	-9129.82	13.8361	-0.149999	-0.76627	0.56459
1009.47	-35485.7	-9129.7	13.8347	-0.149999	-0.7644	0.576635
1009.48	-35485.9	-9129.57	13.8325	-0.15	-0.763054	0.590089
1009.5	-35486.1	-9129.44	13.8288	-0.15	-0.76288	0.603769
1009.52	-35486.3	-9129.33	13.8259	-0.15	-0.763742	0.616534
1009.53	-35486.5	-9129.24	13.8245	-0.15	-0.765371	0.627678
1009.55	-35486.7	-9129.13	13.8223	-0.15	-0.767408	0.637124
1009.57	-35486.9	-9129.01	13.8186	-0.15	-0.769296	0.644707
1009.59	-35487.2	-9128.88	13.8158	-0.15	-0.770217	0.650071
1009.6	-35487.4	-9128.76	13.8144	-0.15	-0.770128	0.653417
1009.62	-35487.6	-9128.65	13.8119	-0.15	-0.769973	0.655666
1009.64	-35487.7	-9128.56	13.8083	-0.15	-0.770039	0.657731
1009.65	-35487.9	-9128.45	13.8057	-0.15	-0.769868	0.660471
1009.67	-35488.2	-9128.32	13.8043	-0.15	-0.769735	0.664838
1009.69	-35488.4	-9128.19	13.8017	-0.15	-0.77069	0.671841
1009.7	-35488.6	-9128.07	13.7979	-0.15	-0.772582	0.681609
1009.72	-35488.8	-9127.97	13.7955	-0.15	-0.774208	0.693452
1009.74	-35489	-9127.87	13.7942	-0.15	-0.77575	0.706701
1009.76	-35489.2	-9127.76	13.7915	-0.15	-0.778435	0.720693
1009.77	-35489.4	-9127.64	13.7877	-0.15	-0.782072	0.734212
1009.79	-35489.6	-9127.52	13.7854	-0.15	-0.785442	0.745662
1009.81	-35489.8	-9127.4	13.784	-0.15	-0.788817	0.754132
1009.82	-35490	-9127.3	13.7811	-0.15	-0.793343	0.759201
1009.84	-35490.2	-9127.2	13.7775	-0.15	-0.798547	0.760637
1009.86	-35490.4	-9127.09	13.7754	-0.150001	-0.803229	0.758386
1009.87	-35490.6	-9126.97	13.7739	-0.150001	-0.808441	0.753167
1009.89	-35490.9	-9126.85	13.7708	-0.149995	-0.81616	0.746099
1009.91	-35491.1	-9126.74	13.7672	-0.149997	-0.825158	0.737906
1009.92	-35491.3	-9126.64	13.7652	-0.150019	-0.833157	0.729134
1009.94	-35491.4	-9126.54	13.7637	-0.15001	-0.841579	0.720431
1009.96	-35491.7	-9126.43	13.7606	-0.149932	-0.852819	0.712361
1009.98	-35491.9	-9126.31	13.757	-0.149974	-0.865274	0.704623
1009.99	-35492.1	-9126.2	13.7551	-0.150268	-0.876215	0.696697
1010.01	-35492.3	-9126.09	13.7535	-0.150052	-0.886086	0.688895
1010.03	-35492.5	-9125.99	13.7503	-0.148586	-0.896138	0.681554
1010.04	-35492.7	-9125.89	13.7468	-0.146756	-0.906099	0.673709
1010.06	-35492.9	-9125.78	13.7447	-0.14546	-0.9153	0.664044
1010.08	-35493.1	-9125.66	13.7433	-0.143333	-0.923333	0.651416
1010.1	-35493.3	-9125.54	13.7417	-0.138904	-0.930184	0.634885
1010.11	-35493.6	-9125.43	13.7399	-0.132967	-0.937104	0.614127
1010.13	-35493.7	-9125.34	13.7382	-0.12655	-0.945172	0.588953
1010.15	-35493.9	-9125.24	13.7366	-0.119568	-0.953844	0.559113
1010.16	-35494.1	-9125.13	13.7349	-0.111628	-0.962444	0.524658
1010.18	-35494.4	-9125.02	13.7331	-0.10211	-0.971012	0.486676
1010.2	-35494.6	-9124.9	13.7311	-0.09063	-0.979642	0.446103
1010.21	-35494.8	-9124.8	13.7299	-0.0776141	-0.988149	0.402829
1010.23	-35495	-9124.71	13.7297	-0.0625957	-0.996455	0.356101
1010.25	-35495.2	-9124.61	13.73	-0.0426471	-1.00483	0.304072
1010.27	-35495.4	-9124.51	13.7301	-0.0162443	-1.01343	0.245616
1010.28	-35495.6	-9124.39	13.7299	0.0139357	-1.022	0.181713
1010.3	-35495.9	-9124.28	13.7297	0.0450882	-1.03048	0.114324
1010.32	-35496.1	-9124.17	13.7303	0.0753999	-1.03935	0.04675
1010.33	-35496.2	-9124.08	13.732	0.10397	-1.04908	-0.0189214
1010.35	-35496.4	-9123.99	13.7338	0.131258	-1.06003	-0.0829584
1010.37	-35496.6	-9123.88	13.7353	0.157381	-1.07206	-0.144938
1010.38	-35496.9	-9123.77	13.7377	0.181641	-1.08428	-0.202847
1010.4	-35497.1	-9123.65	13.7412	0.203996	-1.09625	-0.25485
1010.42	-35497.3	-9123.55	13.7447	0.225445	-1.10835	-0.29963
1010.44	-35497.5	-9123.47	13.7478	0.245842	-1.12026	-0.337073
1010.45	-35497.7	-9123.38	13.7519	0.263502	-1.13076	-0.36851
1010.47	-35497.9	-9123.27	13.7571	0.277447	-1.14059	-0.394662
1010.49	-35498.2	-9123.16	13.7625	0.287716	-1.15302	-0.415407
1010.5	-35498.4	-9123.05	13.7676	0.294541	-1.16874	-0.431477
1010.52	-35498.6	-9122.95	13.7726	0.298311	-1.18562	-0.444564
1010.54	-35498.8	-9122.86	13.7776	0.299786	-1.20232	-0.455874
1010.55	-35499	-9122.77	13.7827	0.300057	-1.21845	-0.466099
1010.57	-35499.2	-9122.67	13.7879	0.299982	-1.23385	-0.475592
1010.59	-35499.4	-9122.55	13.7931	0.30014	-1.24857	-0.48439
1010.61	-35499.7	-9122.44	13.7982	0.300198	-1.26222	-0.492166
1010.62	-35499.9	-9122.35	13.8032	0.299203	-1.27428	-0.498362
1010.64	-35500	-9122.27	13.8082	0.297345	-1.28572	-0.503007
1010.66	-35500.2	-9122.18	13.8133	0.295539	-1.29847	-0.506523
1010.67	-35500.5	-9122.07	13.8185	0.29387	-1.31249	-0.50917
1010.69	-35500.7	-9121.96	13.8237	0.291936	-1.32654	-0.51111
1010.71	-35500.9	-9121.86	13.8288	0.290248	-1.34018	-0.512698
1010.72	-35501.1	-9121.77	13.8338	0.289701	-1.35349	-0.514346
1010.74	-35501.3	-9121.69	13.8388	0.289936	-1.36681	-0.515988
1010.76	-35501.5	-9121.6	13.8439	0.290073	-1.38053	-0.517346
1010.78	-35501.8	-9121.49	13.8491	0.29001	-1.39429	-0.518368
1010.79	-35502	-9121.38	13.8543	0.289997	-1.40734	-0.519108
1010.81	-35502.2	-9121.28	13.8594	0.290005	-1.4188	-0.519572
1010.83	-35502.4	-9121.2	13.8644	0.289936	-1.42799	-0.519751
1010.84	-35502.6	-9121.12	13.8694	0.289975	-1.43578	-0.51964
1010.86	-35502.8	-9121.03	13.8745	0.290255	-1.44326	-0.51924
1010.88	-35503.1	-9120.93	13.8797	0.290049	-1.44969	-0.518566
1010.89	-35503.3	-9120.82	13.8849	0.288625	-1.45396	-0.517625
1010.91	-35503.5	-9120.72	13.89	0.286667	-1.45667	-0.51634
1010.93	-35503.7	-9120.64	13.895	0.285	-1.45867	-0.514704
1010.95	-35503.9	-9120.56	13.9	0.283333	-1.46	-0.513072
1010.96	-35504.1	-9120.47	13.9051	0.281374	-1.46049	-0.511795
1010.98	-35504.4	-9120.36	13.9103	0.279951	-1.45993	-0.510844
1011	-35504.6	-9120.26	13.9155	0.279749	-1.45835	-0.510145
1011.01	-35504.8	-9120.17	13.9206	0.280023	-1.45646	-0.509783
1011.03	-35505	-9120.09	13.9256	0.280048	-1.45483	-0.509768
1011.05	-35505.2	-9120.01	13.9306	0.280002	-1.45311	-0.509798
1011.06	-35505.4	-9119.92	13.9357	0.280061	-1.45114	-0.509709
1011.08	-35505.7	-9119.82	13.9409	0.279955	-1.44987	-0.509871
1011.1	-35505.9	-9119.73	13.9461	0.279711	-1.44981	-0.510703
1011.12	-35506.1	-9119.64	13.9512	0.280255	-1.45001	-0.512512
1011.13	-35506.3	-9119.56	13.9562	0.282713	-1.44913	-0.515736
1011.15	-35506.5	-9119.48	13.9612	0.288341	-1.44546	-0.521102
1011.17	-35506.8	-9119.39	13.9664	0.297848	-1.43781	-0.529009
1011.18	-35507	-9119.29	13.9715	0.310795	-1.42617	-0.539127
1011.2	-35507.2	-9119.2	13.9764	0.326192	-1.41107	-0.550839
1011.22	-35507.5	-9119.11	13.9821	0.342346	-1.39367	-0.5632
1011.23	-35507.7	-9119.04	13.9888	0.357714	-1.37423	-0.575354
1011.25	-35507.9	-9118.96	13.9958	0.37109	-1.35157	-0.586625
1011.27	-35508.1	-9118.87	14.0026	0.381729	-1.32578	-0.596425
1011.29	-35508.3	-9118.78	14.0095	0.389542	-1.29896	-0.604278
1011.3	-35508.6	-9118.69	14.0164	0.39476	-1.27173	-0.609992
1011.32	-35508.8	-9118.6	14.0232	0.397954	-1.24272	-0.613724
1011.34	-35509	-9118.53	14.0298	0.399614	-1.21239	-0.615863
1011.35	-35509.2	-9118.45	14.0365	0.400122	-1.18323	-0.617025
1011.37	-35509.4	-9118.36	14.0434	0.400034	-1.15593	-0.618027
1011.39	-35509.7	-9118.27	14.0504	0.40013	-1.12918	-0.619883
1011.4	-35509.9	-9118.18	14.0573	0.40177	-1.1033	-0.623306
1011.42	-35510.1	-9118.11	14.0638	0.406751	-1.08002	-0.628725
1011.44	-35510.3	-9118.03	14.0703	0.41548	-1.05875	-0.63653
1011.46	-35510.5	-9117.95	14.0781	0.427246	-1.03712	-0.647035
1011.47	-35510.8	-9117.86	14.0868	0.441301	-1.01463	-0.659715
1011.49	-35511	-9117.77	14.0957	0.456838	-0.992204	-0.673383
1011.51	-35511.3	-9117.68	14.1042	0.472378	-0.969933	-0.686867
1011.52	-35511.5	-9117.61	14.1125	0.486089	-0.947426	-0.699091
1011.54	-35511.7	-9117.53	14.1209	0.497229	-0.92586	-0.709639
1011.56	-35511.9	-9117.45	14.1293	0.50574	-0.907083	-0.718463
1011.57	-35512.1	-9117.36	14.138	0.512078	-0.890479	-0.725301
1011.59	-35512.4	-9117.27	14.1466	0.516867	-0.874285	-0.729869
1011.61	-35512.6	-9117.19	14.1552	0.519752	-0.859106	-0.732718
1011.62	-35512.8	-9117.12	14.1636	0.520211	-0.846155	-0.734803
1011.64	-35513	-9117.04	14.1719	0.51993	-0.832741	-0.737007
1011.66	-35513.2	-9116.96	14.1801	0.521364	-0.81531	-0.740202
1011.68	-35513.5	-9116.88	14.1889	0.525889	-0.795615	-0.745396
1011.69	-35513.8	-9116.79	14.1989	0.534217	-0.777177	-0.753444
1011.71	-35514	-9116.7	14.2094	0.545894	-0.760892	-0.764021
1011.73	-35514.2	-9116.63	14.2195	0.560039	-0.746652	-0.77641
1011.74	-35514.4	-9116.56	14.2294	0.575717	-0.734036	-0.790023
1011.76	-35514.6	-9116.49	14.2394	0.591841	-0.722722	-0.804111
1011.78	-35514.9	-9116.4	14.25	0.606667	-0.713333	-0.816993
1011.8	-35515.1	-9116.31	14.261	0.618557	-0.706227	-0.827149
1011.81	-35515.4	-9116.23	14.2705	0.627072	-0.699579	-0.834817
1011.83	-35515.5	-9116.16	14.2776	0.631561	-0.692638	-0.839731
1011.85	-35515.8	-9116.08	14.2874	0.629663	-0.690074	-0.838461
1011.86	-35516	-9115.99	14.3014	0.617935	-0.693789	-0.828517
1011.88	-35516.2	-9115.92	14.3111	0.597827	-0.697097	-0.812798
1011.9	-35516.5	-9115.85	14.3212	0.581282	-0.700169	-0.795382
1011.91	-35516.7	-9115.74	14.3318	0.563989	-0.699872	-0.779479
1011.93	-35516.9	-9115.68	14.3417	0.551062	-0.700298	-0.765699
1011.95	-35517.1	-9115.6	14.352	0.537642	-0.704348	-0.75231
1011.97	-35517.4	-9115.51	14.3619	0.522626	-0.712066	-0.733225
1011.98	-35517.6	-9115.45	14.3681	0.49449	-0.7229	-0.703032
1012	-35517.8	-9115.37	14.375	0.442922	-0.736657	-0.657665
1012.02	-35518.1	-9115.28	14.382	0.382853	-0.750826	-0.600899
1012.03	-35518.3	-9115.21	14.3888	0.326746	-0.76319	-0.54404
1012.05	-35518.5	-9115.13	14.3946	0.262734	-0.772907	-0.479463
1012.07	-35518.8	-9115.04	14.398	0.185271	-0.784384	-0.404837
1012.08	-35519	-9114.98	14.4003	0.105122	-0.798688	-0.329501
1012.1	-35519.3	-9114.9	14.3999	0.0249379	-0.817261	-0.252759
1012.12	-35519.5	-9114.81	14.4	-0.0475478	-0.838478	-0.184817
1012.13	-35519.7	-9114.76	14.3999	-0.0976759	-0.858006	-0.13718
1012.15	-35520	-9114.67	14.4002	-0.126497	-0.878985	-0.104829
1012.17	-35520.2	-9114.58	14.3987	-0.144784	-0.898199	-0.0838909
1012.19	-35520.4	-9114.52	14.395	-0.160691	-0.914598	-0.0671954
1012.2	-35520.7	-9114.45	14.3917	-0.179979	-0.930205	-0.0489857
1012.22	-35520.9	-9114.36	14.3882	-0.199402	-0.944	-0.0311555
1012.24	-35521.1	-9114.3	14.3849	-0.214395	-0.955555	-0.0171913
1012.25	-35521.4	-9114.22	14.3815	-0.224092	-0.965303	-0.00668489
1012.27	-35521.6	-9114.14	14.3779	-0.230818	-0.977733	0.000225626
1012.29	-35521.8	-9114.08	14.3751	-0.235444	-0.99102	0.00490441
1012.31	-35522.1	-9113.99	14.3691	-0.238957	-1.00538	0.00810523
1012.32	-35522.3	-9113.92	14.3642	-0.240238	-1.01628	0.00948422
1012.34	-35522.5	-9113.86	14.3613	-0.239937	-1.02994	0.0104176
1012.36	-35522.8	-9113.77	14.3576	-0.240014	-1.05021	0.0122425
1012.37	-35523	-9113.7	14.3546	-0.239996	-1.0716	0.0154178
1012.39	-35523.2	-9113.64	14.3485	-0.240001	-1.08454	0.0180008
1012.41	-35523.5	-9113.55	14.344	-0.239999	-1.09135	0.0194438
1012.42	-35523.7	-9113.48	14.3408	-0.240001	-1.10285	0.0196465
1012.44	-35523.9	-9113.43	14.3375	-0.239995	-1.12149	0.0196018
1012.46	-35524.2	-9113.35	14.3339	-0.240016	-1.14346	0.0195964
1012.48	-35524.4	-9113.27	14.3306	-0.239936	-1.15762	0.0196602
1012.49	-35524.6	-9113.21	14.3272	-0.240238	-1.17375	0.0188014
1012.51	-35524.9	-9113.13	14.3239	-0.237128	-1.18835	0.0166835
1012.53	-35525.1	-9113.07	14.3173	-0.233748	-1.20213	0.0134275
1012.54	-35525.3	-9113.01	14.3137	-0.230235	-1.20914	0.0110913
1012.56	-35525.6	-9112.92	14.3102	-0.229971	-1.21934	0.00983657
1012.58	-35525.8	-9112.86	14.3069	-0.230008	-1.22944	0.00979525
1012.59	-35526	-9112.8	14.3035	-0.229998	-1.23936	0.00980619
1012.61	-35526.3	-9112.72	14.3	-0.23	-1.25	0.00980392
1012.63	-35526.5	-9112.66	14.2967	-0.23	-1.25667	0.00980392
1012.64	-35526.7	-9112.6	14.2933	-0.23	-1.26333	0.00980392
1012.66	-35527	-9112.52	14.2863	-0.23	-1.26686	0.00980391
1012.68	-35527.2	-9112.46	14.2832	-0.23	-1.27013	0.00980393
1012.7	-35527.4	-9112.41	14.2798	-0.23	-1.26985	0.00980388
1012.71	-35527.7	-9112.32	14.2763	-0.23	-1.26625	0.00980421
1012.73	-35527.9	-9112.26	14.2727	-0.23	-1.26289	0.00980282
1012.75	-35528.1	-9112.21	14.2661	-0.23	-1.25983	0.00980804
1012.76	-35528.4	-9112.13	14.2628	-0.23	-1.26015	0.0097801
1012.78	-35528.6	-9112.07	14.2594	-0.23	-1.25961	0.00990021
1012.8	-35528.8	-9112.02	14.2561	-0.23	-1.256	0.0112114
1012.82	-35529.1	-9111.94	14.2525	-0.23	-1.25254	0.0138213
1012.83	-35529.3	-9111.89	14.2492	-0.23	-1.24922	0.0169772
1012.85	-35529.5	-9111.82	14.2458	-0.23	-1.24587	0.0188837
1012.87	-35529.8	-9111.75	14.2423	-0.23	-1.24218	0.01969
1012.88	-35530	-9111.7	14.239	-0.23	-1.23969	0.0195859
1012.9	-35530.2	-9111.64	14.2358	-0.23	-1.24024	0.0196133
1012.92	-35530.5	-9111.57	14.231	-0.23	-1.23908	0.0196062
1012.93	-35530.7	-9111.52	14.2251	-0.23	-1.23549	0.0196083
1012.95	-35530.9	-9111.46	14.2222	-0.23	-1.23191	0.0196077
1012.97	-35531.2	-9111.39	14.2185	-0.23	-1.22968	0.0196079
1012.99	-35531.4	-9111.34	14.2156	-0.23	-1.2301	0.0196078
1013	-35531.6	-9111.28	14.2105	-0.23	-1.22994	0.0196078
1013.02	-35531.9	-9111.21	14.2047	-0.23	-1.23019	0.0196078
1013.04	-35532.1	-9111.17	14.2019	-0.23	-1.22896	0.0196078
1013.05	-35532.3	-9111.1	14.1983	-0.23	-1.22365	0.0196078
1013.07	-35532.6	-9111.04	14.1949	-0.23	-1.21529	0.0196078
1013.09	-35532.8	-9111	14.1916	-0.23	-1.2021	0.0196078
1013.1	-35533	-9110.93	14.188	-0.23	-1.18199	0.0196078
1013.12	-35533.3	-9110.87	14.185	-0.23	-1.16288	0.0196078
1013.14	-35533.5	-9110.83	14.1794	-0.23	-1.14866	0.0196078
1013.15	-35533.7	-9110.77	14.1743	-0.23	-1.13545	0.0196078
1013.17	-35534	-9110.71	14.1712	-0.23	-1.11773	0.0196078
1013.19	-35534.2	-9110.66	14.1679	-0.23	-1.09483	0.0196078
1013.21	-35534.5	-9110.6	14.1644	-0.23	-1.07279	0.0196078
1013.22	-35534.7	-9110.54	14.161	-0.23	-1.05213	0.0196079
1013.24	-35534.9	-9110.5	14.1577	-0.23	-1.03517	0.0196077
1013.26	-35535.2	-9110.43	14.1542	-0.23	-1.01507	0.0196081
1013.27	-35535.4	-9110.38	14.1508	-0.230001	-0.994798	0.0196066
1013.29	-35535.6	-9110.33	14.1474	-0.229995	-0.972492	0.0196123
1013.31	-35535.9	-9110.27	14.1442	-0.230016	-0.947524	0.0195943
1013.33	-35536.1	-9110.22	14.1377	-0.229936	-0.926351	0.0196608
1013.34	-35536.3	-9110.18	14.1338	-0.230238	-0.912	0.0188012
1013.36	-35536.6	-9110.12	14.1304	-0.227128	-0.901296	0.0166835
1013.38	-35536.8	-9110.07	14.127	-0.223748	-0.888502	0.0134275
1013.39	-35537	-9110.02	14.1237	-0.220235	-0.869524	0.0110913
1013.41	-35537.3	-9109.95	14.1202	-0.219971	-0.841739	0.00983657
1013.43	-35537.5	-9109.91	14.1168	-0.220008	-0.814652	0.00979525
1013.44	-35537.7	-9109.86	14.1137	-0.219998	-0.797401	0.00980619
1013.46	-35538	-9109.8	14.1067	-0.22	-0.786667	0.00980392
1013.48	-35538.2	-9109.76	14.1033	-0.22	-0.773333	0.00980392
1013.5	-35538.4	-9109.71	14.1	-0.22	-0.75	0.00980392
1013.51	-35538.7	-9109.65	14.0965	-0.22	-0.718204	0.00980391
1013.53	-35538.9	-9109.61	14.0931	-0.22	-0.691976	0.00980392
1013.55	-35539.1	-9109.56	14.0898	-0.22	-0.672391	0.00980392
1013.56	-35539.4	-9109.49	14.0863	-0.22	-0.658327	0.00980392
1013.58	-35539.6	-9109.46	14.083	-0.22	-0.640903	0.00980392
1013.6	-35539.8	-9109.41	14.0796	-0.22	-0.617008	0.00980392
1013.61	-35540.1	-9109.35	14.0762	-0.22	-0.592741	0.00980396
1013.63	-35540.3	-9109.31	14.0723	-0.22	-0.573543	0.00980379
1013.65	-35540.5	-9109.26	14.0658	-0.22	-0.551842	0.00980442
1013.66	-35540.8	-9109.2	14.0626	-0.22	-0.518333	0.00980138
1013.68	-35541	-9109.16	14.0592	-0.22	-0.480701	0.00981355
1013.7	-35541.2	-9109.12	14.0558	-0.22	-0.440964	0.00976833
1013.72	-35541.5	-9109.06	14.0523	-0.220001	-0.408135	0.00999973
