# Supplementary material for: Extraction of driving behavior primitives considering driver expectation and vehicle dynamics
Source: PLoS One. 2025 Dec 31;20(12):e0340123. doi: 10.1371/journal.pone.0340123 (PMC12755792; doi:10.1371/journal.pone.0340123)
Supplement: S2 File — The dataset utilized in this study is organized into two main folders, categorizing driving scenarios into straight driving and turning maneuvers. These folders contain the raw, unprocessed behavioral data. For a detailed description of the variables and format within the.xlsx files, please refer to the accompanying readme.txt file. (ZIP) [file pone.0340123.s002.zip › DataSetForPimitiveExaction-2/turning/g11_w_13.xlsx]

## Sheet: Sheet1
1015.14	-35560.9	-9104.99	13.7569	-0.2	0.169484	-0.0130602
1015.16	-35561.2	-9104.93	13.7535	-0.2	0.179467	-0.0140589
1015.18	-35561.4	-9104.89	13.7502	-0.2	0.18912	-0.0161954
1015.2	-35561.6	-9104.84	13.7467	-0.2	0.21	-0.0185185
1015.21	-35561.8	-9104.79	13.7433	-0.2	0.233333	-0.0196078
1015.23	-35562.1	-9104.74	13.74	-0.2	0.26	-0.0196078
1015.25	-35562.3	-9104.7	13.7365	-0.2	0.28465	-0.0196098
1015.26	-35562.5	-9104.64	13.7331	-0.2	0.304366	-0.0196054
1015.28	-35562.7	-9104.6	13.7298	-0.2	0.32099	-0.0196156
1015.3	-35563	-9104.54	13.7263	-0.2	0.33885	-0.0195462
1015.31	-35563.2	-9104.48	13.7229	-0.2	0.359349	-0.0183234
1015.33	-35563.4	-9104.45	13.7196	-0.2	0.382511	-0.0159833
1015.35	-35563.6	-9104.39	13.7163	-0.2	0.402438	-0.0127289
1015.37	-35563.9	-9104.33	13.7127	-0.2	0.423526	-0.0106076
1015.38	-35564.1	-9104.29	13.7094	-0.2	0.443995	-0.00976191
1015.4	-35564.3	-9104.24	13.7059	-0.2	0.469603	-0.00977732
1015.42	-35564.6	-9104.19	13.7026	-0.2	0.49616	-0.00997751
1015.43	-35564.8	-9104.14	13.6992	-0.2	0.523424	-0.0111623
1015.45	-35565	-9104.08	13.6957	-0.2	0.550584	-0.0124115
1015.47	-35565.3	-9104.03	13.6924	-0.2	0.573663	-0.0129289
1015.48	-35565.4	-9103.99	13.689	-0.2	0.595792	-0.011614
1015.5	-35565.7	-9103.93	13.6855	-0.2	0.612167	-0.0104497
1015.52	-35565.9	-9103.87	13.6822	-0.2	0.630933	-0.00971044
1015.54	-35566.1	-9103.83	13.6788	-0.2	0.663979	-0.00982713
1015.55	-35566.4	-9103.77	13.6753	-0.2	0.707587	-0.0097972
1015.57	-35566.6	-9103.72	13.672	-0.2	0.743377	-0.00980566
1015.59	-35566.8	-9103.67	13.6685	-0.2	0.770618	-0.00980368
1015.6	-35567.1	-9103.61	13.6651	-0.199999	0.793663	-0.00980322
1015.62	-35567.3	-9103.55	13.6618	-0.200006	0.809777	-0.009807
1015.64	-35567.5	-9103.51	13.6583	-0.19998	0.824358	-0.00979281
1015.65	-35567.7	-9103.45	13.6549	-0.200082	0.84455	-0.00985007
1015.67	-35568	-9103.4	13.6516	-0.199693	0.873652	-0.00946893
1015.69	-35568.2	-9103.36	13.6481	-0.201674	0.907522	-0.00715946
1015.71	-35568.4	-9103.29	13.6447	-0.205297	0.936024	-0.00237715
1015.72	-35568.6	-9103.23	13.6414	-0.208896	0.962126	0.0033551
1015.74	-35568.8	-9103.19	13.6379	-0.2102	0.989931	0.00776208
1015.76	-35569.1	-9103.12	13.6345	-0.209945	1.01786	0.00962794
1015.77	-35569.3	-9103.07	13.6312	-0.210015	1.04027	0.00983974
1015.79	-35569.5	-9103.02	13.6279	-0.209996	1.0575	0.00978872
1015.81	-35569.8	-9102.95	13.6244	-0.210001	1.07459	0.00982649
1015.82	-35570	-9102.89	13.621	-0.21	1.09383	0.00972155
1015.84	-35570.2	-9102.84	13.6175	-0.21	1.11525	0.0105282
1015.86	-35570.4	-9102.78	13.6141	-0.21	1.13309	0.0124341
1015.88	-35570.7	-9102.72	13.6108	-0.21	1.14878	0.0155919
1015.89	-35570.8	-9102.67	13.6073	-0.21	1.17195	0.018196
1015.91	-35571.1	-9102.6	13.6039	-0.21	1.19866	0.0195286
1015.93	-35571.3	-9102.55	13.6006	-0.21	1.22518	0.0195679
1015.94	-35571.5	-9102.5	13.5971	-0.21	1.25331	0.0205047
1015.96	-35571.8	-9102.43	13.5937	-0.21	1.28051	0.0225469
1015.98	-35572	-9102.37	13.5904	-0.21	1.30125	0.0257747
1015.99	-35572.2	-9102.31	13.5869	-0.21	1.31887	0.0282263
1016.01	-35572.5	-9102.24	13.5835	-0.21	1.3417	0.0293621
1016.03	-35572.7	-9102.19	13.5802	-0.209999	1.37163	0.0304111
1016.05	-35572.9	-9102.13	13.5767	-0.21	1.39667	0.0326797
1016.06	-35573.1	-9102.06	13.5733	-0.21	1.41667	0.0359477
1016.08	-35573.3	-9102	13.5667	-0.21	1.44	0.0381264
1016.1	-35573.5	-9101.95	13.5632	-0.210134	1.4718	0.0415899
1016.11	-35573.8	-9101.87	13.5598	-0.213444	1.49805	0.044903
1016.13	-35574	-9101.82	13.5565	-0.213311	1.5175	0.0492178
1016.15	-35574.2	-9101.75	13.5529	-0.213293	1.52781	0.0514317
1016.16	-35574.5	-9101.67	13.5496	-0.213542	1.53769	0.0536368
1016.18	-35574.6	-9101.62	13.5463	-0.21718	1.54848	0.0558205
1016.2	-35574.9	-9101.56	13.5427	-0.220218	1.56609	0.0581426
1016.22	-35575.1	-9101.48	13.5394	-0.219942	1.57896	0.0602482
1016.23	-35575.3	-9101.42	13.536	-0.220015	1.59216	0.0626556
1016.25	-35575.5	-9101.35	13.5325	-0.219993	1.6019	0.0660406
1016.27	-35575.8	-9101.27	13.5292	-0.220011	1.60777	0.0678369
1016.28	-35576	-9101.22	13.5258	-0.219965	1.6102	0.0688922
1016.3	-35576.2	-9101.15	13.5223	-0.220165	1.60989	0.0700169
1016.32	-35576.4	-9101.07	13.519	-0.219292	1.61021	0.0712414
1016.33	-35576.6	-9101.01	13.5156	-0.215607	1.60919	0.0717189
1016.35	-35576.9	-9100.94	13.5121	-0.211954	1.60551	0.0703837
1016.37	-35577.1	-9100.87	13.5088	-0.209725	1.60174	0.0692755
1016.38	-35577.3	-9100.81	13.5054	-0.21005	1.60077	0.0685561
1016.4	-35577.5	-9100.73	13.5019	-0.210065	1.60466	0.0685774
1016.42	-35577.7	-9100.65	13.4987	-0.209683	1.60906	0.0689821
1016.44	-35577.9	-9100.59	13.4952	-0.211443	1.61628	0.0701779
1016.45	-35578.2	-9100.51	13.4917	-0.213615	1.62334	0.0714841
1016.47	-35578.4	-9100.44	13.4885	-0.213583	1.62876	0.0715605
1016.49	-35578.6	-9100.37	13.485	-0.211691	1.63018	0.0702401
1016.5	-35578.8	-9100.29	13.4815	-0.209643	1.62995	0.0690568
1016.52	-35579	-9100.22	13.4783	-0.210095	1.63003	0.0685434
1016.54	-35579.2	-9100.15	13.4748	-0.209978	1.62994	0.0686476
1016.56	-35579.5	-9100.06	13.4713	-0.210006	1.63023	0.0686206
1016.57	-35579.7	-9099.99	13.4681	-0.209998	1.62845	0.0686342
1016.59	-35579.9	-9099.93	13.4646	-0.21	1.62316	0.068609
1016.61	-35580.1	-9099.84	13.4612	-0.209999	1.6117	0.0687006
1016.62	-35580.3	-9099.76	13.4579	-0.210002	1.59798	0.0680583
1016.64	-35580.5	-9099.69	13.4544	-0.209995	1.58435	0.0662064
1016.66	-35580.8	-9099.61	13.451	-0.21002	1.5686	0.0628996
1016.67	-35581	-9099.53	13.4476	-0.209926	1.54823	0.0612521
1016.69	-35581.2	-9099.47	13.4442	-0.21024	1.51522	0.0600787
1016.71	-35581.4	-9099.37	13.4405	-0.207563	1.48114	0.0600667
1016.73	-35581.6	-9099.29	13.4401	-0.204168	1.44731	0.0581723
1016.74	-35581.8	-9099.22	13.4374	-0.200425	1.42057	0.0576745
1016.76	-35582.1	-9099.14	13.4339	-0.199891	1.39799	0.0576689
1016.78	-35582.3	-9099.06	13.4306	-0.20003	1.36475	0.0586641
1016.79	-35582.5	-9098.99	13.4271	-0.199992	1.3127	0.0588531
1016.81	-35582.7	-9098.89	13.4237	-0.200013	1.27049	0.0588037
1016.83	-35582.9	-9098.82	13.4204	-0.199956	1.24274	0.0588733
1016.84	-35583.1	-9098.75	13.4169	-0.200088	1.21843	0.0578292
1016.86	-35583.3	-9098.65	13.4135	-0.196884	1.18228	0.0557244
1016.88	-35583.5	-9098.58	13.4102	-0.193553	1.14262	0.052467
1016.89	-35583.7	-9098.5	13.4067	-0.19	1.09333	0.0501089
1016.91	-35584	-9098.41	13.4033	-0.19	1.04667	0.0490196
1016.93	-35584.2	-9098.33	13.4	-0.19	1.01	0.0490196
1016.95	-35584.4	-9098.26	13.3965	-0.189894	0.985582	0.0466367
1016.96	-35584.6	-9098.16	13.3931	-0.186455	0.968874	0.0421619
1016.98	-35584.8	-9098.09	13.3899	-0.183109	0.945127	0.0367876
1017	-35585	-9098.01	13.3898	-0.179803	0.916191	0.0348547
1017.01	-35585.3	-9097.91	13.3862	-0.180117	0.883058	0.0361394
1017.03	-35585.5	-9097.84	13.3829	-0.179723	0.852681	0.0370389
1017.05	-35585.7	-9097.75	13.3794	-0.176042	0.817698	0.0354404
1017.07	-35585.9	-9097.66	13.3761	-0.172638	0.787676	0.0322068
1017.08	-35586.1	-9097.59	13.3726	-0.169892	0.754471	0.0301116
1017.1	-35586.3	-9097.51	13.3699	-0.169527	0.727581	0.0278387
1017.12	-35586.5	-9097.41	13.3695	-0.165842	0.704605	0.0254328
1017.13	-35586.7	-9097.34	13.3658	-0.162398	0.681036	0.0222048
1017.15	-35586.9	-9097.26	13.3621	-0.159689	0.655411	0.0202517
1017.17	-35587.1	-9097.18	13.3599	-0.160094	0.629664	0.0195241
1017.18	-35587.4	-9097.08	13.3593	-0.159935	0.605898	0.0196812
1017.2	-35587.6	-9096.99	13.3554	-0.160204	0.583043	0.0193022
1017.22	-35587.8	-9096.9	13.3519	-0.159106	0.569122	0.0181509
1017.24	-35588	-9096.83	13.3499	-0.1554	0.561392	0.0168986
1017.25	-35588.2	-9096.74	13.349	-0.151747	0.56011	0.0165964
1017.27	-35588.4	-9096.65	13.3453	-0.149657	0.558696	0.0179059
1017.29	-35588.6	-9096.58	13.3416	-0.150296	0.556425	0.019049
1017.3	-35588.8	-9096.49	13.3399	-0.148668	0.556358	0.0197318
1017.32	-35589.1	-9096.39	13.3388	-0.145117	0.558859	0.0194991
1017.34	-35589.2	-9096.32	13.335	-0.14144	0.56884	0.0200418
1017.35	-35589.5	-9096.23	13.3312	-0.139713	0.588754	0.0216195
1017.37	-35589.7	-9096.14	13.3301	-0.140076	0.610749	0.0250173
1017.39	-35589.9	-9096.07	13.3284	-0.139982	0.631589	0.0296757
1017.4	-35590.1	-9095.97	13.3247	-0.140005	0.649495	0.0343578
1017.42	-35590.3	-9095.88	13.3211	-0.139999	0.67165	0.0373514
1017.44	-35590.5	-9095.81	13.3197	-0.14	0.714741	0.0394855
1017.46	-35590.7	-9095.72	13.3203	-0.14	0.766489	0.0416208
1017.47	-35590.9	-9095.63	13.318	-0.14	0.810751	0.0446097
1017.49	-35591.1	-9095.55	13.3144	-0.14	0.842178	0.0473167
1017.51	-35591.4	-9095.45	13.3106	-0.14	0.870243	0.0494809
1017.52	-35591.6	-9095.36	13.3101	-0.14	0.907459	0.0519472
1017.54	-35591.7	-9095.28	13.3076	-0.14	0.950402	0.0594169
1017.56	-35592	-9095.18	13.3041	-0.139999	0.988292	0.0724978
1017.58	-35592.2	-9095.1	13.3005	-0.140006	1.02459	0.090131
1017.59	-35592.4	-9095.01	13.3001	-0.139983	1.0627	0.109994
1017.61	-35592.6	-9094.94	13.2974	-0.140065	1.106	0.126917
1017.63	-35592.8	-9094.84	13.294	-0.139756	1.14558	0.142189
1017.64	-35593	-9094.75	13.2903	-0.142889	1.19451	0.157323
1017.66	-35593.2	-9094.64	13.2899	-0.14619	1.23284	0.170773
1017.68	-35593.4	-9094.56	13.2902	-0.149998	1.26366	0.18079
1017.69	-35593.6	-9094.48	13.2869	-0.146813	1.28539	0.191084
1017.71	-35593.9	-9094.38	13.2836	-0.14674	1.31155	0.202882
1017.73	-35594	-9094.28	13.2801	-0.143449	1.34456	0.219012
1017.75	-35594.2	-9094.2	13.28	-0.143333	1.38	0.236383
1017.76	-35594.5	-9094.09	13.2767	-0.14	1.40667	0.251634
1017.78	-35594.7	-9094.01	13.2733	-0.14	1.42667	0.263617
1017.8	-35594.9	-9093.92	13.2699	-0.139991	1.44434	0.275108
1017.81	-35595.1	-9093.81	13.2701	-0.140002	1.46095	0.283695
1017.83	-35595.3	-9093.74	13.2699	-0.139999	1.47773	0.291243
1017.85	-35595.5	-9093.64	13.2662	-0.14	1.49506	0.296892
1017.86	-35595.7	-9093.53	13.2629	-0.14	1.50844	0.301014
1017.88	-35595.9	-9093.45	13.2599	-0.140001	1.52522	0.303011
1017.9	-35596.1	-9093.35	13.2597	-0.139994	1.53879	0.303995
1017.91	-35596.3	-9093.24	13.256	-0.140024	1.54776	0.303876
1017.93	-35596.5	-9093.16	13.2526	-0.13991	1.54996	0.304035
1017.95	-35596.7	-9093.07	13.2497	-0.140502	1.55082	0.305449
1017.97	-35596.9	-9092.96	13.2502	-0.144289	1.55925	0.307783
1017.98	-35597.1	-9092.87	13.2494	-0.147004	1.57406	0.309601
1018	-35597.3	-9092.77	13.2457	-0.145944	1.59131	0.308873
1018.02	-35597.5	-9092.66	13.2422	-0.142125	1.60254	0.306475
1018.03	-35597.7	-9092.57	13.2399	-0.139761	1.60786	0.304545
1018.05	-35597.9	-9092.47	13.2392	-0.140071	1.61109	0.303842
1018.07	-35598.1	-9092.36	13.2355	-0.139981	1.61489	0.303939
1018.09	-35598.3	-9092.28	13.2319	-0.140005	1.62469	0.30393
1018.1	-35598.5	-9092.18	13.2296	-0.139999	1.63812	0.303862
1018.12	-35598.7	-9092.08	13.2303	-0.14	1.64648	0.304225
1018.14	-35598.9	-9091.97	13.2288	-0.14	1.65155	0.305768
1018.15	-35599.1	-9091.88	13.2251	-0.140001	1.65575	0.309037
1018.17	-35599.3	-9091.77	13.2215	-0.139994	1.66542	0.31406
1018.19	-35599.5	-9091.66	13.2197	-0.14002	1.68165	0.323442
1018.2	-35599.7	-9091.56	13.2203	-0.139918	1.69799	0.338343
1018.22	-35599.9	-9091.44	13.2185	-0.140309	1.70731	0.356203
1018.24	-35600.1	-9091.35	13.2148	-0.138321	1.71335	0.373965
1018.26	-35600.3	-9091.26	13.2111	-0.134723	1.72329	0.387655
1018.27	-35600.5	-9091.14	13.2097	-0.131028	1.74303	0.398007
1018.29	-35600.7	-9091.03	13.2103	-0.130061	1.76792	0.407582
1018.31	-35600.9	-9090.92	13.208	-0.1281	1.79246	0.415274
1018.32	-35601.1	-9090.81	13.2046	-0.124455	1.81096	0.419744
1018.34	-35601.3	-9090.72	13.2008	-0.121078	1.82835	0.420665
1018.36	-35601.5	-9090.62	13.1998	-0.117522	1.84291	0.419829
1018.37	-35601.7	-9090.51	13.2001	-0.114721	1.85637	0.417866
1018.39	-35601.9	-9090.39	13.1999	-0.108194	1.8672	0.415719
1018.41	-35602.1	-9090.3	13.2002	-0.104012	1.88245	0.411771
1018.42	-35602.3	-9090.18	13.1976	-0.100512	1.89953	0.407373
1018.44	-35602.5	-9090.07	13.194	-0.100101	1.91466	0.402697
1018.46	-35602.6	-9089.97	13.1904	-0.0973589	1.92243	0.39927
1018.48	-35602.9	-9089.84	13.1899	-0.0939749	1.92852	0.395849
1018.49	-35603.1	-9089.73	13.19	-0.0902293	1.93867	0.395233
1018.51	-35603.2	-9089.63	13.19	-0.0900697	1.94903	0.398937
1018.53	-35603.5	-9089.5	13.19	-0.0872077	1.95588	0.408383
1018.54	-35603.6	-9089.4	13.19	-0.0806653	1.96298	0.416865
1018.56	-35603.8	-9089.3	13.19	-0.0644649	1.96659	0.419488
1018.58	-35604	-9089.17	13.19	-0.0445766	1.9667	0.414397
1018.6	-35604.2	-9089.06	13.19	-0.0233333	1.96667	0.406318
1018.61	-35604.4	-9088.96	13.19	-0.00666667	1.97	0.399782
1018.63	-35604.6	-9088.82	13.19	0.00666667	1.98	0.394336
1018.65	-35604.8	-9088.71	13.19	0.020748	1.98683	0.388554
1018.66	-35605	-9088.61	13.19	0.030415	1.9866	0.38313
1018.68	-35605.2	-9088.47	13.19	0.0371667	1.98676	0.377655
1018.7	-35605.4	-9088.36	13.19	0.0480515	1.99074	0.370378
1018.71	-35605.6	-9088.23	13.1899	0.0620142	1.99722	0.35914
1018.73	-35605.8	-9088.12	13.1903	0.0825907	2.00045	0.347261
1018.75	-35605.9	-9088.01	13.194	0.103305	2.00346	0.338947
1018.77	-35606.2	-9087.87	13.1974	0.119236	2.00377	0.337908
1018.78	-35606.3	-9087.76	13.2001	0.131993	2.00683	0.340304
1018.8	-35606.5	-9087.65	13.2005	0.142504	2.0072	0.34262
1018.82	-35606.7	-9087.54	13.2042	0.151756	2.01049	0.344498
1018.83	-35606.9	-9087.4	13.2075	0.158398	2.00931	0.345814
1018.85	-35607.1	-9087.29	13.211	0.164611	2.00566	0.347895
1018.87	-35607.3	-9087.17	13.2143	0.167727	2.00221	0.349105
1018.88	-35607.5	-9087.03	13.2177	0.170276	1.99971	0.35142
1018.9	-35607.6	-9086.92	13.2212	0.169918	2.00022	0.353994
1018.92	-35607.8	-9086.8	13.2245	0.170022	1.99928	0.35743
1018.94	-35608	-9086.66	13.2279	0.169995	1.99451	0.360416
1018.95	-35608.2	-9086.53	13.2314	0.170002	1.9863	0.36227
1018.97	-35608.4	-9086.39	13.2347	0.17	1.97473	0.362797
1018.99	-35608.6	-9086.28	13.2381	0.17	1.96109	0.362789
1019	-35608.8	-9086.17	13.2416	0.17	1.94535	0.362378
1019.02	-35608.9	-9086.04	13.2449	0.17	1.93041	0.360817
1019.04	-35609.2	-9085.9	13.2483	0.17	1.9154	0.357844
1019.05	-35609.3	-9085.79	13.2518	0.169998	1.89682	0.354867
1019.07	-35609.5	-9085.65	13.2551	0.170006	1.87206	0.353318
1019.09	-35609.7	-9085.51	13.2585	0.169978	1.83781	0.352862
1019.11	-35609.9	-9085.41	13.262	0.170088	1.80476	0.353033
1019.12	-35610.1	-9085.27	13.2653	0.16967	1.77899	0.352435
1019.14	-35610.3	-9085.13	13.2688	0.171953	1.75779	0.350691
1019.16	-35610.4	-9085.02	13.2722	0.175312	1.73345	0.347021
1019.17	-35610.6	-9084.87	13.2755	0.180637	1.70283	0.341665
1019.19	-35610.8	-9084.73	13.2789	0.18933	1.66301	0.33103
1019.21	-35611	-9084.63	13.2825	0.207083	1.61911	0.315648
1019.22	-35611.2	-9084.48	13.2853	0.227287	1.57817	0.296711
1019.24	-35611.4	-9084.34	13.2919	0.24883	1.54066	0.27754
1019.26	-35611.5	-9084.23	13.2957	0.263815	1.51508	0.261397
1019.28	-35611.7	-9084.08	13.3019	0.276982	1.49211	0.248926
1019.29	-35611.9	-9083.94	13.3059	0.288213	1.47035	0.237199
1019.31	-35612.1	-9083.82	13.3123	0.298404	1.44984	0.227923
1019.33	-35612.3	-9083.68	13.3159	0.305716	1.43334	0.221044
1019.34	-35612.4	-9083.54	13.3226	0.309823	1.40985	0.216177
1019.36	-35612.6	-9083.43	13.3262	0.30991	1.38306	0.211897
1019.38	-35612.8	-9083.27	13.3327	0.312821	1.35901	0.206537
1019.39	-35613	-9083.14	13.3364	0.316536	1.34389	0.201719
1019.41	-35613.1	-9083.02	13.343	0.316776	1.33706	0.200388
1019.43	-35613.4	-9082.86	13.3464	0.31358	1.32743	0.202455
1019.45	-35613.5	-9082.73	13.3533	0.31	1.31333	0.204793
1019.46	-35613.7	-9082.61	13.36	0.31	1.30333	0.205882
1019.48	-35613.9	-9082.45	13.3667	0.31	1.29667	0.205882
1019.5	-35614.1	-9082.32	13.3736	0.310177	1.29311	0.203464
1019.51	-35614.2	-9082.19	13.377	0.317244	1.28994	0.196584
1019.53	-35614.5	-9082.03	13.3836	0.331114	1.2899	0.183145
1019.55	-35614.6	-9081.91	13.3872	0.352316	1.28624	0.165694
1019.56	-35614.8	-9081.78	13.3942	0.368358	1.28282	0.149727
1019.58	-35615	-9081.61	13.4008	0.381368	1.28012	0.136916
1019.6	-35615.2	-9081.49	13.4079	0.391752	1.28393	0.125621
1019.62	-35615.3	-9081.36	13.4145	0.401822	1.28772	0.115936
1019.63	-35615.5	-9081.19	13.4212	0.411533	1.29411	0.106139
1019.65	-35615.7	-9081.07	13.4283	0.417681	1.29795	0.0971405
1019.67	-35615.9	-9080.93	13.4347	0.420717	1.30485	0.0900774
1019.68	-35616.1	-9080.77	13.4424	0.424159	1.31213	0.0848658
1019.7	-35616.2	-9080.65	13.4524	0.427743	1.32364	0.0807466
1019.72	-35616.4	-9080.51	13.4585	0.43068	1.33794	0.0769538
1019.73	-35616.6	-9080.34	13.4652	0.435612	1.35522	0.0667813
1019.75	-35616.8	-9080.22	13.4735	0.448833	1.37274	0.0457446
1019.77	-35616.9	-9080.08	13.4827	0.466062	1.38885	0.0164118
1019.79	-35617.1	-9079.92	13.4891	0.482096	1.40736	-0.0160991
1019.8	-35617.3	-9079.79	13.4959	0.494373	1.4276	-0.0463765
1019.82	-35617.5	-9079.64	13.5038	0.50425	1.44228	-0.0706263
1019.84	-35617.7	-9079.48	13.5144	0.513128	1.45559	-0.0928314
1019.85	-35617.8	-9079.35	13.5248	0.520027	1.47089	-0.111729
1019.87	-35618	-9079.2	13.5346	0.525163	1.48829	-0.126285
1019.89	-35618.2	-9079.04	13.545	0.52826	1.50238	-0.138218
1019.9	-35618.4	-9078.92	13.5553	0.53183	1.51042	-0.146492
1019.92	-35618.6	-9078.76	13.5655	0.534992	1.5167	-0.152209
1019.94	-35618.7	-9078.6	13.574	0.538804	1.52402	-0.157165
1019.96	-35618.9	-9078.48	13.5807	0.540249	1.5289	-0.161782
1019.97	-35619.1	-9078.31	13.5869	0.539953	1.53189	-0.16487
1019.99	-35619.3	-9078.15	13.5961	0.539946	1.53537	-0.166446
1020.01	-35619.4	-9078.03	13.6066	0.540276	1.53911	-0.166149
1020.02	-35619.6	-9077.86	13.6164	0.538045	1.54022	-0.164335
1020.04	-35619.8	-9077.71	13.6269	0.534393	1.53988	-0.161127
1020.06	-35619.9	-9077.58	13.6371	0.530708	1.5403	-0.158446
1020.07	-35620.1	-9077.41	13.647	0.529835	1.53774	-0.15706
1020.09	-35620.3	-9077.25	13.6575	0.530035	1.53443	-0.156827
1020.11	-35620.5	-9077.12	13.6679	0.529991	1.5281	-0.156872
1020.12	-35620.7	-9076.95	13.6752	0.530003	1.52404	-0.15686
1020.14	-35620.8	-9076.79	13.6821	0.53	1.52045	-0.156863
1020.16	-35621	-9076.67	13.6886	0.53	1.51988	-0.156863
1020.18	-35621.2	-9076.49	13.6981	0.53	1.52003	-0.156863
1020.19	-35621.4	-9076.34	13.7088	0.53	1.51999	-0.156863
1020.21	-35621.5	-9076.2	13.7188	0.53	1.52	-0.156863
1020.23	-35621.7	-9076.02	13.7288	0.53	1.52	-0.156863
1020.24	-35621.9	-9075.88	13.7394	0.53	1.52	-0.156863
1020.26	-35622	-9075.74	13.7494	0.53	1.52	-0.156863
1020.28	-35622.2	-9075.55	13.7595	0.53	1.51999	-0.156862
1020.3	-35622.4	-9075.41	13.7667	0.53	1.52	-0.156863
1020.31	-35622.6	-9075.27	13.7733	0.53	1.52	-0.156863
1020.33	-35622.8	-9075.08	13.78	0.53	1.52333	-0.156863
1020.35	-35622.9	-9074.93	13.7906	0.529892	1.5269	-0.155676
1020.36	-35623.1	-9074.79	13.8006	0.526456	1.53006	-0.15342
1020.38	-35623.3	-9074.6	13.8106	0.523106	1.5301	-0.150152
1020.4	-35623.4	-9074.45	13.8212	0.519822	1.53377	-0.147956
1020.41	-35623.6	-9074.31	13.8312	0.520048	1.53712	-0.147019
1020.43	-35623.8	-9074.12	13.8409	0.519988	1.54009	-0.147069
1020.45	-35624	-9073.98	13.8483	0.520005	1.54035	-0.147055
1020.47	-35624.1	-9073.83	13.858	0.519999	1.54386	-0.147061
1020.48	-35624.3	-9073.64	13.865	0.52	1.54778	-0.147055
1020.5	-35624.5	-9073.5	13.8752	0.52	1.55449	-0.147075
1020.52	-35624.6	-9073.34	13.882	0.52	1.55733	-0.146982
1020.53	-35624.8	-9073.15	13.8926	0.52	1.5609	-0.145276
1020.55	-35625	-9073.01	13.9029	0.520001	1.56409	-0.139256
1020.57	-35625.1	-9072.85	13.9131	0.519996	1.56861	-0.128094
1020.58	-35625.4	-9072.66	13.9221	0.520013	1.57432	-0.112616
1020.6	-35625.5	-9072.51	13.9302	0.51994	1.57975	-0.0956869
1020.62	-35625.7	-9072.35	13.9391	0.520226	1.58943	-0.0807402
1020.63	-35625.9	-9072.16	13.947	0.518999	1.59574	-0.0654074
1020.65	-35626	-9072.02	13.9563	0.515261	1.60269	-0.0508424
1020.67	-35626.2	-9071.85	13.9637	0.511743	1.61012	-0.0395071
1020.69	-35626.4	-9071.67	13.9745	0.509767	1.62251	-0.0321357
1020.7	-35626.5	-9071.52	13.9847	0.50995	1.63522	-0.0278143
1020.72	-35626.7	-9071.35	13.9949	0.510448	1.64425	-0.0240091
1020.74	-35626.9	-9071.16	14.0036	0.507501	1.65644	-0.0168953
1020.75	-35627	-9071.01	14.0103	0.497211	1.67057	-0.00491702
1020.77	-35627.2	-9070.84	14.0165	0.479634	1.68357	0.0104983
1020.79	-35627.4	-9070.66	14.0253	0.460374	1.69761	0.0284365
1020.81	-35627.5	-9070.51	14.0363	0.443199	1.71089	0.045229
1020.82	-35627.7	-9070.32	14.0441	0.428767	1.72652	0.0597119
1020.84	-35627.9	-9070.14	14.0508	0.414763	1.7416	0.0724744
1020.86	-35628	-9070	14.0577	0.403296	1.75755	0.0822985
1020.87	-35628.2	-9069.81	14.0643	0.39341	1.77213	0.0886657
1020.89	-35628.4	-9069.63	14.0713	0.38506	1.78579	0.0936019
1020.91	-35628.5	-9069.48	14.0781	0.380478	1.7995	0.0964302
1020.92	-35628.7	-9069.29	14.0847	0.380181	1.81266	0.0984693
1020.94	-35628.9	-9069.11	14.0917	0.377633	1.82662	0.10068
1020.96	-35629	-9068.96	14.0985	0.374133	1.84053	0.103833
1020.98	-35629.2	-9068.77	14.1051	0.370543	1.85095	0.106349
1020.99	-35629.4	-9068.59	14.1121	0.369902	1.86172	0.107727
1021.01	-35629.5	-9068.44	14.1188	0.370026	1.86869	0.107872
1021.03	-35629.7	-9068.24	14.1255	0.369993	1.87831	0.107835
1021.04	-35629.8	-9068.07	14.1325	0.370001	1.88587	0.107844
1021.06	-35630	-9067.91	14.1392	0.37	1.89276	0.107843
1021.08	-35630.2	-9067.7	14.1458	0.37	1.8961	0.107843
1021.09	-35630.3	-9067.53	14.153	0.37	1.90298	0.107843
1021.11	-35630.5	-9067.38	14.1564	0.37	1.90649	0.107843
1021.13	-35630.7	-9067.17	14.1629	0.37	1.90988	0.107843
1021.14	-35630.8	-9067	14.17	0.37	1.91	0.107843
1021.16	-35630.9	-9066.84	14.1767	0.37	1.91	0.107843
1021.18	-35631.1	-9066.63	14.1833	0.37	1.91	0.107843
1021.2	-35631.3	-9066.46	14.1904	0.37	1.91	0.107843
1021.21	-35631.4	-9066.3	14.197	0.37	1.91	0.107843
1021.23	-35631.6	-9066.08	14.2037	0.37	1.91	0.107843
1021.25	-35631.8	-9065.91	14.2108	0.37	1.91	0.107843
1021.26	-35631.9	-9065.75	14.2175	0.37	1.91	0.107843
1021.28	-35632.1	-9065.54	14.2238	0.37	1.90999	0.107843
1021.3	-35632.2	-9065.37	14.2276	0.37	1.91004	0.107843
1021.32	-35632.4	-9065.19	14.2346	0.37	1.90987	0.107843
1021.33	-35632.6	-9064.99	14.2412	0.37	1.91052	0.107843
1021.35	-35632.7	-9064.82	14.2483	0.37	1.91363	0.107843
1021.37	-35632.9	-9064.64	14.2549	0.37	1.91342	0.107843
1021.38	-35633	-9064.42	14.2617	0.37	1.91263	0.107843
1021.4	-35633.2	-9064.27	14.2687	0.37	1.90963	0.107842
1021.42	-35633.3	-9064.09	14.2753	0.37	1.91006	0.107846
1021.43	-35633.5	-9063.87	14.2821	0.37	1.91014	0.107832
1021.45	-35633.6	-9063.71	14.2891	0.369999	1.90911	0.107892
1021.47	-35633.8	-9063.52	14.2957	0.370003	1.90544	0.107611
1021.49	-35634	-9063.3	14.3024	0.36999	1.90206	0.106067
1021.5	-35634.1	-9063.15	14.3098	0.370043	1.89882	0.103287
1021.52	-35634.3	-9062.95	14.3147	0.369837	1.89425	0.0998856
1021.54	-35634.4	-9062.74	14.3193	0.37087	1.88702	0.0935853
1021.55	-35634.6	-9062.57	14.3263	0.377091	1.88017	0.0791377
1021.57	-35634.7	-9062.38	14.3346	0.390676	1.87355	0.0549562
1021.59	-35634.9	-9062.17	14.3436	0.408359	1.86675	0.0209738
1021.6	-35635	-9062.01	14.3502	0.425875	1.85941	-0.0155955
1021.62	-35635.2	-9061.8	14.3566	0.440479	1.85499	-0.0493392
1021.64	-35635.3	-9061.6	14.3653	0.454325	1.84985	-0.0838737
1021.65	-35635.5	-9061.44	14.3763	0.466417	1.84268	-0.11704
1021.67	-35635.6	-9061.23	14.3841	0.474332	1.83594	-0.147478
1021.69	-35635.8	-9061.02	14.3909	0.47891	1.83071	-0.184443
1021.71	-35635.9	-9060.86	14.3974	0.482155	1.83011	-0.233882
1021.72	-35636.1	-9060.64	14.4062	0.485399	1.82809	-0.299403
1021.74	-35636.2	-9060.44	14.4169	0.489216	1.82438	-0.380863
1021.76	-35636.4	-9060.28	14.4274	0.490185	1.82071	-0.458849
1021.77	-35636.5	-9060.06	14.4348	0.489952	1.81983	-0.524393
1021.79	-35636.7	-9059.86	14.4417	0.490006	1.82004	-0.57714
1021.81	-35636.8	-9059.69	14.4482	0.490015	1.81999	-0.612658
1021.83	-35637	-9059.46	14.4575	0.489933	1.82	-0.634949
1021.84	-35637.1	-9059.27	14.4681	0.490206	1.82	-0.65377
1021.86	-35637.2	-9059.1	14.4785	0.487334	1.82	-0.669635
1021.88	-35637.4	-9058.87	14.4855	0.483969	1.82	-0.682987
1021.89	-35637.6	-9058.67	14.4925	0.480264	1.82	-0.694808
1021.91	-35637.7	-9058.5	14.4991	0.479931	1.82001	-0.704796
1021.93	-35637.9	-9058.27	14.5087	0.480018	1.81994	-0.71363
1021.94	-35638	-9058.08	14.5194	0.479998	1.82011	-0.72082
1021.96	-35638.1	-9057.9	14.5295	0.480001	1.81679	-0.724286
1021.98	-35638.3	-9057.66	14.5367	0.48	1.81667	-0.72549
1022	-35638.4	-9057.48	14.5433	0.48	1.81667	-0.72549
1022.01	-35638.6	-9057.3	14.55	0.48	1.82	-0.72549
1022.03	-35638.7	-9057.06	14.56	0.48	1.82	-0.72549
1022.05	-35638.9	-9056.88	14.5671	0.48	1.8199	-0.72549
1022.06	-35639	-9056.7	14.5737	0.48	1.81646	-0.72549
1022.08	-35639.1	-9056.46	14.5805	0.48	1.8131	-0.72549
1022.1	-35639.3	-9056.27	14.5912	0.48	1.80988	-0.72549
1022.11	-35639.4	-9056.08	14.6012	0.48	1.80982	-0.72549
1022.13	-35639.6	-9055.84	14.611	0.48	1.80621	-0.72549
1022.15	-35639.7	-9055.66	14.6179	0.48	1.80272	-0.72549
1022.16	-35639.8	-9055.47	14.6244	0.48	1.7995	-0.72549
1022.18	-35640	-9055.23	14.6317	0.48	1.79572	-0.72549
1022.2	-35640.1	-9055.04	14.6424	0.48	1.78783	-0.72549
1022.22	-35640.3	-9054.84	14.6526	0.48	1.77748	-0.72549
1022.23	-35640.4	-9054.6	14.6623	0.48	1.76701	-0.72549
1022.25	-35640.5	-9054.43	14.6686	0.48	1.75706	-0.72549
1022.27	-35640.7	-9054.21	14.6751	0.48	1.7471	-0.72549
1022.28	-35640.8	-9053.97	14.6829	0.48	1.73688	-0.72549
1022.3	-35641	-9053.79	14.6936	0.48	1.72645	-0.72549
1022.32	-35641.1	-9053.58	14.7039	0.48	1.71628	-0.72549
1022.34	-35641.3	-9053.33	14.7131	0.48	1.70581	-0.72549
1022.35	-35641.4	-9053.17	14.7194	0.48	1.69589	-0.72549
1022.37	-35641.5	-9052.96	14.7258	0.48	1.68593	-0.72549
1022.39	-35641.7	-9052.72	14.734	0.48	1.67564	-0.72549
1022.4	-35641.8	-9052.54	14.7451	0.480001	1.66521	-0.725489
1022.42	-35641.9	-9052.33	14.7533	0.479995	1.65536	-0.725495
1022.44	-35642.1	-9052.09	14.76	0.48002	1.64504	-0.725474
1022.45	-35642.2	-9051.91	14.7667	0.479919	1.63444	-0.725557
1022.47	-35642.3	-9051.69	14.775	0.480305	1.62598	-0.725077
1022.49	-35642.5	-9051.46	14.7856	0.478332	1.62128	-0.723314
1022.51	-35642.6	-9051.28	14.7962	0.474678	1.6181	-0.72034
1022.52	-35642.7	-9051.03	14.8043	0.471166	1.61455	-0.717009
1022.54	-35642.9	-9050.81	14.8111	0.468219	1.61125	-0.712515
1022.56	-35643	-9050.64	14.8172	0.461218	1.60753	-0.704636
1022.57	-35643.1	-9050.39	14.827	0.445672	1.60659	-0.690366
1022.59	-35643.3	-9050.17	14.835	0.425925	1.60635	-0.672264
1022.61	-35643.4	-9049.99	14.8413	0.405858	1.60919	-0.652812
1022.62	-35643.5	-9049.75	14.848	0.385937	1.6099	-0.633414
1022.64	-35643.7	-9049.53	14.8549	0.365218	1.61235	-0.611998
1022.66	-35643.8	-9049.35	14.8621	0.342135	1.61586	-0.590103
1022.67	-35643.9	-9049.1	14.8656	0.319155	1.61952	-0.566693
1022.69	-35644.1	-9048.88	14.8722	0.290123	1.6199	-0.532418
1022.71	-35644.2	-9048.7	14.8761	0.241452	1.6226	-0.484561
1022.73	-35644.3	-9048.44	14.8797	0.166494	1.62628	-0.414332
1022.74	-35644.4	-9048.23	14.8801	0.0829122	1.6296	-0.337797
1022.76	-35644.6	-9048.05	14.88	0.00525063	1.63297	-0.264401
1022.78	-35644.7	-9047.78	14.88	-0.0630629	1.63637	-0.19729
1022.79	-35644.8	-9047.58	14.88	-0.11445	1.64294	-0.150364
1022.81	-35644.9	-9047.39	14.8801	-0.142033	1.6495	-0.118101
1022.83	-35645.1	-9047.12	14.8767	-0.163333	1.66	-0.0958606
1022.85	-35645.2	-9046.93	14.8733	-0.18	1.67	-0.077342
1022.86	-35645.3	-9046.74	14.87	-0.2	1.68	-0.0599129
1022.88	-35645.5	-9046.48	14.8667	-0.216667	1.69	-0.043573
1022.9	-35645.6	-9046.28	14.8631	-0.23068	1.70061	-0.0297843
1022.91	-35645.7	-9046.07	14.8598	-0.24061	1.71058	-0.0190234
1022.93	-35645.9	-9045.8	14.8563	-0.251043	1.72145	-0.00993755
1022.95	-35646	-9045.62	14.8526	-0.257221	1.73492	-0.00387961
1022.96	-35646.1	-9045.42	14.8461	-0.260131	1.74828	-0.0021485
1022.98	-35646.2	-9045.16	14.843	-0.259966	1.76135	-0.00361599
1023	-35646.3	-9044.96	14.8394	-0.260013	1.77197	-0.0070552
1023.02	-35646.4	-9044.75	14.8362	-0.259997	1.78636	-0.00898449
1023.03	-35646.6	-9044.48	14.8319	-0.260001	1.80362	-0.00988176
1023.05	-35646.7	-9044.3	14.8256	-0.26	1.81602	-0.00978314
1023.07	-35646.8	-9044.09	14.8226	-0.26	1.82489	-0.00980919
1023.08	-35647	-9043.82	14.8189	-0.26	1.83349	-0.00980229
1023.1	-35647.1	-9043.64	14.816	-0.26	1.84678	-0.00980436
1023.12	-35647.2	-9043.42	14.8113	-0.26	1.85578	-0.00980381
1023.13	-35647.3	-9043.16	14.8053	-0.26	1.8612	-0.00980395
1023.15	-35647.4	-9042.98	14.8012	-0.26	1.86576	-0.00980391
1023.17	-35647.5	-9042.74	14.7951	-0.26	1.87911	-0.00980392
1023.19	-35647.7	-9042.49	14.792	-0.26	1.89749	-0.00980392
1023.2	-35647.8	-9042.32	14.7886	-0.26	1.91147	-0.00980392
1023.22	-35647.9	-9042.08	14.7852	-0.26	1.91977	-0.00980392
1023.24	-35648	-9041.83	14.7818	-0.26	1.92624	-0.00980392
1023.25	-35648.1	-9041.65	14.7784	-0.26	1.93437	-0.00980392
1023.27	-35648.2	-9041.4	14.7753	-0.26	1.94506	-0.00980392
1023.29	-35648.4	-9041.15	14.7697	-0.26	1.95538	-0.00980392
1023.3	-35648.4	-9040.97	14.765	-0.26	1.96514	-0.00980392
1023.32	-35648.6	-9040.72	14.7596	-0.26	1.97591	-0.00980392
1023.34	-35648.7	-9040.48	14.7543	-0.26	1.98412	-0.00980392
1023.36	-35648.8	-9040.3	14.7515	-0.26	1.99086	-0.00980392
1023.37	-35648.9	-9040.05	14.7478	-0.26	1.99537	-0.00980392
1023.39	-35649	-9039.81	14.7449	-0.26	2.00076	-0.00980392
1023.41	-35649.1	-9039.63	14.739	-0.26	2.00761	-0.00980392
1023.42	-35649.2	-9039.36	14.7342	-0.26	2.01477	-0.00980392
1023.44	-35649.3	-9039.13	14.731	-0.26	2.01949	-0.00980392
1023.46	-35649.4	-9038.96	14.7276	-0.26	2.02011	-0.00980392
1023.47	-35649.6	-9038.69	14.7245	-0.26	2.01998	-0.00980392
1023.49	-35649.7	-9038.46	14.7181	-0.26	2.02001	-0.00980392
1023.51	-35649.8	-9038.28	14.714	-0.26	2.02	-0.00980391
1023.53	-35649.9	-9038	14.7107	-0.26	2.02	-0.00980394
1023.54	-35650	-9037.78	14.7072	-0.26	2.02	-0.00980384
1023.56	-35650.1	-9037.59	14.7042	-0.26	2.02	-0.00980422
1023.58	-35650.2	-9037.32	14.6974	-0.26	2.02	-0.00980312
1023.59	-35650.3	-9037.11	14.6936	-0.26	2.02001	-0.00980702
1023.61	-35650.4	-9036.92	14.6904	-0.26	2.01995	-0.00979233
1023.63	-35650.5	-9036.64	14.6868	-0.26	2.02011	-0.00982729
1023.64	-35650.6	-9036.43	14.6836	-0.26	2.0168	-0.00880568
1023.66	-35650.7	-9036.22	14.677	-0.26	2.01666	-0.00671365
1023.68	-35650.8	-9035.95	14.6733	-0.26	2.01667	-0.00326797
1023.7	-35650.9	-9035.75	14.67	-0.26	2.02	-0.00108932
1023.71	-35651	-9035.54	14.6667	-0.26	2.02	1.38778e-18
1023.73	-35651.1	-9035.26	14.663	-0.26	2.02353	-6.4758e-06
1023.75	-35651.2	-9035.06	14.6564	-0.26	2.027	1.73124e-06
1023.76	-35651.3	-9034.85	14.6532	-0.26	2.03362	-4.4914e-07
1023.78	-35651.4	-9034.57	14.6496	-0.26	2.03727	2.22988e-07
1023.8	-35651.5	-9034.38	14.6464	-0.26	2.04407	-5.9967e-08
1023.81	-35651.6	-9034.17	14.6426	-0.26	2.05115	1.68719e-08
1023.83	-35651.7	-9033.88	14.6359	-0.26	2.06141	-1.45174e-08
1023.85	-35651.8	-9033.69	14.6324	-0.26	2.06814	3.48903e-08
1023.87	-35651.9	-9033.47	14.6258	-0.26	2.07848	-1.24289e-07
1023.88	-35652	-9033.19	14.6226	-0.259999	2.08968	6.30094e-07
1023.9	-35652.1	-9033	14.6192	-0.260003	2.10278	-2.38248e-06
1023.92	-35652.1	-9032.78	14.616	-0.259989	2.1118	8.80681e-06
1023.93	-35652.3	-9032.5	14.6115	-0.26005	2.11868	-4.15968e-05
1023.95	-35652.3	-9032.32	14.6054	-0.259811	2.1251	0.000184743
1023.97	-35652.4	-9032.08	14.6024	-0.260795	2.13281	0.00164041
1023.98	-35652.5	-9031.81	14.5987	-0.264554	2.14388	0.00441268
1024	-35652.6	-9031.62	14.5958	-0.268023	2.15256	0.00745775
1024.02	-35652.7	-9031.38	14.5909	-0.270267	2.15911	0.00924379
1024.04	-35652.8	-9031.11	14.5849	-0.269923	2.16611	0.00988924
1024.05	-35652.9	-9030.93	14.5821	-0.270021	2.17285	0.00978117
1024.07	-35653	-9030.68	14.5784	-0.269995	2.17873	0.00980958
1024.09	-35653.1	-9030.42	14.5754	-0.270001	2.1797	0.00980195
1024.1	-35653.1	-9030.24	14.5702	-0.27	2.1826	0.00980582
1024.12	-35653.2	-9029.98	14.5647	-0.27	2.18976	0.00979854
1024.14	-35653.3	-9029.72	14.5617	-0.27	2.19894	0.00982587
1024.15	-35653.4	-9029.54	14.5581	-0.27	2.20556	0.00972158
1024.17	-35653.5	-9029.28	14.5551	-0.27	2.20873	0.0102875
1024.19	-35653.6	-9029.03	14.5492	-0.27	2.21002	0.0120156
1024.21	-35653.6	-9028.84	14.5448	-0.27	2.21163	0.014995
1024.22	-35653.7	-9028.57	14.5392	-0.27	2.21549	0.0178443
1024.24	-35653.8	-9028.32	14.5342	-0.27	2.21882	0.0193718
1024.26	-35653.9	-9028.14	14.5313	-0.27	2.22218	0.0196578
1024.27	-35654	-9027.87	14.5276	-0.27	2.22549	0.0195967
1024.29	-35654	-9027.63	14.5246	-0.27	2.22957	0.019611
1024.31	-35654.1	-9027.44	14.5185	-0.27	2.22798	0.0196067
1024.32	-35654.2	-9027.16	14.514	-0.27	2.22415	0.0196092
1024.34	-35654.3	-9026.93	14.5108	-0.27	2.22055	0.0196029
1024.36	-35654.3	-9026.74	14.5074	-0.27	2.21986	0.0196261
1024.38	-35654.4	-9026.46	14.5042	-0.27	2.22004	0.0195529
1024.39	-35654.5	-9026.23	14.4977	-0.27	2.21993	0.0204312
1024.41	-35654.6	-9026.04	14.4938	-0.27	2.22024	0.0223664
1024.43	-35654.7	-9025.74	14.4904	-0.27	2.21713	0.0257647
1024.44	-35654.7	-9025.53	14.487	-0.27	2.21374	0.0281333
1024.46	-35654.8	-9025.33	14.484	-0.27	2.21025	0.0293483
1024.48	-35654.9	-9025.04	14.477	-0.27	2.20995	0.0294201
1024.49	-35654.9	-9024.82	14.4735	-0.27	2.2101	0.0294079
1024.51	-35655	-9024.62	14.4702	-0.27	2.20689	0.0294188
1024.53	-35655.1	-9024.33	14.4667	-0.27	2.20333	0.0294118
1024.55	-35655.2	-9024.12	14.4633	-0.27	2.2	0.0305011
1024.56	-35655.2	-9023.91	14.4567	-0.27	2.2	0.0326797
1024.58	-35655.3	-9023.61	14.4532	-0.269999	2.19999	0.0361254
1024.6	-35655.4	-9023.41	14.4498	-0.270002	2.20003	0.0382174
1024.61	-35655.4	-9023.2	14.4465	-0.269992	2.19988	0.0392391
1024.63	-35655.5	-9022.91	14.4426	-0.27006	2.19624	0.0392041
1024.65	-35655.5	-9022.71	14.4361	-0.269766	2.19289	0.0392188
1024.66	-35655.6	-9022.49	14.433	-0.266231	2.18985	0.0392149
1024.68	-35655.7	-9022.2	14.4293	-0.262648	2.19003	0.039216
1024.7	-35655.7	-9022	14.4262	-0.25979	2.19009	0.0392156
1024.72	-35655.8	-9021.77	14.4222	-0.260054	2.18958	0.0392157
1024.73	-35655.9	-9021.48	14.4157	-0.259982	2.18583	0.0392157
1024.75	-35655.9	-9021.3	14.412	-0.260005	2.18245	0.0392157
1024.77	-35656	-9021.06	14.4055	-0.259999	2.17972	0.0392157
1024.78	-35656.1	-9020.78	14.4024	-0.26	2.18024	0.0392157
1024.8	-35656.1	-9020.59	14.399	-0.26	2.17927	0.0392157
1024.82	-35656.2	-9020.34	14.3956	-0.26	2.17563	0.0392157
1024.83	-35656.2	-9020.06	14.3921	-0.26	2.17189	0.0392157
1024.85	-35656.3	-9019.88	14.3888	-0.26	2.16996	0.0392157
1024.87	-35656.3	-9019.63	14.3857	-0.26	2.16902	0.0392158
1024.88	-35656.4	-9019.35	14.3806	-0.26	2.16546	0.0392153
1024.9	-35656.5	-9019.16	14.375	-0.26	2.16068	0.0392171
1024.92	-35656.5	-9018.91	14.372	-0.26	2.15489	0.0392105
1024.94	-35656.6	-9018.64	14.3683	-0.26	2.15178	0.0392377
1024.95	-35656.6	-9018.45	14.3655	-0.26	2.14864	0.0390193
1024.97	-35656.7	-9018.19	14.3599	-0.26	2.14383	0.0362261
1024.99	-35656.7	-9017.93	14.3549	-0.26	2.13482	0.0260394
1025	-35656.8	-9017.74	14.3499	-0.26	2.12481	0.0043064
1025.02	-35656.8	-9017.47	14.3445	-0.26	2.11412	-0.0320226
1025.04	-35656.9	-9017.22	14.3414	-0.26	2.10579	-0.0763708
1025.06	-35656.9	-9017.03	14.338	-0.26	2.09946	-0.121235
1025.07	-35657	-9016.75	14.3346	-0.26	2.09274	-0.169684
1025.09	-35657	-9016.5	14.3312	-0.26	2.0837	-0.218705
1025.11	-35657.1	-9016.32	14.3278	-0.260001	2.07351	-0.265095
1025.12	-35657.1	-9016.03	14.3247	-0.259995	2.06325	-0.309002
1025.14	-35657.2	-9015.78	14.3185	-0.26002	2.05121	-0.342079
1025.16	-35657.2	-9015.59	14.3141	-0.259926	2.03303	-0.366203
1025.17	-35657.3	-9015.31	14.3109	-0.26024	2.0114	-0.386709
1025.19	-35657.3	-9015.07	14.3073	-0.257563	1.99347	-0.403881
1025.21	-35657.4	-9014.88	14.3045	-0.254168	1.97982	-0.417638
1025.23	-35657.4	-9014.59	14.2978	-0.250425	1.96577	-0.428704
1025.24	-35657.5	-9014.36	14.2938	-0.249892	1.95252	-0.435888
1025.26	-35657.5	-9014.16	14.2907	-0.250029	1.9364	-0.440501
1025.28	-35657.5	-9013.87	14.287	-0.249995	1.91888	-0.444044
1025.29	-35657.6	-9013.64	14.2839	-0.250001	1.89898	-0.447373
1025.31	-35657.6	-9013.44	14.2774	-0.249999	1.87931	-0.449684
1025.33	-35657.7	-9013.15	14.2735	-0.25	1.8547	-0.450958
1025.34	-35657.7	-9012.93	14.2702	-0.249998	1.83451	-0.450952
1025.36	-35657.7	-9012.73	14.2669	-0.250006	1.81154	-0.451117
1025.38	-35657.8	-9012.43	14.2633	-0.25	1.78333	-0.444444
1025.39	-35657.8	-9012.22	14.26	-0.25	1.75333	-0.427015
1025.41	-35657.9	-9012.01	14.2567	-0.246667	1.72333	-0.392157
1025.43	-35657.9	-9011.71	14.253	-0.243108	1.69517	-0.336055
1025.45	-35658	-9011.5	14.2464	-0.239912	1.672	-0.26332
1025.46	-35658	-9011.28	14.2432	-0.240023	1.64462	-0.178915
1025.48	-35658	-9010.99	14.2396	-0.239988	1.60081	-0.0959993
1025.5	-35658.1	-9010.79	14.2364	-0.240007	1.54667	-0.0392984
1025.51	-35658.1	-9010.57	14.2326	-0.239983	1.49023	-0.00437692
1025.53	-35658.1	-9010.27	14.2258	-0.240095	1.44297	0.0156982
1025.55	-35658.2	-9010.08	14.2228	-0.239623	1.41187	0.0250887
1025.57	-35658.2	-9009.85	14.2194	-0.236021	1.37954	0.0286833
1025.58	-35658.2	-9009.55	14.2159	-0.232414	1.32533	0.0294619
1025.6	-35658.3	-9009.36	14.2126	-0.229762	1.24428	0.0293894
1025.62	-35658.3	-9009.12	14.2092	-0.230028	1.13831	0.0294507
1025.63	-35658.4	-9008.84	14.2057	-0.230146	1.04621	0.0292142
1025.65	-35658.4	-9008.65	14.2024	-0.229297	0.984085	0.0278273
1025.67	-35658.4	-9008.4	14.1989	-0.225605	0.921395	0.0251514
1025.68	-35658.5	-9008.12	14.1957	-0.221956	0.828322	0.0219224
1025.7	-35658.5	-9007.94	14.1911	-0.219719	0.721091	0.0201912
1025.72	-35658.5	-9007.69	14.1851	-0.22007	0.621665	0.0195323
1025.74	-35658.6	-9007.41	14.182	-0.21998	0.549052	0.019647
1025.75	-35658.6	-9007.22	14.1786	-0.220005	0.48953	0.0195328
1025.77	-35658.6	-9006.96	14.1752	-0.219999	0.414054	0.0199517
1025.79	-35658.7	-9006.69	14.1717	-0.22	0.308183	0.0215642
1025.8	-35658.7	-9006.5	14.1685	-0.22	0.189727	0.024397
1025.82	-35658.7	-9006.24	14.165	-0.22	0.0750026	0.0273881
1025.84	-35658.8	-9005.98	14.1615	-0.22	-0.0103913	0.0290594
1025.85	-35658.8	-9005.79	14.1583	-0.22	-0.0564191	0.0294753
1025.87	-35658.8	-9005.52	14.1548	-0.22	-0.0855595	0.0293967
1025.89	-35658.9	-9005.27	14.1514	-0.219999	-0.108937	0.0294164
1025.9	-35658.9	-9005.08	14.148	-0.220003	-0.1287	0.0294089
1025.92	-35658.9	-9004.8	14.1449	-0.219989	-0.145634	0.0294181
1025.94	-35659	-9004.55	14.1389	-0.220043	-0.15691	0.0293872
1025.96	-35659	-9004.37	14.1343	-0.219839	-0.164453	0.0297988
1025.97	-35659	-9004.09	14.1311	-0.221624	-0.171134	0.0335053
1025.99	-35659.1	-9003.84	14.1275	-0.231287	-0.178443	0.0455027
1026.01	-35659.1	-9003.65	14.1247	-0.255812	-0.182148	0.0696038
1026.02	-35659.1	-9003.37	14.1182	-0.298629	-0.188303	0.108311
1026.04	-35659.2	-9003.13	14.1142	-0.34585	-0.193199	0.152887
1026.06	-35659.2	-9002.95	14.1084	-0.392103	-0.192659	0.198011
1026.08	-35659.2	-9002.66	14.1014	-0.441169	-0.200952	0.247182
1026.09	-35659.3	-9002.43	14.0918	-0.491098	-0.214411	0.295662
1026.11	-35659.3	-9002.23	14.0818	-0.5415	-0.225441	0.341723
1026.13	-35659.3	-9001.94	14.0712	-0.585574	-0.229616	0.384544
1026.14	-35659.4	-9001.72	14.0612	-0.617184	-0.235516	0.415318
1026.16	-35659.4	-9001.52	14.0512	-0.637622	-0.248201	0.438718
1026.18	-35659.4	-9001.23	14.0406	-0.658908	-0.265438	0.457629
1026.19	-35659.5	-9001.02	14.0306	-0.672692	-0.291432	0.472072
1026.21	-35659.5	-9000.82	14.0206	-0.682836	-0.32776	0.482052
1026.23	-35659.6	-9000.52	14.01	-0.69	-0.363333	0.490196
1026.25	-35659.6	-9000.31	13.9967	-0.696667	-0.39	0.495643
1026.26	-35659.6	-9000.11	13.9833	-0.7	-0.41	0.5
1026.28	-35659.7	-8999.81	13.9693	-0.703535	-0.424069	0.504655
1026.3	-35659.7	-8999.61	13.9595	-0.706888	-0.433644	0.510142
1026.31	-35659.7	-8999.4	13.9491	-0.710088	-0.436973	0.515522
1026.33	-35659.8	-8999.11	13.9315	-0.709944	-0.444025	0.518756
1026.35	-35659.8	-8998.89	13.9206	-0.709917	-0.446614	0.519592
1026.36	-35659.8	-8998.71	13.9122	-0.70998	-0.446701	0.519631
1026.38	-35659.9	-8998.47	13.9007	-0.709689	-0.447272	0.519949
1026.4	-35659.9	-8998.2	13.8878	-0.710211	-0.446239	0.519373
1026.41	-35660	-8997.95	13.8756	-0.711324	-0.441791	0.516711
1026.43	-35660	-8997.72	13.864	-0.708854	-0.434896	0.511656
1026.45	-35660	-8997.52	13.8524	-0.70009	-0.426705	0.503611
1026.47	-35660.1	-8997.31	13.8405	-0.686448	-0.41791	0.491143
1026.48	-35660.1	-8997.06	13.8282	-0.668814	-0.409151	0.473281
1026.5	-35660.1	-8996.8	13.8168	-0.646013	-0.401057	0.450209
1026.52	-35660.2	-8996.55	13.8065	-0.61756	-0.394014	0.422322
1026.53	-35660.2	-8996.32	13.7964	-0.584579	-0.387981	0.390144
1026.55	-35660.2	-8996.12	13.7863	-0.547217	-0.382869	0.353813
1026.57	-35660.3	-8995.91	13.7767	-0.503998	-0.378569	0.312921
1026.59	-35660.3	-8995.67	13.768	-0.455713	-0.375035	0.268799
1026.6	-35660.4	-8995.42	13.7603	-0.406666	-0.372318	0.225367
1026.62	-35660.4	-8995.17	13.7536	-0.360832	-0.370536	0.185215
1026.64	-35660.4	-8994.95	13.7476	-0.321378	-0.369863	0.149004
1026.65	-35660.5	-8994.75	13.7424	-0.290012	-0.369964	0.117649
1026.67	-35660.5	-8994.53	13.7382	-0.266625	-0.369902	0.0924858
1026.69	-35660.6	-8994.28	13.7349	-0.249778	-0.369755	0.0735713
1026.7	-35660.6	-8994.02	13.7315	-0.236803	-0.370677	0.0595533
1026.72	-35660.6	-8993.78	13.728	-0.226616	-0.372573	0.0491984
1026.74	-35660.7	-8993.57	13.7249	-0.219589	-0.374224	0.0414703
1026.76	-35660.7	-8993.37	13.7217	-0.214951	-0.375771	0.0356839
1026.77	-35660.7	-8993.15	13.7171	-0.211063	-0.378381	0.0314235
1026.79	-35660.8	-8992.9	13.7117	-0.207626	-0.382006	0.028214
1026.81	-35660.8	-8992.64	13.7074	-0.205337	-0.385659	0.0255604
1026.82	-35660.9	-8992.4	13.7042	-0.203806	-0.389035	0.0233907
1026.84	-35660.9	-8992.19	13.7011	-0.20202	-0.392308	0.0218892
1026.86	-35660.9	-8991.99	13.6977	-0.200319	-0.395648	0.0209247
1026.87	-35661	-8991.77	13.6942	-0.199712	-0.399174	0.0202049
1026.89	-35661	-8991.52	13.6908	-0.199936	-0.402599	0.0196884
1026.91	-35661.1	-8991.27	13.6874	-0.200077	-0.405572	0.0194709
1026.92	-35661.1	-8991.03	13.6839	-0.200013	-0.409167	0.0195622
1026.94	-35661.1	-8990.82	13.6806	-0.199979	-0.414858	0.019931
1026.96	-35661.2	-8990.62	13.6773	-0.199997	-0.422027	0.02056
1026.98	-35661.2	-8990.39	13.6738	-0.200005	-0.429282	0.0214513
1026.99	-35661.3	-8990.14	13.6704	-0.200001	-0.43594	0.0226994
1027.01	-35661.3	-8989.89	13.667	-0.199999	-0.441668	0.0243608
1027.03	-35661.3	-8989.65	13.6635	-0.2	-0.446417	0.0260546
1027.04	-35661.4	-8989.45	13.6599	-0.2	-0.450239	0.0273452
1027.06	-35661.4	-8989.25	13.6568	-0.2	-0.453186	0.028275
1027.08	-35661.5	-8989.02	13.6551	-0.200001	-0.455309	0.0289859
1027.1	-35661.5	-8988.76	13.6533	-0.2	-0.456667	0.0294118
1027.11	-35661.6	-8988.51	13.6502	-0.199995	-0.457228	0.0294886
