# Supplementary material for: Extraction of driving behavior primitives considering driver expectation and vehicle dynamics
Source: PLoS One. 2025 Dec 31;20(12):e0340123. doi: 10.1371/journal.pone.0340123 (PMC12755792; doi:10.1371/journal.pone.0340123)
Supplement: S2 File — The dataset utilized in this study is organized into two main folders, categorizing driving scenarios into straight driving and turning maneuvers. These folders contain the raw, unprocessed behavioral data. For a detailed description of the variables and format within the.xlsx files, please refer to the accompanying readme.txt file. (ZIP) [file pone.0340123.s002.zip › DataSetForPimitiveExaction-2/turning/g11_w_14.xlsx]

## Sheet: Sheet1
1029.19	-35666.5	-8961.08	13.2644	-0.170003	0.232475	1.00712
1029.2	-35666.6	-8960.86	13.2619	-0.169999	0.240205	1.02242
1029.22	-35666.6	-8960.66	13.2581	-0.169999	0.24709	1.0371
1029.24	-35666.6	-8960.45	13.2556	-0.170001	0.253004	1.05042
1029.25	-35666.7	-8960.22	13.2542	-0.170002	0.257959	1.06231
1029.27	-35666.7	-8959.98	13.2519	-0.169997	0.262096	1.07322
1029.29	-35666.8	-8959.74	13.2482	-0.169995	0.265487	1.0833
1029.31	-35666.8	-8959.53	13.2445	-0.170013	0.268119	1.09229
1029.32	-35666.8	-8959.33	13.2412	-0.170016	0.269746	1.1
1029.34	-35666.9	-8959.11	13.2379	-0.169948	0.270035	1.10631
1029.36	-35666.9	-8958.87	13.2344	-0.169948	0.26988	1.11109
1029.37	-35667	-8958.63	13.2307	-0.170213	0.270837	1.11432
1029.39	-35667	-8958.4	13.2274	-0.170199	0.272755	1.1162
1029.41	-35667	-8958.2	13.2255	-0.16905	0.274575	1.11713
1029.42	-35667.1	-8958	13.2239	-0.16712	0.27624	1.11756
1029.44	-35667.1	-8957.78	13.2208	-0.165347	0.278165	1.11797
1029.46	-35667.1	-8957.54	13.2172	-0.163664	0.279813	1.1186
1029.48	-35667.2	-8957.3	13.2152	-0.16167	0.280347	1.11952
1029.49	-35667.2	-8957.08	13.2137	-0.16013	0.280073	1.12069
1029.51	-35667.3	-8956.88	13.2106	-0.159989	0.27975	1.12195
1029.53	-35667.3	-8956.68	13.207	-0.160071	0.279925	1.123
1029.54	-35667.3	-8956.45	13.2051	-0.158738	0.281012	1.12348
1029.56	-35667.4	-8956.2	13.2035	-0.156768	0.283171	1.12314
1029.58	-35667.4	-8955.97	13.2002	-0.155342	0.28634	1.12186
1029.59	-35667.4	-8955.75	13.1968	-0.15349	0.289806	1.11995
1029.61	-35667.5	-8955.55	13.1951	-0.150125	0.292967	1.11779
1029.63	-35667.5	-8955.35	13.1933	-0.146667	0.296667	1.11547
1029.64	-35667.5	-8955.12	13.1899	-0.144669	0.301702	1.11306
1029.66	-35667.6	-8954.88	13.1865	-0.143238	0.306953	1.11101
1029.68	-35667.6	-8954.64	13.1849	-0.141397	0.311549	1.1097
1029.7	-35667.7	-8954.42	13.1832	-0.139946	0.317053	1.10889
1029.71	-35667.7	-8954.22	13.1797	-0.139671	0.324918	1.10827
1029.73	-35667.7	-8954.01	13.1764	-0.140053	0.334518	1.10779
1029.75	-35667.8	-8953.79	13.1748	-0.140331	0.344855	1.10735
1029.76	-35667.8	-8953.55	13.1729	-0.139825	0.355101	1.10657
1029.78	-35667.8	-8953.31	13.1694	-0.138267	0.364944	1.10515
1029.8	-35667.9	-8953.09	13.1663	-0.136334	0.37522	1.10307
1029.82	-35667.9	-8952.89	13.1647	-0.134584	0.386016	1.1004
1029.83	-35667.9	-8952.69	13.1627	-0.132952	0.395242	1.09727
1029.85	-35668	-8952.47	13.1592	-0.131311	0.401964	1.09395
1029.87	-35668	-8952.23	13.1561	-0.129582	0.408217	1.0908
1029.88	-35668	-8951.99	13.1543	-0.127807	0.415219	1.088
1029.9	-35668.1	-8951.77	13.1529	-0.126242	0.421818	1.08522
1029.92	-35668.1	-8951.57	13.1512	-0.124725	0.427157	1.08235
1029.93	-35668.1	-8951.37	13.1494	-0.122335	0.431377	1.07973
1029.95	-35668.2	-8951.14	13.1477	-0.118918	0.434761	1.0772
1029.97	-35668.2	-8950.9	13.1461	-0.115545	0.43764	1.07381
1029.99	-35668.2	-8950.66	13.1444	-0.112349	0.439693	1.0693
1030	-35668.3	-8950.44	13.1426	-0.107986	0.439673	1.06447
1030.02	-35668.3	-8950.25	13.1409	-0.102574	0.437755	1.05953
1030.04	-35668.3	-8950.04	13.1392	-0.0981588	0.435929	1.05382
1030.05	-35668.4	-8949.8	13.1374	-0.094955	0.43443	1.04707
1030.07	-35668.4	-8949.56	13.1358	-0.0910706	0.431581	1.0394
1030.09	-35668.4	-8949.33	13.1342	-0.0845403	0.427916	1.03024
1030.1	-35668.5	-8949.12	13.1323	-0.0735055	0.426001	1.01834
1030.12	-35668.5	-8948.92	13.1305	-0.0576609	0.426282	1.003
1030.14	-35668.5	-8948.71	13.1298	-0.0381017	0.427264	0.984098
1030.15	-35668.6	-8948.48	13.13	-0.0154038	0.428979	0.962349
1030.17	-35668.6	-8948.24	13.1299	0.0102088	0.432609	0.938996
1030.19	-35668.6	-8948.01	13.1298	0.0372349	0.437937	0.913751
1030.21	-35668.7	-8947.8	13.1309	0.0636047	0.443887	0.885419
1030.22	-35668.7	-8947.6	13.1328	0.0910763	0.450873	0.854593
1030.24	-35668.7	-8947.38	13.1344	0.123436	0.460129	0.82291
1030.26	-35668.8	-8947.15	13.1361	0.158588	0.470827	0.790145
1030.27	-35668.8	-8946.91	13.139	0.191613	0.481141	0.755017
1030.29	-35668.8	-8946.68	13.1426	0.222682	0.490996	0.71658
1030.31	-35668.8	-8946.48	13.1456	0.254097	0.501103	0.673653
1030.33	-35668.9	-8946.28	13.1491	0.284844	0.511494	0.621687
1030.34	-35668.9	-8946.06	13.1551	0.312587	0.521881	0.555181
1030.36	-35668.9	-8945.82	13.1625	0.337258	0.532138	0.473504
1030.38	-35669	-8945.58	13.1694	0.359742	0.542221	0.377435
1030.39	-35669	-8945.35	13.1759	0.380893	0.552169	0.264114
1030.41	-35669	-8945.15	13.1827	0.401508	0.561814	0.131212
1030.43	-35669.1	-8944.95	13.1896	0.422112	0.569639	-0.013186
1030.44	-35669.1	-8944.72	13.1963	0.442944	0.574198	-0.157724
1030.46	-35669.1	-8944.48	13.2033	0.463333	0.576667	-0.293028
1030.48	-35669.2	-8944.24	13.2111	0.48246	0.578608	-0.411715
1030.5	-35669.2	-8944.02	13.22	0.5	0.58	-0.511983
1030.51	-35669.2	-8943.82	13.23	0.515921	0.580485	-0.593721
1030.53	-35669.2	-8943.62	13.2406	0.530867	0.579938	-0.658007
1030.55	-35669.3	-8943.39	13.251	0.545631	0.578439	-0.707086
1030.56	-35669.3	-8943.16	13.2605	0.560927	0.576558	-0.746131
1030.58	-35669.3	-8942.91	13.269	0.577409	0.574804	-0.779856
1030.6	-35669.4	-8942.68	13.2778	0.595572	0.573136	-0.809364
1030.61	-35669.4	-8942.48	13.288	0.615014	0.571434	-0.834907
1030.63	-35669.4	-8942.27	13.2985	0.632903	0.569689	-0.856448
1030.65	-35669.4	-8942.04	13.3087	0.647298	0.567941	-0.873922
1030.66	-35669.5	-8941.79	13.3193	0.659388	0.566294	-0.887317
1030.68	-35669.5	-8941.56	13.3308	0.670014	0.564712	-0.896852
1030.7	-35669.5	-8941.34	13.3428	0.678383	0.562853	-0.903209
1030.72	-35669.5	-8941.14	13.3549	0.684023	0.560857	-0.907043
1030.73	-35669.6	-8940.92	13.3669	0.687509	0.559892	-0.908842
1030.75	-35669.6	-8940.69	13.3789	0.689422	0.560101	-0.909041
1030.77	-35669.6	-8940.44	13.3909	0.690141	0.559652	-0.908024
1030.78	-35669.7	-8940.2	13.4028	0.690124	0.557886	-0.906328
1030.8	-35669.7	-8939.99	13.4137	0.689962	0.55613	-0.904714
1030.82	-35669.7	-8939.78	13.4238	0.689966	0.554661	-0.903572
1030.84	-35669.7	-8939.57	13.4347	0.690018	0.552021	-0.902724
1030.85	-35669.8	-8939.32	13.4468	0.690024	0.548311	-0.902122
1030.87	-35669.8	-8939.07	13.4589	0.689965	0.545683	-0.901925
1030.89	-35669.8	-8938.84	13.4705	0.689934	0.544294	-0.901988
1030.9	-35669.8	-8938.62	13.4822	0.690121	0.542057	-0.901848
1030.92	-35669.9	-8938.42	13.4943	0.690221	0.538462	-0.90173
1030.94	-35669.9	-8938.2	13.5065	0.689494	0.534769	-0.902594
1030.95	-35669.9	-8937.95	13.5185	0.68923	0.531398	-0.904926
1030.97	-35669.9	-8937.7	13.53	0.69246	0.527937	-0.908785
1030.99	-35670	-8937.47	13.5415	0.699625	0.524553	-0.914867
1031.01	-35670	-8937.26	13.5546	0.709179	0.52188	-0.924283
1031.02	-35670	-8937.06	13.5686	0.721393	0.520282	-0.936521
1031.04	-35670	-8936.83	13.5814	0.737692	0.519841	-0.949839
1031.06	-35670.1	-8936.57	13.5931	0.755354	0.51999	-0.963351
1031.07	-35670.1	-8936.33	13.6057	0.769359	0.519851	-0.97677
1031.09	-35670.1	-8936.09	13.6193	0.780204	0.519822	-0.989772
1031.11	-35670.1	-8935.88	13.633	0.791358	0.520916	-1.00209
1031.12	-35670.2	-8935.67	13.6468	0.803674	0.522862	-1.0144
1031.14	-35670.2	-8935.44	13.6605	0.816595	0.524734	-1.02778
1031.16	-35670.2	-8935.19	13.6743	0.830653	0.526381	-1.04209
1031.17	-35670.2	-8934.95	13.6878	0.846669	0.52802	-1.0567
1031.19	-35670.3	-8934.71	13.701	0.863687	0.5297	-1.07145
1031.21	-35670.3	-8934.5	13.714	0.880111	0.531407	-1.08635
1031.23	-35670.3	-8934.29	13.7282	0.895037	0.53313	-1.10077
1031.24	-35670.3	-8934.05	13.745	0.908003	0.534859	-1.11395
1031.26	-35670.4	-8933.79	13.7624	0.919367	0.536567	-1.12571
1031.28	-35670.4	-8933.55	13.7775	0.929731	0.538236	-1.13612
1031.29	-35670.4	-8933.31	13.7924	0.939443	0.539901	-1.14545
1031.31	-35670.4	-8933.1	13.8093	0.948625	0.541603	-1.15392
1031.33	-35670.4	-8932.89	13.8267	0.956667	0.543333	-1.16122
1031.35	-35670.5	-8932.65	13.8423	0.962842	0.545065	-1.16699
1031.36	-35670.5	-8932.39	13.8576	0.966838	0.546765	-1.17123
1031.38	-35670.5	-8932.14	13.8739	0.968803	0.548421	-1.1742
1031.4	-35670.5	-8931.91	13.891	0.970085	0.550101	-1.17661
1031.41	-35670.6	-8931.7	13.9083	0.971807	0.551842	-1.17936
1031.43	-35670.6	-8931.48	13.9253	0.973507	0.553523	-1.18363
1031.45	-35670.6	-8931.24	13.942	0.974877	0.555109	-1.19051
1031.46	-35670.6	-8930.99	13.9587	0.976997	0.556899	-1.20075
1031.48	-35670.6	-8930.74	13.9756	0.980435	0.558889	-1.2153
1031.5	-35670.7	-8930.51	13.9919	0.983636	0.560056	-1.23592
1031.52	-35670.7	-8930.3	14.0071	0.985459	0.559936	-1.26386
1031.53	-35670.7	-8930.08	14.0229	0.986974	0.560147	-1.2985
1031.55	-35670.7	-8929.83	14.04	0.988895	0.561773	-1.33853
1031.57	-35670.8	-8929.57	14.0573	0.990179	0.563766	-1.38182
1031.58	-35670.8	-8929.32	14.074	0.990244	0.565382	-1.42647
1031.6	-35670.8	-8929.09	14.0906	0.989953	0.567117	-1.47129
1031.62	-35670.8	-8928.88	14.1078	0.98994	0.56906	-1.51508
1031.63	-35670.8	-8928.65	14.1251	0.990015	0.570181	-1.55653
1031.65	-35670.9	-8928.39	14.1423	0.990016	0.570143	-1.59505
1031.67	-35670.9	-8928.13	14.1592	0.989993	0.570011	-1.63136
1031.69	-35670.9	-8927.88	14.1759	0.98999	0.570158	-1.66693
1031.7	-35670.9	-8927.65	14.1926	0.990009	0.569724	-1.70405
1031.72	-35670.9	-8927.43	14.2098	0.990021	0.568141	-1.74411
1031.74	-35671	-8927.2	14.2271	0.989968	0.56541	-1.78711
1031.75	-35671	-8926.95	14.2444	0.989928	0.561905	-1.83215
1031.77	-35671	-8926.69	14.2612	0.990139	0.558383	-1.87744
1031.79	-35671	-8926.44	14.2778	0.990278	0.555093	-1.92167
1031.8	-35671	-8926.2	14.2946	0.989432	0.551716	-1.96423
1031.82	-35671.1	-8925.99	14.3118	0.987593	0.54824	-2.00466
1031.84	-35671.1	-8925.75	14.3292	0.985724	0.544978	-2.04271
1031.86	-35671.1	-8925.49	14.3464	0.984065	0.54162	-2.07846
1031.87	-35671.1	-8925.23	14.3632	0.982193	0.537324	-2.11234
1031.89	-35671.1	-8924.98	14.3798	0.980452	0.532174	-2.14587
1031.91	-35671.1	-8924.75	14.3966	0.979747	0.526967	-2.18129
1031.92	-35671.2	-8924.53	14.4138	0.979919	0.521854	-2.21867
1031.94	-35671.2	-8924.29	14.4315	0.980021	0.51651	-2.25635
1031.96	-35671.2	-8924.03	14.4486	0.979969	0.511349	-2.29265
1031.97	-35671.2	-8923.76	14.464	0.980191	0.507211	-2.32608
1031.99	-35671.2	-8923.51	14.4787	0.980192	0.504113	-2.35647
1032.01	-35671.2	-8923.28	14.4952	0.979059	0.501663	-2.38444
1032.03	-35671.3	-8923.06	14.5127	0.977124	0.500147	-2.41032
1032.04	-35671.3	-8922.82	14.5288	0.975329	0.500044	-2.43425
1032.06	-35671.3	-8922.55	14.5439	0.973654	0.500123	-2.45608
1032.08	-35671.3	-8922.28	14.56	0.971737	0.498708	-2.47558
1032.09	-35671.3	-8922.03	14.577	0.970167	0.496868	-2.49282
1032.11	-35671.4	-8921.8	14.5941	0.969743	0.496447	-2.50793
1032.13	-35671.4	-8921.58	14.6113	0.969977	0.496682	-2.5205
1032.14	-35671.4	-8921.33	14.6285	0.970014	0.496218	-2.53003
1032.16	-35671.4	-8921.06	14.6457	0.969993	0.496567	-2.53672
1032.18	-35671.4	-8920.79	14.6627	0.970211	0.499499	-2.54105
1032.2	-35671.4	-8920.54	14.6791	0.970041	0.503158	-2.54348
1032.21	-35671.5	-8920.32	14.6944	0.96878	0.505263	-2.54448
1032.23	-35671.5	-8920.09	14.71	0.966667	0.506667	-2.54466
1032.25	-35671.5	-8919.84	14.727	0.964394	0.508596	-2.54432
1032.26	-35671.5	-8919.56	14.7443	0.963332	0.510044	-2.54229
1032.28	-35671.5	-8919.3	14.761	0.963463	0.510097	-2.53714
1032.3	-35671.5	-8919.05	14.7777	0.959544	0.510023	-2.52762
1032.31	-35671.6	-8918.82	14.7949	0.946491	0.511181	-2.51146
1032.33	-35671.6	-8918.59	14.812	0.923433	0.513695	-2.48267
1032.35	-35671.6	-8918.33	14.8281	0.888033	0.517178	-2.43643
1032.37	-35671.6	-8918.05	14.8424	0.831346	0.520528	-2.37333
1032.38	-35671.6	-8917.78	14.8545	0.747304	0.522734	-2.29362
1032.4	-35671.6	-8917.54	14.8651	0.639458	0.523295	-2.19446
1032.42	-35671.6	-8917.32	14.8745	0.512857	0.522013	-2.07664
1032.43	-35671.7	-8917.08	14.8813	0.372807	0.519236	-1.95063
1032.45	-35671.7	-8916.82	14.8849	0.229371	0.515661	-1.82689
1032.47	-35671.7	-8916.54	14.8874	0.102051	0.512535	-1.71307
1032.48	-35671.7	-8916.27	14.8894	0.0024256	0.510646	-1.61431
1032.5	-35671.7	-8916.03	14.8899	-0.073539	0.509877	-1.53203
1032.52	-35671.7	-8915.8	14.8883	-0.129915	0.509875	-1.46584
1032.54	-35671.7	-8915.56	14.8857	-0.168232	0.510041	-1.41294
1032.55	-35671.8	-8915.29	14.8824	-0.192468	0.510042	-1.37057
1032.57	-35671.8	-8915.02	14.878	-0.21046	0.509969	-1.33652
1032.59	-35671.8	-8914.75	14.8728	-0.226001	0.509945	-1.30858
1032.6	-35671.8	-8914.52	14.8683	-0.23743	0.510077	-1.28461
1032.62	-35671.8	-8914.29	14.865	-0.244323	0.510167	-1.264
1032.64	-35671.8	-8914.05	14.8617	-0.248227	0.509635	-1.24803
1032.65	-35671.8	-8913.78	14.8582	-0.249961	0.507966	-1.23649
1032.67	-35671.8	-8913.51	14.855	-0.249468	0.504745	-1.22742
1032.69	-35671.9	-8913.24	14.8518	-0.24757	0.499706	-1.21938
1032.71	-35671.9	-8913.01	14.8476	-0.245862	0.492729	-1.21144
1032.72	-35671.9	-8912.78	14.8423	-0.244302	0.483998	-1.20251
1032.74	-35671.9	-8912.53	14.8367	-0.241425	0.473995	-1.19145
1032.76	-35671.9	-8912.26	14.8316	-0.237753	0.463569	-1.1788
1032.77	-35671.9	-8911.99	14.8276	-0.235261	0.453721	-1.16629
1032.79	-35671.9	-8911.73	14.8244	-0.233855	0.443827	-1.15443
1032.81	-35671.9	-8911.5	14.8211	-0.232139	0.432342	-1.14286
1032.82	-35671.9	-8911.27	14.8176	-0.230346	0.420074	-1.13169
1032.84	-35672	-8911.02	14.8145	-0.229687	0.409173	-1.12113
1032.86	-35672	-8910.74	14.811	-0.22993	0.399129	-1.10909
1032.88	-35672	-8910.48	14.8062	-0.230087	0.388101	-1.09202
1032.89	-35672	-8910.23	14.8011	-0.230019	0.376163	-1.06574
1032.91	-35672	-8909.99	14.7971	-0.229978	0.364225	-1.02585
1032.93	-35672	-8909.76	14.7939	-0.229996	0.352182	-0.968594
1032.94	-35672	-8909.51	14.7905	-0.230006	0.339661	-0.891442
1032.96	-35672	-8909.23	14.7871	-0.230001	0.327909	-0.798216
1032.98	-35672.1	-8908.97	14.7839	-0.229998	0.318484	-0.694949
1032.99	-35672.1	-8908.72	14.7805	-0.23	0.310842	-0.585127
1033.01	-35672.1	-8908.49	14.7758	-0.23	0.30383	-0.472076
1033.03	-35672.1	-8908.26	14.7703	-0.23	0.29706	-0.363364
1033.05	-35672.1	-8908.01	14.7648	-0.23	0.290364	-0.267042
1033.06	-35672.1	-8907.73	14.76	-0.23	0.283333	-0.186275
1033.08	-35672.1	-8907.46	14.7564	-0.23	0.275527	-0.121978
1033.1	-35672.1	-8907.21	14.7533	-0.23	0.266667	-0.0718954
1033.11	-35672.1	-8906.99	14.75	-0.23	0.256663	-0.0331995
1033.13	-35672.1	-8906.76	14.7465	-0.23	0.246036	-0.00395759
1033.15	-35672.1	-8906.49	14.743	-0.23	0.235451	0.0175641
1033.16	-35672.2	-8906.22	14.7396	-0.23	0.22556	0.0331807
1033.18	-35672.2	-8905.95	14.7363	-0.23	0.216819	0.0446025
1033.2	-35672.2	-8905.71	14.7329	-0.23	0.209147	0.0531936
1033.22	-35672.2	-8905.49	14.7295	-0.23	0.20224	0.0599571
1033.23	-35672.2	-8905.26	14.7261	-0.23	0.195445	0.0650476
1033.25	-35672.2	-8904.99	14.7228	-0.230001	0.188445	0.0686564
1033.27	-35672.2	-8904.72	14.719	-0.229999	0.181862	0.071414
1033.28	-35672.2	-8904.45	14.7141	-0.229997	0.176398	0.0737442
1033.3	-35672.2	-8904.22	14.7087	-0.230003	0.172626	0.0755229
1033.32	-35672.2	-8903.99	14.7033	-0.230012	0.170676	0.0767125
1033.33	-35672.3	-8903.76	14.6988	-0.229987	0.169811	0.0775807
1033.35	-35672.3	-8903.49	14.6954	-0.229957	0.169618	0.0782334
1033.37	-35672.3	-8903.21	14.6922	-0.230057	0.170414	0.0784406
1033.38	-35672.3	-8902.96	14.6888	-0.230167	0.172115	0.0783343
1033.4	-35672.3	-8902.72	14.6856	-0.229785	0.173948	0.0786283
1033.42	-35672.3	-8902.5	14.6824	-0.22941	0.175602	0.0800541
1033.44	-35672.3	-8902.26	14.678	-0.231042	0.177501	0.0833038
1033.45	-35672.3	-8901.99	14.6725	-0.23597	0.179395	0.089182
1033.47	-35672.3	-8901.72	14.6683	-0.244463	0.180163	0.0986506
1033.49	-35672.3	-8901.46	14.6652	-0.257427	0.17996	0.112986
1033.5	-35672.3	-8901.22	14.6612	-0.276538	0.18035	0.133767
1033.52	-35672.3	-8901	14.6558	-0.303755	0.182093	0.161828
1033.54	-35672.4	-8900.76	14.6508	-0.341107	0.184996	0.197116
1033.56	-35672.4	-8900.49	14.6459	-0.386739	0.188538	0.238112
1033.57	-35672.4	-8900.22	14.6389	-0.435335	0.191982	0.28206
1033.59	-35672.4	-8899.97	14.6302	-0.483754	0.195258	0.327432
1033.61	-35672.4	-8899.74	14.6219	-0.530706	0.198879	0.373646
1033.62	-35672.4	-8899.51	14.6135	-0.575112	0.2041	0.41917
1033.64	-35672.4	-8899.27	14.6027	-0.616067	0.212553	0.461863
1033.66	-35672.4	-8899	14.5903	-0.653166	0.223393	0.501696
1033.67	-35672.4	-8898.73	14.5785	-0.686635	0.234364	0.540105
1033.69	-35672.4	-8898.48	14.5669	-0.71966	0.246079	0.578747
1033.71	-35672.4	-8898.25	14.554	-0.756805	0.260515	0.619303
1033.73	-35672.4	-8898.03	14.54	-0.799301	0.276396	0.662587
1033.74	-35672.5	-8897.78	14.5262	-0.846215	0.290916	0.708729
1033.76	-35672.5	-8897.52	14.5125	-0.894843	0.304295	0.75632
1033.78	-35672.5	-8897.25	14.4981	-0.942118	0.317946	0.803393
1033.79	-35672.5	-8897	14.4828	-0.988448	0.331166	0.849318
1033.81	-35672.5	-8896.77	14.4664	-1.03505	0.342571	0.894012
1033.83	-35672.5	-8896.55	14.4488	-1.07864	0.35227	0.93728
1033.84	-35672.5	-8896.3	14.4303	-1.1153	0.360998	0.978868
1033.86	-35672.5	-8896.04	14.4111	-1.14808	0.369492	1.01844
1033.88	-35672.5	-8895.78	14.3916	-1.18178	0.378207	1.05603
1033.89	-35672.5	-8895.53	14.3712	-1.2178	0.386243	1.0936
1033.91	-35672.5	-8895.31	14.3496	-1.25634	0.392477	1.13302
1033.93	-35672.5	-8895.09	14.3267	-1.29667	0.396667	1.1732
1033.95	-35672.5	-8894.84	14.3027	-1.33737	0.398963	1.21233
1033.96	-35672.5	-8894.57	14.2786	-1.37544	0.400044	1.24939
1033.98	-35672.5	-8894.32	14.2552	-1.40858	0.400467	1.28377
1034	-35672.6	-8894.08	14.232	-1.43837	0.399934	1.31552
1034.01	-35672.6	-8893.86	14.2083	-1.46659	0.398293	1.34491
1034.03	-35672.6	-8893.63	14.1837	-1.49299	0.396482	1.37244
1034.05	-35672.6	-8893.38	14.1582	-1.51737	0.395052	1.39843
1034.07	-35672.6	-8893.12	14.132	-1.54078	0.392817	1.42234
1034.08	-35672.6	-8892.87	14.1055	-1.56346	0.389276	1.44422
1034.1	-35672.6	-8892.63	14.0785	-1.58314	0.386268	1.46572
1034.12	-35672.6	-8892.42	14.0512	-1.59811	0.384737	1.48806
1034.13	-35672.6	-8892.19	14.0235	-1.60886	0.382679	1.5108
1034.15	-35672.6	-8891.94	13.9958	-1.61627	0.379096	1.53365
1034.17	-35672.6	-8891.68	13.9689	-1.62129	0.375887	1.5571
1034.18	-35672.6	-8891.43	13.9426	-1.62478	0.374148	1.58146
1034.2	-35672.6	-8891.21	13.915	-1.62737	0.37299	1.60659
1034.22	-35672.6	-8891	13.8856	-1.6293	0.37148	1.63233
1034.24	-35672.6	-8890.78	13.8566	-1.63015	0.368964	1.65852
1034.25	-35672.6	-8890.52	13.8291	-1.63007	0.365463	1.68456
1034.27	-35672.6	-8890.26	13.8023	-1.63007	0.361936	1.70932
1034.29	-35672.6	-8890.02	13.7757	-1.63025	0.358688	1.73265
1034.3	-35672.6	-8889.8	13.749	-1.62953	0.355135	1.75574
1034.32	-35672.6	-8889.6	13.7217	-1.62772	0.351505	1.77889
1034.34	-35672.6	-8889.37	13.6929	-1.62583	0.349065	1.80118
1034.35	-35672.6	-8889.12	13.6635	-1.62418	0.34758	1.82242
1034.37	-35672.6	-8888.87	13.6355	-1.62226	0.345202	1.84326
1034.39	-35672.6	-8888.63	13.6091	-1.62046	0.341681	1.86397
1034.4	-35672.7	-8888.41	13.5823	-1.61993	0.338266	1.88445
1034.42	-35672.6	-8888.2	13.5547	-1.62016	0.334952	1.90514
1034.44	-35672.7	-8887.97	13.5272	-1.61922	0.330596	1.92693
1034.46	-35672.7	-8887.73	13.4998	-1.61726	0.325258	1.94955
1034.47	-35672.7	-8887.48	13.4717	-1.61593	0.31993	1.9719
1034.49	-35672.7	-8887.25	13.4433	-1.6144	0.314993	1.99358
1034.51	-35672.7	-8887.04	13.4155	-1.61024	0.310335	2.01462
1034.52	-35672.7	-8886.83	13.3881	-1.60275	0.305146	2.03405
1034.54	-35672.7	-8886.61	13.3603	-1.59249	0.298384	2.05029
1034.56	-35672.7	-8886.36	13.3328	-1.57991	0.291386	2.06289
1034.58	-35672.7	-8886.11	13.3075	-1.56552	0.286386	2.07226
1034.59	-35672.7	-8885.88	13.2827	-1.55026	0.281538	2.07992
