# Supplementary material for: Extraction of driving behavior primitives considering driver expectation and vehicle dynamics
Source: PLoS One. 2025 Dec 31;20(12):e0340123. doi: 10.1371/journal.pone.0340123 (PMC12755792; doi:10.1371/journal.pone.0340123)
Supplement: S2 File — The dataset utilized in this study is organized into two main folders, categorizing driving scenarios into straight driving and turning maneuvers. These folders contain the raw, unprocessed behavioral data. For a detailed description of the variables and format within the.xlsx files, please refer to the accompanying readme.txt file. (ZIP) [file pone.0340123.s002.zip › DataSetForPimitiveExaction-2/turning/g11_w_15.xlsx]

## Sheet: Sheet1
1092.65	-35544.1	-8063.36	14.4	-0.09	-0.344996	-0.0196078
1092.66	-35544	-8063.14	14.4	-0.09	-0.371587	-0.0196078
1092.68	-35544	-8062.85	14.4	-0.09	-0.398067	-0.0196078
1092.7	-35543.9	-8062.64	14.3998	-0.09	-0.419059	-0.0196078
1092.72	-35543.9	-8062.42	14.3963	-0.09	-0.438827	-0.0196078
1092.73	-35543.8	-8062.14	14.3929	-0.09	-0.459762	-0.0196078
1092.75	-35543.8	-8061.93	14.3898	-0.09	-0.487609	-0.019608
1092.77	-35543.7	-8061.7	14.3901	-0.09	-0.506424	-0.0196073
1092.78	-35543.6	-8061.42	14.39	-0.09	-0.522469	-0.0196099
1092.8	-35543.6	-8061.21	14.39	-0.09	-0.537582	-0.0195973
1092.82	-35543.5	-8060.99	14.3901	-0.09	-0.558031	-0.0196478
1092.83	-35543.5	-8060.7	14.3894	-0.09	-0.578543	-0.0194433
1092.85	-35543.4	-8060.49	14.3856	-0.09	-0.597855	-0.0180018
1092.87	-35543.4	-8060.26	14.3822	-0.0899999	-0.610865	-0.0154145
1092.88	-35543.3	-8059.99	14.3797	-0.0900003	-0.629384	-0.0122546
1092.9	-35543.3	-8059.78	14.3801	-0.0899988	-0.650694	-0.0103633
1092.92	-35543.2	-8059.54	14.3799	-0.0900043	-0.669734	-0.00973683
1092.94	-35543.2	-8059.27	14.3802	-0.0899842	-0.684663	-0.00980829
1092.95	-35543.1	-8059.07	14.3789	-0.0900689	-0.701829	-0.00985618
1092.97	-35543.1	-8058.82	14.3753	-0.0897407	-0.727999	-0.00951334
1092.99	-35543	-8058.55	14.3717	-0.0912163	-0.762274	-0.00791236
1093	-35543	-8058.35	14.3697	-0.0949273	-0.800874	-0.00499019
1093.02	-35542.9	-8058.1	14.3701	-0.0984713	-0.837452	-0.00208182
1093.04	-35542.9	-8057.84	14.3699	-0.100249	-0.872329	-0.000411253
1093.06	-35542.9	-8057.64	14.3703	-0.0999302	-0.901461	7.82325e-05
1093.07	-35542.8	-8057.38	14.3685	-0.100019	-0.925474	-2.53721e-05
1093.09	-35542.7	-8057.11	14.3648	-0.0999956	-0.951167	2.2121e-05
1093.11	-35542.7	-8056.91	14.3611	-0.100001	-0.980957	-7.19202e-05
1093.12	-35542.7	-8056.66	14.3598	-0.0999997	-1.01102	0.000487013
1093.14	-35542.6	-8056.4	14.3601	-0.1	-1.04048	0.00230307
1093.16	-35542.6	-8056.2	14.3599	-0.1	-1.06542	0.00541393
1093.17	-35542.5	-8055.93	14.3603	-0.1	-1.08821	0.00808494
1093.19	-35542.5	-8055.68	14.3578	-0.1	-1.11272	0.00958453
1093.21	-35542.4	-8055.48	14.3543	-0.1	-1.13673	0.00985577
1093.23	-35542.4	-8055.21	14.3507	-0.1	-1.15798	0.00978573
1093.24	-35542.3	-8054.97	14.3499	-0.1	-1.17385	0.00982222
1093.26	-35542.3	-8054.76	14.3501	-0.0999999	-1.18435	0.00974219
1093.28	-35542.3	-8054.48	14.3499	-0.1	-1.19608	0.0105196
1093.29	-35542.2	-8054.25	14.3502	-0.099999	-1.2161	0.0125795
1093.31	-35542.2	-8054.04	14.3473	-0.100004	-1.23669	0.0157411
1093.33	-35542.1	-8053.77	14.344	-0.0999849	-1.25412	0.0190407
1093.34	-35542.1	-8053.52	14.3403	-0.100041	-1.26571	0.0224162
1093.36	-35542	-8053.32	14.3399	-0.0998424	-1.27254	0.026729
1093.38	-35542	-8053.04	14.34	-0.10288	-1.2817	0.0309923
1093.39	-35542	-8052.81	14.34	-0.106447	-1.29891	0.0367238
1093.41	-35541.9	-8052.6	14.3401	-0.109892	-1.31578	0.041141
1093.43	-35541.9	-8052.32	14.3369	-0.110028	-1.32931	0.0455401
1093.45	-35541.8	-8052.09	14.3333	-0.11	-1.34	0.0479303
1093.46	-35541.8	-8051.88	14.33	-0.11	-1.35	0.0490196
1093.48	-35541.8	-8051.6	14.33	-0.11	-1.36	0.0490196
1093.5	-35541.7	-8051.37	14.33	-0.11	-1.36705	0.0490213
1093.51	-35541.7	-8051.15	14.33	-0.11	-1.37372	0.0490191
1093.53	-35541.6	-8050.87	14.3299	-0.11	-1.38043	0.0490197
1093.55	-35541.6	-8050.66	14.3262	-0.11	-1.38731	0.0490195
1093.57	-35541.6	-8050.43	14.3229	-0.11	-1.39009	0.0490196
1093.58	-35541.5	-8050.15	14.3198	-0.11	-1.39003	0.0490196
1093.6	-35541.5	-8049.93	14.3201	-0.11	-1.38963	0.0490196
1093.62	-35541.5	-8049.7	14.32	-0.11	-1.38605	0.0490196
1093.63	-35541.4	-8049.43	14.3201	-0.11	-1.38264	0.0490198
1093.65	-35541.4	-8049.21	14.3195	-0.11	-1.37968	0.0490188
1093.67	-35541.4	-8048.99	14.3159	-0.11	-1.38022	0.0490227
1093.68	-35541.3	-8048.7	14.3124	-0.11	-1.37938	0.0490081
1093.7	-35541.3	-8048.49	14.3097	-0.11	-1.37566	0.0490738
1093.72	-35541.3	-8048.26	14.31	-0.11	-1.37216	0.0487873
1093.74	-35541.2	-8047.98	14.3101	-0.11	-1.36991	0.0475871
1093.75	-35541.2	-8047.77	14.3091	-0.11	-1.36917	0.0463762
1093.77	-35541.2	-8047.53	14.3055	-0.110001	-1.36548	0.0457146
1093.79	-35541.1	-8047.25	14.3019	-0.109996	-1.36186	0.0455173
1093.8	-35541.1	-8047.05	14.2997	-0.110017	-1.35992	0.0438163
1093.82	-35541.1	-8046.8	14.3001	-0.109937	-1.35895	0.0415902
1093.84	-35541	-8046.53	14.2999	-0.110228	-1.35536	0.0393339
1093.85	-35541	-8046.33	14.3003	-0.108688	-1.35043	0.0371831
1093.87	-35541	-8046.08	14.2987	-0.105112	-1.34365	0.0344468
1093.89	-35540.9	-8045.81	14.295	-0.101442	-1.33573	0.0314304
1093.9	-35540.9	-8045.6	14.2913	-0.0997131	-1.32165	0.0297659
1093.92	-35540.9	-8045.35	14.2897	-0.100076	-1.30359	0.0293463
1093.94	-35540.9	-8045.09	14.2901	-0.099982	-1.27886	0.0294324
1093.96	-35540.8	-8044.88	14.29	-0.100005	-1.25017	0.0293849
1093.97	-35540.8	-8044.63	14.2899	-0.0999987	-1.2278	0.0294982
1093.99	-35540.8	-8044.37	14.2903	-0.1	-1.2082	0.0288514
1094.01	-35540.8	-8044.16	14.288	-0.0999999	-1.18169	0.0270656
1094.02	-35540.7	-8043.9	14.2846	-0.1	-1.14548	0.0240208
1094.04	-35540.7	-8043.64	14.2808	-0.0999996	-1.09915	0.0212473
1094.06	-35540.7	-8043.44	14.2798	-0.100002	-1.06475	0.0197966
1094.08	-35540.6	-8043.17	14.2801	-0.0999941	-1.03521	0.0195512
1094.09	-35540.6	-8042.92	14.2799	-0.100019	-1.00915	0.019665
1094.11	-35540.6	-8042.72	14.2803	-0.0999252	-0.98267	0.0189278
1094.13	-35540.6	-8042.45	14.2776	-0.10028	-0.959284	0.0162842
1094.14	-35540.5	-8042.2	14.274	-0.0973658	-0.929312	0.0108895
1094.16	-35540.5	-8041.99	14.2704	-0.0939459	-0.8959	0.00518664
1094.18	-35540.5	-8041.72	14.2699	-0.0903804	-0.862373	0.00149311
1094.19	-35540.5	-8041.47	14.27	-0.0899372	-0.832863	5.453e-05
1094.21	-35540.5	-8041.27	14.27	-0.0900177	-0.812215	-1.45304e-05
1094.23	-35540.4	-8040.99	14.27	-0.0899922	-0.792408	5.57172e-06
1094.25	-35540.4	-8040.75	14.2701	-0.0900073	-0.771338	-4.26202e-06
1094.26	-35540.4	-8040.54	14.2669	-0.0899737	-0.747945	1.47369e-05
1094.28	-35540.4	-8040.27	14.2636	-0.0900978	-0.727896	-0.000962862
1094.3	-35540.3	-8040.03	14.26	-0.0866667	-0.706667	-0.0043573
1094.31	-35540.3	-8039.82	14.26	-0.0833333	-0.693333	-0.00980392
1094.33	-35540.3	-8039.54	14.26	-0.08	-0.683333	-0.0163399
1094.35	-35540.3	-8039.31	14.26	-0.0764738	-0.676317	-0.0220941
1094.36	-35540.2	-8039.1	14.26	-0.0731017	-0.669471	-0.0263187
1094.38	-35540.2	-8038.81	14.26	-0.0699436	-0.659492	-0.0284465
1094.4	-35540.2	-8038.59	14.2598	-0.0698073	-0.652507	-0.0307489
1094.41	-35540.2	-8038.37	14.2563	-0.066241	-0.646147	-0.0330221
1094.43	-35540.1	-8038.09	14.2529	-0.0628754	-0.642841	-0.0362948
1094.45	-35540.1	-8037.86	14.2498	-0.0597609	-0.640131	-0.0384078
1094.47	-35540.1	-8037.64	14.2501	-0.0600639	-0.644012	-0.039269
1094.48	-35540.1	-8037.36	14.25	-0.0599837	-0.64735	-0.0392021
1094.5	-35540.1	-8037.14	14.25	-0.0600054	-0.650278	-0.0392202
1094.52	-35540	-8036.92	14.25	-0.0599986	-0.649952	-0.0392145
1094.53	-35540	-8036.64	14.25	-0.0600004	-0.649916	-0.039216
1094.55	-35540	-8036.42	14.25	-0.0599999	-0.650565	-0.0392156
1094.57	-35540	-8036.19	14.25	-0.06	-0.654968	-0.0392157
1094.59	-35540	-8035.91	14.2502	-0.06	-0.662608	-0.0392157
1094.6	-35539.9	-8035.7	14.2491	-0.06	-0.675284	-0.0392157
1094.62	-35539.9	-8035.47	14.2455	-0.0599999	-0.693371	-0.0392156
1094.64	-35539.9	-8035.19	14.2419	-0.0600004	-0.714532	-0.039216
1094.65	-35539.9	-8034.98	14.2397	-0.0599984	-0.733043	-0.0392143
1094.67	-35539.9	-8034.74	14.2401	-0.0600061	-0.74462	-0.0392211
1094.69	-35539.8	-8034.47	14.24	-0.059978	-0.76224	-0.0391961
1094.7	-35539.8	-8034.26	14.24	-0.0600934	-0.791438	-0.0392984
1094.72	-35539.8	-8034.01	14.24	-0.0596488	-0.828148	-0.038791
1094.74	-35539.8	-8033.74	14.24	-0.061671	-0.870152	-0.0375866
1094.76	-35539.8	-8033.54	14.2399	-0.0636653	-0.910682	-0.0363509
1094.77	-35539.8	-8033.28	14.2403	-0.0633077	-0.941499	-0.0359412
1094.79	-35539.7	-8033.03	14.2383	-0.0631179	-0.966691	-0.0355064
1094.81	-35539.7	-8032.82	14.2347	-0.0649747	-0.989912	-0.0336378
1094.82	-35539.7	-8032.56	14.2311	-0.0689816	-1.01727	-0.0313286
1094.84	-35539.7	-8032.3	14.2298	-0.0701807	-1.04701	-0.0296552
1094.86	-35539.7	-8032.09	14.2301	-0.0699505	-1.07395	-0.0294267
1094.87	-35539.6	-8031.83	14.23	-0.0700132	-1.10066	-0.0288663
1094.89	-35539.6	-8031.57	14.23	-0.069997	-1.12641	-0.0269579
1094.91	-35539.6	-8031.37	14.23	-0.0700012	-1.14803	-0.0238024
1094.93	-35539.6	-8031.1	14.23	-0.0699984	-1.16487	-0.0212125
1094.94	-35539.6	-8030.85	14.2299	-0.0700047	-1.18464	-0.0197763
1094.96	-35539.6	-8030.65	14.2302	-0.0699818	-1.20784	-0.0195527
1094.98	-35539.6	-8030.38	14.2276	-0.0700681	-1.23108	-0.0196753
1094.99	-35539.6	-8030.13	14.224	-0.0697943	-1.25557	-0.0188495
1095.01	-35539.5	-8029.92	14.2204	-0.0726659	-1.27967	-0.0160043
1095.03	-35539.5	-8029.65	14.2199	-0.0760312	-1.2973	-0.0108681
1095.04	-35539.5	-8029.4	14.22	-0.0797354	-1.31194	-0.00494697
1095.06	-35539.5	-8029.2	14.22	-0.0800721	-1.32197	-0.001328
1095.08	-35539.5	-8028.92	14.22	-0.0799705	-1.3377	-8.45404e-05
1095.1	-35539.5	-8028.68	14.22	-0.0800252	-1.35868	0.000976987
1095.11	-35539.5	-8028.47	14.22	-0.0799113	-1.38195	0.00409436
1095.13	-35539.5	-8028.2	14.2201	-0.0831085	-1.4053	0.00945273
1095.15	-35539.4	-8027.96	14.2167	-0.0866667	-1.42667	0.0152505
1095.16	-35539.4	-8027.75	14.2133	-0.09	-1.44	0.0196078
1095.18	-35539.4	-8027.47	14.21	-0.09	-1.45	0.0228758
1095.2	-35539.4	-8027.24	14.21	-0.0900064	-1.46071	0.0263095
1095.21	-35539.4	-8027.03	14.21	-0.0899982	-1.47416	0.0284421
1095.23	-35539.4	-8026.74	14.21	-0.090001	-1.48736	0.0306257
1095.25	-35539.4	-8026.52	14.2101	-0.0899954	-1.49785	0.0330379
1095.27	-35539.4	-8026.3	14.2098	-0.0900168	-1.50781	0.0362675
1095.28	-35539.4	-8026.01	14.2062	-0.0899374	-1.51797	0.0383681
1095.3	-35539.4	-8025.8	14.2026	-0.0903803	-1.52805	0.0407728
1095.32	-35539.4	-8025.57	14.1998	-0.093946	-1.53467	0.0443857
1095.33	-35539.4	-8025.29	14.2001	-0.0973658	-1.54572	0.0501076
1095.35	-35539.4	-8025.07	14.2	-0.10028	-1.55965	0.0555084
1095.37	-35539.4	-8024.85	14.2	-0.0999252	-1.56787	0.0581063
1095.38	-35539.4	-8024.56	14.2001	-0.100019	-1.57061	0.0590363
1095.4	-35539.4	-8024.35	14.1993	-0.0999941	-1.57503	0.0604147
1095.42	-35539.4	-8024.12	14.1957	-0.100002	-1.58218	0.0630206
1095.44	-35539.4	-8023.84	14.1922	-0.0999996	-1.58794	0.0661768
1095.45	-35539.4	-8023.63	14.1897	-0.1	-1.59115	0.0680635
1095.47	-35539.4	-8023.39	14.1901	-0.1	-1.59446	0.0687128
1095.49	-35539.4	-8023.11	14.19	-0.1	-1.59809	0.0685563
1095.5	-35539.4	-8022.91	14.1899	-0.1	-1.60038	0.0689414
1095.52	-35539.4	-8022.67	14.1903	-0.1	-1.59966	0.0704344
1095.54	-35539.4	-8022.4	14.1888	-0.1	-1.60124	0.0733145
1095.55	-35539.4	-8022.19	14.1851	-0.1	-1.6049	0.0763806
1095.57	-35539.4	-8021.94	14.1815	-0.1	-1.60854	0.0779934
1095.59	-35539.4	-8021.67	14.1797	-0.1	-1.61	0.078498
1095.61	-35539.4	-8021.46	14.1801	-0.1	-1.61146	0.0784127
1095.62	-35539.4	-8021.21	14.1799	-0.1	-1.61509	0.0784363
1095.64	-35539.4	-8020.95	14.1803	-0.1	-1.61878	0.0784302
1095.66	-35539.4	-8020.74	14.1782	-0.1	-1.62024	0.0784317
1095.67	-35539.4	-8020.49	14.1747	-0.1	-1.62001	0.0784313
1095.69	-35539.4	-8020.23	14.171	-0.1	-1.61975	0.0784314
1095.71	-35539.4	-8020.02	14.1698	-0.1	-1.62197	0.0784314
1095.72	-35539.4	-8019.76	14.1701	-0.1	-1.62545	0.0784314
1095.74	-35539.4	-8019.51	14.17	-0.1	-1.6292	0.0784314
1095.76	-35539.4	-8019.3	14.1699	-0.1	-1.63019	0.0784314
1095.78	-35539.4	-8019.03	14.1703	-0.1	-1.62995	0.0784313
1095.79	-35539.4	-8018.79	14.1676	-0.0999996	-1.63001	0.0784317
1095.81	-35539.4	-8018.59	14.1641	-0.100001	-1.63	0.0784302
1095.83	-35539.4	-8018.31	14.1605	-0.0999946	-1.63	0.0784359
1095.84	-35539.5	-8018.06	14.1599	-0.100016	-1.63	0.0784177
1095.86	-35539.5	-8017.86	14.16	-0.0999364	-1.63002	0.0784847
1095.88	-35539.5	-8017.59	14.16	-0.100238	-1.62994	0.0776233
1095.89	-35539.5	-8017.34	14.16	-0.0971275	-1.63015	0.0755111
1095.91	-35539.5	-8017.14	14.1602	-0.0937476	-1.62712	0.0722353
1095.93	-35539.5	-8016.86	14.1571	-0.090235	-1.62372	0.0699735
1095.95	-35539.5	-8016.63	14.1536	-0.0899711	-1.62021	0.0676442
1095.96	-35539.5	-8016.42	14.1501	-0.0900062	-1.61683	0.0665122
1095.98	-35539.5	-8016.14	14.15	-0.0900043	-1.61364	0.0653847
1096	-35539.6	-8015.91	14.15	-0.09	-1.60667	0.0653595
1096.01	-35539.6	-8015.7	14.15	-0.09	-1.6	0.0631808
1096.03	-35539.6	-8015.42	14.15	-0.0866667	-1.59	0.0588235
1096.05	-35539.6	-8015.19	14.15	-0.0831104	-1.57579	0.0530907
1096.06	-35539.6	-8014.98	14.1499	-0.079904	-1.55879	0.0500065
1096.08	-35539.6	-8014.69	14.1464	-0.0800524	-1.53526	0.0489686
1096.1	-35539.7	-8014.48	14.1429	-0.0797523	-1.51	0.0477425
1096.12	-35539.7	-8014.26	14.1398	-0.0762599	-1.47997	0.0453891
1096.13	-35539.7	-8013.97	14.14	-0.0728553	-1.45359	0.0421574
1096.15	-35539.7	-8013.76	14.14	-0.0698573	-1.42977	0.0399189
1096.17	-35539.7	-8013.53	14.14	-0.0696847	-1.41427	0.0377873
1096.18	-35539.7	-8013.25	14.14	-0.0660115	-1.40089	0.0353762
1096.2	-35539.8	-8013.04	14.14	-0.0623824	-1.38671	0.0320439
1096.22	-35539.8	-8012.82	14.14	-0.0599001	-1.37379	0.0300149
1096.23	-35539.8	-8012.53	14.14	-0.0594613	-1.35925	0.0278249
1096.25	-35539.8	-8012.32	14.14	-0.0556144	-1.34248	0.0252211
1096.27	-35539.8	-8012.09	14.14	-0.0522236	-1.3287	0.022076
1096.29	-35539.9	-8011.82	14.1402	-0.049695	-1.31221	0.0202946
1096.3	-35539.9	-8011.61	14.1391	-0.0502757	-1.29845	0.0192718
1096.32	-35539.9	-8011.37	14.1355	-0.049087	-1.28614	0.0179352
1096.34	-35539.9	-8011.1	14.1319	-0.0454046	-1.27668	0.0151339
1096.35	-35539.9	-8010.89	14.1297	-0.0417453	-1.26381	0.011967
1096.37	-35540	-8010.65	14.1301	-0.0396572	-1.24542	0.0103813
1096.39	-35540	-8010.38	14.13	-0.0402964	-1.22435	0.00939136
1096.4	-35540	-8010.18	14.13	-0.0386681	-1.20505	0.00786699
1096.42	-35540	-8009.93	14.13	-0.0351171	-1.18908	0.00500987
1096.44	-35540.1	-8009.67	14.13	-0.0314415	-1.17146	0.00202371
1096.46	-35540.1	-8009.47	14.13	-0.0297082	-1.15565	0.000357088
1096.47	-35540.1	-8009.21	14.13	-0.0300957	-1.14452	-8.23907e-05
1096.49	-35540.1	-8008.94	14.13	-0.0299134	-1.13475	8.16768e-05
1096.51	-35540.2	-8008.74	14.13	-0.0302851	-1.12199	-0.000498145
1096.52	-35540.2	-8008.49	14.13	-0.0282687	-1.11074	-0.00223247
1096.54	-35540.2	-8008.23	14.13	-0.024597	-1.09993	-0.0051465
1096.56	-35540.2	-8008.03	14.13	-0.0208932	-1.09411	-0.00944555
1096.57	-35540.3	-8007.77	14.13	-0.0198019	-1.09101	-0.0129493
1096.59	-35540.3	-8007.52	14.13	-0.020044	-1.08981	-0.0167689
1096.61	-35540.3	-8007.32	14.13	-0.019988	-1.09003	-0.0167397
1096.62	-35540.3	-8007.05	14.13	-0.0200032	-1.09007	-0.0165003
1096.64	-35540.4	-8006.81	14.13	-0.0199993	-1.08975	-0.0145482
1096.66	-35540.4	-8006.61	14.13	-0.0200002	-1.0925	-0.0149597
1096.68	-35540.4	-8006.34	14.13	-0.02	-1.0956	-0.0151348
1096.69	-35540.4	-8006.09	14.13	-0.02	-1.10206	-0.0170158
1096.71	-35540.5	-8005.88	14.13	-0.02	-1.10861	-0.0183662
1096.73	-35540.5	-8005.61	14.13	-0.02	-1.11831	-0.019471
1096.74	-35540.5	-8005.37	14.13	-0.02	-1.12593	-0.0196304
1096.76	-35540.6	-8005.17	14.13	-0.02	-1.13253	-0.019602
1096.78	-35540.6	-8004.89	14.13	-0.02	-1.13925	-0.0196085
1096.8	-35540.6	-8004.66	14.13	-0.02	-1.14614	-0.0196095
1096.81	-35540.6	-8004.45	14.13	-0.02	-1.15618	-0.0196008
1096.83	-35540.7	-8004.18	14.13	-0.02	-1.16283	-0.0196346
1096.85	-35540.7	-8003.95	14.13	-0.02	-1.17333	-0.0185185
1096.86	-35540.7	-8003.74	14.13	-0.02	-1.18	-0.0163399
1096.88	-35540.8	-8003.46	14.13	-0.02	-1.19	-0.0130719
1096.9	-35540.8	-8003.24	14.13	-0.0199974	-1.19708	-0.0107923
1096.91	-35540.8	-8003.02	14.13	-0.0200098	-1.20358	-0.00979234
1096.93	-35540.9	-8002.74	14.13	-0.0199635	-1.207	-0.0097698
1096.95	-35540.9	-8002.53	14.13	-0.0202909	-1.21395	-0.00857204
1096.97	-35540.9	-8002.31	14.13	-0.0235307	-1.21707	-0.00747809
1096.98	-35541	-8002.03	14.13	-0.0232963	-1.22012	-0.00650005
1097	-35541	-8001.82	14.13	-0.0232667	-1.22022	-0.00646156
1097.02	-35541	-8001.59	14.13	-0.0236723	-1.22433	-0.00511824
1097.03	-35541.1	-8001.32	14.13	-0.0274358	-1.23137	-0.00282942
1097.05	-35541.1	-8001.1	14.13	-0.030257	-1.23773	-0.000697882
1097.07	-35541.1	-8000.88	14.13	-0.0299314	-1.24074	5.69748e-05
1097.08	-35541.2	-8000.6	14.13	-0.0300174	-1.24404	-1.70944e-05
1097.1	-35541.2	-8000.39	14.1302	-0.0299946	-1.24842	1.78216e-05
1097.12	-35541.2	-8000.16	14.1293	-0.0300014	-1.25516	-5.17466e-05
1097.13	-35541.3	-7999.89	14.1256	-0.0299996	-1.26279	0.000219364
1097.15	-35541.3	-7999.69	14.122	-0.0300001	-1.27389	0.00171899
1097.17	-35541.4	-7999.45	14.1197	-0.03	-1.28254	0.00439001
1097.19	-35541.4	-7999.18	14.1201	-0.03	-1.28919	0.00750078
1097.2	-35541.4	-7998.98	14.12	-0.03	-1.29575	0.00931724
1097.22	-35541.5	-7998.74	14.12	-0.03	-1.30467	0.00987459
1097.24	-35541.5	-7998.47	14.12	-0.03	-1.32017	0.00978634
1097.25	-35541.6	-7998.27	14.12	-0.03	-1.33973	0.00981006
1097.27	-35541.6	-7998.02	14.12	-0.03	-1.35704	0.00979802
1097.29	-35541.6	-7997.76	14.12	-0.03	-1.3685	0.00982064
1097.31	-35541.7	-7997.56	14.12	-0.03	-1.37842	0.00973577
1097.32	-35541.7	-7997.31	14.12	-0.03	-1.39002	0.0102213
1097.34	-35541.8	-7997.05	14.12	-0.03	-1.4043	0.0119648
1097.36	-35541.8	-7996.85	14.12	-0.03	-1.41762	0.015019
1097.37	-35541.8	-7996.6	14.12	-0.03	-1.43288	0.0177719
1097.39	-35541.9	-7996.34	14.12	-0.03	-1.45015	0.0193294
1097.41	-35541.9	-7996.15	14.12	-0.03	-1.46982	0.0196684
1097.42	-35542	-7995.89	14.12	-0.03	-1.48742	0.0195919
1097.44	-35542	-7995.64	14.12	-0.0300001	-1.50527	0.0196111
1097.46	-35542	-7995.44	14.12	-0.0299997	-1.5175	0.0196081
1097.48	-35542.1	-7995.17	14.12	-0.030001	-1.52688	0.0196035
1097.49	-35542.2	-7994.93	14.12	-0.0299967	-1.53755	0.0196226
1097.51	-35542.2	-7994.74	14.12	-0.0300129	-1.54766	0.0195494
1097.53	-35542.2	-7994.47	14.12	-0.0299519	-1.5577	0.0203141
1097.54	-35542.3	-7994.22	14.12	-0.0301454	-1.56599	0.0229957
1097.56	-35542.3	-7994.03	14.12	-0.0294315	-1.57221	0.0309286
1097.58	-35542.4	-7993.76	14.12	-0.0358519	-1.61134	0.0413871
1097.59	-35542.4	-7993.52	14.12	-0.0365056	-1.61989	0.0543473
1097.61	-35542.5	-7993.32	14.12	-0.0401408	-1.6247	0.0605556
1097.63	-35542.5	-7993.05	14.12	-0.0337138	-1.59832	0.0640904
1097.64	-35542.6	-7992.82	14.12	-0.0365741	-1.60891	0.064209
1097.66	-35542.6	-7992.61	14.12	-0.033412	-1.61652	0.0673307
1097.68	-35542.7	-7992.35	14.12	-0.0365112	-1.61988	0.0705442
1097.7	-35542.7	-7992.12	14.12	-0.0366667	-1.62	0.0762527
1097.71	-35542.8	-7991.91	14.12	-0.04	-1.62	0.08061
1097.73	-35542.8	-7991.64	14.12	-0.04	-1.62	0.0849673
1097.75	-35542.9	-7991.42	14.12	-0.0400089	-1.61999	0.0884243
1097.76	-35542.9	-7991.21	14.12	-0.0399978	-1.62003	0.0917013
1097.78	-35543	-7990.93	14.12	-0.0400001	-1.61987	0.0949432
1097.8	-35543	-7990.72	14.1201	-0.0400041	-1.6163	0.0971181
1097.82	-35543.1	-7990.5	14.1198	-0.0399833	-1.61266	0.0981855
1097.83	-35543.1	-7990.23	14.1162	-0.0400625	-1.60606	0.100667
1097.85	-35543.2	-7990.02	14.1126	-0.0396197	-1.60278	0.107253
1097.87	-35543.2	-7989.8	14.1098	-0.036054	-1.59947	0.118788
1097.88	-35543.3	-7989.53	14.1101	-0.0326342	-1.5958	0.133785
1097.9	-35543.4	-7989.32	14.11	-0.0297199	-1.58737	0.152431
1097.92	-35543.4	-7989.1	14.11	-0.0300748	-1.57297	0.169534
1097.93	-35543.5	-7988.83	14.11	-0.029981	-1.55571	0.185445
1097.95	-35543.5	-7988.63	14.11	-0.0300059	-1.53899	0.198489
1097.97	-35543.6	-7988.4	14.11	-0.0299984	-1.52633	0.208618
1097.99	-35543.7	-7988.13	14.11	-0.0300004	-1.51204	0.216899
1098	-35543.7	-7987.93	14.11	-0.0299999	-1.49218	0.222688
1098.02	-35543.8	-7987.7	14.11	-0.03	-1.46825	0.224958
1098.04	-35543.8	-7987.43	14.11	-0.0300001	-1.44549	0.225553
1098.05	-35543.9	-7987.23	14.11	-0.0299997	-1.42586	0.225453
1098.07	-35543.9	-7987	14.11	-0.0300012	-1.41106	0.225569
1098.09	-35544	-7986.73	14.11	-0.0299956	-1.39756	0.225129
1098.1	-35544.1	-7986.54	14.11	-0.0300186	-1.38359	0.223607
1098.12	-35544.1	-7986.3	14.11	-0.0299302	-1.37055	0.220198
1098.14	-35544.2	-7986.04	14.11	-0.0302492	-1.35649	0.212535
1098.15	-35544.3	-7985.85	14.11	-0.0284713	-1.34408	0.199005
1098.17	-35544.3	-7985.6	14.11	-0.0249273	-1.33636	0.18009
1098.19	-35544.4	-7985.35	14.11	-0.0212164	-1.3296	0.158052
1098.21	-35544.4	-7985.15	14.11	-0.0197406	-1.32275	0.138334
1098.22	-35544.5	-7984.9	14.11	-0.0200692	-1.3159	0.123729
1098.24	-35544.6	-7984.66	14.11	-0.019983	-1.3108	0.112327
1098.26	-35544.6	-7984.46	14.11	-0.0200091	-1.30978	0.103679
1098.27	-35544.7	-7984.2	14.11	-0.0199809	-1.31024	0.0976626
1098.29	-35544.8	-7983.97	14.11	-0.0200605	-1.30825	0.0927018
1098.31	-35544.8	-7983.76	14.11	-0.0197602	-1.30153	0.0896729
1098.33	-35544.9	-7983.56	14.11	-0.0215084	-1.2987	0.0890084
1098.34	-35545	-7983.3	14.11	-0.0186042	-1.28571	0.086241
1098.36	-35545	-7983.07	14.11	-0.0138681	-1.2716	0.0822688
1098.38	-35545.1	-7982.81	14.11	-0.0106132	-1.26202	0.0799709
1098.39	-35545.2	-7982.58	14.11	-0.00988795	-1.25728	0.0785379
1098.41	-35545.2	-7982.39	14.11	-0.0100302	-1.25119	0.0784056
1098.43	-35545.3	-7982.12	14.11	-0.00999211	-1.245	0.0784346
1098.44	-35545.4	-7981.89	14.11	-0.0100012	-1.2317	0.0784404
1098.46	-35545.4	-7981.7	14.11	-0.0100004	-1.21847	0.0783921
1098.48	-35545.5	-7981.43	14.11	-0.00999735	-1.19924	0.0793277
1098.5	-35545.6	-7981.2	14.11	-0.0100055	-1.17786	0.0815256
1098.51	-35545.6	-7981	14.11	-0.00997866	-1.16068	0.0847887
1098.53	-35545.7	-7980.74	14.11	-0.0100798	-1.15364	0.087062
1098.55	-35545.8	-7980.52	14.11	-0.00666667	-1.14667	0.0882353
1098.56	-35545.8	-7980.32	14.11	0	-1.13667	0.0904139
1098.58	-35545.9	-7980.05	14.11	0.01	-1.12667	0.0947712
1098.6	-35546	-7979.84	14.11	0.0205175	-1.11609	0.104084
1098.61	-35546	-7979.63	14.11	0.0269596	-1.10596	0.115135
1098.63	-35546.1	-7979.36	14.11	0.030041	-1.09259	0.129372
1098.65	-35546.2	-7979.15	14.1102	0.0301963	-1.08234	0.141791
1098.66	-35546.3	-7978.94	14.1137	0.0337733	-1.07616	0.149924
1098.68	-35546.3	-7978.67	14.1171	0.0370638	-1.07294	0.154018
1098.7	-35546.4	-7978.47	14.1202	0.0406123	-1.06947	0.157378
1098.72	-35546.5	-7978.26	14.1199	0.0439085	-1.06574	0.159218
1098.73	-35546.6	-7977.99	14.12	0.0472845	-1.05864	0.158769
1098.75	-35546.6	-7977.78	14.12	0.0508149	-1.05211	0.156136
1098.77	-35546.7	-7977.56	14.12	0.054071	-1.04995	0.152793
1098.78	-35546.8	-7977.29	14.12	0.0576083	-1.04955	0.149659
1098.8	-35546.8	-7977.1	14.1198	0.0603811	-1.04503	0.147794
1098.82	-35546.9	-7976.87	14.1207	0.059616	-1.03732	0.146519
1098.84	-35547	-7976.61	14.1244	0.06134	-1.02687	0.14179
1098.85	-35547.1	-7976.42	14.128	0.0706084	-1.01627	0.129947
1098.87	-35547.1	-7976.19	14.1303	0.0865155	-1.00721	0.112155
1098.89	-35547.2	-7975.93	14.1297	0.107543	-1.00184	0.0913403
1098.9	-35547.3	-7975.73	14.1311	0.128542	-0.998911	0.0703454
1098.92	-35547.4	-7975.49	14.1348	0.147213	-0.994111	0.0529653
1098.94	-35547.5	-7975.23	14.1381	0.162919	-0.987455	0.0375226
1098.95	-35547.5	-7975.03	14.1416	0.174973	-0.977636	0.0250252
1098.97	-35547.6	-7974.8	14.1449	0.184793	-0.963074	0.0153102
1098.99	-35547.7	-7974.55	14.1483	0.193774	-0.941686	0.00729453
1099.01	-35547.8	-7974.35	14.1518	0.198931	-0.920174	0.00221373
1099.02	-35547.8	-7974.11	14.1551	0.200194	-0.905998	0.000326968
1099.04	-35547.9	-7973.87	14.1585	0.199949	-0.894232	-5.6031e-05
1099.06	-35548	-7973.67	14.162	0.200036	-0.883813	3.84998e-05
1099.07	-35548.1	-7973.43	14.1653	0.199909	-0.87595	-9.62684e-05
1099.09	-35548.2	-7973.18	14.1688	0.200301	-0.869835	0.000586074
1099.11	-35548.2	-7972.98	14.1722	0.197886	-0.875683	0.00224486
1099.12	-35548.3	-7972.78	14.1755	0.195065	-0.867451	0.00636067
1099.14	-35548.4	-7972.51	14.179	0.186912	-0.847402	0.0142798
1099.16	-35548.5	-7972.28	14.1824	0.174452	-0.815726	0.0264556
1099.18	-35548.5	-7972.1	14.1856	0.156391	-0.79407	0.0399362
1099.19	-35548.6	-7971.83	14.1894	0.134714	-0.77749	0.0507414
1099.21	-35548.7	-7971.6	14.1902	0.116859	-0.762715	0.0537375
1099.23	-35548.8	-7971.42	14.1897	0.102931	-0.752017	0.0504882
1099.24	-35548.9	-7971.14	14.1926	0.0915606	-0.744655	0.04284
1099.26	-35548.9	-7970.92	14.1961	0.0844664	-0.735332	0.0352198
1099.28	-35549	-7970.73	14.1996	0.0776548	-0.722727	0.0257541
1099.29	-35549.1	-7970.45	14.2001	0.0737194	-0.705426	0.0155263
1099.31	-35549.2	-7970.24	14.2	0.0702468	-0.688636	0.0026004
1099.33	-35549.2	-7970.05	14.2	0.0699365	-0.669506	-0.00942078
1099.35	-35549.4	-7969.77	14.2	0.0700081	-0.641709	-0.0222355
1099.36	-35549.4	-7969.56	14.1999	0.0699978	-0.614786	-0.0301446
1099.38	-35549.5	-7969.36	14.2031	0.0700005	-0.59134	-0.035684
1099.4	-35549.6	-7969.09	14.2067	0.07	-0.57	-0.0392157
1099.41	-35549.7	-7968.89	14.21	0.07	-0.553333	-0.0424837
1099.43	-35549.7	-7968.69	14.21	0.07	-0.53	-0.046841
1099.45	-35549.8	-7968.41	14.21	0.0700083	-0.501379	-0.0526534
1099.46	-35549.9	-7968.21	14.21	0.0699682	-0.464471	-0.059236
1099.48	-35550	-7968	14.2101	0.0701194	-0.427797	-0.0669434
