# Supplementary material for: Extraction of driving behavior primitives considering driver expectation and vehicle dynamics
Source: PLoS One. 2025 Dec 31;20(12):e0340123. doi: 10.1371/journal.pone.0340123 (PMC12755792; doi:10.1371/journal.pone.0340123)
Supplement: S2 File — The dataset utilized in this study is organized into two main folders, categorizing driving scenarios into straight driving and turning maneuvers. These folders contain the raw, unprocessed behavioral data. For a detailed description of the variables and format within the.xlsx files, please refer to the accompanying readme.txt file. (ZIP) [file pone.0340123.s002.zip › DataSetForPimitiveExaction-2/turning/g11_w_16.xlsx]

## Sheet: Sheet1
1108.59	-35597	-7842.83	15.5599	-0.828866	-0.400263	-0.380348
1108.61	-35597.1	-7842.54	15.5488	-0.830278	-0.436579	-0.383639
1108.63	-35597.2	-7842.31	15.5391	-0.829927	-0.461771	-0.388643
1108.64	-35597.3	-7842.09	15.5287	-0.830013	-0.482445	-0.393613
1108.66	-35597.4	-7841.8	15.5158	-0.83	-0.510917	-0.397173
1108.68	-35597.5	-7841.57	15.5022	-0.829986	-0.545893	-0.398629
1108.7	-35597.6	-7841.35	15.4912	-0.83004	-0.591742	-0.398694
1108.71	-35597.7	-7841.06	15.4812	-0.829842	-0.626108	-0.398725
1108.73	-35597.8	-7840.83	15.4712	-0.832879	-0.662567	-0.397814
1108.75	-35597.9	-7840.62	15.4606	-0.836447	-0.694619	-0.395565
1108.76	-35598	-7840.33	15.4506	-0.839892	-0.734313	-0.393372
1108.78	-35598.1	-7840.1	15.4406	-0.84003	-0.774011	-0.391194
1108.8	-35598.2	-7839.88	15.43	-0.84	-0.823333	-0.388889
1108.81	-35598.3	-7839.59	15.42	-0.84	-0.863333	-0.385621
1108.83	-35598.4	-7839.38	15.41	-0.84	-0.9	-0.382353
1108.85	-35598.4	-7839.14	15.3994	-0.843444	-0.927998	-0.380065
1108.87	-35598.6	-7838.87	15.3895	-0.84334	-0.947849	-0.379099
1108.88	-35598.6	-7838.65	15.3793	-0.843193	-0.971621	-0.38025
1108.9	-35598.7	-7838.42	15.365	-0.839779	-1.0044	-0.381425
1108.92	-35598.9	-7838.13	15.3517	-0.840056	-1.04477	-0.382341
1108.93	-35598.9	-7837.93	15.3386	-0.839998	-1.08473	-0.381059
1108.95	-35599	-7837.69	15.3282	-0.839927	-1.12276	-0.378422
1108.97	-35599.1	-7837.41	15.3183	-0.840332	-1.15091	-0.372198
1108.98	-35599.2	-7837.21	15.3082	-0.849607	-1.17459	-0.359997
1109	-35599.3	-7836.96	15.2975	-0.872148	-1.20366	-0.340085
1109.02	-35599.4	-7836.68	15.2878	-0.895859	-1.23394	-0.317223
1109.04	-35599.5	-7836.48	15.2769	-0.917236	-1.26281	-0.295407
1109.05	-35599.6	-7836.24	15.2626	-0.930992	-1.27994	-0.2766
1109.07	-35599.7	-7835.97	15.2493	-0.941766	-1.29125	-0.264127
1109.09	-35599.8	-7835.77	15.2368	-0.951737	-1.31409	-0.249273
1109.1	-35599.9	-7835.52	15.2256	-0.974298	-1.34621	-0.229207
1109.12	-35600	-7835.26	15.2119	-1.00163	-1.38061	-0.20356
1109.14	-35600.1	-7835.06	15.1984	-1.03196	-1.40487	-0.178
1109.15	-35600.2	-7834.8	15.1843	-1.05184	-1.42229	-0.155407
1109.17	-35600.3	-7834.55	15.1716	-1.06927	-1.4279	-0.139494
1109.19	-35600.4	-7834.35	15.1561	-1.08272	-1.43352	-0.125465
1109.21	-35600.5	-7834.09	15.1399	-1.09409	-1.44674	-0.115733
1109.22	-35600.7	-7833.83	15.1273	-1.0983	-1.46858	-0.109975
1109.24	-35600.7	-7833.64	15.1132	-1.10166	-1.49553	-0.105723
1109.26	-35600.9	-7833.38	15.0999	-1.10505	-1.51811	-0.101094
1109.27	-35601	-7833.13	15.0845	-1.10871	-1.53407	-0.0971633
1109.29	-35601	-7832.94	15.0692	-1.1102	-1.54738	-0.0950753
1109.31	-35601.2	-7832.67	15.0534	-1.11004	-1.56139	-0.0943374
1109.32	-35601.3	-7832.43	15.039	-1.10962	-1.57408	-0.0919236
1109.34	-35601.4	-7832.23	15.0229	-1.11218	-1.59023	-0.088334
1109.36	-35601.5	-7831.97	15.0076	-1.11349	-1.60764	-0.0853235
1109.38	-35601.6	-7831.74	14.9949	-1.11373	-1.62295	-0.0857322
1109.39	-35601.7	-7831.54	14.9807	-1.1107	-1.62948	-0.084971
1109.41	-35601.8	-7831.27	14.9676	-1.11199	-1.632	-0.0795024
1109.43	-35601.9	-7831.04	14.9515	-1.11564	-1.63781	-0.0640218
1109.44	-35602	-7830.85	14.9368	-1.11958	-1.64521	-0.0415695
1109.46	-35602.1	-7830.58	14.9204	-1.11789	-1.64963	-0.0174802
1109.48	-35602.2	-7830.36	14.9067	-1.11348	-1.65002	0.00626052
1109.49	-35602.3	-7830.15	14.8896	-1.11774	-1.65019	0.0415208
1109.51	-35602.4	-7829.88	14.8758	-1.13596	-1.64735	0.0863177
1109.53	-35602.5	-7829.67	14.8595	-1.1592	-1.64393	0.135262
1109.55	-35602.6	-7829.47	14.8451	-1.18126	-1.64037	0.180505
1109.56	-35602.8	-7829.2	14.8285	-1.19515	-1.63721	0.215432
1109.58	-35602.9	-7828.99	14.815	-1.20871	-1.63084	0.244645
1109.6	-35603	-7828.78	14.7977	-1.21629	-1.6238	0.279926
1109.61	-35603.1	-7828.52	14.7809	-1.22305	-1.61682	0.318848
1109.63	-35603.2	-7828.32	14.7644	-1.22638	-1.61683	0.365303
1109.65	-35603.3	-7828.11	14.7467	-1.23333	-1.61	0.413943
1109.66	-35603.4	-7827.84	14.73	-1.23667	-1.60667	0.458606
1109.68	-35603.5	-7827.64	14.7133	-1.23667	-1.60333	0.505447
1109.7	-35603.6	-7827.44	14.6956	-1.23663	-1.59981	0.566961
1109.72	-35603.8	-7827.17	14.679	-1.2368	-1.59249	0.633881
1109.73	-35603.9	-7826.98	14.6623	-1.24011	-1.57208	0.718142
1109.75	-35604	-7826.76	14.6446	-1.23993	-1.55522	0.831947
1109.77	-35604.1	-7826.5	14.6281	-1.24008	-1.5501	0.968483
1109.78	-35604.2	-7826.31	14.6112	-1.23973	-1.54892	1.10794
1109.8	-35604.3	-7826.1	14.5941	-1.23603	-1.52898	1.23528
1109.82	-35604.4	-7825.84	14.5807	-1.23267	-1.50154	1.32425
1109.83	-35604.5	-7825.65	14.5635	-1.22979	-1.47121	1.39374
1109.85	-35604.6	-7825.43	14.546	-1.23007	-1.43862	1.44932
1109.87	-35604.8	-7825.18	14.5295	-1.22998	-1.40033	1.48869
1109.88	-35604.9	-7824.99	14.5125	-1.23002	-1.36226	1.51992
1109.9	-35605	-7824.76	14.495	-1.22995	-1.33643	1.54437
1109.92	-35605.1	-7824.52	14.4785	-1.23019	-1.31269	1.56098
1109.94	-35605.2	-7824.34	14.4615	-1.22921	-1.28444	1.57259
1109.95	-35605.3	-7824.11	14.444	-1.22544	-1.25118	1.57912
1109.97	-35605.4	-7823.87	14.4276	-1.22199	-1.21996	1.58315
1109.99	-35605.5	-7823.68	14.4104	-1.21968	-1.18582	1.58772
1110	-35605.7	-7823.46	14.393	-1.2203	-1.14336	1.59206
1110.02	-35605.8	-7823.22	14.3766	-1.21889	-1.10209	1.59409
1110.04	-35605.9	-7823.04	14.3594	-1.21521	-1.06109	1.59284
1110.06	-35606	-7822.81	14.3418	-1.21151	-1.02861	1.59044
1110.07	-35606.1	-7822.57	14.3268	-1.20973	-1.00095	1.5883
1110.09	-35606.2	-7822.39	14.3136	-1.21007	-0.972246	1.58615
1110.11	-35606.4	-7822.16	14.298	-1.20998	-0.938832	1.58323
1110.12	-35606.5	-7821.93	14.2812	-1.21	-0.906864	1.5804
1110.14	-35606.6	-7821.75	14.264	-1.21	-0.879565	1.5787
1110.16	-35606.7	-7821.51	14.2467	-1.21	-0.857923	1.57888
1110.17	-35606.8	-7821.29	14.2303	-1.21	-0.838501	1.58061
1110.19	-35606.9	-7821.11	14.2129	-1.20999	-0.817252	1.58384
1110.21	-35607	-7820.88	14.1958	-1.21003	-0.798705	1.58593
1110.23	-35607.2	-7820.66	14.1793	-1.2099	-0.784328	1.58577
1110.24	-35607.3	-7820.47	14.1619	-1.21032	-0.773096	1.58203
1110.26	-35607.4	-7820.24	14.1448	-1.20754	-0.76244	1.57816
1110.28	-35607.5	-7820.03	14.1285	-1.20647	-0.757153	1.57558
1110.29	-35607.6	-7819.84	14.1105	-1.20665	-0.756235	1.57514
1110.31	-35607.7	-7819.6	14.0965	-1.20688	-0.759636	1.57447
1110.33	-35607.8	-7819.4	14.0809	-1.20434	-0.757577	1.57246
1110.34	-35608	-7819.22	14.0631	-1.20038	-0.756245	1.57008
1110.36	-35608.1	-7818.97	14.0462	-1.19993	-0.759619	1.56869
1110.38	-35608.2	-7818.78	14.0297	-1.19992	-0.759906	1.56872
1110.39	-35608.3	-7818.59	14.012	-1.20027	-0.762762	1.56687
1110.41	-35608.4	-7818.35	13.9953	-1.19435	-0.768903	1.56109
1110.43	-35608.5	-7818.15	13.9785	-1.18246	-0.781504	1.54688
1110.45	-35608.7	-7817.96	13.9642	-1.15497	-0.79606	1.52539
1110.46	-35608.8	-7817.72	13.9475	-1.13138	-0.802897	1.50036
1110.48	-35608.9	-7817.53	13.9342	-1.10496	-0.812774	1.47547
1110.5	-35609	-7817.34	13.9167	-1.07667	-0.82	1.44553
1110.51	-35609.1	-7817.1	13.9033	-1.04333	-0.826667	1.41612
1110.53	-35609.2	-7816.92	13.89	-1.01333	-0.833333	1.3878
1110.55	-35609.3	-7816.73	13.8759	-0.988814	-0.83697	1.36366
1110.57	-35609.5	-7816.48	13.8625	-0.972452	-0.843684	1.34423
1110.58	-35609.6	-7816.3	13.8493	-0.955496	-0.85065	1.32311
1110.6	-35609.7	-7816.1	13.8386	-0.929574	-0.864976	1.29233
1110.62	-35609.8	-7815.87	13.8251	-0.89194	-0.878454	1.25573
1110.63	-35609.9	-7815.69	13.8117	-0.847489	-0.895259	1.21387
1110.65	-35610	-7815.49	13.7978	-0.799328	-0.908535	1.17144
1110.67	-35610.2	-7815.25	13.7887	-0.763513	-0.918797	1.13099
1110.68	-35610.3	-7815.08	13.7821	-0.716899	-0.932241	1.08134
1110.7	-35610.4	-7814.89	13.775	-0.649037	-0.941642	1.01743
1110.72	-35610.5	-7814.65	13.7685	-0.578929	-0.942436	0.949031
1110.74	-35610.6	-7814.48	13.7615	-0.503447	-0.934726	0.86129
1110.75	-35610.8	-7814.27	13.7554	-0.377715	-0.928745	0.743141
1110.77	-35610.9	-7814.04	13.7523	-0.229283	-0.925759	0.604748
1110.79	-35611	-7813.87	13.7495	-0.0694741	-0.922433	0.463973
1110.8	-35611.1	-7813.67	13.751	0.0508851	-0.926827	0.340203
1110.82	-35611.2	-7813.44	13.7543	0.139129	-0.942308	0.253091
1110.84	-35611.3	-7813.27	13.7591	0.208634	-0.96017	0.183975
1110.85	-35611.5	-7813.05	13.7649	0.259162	-0.973634	0.131315
1110.87	-35611.6	-7812.84	13.769	0.298241	-0.979507	0.0950556
1110.89	-35611.7	-7812.66	13.7763	0.327585	-0.984325	0.0665295
1110.9	-35611.8	-7812.44	13.7831	0.350141	-0.980717	0.0453753
1110.92	-35612	-7812.22	13.7898	0.366881	-0.972604	0.0312893
1110.94	-35612.1	-7812.05	13.7964	0.378698	-0.959726	0.0223318
1110.96	-35612.2	-7811.83	13.8054	0.387182	-0.949107	0.0181656
1110.97	-35612.3	-7811.62	13.8138	0.393331	-0.943941	0.0162413
1110.99	-35612.4	-7811.44	13.8204	0.400714	-0.946443	0.0146696
1111.01	-35612.6	-7811.22	13.827	0.405487	-0.954123	0.012807
1111.02	-35612.7	-7811.02	13.8359	0.40884	-0.960588	0.0117548
1111.04	-35612.8	-7810.84	13.8444	0.410233	-0.967165	0.0124713
1111.06	-35612.9	-7810.62	13.8511	0.409857	-0.976681	0.0150622
1111.08	-35613.1	-7810.42	13.8572	0.410334	-0.984163	0.0184928
1111.09	-35613.2	-7810.24	13.867	0.407844	-0.993466	0.0217583
1111.11	-35613.3	-7810.01	13.875	0.404336	-1.00332	0.0259571
1111.13	-35613.4	-7809.82	13.8814	0.400697	-1.01794	0.0301456
1111.14	-35613.5	-7809.64	13.8881	0.39993	-1.03603	0.0357922
1111.16	-35613.7	-7809.4	13.8978	0.399784	-1.05241	0.0396614
1111.18	-35613.8	-7809.22	13.9052	0.402425	-1.07226	0.042259
1111.19	-35613.9	-7809.04	13.9121	0.405968	-1.08773	0.0416278
1111.21	-35614	-7808.81	13.9187	0.409833	-1.09914	0.0413134
1111.23	-35614.2	-7808.62	13.928	0.407446	-1.09763	0.042099
1111.25	-35614.3	-7808.44	13.9389	0.403752	-1.09369	0.0453616
1111.26	-35614.4	-7808.2	13.946	0.400238	-1.09039	0.0477071
1111.28	-35614.5	-7808.02	13.9525	0.399939	-1.0871	0.0498518
1111.3	-35614.7	-7807.83	13.9596	0.400008	-1.08347	0.0521209
1111.31	-35614.8	-7807.6	13.9663	0.399998	-1.08325	0.0553785
1111.33	-35614.9	-7807.42	13.973	0.400001	-1.08632	0.057637
1111.35	-35615	-7807.23	13.98	0.4	-1.09333	0.0588235
1111.36	-35615.2	-7807	13.99	0.4	-1.09667	0.0588235
1111.38	-35615.3	-7806.82	13.9967	0.4	-1.1	0.0588235
1111.4	-35615.4	-7806.63	14.0037	0.4	-1.10338	0.058823
1111.41	-35615.6	-7806.4	14.0105	0.4	-1.10349	0.0588237
1111.43	-35615.7	-7806.22	14.0207	0.4	-1.10662	0.0588235
1111.45	-35615.8	-7806.02	14.031	0.4	-1.10314	0.0588236
1111.47	-35616	-7805.8	14.0374	0.4	-1.10311	0.0588234
1111.48	-35616.1	-7805.62	14.0442	0.4	-1.09979	0.0588238
1111.5	-35616.2	-7805.43	14.0512	0.399998	-1.10008	0.0588218
1111.52	-35616.4	-7805.19	14.0579	0.400007	-1.09998	0.05883
1111.53	-35616.5	-7805.03	14.0644	0.399975	-1.1	0.0587996
1111.55	-35616.6	-7804.82	14.0723	0.400129	-1.1	0.0589594
1111.57	-35616.8	-7804.59	14.0818	0.399468	-1.09998	0.0603458
1111.59	-35616.9	-7804.43	14.0883	0.395799	-1.10007	0.0626987
1111.6	-35617	-7804.22	14.0952	0.392247	-1.09968	0.06462
1111.62	-35617.2	-7804	14.1028	0.389495	-1.10137	0.0635403
1111.64	-35617.3	-7803.83	14.1124	0.391031	-1.10897	0.0599187
1111.65	-35617.4	-7803.62	14.1191	0.393628	-1.1151	0.0566847
1111.67	-35617.6	-7803.4	14.1254	0.393511	-1.11636	0.0556336
1111.69	-35617.7	-7803.23	14.1337	0.392176	-1.11026	0.057362
1111.7	-35617.8	-7803.02	14.1432	0.389605	-1.09766	0.0601401
1111.72	-35618	-7802.8	14.1493	0.390105	-1.08578	0.063215
1111.74	-35618.1	-7802.64	14.156	0.389974	-1.07516	0.0645522
1111.76	-35618.2	-7802.42	14.1647	0.390007	-1.06823	0.0634027
1111.77	-35618.4	-7802.21	14.1734	0.389999	-1.06325	0.0609723
1111.79	-35618.5	-7802.04	14.1799	0.389999	-1.06055	0.0592168
1111.81	-35618.6	-7801.82	14.1869	0.390007	-1.06701	0.0587582
1111.82	-35618.8	-7801.61	14.1935	0.389973	-1.07246	0.0588162
1111.84	-35618.9	-7801.45	14.2005	0.390095	-1.07234	0.0589124
1111.86	-35619	-7801.22	14.207	0.389613	-1.06451	0.0582216
1111.87	-35619.2	-7801.02	14.2155	0.392132	-1.05385	0.0572212
1111.89	-35619.3	-7800.85	14.2266	0.393203	-1.04459	0.0552149
1111.91	-35619.5	-7800.63	14.2346	0.395692	-1.02742	0.0538635
1111.93	-35619.6	-7800.43	14.2409	0.39621	-1.00768	0.051362
1111.94	-35619.7	-7800.26	14.2479	0.401212	-0.98303	0.0480846
1111.96	-35619.9	-7800.03	14.2547	0.405645	-0.969063	0.0423363
1111.98	-35620	-7799.84	14.2614	0.411409	-0.957566	0.0358562
1111.99	-35620.1	-7799.66	14.268	0.415941	-0.943752	0.0278716
1112.01	-35620.3	-7799.43	14.2778	0.419499	-0.924728	0.0225855
1112.03	-35620.4	-7799.24	14.2852	0.419861	-0.906985	0.0191924
1112.04	-35620.6	-7799.07	14.2921	0.422605	-0.892112	0.0167955
1112.06	-35620.7	-7798.84	14.2986	0.426066	-0.883921	0.0136154
1112.08	-35620.8	-7798.65	14.3081	0.429602	-0.88303	0.0112376
1112.1	-35621	-7798.48	14.3187	0.430107	-0.886047	0.00901936
1112.11	-35621.1	-7798.24	14.329	0.429814	-0.892576	0.00592572
1112.13	-35621.3	-7798.06	14.3359	0.432927	-0.898947	0.000766075
1112.15	-35621.4	-7797.87	14.3429	0.436359	-0.909517	-0.00615332
1112.16	-35621.6	-7797.64	14.3495	0.443009	-0.913247	-0.0116934
1112.18	-35621.7	-7797.46	14.3593	0.446475	-0.913539	-0.0161376
1112.2	-35621.8	-7797.28	14.37	0.45	-0.906667	-0.0185185
1112.21	-35622	-7797.05	14.3767	0.45	-0.9	-0.0196078
1112.23	-35622.1	-7796.87	14.3833	0.45	-0.893333	-0.0196078
1112.25	-35622.3	-7796.69	14.3905	0.450006	-0.889878	-0.019631
1112.27	-35622.4	-7796.45	14.4006	0.449968	-0.890206	-0.0208187
1112.28	-35622.6	-7796.28	14.4106	0.450121	-0.89721	-0.0242474
1112.3	-35622.7	-7796.08	14.421	0.453764	-0.908115	-0.0301718
1112.32	-35622.9	-7795.86	14.4274	0.457107	-0.921664	-0.0367116
1112.33	-35623	-7795.69	14.4341	0.460155	-0.934638	-0.0432824
1112.35	-35623.1	-7795.49	14.4416	0.459942	-0.945537	-0.0502436
1112.37	-35623.3	-7795.27	14.4518	0.460015	-0.958814	-0.0565542
1112.38	-35623.4	-7795.1	14.4619	0.459996	-0.973369	-0.0620331
1112.4	-35623.6	-7794.9	14.4719	0.460001	-0.994538	-0.0675726
1112.42	-35623.7	-7794.67	14.4782	0.46	-1.01002	-0.071885
1112.44	-35623.9	-7794.5	14.4849	0.46	-1.02269	-0.0758489
1112.45	-35624	-7794.3	14.4927	0.46	-1.03294	-0.0780236
1112.47	-35624.2	-7794.08	14.5029	0.46	-1.04296	-0.0798545
1112.49	-35624.3	-7793.91	14.5133	0.46	-1.05288	-0.0812518
1112.5	-35624.5	-7793.71	14.5227	0.46	-1.06477	-0.0832326
1112.52	-35624.6	-7793.49	14.5289	0.460001	-1.07687	-0.0845827
1112.54	-35624.7	-7793.32	14.5356	0.459996	-1.0882	-0.0865682
1112.55	-35624.9	-7793.12	14.5439	0.460017	-1.10112	-0.087624
1112.57	-35625.1	-7792.9	14.5541	0.459937	-1.11142	-0.0884039
1112.59	-35625.2	-7792.73	14.5646	0.460228	-1.12711	-0.0878676
1112.61	-35625.4	-7792.52	14.5735	0.458688	-1.14471	-0.0862895
1112.62	-35625.5	-7792.31	14.5797	0.455111	-1.16063	-0.0834289
1112.64	-35625.6	-7792.15	14.5864	0.451446	-1.16892	-0.0805106
1112.66	-35625.8	-7791.93	14.5951	0.449695	-1.17197	-0.0783931
1112.67	-35626	-7791.73	14.6052	0.450145	-1.17326	-0.0761391
1112.69	-35626.1	-7791.56	14.6159	0.44974	-1.17515	-0.0743436
1112.71	-35626.3	-7791.33	14.6242	0.451671	-1.17711	-0.0744399
1112.72	-35626.4	-7791.13	14.6305	0.455575	-1.17616	-0.0765677
1112.74	-35626.6	-7790.97	14.6373	0.457089	-1.17895	-0.07758
1112.76	-35626.7	-7790.75	14.6463	0.454743	-1.17981	-0.0766006
1112.78	-35626.9	-7790.55	14.6564	0.450845	-1.18346	-0.0760842
1112.79	-35627	-7790.38	14.6671	0.449845	-1.19358	-0.0769437
1112.81	-35627.2	-7790.15	14.6749	0.450042	-1.20344	-0.0782141
1112.83	-35627.3	-7789.97	14.6813	0.449989	-1.21617	-0.0784816
1112.84	-35627.5	-7789.79	14.6881	0.450002	-1.22751	-0.0784208
1112.86	-35627.7	-7789.56	14.6976	0.449999	-1.23983	-0.0784341
1112.88	-35627.8	-7789.38	14.7076	0.45	-1.25437	-0.078431
1112.89	-35628	-7789.21	14.7183	0.450001	-1.2595	-0.0784304
1112.91	-35628.1	-7788.98	14.7256	0.449996	-1.26329	-0.0784358
1112.93	-35628.3	-7788.8	14.7321	0.450015	-1.25823	-0.0784147
1112.95	-35628.4	-7788.62	14.739	0.449959	-1.25063	-0.0784762
1112.96	-35628.6	-7788.38	14.7487	0.450158	-1.24697	-0.0775091
1112.98	-35628.7	-7788.21	14.759	0.44712	-1.24613	-0.0755587
1113	-35628.9	-7788.03	14.7663	0.443553	-1.2559	-0.0710872
1113.01	-35629.1	-7787.8	14.773	0.440107	-1.26918	-0.0667112
1113.03	-35629.2	-7787.63	14.7795	0.439972	-1.28545	-0.0622987
1113.05	-35629.4	-7787.45	14.79	0.44	-1.30667	-0.0599129
1113.06	-35629.6	-7787.22	14.8	0.44	-1.31667	-0.0588235
1113.08	-35629.7	-7787.05	14.8067	0.44	-1.32667	-0.0599129
1113.1	-35629.9	-7786.87	14.8137	0.439892	-1.3337	-0.0610831
1113.12	-35630	-7786.64	14.8205	0.436456	-1.34045	-0.0620856
1113.13	-35630.2	-7786.47	14.8307	0.433106	-1.34685	-0.0609227
1113.15	-35630.3	-7786.28	14.841	0.429822	-1.34647	-0.0597683
1113.17	-35630.5	-7786.06	14.8474	0.430048	-1.34711	-0.0587712
1113.18	-35630.7	-7785.89	14.8541	0.429988	-1.34506	-0.0588366
1113.2	-35630.8	-7785.7	14.8616	0.430003	-1.32294	-0.0588214
1113.22	-35631	-7785.48	14.8718	0.430006	-1.30231	-0.0588138
1113.23	-35631.1	-7785.31	14.8819	0.429975	-1.28135	-0.0588644
1113.25	-35631.3	-7785.12	14.8919	0.430128	-1.28006	-0.0585998
1113.27	-35631.5	-7784.89	14.8982	0.429471	-1.28033	-0.0576764
1113.29	-35631.6	-7784.73	14.9048	0.425788	-1.28484	-0.0597101
1113.3	-35631.8	-7784.54	14.9129	0.422297	-1.29197	-0.0721681
1113.32	-35632	-7784.32	14.9223	0.419223	-1.29892	-0.105814
1113.34	-35632.1	-7784.16	14.9287	0.414832	-1.30393	-0.166118
1113.35	-35632.3	-7783.96	14.9355	0.407595	-1.30268	-0.245467
1113.37	-35632.5	-7783.74	14.9434	0.400753	-1.29704	-0.320461
1113.39	-35632.6	-7783.58	14.9528	0.395407	-1.28613	-0.396493
1113.4	-35632.8	-7783.38	14.9595	0.390678	-1.27584	-0.48103
1113.42	-35633	-7783.17	14.9657	0.385024	-1.26593	-0.578359
1113.44	-35633.1	-7783.01	14.9743	0.381664	-1.25568	-0.692465
1113.46	-35633.3	-7782.8	14.9836	0.380019	-1.24501	-0.80603
1113.47	-35633.5	-7782.59	14.9897	0.378435	-1.23682	-0.897905
1113.49	-35633.6	-7782.43	14.9967	0.37667	-1.24077	-0.979581
1113.51	-35633.8	-7782.22	15.0035	0.374885	-1.25249	-1.05386
1113.52	-35634	-7782.03	15.0102	0.373361	-1.26004	-1.1239
1113.54	-35634.1	-7781.86	15.0168	0.371504	-1.25516	-1.19454
1113.56	-35634.3	-7781.65	15.026	0.369661	-1.24383	-1.2565
1113.57	-35634.5	-7781.46	15.0342	0.37009	-1.23425	-1.30657
1113.59	-35634.6	-7781.29	15.0408	0.369978	-1.22375	-1.35709
1113.61	-35634.8	-7781.08	15.0477	0.370011	-1.21338	-1.41073
1113.62	-35635	-7780.89	15.0543	0.36998	-1.20392	-1.46737
1113.64	-35635.2	-7780.72	15.0613	0.370062	-1.19098	-1.52544
1113.66	-35635.4	-7780.5	15.0681	0.369754	-1.17714	-1.57538
1113.68	-35635.5	-7780.32	15.0746	0.372092	-1.164	-1.61799
1113.69	-35635.7	-7780.15	15.0817	0.37611	-1.15008	-1.66278
1113.71	-35635.9	-7779.93	15.0882	0.376799	-1.136	-1.70431
1113.73	-35636	-7779.75	15.0974	0.376647	-1.12775	-1.74406
1113.74	-35636.2	-7779.58	15.1084	0.376624	-1.1239	-1.78655
1113.76	-35636.4	-7779.36	15.1156	0.376859	-1.12063	-1.82843
1113.78	-35636.6	-7779.18	15.122	0.374079	-1.11524	-1.86838
1113.8	-35636.7	-7779.01	15.1294	0.370273	-1.10138	-1.91152
1113.81	-35636.9	-7778.78	15.1319	0.369584	-1.0945	-1.94294
1113.83	-35637.1	-7778.62	15.1409	0.370018	-1.08034	-1.96254
1113.85	-35637.2	-7778.46	15.1494	0.369996	-1.06985	-1.9701
1113.86	-35637.4	-7778.23	15.1558	0.370001	-1.07336	-1.96833
1113.88	-35637.6	-7778.05	15.163	0.37	-1.06992	-2.0257
1113.9	-35637.8	-7777.89	15.1695	0.37	-1.07655	-2.07092
1113.91	-35638	-7777.66	15.1795	0.37	-1.07041	-2.09862
1113.93	-35638.1	-7777.5	15.1863	0.37	-1.06693	-2.09107
1113.95	-35638.3	-7777.32	15.1933	0.37	-1.06	-2.08824
1113.97	-35638.5	-7777.1	15.2	0.37	-1.05667	-2.09259
1113.98	-35638.7	-7776.93	15.2067	0.37	-1.05333	-2.09695
1114	-35638.8	-7776.76	15.2137	0.370108	-1.05352	-2.09926
1114.02	-35639	-7776.54	15.2204	0.373543	-1.06064	-2.10398
1114.03	-35639.2	-7776.37	15.2271	0.376896	-1.0742	-2.1176
1114.05	-35639.4	-7776.18	15.234	0.380162	-1.08816	-2.13899
1114.07	-35639.6	-7775.97	15.2411	0.380016	-1.09733	-2.16265
1114.08	-35639.7	-7775.8	15.2515	0.379639	-1.10054	-2.18028
1114.1	-35639.9	-7775.62	15.2578	0.376042	-1.10384	-2.19224
1114.12	-35640.1	-7775.41	15.2644	0.372663	-1.10763	-2.19957
1114.13	-35640.3	-7775.25	15.2717	0.369795	-1.11455	-2.20709
1114.15	-35640.4	-7775.06	15.282	0.370068	-1.12204	-2.21236
1114.17	-35640.6	-7774.85	15.2881	0.369982	-1.13276	-2.21697
1114.19	-35640.8	-7774.69	15.295	0.370004	-1.14729	-2.2262
1114.2	-35641	-7774.5	15.302	0.370001	-1.16501	-2.24311
1114.22	-35641.2	-7774.28	15.3087	0.369991	-1.18178	-2.26481
1114.24	-35641.3	-7774.13	15.3157	0.370041	-1.19947	-2.2856
1114.25	-35641.5	-7773.93	15.3223	0.369846	-1.2152	-2.30147
1114.27	-35641.7	-7773.73	15.3291	0.370575	-1.22675	-2.31252
1114.29	-35641.9	-7773.58	15.3356	0.367378	-1.22984	-2.31626
1114.31	-35642.1	-7773.38	15.344	0.3532	-1.233	-2.3056
1114.32	-35642.3	-7773.18	15.3533	0.316954	-1.24534	-2.27189
1114.34	-35642.4	-7773.02	15.3583	0.241019	-1.26924	-2.20765
1114.36	-35642.6	-7772.81	15.3616	0.143906	-1.2988	-2.12457
1114.37	-35642.8	-7772.62	15.3648	0.061609	-1.31989	-2.04339
1114.39	-35643	-7772.47	15.3685	-0.0156524	-1.337	-1.96122
1114.41	-35643.2	-7772.26	15.3706	-0.102403	-1.35147	-1.87497
1114.42	-35643.4	-7772.06	15.3682	-0.217712	-1.37099	-1.77899
1114.44	-35643.5	-7771.91	15.365	-0.345646	-1.39243	-1.67913
1114.46	-35643.8	-7771.71	15.3593	-0.460505	-1.40844	-1.5902
1114.48	-35643.9	-7771.52	15.3548	-0.554446	-1.41973	-1.514
1114.49	-35644.1	-7771.37	15.3494	-0.632834	-1.42714	-1.44426
1114.51	-35644.3	-7771.16	15.3424	-0.70752	-1.43736	-1.37741
1114.53	-35644.5	-7770.97	15.3341	-0.782495	-1.43967	-1.31078
1114.54	-35644.7	-7770.82	15.3209	-0.859526	-1.44639	-1.2413
1114.56	-35644.9	-7770.61	15.3073	-0.921344	-1.45671	-1.18297
1114.58	-35645.1	-7770.43	15.2933	-0.972092	-1.47047	-1.13073
1114.59	-35645.2	-7770.27	15.2797	-1.01862	-1.47672	-1.08153
1114.61	-35645.4	-7770.07	15.2666	-1.07196	-1.47632	-1.02731
1114.63	-35645.6	-7769.89	15.2524	-1.13833	-1.47949	-0.965012
1114.64	-35645.8	-7769.73	15.2392	-1.19789	-1.48013	-0.908674
1114.66	-35646	-7769.53	15.2231	-1.24262	-1.47997	-0.860959
1114.68	-35646.2	-7769.35	15.2054	-1.28514	-1.48	-0.815737
1114.7	-35646.3	-7769.2	15.1885	-1.32512	-1.47772	-0.771803
1114.71	-35646.6	-7768.99	15.1722	-1.36843	-1.4646	-0.730615
1114.73	-35646.7	-7768.82	15.1513	-1.40764	-1.46008	-0.684591
1114.75	-35646.9	-7768.67	15.1312	-1.45075	-1.45976	-0.640972
1114.76	-35647.1	-7768.46	15.1112	-1.49406	-1.46646	-0.593332
1114.78	-35647.3	-7768.3	15.09	-1.54	-1.46333	-0.544662
1114.8	-35647.5	-7768.14	15.0667	-1.58333	-1.46	-0.498911
1114.82	-35647.7	-7767.94	15.0433	-1.62667	-1.45667	-0.455338
1114.83	-35647.9	-7767.78	15.0185	-1.66841	-1.46153	-0.446392
1114.85	-35648	-7767.62	14.9955	-1.60544	-1.65107	-0.444878
1114.87	-35648.3	-7767.42	14.9753	-1.64218	-1.59367	-0.441275
1114.88	-35648.4	-7767.26	14.9505	-1.6876	-1.5295	-0.380933
1114.9	-35648.6	-7767.11	14.927	-1.78888	-1.32631	-0.338947
1114.92	-35648.8	-7766.91	14.9003	-1.76966	-1.37823	-0.31642
1114.93	-35649	-7766.76	14.8758	-1.75568	-1.40508	-0.321689
1114.95	-35649.2	-7766.6	14.8526	-1.75814	-1.41097	-0.31396
1114.97	-35649.4	-7766.4	14.829	-1.76789	-1.41809	-0.301554
1114.99	-35649.5	-7766.25	14.8043	-1.77013	-1.41759	-0.289673
1115	-35649.7	-7766.09	14.7814	-1.76986	-1.39881	-0.278709
1115.02	-35649.9	-7765.9	14.7569	-1.77053	-1.37742	-0.251904
1115.04	-35650.1	-7765.75	14.7286	-1.78237	-1.36259	-0.204872
1115.05	-35650.3	-7765.59	14.702	-1.807	-1.36662	-0.145938
1115.07	-35650.5	-7765.4	14.6762	-1.83081	-1.36269	-0.084321
1115.09	-35650.7	-7765.26	14.653	-1.85062	-1.35647	-0.0292689
1115.1	-35650.8	-7765.08	14.6275	-1.86096	-1.34276	0.0245329
1115.12	-35651.1	-7764.9	14.6001	-1.87428	-1.33216	0.0779453
1115.14	-35651.2	-7764.76	14.5718	-1.88317	-1.31736	0.137137
1115.15	-35651.4	-7764.59	14.5472	-1.88845	-1.30582	0.189546
1115.17	-35651.6	-7764.41	14.522	-1.89062	-1.29501	0.244173
1115.19	-35651.8	-7764.28	14.4938	-1.89966	-1.27731	0.313085
1115.21	-35652	-7764.11	14.4677	-1.92046	-1.25873	0.403411
1115.22	-35652.2	-7763.93	14.4399	-1.94549	-1.24114	0.52131
1115.24	-35652.3	-7763.8	14.4127	-1.96637	-1.22793	0.638931
1115.26	-35652.5	-7763.63	14.3843	-1.98061	-1.2152	0.735013
1115.27	-35652.7	-7763.46	14.3547	-1.99275	-1.19747	0.824149
1115.29	-35652.9	-7763.32	14.3276	-2.00085	-1.17804	0.917444
1115.31	-35653.1	-7763.15	14.3011	-2.00709	-1.15964	1.0404
1115.33	-35653.3	-7762.98	14.2737	-2.01437	-1.1305	1.2395
1115.34	-35653.4	-7762.86	14.2436	-2.01938	-1.11006	1.50815
1115.36	-35653.7	-7762.68	14.2165	-2.01998	-1.09919	1.79575
1115.38	-35653.8	-7762.52	14.1859	-2.02049	-1.09713	2.0561
1115.39	-35654	-7762.39	14.1578	-2.01675	-1.08816	2.23258
1115.41	-35654.2	-7762.21	14.1289	-2.023	-1.07342	2.33502
1115.43	-35654.4	-7762.05	14.1	-2.03557	-1.06262	2.40857
1115.44	-35654.5	-7761.92	14.0705	-2.06069	-1.04997	2.45828
1115.46	-35654.8	-7761.75	14.0405	-2.07972	-1.03627	2.49402
1115.48	-35654.9	-7761.59	14.009	-2.09717	-1.02502	2.5195
1115.5	-35655.1	-7761.47	13.9782	-2.10865	-1.01542	2.53511
1115.51	-35655.3	-7761.29	13.9517	-2.11574	-1.00015	2.5436
1115.53	-35655.5	-7761.14	13.9204	-2.11959	-0.97906	2.54863
1115.55	-35655.6	-7761.01	13.8901	-2.12316	-0.961663	2.55095
1115.56	-35655.9	-7760.84	13.8603	-2.12312	-0.948348	2.55323
1115.58	-35656	-7760.7	13.8285	-2.12663	-0.931219	2.55338
1115.6	-35656.2	-7760.57	13.7984	-2.12348	-0.908112	2.55344
1115.61	-35656.4	-7760.39	13.7685	-2.12341	-0.881787	2.55132
1115.63	-35656.6	-7760.25	13.7367	-2.12	-0.85	2.55011
1115.65	-35656.7	-7760.12	13.7067	-2.12	-0.826667	2.54902
1115.66	-35656.9	-7759.95	13.6767	-2.12	-0.806667	2.54684
1115.68	-35657.1	-7759.81	13.6448	-2.11645	-0.792318	2.54326
1115.7	-35657.3	-7759.68	13.6149	-2.1131	-0.772249	2.53793
1115.72	-35657.5	-7759.51	13.5848	-2.10998	-0.755582	2.53574
1115.73	-35657.7	-7759.38	13.5533	-2.10949	-0.738738	2.53119
1115.75	-35657.8	-7759.24	13.5267	-2.1028	-0.73234	2.5276
1115.77	-35658	-7759.07	13.4962	-2.09925	-0.717897	2.51997
1115.78	-35658.2	-7758.95	13.4646	-2.09291	-0.695202	2.51553
1115.8	-35658.4	-7758.81	13.4348	-2.09298	-0.664517	2.5116
1115.82	-35658.6	-7758.64	13.4044	-2.08979	-0.634974	2.51064
1115.84	-35658.7	-7758.52	13.3727	-2.0897	-0.606498	2.51011
1115.85	-35658.9	-7758.38	13.3431	-2.09156	-0.582273	2.51229
1115.87	-35659.1	-7758.22	13.3125	-2.09633	-0.565293	2.51369
1115.89	-35659.3	-7758.1	13.281	-2.09388	-0.544705	2.5149
1115.9	-35659.4	-7757.96	13.2511	-2.09617	-0.527937	2.51283
1115.92	-35659.6	-7757.8	13.2216	-2.09328	-0.50705	2.51051
1115.94	-35659.8	-7757.68	13.1929	-2.09126	-0.485707	2.50245
1115.95	-35660	-7757.54	13.1628	-2.07767	-0.451453	2.49335
1115.97	-35660.2	-7757.38	13.1322	-2.06951	-0.413018	2.48352
1115.99	-35660.3	-7757.27	13.1004	-2.0672	-0.389766	2.4747
1116.01	-35660.5	-7757.12	13.0726	-2.05455	-0.381018	2.46196
1116.02	-35660.7	-7756.96	13.0436	-2.03074	-0.367768	2.43659
1116.04	-35660.8	-7756.85	13.0138	-1.98952	-0.333369	2.40077
1116.06	-35661	-7756.71	12.9862	-1.9479	-0.303885	2.36137
1116.07	-35661.2	-7756.56	12.9564	-1.90621	-0.278014	2.32065
1116.09	-35661.3	-7756.44	12.9287	-1.86845	-0.268376	2.28108
1116.11	-35661.5	-7756.3	12.9046	-1.83405	-0.256736	2.24042
1116.12	-35661.7	-7756.15	12.8783	-1.78563	-0.2413	2.19244
