# Supplementary material for: Extraction of driving behavior primitives considering driver expectation and vehicle dynamics
Source: PLoS One. 2025 Dec 31;20(12):e0340123. doi: 10.1371/journal.pone.0340123 (PMC12755792; doi:10.1371/journal.pone.0340123)
Supplement: S2 File — The dataset utilized in this study is organized into two main folders, categorizing driving scenarios into straight driving and turning maneuvers. These folders contain the raw, unprocessed behavioral data. For a detailed description of the variables and format within the.xlsx files, please refer to the accompanying readme.txt file. (ZIP) [file pone.0340123.s002.zip › DataSetForPimitiveExaction-2/turning/g11_w_17.xlsx]

## Sheet: Sheet1
1129.16	-35804.9	-7647.52	15.707	-0.241204	-0.276819	-0.579839
1129.18	-35805.1	-7647.35	15.7037	-0.240462	-0.300491	-0.399229
1129.2	-35805.3	-7647.21	15.7002	-0.235283	-0.324421	-0.250985
1129.21	-35805.5	-7647.07	15.6968	-0.23909	-0.348549	-0.126643
1129.23	-35805.7	-7646.91	15.6942	-0.268502	-0.373998	-0.0142815
1129.25	-35805.9	-7646.74	15.6903	-0.328786	-0.401624	0.0996975
1129.27	-35806.1	-7646.6	15.6831	-0.420739	-0.431843	0.227031
1129.28	-35806.3	-7646.46	15.6733	-0.54	-0.463333	0.368192
1129.3	-35806.6	-7646.3	15.6622	-0.679667	-0.494547	0.519423
1129.32	-35806.8	-7646.13	15.6492	-0.828823	-0.525112	0.673484
1129.33	-35807	-7645.97	15.6334	-0.977414	-0.555102	0.825287
1129.35	-35807.2	-7645.81	15.6156	-1.12165	-0.585112	0.979888
1129.37	-35807.5	-7645.64	15.5961	-1.26296	-0.615174	1.14203
1129.38	-35807.7	-7645.48	15.5739	-1.4158	-0.643086	1.30828
1129.4	-35807.9	-7645.34	15.5479	-1.58964	-0.66687	1.47566
1129.42	-35808.1	-7645.2	15.5177	-1.77213	-0.686515	1.64735
1129.44	-35808.3	-7645.05	15.4837	-1.95097	-0.702624	1.82375
1129.45	-35808.6	-7644.88	15.4483	-2.12317	-0.716455	1.9961
1129.47	-35808.8	-7644.72	15.4125	-2.28806	-0.729488	2.15883
1129.49	-35809	-7644.58	15.3739	-2.4469	-0.743467	2.31538
1129.5	-35809.2	-7644.44	15.3314	-2.5991	-0.759855	2.46768
1129.52	-35809.4	-7644.29	15.2868	-2.73996	-0.779464	2.61233
1129.54	-35809.6	-7644.13	15.2409	-2.86713	-0.800883	2.74697
1129.55	-35809.8	-7643.98	15.1927	-2.98327	-0.819103	2.87215
1129.57	-35810	-7643.86	15.1414	-3.09287	-0.83338	2.99098
1129.59	-35810.2	-7643.72	15.0872	-3.20233	-0.849678	3.10995
1129.61	-35810.4	-7643.56	15.0306	-3.31426	-0.869343	3.23407
1129.62	-35810.7	-7643.39	14.9729	-3.4255	-0.88627	3.36564
1129.64	-35810.9	-7643.24	14.9146	-3.53389	-0.89933	3.50394
1129.66	-35811.1	-7643.11	14.8552	-3.63902	-0.914266	3.64479
1129.67	-35811.3	-7642.99	14.7937	-3.73826	-0.932917	3.78708
1129.69	-35811.5	-7642.85	14.7293	-3.82662	-0.952525	3.93311
1129.71	-35811.7	-7642.7	14.6622	-3.90339	-0.972809	4.08049
1129.72	-35811.9	-7642.54	14.5936	-3.97255	-0.996196	4.22172
1129.74	-35812.1	-7642.39	14.5249	-4.03581	-1.02085	4.352
1129.76	-35812.3	-7642.27	14.4566	-4.09254	-1.04122	4.46943
1129.78	-35812.5	-7642.15	14.3884	-4.14197	-1.05711	4.57537
1129.79	-35812.7	-7642.02	14.3189	-4.18349	-1.07253	4.67351
1129.81	-35812.9	-7641.87	14.2466	-4.2203	-1.08815	4.76483
1129.83	-35813.1	-7641.73	14.1699	-4.25811	-1.10217	4.84821
1129.84	-35813.3	-7641.58	14.0922	-4.29617	-1.11567	4.92365
1129.86	-35813.5	-7641.44	14.0189	-4.32977	-1.13143	4.99198
1129.88	-35813.7	-7641.31	13.948	-4.3587	-1.14851	5.05443
1129.89	-35813.9	-7641.19	13.8738	-4.38527	-1.16403	5.11256
1129.91	-35814.1	-7641.07	13.7976	-4.41076	-1.1772	5.1687
1129.93	-35814.3	-7640.94	13.7243	-4.43605	-1.18844	5.22543
1129.95	-35814.5	-7640.8	13.6527	-4.46436	-1.19834	5.28367
1129.96	-35814.7	-7640.69	13.5794	-4.49954	-1.20745	5.34361
1129.98	-35814.9	-7640.58	13.5036	-4.54187	-1.21543	5.40591
1130	-35815.1	-7640.46	13.4257	-4.58969	-1.22192	5.47098
1130.01	-35815.3	-7640.32	13.3461	-4.63793	-1.22899	5.5361
1130.03	-35815.5	-7640.18	13.2654	-4.68095	-1.23892	5.59767
1130.05	-35815.7	-7640.06	13.1847	-4.71799	-1.24944	5.65474
1130.06	-35815.8	-7639.95	13.1049	-4.75004	-1.25741	5.70798
1130.08	-35816	-7639.85	13.0248	-4.77842	-1.26305	5.76145
1130.1	-35816.2	-7639.73	12.9429	-4.80491	-1.26735	5.81952
1130.12	-35816.4	-7639.6	12.86	-4.83333	-1.27	5.88344
1130.13	-35816.6	-7639.47	12.7772	-4.86664	-1.27059	5.95287
1130.15	-35816.8	-7639.35	12.6952	-4.90207	-1.26995	6.02495
1130.17	-35817	-7639.25	12.614	-4.93674	-1.26881	6.09664
1130.18	-35817.1	-7639.15	12.5318	-4.97215	-1.26648	6.16633
1130.2	-35817.3	-7639.04	12.4468	-5.0092	-1.26219	6.23237
1130.22	-35817.5	-7638.92	12.3597	-5.04377	-1.25581	6.29199
1130.23	-35817.7	-7638.8	12.2717	-5.07192	-1.24756	6.34309
1130.25	-35817.9	-7638.69	12.1849	-5.09329	-1.23835	6.38613
1130.27	-35818	-7638.6	12.1	-5.10903	-1.2287	6.42241
1130.29	-35818.2	-7638.5	12.0148	-5.12232	-1.218	6.45419
1130.3	-35818.4	-7638.4	11.9275	-5.13581	-1.20604	6.48362
1130.32	-35818.5	-7638.28	11.8393	-5.15013	-1.19384	6.51214
1130.34	-35818.7	-7638.17	11.7515	-5.16542	-1.18195	6.54016
1130.35	-35818.9	-7638.07	11.6645	-5.18143	-1.1696	6.56617
1130.37	-35819.1	-7637.98	11.5781	-5.1971	-1.15634	6.5894
1130.39	-35819.2	-7637.89	11.4909	-5.21005	-1.14261	6.61068
1130.4	-35819.4	-7637.79	11.4019	-5.21908	-1.12883	6.62997
1130.42	-35819.6	-7637.68	11.3111	-5.22527	-1.11523	6.64544
1130.44	-35819.7	-7637.58	11.2196	-5.22911	-1.10162	6.65676
1130.46	-35819.9	-7637.48	11.1304	-5.22997	-1.08732	6.666
1130.47	-35820	-7637.4	11.0439	-5.22935	-1.07225	6.67468
1130.49	-35820.2	-7637.31	10.9576	-5.23145	-1.05715	6.68333
1130.51	-35820.4	-7637.21	10.8688	-5.23823	-1.0419	6.69269
1130.52	-35820.5	-7637.12	10.7755	-5.24853	-1.02528	6.70369
1130.54	-35820.7	-7637.02	10.6801	-5.26076	-1.00782	6.7162
1130.56	-35820.9	-7636.93	10.5898	-5.27315	-0.991835	6.72886
1130.57	-35821	-7636.84	10.5041	-5.2848	-0.977171	6.74039
1130.59	-35821.2	-7636.76	10.4161	-5.29549	-0.961361	6.74964
1130.61	-35821.3	-7636.68	10.3244	-5.30259	-0.943953	6.75569
1130.62	-35821.5	-7636.6	10.2334	-5.30157	-0.926387	6.75784
1130.64	-35821.6	-7636.5	10.1445	-5.2935	-0.909279	6.75566
1130.66	-35821.8	-7636.41	10.0564	-5.28352	-0.892525	6.74897
1130.68	-35822	-7636.33	9.96809	-5.27182	-0.875896	6.73853
1130.69	-35822.1	-7636.25	9.87865	-5.25546	-0.859091	6.72556
1130.71	-35822.2	-7636.18	9.78925	-5.23579	-0.841853	6.70937
1130.73	-35822.4	-7636.1	9.70216	-5.21638	-0.823923	6.68817
1130.74	-35822.5	-7636.02	9.61677	-5.19345	-0.804763	6.66235
1130.76	-35822.7	-7635.95	9.5309	-5.15994	-0.783825	6.6332
1130.78	-35822.8	-7635.89	9.44394	-5.11737	-0.761843	6.59936
1130.8	-35822.9	-7635.81	9.35612	-5.07085	-0.739962	6.55844
1130.81	-35823.1	-7635.73	9.26862	-5.01975	-0.717483	6.51106
1130.83	-35823.2	-7635.64	9.18292	-4.96132	-0.693259	6.45876
1130.85	-35823.4	-7635.57	9.09963	-4.89764	-0.669311	6.3997
1130.86	-35823.5	-7635.51	9.01878	-4.83079	-0.6483	6.3307
1130.88	-35823.6	-7635.45	8.93932	-4.75091	-0.628957	6.2491
1130.9	-35823.7	-7635.37	8.86009	-4.64654	-0.609268	6.15241
1130.91	-35823.9	-7635.29	8.78128	-4.52117	-0.590968	6.03786
1130.93	-35824	-7635.22	8.70383	-4.38217	-0.576269	5.90325
1130.95	-35824.2	-7635.15	8.63	-4.23	-0.563333	5.74946
1130.97	-35824.3	-7635.09	8.56154	-4.06059	-0.549879	5.577
1130.98	-35824.4	-7635.03	8.49667	-3.86	-0.536667	5.38126
1131	-35824.5	-7634.96	8.43348	-3.61772	-0.525117	5.15726
1131.02	-35824.7	-7634.9	8.37324	-3.34696	-0.516234	4.90364
1131.03	-35824.8	-7634.83	8.31772	-3.06135	-0.510392	4.62312
1131.05	-35824.9	-7634.76	8.26777	-2.75613	-0.506203	4.32904
1131.07	-35825	-7634.7	8.22383	-2.42883	-0.502494	4.03198
1131.08	-35825.2	-7634.64	8.18583	-2.09415	-0.499752	3.72848
1131.1	-35825.3	-7634.58	8.15335	-1.76609	-0.498159	3.4189
1131.12	-35825.4	-7634.51	8.12533	-1.44801	-0.496223	3.12143
1131.13	-35825.6	-7634.44	8.10137	-1.14826	-0.492932	2.8534
1131.15	-35825.7	-7634.39	8.0829	-0.891491	-0.489104	2.62256
1131.17	-35825.8	-7634.33	8.07032	-0.6925	-0.484812	2.43206
1131.19	-35825.9	-7634.28	8.06145	-0.541423	-0.478088	2.27853
1131.2	-35826	-7634.21	8.05437	-0.426856	-0.468067	2.15818
1131.22	-35826.2	-7634.14	8.04827	-0.340326	-0.45661	2.06787
1131.24	-35826.3	-7634.07	8.04289	-0.275432	-0.445788	2.00314
1131.25	-35826.4	-7634.01	8.03867	-0.228713	-0.437439	1.95715
1131.27	-35826.5	-7633.96	8.03544	-0.196106	-0.432212	1.92398
1131.29	-35826.6	-7633.91	8.03205	-0.172251	-0.429047	1.89954
1131.31	-35826.8	-7633.84	8.02838	-0.153134	-0.427191	1.88105
1131.32	-35826.9	-7633.77	8.02585	-0.136903	-0.426533	1.86753
1131.34	-35827	-7633.71	8.02439	-0.122925	-0.426628	1.85794
1131.36	-35827.1	-7633.65	8.02195	-0.111856	-0.42658	1.85105
1131.37	-35827.3	-7633.6	8.01835	-0.103589	-0.426427	1.84611
1131.39	-35827.4	-7633.54	8.01558	-0.0971207	-0.427207	1.84294
1131.41	-35827.5	-7633.48	8.01403	-0.0919545	-0.429038	1.84084
1131.42	-35827.6	-7633.42	8.01237	-0.0881444	-0.431011	1.8386
1131.44	-35827.8	-7633.35	8.01053	-0.0848893	-0.432702	1.83573
1131.46	-35827.9	-7633.3	8.00964	-0.0806672	-0.434201	1.83246
1131.48	-35828	-7633.24	8.0098	-0.0754719	-0.435837	1.82863
1131.49	-35828.1	-7633.19	8.01026	-0.070438	-0.438024	1.82384
1131.51	-35828.2	-7633.12	8.01026	-0.065369	-0.439829	1.8181
1131.53	-35828.4	-7633.06	8.00911	-0.0591093	-0.43943	1.81173
1131.54	-35828.5	-7633	8.00721	-0.0520307	-0.437315	1.80492
1131.56	-35828.6	-7632.94	8.00554	-0.0453958	-0.435387	1.79758
1131.58	-35828.7	-7632.9	8.00392	-0.0388001	-0.433836	1.78861
1131.59	-35828.8	-7632.84	8.0017	-0.0306771	-0.431961	1.7762
1131.61	-35829	-7632.78	8.00006	-0.017611	-0.43025	1.75809
1131.63	-35829.1	-7632.71	8.00088	0.00470735	-0.429719	1.7319
1131.64	-35829.2	-7632.65	8.00302	0.0391626	-0.429961	1.69671
1131.66	-35829.4	-7632.6	8.00434	0.0874704	-0.430015	1.6523
1131.68	-35829.5	-7632.55	8.00611	0.1482	-0.429976	1.59866
1131.7	-35829.6	-7632.49	8.01048	0.21845	-0.430227	1.53628
1131.71	-35829.7	-7632.43	8.01607	0.294254	-0.430093	1.46882
1131.73	-35829.8	-7632.36	8.02067	0.370984	-0.42872	1.40101
1131.75	-35830	-7632.3	8.02624	0.442737	-0.426773	1.33593
1131.76	-35830.1	-7632.25	8.03527	0.504787	-0.425169	1.27565
1131.78	-35830.2	-7632.2	8.04604	0.560169	-0.423456	1.21993
1131.8	-35830.3	-7632.14	8.05621	0.613204	-0.421199	1.168
1131.82	-35830.5	-7632.08	8.06667	0.663333	-0.42	1.11983
1131.83	-35830.6	-7632.02	8.0786	0.708799	-0.421297	1.07567
1131.85	-35830.7	-7631.96	8.09068	0.748866	-0.423439	1.03592
1131.87	-35830.8	-7631.91	8.10185	0.783633	-0.424856	1.00066
1131.88	-35830.9	-7631.86	8.11413	0.81514	-0.426832	0.968781
1131.9	-35831.1	-7631.8	8.12917	0.845151	-0.430384	0.939032
1131.92	-35831.2	-7631.73	8.14519	0.87316	-0.433617	0.910655
1131.93	-35831.4	-7631.67	8.16056	0.898971	-0.435204	0.883252
1131.95	-35831.5	-7631.61	8.17616	0.924618	-0.437146	0.857169
1131.97	-35831.6	-7631.56	8.19273	0.951397	-0.440664	0.832494
1131.99	-35831.7	-7631.51	8.20964	0.977916	-0.443737	0.80838
1132	-35831.8	-7631.45	8.22655	1.0027	-0.445247	0.784441
1132.02	-35832	-7631.39	8.24431	1.02499	-0.447345	0.761704
1132.04	-35832.1	-7631.33	8.26323	1.04446	-0.451023	0.740457
1132.05	-35832.2	-7631.28	8.28217	1.06144	-0.453983	0.719082
1132.07	-35832.4	-7631.23	8.30049	1.07833	-0.455377	0.695865
1132.09	-35832.5	-7631.17	8.31873	1.10091	-0.457516	0.669325
1132.1	-35832.6	-7631.11	8.33745	1.13238	-0.461203	0.638285
1132.12	-35832.8	-7631.05	8.35703	1.17093	-0.464136	0.602077
1132.14	-35832.9	-7630.98	8.37757	1.21391	-0.465624	0.561955
1132.15	-35833	-7630.93	8.39882	1.25819	-0.467749	0.521874
1132.17	-35833.1	-7630.88	8.4205	1.30059	-0.471207	0.484117
1132.19	-35833.3	-7630.83	8.44232	1.33789	-0.474694	0.448615
1132.21	-35833.4	-7630.76	8.46449	1.36895	-0.477954	0.416145
1132.22	-35833.5	-7630.7	8.48785	1.39515	-0.482168	0.388673
1132.24	-35833.7	-7630.64	8.51209	1.41745	-0.487457	0.366435
1132.26	-35833.8	-7630.58	8.53566	1.43616	-0.492734	0.347749
1132.27	-35833.9	-7630.53	8.55876	1.45252	-0.497672	0.331528
1132.29	-35834	-7630.48	8.58319	1.46852	-0.502685	0.317319
1132.31	-35834.2	-7630.42	8.60916	1.48413	-0.507868	0.304558
1132.33	-35834.4	-7630.35	8.63541	1.49756	-0.513012	0.292598
1132.34	-35834.5	-7630.29	8.66112	1.50922	-0.518147	0.281434
1132.36	-35834.6	-7630.24	8.68601	1.52116	-0.523451	0.271507
1132.38	-35834.7	-7630.19	8.7109	1.53294	-0.528465	0.262435
1132.39	-35834.9	-7630.13	8.73732	1.54265	-0.532398	0.253345
1132.41	-35835	-7630.07	8.7651	1.55086	-0.535657	0.244346
1132.43	-35835.2	-7630	8.79298	1.55964	-0.53931	0.236179
1132.44	-35835.3	-7629.94	8.82034	1.56825	-0.542735	0.229152
1132.46	-35835.4	-7629.89	8.84699	1.57462	-0.54462	0.223314
1132.48	-35835.6	-7629.84	8.87362	1.57907	-0.546115	0.218745
1132.5	-35835.7	-7629.79	8.9011	1.58294	-0.549219	0.215533
1132.51	-35835.8	-7629.72	8.9286	1.58621	-0.552839	0.213692
1132.53	-35836	-7629.66	8.95475	1.58833	-0.554832	0.213144
1132.55	-35836.1	-7629.6	8.98029	1.58982	-0.556391	0.213444
1132.56	-35836.3	-7629.55	9.0066	1.59149	-0.559537	0.214032
1132.58	-35836.4	-7629.5	9.0335	1.59316	-0.563014	0.214553
1132.6	-35836.5	-7629.44	9.06049	1.59454	-0.564948	0.214761
1132.61	-35836.7	-7629.37	9.08831	1.5965	-0.566535	0.214616
1132.63	-35836.9	-7629.31	9.11763	1.5999	-0.56955	0.214161
1132.65	-35837	-7629.25	9.14667	1.60333	-0.573333	0.213508
1132.66	-35837.1	-7629.19	9.17369	1.60534	-0.576791	0.212821
1132.68	-35837.3	-7629.14	9.2	1.60667	-0.58	0.212418
1132.7	-35837.4	-7629.08	9.22719	1.60833	-0.583297	0.21247
1132.72	-35837.6	-7629.02	9.25497	1.6101	-0.586889	0.212397
1132.73	-35837.7	-7628.95	9.28265	1.61167	-0.59067	0.211598
1132.75	-35837.9	-7628.89	9.30983	1.6136	-0.593593	0.210014
1132.77	-35838	-7628.84	9.33643	1.6165	-0.595156	0.207647
1132.78	-35838.1	-7628.79	9.36318	1.62054	-0.596953	0.204352
1132.8	-35838.3	-7628.73	9.3906	1.62559	-0.600196	0.200087
1132.82	-35838.5	-7628.67	9.41818	1.63093	-0.603987	0.195184
1132.84	-35838.6	-7628.61	9.44559	1.63606	-0.607471	0.190059
1132.85	-35838.8	-7628.55	9.47322	1.64124	-0.610775	0.185169
1132.87	-35838.9	-7628.49	9.50141	1.64646	-0.614094	0.180753
1132.89	-35839	-7628.44	9.53014	1.65094	-0.617466	0.176589
1132.9	-35839.2	-7628.38	9.55928	1.65439	-0.620894	0.172568
1132.92	-35839.4	-7628.31	9.58865	1.65767	-0.624352	0.16891
1132.94	-35839.5	-7628.25	9.61797	1.66119	-0.6278	0.165596
1132.95	-35839.7	-7628.19	9.64673	1.6644	-0.631183	0.162123
1132.97	-35839.8	-7628.14	9.67496	1.66746	-0.634505	0.158294
1132.99	-35839.9	-7628.09	9.70349	1.67171	-0.637861	0.154422
1133.01	-35840.1	-7628.03	9.73268	1.67713	-0.641294	0.150564
1133.02	-35840.3	-7627.96	9.76213	1.6816	-0.644763	0.146346
1133.04	-35840.5	-7627.9	9.7914	1.68479	-0.64821	0.14179
1133.06	-35840.6	-7627.84	9.82006	1.68873	-0.651563	0.13744
1133.07	-35840.7	-7627.79	9.84828	1.69389	-0.654872	0.133199
1133.09	-35840.9	-7627.73	9.87689	1.69898	-0.658307	0.128272
1133.11	-35841	-7627.67	9.90614	1.70395	-0.661785	0.122573
1133.12	-35841.2	-7627.61	9.93559	1.71019	-0.664979	0.116796
1133.14	-35841.4	-7627.54	9.96481	1.7173	-0.668317	0.111212
1133.16	-35841.5	-7627.49	9.99339	1.72333	-0.672845	0.105675
1133.18	-35841.7	-7627.44	10.0216	1.7281	-0.67806	0.100219
1133.19	-35841.8	-7627.39	10.0503	1.73286	-0.682315	0.0950147
1133.21	-35842	-7627.32	10.0796	1.73807	-0.685545	0.0900034
1133.23	-35842.2	-7627.26	10.1091	1.74357	-0.688881	0.0849604
1133.24	-35842.4	-7627.2	10.1383	1.7487	-0.692377	0.0798982
1133.26	-35842.5	-7627.14	10.1665	1.75263	-0.695451	0.07497
1133.28	-35842.7	-7627.09	10.1948	1.75574	-0.698772	0.0700879
1133.29	-35842.8	-7627.03	10.2247	1.75906	-0.703538	0.0650541
1133.31	-35843	-7626.97	10.2559	1.76255	-0.708882	0.0599876
1133.33	-35843.2	-7626.9	10.2872	1.76574	-0.712988	0.0551797
1133.35	-35843.3	-7626.84	10.318	1.76926	-0.716118	0.050821
1133.36	-35843.5	-7626.79	10.348	1.77401	-0.719397	0.0470521
1133.38	-35843.6	-7626.74	10.378	1.77917	-0.72277	0.0440202
1133.4	-35843.8	-7626.68	10.4086	1.78333	-0.725859	0.0418444
1133.41	-35844	-7626.62	10.4397	1.78636	-0.729479	0.0404299
1133.43	-35844.2	-7626.55	10.4709	1.7886	-0.734546	0.0396007
1133.45	-35844.4	-7626.49	10.5016	1.78995	-0.739736	0.039226
1133.46	-35844.5	-7626.44	10.5314	1.79029	-0.743437	0.0391724
1133.48	-35844.6	-7626.39	10.5615	1.79002	-0.746475	0.0392155
1133.5	-35844.8	-7626.33	10.5923	1.78971	-0.750012	0.0391756
1133.52	-35845	-7626.27	10.62	1.79	-0.753333	0.0392157
1133.53	-35845.2	-7626.2	10.6427	1.7909	-0.755934	0.0395719
1133.55	-35845.4	-7626.15	10.6722	1.78982	-0.760371	0.0403654
1133.57	-35845.5	-7626.1	10.7121	1.78657	-0.76696	0.0414509
1133.58	-35845.7	-7626.04	10.7418	1.78666	-0.770187	0.041288
1133.6	-35845.9	-7625.97	10.7737	1.78688	-0.773685	0.0375417
1133.62	-35846	-7625.92	10.8034	1.79044	-0.777311	0.032024
1133.63	-35846.2	-7625.86	10.8337	1.79372	-0.784069	0.0265975
1133.65	-35846.4	-7625.8	10.8655	1.79737	-0.791976	0.0224244
1133.67	-35846.6	-7625.74	10.8952	1.8002	-0.805652	0.0218209
1133.69	-35846.7	-7625.69	10.9256	1.79995	-0.819558	0.0233942
1133.7	-35846.9	-7625.62	10.9571	1.80002	-0.837288	0.0268381
1133.72	-35847.1	-7625.57	10.9876	1.79999	-0.854461	0.0286252
1133.74	-35847.3	-7625.52	11.0211	1.80001	-0.874563	0.0296478
1133.75	-35847.5	-7625.45	11.0523	1.79995	-0.890933	0.030969
1133.77	-35847.6	-7625.4	11.082	1.80019	-0.903648	0.0337459
1133.79	-35847.8	-7625.34	11.1127	1.7992	-0.918117	0.0386188
1133.8	-35848	-7625.28	11.1442	1.79546	-0.936948	0.0448077
1133.82	-35848.2	-7625.23	11.1737	1.79191	-0.957105	0.0510579
1133.84	-35848.3	-7625.17	11.2046	1.78999	-0.976874	0.0562777
1133.86	-35848.6	-7625.11	11.2359	1.78875	-0.991404	0.0599414
1133.87	-35848.7	-7625.06	11.2655	1.78635	-1.00062	0.0616991
1133.89	-35848.9	-7625	11.2964	1.78654	-1.01087	0.0615019
1133.91	-35849.1	-7624.93	11.3277	1.78793	-1.02266	0.0580682
1133.92	-35849.3	-7624.89	11.3572	1.79165	-1.03653	0.0529655
1133.94	-35849.5	-7624.83	11.3883	1.79491	-1.04856	0.0480808
1133.96	-35849.7	-7624.77	11.4194	1.79873	-1.05864	0.0465387
1133.97	-35849.8	-7624.73	11.449	1.80022	-1.06859	0.0473431
1133.99	-35850	-7624.66	11.4802	1.80002	-1.07887	0.0487084
1134.01	-35850.2	-7624.6	11.5112	1.79972	-1.08967	0.0485707
1134.03	-35850.4	-7624.56	11.5407	1.8018	-1.09703	0.0469021
1134.04	-35850.6	-7624.5	11.5721	1.80514	-1.1063	0.0431372
1134.06	-35850.8	-7624.43	11.6029	1.81106	-1.11454	0.0385455
1134.08	-35850.9	-7624.4	11.6325	1.81572	-1.12127	0.0341389
1134.09	-35851.2	-7624.33	11.664	1.8189	-1.12546	0.0304401
1134.11	-35851.3	-7624.27	11.6948	1.82241	-1.13155	0.0264474
1134.13	-35851.5	-7624.24	11.7239	1.82558	-1.13549	0.0213814
1134.14	-35851.7	-7624.17	11.7585	1.82941	-1.14182	0.0147319
1134.16	-35851.9	-7624.11	11.7899	1.83015	-1.14578	0.00802679
1134.18	-35852.1	-7624.07	11.8194	1.82996	-1.15182	0.00160865
1134.2	-35852.3	-7624	11.8509	1.83001	-1.15618	-0.00539549
1134.21	-35852.5	-7623.96	11.8843	1.83	-1.15939	-0.0110491
1134.23	-35852.7	-7623.91	11.9147	1.83	-1.16274	-0.0165284
1134.25	-35852.9	-7623.85	11.9463	1.83	-1.16625	-0.0212062
1134.26	-35853.1	-7623.8	11.9766	1.83	-1.16962	-0.0266328
1134.28	-35853.3	-7623.75	12.0063	1.83	-1.17293	-0.0310696
1134.3	-35853.5	-7623.68	12.0382	1.83	-1.17646	-0.0357098
1134.31	-35853.7	-7623.64	12.0682	1.83	-1.1798	-0.0390172
1134.33	-35853.8	-7623.59	12.1014	1.83	-1.18316	-0.04327
1134.35	-35854.1	-7623.53	12.1333	1.83	-1.18667	-0.0490196
1134.37	-35854.3	-7623.48	12.1633	1.83	-1.19333	-0.0555556
1134.38	-35854.4	-7623.44	12.1933	1.83	-1.19667	-0.0620915
1134.4	-35854.7	-7623.38	12.2286	1.82989	-1.20363	-0.0678495
1134.42	-35854.9	-7623.33	12.2584	1.82646	-1.20697	-0.0720614
1134.43	-35855.1	-7623.29	12.2885	1.82308	-1.21362	-0.0742303
1134.45	-35855.3	-7623.22	12.3206	1.82006	-1.21733	-0.0777926
1134.47	-35855.5	-7623.18	12.3537	1.8238	-1.22385	-0.0823792
1134.48	-35855.7	-7623.13	12.3837	1.82712	-1.22735	-0.0889956
1134.5	-35855.9	-7623.07	12.4155	1.83024	-1.23422	-0.0945561
1134.52	-35856.1	-7623.02	12.4452	1.82993	-1.23729	-0.0986532
1134.54	-35856.3	-7622.98	12.4756	1.83002	-1.24013	-0.101919
1134.55	-35856.5	-7622.92	12.5071	1.82996	-1.24046	-0.105259
1134.57	-35856.7	-7622.88	12.5376	1.83015	-1.2442	-0.106966
1134.59	-35856.9	-7622.84	12.5711	1.8294	-1.24746	-0.106394
1134.6	-35857.2	-7622.78	12.6024	1.82564	-1.25104	-0.103565
1134.62	-35857.3	-7622.74	12.6318	1.82219	-1.25419	-0.100727
1134.64	-35857.5	-7622.68	12.6636	1.81978	-1.25808	-0.100275
1134.65	-35857.8	-7622.63	12.6979	1.81988	-1.25921	-0.102613
1134.67	-35858	-7622.59	12.727	1.82087	-1.25628	-0.10723
1134.69	-35858.2	-7622.54	12.7579	1.82461	-1.25658	-0.111692
1134.71	-35858.4	-7622.49	12.7892	1.82825	-1.25772	-0.115881
1134.72	-35858.6	-7622.44	12.8189	1.83034	-1.26144	-0.118855
1134.74	-35858.8	-7622.4	12.8495	1.82971	-1.26477	-0.122748
1134.76	-35859.1	-7622.35	12.8826	1.83131	-1.26824	-0.127351
1134.77	-35859.2	-7622.31	12.9142	1.83495	-1.27163	-0.13175
1134.79	-35859.5	-7622.25	12.945	1.83831	-1.27467	-0.135641
1134.81	-35859.7	-7622.21	12.9758	1.84181	-1.28034	-0.139405
1134.82	-35859.9	-7622.17	13.0074	1.845	-1.285	-0.144362
1134.84	-35860.1	-7622.12	13.0405	1.8488	-1.29045	-0.150275
1134.86	-35860.3	-7622.07	13.0712	1.85027	-1.29538	-0.15474
1134.88	-35860.5	-7622.04	13.1004	1.84986	-1.30021	-0.156711
1134.89	-35860.8	-7621.98	13.1343	1.85026	-1.30761	-0.156289
1134.91	-35861	-7621.93	13.1665	1.8481	-1.31423	-0.155018
1134.93	-35861.2	-7621.9	13.1959	1.84424	-1.32132	-0.154345
1134.94	-35861.4	-7621.85	13.227	1.84295	-1.32554	-0.15671
1134.96	-35861.7	-7621.8	13.2605	1.84548	-1.33117	-0.161006
1134.98	-35861.8	-7621.77	13.2911	1.84933	-1.33808	-0.165457
1134.99	-35862.1	-7621.71	13.3226	1.85012	-1.34491	-0.16916
1135.01	-35862.3	-7621.68	13.3529	1.84997	-1.35214	-0.172457
1135.03	-35862.5	-7621.64	13.3851	1.85001	-1.35563	-0.175609
1135.05	-35862.8	-7621.59	13.4207	1.85	-1.36223	-0.179937
1135.06	-35863	-7621.55	13.4516	1.85	-1.36602	-0.185244
1135.08	-35863.2	-7621.52	13.4812	1.85002	-1.37198	-0.191579
1135.1	-35863.5	-7621.47	13.5128	1.84996	-1.37922	-0.198591
1135.11	-35863.7	-7621.42	13.5463	1.85017	-1.38583	-0.204197
1135.13	-35863.9	-7621.38	13.5764	1.84709	-1.39276	-0.208784
1135.15	-35864.1	-7621.34	13.6082	1.84362	-1.39637	-0.210241
1135.16	-35864.3	-7621.3	13.6382	1.83709	-1.40303	-0.20928
1135.18	-35864.5	-7621.27	13.6714	1.83039	-1.40637	-0.206106
1135.2	-35864.8	-7621.22	13.7033	1.82333	-1.41333	-0.202614
1135.22	-35865	-7621.18	13.7333	1.81667	-1.41667	-0.200436
1135.23	-35865.2	-7621.15	13.7633	1.81333	-1.42333	-0.197168
1135.25	-35865.5	-7621.1	13.7952	1.80637	-1.42698	-0.193653
1135.27	-35865.7	-7621.07	13.8251	1.80304	-1.4336	-0.189342
1135.28	-35865.9	-7621.03	13.8552	1.79635	-1.437	-0.187282
1135.3	-35866.2	-7620.99	13.887	1.79297	-1.44391	-0.186175
1135.32	-35866.4	-7620.96	13.9168	1.78967	-1.44723	-0.184951
1135.33	-35866.6	-7620.91	13.947	1.786	-1.45416	-0.181324
1135.35	-35866.9	-7620.87	13.9788	1.77873	-1.46154	-0.175418
1135.37	-35867.1	-7620.85	14.0085	1.7722	-1.4719	-0.17022
1135.38	-35867.3	-7620.81	14.0389	1.76542	-1.48142	-0.165832
1135.4	-35867.6	-7620.76	14.0708	1.75843	-1.48822	-0.159332
1135.42	-35867.8	-7620.73	14.0996	1.75165	-1.4949	-0.148433
1135.44	-35868.1	-7620.7	14.1271	1.7456	-1.5016	-0.133466
1135.45	-35868.3	-7620.66	14.1592	1.7424	-1.5089	-0.117532
1135.47	-35868.5	-7620.63	14.1886	1.73902	-1.51432	-0.104205
1135.49	-35868.8	-7620.6	14.2196	1.73563	-1.51863	-0.092338
1135.5	-35869.1	-7620.56	14.2497	1.73213	-1.52475	-0.081542
1135.52	-35869.3	-7620.53	14.277	1.72883	-1.52859	-0.0737183
1135.54	-35869.5	-7620.5	14.3068	1.72547	-1.53594	-0.0679929
1135.56	-35869.8	-7620.46	14.3355	1.72171	-1.5427	-0.066728
1135.57	-35870	-7620.43	14.3656	1.71972	-1.54965	-0.0706492
1135.59	-35870.2	-7620.4	14.3963	1.72009	-1.55497	-0.0799123
1135.61	-35870.5	-7620.37	14.428	1.7199	-1.55851	-0.0937386
1135.62	-35870.7	-7620.34	14.4556	1.72029	-1.56	-0.108346
1135.64	-35871	-7620.3	14.485	1.71856	-1.56135	-0.12391
1135.66	-35871.2	-7620.27	14.5143	1.71488	-1.56521	-0.137241
1135.67	-35871.4	-7620.24	14.5424	1.71133	-1.56837	-0.149341
1135.69	-35871.7	-7620.21	14.5716	1.7097	-1.57191	-0.163541
1135.71	-35872	-7620.18	14.6012	1.71034	-1.57521	-0.179484
1135.73	-35872.2	-7620.16	14.6288	1.70825	-1.57899	-0.195894
1135.74	-35872.5	-7620.12	14.6585	1.7046	-1.57993	-0.212223
1135.76	-35872.7	-7620.1	14.6897	1.70089	-1.58193	-0.227797
1135.78	-35872.9	-7620.07	14.7191	1.69982	-1.58544	-0.243239
1135.79	-35873.2	-7620.04	14.7509	1.69998	-1.58927	-0.262657
1135.81	-35873.5	-7620.02	14.7791	1.70026	-1.58992	-0.28446
1135.83	-35873.7	-7619.99	14.8053	1.69782	-1.59213	-0.306183
1135.84	-35874	-7619.96	14.8332	1.69419	-1.59583	-0.328236
1135.86	-35874.2	-7619.93	14.863	1.69053	-1.59944	-0.34924
1135.88	-35874.4	-7619.92	14.8927	1.68989	-1.60019	-0.36975
1135.89	-35874.7	-7619.89	14.9246	1.68997	-1.59978	-0.390908
1135.91	-35875	-7619.86	14.9522	1.6902	-1.60261	-0.408008
1135.93	-35875.2	-7619.84	14.9785	1.68735	-1.60625	-0.42318
1135.95	-35875.5	-7619.81	15.0066	1.68378	-1.6069	-0.439222
1135.96	-35875.7	-7619.79	15.0364	1.68019	-1.60366	-0.455694
1135.98	-35875.9	-7619.77	15.0665	1.68012	-1.6031	-0.47007
1136	-35876.3	-7619.74	15.095	1.67691	-1.60642	-0.483019
1136.01	-35876.5	-7619.72	15.1218	1.67352	-1.60989	-0.491906
1136.03	-35876.7	-7619.7	15.1482	1.67018	-1.61005	-0.499621
1136.05	-35877	-7619.68	15.18	1.66667	-1.61	-0.504357
1136.07	-35877.2	-7619.66	15.2067	1.66	-1.61333	-0.506536
1136.08	-35877.5	-7619.64	15.2367	1.65333	-1.61667	-0.506536
1136.1	-35877.8	-7619.62	15.2651	1.64626	-1.62007	-0.50774
1136.12	-35878	-7619.6	15.295	1.63962	-1.62008	-0.509927
1136.13	-35878.2	-7619.58	15.3216	1.63289	-1.62357	-0.512144
1136.15	-35878.6	-7619.56	15.3499	1.62609	-1.62705	-0.515743
1136.17	-35878.8	-7619.55	15.3764	1.623	-1.63041	-0.521629
1136.18	-35879	-7619.53	15.4033	1.61957	-1.63366	-0.53184
1136.2	-35879.4	-7619.51	15.4316	1.61609	-1.63778	-0.543389
1136.22	-35879.6	-7619.49	15.4578	1.61266	-1.64405	-0.554137
1136.24	-35879.8	-7619.48	15.4855	1.60977	-1.64773	-0.565335
1136.25	-35880.1	-7619.46	15.5168	1.6102	-1.65451	-0.578112
1136.27	-35880.4	-7619.45	15.5427	1.60945	-1.65733	-0.589789
1136.29	-35880.6	-7619.42	15.57	1.60582	-1.6609	-0.600495
1136.3	-35880.9	-7619.41	15.598	1.60218	-1.66411	-0.610981
1136.32	-35881.1	-7619.4	15.6243	1.59974	-1.66856	-0.622055
1136.34	-35881.4	-7619.38	15.6517	1.60003	-1.67449	-0.634794
1136.35	-35881.7	-7619.37	15.6792	1.60015	-1.67879	-0.648099
1136.37	-35881.9	-7619.36	15.7042	1.59937	-1.68439	-0.65892
1136.39	-35882.2	-7619.35	15.7317	1.5953	-1.68857	-0.669985
1136.4	-35882.5	-7619.34	15.7596	1.59362	-1.69495	-0.681914
1136.42	-35882.7	-7619.33	15.7859	1.59946	-1.6977	-0.695957
1136.44	-35883	-7619.31	15.8134	1.6117	-1.70132	-0.713686
1136.46	-35883.3	-7619.29	15.8409	1.62449	-1.70451	-0.733778
1136.47	-35883.5	-7619.29	15.8689	1.63422	-1.70908	-0.752437
1136.49	-35883.8	-7619.27	15.8984	1.64315	-1.71636	-0.769583
1136.51	-35884.1	-7619.27	15.9275	1.64996	-1.72298	-0.783434
1136.52	-35884.3	-7619.27	15.9561	1.65541	-1.73082	-0.793082
1136.54	-35884.6	-7619.25	15.9832	1.65695	-1.74293	-0.800108
1136.56	-35884.9	-7619.25	16.0111	1.65568	-1.75865	-0.802345
1136.58	-35885.2	-7619.23	16.0369	1.64841	-1.7757	-0.799665
1136.59	-35885.5	-7619.23	16.0669	1.63811	-1.7911	-0.79066
1136.61	-35885.8	-7619.22	16.0962	1.62395	-1.80433	-0.777314
1136.63	-35886	-7619.22	16.122	1.60683	-1.81924	-0.761884
1136.64	-35886.3	-7619.21	16.1501	1.58969	-1.83873	-0.74458
1136.66	-35886.6	-7619.21	16.1773	1.57207	-1.86195	-0.72846
1136.68	-35886.8	-7619.2	16.2041	1.55828	-1.88326	-0.714134
1136.69	-35887.1	-7619.2	16.2293	1.542	-1.90186	-0.700032
1136.71	-35887.4	-7619.2	16.2554	1.525	-1.91629	-0.68744
1136.73	-35887.6	-7619.19	16.2819	1.50628	-1.92935	-0.676362
1136.75	-35888	-7619.19	16.3103	1.48471	-1.94311	-0.666678
1136.76	-35888.2	-7619.19	16.3348	1.46698	-1.95943	-0.668726
1136.78	-35888.5	-7619.19	16.3576	1.45097	-1.97566	-0.694242
1136.8	-35888.8	-7619.19	16.3823	1.4306	-1.9964	-0.761212
1136.81	-35889.1	-7619.19	16.406	1.40772	-2.01387	-0.856314
1136.83	-35889.3	-7619.19	16.4291	1.38136	-2.03044	-0.966135
1136.85	-35889.6	-7619.19	16.4538	1.35613	-2.04524	-1.0864
1136.86	-35889.9	-7619.2	16.4773	1.33274	-2.05556	-1.19612
1136.88	-35890.1	-7619.2	16.5004	1.30937	-2.06545	-1.29237
1136.9	-35890.5	-7619.2	16.5253	1.28779	-2.07603	-1.37203
1136.91	-35890.7	-7619.21	16.5455	1.27091	-2.08617	-1.42067
1136.93	-35891	-7619.21	16.5655	1.25445	-2.09298	-1.44564
1136.95	-35891.3	-7619.22	16.5867	1.23333	-2.1	-1.45752
1136.97	-35891.6	-7619.22	16.61	1.21333	-2.11	-1.46296
1136.98	-35891.8	-7619.23	16.63	1.19667	-2.12	-1.46732
1137	-35892.2	-7619.24	16.6512	1.18251	-2.12706	-1.46838
1137.02	-35892.4	-7619.24	16.6711	1.16934	-2.13368	-1.46596
1137.03	-35892.7	-7619.25	16.6912	1.15938	-2.14056	-1.45923
1137.05	-35893	-7619.26	16.7124	1.14901	-2.15101	-1.45113
1137.07	-35893.3	-7619.27	16.7324	1.1426	-2.15746	-1.44359
1137.09	-35893.5	-7619.28	16.7522	1.13589	-2.16385	-1.43577
1137.1	-35893.9	-7619.29	16.7697	1.12845	-2.16758	-1.42483
1137.12	-35894.1	-7619.3	16.7861	1.11808	-2.17457	-1.41164
1137.14	-35894.4	-7619.31	16.8035	1.10866	-2.18118	-1.39844
1137.15	-35894.7	-7619.33	16.8249	1.10133	-2.18847	-1.38474
1137.17	-35895	-7619.34	16.8447	1.09059	-2.19415	-1.37125
1137.19	-35895.3	-7619.35	16.8644	1.07593	-2.1982	-1.35405
1137.2	-35895.6	-7619.37	16.8817	1.05895	-2.20452	-1.33584
1137.22	-35895.8	-7619.38	16.8979	1.04625	-2.2084	-1.32033
1137.24	-35896.1	-7619.4	16.9161	1.0325	-2.21472	-1.30635
1137.26	-35896.5	-7619.42	16.9364	1.01853	-2.21775	-1.29268
1137.27	-35896.7	-7619.43	16.9523	1.00538	-2.22125	-1.27978
1137.29	-35897	-7619.45	16.9696	0.991682	-2.22432	-1.26636
1137.31	-35897.3	-7619.48	16.987	0.977734	-2.2294	-1.25268
1137.32	-35897.6	-7619.49	17.0034	0.964606	-2.23496	-1.23981
1137.34	-35897.9	-7619.51	17.0206	0.950844	-2.23832	-1.22631
1137.36	-35898.2	-7619.53	17.0379	0.936937	-2.24007	-1.21271
1137.37	-35898.4	-7619.55	17.0547	0.923881	-2.24121	-1.19977
1137.39	-35898.7	-7619.57	17.0702	0.909815	-2.245	-1.18662
1137.41	-35899.1	-7619.6	17.0838	0.897433	-2.24878	-1.17523
1137.43	-35899.3	-7619.62	17.0967	0.889618	-2.24995	-1.16691
1137.44	-35899.6	-7619.65	17.1125	0.883189	-2.25159	-1.15921
1137.46	-35899.9	-7619.67	17.1299	0.874379	-2.25541	-1.15067
1137.48	-35900.2	-7619.69	17.1466	0.863795	-2.25855	-1.14193
1137.49	-35900.5	-7619.72	17.1619	0.855739	-2.26221	-1.13333
1137.51	-35900.8	-7619.75	17.1753	0.848645	-2.26504	-1.12706
1137.53	-35901	-7619.77	17.1885	0.844723	-2.27146	-1.12171
1137.54	-35901.4	-7619.81	17.2025	0.838676	-2.27337	-1.1168
1137.56	-35901.7	-7619.83	17.2161	0.834132	-2.27576	-1.11223
1137.58	-35901.9	-7619.86	17.2294	0.830769	-2.27661	-1.1094
1137.6	-35902.2	-7619.89	17.243	0.829855	-2.27899	-1.10802
1137.61	-35902.5	-7619.92	17.2597	0.830041	-2.28264	-1.1078
1137.63	-35902.8	-7619.95	17.2732	0.829984	-2.28576	-1.10786
1137.65	-35903.1	-7619.99	17.2904	0.83002	-2.28964	-1.10783
1137.66	-35903.4	-7620.02	17.3042	0.829929	-2.2899	-1.1079
1137.68	-35903.7	-7620.04	17.3204	0.830262	-2.29261	-1.10701
1137.7	-35904	-7620.09	17.3351	0.827063	-2.29627	-1.10499
1137.71	-35904.3	-7620.13	17.3484	0.823998	-2.29965	-1.0999
1137.73	-35904.5	-7620.16	17.3617	0.814719	-2.30278	-1.09252
1137.75	-35904.9	-7620.2	17.3759	0.803842	-2.30952	-1.08153
1137.77	-35905.2	-7620.23	17.3892	0.791485	-2.31924	-1.05859
1137.78	-35905.4	-7620.27	17.4026	0.744355	-2.33557	-1.00973
1137.8	-35905.8	-7620.31	17.4133	0.646667	-2.35667	-0.915033
1137.82	-35906	-7620.35	17.4233	0.513333	-2.38333	-0.794118
1137.83	-35906.3	-7620.38	17.43	0.37	-2.4	-0.657952
1137.85	-35906.7	-7620.43	17.437	0.221516	-2.41393	-0.512455
1137.87	-35906.9	-7620.46	17.4401	0.0857152	-2.42036	-0.382773
1137.88	-35907.2	-7620.5	17.44	-0.0367851	-2.427	-0.266996
1137.9	-35907.5	-7620.56	17.4398	-0.136249	-2.43013	-0.171368
1137.92	-35907.8	-7620.59	17.4362	-0.195283	-2.42997	-0.109557
1137.94	-35908.1	-7620.64	17.4329	-0.230169	-2.43001	-0.0674371
1137.95	-35908.4	-7620.69	17.4294	-0.258269	-2.42997	-0.0340297
1137.97	-35908.7	-7620.73	17.4262	-0.283959	-2.4301	-0.00899277
1137.99	-35908.9	-7620.77	17.4222	-0.303335	-2.42961	0.0121711
1138	-35909.3	-7620.82	17.4156	-0.319824	-2.42566	0.0259757
1138.02	-35909.5	-7620.87	17.4121	-0.327924	-2.42312	0.0241627
1138.04	-35909.8	-7620.91	17.4049	-0.330159	-2.42334	0.000541982
1138.05	-35910.2	-7620.97	17.3981	-0.329901	-2.42354	-0.0444767
1138.07	-35910.4	-7621.01	17.3912	-0.330213	-2.42241	-0.0951641
1138.09	-35910.7	-7621.06	17.3856	-0.329159	-2.41985	-0.154975
1138.11	-35911	-7621.12	17.381	-0.325642	-2.41919	-0.230644
1138.12	-35911.3	-7621.16	17.3754	-0.321098	-2.41546	-0.324336
1138.14	-35911.6	-7621.22	17.3709	-0.315084	-2.41191	-0.434427
1138.16	-35911.9	-7621.28	17.3652	-0.312035	-2.4097	-0.547326
1138.17	-35912.1	-7621.32	17.3607	-0.30861	-2.41002	-0.642433
1138.19	-35912.5	-7621.38	17.3552	-0.305275	-2.4102	-0.737857
1138.21	-35912.8	-7621.44	17.3502	-0.301489	-2.40871	-0.836155
1138.22	-35913	-7621.48	17.3451	-0.299735	-2.40504	-0.933114
1138.24	-35913.3	-7621.54	17.34	-0.300064	-2.40169	-1.03142
1138.26	-35913.6	-7621.61	17.3349	-0.299982	-2.39818	-1.11726
1138.28	-35913.9	-7621.65	17.3299	-0.300005	-2.395	-1.19038
1138.29	-35914.2	-7621.72	17.3246	-0.299999	-2.39122	-1.26038
1138.31	-35914.5	-7621.78	17.3216	-0.3	-2.39001	-1.33296
1138.33	-35914.7	-7621.83	17.3179	-0.3	-2.38844	-1.39759
1138.34	-35915.1	-7621.89	17.3149	-0.3	-2.38424	-1.45215
1138.36	-35915.4	-7621.96	17.3088	-0.3	-2.38318	-1.5038
1138.38	-35915.6	-7622.01	17.3047	-0.3	-2.38321	-1.56266
1138.39	-35915.9	-7622.09	17.2986	-0.3	-2.3839	-1.64267
1138.41	-35916.2	-7622.15	17.2944	-0.3	-2.37868	-1.73068
1138.43	-35916.5	-7622.2	17.2885	-0.3	-2.37415	-1.81643
1138.45	-35916.8	-7622.27	17.2843	-0.3	-2.37065	-1.90458
1138.46	-35917.1	-7622.34	17.2781	-0.3	-2.36984	-1.98632
1138.48	-35917.3	-7622.39	17.2743	-0.3	-2.37004	-2.06198
1138.5	-35917.7	-7622.48	17.2678	-0.3	-2.36999	-2.13505
1138.51	-35917.9	-7622.53	17.264	-0.3	-2.37	-2.1979
1138.53	-35918.2	-7622.59	17.2578	-0.3	-2.37	-2.25526
1138.55	-35918.5	-7622.67	17.2537	-0.3	-2.37	-2.31804
1138.56	-35918.8	-7622.73	17.2504	-0.3	-2.37	-2.38334
1138.58	-35919	-7622.8	17.247	-0.3	-2.37	-2.45038
1138.6	-35919.4	-7622.89	17.2437	-0.3	-2.37001	-2.52016
1138.62	-35919.6	-7622.95	17.237	-0.3	-2.36997	-2.57662
1138.63	-35919.9	-7623.01	17.2336	-0.3	-2.3701	-2.62178
1138.65	-35920.2	-7623.1	17.2267	-0.3	-2.36667	-2.65904
1138.67	-35920.5	-7623.16	17.2233	-0.3	-2.36333	-2.69063
1138.68	-35920.7	-7623.23	17.2167	-0.3	-2.36	-2.72222
1138.7	-35921.1	-7623.31	17.213	-0.3	-2.36002	-2.751
1138.72	-35921.3	-7623.38	17.2064	-0.3	-2.36	-2.77341
1138.73	-35921.6	-7623.44	17.203	-0.3	-2.35999	-2.79094
1138.75	-35921.9	-7623.54	17.1961	-0.3	-2.36006	-2.81286
1138.77	-35922.2	-7623.61	17.1927	-0.3	-2.35976	-2.83115
1138.79	-35922.4	-7623.68	17.1862	-0.3	-2.35625	-2.84947
1138.8	-35922.8	-7623.77	17.1826	-0.3	-2.35288	-2.86597
1138.82	-35923	-7623.84	17.1759	-0.3	-2.34973	-2.88587
1138.84	-35923.3	-7623.92	17.1723	-0.3	-2.35017	-2.90548
1138.85	-35923.6	-7624.01	17.1657	-0.299998	-2.3494	-2.92473
1138.87	-35923.9	-7624.07	17.162	-0.300009	-2.34602	-2.93998
1138.89	-35924.1	-7624.15	17.1555	-0.299965	-2.34176	-2.9512
1138.9	-35924.5	-7624.25	17.1524	-0.300165	-2.33546	-2.95969
1138.92	-35924.7	-7624.32	17.149	-0.299293	-2.33173	-2.9657
1138.94	-35925	-7624.4	17.1459	-0.295602	-2.32467	-2.97347
1138.96	-35925.3	-7624.5	17.141	-0.291976	-2.31673	-2.98363
1138.97	-35925.5	-7624.56	17.1354	-0.289641	-2.30645	-2.99234
1138.99	-35925.8	-7624.66	17.1309	-0.290354	-2.29628	-2.99706
1139.01	-35926.1	-7624.75	17.1252	-0.288743	-2.2858	-2.99106
1139.02	-35926.4	-7624.82	17.1207	-0.29629	-2.27593	-2.97324
1139.04	-35926.7	-7624.91	17.1151	-0.330119	-2.26572	-2.93693
1139.06	-35927	-7625.01	17.1105	-0.383644	-2.25482	-2.88856
1139.07	-35927.2	-7625.08	17.1038	-0.436278	-2.24719	-2.83654
1139.09	-35927.5	-7625.18	17.0953	-0.49326	-2.23732	-2.77626
1139.11	-35927.8	-7625.28	17.0845	-0.565882	-2.22178	-2.7005
1139.12	-35928	-7625.35	17.0751	-0.663667	-2.20133	-2.60876
1139.14	-35928.3	-7625.45	17.0626	-0.783371	-2.17839	-2.50033
1139.16	-35928.6	-7625.54	17.049	-0.890436	-2.15823	-2.39381
1139.18	-35928.8	-7625.61	17.0337	-0.984593	-2.1382	-2.29792
1139.19	-35929.2	-7625.71	17.0173	-1.06678	-2.11838	-2.19912
1139.21	-35929.4	-7625.81	16.9976	-1.16727	-2.09743	-2.08588
1139.23	-35929.7	-7625.89	16.9774	-1.27155	-2.07804	-1.96776
1139.24	-35930	-7626	16.954	-1.37488	-2.0685	-1.85367
1139.26	-35930.3	-7626.09	16.9304	-1.45717	-2.06011	-1.75591
1139.28	-35930.5	-7626.16	16.9045	-1.52512	-2.04628	-1.67414
1139.3	-35930.8	-7626.28	16.8791	-1.60153	-2.01994	-1.59116
1139.31	-35931.1	-7626.37	16.8533	-1.67715	-1.99712	-1.51429
1139.33	-35931.3	-7626.45	16.824	-1.74034	-1.98292	-1.44721
1139.35	-35931.6	-7626.56	16.7922	-1.79185	-1.97142	-1.38694
1139.36	-35931.9	-7626.66	16.7618	-1.83762	-1.96505	-1.33061
1139.38	-35932.1	-7626.73	16.7324	-1.89939	-1.94989	-1.26547
1139.4	-35932.4	-7626.85	16.6975	-1.98865	-1.93232	-1.1777
1139.41	-35932.7	-7626.94	16.664	-2.08278	-1.91175	-1.08579
1139.43	-35932.9	-7627.02	16.6278	-2.16977	-1.90395	-0.995471
1139.45	-35933.2	-7627.14	16.589	-2.25818	-1.89698	-0.904903
1139.47	-35933.5	-7627.23	16.549	-2.342	-1.89367	-0.822695
1139.48	-35933.7	-7627.31	16.5091	-2.41884	-1.88396	-0.745284
1139.5	-35934	-7627.43	16.4667	-2.49333	-1.87333	-0.669935
1139.52	-35934.3	-7627.52	16.4267	-2.55333	-1.86	-0.605664
1139.53	-35934.5	-7627.61	16.3867	-2.61	-1.85667	-0.544662
1139.55	-35934.8	-7627.73	16.3405	-2.67383	-1.84606	-0.477483
1139.57	-35935	-7627.81	16.294	-2.74082	-1.83583	-0.40995
1139.58	-35935.3	-7627.91	16.247	-2.81433	-1.81917	-0.339953
1139.6	-35935.6	-7628.02	16.1942	-2.88447	-1.80883	-0.268934
1139.62	-35935.8	-7628.11	16.1478	-2.94255	-1.79905	-0.211845
1139.63	-35936	-7628.2	16.0971	-2.98446	-1.79254	-0.166055
1139.65	-35936.4	-7628.33	16.0443	-3.01887	-1.78552	-0.127735
1139.67	-35936.6	-7628.4	15.9947	-3.04871	-1.77852	-0.0926163
1139.69	-35936.8	-7628.5	15.9441	-3.08344	-1.76796	-0.0525942
1139.7	-35937.1	-7628.63	15.8907	-3.11518	-1.75831	-0.00889869
1139.72	-35937.3	-7628.71	15.8376	-3.13097	-1.75114	0.0385945
1139.74	-35937.6	-7628.81	15.7834	-3.15065	-1.74154	0.0964373
1139.75	-35937.9	-7628.92	15.7272	-3.17104	-1.73382	0.168964
1139.77	-35938.1	-7629	15.6746	-3.19504	-1.72462	0.239366
1139.79	-35938.3	-7629.11	15.6201	-3.20776	-1.71701	0.327652
1139.81	-35938.6	-7629.23	15.5641	-3.22709	-1.70745	0.450953
1139.82	-35938.8	-7629.31	15.5115	-3.24692	-1.69996	0.609577
1139.84	-35939	-7629.41	15.4567	-3.26765	-1.69075	0.79352
1139.86	-35939.3	-7629.53	15.4012	-3.2874	-1.68259	0.973583
1139.87	-35939.5	-7629.61	15.3473	-3.30277	-1.67384	1.12856
1139.89	-35939.8	-7629.72	15.2886	-3.31334	-1.66598	1.28941
1139.91	-35940	-7629.83	15.2293	-3.3199	-1.65513	1.45289
1139.92	-35940.2	-7629.91	15.1751	-3.32544	-1.64533	1.60176
1139.94	-35940.5	-7630.02	15.12	-3.32731	-1.63524	1.76196
1139.96	-35940.8	-7630.13	15.0649	-3.33725	-1.6231	1.93687
1139.98	-35940.9	-7630.21	15.0107	-3.34561	-1.60971	2.12345
1139.99	-35941.2	-7630.33	14.9514	-3.34981	-1.59559	2.32072
1140.01	-35941.4	-7630.44	14.8927	-3.34255	-1.58379	2.50342
1140.03	-35941.6	-7630.52	14.8389	-3.33378	-1.57427	2.65192
1140.04	-35941.9	-7630.64	14.7833	-3.33122	-1.56372	2.77875
1140.06	-35942.1	-7630.74	14.7287	-3.32971	-1.55347	2.87196
1140.08	-35942.3	-7630.82	14.674	-3.33008	-1.54361	2.93738
1140.09	-35942.6	-7630.94	14.6142	-3.32999	-1.53311	2.99018
1140.11	-35942.8	-7631.05	14.5564	-3.33	-1.52288	3.03052
1140.13	-35943	-7631.13	14.5004	-3.33003	-1.51302	3.06085
1140.14	-35943.3	-7631.25	14.4408	-3.32991	-1.50248	3.08571
1140.16	-35943.5	-7631.35	14.3828	-3.33037	-1.49232	3.10117
1140.18	-35943.7	-7631.43	14.3295	-3.32562	-1.48236	3.10851
1140.2	-35943.9	-7631.56	14.2732	-3.31301	-1.47203	3.10597
1140.21	-35944.1	-7631.66	14.2195	-3.29368	-1.45921	3.09592
1140.23	-35944.3	-7631.74	14.1635	-3.27341	-1.44339	3.08212
1140.25	-35944.6	-7631.87	14.1065	-3.25521	-1.42236	3.06791
1140.26	-35944.8	-7631.96	14.0528	-3.24137	-1.40518	3.05763
1140.28	-35945	-7632.05	14	-3.231	-1.38868	3.04987
1140.3	-35945.2	-7632.17	13.9401	-3.22372	-1.37111	3.04288
1140.32	-35945.4	-7632.27	13.8864	-3.21705	-1.35119	3.03634
1140.33	-35945.6	-7632.35	13.8331	-3.21041	-1.33119	3.02975
1140.35	-35945.9	-7632.47	13.7799	-3.20364	-1.3111	3.02526
1140.37	-35946.1	-7632.57	13.7233	-3.2	-1.29333	3.02288
1140.38	-35946.2	-7632.66	13.67	-3.19667	-1.27333	3.02288
1140.4	-35946.5	-7632.79	13.6169	-3.193	-1.25212	3.02052
1140.42	-35946.7	-7632.87	13.5635	-3.18637	-1.23217	3.01718
1140.43	-35946.9	-7632.97	13.5102	-3.18313	-1.21214	3.01288
1140.45	-35947.1	-7633.09	13.4567	-3.17994	-1.1922	3.01077
1140.47	-35947.3	-7633.18	13.4006	-3.17982	-1.17492	3.00847
1140.49	-35947.5	-7633.27	13.3503	-3.1762	-1.16179	3.00619
1140.5	-35947.7	-7633.39	13.2935	-3.17275	-1.14721	3.00266
1140.52	-35947.9	-7633.47	13.2408	-3.16941	-1.13029	2.99942
1140.54	-35948.1	-7633.57	13.1868	-3.16608	-1.11401	2.9962
1140.55	-35948.3	-7633.7	13.1304	-3.16236	-1.10013	2.99436
1140.57	-35948.5	-7633.78	13.0778	-3.15991	-1.08705	2.99475
1140.59	-35948.7	-7633.88	13.0232	-3.15946	-1.0728	2.99598
1140.6	-35948.9	-7633.99	12.9682	-3.15563	-1.05473	2.99676
1140.62	-35949.1	-7634.07	12.9181	-3.15217	-1.03926	2.99698
1140.64	-35949.3	-7634.18	12.8643	-3.14989	-1.02585	2.99798
1140.65	-35949.5	-7634.3	12.8109	-3.14927	-1.01211	2.99746
1140.67	-35949.7	-7634.37	12.7592	-3.14494	-0.997546	2.99364
1140.69	-35949.9	-7634.47	12.7071	-3.13562	-0.981615	2.98391
1140.71	-35950.1	-7634.59	12.6509	-3.11991	-0.966447	2.96672
1140.72	-35950.2	-7634.67	12.5982	-3.09268	-0.951161	2.93974
1140.74	-35950.4	-7634.78	12.5446	-3.04555	-0.936342	2.90028
1140.76	-35950.7	-7634.89	12.4924	-2.99086	-0.918848	2.85519
1140.77	-35950.8	-7634.97	12.4452	-2.94034	-0.90099	2.81427
1140.79	-35951	-7635.07	12.3948	-2.87339	-0.880093	2.76612
1140.81	-35951.2	-7635.18	12.3462	-2.76205	-0.858103	2.69592
1140.83	-35951.4	-7635.26	12.3039	-2.60365	-0.832665	2.59932
1140.84	-35951.6	-7635.37	12.2606	-2.41728	-0.80648	2.48584
1140.86	-35951.8	-7635.48	12.2194	-2.26343	-0.784005	2.38129
1140.88	-35951.9	-7635.55	12.1816	-2.1284	-0.768609	2.29419
1140.89	-35952.1	-7635.67	12.1454	-1.97254	-0.75482	2.19738
1140.91	-35952.3	-7635.77	12.1134	-1.80417	-0.743199	2.10012
1140.93	-35952.5	-7635.84	12.0858	-1.66473	-0.733742	2.00431
1140.94	-35952.7	-7635.96	12.0605	-1.51146	-0.722869	1.89413
1140.96	-35952.9	-7636.06	12.0366	-1.33645	-0.714962	1.76622
1140.98	-35953	-7636.14	12.0156	-1.14719	-0.709149	1.62265
1141	-35953.2	-7636.23	11.9972	-0.937352	-0.697468	1.46475
1141.01	-35953.4	-7636.34	11.9827	-0.752791	-0.676277	1.31956
1141.03	-35953.5	-7636.43	11.9724	-0.590258	-0.647261	1.20428
1141.05	-35953.8	-7636.54	11.9617	-0.467446	-0.617804	1.11446
1141.06	-35953.9	-7636.63	11.9544	-0.379181	-0.596418	1.06369
1141.08	-35954.1	-7636.73	11.9477	-0.319132	-0.579608	1.03443
1141.1	-35954.2	-7636.81	11.9437	-0.268608	-0.562194	1.0168
1141.11	-35954.4	-7636.93	11.9404	-0.230532	-0.542463	1.00539
1141.13	-35954.6	-7637.01	11.9371	-0.199746	-0.519778	0.998458
1141.15	-35954.8	-7637.13	11.9336	-0.17778	-0.491559	0.993679
1141.16	-35955	-7637.23	11.9301	-0.160771	-0.468047	0.99134
1141.18	-35955.1	-7637.3	11.9301	-0.150577	-0.441709	0.992167
1141.2	-35955.4	-7637.43	11.9267	-0.14	-0.41	0.998911
1141.22	-35955.5	-7637.51	11.9233	-0.133333	-0.373333	1.01198
1141.23	-35955.7	-7637.6	11.92	-0.13	-0.343333	1.02832
