# Supplementary material for: Extraction of driving behavior primitives considering driver expectation and vehicle dynamics
Source: PLoS One. 2025 Dec 31;20(12):e0340123. doi: 10.1371/journal.pone.0340123 (PMC12755792; doi:10.1371/journal.pone.0340123)
Supplement: S2 File — The dataset utilized in this study is organized into two main folders, categorizing driving scenarios into straight driving and turning maneuvers. These folders contain the raw, unprocessed behavioral data. For a detailed description of the variables and format within the.xlsx files, please refer to the accompanying readme.txt file. (ZIP) [file pone.0340123.s002.zip › DataSetForPimitiveExaction-2/turning/g11_w_18.xlsx]

## Sheet: Sheet1
1153.85	-36130.2	-7728.15	15.9	0.0299874	-0.298332	-1.03484e-06
1153.86	-36130.4	-7728.28	15.8999	0.0300206	-0.307184	1.69048e-06
1153.88	-36130.7	-7728.41	15.9	0.0300022	-0.31562	1.79482e-07
1153.9	-36130.9	-7728.55	15.9	0.0299943	-0.325106	-4.59986e-07
1153.91	-36131.2	-7728.67	15.9	0.0299994	-0.335434	-4.52235e-08
1153.93	-36131.4	-7728.81	15.9	0.0300014	-0.34587	9.3626e-08
1153.95	-36131.7	-7728.94	15.9	0.0300001	-0.356078	1.25789e-09
1153.97	-36131.9	-7729.06	15.9	0.0299997	-0.366047	6.73376e-08
1153.98	-36132.1	-7729.17	15.9	0.03	-0.376667	-1.76469e-17
1154	-36132.4	-7729.29	15.9	0.0299997	-0.388533	-3.81471e-07
1154.02	-36132.6	-7729.43	15.9	0.03	-0.4	-1.36465e-17
1154.03	-36132.9	-7729.57	15.9001	0.0300013	-0.40984	1.42352e-06
1154.05	-36133.1	-7729.7	15.9	0.0299997	-0.420735	-2.80679e-07
1154.07	-36133.3	-7729.81	15.8997	0.0299949	-0.434678	-5.44441e-06
1154.09	-36133.6	-7729.93	15.9001	0.0300021	-0.448058	2.18447e-06
1154.1	-36133.8	-7730.07	15.9016	0.0300202	-0.458134	2.13646e-05
1154.12	-36134	-7730.19	15.9035	0.0299922	-0.467936	-8.24357e-06
1154.14	-36134.3	-7730.3	15.9052	0.029927	-0.479912	-7.74369e-05
1154.15	-36134.5	-7730.42	15.907	0.0300446	-0.492026	4.81479e-05
1154.17	-36134.7	-7730.56	15.909	0.0302742	-0.502539	0.00053322
1154.19	-36135	-7730.7	15.9102	0.0297654	-0.512288	0.00128295
1154.2	-36135.2	-7730.83	15.9102	0.0281466	-0.522176	0.00226275
1154.22	-36135.5	-7730.96	15.91	0.0262421	-0.532465	0.00363506
1154.24	-36135.7	-7731.1	15.9099	0.0245728	-0.542968	0.0053633
1154.26	-36136	-7731.23	15.91	0.02276	-0.552742	0.00696281
1154.27	-36136.2	-7731.34	15.91	0.0208467	-0.561379	0.00813415
1154.29	-36136.4	-7731.46	15.91	0.0197762	-0.569539	0.00898879
1154.31	-36136.7	-7731.59	15.91	0.0198055	-0.577797	0.00958733
1154.32	-36136.9	-7731.73	15.91	0.0200585	-0.586439	0.00985799
1154.34	-36137.2	-7731.87	15.91	0.020047	-0.595201	0.00984731
1154.36	-36137.4	-7732	15.91	0.0199828	-0.603077	0.00978803
1154.37	-36137.6	-7732.12	15.91	0.0199886	-0.609871	0.00979344
1154.39	-36137.8	-7732.24	15.91	0.0200051	-0.616461	0.0098086
1154.41	-36138.1	-7732.37	15.91	0.020003	-0.623176	0.00980673
1154.43	-36138.3	-7732.51	15.91	0.0199987	-0.629701	0.0098027
1154.44	-36138.6	-7732.65	15.9101	0.0199993	-0.636429	0.00980326
1154.46	-36138.8	-7732.77	15.9099	0.0200004	-0.644462	0.00980427
1154.48	-36139	-7732.89	15.9098	0.0200002	-0.653283	0.00980409
1154.49	-36139.3	-7733.01	15.9107	0.0199999	-0.660956	0.00980379
1154.51	-36139.5	-7733.15	15.9125	0.02	-0.667386	0.00980383
1154.53	-36139.8	-7733.29	15.9144	0.02	-0.673917	0.00980408
1154.54	-36140	-7733.43	15.916	0.02	-0.680873	0.00980409
1154.56	-36140.2	-7733.56	15.9179	0.02	-0.687773	0.00980338
1154.58	-36140.5	-7733.67	15.9197	0.02	-0.694616	0.00980338
1154.6	-36140.7	-7733.81	15.9203	0.02	-0.701655	0.00980612
1154.61	-36140.9	-7733.95	15.9201	0.02	-0.708287	0.00980597
1154.63	-36141.2	-7734.08	15.9199	0.02	-0.7136	0.00979578
1154.65	-36141.4	-7734.19	15.92	0.02	-0.718626	0.00979755
1154.66	-36141.6	-7734.32	15.92	0.02	-0.72518	0.00983641
1154.68	-36141.9	-7734.46	15.92	0.02	-0.732224	0.00982279
1154.7	-36142.1	-7734.61	15.92	0.02	-0.737714	0.00959688
1154.71	-36142.3	-7734.75	15.92	0.02	-0.742432	0.00890653
1154.73	-36142.6	-7734.89	15.92	0.02	-0.747932	0.00744292
1154.75	-36142.9	-7735.02	15.92	0.02	-0.7529	0.00477318
1154.77	-36143.1	-7735.15	15.92	0.02	-0.755378	0.000519529
1154.78	-36143.3	-7735.27	15.92	0.02	-0.756585	-0.00508454
1154.8	-36143.5	-7735.41	15.92	0.02	-0.758339	-0.0116567
1154.82	-36143.8	-7735.54	15.92	0.02	-0.759941	-0.0191386
1154.83	-36144	-7735.67	15.9201	0.02	-0.760296	-0.0274501
1154.85	-36144.2	-7735.79	15.92	0.02	-0.76	-0.0359477
1154.87	-36144.4	-7735.93	15.9197	0.02	-0.759923	-0.0439932
1154.88	-36144.7	-7736.08	15.9201	0.02	-0.760004	-0.0516412
1154.9	-36144.9	-7736.22	15.9215	0.02	-0.760021	-0.0589939
1154.92	-36145.2	-7736.36	15.9234	0.02	-0.759999	-0.0657315
1154.94	-36145.4	-7736.51	15.9251	0.02	-0.759995	-0.0715984
1154.95	-36145.7	-7736.64	15.9269	0.02	-0.76	-0.0768503
1154.97	-36145.9	-7736.76	15.9288	0.0199999	-0.760001	-0.0816468
1154.99	-36146.1	-7736.88	15.9301	0.02	-0.76	-0.0855758
1155	-36146.3	-7737.02	15.9302	0.0200003	-0.760001	-0.0884456
1155.02	-36146.6	-7737.18	15.93	0.0199998	-0.759999	-0.0908287
1155.04	-36146.8	-7737.33	15.9299	0.0199989	-0.759994	-0.0931507
1155.05	-36147.1	-7737.46	15.93	0.0200009	-0.760005	-0.095222
1155.07	-36147.3	-7737.58	15.93	0.0200039	-0.760021	-0.0969307
1155.09	-36147.5	-7737.71	15.93	0.0199958	-0.759978	-0.0985025
1155.11	-36147.7	-7737.85	15.93	0.0199848	-0.759919	-0.100119
1155.12	-36148	-7737.99	15.93	0.0200158	-0.760084	-0.101811
1155.14	-36148.2	-7738.12	15.93	0.0200542	-0.760289	-0.103212
1155.16	-36148.4	-7738.25	15.93	0.0199083	-0.759597	-0.103303
1155.17	-36148.6	-7738.39	15.93	0.018674	-0.757818	-0.101341
1155.19	-36148.9	-7738.54	15.93	0.0144509	-0.755919	-0.0970843
1155.21	-36149.1	-7738.69	15.93	0.00636191	-0.753183	-0.0902824
1155.22	-36149.4	-7738.82	15.93	-0.00506752	-0.746726	-0.0806481
1155.24	-36149.6	-7738.94	15.93	-0.0188733	-0.736199	-0.0687491
1155.26	-36149.8	-7739.08	15.93	-0.0336394	-0.72455	-0.0562193
1155.28	-36150.1	-7739.23	15.9299	-0.0476181	-0.712713	-0.0443417
1155.29	-36150.3	-7739.38	15.9302	-0.0588175	-0.699287	-0.0339225
1155.31	-36150.5	-7739.53	15.9303	-0.0669144	-0.684107	-0.0252757
1155.33	-36150.8	-7739.66	15.9294	-0.0731196	-0.668195	-0.0182793
1155.34	-36151	-7739.78	15.9275	-0.0781831	-0.651122	-0.0127714
1155.36	-36151.2	-7739.91	15.9256	-0.0823614	-0.631188	-0.00856092
1155.38	-36151.4	-7740.07	15.9239	-0.0857046	-0.608433	-0.00533617
1155.39	-36151.7	-7740.22	15.9223	-0.0881231	-0.584245	-0.00271379
1155.41	-36151.9	-7740.36	15.9206	-0.0896509	-0.559118	-0.000602713
1155.43	-36152.1	-7740.49	15.9189	-0.0903922	-0.533018	0.00090497
1155.45	-36152.4	-7740.62	15.9172	-0.0902465	-0.507217	0.00193008
1155.46	-36152.6	-7740.76	15.9155	-0.0890304	-0.48364	0.00271281
1155.48	-36152.8	-7740.91	15.9138	-0.0871336	-0.461773	0.00321327
1155.5	-36153.1	-7741.07	15.9118	-0.0852357	-0.43991	0.00322243
1155.51	-36153.3	-7741.21	15.9102	-0.083648	-0.418267	0.00248868
1155.53	-36153.5	-7741.34	15.91	-0.0823831	-0.397756	0.000722963
1155.55	-36153.7	-7741.47	15.9101	-0.0805019	-0.377151	-0.0025078
1155.56	-36154	-7741.61	15.9089	-0.0767411	-0.354712	-0.00769785
1155.58	-36154.2	-7741.76	15.9069	-0.07083	-0.332443	-0.0152734
1155.6	-36154.5	-7741.91	15.9052	-0.0627543	-0.313174	-0.0254793
1155.62	-36154.7	-7742.05	15.9035	-0.0515774	-0.295454	-0.0376906
1155.63	-36154.9	-7742.18	15.9016	-0.0366539	-0.276826	-0.0509915
1155.65	-36155.1	-7742.31	15.9001	-0.0208672	-0.257769	-0.0645688
1155.67	-36155.4	-7742.46	15.8998	-0.00760199	-0.239673	-0.0775078
1155.68	-36155.6	-7742.61	15.9	0.00333333	-0.223333	-0.0882353
1155.7	-36155.9	-7742.76	15.8998	0.012791	-0.209149	-0.0953758
1155.72	-36156.1	-7742.9	15.9	0.02	-0.196667	-0.0991285
1155.73	-36156.3	-7743.03	15.9015	0.0242627	-0.185475	-0.0999599
1155.75	-36156.5	-7743.16	15.9034	0.0267984	-0.176189	-0.0978289
1155.77	-36156.7	-7743.3	15.9052	0.0288435	-0.169094	-0.0928849
1155.79	-36157	-7743.46	15.9069	0.0300836	-0.16252	-0.0863392
1155.8	-36157.2	-7743.61	15.9088	0.0302292	-0.155386	-0.0793261
1155.82	-36157.5	-7743.75	15.9101	0.029978	-0.149433	-0.0721338
1155.84	-36157.7	-7743.87	15.9102	0.0299428	-0.145828	-0.0648655
1155.85	-36157.9	-7744	15.91	0.0300084	-0.142718	-0.0575222
1155.87	-36158.1	-7744.15	15.9099	0.0300144	-0.138943	-0.0504013
1155.89	-36158.4	-7744.31	15.91	0.0299972	-0.136231	-0.0445389
1155.9	-36158.6	-7744.46	15.91	0.0299966	-0.135042	-0.0394546
1155.92	-36158.8	-7744.6	15.91	0.0300004	-0.132437	-0.0314162
1155.94	-36159	-7744.73	15.91	0.0299999	-0.129737	-0.0213793
1155.96	-36159.3	-7744.87	15.91	0.03	-0.129856	-0.0143577
1155.97	-36159.5	-7745.02	15.91	0.03	-0.130928	-0.0056704
1155.99	-36159.7	-7745.15	15.91	0.03	-0.133715	0.00681882
1156.01	-36160	-7745.29	15.91	0.03	-0.133277	0.0223349
1156.02	-36160.2	-7745.45	15.91	0.03	-0.133181	0.0395638
1156.04	-36160.4	-7745.58	15.91	0.03	-0.134334	0.0525732
1156.06	-36160.7	-7745.72	15.9101	0.03	-0.1384	0.0572559
1156.07	-36160.9	-7745.88	15.9098	0.03	-0.140073	0.0531689
1156.09	-36161.1	-7746	15.9113	0.03	-0.140973	0.0445539
1156.11	-36161.4	-7746.15	15.9149	0.03	-0.146275	0.034607
1156.12	-36161.6	-7746.3	15.9186	0.03	-0.153289	0.0245662
1156.14	-36161.8	-7746.42	15.9203	0.03	-0.160587	0.0140013
1156.16	-36162.1	-7746.58	15.9199	0.03	-0.165002	0.00193643
1156.18	-36162.3	-7746.73	15.92	0.03	-0.1702	-0.0157967
1156.19	-36162.5	-7746.85	15.92	0.03	-0.177127	-0.039466
1156.21	-36162.7	-7747.01	15.92	0.0300001	-0.185482	-0.0658465
1156.23	-36163	-7747.16	15.92	0.0299997	-0.196574	-0.0941426
1156.24	-36163.2	-7747.28	15.92	0.030001	-0.204585	-0.117651
1156.26	-36163.4	-7747.43	15.92	0.0299961	-0.210795	-0.134733
1156.28	-36163.7	-7747.58	15.92	0.0300129	-0.2182	-0.145832
1156.3	-36163.9	-7747.71	15.92	0.0299485	-0.222529	-0.153031
1156.31	-36164.1	-7747.87	15.92	0.0301931	-0.225704	-0.157776
1156.33	-36164.4	-7748.01	15.92	0.0279719	-0.228889	-0.162442
1156.35	-36164.6	-7748.13	15.92	0.0197193	-0.23521	-0.165211
1156.36	-36164.8	-7748.3	15.92	0.0042013	-0.239411	-0.166585
1156.38	-36165	-7748.44	15.92	-0.0135476	-0.242529	-0.165878
1156.4	-36165.2	-7748.56	15.92	-0.0306805	-0.248556	-0.1639
1156.41	-36165.5	-7748.73	15.92	-0.044216	-0.258068	-0.160606
1156.43	-36165.7	-7748.87	15.92	-0.0586545	-0.268894	-0.159112
1156.45	-36165.9	-7748.99	15.92	-0.065992	-0.276101	-0.158913
1156.47	-36166.2	-7749.16	15.9202	-0.0726594	-0.279699	-0.160982
1156.48	-36166.4	-7749.3	15.9169	-0.0764955	-0.282995	-0.162244
1156.5	-36166.6	-7749.42	15.9135	-0.0797974	-0.292527	-0.163381
1156.52	-36166.9	-7749.59	15.9101	-0.0831382	-0.308926	-0.162425
1156.53	-36167.1	-7749.73	15.91	-0.0866667	-0.326667	-0.160131
1156.55	-36167.3	-7749.85	15.91	-0.09	-0.34	-0.157952
1156.57	-36167.6	-7750.02	15.91	-0.09	-0.35	-0.156863
1156.58	-36167.8	-7750.16	15.9099	-0.0900064	-0.364462	-0.156869
1156.6	-36168	-7750.29	15.9065	-0.0899977	-0.388203	-0.156861
1156.62	-36168.3	-7750.46	15.9031	-0.0900027	-0.414914	-0.156863
1156.63	-36168.5	-7750.59	15.8998	-0.0899817	-0.43902	-0.156863
1156.65	-36168.7	-7750.72	15.9001	-0.0900688	-0.455105	-0.156862
1156.67	-36168.9	-7750.89	15.9	-0.0897373	-0.472334	-0.156864
1156.69	-36169.2	-7751.02	15.9001	-0.086024	-0.493711	-0.156855
1156.7	-36169.4	-7751.16	15.8996	-0.0826923	-0.513369	-0.156892
1156.72	-36169.6	-7751.33	15.896	-0.0796966	-0.534017	-0.156748
1156.74	-36169.8	-7751.46	15.8924	-0.0806081	-0.55969	-0.155364
1156.75	-36170.1	-7751.6	15.8898	-0.0841266	-0.58574	-0.152869
1156.77	-36170.3	-7751.76	15.8901	-0.087593	-0.608768	-0.149639
1156.79	-36170.5	-7751.88	15.89	-0.0903918	-0.62768	-0.147834
1156.81	-36170.7	-7752.03	15.89	-0.0895059	-0.641307	-0.148855
1156.82	-36171	-7752.2	15.8902	-0.0843382	-0.657614	-0.155015
1156.84	-36171.2	-7752.32	15.8891	-0.0711959	-0.672528	-0.167035
1156.86	-36171.4	-7752.47	15.8855	-0.0538788	-0.688072	-0.181802
1156.87	-36171.7	-7752.64	15.8819	-0.0381066	-0.702704	-0.197159
1156.89	-36171.9	-7752.77	15.8797	-0.0245191	-0.719493	-0.211487
1156.91	-36172.1	-7752.92	15.8801	-0.0110607	-0.731172	-0.224
1156.92	-36172.4	-7753.08	15.88	0.0015044	-0.739647	-0.235503
1156.94	-36172.6	-7753.21	15.8801	0.0101229	-0.747446	-0.244606
1156.96	-36172.8	-7753.36	15.8797	0.0162233	-0.759574	-0.251624
1156.98	-36173	-7753.52	15.8814	0.0242445	-0.772107	-0.261045
1156.99	-36173.2	-7753.64	15.8851	0.0386073	-0.780822	-0.273961
1157.01	-36173.5	-7753.8	15.8887	0.0549144	-0.784863	-0.29017
1157.03	-36173.7	-7753.97	15.8902	0.0752974	-0.790504	-0.306964
1157.04	-36173.9	-7754.09	15.8899	0.0886918	-0.795261	-0.318861
1157.06	-36174.2	-7754.26	15.89	0.091094	-0.80064	-0.321721
1157.08	-36174.4	-7754.42	15.8901	0.0842933	-0.805327	-0.316616
1157.09	-36174.6	-7754.55	15.8897	0.0733092	-0.811129	-0.307486
1157.11	-36174.8	-7754.71	15.892	0.0636599	-0.81527	-0.297599
1157.13	-36175.1	-7754.86	15.8956	0.0530664	-0.821548	-0.287416
1157.14	-36175.3	-7754.99	15.8993	0.0430236	-0.823747	-0.276777
1157.16	-36175.5	-7755.16	15.9002	0.0313295	-0.823286	-0.264059
1157.18	-36175.8	-7755.31	15.9	0.0122516	-0.823141	-0.245047
1157.2	-36175.9	-7755.44	15.8999	-0.0133097	-0.825672	-0.220721
1157.21	-36176.2	-7755.61	15.9003	-0.0429301	-0.829508	-0.193989
1157.23	-36176.4	-7755.77	15.8974	-0.0718744	-0.830088	-0.165764
1157.25	-36176.6	-7755.89	15.8939	-0.096635	-0.829976	-0.143714
1157.26	-36176.9	-7756.07	15.8904	-0.111267	-0.830006	-0.127512
1157.28	-36177.1	-7756.22	15.8899	-0.122466	-0.829999	-0.117455
1157.3	-36177.3	-7756.34	15.8902	-0.126239	-0.83	-0.11067
1157.32	-36177.5	-7756.52	15.8871	-0.132503	-0.83	-0.105364
1157.33	-36177.8	-7756.67	15.8836	-0.139451	-0.83	-0.0964899
1157.35	-36178	-7756.8	15.8801	-0.152417	-0.83	-0.0846725
1157.37	-36178.2	-7756.98	15.8801	-0.168954	-0.83	-0.0695922
1157.38	-36178.4	-7757.13	15.8767	-0.186667	-0.83	-0.0533769
1157.4	-36178.6	-7757.26	15.8733	-0.2	-0.83	-0.040305
1157.42	-36178.9	-7757.44	15.87	-0.21	-0.83	-0.0294118
1157.43	-36179.1	-7757.58	15.8665	-0.220645	-0.83	-0.0190443
1157.45	-36179.3	-7757.72	15.863	-0.230461	-0.830002	-0.0104138
1157.47	-36179.6	-7757.9	15.8564	-0.237086	-0.829994	-0.00287713
1157.49	-36179.8	-7758.03	15.853	-0.243908	-0.830045	0.00277556
1157.5	-36180	-7758.18	15.8496	-0.247069	-0.829824	0.00689612
1157.52	-36180.2	-7758.36	15.8463	-0.250165	-0.826012	0.00889515
1157.54	-36180.4	-7758.5	15.8423	-0.249938	-0.818405	0.00987057
1157.55	-36180.6	-7758.64	15.8358	-0.250016	-0.808091	0.00978609
1157.57	-36180.9	-7758.82	15.8328	-0.249996	-0.798659	0.0098086
1157.59	-36181.1	-7758.96	15.8291	-0.250002	-0.791301	0.00980178
1157.6	-36181.3	-7759.11	15.8261	-0.249997	-0.780704	0.00980671
1157.62	-36181.5	-7759.29	15.8218	-0.250011	-0.765468	0.00979501
1157.64	-36181.7	-7759.42	15.8153	-0.24995	-0.743833	0.00984555
1157.65	-36182	-7759.57	15.8125	-0.250189	-0.724268	0.00961917
1157.67	-36182.2	-7759.75	15.8089	-0.249205	-0.703769	0.00816351
1157.69	-36182.4	-7759.89	15.8057	-0.245446	-0.682796	0.00539124
1157.71	-36182.6	-7760.04	15.801	-0.241977	-0.663026	0.00234618
1157.72	-36182.9	-7760.22	15.7953	-0.239733	-0.64269	0.000560126
1157.74	-36183	-7760.35	15.7907	-0.240077	-0.620639	-8.53142e-05
1157.76	-36183.3	-7760.51	15.7849	-0.239979	-0.596673	2.27294e-05
1157.77	-36183.5	-7760.68	15.782	-0.240005	-0.575423	-5.5681e-06
1157.79	-36183.7	-7760.81	15.7784	-0.239999	-0.559739	1.58265e-06
1157.81	-36183.9	-7760.97	15.7751	-0.24	-0.548999	-4.21295e-07
1157.83	-36184.2	-7761.14	15.7717	-0.24	-0.535712	1.01517e-07
1157.84	-36184.4	-7761.28	15.7681	-0.24	-0.516364	-2.84205e-08
1157.86	-36184.6	-7761.44	15.7653	-0.24	-0.494542	7.55816e-09
1157.88	-36184.8	-7761.61	15.7595	-0.24	-0.471349	-1.78443e-09
1157.89	-36185	-7761.75	15.7547	-0.24	-0.454687	4.93726e-10
1157.91	-36185.2	-7761.92	15.7495	-0.24	-0.444085	-1.31157e-10
1157.93	-36185.5	-7762.08	15.7443	-0.24	-0.433786	3.01693e-11
1157.94	-36185.7	-7762.22	15.7413	-0.24	-0.423368	-8.27035e-12
1157.96	-36185.9	-7762.39	15.7378	-0.24	-0.413943	2.19416e-12
1157.98	-36186.1	-7762.55	15.7347	-0.24	-0.400912	-4.87579e-13
1158	-36186.3	-7762.68	15.7285	-0.24	-0.387397	1.32678e-13
1158.01	-36186.6	-7762.86	15.7241	-0.24	-0.371874	-3.51466e-14
1158.03	-36186.8	-7763.01	15.7209	-0.24	-0.354082	7.44118e-15
1158.05	-36187	-7763.14	15.7174	-0.24	-0.337261	-2.01301e-15
1158.06	-36187.2	-7763.33	15.7141	-0.24	-0.320419	5.3228e-16
1158.08	-36187.4	-7763.48	15.7106	-0.24	-0.305727	-1.04686e-16
1158.1	-36187.6	-7763.61	15.7072	-0.24	-0.292281	2.81902e-17
1158.11	-36187.9	-7763.8	15.7042	-0.24	-0.279273	-7.4374e-18
1158.13	-36188.1	-7763.95	15.6973	-0.24	-0.26225	1.28532e-18
1158.15	-36188.3	-7764.08	15.6938	-0.24	-0.242444	-3.43888e-19
1158.16	-36188.5	-7764.27	15.6874	-0.24	-0.222089	8.65966e-20
1158.18	-36188.7	-7764.41	15.6835	-0.24	-0.207397	-3.18826e-21
1158.2	-36188.9	-7764.55	15.6802	-0.24	-0.197027	-2.932e-20
1158.22	-36189.2	-7764.74	15.6768	-0.24	-0.193584	1.20477e-19
1158.23	-36189.4	-7764.88	15.6733	-0.24	-0.186667	1.11129e-28
1158.25	-36189.6	-7765.02	15.6667	-0.24	-0.18	0
1158.27	-36189.8	-7765.2	15.6633	-0.24	-0.173333	0
1158.28	-36190	-7765.35	15.6598	-0.24	-0.166374	-2.79304e-17
1158.3	-36190.2	-7765.49	15.6565	-0.24	-0.163136	1.06536e-16
1158.32	-36190.5	-7765.67	15.6531	-0.24	-0.159908	-3.97913e-16
1158.34	-36190.6	-7765.82	15.6496	-0.24	-0.160046	3.11362e-15
1158.35	-36190.8	-7765.96	15.6464	-0.24	-0.159989	-1.18343e-14
