# Supplementary material for: Extraction of driving behavior primitives considering driver expectation and vehicle dynamics
Source: PLoS One. 2025 Dec 31;20(12):e0340123. doi: 10.1371/journal.pone.0340123 (PMC12755792; doi:10.1371/journal.pone.0340123)
Supplement: S2 File — The dataset utilized in this study is organized into two main folders, categorizing driving scenarios into straight driving and turning maneuvers. These folders contain the raw, unprocessed behavioral data. For a detailed description of the variables and format within the.xlsx files, please refer to the accompanying readme.txt file. (ZIP) [file pone.0340123.s002.zip › DataSetForPimitiveExaction-2/turning/g11_w_19.xlsx]

## Sheet: Sheet1
1166.89	-36292	-7847.09	15.0661	-0.232666	-0.343817	-0.0168269
1166.9	-36292.2	-7847.23	15.0627	-0.229794	-0.367806	-0.0187966
1166.92	-36292.4	-7847.39	15.0591	-0.230068	-0.391795	-0.019683
1166.94	-36292.6	-7847.57	15.0561	-0.229982	-0.411101	-0.0195878
1166.95	-36292.8	-7847.71	15.0518	-0.230005	-0.4321	-0.0196129
1166.97	-36293	-7847.88	15.0453	-0.229999	-0.457855	-0.0196063
1166.99	-36293.2	-7848.06	15.0425	-0.23	-0.484254	-0.0196082
1167.01	-36293.4	-7848.19	15.0389	-0.23	-0.512321	-0.019608
1167.02	-36293.6	-7848.36	15.0357	-0.23	-0.544561	-0.0196069
1167.04	-36293.8	-7848.54	15.0311	-0.23	-0.572208	-0.0196115
1167.06	-36294	-7848.68	15.0251	-0.23	-0.594124	-0.0195946
1167.07	-36294.2	-7848.85	15.022	-0.23	-0.615917	-0.0196652
1167.09	-36294.4	-7849.02	15.0186	-0.23	-0.640512	-0.0193158
1167.11	-36294.5	-7849.16	15.0152	-0.23	-0.668699	-0.0177169
1167.12	-36294.8	-7849.34	15.0118	-0.229999	-0.693964	-0.0147929
1167.14	-36295	-7849.51	15.0084	-0.230005	-0.70998	-0.01189
1167.16	-36295.1	-7849.64	15.0053	-0.229982	-0.722875	-0.0102
1167.18	-36295.4	-7849.82	14.9998	-0.230075	-0.739704	-0.00978844
1167.19	-36295.6	-7849.99	14.9946	-0.229718	-0.763444	-0.00943191
1167.21	-36295.7	-7850.13	14.9916	-0.231584	-0.792138	-0.00755071
1167.23	-36295.9	-7850.31	14.9879	-0.235662	-0.816311	-0.00516895
1167.24	-36296.1	-7850.48	14.9851	-0.236848	-0.831266	-0.00352913
1167.26	-36296.3	-7850.62	14.9791	-0.236708	-0.846166	-0.00330548
1167.28	-36296.5	-7850.8	14.9742	-0.236321	-0.869693	-0.00264056
1167.29	-36296.7	-7850.97	14.9713	-0.238912	-0.899897	-0.0014639
1167.31	-36296.9	-7851.11	14.9676	-0.240209	-0.924871	-0.000329949
1167.33	-36297.1	-7851.3	14.9646	-0.239943	-0.939414	0.000721335
1167.35	-36297.3	-7851.46	14.9585	-0.240015	-0.956077	0.00243971
1167.36	-36297.5	-7851.61	14.954	-0.239997	-0.985367	0.00575603
1167.38	-36297.7	-7851.8	14.9508	-0.240001	-1.01881	0.00832381
1167.4	-36297.9	-7851.96	14.9474	-0.24	-1.05237	0.00965691
1167.41	-36298.1	-7852.1	14.9442	-0.24	-1.08228	0.00983004
1167.43	-36298.3	-7852.3	14.9377	-0.24	-1.10346	0.00979689
1167.45	-36298.5	-7852.45	14.9338	-0.24	-1.12264	0.00980578
1167.46	-36298.6	-7852.6	14.9304	-0.24	-1.1496	0.00980359
1167.48	-36298.9	-7852.8	14.927	-0.24	-1.18279	0.00980407
1167.5	-36299	-7852.94	14.924	-0.24	-1.21341	0.00980367
1167.52	-36299.2	-7853.1	14.917	-0.24	-1.23868	0.00980438
1167.53	-36299.4	-7853.3	14.9135	-0.240002	-1.25892	0.00980218
1167.55	-36299.6	-7853.44	14.9102	-0.239994	-1.27857	0.00981043
1167.57	-36299.8	-7853.6	14.9067	-0.24	-1.30667	0.00980392
1167.58	-36300	-7853.8	14.9033	-0.24	-1.33333	0.0108932
1167.6	-36300.2	-7853.95	14.9	-0.243333	-1.36	0.0130719
1167.62	-36300.4	-7854.11	14.8965	-0.246892	-1.38121	0.0165105
1167.63	-36300.6	-7854.3	14.893	-0.250088	-1.40102	0.0186367
1167.65	-36300.7	-7854.45	14.8864	-0.249977	-1.41781	0.0208226
1167.67	-36300.9	-7854.61	14.883	-0.250011	-1.43895	0.0232302
1167.69	-36301.1	-7854.81	14.8796	-0.249997	-1.45511	0.0264777
1167.7	-36301.3	-7854.96	14.8763	-0.250001	-1.46772	0.0285098
1167.72	-36301.5	-7855.12	14.8723	-0.25	-1.47476	0.0294759
1167.74	-36301.7	-7855.32	14.8658	-0.25	-1.48537	0.0293946
1167.75	-36301.9	-7855.47	14.8628	-0.25	-1.49976	0.0294161
1167.77	-36302.1	-7855.64	14.8591	-0.25	-1.51648	0.0294103
1167.79	-36302.3	-7855.83	14.8561	-0.25	-1.52498	0.0294122
1167.8	-36302.4	-7855.98	14.8518	-0.25	-1.53152	0.0294117
1167.82	-36302.6	-7856.16	14.8453	-0.25	-1.53929	0.0294118
1167.84	-36302.8	-7856.35	14.8425	-0.25	-1.54999	0.0294118
1167.86	-36303	-7856.49	14.8389	-0.25	-1.55823	0.0294118
1167.87	-36303.2	-7856.67	14.8357	-0.25	-1.56087	0.0294118
1167.89	-36303.4	-7856.86	14.8311	-0.25	-1.56537	0.0294118
1167.91	-36303.5	-7857.01	14.8251	-0.25	-1.5727	0.0294118
1167.92	-36303.7	-7857.19	14.822	-0.25	-1.57859	0.0294118
1167.94	-36303.9	-7857.38	14.8185	-0.25	-1.58019	0.0294118
1167.96	-36304.1	-7857.53	14.8155	-0.25	-1.57997	0.0294118
1167.97	-36304.3	-7857.72	14.8102	-0.25	-1.57993	0.0294118
1167.99	-36304.5	-7857.91	14.8048	-0.25	-1.5803	0.0294117
1168.01	-36304.6	-7858.05	14.8018	-0.25	-1.57849	0.0294121
1168.03	-36304.8	-7858.25	14.7981	-0.250002	-1.57517	0.0294105
1168.04	-36305	-7858.43	14.7953	-0.249994	-1.56975	0.0294167
1168.06	-36305.2	-7858.58	14.7895	-0.250021	-1.56475	0.0293945
1168.08	-36305.4	-7858.78	14.7844	-0.249915	-1.55974	0.0294823
1168.09	-36305.5	-7858.95	14.7815	-0.250318	-1.55188	0.0289251
1168.11	-36305.7	-7859.1	14.7778	-0.248089	-1.53489	0.0271086
1168.13	-36305.9	-7859.31	14.7749	-0.244517	-1.51178	0.0239978
1168.14	-36306.1	-7859.48	14.769	-0.240905	-1.48638	0.0213269
1168.16	-36306.2	-7859.63	14.7642	-0.239831	-1.45855	0.0198269
1168.18	-36306.4	-7859.84	14.761	-0.240046	-1.42869	0.0195573
1168.2	-36306.6	-7860.02	14.7577	-0.239988	-1.39961	0.0196212
1168.21	-36306.8	-7860.17	14.7542	-0.240003	-1.36269	0.019605
1168.23	-36307	-7860.37	14.7508	-0.239999	-1.32513	0.0196085
1168.25	-36307.1	-7860.55	14.7474	-0.24	-1.28858	0.019608
1168.26	-36307.3	-7860.71	14.7442	-0.240001	-1.25286	0.0196068
1168.28	-36307.5	-7860.91	14.7377	-0.239996	-1.21871	0.019612
1168.3	-36307.7	-7861.08	14.7338	-0.240015	-1.19132	0.0195924
1168.31	-36307.8	-7861.24	14.7304	-0.239959	-1.16334	0.0196493
1168.33	-36308	-7861.45	14.727	-0.240158	-1.13404	0.0186986
1168.35	-36308.2	-7861.61	14.724	-0.23712	-1.09253	0.0166863
1168.37	-36308.3	-7861.78	14.717	-0.233553	-1.03974	0.0132596
1168.38	-36308.5	-7861.99	14.7135	-0.230108	-0.992431	0.0109794
1168.4	-36308.7	-7862.15	14.7102	-0.229972	-0.955342	0.00985953
1168.42	-36308.9	-7862.32	14.7067	-0.23	-0.92	0.0087146
1168.43	-36309.1	-7862.53	14.7033	-0.23	-0.876667	0.00653595
1168.45	-36309.2	-7862.69	14.7	-0.23	-0.826667	0.00326797
1168.47	-36309.4	-7862.86	14.6965	-0.23	-0.77039	0.000991029
1168.48	-36309.6	-7863.07	14.693	-0.23	-0.72753	-2.21492e-05
1168.5	-36309.7	-7863.23	14.6864	-0.23	-0.684196	5.74473e-06
1168.52	-36309.9	-7863.4	14.683	-0.23	-0.641065	-2.84038e-06
1168.54	-36310.1	-7863.61	14.6796	-0.23	-0.591107	7.19514e-07
1168.55	-36310.2	-7863.77	14.6763	-0.23	-0.548506	-3.8077e-08
1168.57	-36310.4	-7863.95	14.6727	-0.230001	-0.510741	-8.42776e-07
1168.59	-36310.6	-7864.15	14.6694	-0.229998	-0.476354	3.45197e-06
1168.6	-36310.8	-7864.31	14.6662	-0.230008	-0.421457	-1.28866e-05
1168.62	-36310.9	-7864.49	14.6619	-0.229961	-0.345086	6.55461e-05
1168.64	-36311.1	-7864.69	14.6556	-0.230149	-0.275067	-0.000276273
1168.65	-36311.3	-7864.85	14.6526	-0.229398	-0.222287	-0.00304353
1168.67	-36311.5	-7865.03	14.649	-0.225637	-0.182781	-0.0084279
1168.69	-36311.6	-7865.23	14.6457	-0.222206	-0.143816	-0.0146364
1168.71	-36311.8	-7865.39	14.6423	-0.21974	-0.0962057	-0.018327
1168.72	-36312	-7865.57	14.6387	-0.220077	-0.0594033	-0.0197786
1168.74	-36312.2	-7865.77	14.6358	-0.219979	-0.0426381	-0.0195623
1168.76	-36312.3	-7865.92	14.6309	-0.220005	-0.032292	-0.0196192
1168.77	-36312.5	-7866.11	14.6249	-0.219999	-0.0166558	-0.0196046
1168.79	-36312.7	-7866.31	14.6221	-0.22	0.000645073	-0.0196087
1168.81	-36312.8	-7866.45	14.6185	-0.22	0.0148275	-0.0196076
1168.82	-36313	-7866.65	14.6151	-0.22	0.0248355	-0.0196079
1168.84	-36313.2	-7866.84	14.6118	-0.22	0.0335975	-0.0196078
1168.86	-36313.3	-7866.99	14.6083	-0.22	0.0387637	-0.0196078
1168.88	-36313.5	-7867.19	14.6049	-0.22	0.0401733	-0.0196078
1168.89	-36313.7	-7867.38	14.6016	-0.22	0.0401641	-0.0196078
1168.91	-36313.9	-7867.53	14.598	-0.22	0.0386257	-0.0196078
1168.93	-36314	-7867.74	14.595	-0.22	0.0328579	-0.0196078
1168.94	-36314.2	-7867.91	14.5894	-0.22	0.0261851	-0.0196078
1168.96	-36314.4	-7868.06	14.5843	-0.22	0.0188183	-0.0196078
1168.98	-36314.6	-7868.27	14.5812	-0.22	0.0146286	-0.0196078
1168.99	-36314.7	-7868.45	14.5778	-0.22	0.00898851	-0.0196078
1169.01	-36314.9	-7868.6	14.5747	-0.22	0.00423498	-0.0196078
1169.03	-36315.1	-7868.81	14.5685	-0.22	0.000676077	-0.0196078
1169.05	-36315.2	-7868.99	14.5641	-0.22	0.000124075	-0.0196078
1169.06	-36315.4	-7869.14	14.5609	-0.22	-0.00234148	-0.0196078
1169.08	-36315.6	-7869.34	14.5574	-0.22	-0.00592586	-0.0196078
1169.1	-36315.8	-7869.52	14.5541	-0.22	-0.00924831	-0.0196078
1169.11	-36315.9	-7869.68	14.5506	-0.22	-0.0125137	-0.0196078
1169.13	-36316.1	-7869.88	14.5472	-0.22	-0.0187451	-0.0196078
1169.15	-36316.3	-7870.05	14.5442	-0.22	-0.0254642	-0.0196078
1169.16	-36316.4	-7870.21	14.5374	-0.22	-0.0325502	-0.0196078
1169.18	-36316.6	-7870.42	14.5336	-0.22	-0.0390596	-0.0196078
1169.2	-36316.8	-7870.58	14.5304	-0.22	-0.0487946	-0.0196078
1169.22	-36316.9	-7870.75	14.5269	-0.22	-0.0592474	-0.0196078
1169.23	-36317.1	-7870.96	14.5235	-0.22	-0.0755383	-0.0196078
1169.25	-36317.3	-7871.11	14.5202	-0.22	-0.0954971	-0.0196078
1169.27	-36317.5	-7871.28	14.5167	-0.22	-0.113333	-0.0196078
1169.28	-36317.7	-7871.49	14.5133	-0.22	-0.126667	-0.0196078
1169.3	-36317.8	-7871.65	14.51	-0.22	-0.146667	-0.0196078
1169.32	-36318	-7871.82	14.5065	-0.22	-0.171574	-0.0196079
1169.33	-36318.2	-7872.03	14.503	-0.22	-0.198104	-0.0196077
1169.35	-36318.3	-7872.18	14.4964	-0.220001	-0.225425	-0.0196083
1169.37	-36318.5	-7872.35	14.493	-0.219996	-0.268546	-0.0196042
1169.38	-36318.7	-7872.56	14.4896	-0.220017	-0.311906	-0.0196219
1169.4	-36318.8	-7872.72	14.4863	-0.219937	-0.359065	-0.0195534
1169.42	-36319	-7872.89	14.4827	-0.22038	-0.408904	-0.0181147
1169.44	-36319.2	-7873.09	14.4794	-0.223946	-0.458529	-0.0144212
1169.45	-36319.3	-7873.25	14.4762	-0.227366	-0.509954	-0.00871826
1169.47	-36319.5	-7873.43	14.4719	-0.23028	-0.564818	-0.00332425
1169.49	-36319.7	-7873.63	14.4656	-0.229925	-0.606002	-0.000677669
1169.5	-36319.8	-7873.79	14.4626	-0.230019	-0.646191	4.8339e-05
1169.52	-36320	-7873.97	14.4589	-0.229994	-0.690898	-1.50217e-05
1169.54	-36320.2	-7874.17	14.4559	-0.230002	-0.741136	4.06163e-06
1169.56	-36320.3	-7874.32	14.4513	-0.23	-0.792961	-1.21899e-06
1169.57	-36320.5	-7874.51	14.4451	-0.229999	-0.849235	1.25967e-06
1169.59	-36320.7	-7874.71	14.4423	-0.230004	-0.902193	-3.6977e-06
1169.61	-36320.8	-7874.85	14.4387	-0.229984	-0.954762	1.3217e-05
1169.62	-36321	-7875.05	14.4353	-0.230069	-1.00203	-5.73785e-05
1169.64	-36321.2	-7875.25	14.432	-0.229741	-1.04262	0.000292026
1169.66	-36321.3	-7875.39	14.4285	-0.231216	-1.08629	0.00189094
1169.67	-36321.5	-7875.59	14.4254	-0.234927	-1.13702	0.00481507
1169.69	-36321.7	-7875.79	14.4202	-0.238471	-1.18659	0.00771739
1169.71	-36321.8	-7875.94	14.4147	-0.240249	-1.22634	0.00940939
1169.73	-36322	-7876.14	14.4116	-0.23993	-1.25499	0.00981278
1169.74	-36322.2	-7876.33	14.4082	-0.240019	-1.29025	0.0102008
1169.76	-36322.3	-7876.48	14.4048	-0.239996	-1.33191	0.0119697
1169.78	-36322.5	-7876.68	14.4014	-0.240001	-1.36208	0.0150177
1169.79	-36322.7	-7876.87	14.398	-0.24	-1.37966	0.0177723
1169.81	-36322.8	-7877.03	14.3949	-0.24	-1.39861	0.0193293
1169.83	-36323	-7877.24	14.3889	-0.24	-1.42205	0.0196685
1169.84	-36323.2	-7877.42	14.3843	-0.24	-1.44296	0.0195918
1169.86	-36323.3	-7877.58	14.3811	-0.24	-1.46393	0.0196114
1169.88	-36323.5	-7877.79	14.3775	-0.24	-1.48227	0.0196069
1169.89	-36323.6	-7877.97	14.3747	-0.24	-1.4963	0.0196081
1169.91	-36323.8	-7878.14	14.3682	-0.24	-1.5079	0.0196078
1169.93	-36324	-7878.34	14.3639	-0.24	-1.51509	0.0196079
1169.95	-36324.1	-7878.52	14.3609	-0.24	-1.52226	0.0196078
1169.96	-36324.3	-7878.69	14.3573	-0.24	-1.52346	0.0196078
1169.98	-36324.4	-7878.9	14.3539	-0.24	-1.52356	0.0196078
1170	-36324.6	-7879.07	14.3506	-0.24	-1.52042	0.0196078
1170.01	-36324.7	-7879.25	14.347	-0.24	-1.52007	0.0196078
1170.03	-36324.9	-7879.46	14.3439	-0.24	-1.51714	0.0196078
1170.05	-36325.1	-7879.63	14.3374	-0.24	-1.51371	0.0196078
1170.07	-36325.2	-7879.8	14.3335	-0.24	-1.51022	0.0196078
1170.08	-36325.4	-7880.02	14.3302	-0.24	-1.50683	0.0196078
1170.1	-36325.5	-7880.19	14.3268	-0.24	-1.50366	0.0196078
1170.12	-36325.7	-7880.36	14.3233	-0.24	-1.49667	0.0196078
1170.13	-36325.9	-7880.58	14.3167	-0.24	-1.49333	0.0196078
1170.15	-36326	-7880.75	14.3133	-0.24	-1.49	0.0196078
1170.17	-36326.1	-7880.92	14.3098	-0.24	-1.48647	0.0196078
1170.18	-36326.3	-7881.15	14.3065	-0.24	-1.48314	0.0196078
1170.2	-36326.5	-7881.31	14.303	-0.24	-1.47979	0.0196078
1170.22	-36326.6	-7881.5	14.296	-0.24	-1.47628	0.0196078
1170.24	-36326.8	-7881.71	14.293	-0.24	-1.47286	0.0196078
1170.25	-36326.9	-7881.87	14.2896	-0.24	-1.46991	0.0196079
1170.27	-36327.1	-7882.06	14.2861	-0.24	-1.46965	0.0196077
1170.29	-36327.3	-7882.28	14.2828	-0.24	-1.46612	0.0196084
1170.3	-36327.4	-7882.44	14.2793	-0.24	-1.4623	0.0196058
1170.32	-36327.5	-7882.63	14.276	-0.24	-1.45508	0.0196183
1170.34	-36327.7	-7882.84	14.2719	-0.24	-1.44807	0.0195681
1170.35	-36327.8	-7883.01	14.2655	-0.240001	-1.43697	0.0197717
1170.37	-36328	-7883.2	14.2624	-0.239997	-1.42198	0.0212171
1170.39	-36328.2	-7883.41	14.259	-0.240012	-1.40478	0.0237889
1170.4	-36328.3	-7883.58	14.2556	-0.239956	-1.38965	0.0270063
1170.42	-36328.4	-7883.78	14.2521	-0.240198	-1.38025	0.0286009
1170.44	-36328.6	-7883.99	14.2488	-0.239107	-1.36794	0.0277881
1170.46	-36328.7	-7884.15	14.2457	-0.235403	-1.34239	0.0249217
1170.47	-36328.9	-7884.35	14.2406	-0.23173	-1.31239	0.0217928
1170.49	-36329	-7884.57	14.235	-0.22972	-1.29254	0.0201148
1170.51	-36329.2	-7884.72	14.232	-0.230069	-1.27778	0.019538
1170.52	-36329.3	-7884.93	14.2284	-0.22998	-1.26106	0.0196277
1170.54	-36329.5	-7885.14	14.2251	-0.230005	-1.24064	0.0196026
1170.56	-36329.6	-7885.3	14.2217	-0.229999	-1.21979	0.0196091
1170.58	-36329.8	-7885.51	14.2181	-0.23	-1.20077	0.0196075
1170.59	-36329.9	-7885.7	14.2153	-0.23	-1.18466	0.0196079
1170.61	-36330	-7885.87	14.2095	-0.23	-1.16748	0.0196078
1170.63	-36330.2	-7886.09	14.2044	-0.23	-1.14854	0.0196078
1170.64	-36330.4	-7886.29	14.2013	-0.23	-1.12738	0.0196078
1170.66	-36330.5	-7886.45	14.1978	-0.23	-1.10721	0.0196078
1170.68	-36330.7	-7886.67	14.1945	-0.230001	-1.08529	0.0196078
1170.69	-36330.8	-7886.86	14.1912	-0.229994	-1.05998	0.0196078
1170.71	-36330.9	-7887.03	14.1877	-0.230019	-1.02968	0.0196078
1170.73	-36331.1	-7887.25	14.1843	-0.229926	-0.99662	0.0196078
1170.75	-36331.2	-7887.45	14.1809	-0.230239	-0.961867	0.0196078
1170.76	-36331.4	-7887.61	14.1774	-0.227568	-0.925192	0.0196078
1170.78	-36331.5	-7887.84	14.1744	-0.22415	-0.889114	0.0196078
1170.8	-36331.7	-7888.02	14.1681	-0.220539	-0.847136	0.0196079
1170.81	-36331.8	-7888.19	14.1638	-0.219903	-0.803867	0.0196076
1170.83	-36332	-7888.42	14.1606	-0.220026	-0.765822	0.0196089
1170.85	-36332.1	-7888.6	14.1573	-0.219993	-0.733563	0.019604
1170.86	-36332.2	-7888.78	14.1537	-0.220001	-0.68611	0.0196181
1170.88	-36332.4	-7889	14.1504	-0.22	-0.636001	0.0195679
1170.9	-36332.5	-7889.18	14.147	-0.22	-0.582891	0.0205057
1170.92	-36332.6	-7889.36	14.1436	-0.22	-0.532768	0.0226993
1170.93	-36332.8	-7889.59	14.137	-0.22	-0.488964	0.025976
1170.95	-36332.9	-7889.76	14.1335	-0.22	-0.455007	0.028198
1170.97	-36333.1	-7889.94	14.13	-0.22	-0.43	0.0305011
1170.98	-36333.2	-7890.17	14.1267	-0.22	-0.406667	0.0326797
1171	-36333.4	-7890.34	14.1233	-0.22	-0.376667	0.0359477
1171.02	-36333.5	-7890.52	14.1198	-0.22	-0.33768	0.038224
1171.03	-36333.7	-7890.75	14.1165	-0.22	-0.301398	0.039238
1171.05	-36333.8	-7890.92	14.1131	-0.22	-0.271698	0.0392099
1171.07	-36333.9	-7891.11	14.1096	-0.22	-0.247786	0.0392186
1171.09	-36334.1	-7891.33	14.1064	-0.22	-0.235754	0.0392149
1171.1	-36334.2	-7891.5	14.1026	-0.22	-0.229065	0.0392159
1171.12	-36334.3	-7891.69	14.0958	-0.22	-0.217493	0.0392156
1171.14	-36334.5	-7891.91	14.0928	-0.22	-0.199817	0.0392156
1171.15	-36334.6	-7892.08	14.0894	-0.22	-0.180236	0.0392162
1171.17	-36334.8	-7892.27	14.0859	-0.22	-0.167978	0.0392131
1171.19	-36334.9	-7892.5	14.0826	-0.22	-0.161907	0.0392254
1171.2	-36335	-7892.66	14.0792	-0.22	-0.154976	0.0391799
1171.22	-36335.2	-7892.86	14.0757	-0.22	-0.148038	0.0394123
1171.24	-36335.3	-7893.08	14.0724	-0.22	-0.141257	0.0408003
1171.26	-36335.5	-7893.24	14.069	-0.22	-0.135251	0.0434767
1171.27	-36335.6	-7893.44	14.0655	-0.22	-0.132916	0.0467016
1171.29	-36335.8	-7893.66	14.0622	-0.220001	-0.134223	0.0484491
1171.31	-36335.9	-7893.82	14.0587	-0.219996	-0.138157	0.0490481
1171.32	-36336	-7894.02	14.0556	-0.220017	-0.140323	0.0492543
1171.34	-36336.2	-7894.21	14.0511	-0.219945	-0.13992	0.0507754
1171.36	-36336.3	-7894.38	14.0451	-0.220201	-0.140024	0.0532144
1171.37	-36336.5	-7894.59	14.042	-0.218896	-0.139978	0.0548034
1171.39	-36336.6	-7894.8	14.0386	-0.215297	-0.140065	0.0537432
1171.41	-36336.7	-7894.96	14.0352	-0.211674	-0.139772	0.0511898
1171.43	-36336.9	-7895.17	14.0317	-0.209693	-0.141313	0.0497885
1171.44	-36337	-7895.38	14.0285	-0.210082	-0.144888	0.0508837
1171.46	-36337.1	-7895.54	14.025	-0.20998	-0.148558	0.053937
1171.48	-36337.3	-7895.75	14.0215	-0.210006	-0.150287	0.0568911
1171.49	-36337.4	-7895.96	14.0183	-0.209999	-0.149924	0.0584581
1171.51	-36337.6	-7896.12	14.0148	-0.21	-0.150018	0.0588669
1171.53	-36337.7	-7896.34	14.0114	-0.21	-0.149995	0.0588773
1171.54	-36337.9	-7896.54	14.008	-0.21	-0.150001	0.0583413
1171.56	-36338	-7896.7	14.0049	-0.21	-0.15	0.0565194
1171.58	-36338.1	-7896.91	13.9989	-0.21	-0.15	0.0534099
1171.6	-36338.3	-7897.1	13.9943	-0.21	-0.15	0.0507386
1171.61	-36338.4	-7897.27	13.9911	-0.21	-0.149999	0.0492387
1171.63	-36338.6	-7897.49	13.9876	-0.21	-0.150005	0.0489691
1171.65	-36338.7	-7897.68	13.9843	-0.21	-0.149981	0.0490329
1171.66	-36338.8	-7897.85	13.9808	-0.21	-0.150063	0.0490171
1171.68	-36339	-7898.08	13.9774	-0.210001	-0.149753	0.0490192
1171.7	-36339.1	-7898.26	13.9741	-0.209995	-0.152415	0.0490239
1171.71	-36339.2	-7898.43	13.9706	-0.210016	-0.156024	0.0490061
1171.73	-36339.4	-7898.65	13.9672	-0.209936	-0.159608	0.0490725
1171.75	-36339.5	-7898.83	13.9639	-0.210238	-0.160151	0.048213
1171.77	-36339.6	-7899.01	13.9604	-0.207128	-0.159831	0.0460953
1171.78	-36339.8	-7899.23	13.9571	-0.203748	-0.162886	0.0428393
1171.8	-36339.9	-7899.41	13.9537	-0.200235	-0.166279	0.040503
1171.82	-36340.1	-7899.59	13.9502	-0.19997	-0.169789	0.0392485
1171.83	-36340.2	-7899.82	13.9469	-0.200008	-0.173157	0.0392066
1171.85	-36340.4	-7899.99	13.9435	-0.199996	-0.176407	0.0392196
1171.87	-36340.5	-7900.17	13.94	-0.2	-0.183333	0.0392157
1171.88	-36340.6	-7900.39	13.9367	-0.2	-0.196667	0.0392157
1171.9	-36340.8	-7900.56	13.9333	-0.2	-0.213333	0.0381264
1171.92	-36340.9	-7900.74	13.9298	-0.19645	-0.230879	0.0357645
1171.94	-36341.1	-7900.97	13.9265	-0.193108	-0.244194	0.032522
1171.95	-36341.2	-7901.14	13.9231	-0.189942	-0.264964	0.0303652
1171.97	-36341.3	-7901.32	13.9196	-0.189808	-0.29716	0.0281402
1171.99	-36341.5	-7901.54	13.9163	-0.186241	-0.326486	0.0270779
1172	-36341.6	-7901.72	13.9129	-0.182875	-0.353436	0.0261817
1172.02	-36341.7	-7901.91	13.9094	-0.179761	-0.386043	0.0274274
1172.04	-36341.9	-7902.12	13.9061	-0.180064	-0.424043	0.0286747
1172.05	-36342	-7902.29	13.9026	-0.179984	-0.467367	0.0325067
1172.07	-36342.1	-7902.48	13.8999	-0.180005	-0.504956	0.0405274
1172.09	-36342.3	-7902.71	13.8995	-0.179999	-0.537254	0.0534108
1172.11	-36342.4	-7902.87	13.8958	-0.18	-0.573255	0.0695175
1172.12	-36342.5	-7903.07	13.8924	-0.18	-0.620683	0.0883664
1172.14	-36342.7	-7903.29	13.889	-0.18	-0.666641	0.108876
1172.16	-36342.8	-7903.45	13.8856	-0.180001	-0.707844	0.134462
1172.17	-36343	-7903.65	13.8821	-0.179996	-0.741145	0.164545
1172.19	-36343.1	-7903.87	13.8788	-0.180014	-0.769422	0.196678
1172.21	-36343.2	-7904.03	13.8755	-0.179948	-0.796799	0.232094
1172.22	-36343.4	-7904.25	13.8716	-0.180228	-0.823345	0.267424
1172.24	-36343.5	-7904.46	13.87	-0.17891	-0.846457	0.294591
1172.26	-36343.6	-7904.62	13.8689	-0.175202	-0.868068	0.314579
1172.28	-36343.8	-7904.83	13.865	-0.171505	-0.88309	0.328043
1172.29	-36343.9	-7905.04	13.8618	-0.169748	-0.896883	0.337601
1172.31	-36344	-7905.2	13.8583	-0.17	-0.917783	0.345638
1172.33	-36344.2	-7905.41	13.855	-0.170252	-0.943208	0.350793
1172.34	-36344.3	-7905.62	13.8512	-0.168494	-0.961888	0.352197
1172.36	-36344.4	-7905.78	13.85	-0.164801	-0.969085	0.350837
1172.38	-36344.6	-7905.99	13.8483	-0.161077	-0.971687	0.347683
1172.39	-36344.7	-7906.21	13.8446	-0.159823	-0.976719	0.345322
1172.41	-36344.8	-7906.37	13.8408	-0.159978	-0.989603	0.346891
1172.43	-36345	-7906.59	13.8401	-0.160268	-1.01181	0.353076
1172.45	-36345.1	-7906.79	13.8381	-0.158048	-1.03313	0.36299
1172.46	-36345.2	-7906.95	13.8344	-0.154393	-1.05243	0.375168
1172.48	-36345.4	-7907.17	13.8306	-0.150707	-1.06161	0.38904
1172.5	-36345.5	-7907.37	13.8301	-0.149841	-1.07024	0.403196
1172.51	-36345.6	-7907.54	13.8276	-0.150016	-1.0802	0.417491
1172.53	-36345.8	-7907.77	13.8241	-0.150065	-1.09831	0.428199
1172.55	-36345.9	-7907.95	13.8205	-0.149722	-1.11846	0.437029
1172.56	-36346	-7908.13	13.8201	-0.152634	-1.14007	0.445102
1172.58	-36346.1	-7908.36	13.8174	-0.156054	-1.15431	0.454666
1172.6	-36346.3	-7908.54	13.814	-0.15962	-1.17038	0.465031
1172.62	-36346.4	-7908.72	13.8102	-0.160062	-1.18511	0.480584
1172.63	-36346.5	-7908.95	13.8101	-0.159984	-1.19842	0.496934
1172.65	-36346.6	-7909.14	13.8069	-0.160002	-1.21243	0.514273
1172.67	-36346.8	-7909.32	13.8035	-0.159999	-1.22899	0.529621
1172.68	-36346.9	-7909.55	13.8001	-0.16	-1.24573	0.545777
1172.7	-36347	-7909.72	13.8001	-0.16	-1.25941	0.566184
1172.72	-36347.1	-7909.91	13.7967	-0.16	-1.26667	0.590414
1172.73	-36347.3	-7910.14	13.7933	-0.16	-1.27333	0.61329
1172.75	-36347.4	-7910.32	13.79	-0.16	-1.28	0.632898
1172.77	-36347.5	-7910.5	13.7899	-0.16	-1.29056	0.64897
1172.79	-36347.7	-7910.74	13.7864	-0.16	-1.29691	0.66073
1172.8	-36347.8	-7910.92	13.7829	-0.16	-1.30045	0.669832
1172.82	-36347.9	-7911.11	13.7799	-0.16	-1.30347	0.677226
1172.84	-36348	-7911.34	13.7798	-0.16	-1.30337	0.682431
1172.85	-36348.1	-7911.52	13.776	-0.16	-1.30289	0.685538
1172.87	-36348.3	-7911.7	13.7726	-0.16	-1.2997	0.686309
1172.89	-36348.4	-7911.94	13.7699	-0.16	-1.30017	0.686266
1172.9	-36348.5	-7912.11	13.7695	-0.160001	-1.29945	0.686277
1172.92	-36348.6	-7912.3	13.7659	-0.159997	-1.29583	0.686276
1172.94	-36348.8	-7912.54	13.7624	-0.160011	-1.29254	0.686266
1172.96	-36348.9	-7912.71	13.7599	-0.15995	-1.28892	0.686317
1172.97	-36349	-7912.91	13.7594	-0.16019	-1.28595	0.686087
1172.99	-36349.1	-7913.14	13.7556	-0.1592	-1.2813	0.684643
1173.01	-36349.2	-7913.31	13.752	-0.155469	-1.27528	0.681821
1173.02	-36349.3	-7913.51	13.7497	-0.151893	-1.27135	0.678971
1173.04	-36349.5	-7913.74	13.7503	-0.15004	-1.26426	0.676297
1173.06	-36349.6	-7913.91	13.7489	-0.148277	-1.25622	0.670281
1173.07	-36349.7	-7914.12	13.7453	-0.138575	-1.24556	0.658952
1173.09	-36349.8	-7914.35	13.7417	-0.122824	-1.23703	0.641513
1173.11	-36349.9	-7914.51	13.7397	-0.105573	-1.22911	0.620414
1173.12	-36350.1	-7914.72	13.7401	-0.0876202	-1.21754	0.595494
1173.14	-36350.2	-7914.94	13.74	-0.066634	-1.20226	0.56287
1173.16	-36350.3	-7915.11	13.74	-0.0385858	-1.18614	0.520182
1173.18	-36350.4	-7915.34	13.74	-0.0079251	-1.17438	0.472184
1173.19	-36350.5	-7915.56	13.74	0.0267402	-1.16491	0.421725
1173.21	-36350.6	-7915.72	13.74	0.0654812	-1.15072	0.37262
1173.23	-36350.8	-7915.94	13.7401	0.0999298	-1.13229	0.329093
1173.24	-36350.9	-7916.16	13.7397	0.131119	-1.10837	0.290655
1173.26	-36351	-7916.33	13.7419	0.15165	-1.08862	0.26085
1173.28	-36351.1	-7916.56	13.7456	0.165561	-1.07278	0.240151
1173.3	-36351.2	-7916.76	13.7488	0.176823	-1.05464	0.224508
1173.31	-36351.3	-7916.94	13.7523	0.184996	-1.02862	0.213622
1173.33	-36351.5	-7917.17	13.7557	0.189081	-1.00084	0.207097
1173.35	-36351.6	-7917.38	13.7592	0.192731	-0.975783	0.204113
1173.36	-36351.7	-7917.55	13.7626	0.193388	-0.951768	0.202673
1173.38	-36351.8	-7917.78	13.7659	0.19367	-0.931598	0.203409
1173.4	-36351.9	-7917.99	13.7694	0.190413	-0.907943	0.203881
1173.41	-36352	-7918.16	13.7728	0.192151	-0.881536	0.201356
1173.43	-36352.1	-7918.4	13.7761	0.201214	-0.852276	0.19371
1173.45	-36352.2	-7918.6	13.7796	0.214825	-0.820161	0.180405
1173.47	-36352.3	-7918.78	13.783	0.231366	-0.793177	0.165245
1173.48	-36352.5	-7919.02	13.786	0.24795	-0.763673	0.149022
1173.5	-36352.6	-7919.22	13.793	0.26571	-0.731951	0.132698
1173.52	-36352.7	-7919.4	13.7964	0.279322	-0.698511	0.119399
1173.53	-36352.8	-7919.64	13.803	0.289516	-0.671329	0.109462
1173.55	-36352.9	-7919.83	13.8067	0.296667	-0.653333	0.101307
1173.57	-36353	-7920.02	13.8133	0.303333	-0.643333	0.0958606
1173.58	-36353.2	-7920.26	13.8167	0.306667	-0.626667	0.0893246
1173.6	-36353.3	-7920.45	13.8236	0.317377	-0.601746	0.0799093
1173.62	-36353.4	-7920.63	13.8269	0.331013	-0.575202	0.0655275
1173.63	-36353.5	-7920.87	13.8338	0.351188	-0.551992	0.0490898
1173.65	-36353.6	-7921.07	13.8408	0.368352	-0.531344	0.0318551
1173.67	-36353.7	-7921.26	13.8474	0.381704	-0.518724	0.0167805
1173.69	-36353.8	-7921.5	13.8542	0.398896	-0.508996	-0.000157599
1173.7	-36353.9	-7921.69	13.8612	0.421163	-0.502457	-0.0225779
1173.72	-36354	-7921.88	13.8678	0.447781	-0.499816	-0.045453
1173.74	-36354.2	-7922.12	13.8745	0.470545	-0.500138	-0.0681855
1173.75	-36354.3	-7922.31	13.8821	0.491201	-0.499446	-0.0881013
1173.77	-36354.4	-7922.5	13.8924	0.506024	-0.495862	-0.103666
1173.79	-36354.5	-7922.74	13.9024	0.515848	-0.4924	-0.117542
1173.81	-36354.6	-7922.93	13.9132	0.525641	-0.489658	-0.129593
1173.82	-36354.7	-7923.13	13.9222	0.531974	-0.490218	-0.138424
1173.84	-36354.8	-7923.37	13.9287	0.538146	-0.489377	-0.144007
1173.86	-36354.9	-7923.55	13.9356	0.54023	-0.484441	-0.146572
1173.87	-36355	-7923.76	13.9432	0.539939	-0.477861	-0.14711
1173.89	-36355.2	-7924	13.9538	0.540015	-0.469826	-0.147046
1173.91	-36355.3	-7924.18	13.9642	0.539996	-0.459255	-0.147062
1173.92	-36355.4	-7924.39	13.974	0.540001	-0.448318	-0.147058
1173.94	-36355.5	-7924.63	13.9844	0.54	-0.433526	-0.147059
1173.96	-36355.6	-7924.8	13.9947	0.54	-0.411621	-0.147059
1173.98	-36355.7	-7925.03	14.0049	0.540001	-0.383342	-0.147059
1173.99	-36355.8	-7925.26	14.0136	0.539995	-0.360674	-0.147059
1174.01	-36355.9	-7925.43	14.0203	0.54002	-0.346367	-0.147059
1174.03	-36356.1	-7925.66	14.0265	0.539926	-0.331003	-0.147058
1174.04	-36356.2	-7925.89	14.0354	0.54026	-0.303041	-0.147062
1174.06	-36356.3	-7926.06	14.046	0.53826	-0.259649	-0.147047
1174.08	-36356.4	-7926.3	14.0558	0.534703	-0.212837	-0.147103
1174.09	-36356.5	-7926.52	14.0663	0.531134	-0.164564	-0.14664
1174.11	-36356.6	-7926.7	14.0764	0.528331	-0.133136	-0.143555
1174.13	-36356.7	-7926.93	14.0867	0.520804	-0.115114	-0.136717
1174.14	-36356.8	-7927.16	14.0947	0.508144	-0.104642	-0.123493
1174.16	-36356.9	-7927.33	14.1015	0.489147	-0.101003	-0.107324
1174.18	-36357.1	-7927.57	14.1076	0.471584	-0.0961611	-0.0900042
1174.2	-36357.2	-7927.79	14.1176	0.453725	-0.0834079	-0.0740656
1174.21	-36357.3	-7927.97	14.1253	0.44198	-0.0716721	-0.0613915
1174.23	-36357.4	-7928.21	14.1318	0.432574	-0.0670544	-0.0512417
1174.25	-36357.5	-7928.42	14.1385	0.421622	-0.06644	-0.0418845
1174.26	-36357.6	-7928.6	14.1484	0.41445	-0.0692082	-0.0337915
1174.28	-36357.7	-7928.85	14.1556	0.407659	-0.0750784	-0.0289362
1174.3	-36357.9	-7929.06	14.1625	0.403719	-0.085576	-0.0262365
1174.32	-36357.9	-7929.24	14.1692	0.400247	-0.0924878	-0.0270518
1174.33	-36358.1	-7929.49	14.1759	0.399936	-0.10205	-0.0281915
1174.35	-36358.2	-7929.7	14.1829	0.400008	-0.112698	-0.0293708
1174.37	-36358.3	-7929.89	14.1896	0.399998	-0.122872	-0.0294227
1174.38	-36358.4	-7930.14	14.1962	0.400001	-0.129505	-0.0294089
1174.4	-36358.5	-7930.34	14.2033	0.4	-0.14	-0.0294118
1174.42	-36358.6	-7930.52	14.2067	0.4	-0.146667	-0.0294118
1174.43	-36358.7	-7930.71	14.2133	0.4	-0.15	-0.0294118
1174.45	-36358.9	-7930.97	14.2205	0.4	-0.153638	-0.0294118
1174.47	-36359	-7931.16	14.2305	0.4	-0.160441	-0.0294118
1174.49	-36359.1	-7931.42	14.2371	0.4	-0.166951	-0.0294118
1174.5	-36359.2	-7931.61	14.2439	0.4	-0.170367	-0.0294118
1174.52	-36359.3	-7931.8	14.2473	0.4	-0.173727	-0.0294118
1174.54	-36359.4	-7932	14.2541	0.4	-0.177077	-0.0294118
1174.55	-36359.5	-7932.27	14.2617	0.4	-0.180602	-0.0294118
1174.57	-36359.6	-7932.45	14.2714	0.4	-0.183933	-0.0294118
1174.59	-36359.8	-7932.71	14.278	0.4	-0.187198	-0.0294118
1174.6	-36359.9	-7932.9	14.2843	0.4	-0.191294	-0.0294118
1174.62	-36360	-7933.09	14.2879	0.4	-0.198489	-0.0294118
1174.64	-36360.1	-7933.3	14.2951	0.4	-0.210456	-0.0294118
1174.65	-36360.2	-7933.56	14.302	0.4	-0.228113	-0.0294117
1174.67	-36360.3	-7933.73	14.3087	0.4	-0.246377	-0.029412
1174.69	-36360.4	-7933.95	14.3152	0.400001	-0.269847	-0.0294109
1174.71	-36360.5	-7934.19	14.3235	0.399996	-0.291044	-0.0294157
1174.72	-36360.7	-7934.4	14.3326	0.400014	-0.316214	-0.0293971
1174.74	-36360.8	-7934.65	14.3393	0.399948	-0.349834	-0.0294653
1174.76	-36360.9	-7934.84	14.3448	0.400228	-0.389405	-0.0291029
1174.77	-36361	-7935.02	14.349	0.39891	-0.422017	-0.0276035
1174.79	-36361.1	-7935.25	14.3563	0.395201	-0.445982	-0.0247251
1174.81	-36361.2	-7935.5	14.3632	0.391509	-0.465068	-0.0216585
1174.83	-36361.3	-7935.67	14.3698	0.38973	-0.49175	-0.0200458
1174.84	-36361.4	-7935.91	14.3767	0.390065	-0.534904	-0.0195413
1174.86	-36361.6	-7936.15	14.3836	0.389982	-0.579169	-0.0196264
1174.88	-36361.6	-7936.32	14.3901	0.390005	-0.613379	-0.0196031
1174.89	-36361.8	-7936.57	14.3971	0.389999	-0.641338	-0.0196082
1174.91	-36361.9	-7936.79	14.404	0.39	-0.671561	-0.019611
1174.93	-36362	-7937.02	14.4105	0.39	-0.697064	-0.0195949
1174.94	-36362.1	-7937.26	14.4175	0.39	-0.723085	-0.0196527
1174.96	-36362.2	-7937.44	14.4244	0.39	-0.750696	-0.019132
1174.98	-36362.3	-7937.68	14.4309	0.390001	-0.777594	-0.0163038
1175	-36362.5	-7937.91	14.4379	0.389995	-0.800948	-0.00801423
1175.01	-36362.5	-7938.09	14.4447	0.39002	-0.818976	0.00609472
1175.03	-36362.7	-7938.35	14.4513	0.389926	-0.832443	0.0229764
1175.05	-36362.8	-7938.56	14.4584	0.39024	-0.84916	0.0415827
1175.06	-36362.9	-7938.77	14.465	0.387563	-0.865712	0.0575996
1175.08	-36363	-7938.95	14.4721	0.384168	-0.887431	0.0719722
1175.1	-36363.1	-7939.21	14.4759	0.380425	-0.912348	0.0842762
1175.11	-36363.2	-7939.42	14.482	0.379892	-0.936101	0.0926246
1175.13	-36363.3	-7939.61	14.4888	0.380029	-0.956673	0.0973957
1175.15	-36363.4	-7939.88	14.4958	0.379995	-0.974694	0.100902
1175.17	-36363.5	-7940.08	14.5026	0.380001	-0.991245	0.104236
1175.18	-36363.6	-7940.27	14.5092	0.38	-1.01085	0.106552
1175.2	-36363.8	-7940.54	14.5163	0.38	-1.0321	0.107811
1175.22	-36363.9	-7940.75	14.5229	0.380001	-1.05223	0.107852
1175.23	-36363.9	-7940.94	14.5296	0.379998	-1.07192	0.107839
1175.25	-36364.1	-7941.22	14.5367	0.38	-1.1	0.107843
1175.27	-36364.2	-7941.41	14.5433	0.38	-1.12667	0.107843
1175.28	-36364.3	-7941.61	14.55	0.38	-1.15	0.108932
1175.3	-36364.4	-7941.88	14.5571	0.376448	-1.16744	0.111292
1175.32	-36364.5	-7942.08	14.5636	0.373116	-1.17718	0.114547
1175.34	-36364.6	-7942.34	14.567	0.369913	-1.18736	0.116654
1175.35	-36364.7	-7942.55	14.5742	0.370043	-1.20209	0.11769
1175.37	-36364.8	-7942.75	14.5807	0.369988	-1.2225	0.117653
1175.39	-36364.9	-7942.96	14.5876	0.370003	-1.24203	0.11758
1175.4	-36365	-7943.23	14.5941	0.369999	-1.25502	0.116254
1175.42	-36365.1	-7943.42	14.5976	0.37	-1.26061	0.113844
1175.44	-36365.2	-7943.64	14.6046	0.37	-1.26423	0.110582
1175.45	-36365.3	-7943.91	14.6116	0.37	-1.27232	0.108692
1175.47	-36365.4	-7944.09	14.6182	0.37	-1.28194	0.109345
1175.49	-36365.5	-7944.31	14.625	0.37	-1.28779	0.113661
1175.51	-36365.7	-7944.59	14.632	0.37	-1.29025	0.123168
1175.52	-36365.7	-7944.77	14.6386	0.37	-1.28993	0.137602
1175.54	-36365.8	-7945	14.6454	0.37	-1.29003	0.156153
1175.56	-36366	-7945.27	14.6523	0.37	-1.28994	0.175031
1175.57	-36366	-7945.45	14.6593	0.37	-1.29022	0.190402
1175.59	-36366.1	-7945.68	14.6646	0.37	-1.28904	0.203773
1175.61	-36366.2	-7945.94	14.6688	0.37	-1.28563	0.215295
1175.62	-36366.3	-7946.13	14.6762	0.37	-1.28051	0.224229
1175.64	-36366.4	-7946.38	14.6829	0.37	-1.27543	0.229795
1175.66	-36366.6	-7946.63	14.6899	0.37	-1.26882	0.233297
1175.68	-36366.6	-7946.85	14.6964	0.37	-1.26045	0.234842
1175.69	-36366.8	-7947.11	14.7033	0.37	-1.25027	0.235364
1175.71	-36366.8	-7947.3	14.7102	0.37	-1.23786	0.235275
1175.73	-36367	-7947.55	14.7168	0.37	-1.22645	0.235299
1175.74	-36367.1	-7947.8	14.7237	0.37	-1.21406	0.235293
1175.76	-36367.1	-7947.99	14.731	0.37	-1.20412	0.235295
1175.78	-36367.3	-7948.24	14.7352	0.37	-1.1942	0.235292
1175.79	-36367.4	-7948.49	14.7406	0.37	-1.18366	0.2353
1175.81	-36367.4	-7948.69	14.7478	0.37	-1.17382	0.235271
1175.83	-36367.5	-7948.89	14.7541	0.37	-1.16136	0.23538
1175.85	-36367.6	-7949.16	14.7616	0.37	-1.14956	0.234654
1175.86	-36367.7	-7949.39	14.7656	0.37	-1.13962	0.232808
1175.88	-36367.8	-7949.58	14.7711	0.37	-1.12962	0.229704
1175.9	-36367.9	-7949.85	14.7784	0.369999	-1.1193	0.227011
1175.91	-36368	-7950.09	14.7851	0.370002	-1.10841	0.225631
1175.93	-36368.1	-7950.27	14.7917	0.369991	-1.10418	0.225446
1175.95	-36368.2	-7950.55	14.7988	0.370027	-1.09798	0.225531
1175.96	-36368.3	-7950.78	14.8054	0.369893	-1.09138	0.224744
1175.98	-36368.4	-7950.98	14.8124	0.372261	-1.0817	0.221218
1176	-36368.5	-7951.26	14.8161	0.381737	-1.07405	0.211758
1176.02	-36368.6	-7951.48	14.8225	0.39778	-1.06755	0.19694
1176.03	-36368.7	-7951.67	14.829	0.417677	-1.05815	0.179677
1176.05	-36368.8	-7951.96	14.8394	0.435736	-1.0441	0.162141
1176.07	-36368.9	-7952.18	14.8463	0.449346	-1.03383	0.14883
1176.08	-36369	-7952.37	14.8529	0.459393	-1.02688	0.13786
1176.1	-36369.1	-7952.67	14.86	0.47	-1.02333	0.12854
1176.12	-36369.2	-7952.87	14.87	0.476667	-1.01	0.122004
1176.13	-36369.3	-7953.15	14.88	0.48	-0.996667	0.116558
1176.15	-36369.3	-7953.37	14.8871	0.483533	-0.975653	0.110754
1176.17	-36369.4	-7953.58	14.8937	0.486889	-0.96244	0.10544
1176.19	-36369.5	-7953.79	14.9005	0.490086	-0.941971	0.104724
1176.2	-36369.6	-7954.08	14.9112	0.489957	-0.916749	0.111135
1176.22	-36369.7	-7954.28	14.9212	0.490011	-0.886205	0.123739
1176.24	-36369.8	-7954.5	14.931	0.489997	-0.852609	0.140468
1176.25	-36369.9	-7954.79	14.9379	0.490001	-0.81682	0.159021
1176.27	-36370	-7955.01	14.9444	0.49	-0.780571	0.175945
1176.29	-36370.1	-7955.28	14.9517	0.49	-0.747474	0.191355
1176.3	-36370.2	-7955.49	14.9624	0.49	-0.71695	0.208973
1176.32	-36370.2	-7955.7	14.9724	0.490001	-0.689308	0.228266
1176.34	-36370.3	-7955.93	14.9819	0.489997	-0.649462	0.252109
1176.36	-36370.4	-7956.21	14.9887	0.490012	-0.60384	0.277483
1176.37	-36370.5	-7956.4	14.995	0.489954	-0.566906	0.300598
1176.39	-36370.6	-7956.65	15.003	0.490168	-0.539242	0.322514
1176.41	-36370.7	-7956.92	15.0128	0.489098	-0.514111	0.343316
1176.42	-36370.8	-7957.12	15.0189	0.485471	-0.487359	0.359358
1176.44	-36370.9	-7957.37	15.0257	0.481953	-0.459916	0.372366
1176.46	-36371	-7957.65	15.0339	0.479502	-0.432972	0.380791
1176.47	-36371.1	-7957.84	15.0441	0.480996	-0.411793	0.384558
1176.49	-36371.2	-7958.09	15.0546	0.485702	-0.391047	0.382941
1176.51	-36371.3	-7958.36	15.0635	0.495358	-0.371867	0.374186
1176.53	-36371.3	-7958.55	15.0697	0.512154	-0.355104	0.359473
1176.54	-36371.4	-7958.81	15.0764	0.533603	-0.34129	0.340291
1176.56	-36371.5	-7959.07	15.0851	0.552823	-0.330888	0.322061
1176.58	-36371.6	-7959.27	15.0953	0.56707	-0.32447	0.30716
1176.59	-36371.7	-7959.54	15.1056	0.581011	-0.321324	0.293657
1176.61	-36371.8	-7959.79	15.116	0.593074	-0.319711	0.282543
1176.63	-36371.9	-7959.98	15.1258	0.601018	-0.320075	0.274247
1176.64	-36372	-7960.26	15.1363	0.605513	-0.319988	0.267058
1176.66	-36372.1	-7960.52	15.1465	0.609076	-0.319982	0.260952
1176.68	-36372.2	-7960.7	15.1564	0.610206	-0.320083	0.256881
1176.7	-36372.3	-7960.99	15.1669	0.609954	-0.319719	0.255074
1176.71	-36372.4	-7961.24	15.1771	0.610012	-0.322292	0.254864
1176.73	-36372.4	-7961.43	15.187	0.609997	-0.325316	0.254912
1176.75	-36372.5	-7961.72	15.1975	0.610001	-0.331838	0.254899
1176.76	-36372.6	-7961.96	15.2077	0.609999	-0.335822	0.254907
1176.78	-36372.7	-7962.15	15.2176	0.610001	-0.34161	0.254885
1176.8	-36372.8	-7962.45	15.2281	0.609996	-0.348596	0.254953
1176.81	-36372.9	-7962.68	15.2383	0.610015	-0.358152	0.254096
1176.83	-36373	-7962.88	15.2482	0.609942	-0.368226	0.25208
1176.85	-36373.1	-7963.18	15.2588	0.610155	-0.378717	0.249646
1176.87	-36373.2	-7963.41	15.2686	0.607107	-0.391307	0.249314
1176.88	-36373.2	-7963.61	15.2818	0.603764	-0.413517	0.251331
1176.9	-36373.4	-7963.91	15.2928	0.600122	-0.44163	0.253703
1176.92	-36373.4	-7964.14	15.3027	0.599968	-0.468674	0.254877
1176.93	-36373.5	-7964.34	15.3127	0.600008	-0.488703	0.254908
1176.95	-36373.6	-7964.65	15.3233	0.6	-0.513333	0.254902
1176.97	-36373.7	-7964.86	15.3333	0.6	-0.533333	0.254902
1176.98	-36373.8	-7965.08	15.3433	0.6	-0.556667	0.254902
1177	-36373.9	-7965.39	15.3539	0.6	-0.577875	0.254895
1177.02	-36374	-7965.6	15.3639	0.6	-0.597757	0.254929
1177.04	-36374.1	-7965.82	15.3739	0.6	-0.614202	0.256095
1177.05	-36374.2	-7966.12	15.3845	0.6	-0.628363	0.258521
1177.07	-36374.2	-7966.33	15.3945	0.599999	-0.641144	0.261827
1177.09	-36374.3	-7966.55	15.4045	0.600005	-0.647182	0.265106
1177.1	-36374.4	-7966.86	15.4153	0.599973	-0.650373	0.268571
1177.12	-36374.5	-7967.06	15.4246	0.600103	-0.649282	0.271802
1177.14	-36374.6	-7967.3	15.4316	0.599596	-0.641697	0.275134
1177.15	-36374.7	-7967.6	15.4425	0.595725	-0.630274	0.278466
1177.17	-36374.8	-7967.81	15.4523	0.592882	-0.617129	0.280121
1177.19	-36374.9	-7968.05	15.4625	0.594333	-0.602283	0.277709
1177.21	-36375	-7968.35	15.4728	0.603449	-0.579953	0.269513
1177.22	-36375	-7968.55	15.4836	0.617766	-0.555817	0.257465
1177.24	-36375.1	-7968.8	15.4975	0.636184	-0.528503	0.243123
1177.26	-36375.2	-7969.09	15.5117	0.656309	-0.499409	0.229345
1177.27	-36375.3	-7969.29	15.5237	0.67266	-0.470016	0.21737
1177.29	-36375.4	-7969.55	15.5337	0.688244	-0.445206	0.205308
1177.31	-36375.5	-7969.83	15.544	0.70422	-0.426233	0.189631
1177.32	-36375.6	-7970.03	15.5551	0.725698	-0.40942	0.17167
1177.34	-36375.7	-7970.3	15.5692	0.751653	-0.385417	0.150009
1177.36	-36375.8	-7970.58	15.583	0.77814	-0.357255	0.127962
1177.38	-36375.8	-7970.77	15.5962	0.800944	-0.330484	0.106837
1177.39	-36375.9	-7971.05	15.61	0.823739	-0.306091	0.0857586
1177.41	-36376	-7971.33	15.6238	0.842937	-0.286881	0.0674048
1177.43	-36376.1	-7971.52	15.6371	0.855975	-0.274929	0.054926
1177.44	-36376.2	-7971.81	15.6505	0.863801	-0.261183	0.0450081
1177.46	-36376.3	-7972.08	15.6667	0.870899	-0.243204	0.0368676
1177.48	-36376.4	-7972.28	15.6809	0.875423	-0.227909	0.0290918
1177.49	-36376.5	-7972.57	15.6972	0.878962	-0.220367	0.023093
1177.51	-36376.5	-7972.83	15.712	0.880236	-0.220207	0.0200914
1177.53	-36376.6	-7973.03	15.7274	0.879937	-0.21807	0.019505
1177.55	-36376.7	-7973.33	15.7428	0.880014	-0.214367	0.0196307
1177.56	-36376.8	-7973.58	15.7561	0.879998	-0.210796	0.0196016
1177.58	-36376.9	-7973.78	15.7694	0.879995	-0.209508	0.0196095
1177.6	-36377	-7974.09	15.7831	0.880019	-0.212495	0.0196075
1177.61	-36377.1	-7974.34	15.7994	0.879925	-0.215589	0.0196079
1177.63	-36377.1	-7974.55	15.8159	0.88028	-0.221933	0.0196078
1177.65	-36377.3	-7974.86	15.8338	0.877366	-0.225948	0.0196078
1177.66	-36377.3	-7975.1	15.8478	0.873946	-0.232119	0.0196078
1177.68	-36377.4	-7975.31	15.861	0.87038	-0.238533	0.0196078
1177.7	-36377.5	-7975.63	15.8748	0.869937	-0.24885	0.0196078
1177.72	-36377.6	-7975.86	15.8916	0.870017	-0.255986	0.0196078
1177.73	-36377.7	-7976.08	15.9049	0.869995	-0.262495	0.0196078
1177.75	-36377.8	-7976.39	15.9224	0.870001	-0.2696	0.0196078
1177.77	-36377.9	-7976.63	15.9358	0.869998	-0.276254	0.0196078
1177.78	-36377.9	-7976.84	15.9524	0.870006	-0.283032	0.0196079
1177.8	-36378.1	-7977.16	15.9667	0.87	-0.286667	0.0196078
1177.82	-36378.1	-7977.39	15.98	0.87	-0.29	0.0196078
1177.83	-36378.2	-7977.62	15.9933	0.866667	-0.29	0.0196078
1177.85	-36378.3	-7977.94	16.0076	0.863108	-0.293559	0.0196062
1177.87	-36378.4	-7978.16	16.0242	0.859912	-0.296882	0.0196142
1177.88	-36378.5	-7978.39	16.0376	0.860023	-0.300088	0.0195836
1177.9	-36378.6	-7978.71	16.0551	0.859989	-0.299957	0.0182525
1177.92	-36378.7	-7978.93	16.0684	0.860003	-0.30001	0.0147239
1177.94	-36378.7	-7979.17	16.0852	0.859999	-0.300002	0.00901145
1177.95	-36378.9	-7979.49	16.099	0.86	-0.299972	0.00216659
1177.97	-36378.9	-7979.71	16.1123	0.860002	-0.300108	-0.00300805
1177.99	-36379	-7979.95	16.1258	0.859992	-0.299575	-0.00720652
1178	-36379.1	-7980.26	16.1399	0.860039	-0.295832	-0.0105313
1178.02	-36379.2	-7980.48	16.1531	0.859854	-0.292434	-0.0140165
1178.04	-36379.3	-7980.73	16.1665	0.860592	-0.28977	-0.0184767
1178.06	-36379.4	-7981.04	16.1814	0.864413	-0.290026	-0.0233732
1178.07	-36379.4	-7981.25	16.1982	0.867605	-0.290165	-0.028651
1178.09	-36379.5	-7981.52	16.2153	0.871055	-0.289224	-0.0351638
1178.11	-36379.7	-7981.82	16.2318	0.874476	-0.285385	-0.0474219
1178.12	-36379.7	-7982.03	16.2446	0.878044	-0.282205	-0.0666914
1178.14	-36379.8	-7982.3	16.2581	0.880261	-0.278729	-0.0945055
1178.16	-36379.9	-7982.61	16.2737	0.879929	-0.275353	-0.130178
1178.17	-36380	-7982.81	16.2887	0.880003	-0.271667	-0.176264
1178.19	-36380.1	-7983.09	16.3039	0.880059	-0.26997	-0.244259
1178.21	-36380.2	-7983.4	16.3198	0.879731	-0.268761	-0.330724
1178.23	-36380.2	-7983.61	16.3343	0.881365	-0.265093	-0.418653
1178.24	-36380.3	-7983.89	16.3503	0.88475	-0.261446	-0.512588
1178.26	-36380.4	-7984.18	16.3638	0.890238	-0.259712	-0.610926
1178.28	-36380.5	-7984.39	16.3767	0.895305	-0.260077	-0.712715
1178.29	-36380.6	-7984.68	16.3925	0.898793	-0.259982	-0.822622
1178.31	-36380.7	-7984.97	16.4099	0.899996	-0.260005	-0.918836
1178.33	-36380.8	-7985.18	16.4266	0.901657	-0.259999	-0.987529
1178.34	-36380.9	-7985.48	16.4419	0.90542	-0.259999	-1.03661
1178.36	-36381	-7985.77	16.4554	0.909102	-0.260006	-1.07073
1178.38	-36381	-7985.98	16.4682	0.910201	-0.259978	-1.09779
1178.39	-36381.1	-7986.28	16.4847	0.909951	-0.260073	-1.12222
1178.41	-36381.2	-7986.56	16.5018	0.910032	-0.25971	-1.1414
1178.43	-36381.3	-7986.77	16.5186	0.909922	-0.26226	-1.15558
1178.45	-36381.4	-7987.09	16.5335	0.910241	-0.26557	-1.16596
1178.46	-36381.5	-7987.35	16.547	0.907563	-0.27191	-1.17156
1178.48	-36381.6	-7987.57	16.5598	0.904168	-0.27593	-1.1723
1178.5	-36381.7	-7987.91	16.5768	0.900425	-0.279645	-1.17132
1178.51	-36381.8	-7988.17	16.5937	0.899892	-0.279742	-1.16919
1178.53	-36381.9	-7988.39	16.6106	0.900029	-0.28509	-1.16792
1178.55	-36382	-7988.72	16.6249	0.899995	-0.295176	-1.1668
1178.57	-36382	-7988.97	16.6415	0.900002	-0.308712	-1.16573
1178.58	-36382.1	-7989.19	16.6549	0.899996	-0.315989	-1.16376
1178.6	-36382.2	-7989.53	16.6724	0.900007	-0.322905	-1.16031
1178.62	-36382.3	-7989.77	16.6858	0.899973	-0.329624	-1.15807
1178.63	-36382.4	-7990	16.7024	0.9001	-0.336246	-1.1559
1178.65	-36382.5	-7990.34	16.7167	0.896667	-0.343333	-1.15359
1178.67	-36382.6	-7990.58	16.7333	0.893333	-0.35	-1.15033
1178.68	-36382.7	-7990.82	16.7467	0.89	-0.363333	-1.14815
1178.7	-36382.8	-7991.16	16.7642	0.890024	-0.377494	-1.14702
1178.72	-36382.8	-7991.38	16.7775	0.889993	-0.390673	-1.14709
1178.74	-36382.9	-7991.63	16.7943	0.890002	-0.400563	-1.14825
1178.75	-36383	-7991.96	16.8083	0.889998	-0.411466	-1.15069
1178.77	-36383.1	-7992.19	16.8215	0.890005	-0.424892	-1.15392
1178.79	-36383.2	-7992.45	16.8352	0.889984	-0.43838	-1.15598
1178.8	-36383.3	-7992.78	16.8531	0.890094	-0.451959	-1.15683
1178.82	-36383.4	-7993.01	16.8696	0.889624	-0.462063	-1.15544
1178.84	-36383.4	-7993.27	16.886	0.886019	-0.475775	-1.15314
1178.85	-36383.6	-7993.61	16.8998	0.882423	-0.490442	-1.15115
1178.87	-36383.6	-7993.83	16.9131	0.879727	-0.50711	-1.15183
1178.89	-36383.7	-7994.1	16.9265	0.880159	-0.524709	-1.15407
1178.9	-36383.8	-7994.42	16.9416	0.879441	-0.546115	-1.15443
1178.92	-36383.9	-7994.64	16.9573	0.874922	-0.565736	-1.15121
1178.94	-36384	-7994.93	16.9717	0.867922	-0.586265	-1.14497
1178.96	-36384.1	-7995.25	16.9883	0.860747	-0.607037	-1.13865
1178.97	-36384.2	-7995.47	17.0023	0.855232	-0.627752	-1.13513
1178.99	-36384.2	-7995.76	17.0187	0.852161	-0.652327	-1.13389
1179.01	-36384.3	-7996.07	17.0321	0.848559	-0.675338	-1.13375
1179.02	-36384.4	-7996.29	17.0455	0.845405	-0.694752	-1.13206
1179.04	-36384.5	-7996.59	17.0589	0.841583	-0.715158	-1.12977
1179.06	-36384.6	-7996.9	17.0746	0.839992	-0.737708	-1.12745
1179.08	-36384.7	-7997.12	17.0899	0.838632	-0.759861	-1.12555
1179.09	-36384.8	-7997.42	17.1032	0.835525	-0.778578	-1.12196
1179.11	-36384.9	-7997.73	17.1172	0.827559	-0.795228	-1.11385
1179.13	-36384.9	-7997.95	17.1302	0.809378	-0.813834	-1.09863
1179.14	-36385	-7998.27	17.1445	0.778002	-0.832969	-1.07408
1179.16	-36385.1	-7998.56	17.156	0.745148	-0.849963	-1.03877
1179.18	-36385.2	-7998.78	17.1674	0.698459	-0.865923	-0.990476
1179.19	-36385.3	-7999.11	17.182	0.622182	-0.886066	-0.917204
1179.21	-36385.4	-7999.4	17.1936	0.526904	-0.902994	-0.831587
1179.23	-36385.4	-7999.62	17.2015	0.437075	-0.911572	-0.746387
1179.25	-36385.5	-7999.95	17.2054	0.347304	-0.915485	-0.658318
1179.26	-36385.6	-8000.24	17.2115	0.255261	-0.921191	-0.566959
1179.28	-36385.7	-8000.46	17.2157	0.150459	-0.928066	-0.469765
1179.3	-36385.8	-8000.79	17.2196	0.0355906	-0.934934	-0.362632
1179.31	-36385.9	-8001.07	17.2177	-0.0621653	-0.942058	-0.273809
1179.33	-36385.9	-8001.3	17.2141	-0.123168	-0.945925	-0.210994
1179.35	-36386.1	-8001.64	17.2104	-0.161223	-0.949542	-0.169053
1179.36	-36386.1	-8001.91	17.2101	-0.188812	-0.950177	-0.141352
1179.38	-36386.2	-8002.14	17.2073	-0.215243	-0.949732	-0.119254
1179.4	-36386.3	-8002.48	17.2039	-0.240795	-0.952878	-0.0981346
1179.42	-36386.4	-8002.74	17.1973	-0.258315	-0.956251	-0.0812262
1179.43	-36386.4	-8002.98	17.1939	-0.271877	-0.959766	-0.0678712
1179.45	-36386.5	-8003.33	17.187	-0.282814	-0.960028	-0.0571365
1179.47	-36386.6	-8003.59	17.1836	-0.289699	-0.959999	-0.0513867
1179.48	-36386.7	-8003.83	17.177	-0.293256	-0.959976	-0.0500622
1179.5	-36386.8	-8004.18	17.1733	-0.293333	-0.96	-0.0522876
1179.52	-36386.9	-8004.42	17.1667	-0.293333	-0.956667	-0.0555556
1179.53	-36386.9	-8004.67	17.1633	-0.29	-0.953333	-0.0577342
1179.55	-36387	-8005.02	17.1564	-0.290058	-0.94625	-0.0588719
1179.57	-36387.1	-8005.26	17.153	-0.289884	-0.93956	-0.0600262
1179.59	-36387.2	-8005.52	17.1463	-0.286449	-0.929201	-0.0634706
1179.6	-36387.3	-8005.87	17.143	-0.282879	-0.915329	-0.0693398
1179.62	-36387.3	-8006.09	17.1396	-0.279843	-0.905238	-0.0745852
1179.64	-36387.4	-8006.36	17.1363	-0.280041	-0.892021	-0.0775704
1179.65	-36387.5	-8006.7	17.1322	-0.279984	-0.880805	-0.078487
1179.67	-36387.6	-8006.94	17.126	-0.280006	-0.863781	-0.0783911
1179.69	-36387.6	-8007.21	17.1222	-0.279991	-0.8464	-0.0785434
1179.7	-36387.7	-8007.55	17.1157	-0.28004	-0.825756	-0.0799597
1179.72	-36387.8	-8007.78	17.1119	-0.279851	-0.808996	-0.0822929
1179.74	-36387.9	-8008.05	17.1057	-0.280602	-0.788517	-0.0841111
1179.76	-36388	-8008.39	17.1015	-0.284363	-0.766139	-0.0833801
1179.77	-36388	-8008.61	17.0956	-0.287793	-0.745262	-0.0809965
1179.79	-36388.1	-8008.9	17.0914	-0.290263	-0.732778	-0.0790132
1179.81	-36388.2	-8009.23	17.0853	-0.289908	-0.718145	-0.0785856
1179.82	-36388.3	-8009.45	17.0811	-0.290076	-0.6982	-0.0802077
1179.84	-36388.3	-8009.74	17.0753	-0.289794	-0.669805	-0.0826202
1179.86	-36388.4	-8010.07	17.0706	-0.291105	-0.642578	-0.0842206
1179.87	-36388.5	-8010.29	17.0653	-0.294703	-0.623963	-0.0831394
1179.89	-36388.6	-8010.59	17.0605	-0.298325	-0.610622	-0.0806566
1179.91	-36388.6	-8010.91	17.055	-0.300312	-0.598958	-0.0788541
1179.93	-36388.7	-8011.12	17.0502	-0.2999	-0.58488	-0.0782731
1179.94	-36388.8	-8011.44	17.045	-0.300085	-0.563428	-0.078924
1179.96	-36388.9	-8011.74	17.0398	-0.299724	-0.540872	-0.0800712
1179.98	-36388.9	-8011.97	17.035	-0.301511	-0.519249	-0.0813716
1179.99	-36389	-8012.29	17.0295	-0.305201	-0.498772	-0.0812278
1180.01	-36389.1	-8012.58	17.0247	-0.308911	-0.478256	-0.0799427
