# Supplementary material for: Extraction of driving behavior primitives considering driver expectation and vehicle dynamics
Source: PLoS One. 2025 Dec 31;20(12):e0340123. doi: 10.1371/journal.pone.0340123 (PMC12755792; doi:10.1371/journal.pone.0340123)
Supplement: S2 File — The dataset utilized in this study is organized into two main folders, categorizing driving scenarios into straight driving and turning maneuvers. These folders contain the raw, unprocessed behavioral data. For a detailed description of the variables and format within the.xlsx files, please refer to the accompanying readme.txt file. (ZIP) [file pone.0340123.s002.zip › DataSetForPimitiveExaction-2/turning/g11_w_2.xlsx]

## Sheet: Sheet1
788.772	-35479.4	-12664.5	11.9099	-8.95248e-09	0.230811	-0.0490196
788.789	-35479.6	-12664.4	11.9133	0	0.27	-0.0490196
788.806	-35479.7	-12664.3	11.9167	0	0.286667	-0.0490196
788.823	-35479.9	-12664.2	11.92	-5.87927e-17	0.3	-0.0490196
788.84	-35480.1	-12664.1	11.92	2.06154e-06	0.32875	-0.0490151
788.857	-35480.3	-12664	11.92	-7.8634e-06	0.369282	-0.0490368
788.874	-35480.5	-12663.9	11.92	2.937e-05	0.420109	-0.0489549
788.891	-35480.6	-12663.8	11.92	-0.000235244	0.47965	-0.0464401
788.908	-35480.8	-12663.7	11.92	-0.00374759	0.525033	-0.0417906
788.925	-35481	-12663.6	11.92	-0.00712751	0.563853	-0.0351907
788.942	-35481.2	-12663.5	11.92	-0.0102381	0.591371	-0.0296264
788.959	-35481.3	-12663.4	11.92	-0.00993641	0.61777	-0.0255273
788.976	-35481.5	-12663.3	11.92	-0.0100163	0.645853	-0.0222742
788.993	-35481.7	-12663.2	11.92	-0.00999457	0.687628	-0.0188556
789.01	-35481.8	-12663.1	11.92	-0.0100016	0.739411	-0.0154097
789.027	-35482.1	-12663	11.92	-0.00999896	0.791366	-0.0109025
789.044	-35482.2	-12662.9	11.92	-0.0100033	0.829101	-0.00621337
789.061	-35482.4	-12662.8	11.92	-0.00998799	0.853557	-0.00245719
789.078	-35482.6	-12662.7	11.92	-0.010044	0.884143	-0.000483367
789.095	-35482.7	-12662.6	11.92	-0.0098019	0.931665	0.00206098
789.112	-35482.9	-12662.5	11.9199	-0.0108932	0.985076	0.00605667
789.129	-35483.1	-12662.4	11.9202	-0.014597	1.03267	0.0119922
789.146	-35483.3	-12662.3	11.9189	-0.0182686	1.07111	0.0168833
789.163	-35483.4	-12662.2	11.9153	-0.0202851	1.10355	0.0194585
789.18	-35483.6	-12662.1	11.9117	-0.0199134	1.14712	0.0215666
789.197	-35483.8	-12662	11.9097	-0.0200958	1.20351	0.0243444
789.214	-35484	-12661.9	11.9101	-0.0197079	1.25875	0.0276816
789.231	-35484.1	-12661.8	11.91	-0.0214428	1.29977	0.0310399
789.248	-35484.3	-12661.7	11.91	-0.0251119	1.32857	0.0344357
789.265	-35484.5	-12661.6	11.91	-0.0286875	1.36248	0.0376558
789.282	-35484.7	-12661.4	11.91	-0.0302282	1.41151	0.0410386
789.299	-35484.8	-12661.4	11.91	-0.0299353	1.459	0.0445003
789.316	-35485	-12661.2	11.91	-0.0300229	1.49004	0.0471605
789.333	-35485.2	-12661.1	11.91	-0.0299751	1.51289	0.0487629
789.35	-35485.3	-12661	11.91	-0.030086	1.53248	0.0490083
789.367	-35485.5	-12660.9	11.91	-0.0296812	1.55747	0.0495641
789.384	-35485.7	-12660.8	11.91	-0.0321515	1.59895	0.0514737
789.401	-35485.8	-12660.7	11.91	-0.0356705	1.64697	0.0546288
789.418	-35486	-12660.6	11.91	-0.0392818	1.68851	0.0572193
789.435	-35486.2	-12660.5	11.91	-0.0401384	1.7264	0.0586538
789.452	-35486.3	-12660.4	11.91	-0.0399456	1.74693	0.0588835
789.469	-35486.5	-12660.2	11.91	-0.0400777	1.7606	0.0587379
789.486	-35486.7	-12660.1	11.91	-0.0397924	1.77077	0.0596368
789.503	-35486.8	-12660	11.91	-0.0426665	1.79405	0.061604
789.52	-35487	-12659.9	11.91	-0.0460308	1.83231	0.0648038
789.537	-35487.2	-12659.8	11.91	-0.0497362	1.87558	0.0673301
789.554	-35487.3	-12659.7	11.91	-0.0500691	1.90437	0.0685682
789.571	-35487.5	-12659.6	11.91	-0.0499818	1.91894	0.0686426
789.588	-35487.7	-12659.5	11.91	-0.0500023	1.92619	0.0686255
789.605	-35487.8	-12659.4	11.91	-0.0499994	1.93611	0.068628
789.622	-35488	-12659.2	11.91	-0.0500002	1.94585	0.0686273
789.639	-35488.2	-12659.1	11.91	-0.05	1.96333	0.0686275
789.656	-35488.3	-12659	11.91	-0.05	1.97667	0.0686275
789.673	-35488.5	-12658.9	11.91	-0.05	1.99	0.0686275
789.69	-35488.7	-12658.8	11.91	-0.05	2.0005	0.0686275
789.707	-35488.9	-12658.7	11.91	-0.05	2.00696	0.0686275
789.724	-35489	-12658.5	11.91	-0.05	2.01007	0.0686275
789.741	-35489.2	-12658.4	11.91	-0.05	2.00996	0.0686274
789.758	-35489.3	-12658.3	11.9101	-0.05	2.01001	0.0686275
789.775	-35489.5	-12658.2	11.9097	-0.05	2.00998	0.0686274
789.792	-35489.7	-12658	11.906	-0.0499999	2.01009	0.0686276
789.809	-35489.8	-12657.9	11.9027	-0.0500005	2.00963	0.0686269
789.826	-35490	-12657.8	11.8998	-0.0499982	2.00599	0.0686295
789.843	-35490.2	-12657.7	11.9001	-0.0500094	2.00255	0.0686171
789.86	-35490.3	-12657.6	11.9	-0.0499645	1.99919	0.0686666
789.877	-35490.5	-12657.4	11.9	-0.0501313	1.99599	0.0684657
789.894	-35490.6	-12657.3	11.9	-0.0492951	1.99154	0.0670083
789.911	-35490.8	-12657.2	11.9	-0.0456252	1.98496	0.0644837
789.928	-35491	-12657.1	11.9	-0.0423166	1.97664	0.0610587
789.945	-35491.1	-12656.9	11.9	-0.0387923	1.96026	0.0576477
789.962	-35491.3	-12656.8	11.9	-0.0355083	1.93802	0.0544271
789.979	-35491.5	-12656.7	11.9	-0.0321063	1.90914	0.0510486
789.996	-35491.6	-12656.6	11.9	-0.0285147	1.87624	0.047723
790.013	-35491.8	-12656.4	11.9	-0.0256407	1.84322	0.0440683
790.03	-35491.9	-12656.3	11.9	-0.0204327	1.80838	0.0395072
790.047	-35492.1	-12656.2	11.9001	-0.0147899	1.77645	0.0347939
790.064	-35492.2	-12656.1	11.8997	-0.0115392	1.7518	0.0315038
790.081	-35492.4	-12655.9	11.9014	-0.00998029	1.71931	0.0294282
790.098	-35492.5	-12655.8	11.9051	-0.00854809	1.6639	0.0272471
790.115	-35492.7	-12655.7	11.9087	-0.00490145	1.58875	0.0244483
790.132	-35492.9	-12655.5	11.9102	-0.00124183	1.50606	0.0214767
790.149	-35493	-12655.4	11.9099	0.000345426	1.44781	0.0199718
790.166	-35493.2	-12655.3	11.91	-0.000387565	1.41424	0.0190634
790.183	-35493.3	-12655.2	11.91	0.00192739	1.37553	0.0173183
790.2	-35493.5	-12655	11.91	0.00547666	1.31271	0.0141889
790.217	-35493.6	-12654.9	11.91	0.0091024	1.2408	0.0115291
790.234	-35493.8	-12654.8	11.91	0.0101477	1.17414	0.0100057
790.251	-35493.9	-12654.7	11.91	0.010036	1.12072	0.0098215
790.268	-35494.1	-12654.5	11.91	0.00970571	1.07159	0.00917896
790.285	-35494.3	-12654.4	11.91	0.0123907	1.02136	0.00719836
790.302	-35494.4	-12654.3	11.91	0.0158609	0.975878	0.00399911
790.319	-35494.6	-12654.1	11.91	0.0194585	0.940854	0.00150088
790.336	-35494.7	-12654	11.91	0.020098	0.908629	0.000101664
790.353	-35494.9	-12653.9	11.91	0.0199736	0.881362	2.38473e-05
790.37	-35495	-12653.7	11.9101	0.020007	0.852325	-0.000798929
790.387	-35495.2	-12653.6	11.9098	0.0199988	0.820146	-0.00292563
790.404	-35495.3	-12653.5	11.9129	0.0200003	0.793207	-0.00617997
790.421	-35495.5	-12653.3	11.9162	0.0199999	0.763566	-0.00851667
790.438	-35495.7	-12653.2	11.9199	0.02	0.734911	-0.00977126
790.455	-35495.8	-12653.1	11.92	0.02	0.711086	-0.0098126
790.472	-35496	-12652.9	11.92	0.02	0.697319	-0.00980165
790.489	-35496.1	-12652.8	11.92	0.02	0.686667	-0.00980392
790.506	-35496.2	-12652.7	11.92	0.02	0.676667	-0.00980392
790.523	-35496.4	-12652.5	11.92	0.02	0.66	-0.00980392
790.54	-35496.6	-12652.4	11.92	0.02	0.642407	-0.00980393
790.557	-35496.7	-12652.3	11.92	0.02	0.629354	-0.00980392
790.574	-35496.9	-12652.1	11.92	0.02	0.619427	-0.00980392
790.591	-35497	-12652	11.92	0.02	0.608568	-0.00980394
790.608	-35497.2	-12651.9	11.92	0.02	0.59499	-0.00980384
790.625	-35497.4	-12651.7	11.92	0.02	0.582071	-0.00980424
790.642	-35497.5	-12651.6	11.92	0.02	0.576461	-0.00980206
790.659	-35497.6	-12651.5	11.92	0.02	0.581609	-0.00981097
790.676	-35497.8	-12651.3	11.92	0.02	0.5914	-0.00977775
790.693	-35497.9	-12651.2	11.9199	0.02	0.598767	-0.00995118
790.71	-35498.1	-12651.1	11.9205	0.02	0.608907	-0.0112831
790.727	-35498.3	-12650.9	11.9242	0.02	0.619776	-0.0138553
790.744	-35498.4	-12650.8	11.9278	0.02	0.633822	-0.0171517
790.761	-35498.5	-12650.7	11.9303	0.02	0.648385	-0.0189484
790.778	-35498.7	-12650.5	11.9299	0.02	0.670399	-0.0196772
790.795	-35498.9	-12650.4	11.93	0.02	0.695456	-0.0195872
790.812	-35499	-12650.3	11.93	0.02	0.716527	-0.0196131
790.829	-35499.2	-12650.1	11.93	0.02	0.731813	-0.0196075
790.846	-35499.3	-12650	11.93	0.02	0.745415	-0.0196038
790.863	-35499.5	-12649.9	11.93	0.02	0.759523	-0.0196246
790.88	-35499.6	-12649.7	11.93	0.02	0.778664	-0.019547
790.897	-35499.8	-12649.6	11.93	0.02	0.798778	-0.0199793
790.914	-35499.9	-12649.5	11.93	0.02	0.811921	-0.0215348
790.931	-35500.1	-12649.3	11.93	0.02	0.820463	-0.0245098
790.948	-35500.2	-12649.2	11.93	0.02	0.825037	-0.0274848
790.965	-35500.4	-12649.1	11.93	0.02	0.83007	-0.0290403
790.982	-35500.5	-12648.9	11.93	0.02	0.835723	-0.0294727
790.999	-35500.7	-12648.8	11.93	0.02	0.837011	-0.0293949
791.016	-35500.8	-12648.6	11.93	0.02	0.835295	-0.0294162
791.033	-35501	-12648.5	11.9299	0.02	0.829065	-0.0294107
791.05	-35501.1	-12648.4	11.9302	0.02	0.824177	-0.0294121
791.067	-35501.2	-12648.3	11.9286	0.02	0.821677	-0.0294116
791.084	-35501.4	-12648.1	11.9309	0.02	0.819916	-0.0294118
791.101	-35501.6	-12648	11.936	0.02	0.822144	-0.0294118
791.118	-35501.7	-12647.8	11.9392	0.02	0.825727	-0.0294118
791.135	-35501.9	-12647.7	11.9402	0.02	0.82914	-0.0294118
791.152	-35502	-12647.6	11.94	0.02	0.832648	-0.0294118
791.169	-35502.2	-12647.4	11.94	0.02	0.83556	-0.0294118
791.186	-35502.3	-12647.3	11.94	0.02	0.842073	-0.0294118
791.203	-35502.5	-12647.1	11.94	0.02	0.848585	-0.0294118
791.22	-35502.6	-12647	11.94	0.02	0.858386	-0.0294118
791.237	-35502.8	-12646.8	11.94	0.02	0.865726	-0.0294118
791.254	-35502.9	-12646.7	11.94	0.02	0.875597	-0.0294118
791.271	-35503.1	-12646.6	11.94	0.0200001	0.882543	-0.0294117
791.288	-35503.2	-12646.4	11.94	0.0199999	0.889702	-0.0294119
791.305	-35503.3	-12646.3	11.94	0.0200005	0.893032	-0.0294113
791.322	-35503.5	-12646.1	11.94	0.0199981	0.902549	-0.0294134
791.339	-35503.7	-12646	11.94	0.02	0.916667	-0.0294118
791.356	-35503.8	-12645.9	11.94	0.02	0.926667	-0.0294118
791.373	-35503.9	-12645.7	11.94	0.02	0.93	-0.0283224
791.39	-35504.1	-12645.6	11.94	0.0164475	0.933626	-0.0259634
791.407	-35504.2	-12645.5	11.94	0.013116	0.940513	-0.0227073
791.424	-35504.4	-12645.3	11.94	0.00991257	0.95063	-0.0206018
791.441	-35504.5	-12645.2	11.9399	0.0100434	0.961225	-0.01956
791.458	-35504.7	-12645	11.9402	0.00998841	0.971097	-0.0196206
791.475	-35504.8	-12644.9	11.9438	0.010003	0.981454	-0.0196045
791.492	-35505	-12644.7	11.9474	0.00999889	0.99606	-0.0196091
791.509	-35505.1	-12644.6	11.9502	0.0100003	1.01344	-0.0196075
791.526	-35505.3	-12644.4	11.9499	0.00999992	1.03319	-0.0196079
791.543	-35505.4	-12644.3	11.95	0.01	1.05146	-0.0196078
791.56	-35505.5	-12644.2	11.95	0.01	1.07647	-0.019608
791.577	-35505.7	-12644	11.95	0.00999999	1.10805	-0.0196072
791.594	-35505.8	-12643.9	11.95	0.0100001	1.14379	-0.019611
791.611	-35506	-12643.7	11.95	0.00999977	1.17478	-0.0195958
791.628	-35506.1	-12643.6	11.95	0.0100008	1.20184	-0.0196522
791.645	-35506.2	-12643.5	11.95	0.00999619	1.22781	-0.0193602
791.662	-35506.4	-12643.3	11.95	0.0100144	1.24702	-0.0179024
791.679	-35506.5	-12643.1	11.95	0.00994764	1.26637	-0.015176
791.696	-35506.7	-12643	11.95	0.0102276	1.28452	-0.0117311
791.713	-35506.8	-12642.9	11.95	0.00891038	1.30564	-0.00821617
791.73	-35507	-12642.7	11.95	0.00520133	1.3316	-0.00314083
791.747	-35507.1	-12642.6	11.95	0.00150946	1.35843	0.0026798
791.764	-35507.2	-12642.4	11.95	-0.000270145	1.37949	0.00764136
791.781	-35507.4	-12642.3	11.95	6.50732e-05	1.39973	0.0114832
791.798	-35507.5	-12642.1	11.95	-1.81246e-05	1.42219	0.0148722
791.815	-35507.7	-12642	11.95	4.47165e-06	1.44586	0.0176548
791.832	-35507.8	-12641.8	11.95	1.74933e-07	1.46816	0.0192009
791.849	-35507.9	-12641.7	11.95	-5.06842e-06	1.48842	0.020176
791.866	-35508.1	-12641.5	11.95	2.01284e-05	1.50932	0.0218019
791.883	-35508.2	-12641.4	11.95	-6.96768e-05	1.53861	0.0248317
791.9	-35508.3	-12641.3	11.95	0.000280648	1.56809	0.0287565
791.917	-35508.5	-12641.1	11.9501	-0.00195569	1.59053	0.0348472
791.934	-35508.6	-12640.9	11.9497	-0.00560667	1.60562	0.0460158
791.951	-35508.8	-12640.8	11.9522	-0.00929194	1.62375	0.0602043
791.968	-35508.9	-12640.6	11.9556	-0.0101651	1.64425	0.0730714
791.985	-35509.1	-12640.5	11.9594	-0.00996505	1.66306	0.0824039
792.002	-35509.2	-12640.4	11.9601	-0.0100095	1.67479	0.0866786
792.019	-35509.3	-12640.2	11.96	-0.0099975	1.68355	0.0881048
792.036	-35509.5	-12640	11.96	-0.0100005	1.70029	0.0882582
792.053	-35509.6	-12639.9	11.96	-0.00999987	1.7144	0.0882291
792.07	-35509.7	-12639.7	11.96	-0.01	1.72797	0.0882369
792.087	-35509.9	-12639.6	11.96	-0.00999999	1.73604	0.088235
792.104	-35510	-12639.4	11.96	-0.01	1.73997	0.0882354
792.121	-35510.1	-12639.3	11.96	-0.01	1.73713	0.0882353
792.138	-35510.3	-12639.1	11.96	-0.01	1.73363	0.0882353
792.155	-35510.4	-12639	11.96	-0.01	1.72702	0.0882353
792.172	-35510.5	-12638.8	11.96	-0.01	1.72342	0.0882353
792.189	-35510.7	-12638.7	11.96	-0.01	1.72333	0.0882353
792.206	-35510.8	-12638.5	11.96	-0.01	1.72667	0.0882353
792.223	-35510.9	-12638.3	11.96	-0.01	1.73	0.0882353
792.24	-35511	-12638.2	11.96	-0.01	1.73006	0.0882424
792.257	-35511.2	-12638.1	11.96	-0.01	1.73366	0.0882081
792.274	-35511.3	-12637.9	11.96	-0.01	1.74043	0.0870439
792.291	-35511.4	-12637.7	11.96	-0.01	1.74743	0.0846014
792.308	-35511.6	-12637.6	11.96	-0.01	1.75425	0.0813686
792.325	-35511.7	-12637.4	11.96	-0.01	1.76492	0.0793326
792.342	-35511.8	-12637.3	11.96	-0.01	1.77882	0.0783675
792.359	-35511.9	-12637.1	11.96	-0.01	1.78809	0.0784484
792.376	-35512.1	-12636.9	11.96	-0.01	1.794	0.078427
792.393	-35512.2	-12636.8	11.96	-0.01	1.79806	0.0784328
792.41	-35512.3	-12636.6	11.96	-0.01	1.80449	0.078431
792.427	-35512.5	-12636.4	11.96	-0.01	1.80717	0.0784315
792.444	-35512.6	-12636.3	11.96	-0.01	1.80911	0.0784316
792.461	-35512.7	-12636.2	11.9599	-0.01	1.81019	0.0784313
792.478	-35512.8	-12636	11.9598	-0.01	1.81021	0.0784313
792.495	-35513	-12635.8	11.9603	-0.01	1.8099	0.0784314
792.512	-35513.1	-12635.6	11.9617	-0.01	1.80982	0.0784314
792.529	-35513.2	-12635.5	11.9645	-0.01	1.81016	0.0784314
792.546	-35513.3	-12635.3	11.9683	-0.01	1.80915	0.0784314
792.563	-35513.5	-12635.2	11.9703	-0.01	1.80408	0.0784314
792.58	-35513.6	-12635	11.9699	-0.00999999	1.79732	0.0784314
792.597	-35513.7	-12634.9	11.97	-0.01	1.7886	0.0784313
792.614	-35513.8	-12634.7	11.97	-0.00999984	1.78002	0.0784315
792.631	-35513.9	-12634.5	11.97	-0.00999966	1.77561	0.0784317
792.648	-35514.1	-12634.3	11.97	-0.0100008	1.76972	0.0784306
792.665	-35514.2	-12634.2	11.97	-0.0100014	1.76095	0.0784301
792.682	-35514.3	-12634	11.97	-0.00999691	1.75215	0.0784343
792.699	-35514.4	-12633.9	11.97	-0.00999532	1.74378	0.0784359
792.716	-35514.5	-12633.7	11.97	-0.0100128	1.73403	0.0784191
792.733	-35514.7	-12633.5	11.97	-0.0100159	1.72346	0.078416
792.75	-35514.8	-12633.4	11.97	-0.00994703	1.71435	0.0784823
792.767	-35514.9	-12633.2	11.97	-0.00993906	1.70632	0.07849
792.784	-35515	-12633	11.97	-0.0101969	1.69731	0.0782015
792.801	-35515.1	-12632.9	11.97	-0.0101971	1.6867	0.0775763
792.818	-35515.2	-12632.7	11.97	-0.00904523	1.67493	0.0766955
792.835	-35515.4	-12632.5	11.97	-0.00711404	1.6628	0.0755037
792.852	-35515.5	-12632.4	11.97	-0.0053863	1.65116	0.0739139
792.869	-35515.6	-12632.2	11.97	-0.00376695	1.63953	0.0722439
792.886	-35515.7	-12632	11.9701	-0.00177216	1.62683	0.0709442
792.903	-35515.8	-12631.9	11.97	-0.00014666	1.61266	0.069903
792.92	-35515.9	-12631.7	11.9698	6.5733e-05	1.59689	0.0687878
792.937	-35516.1	-12631.5	11.9699	-5.53043e-05	1.57896	0.0676609
792.954	-35516.2	-12631.3	11.9712	0.0011023	1.55834	0.0666727
792.971	-35516.3	-12631.2	11.9731	0.00309774	1.53601	0.065526
792.988	-35516.4	-12631	11.9748	0.00493125	1.51335	0.0638932
793.005	-35516.5	-12630.9	11.9766	0.00656974	1.49127	0.0621805
793.022	-35516.6	-12630.7	11.9785	0.00826583	1.47029	0.0610337
793.039	-35516.7	-12630.5	11.98	0.01	1.45	0.0610022
793.056	-35516.9	-12630.3	11.9803	0.0116907	1.42984	0.0626166
793.073	-35517	-12630.2	11.98	0.0133333	1.41	0.0664488
793.09	-35517.1	-12630	11.9799	0.0149735	1.39077	0.0729847
793.107	-35517.2	-12629.9	11.98	0.0167812	1.37227	0.0823266
793.124	-35517.3	-12629.7	11.98	0.0187395	1.35461	0.0943524
793.141	-35517.4	-12629.5	11.98	0.0201	1.33814	0.108509
793.158	-35517.5	-12629.3	11.9801	0.020331	1.32294	0.124285
793.175	-35517.6	-12629.1	11.98	0.0199453	1.30827	0.141537
793.192	-35517.7	-12629	11.9797	0.0196507	1.29389	0.160175
793.209	-35517.8	-12628.8	11.9802	0.0201868	1.28133	0.180064
793.226	-35518	-12628.6	11.9818	0.0218332	1.27187	0.2006
793.243	-35518.1	-12628.5	11.9838	0.0237621	1.2654	0.220079
793.26	-35518.2	-12628.3	11.9854	0.0254112	1.26153	0.237399
793.277	-35518.3	-12628.1	11.9871	0.0270819	1.25974	0.253002
793.294	-35518.4	-12628	11.989	0.0288904	1.2595	0.266769
793.311	-35518.5	-12627.8	11.9902	0.030378	1.26033	0.277088
793.328	-35518.6	-12627.6	11.9903	0.0317712	1.26192	0.283207
793.345	-35518.7	-12627.4	11.9898	0.0345803	1.26423	0.286149
793.362	-35518.8	-12627.2	11.9897	0.0394534	1.26739	0.286561
793.379	-35518.9	-12627.1	11.9904	0.0455877	1.27164	0.284285
793.396	-35519	-12626.9	11.9922	0.0523937	1.27683	0.279786
793.413	-35519.1	-12626.7	11.9941	0.0597485	1.28216	0.274519
793.43	-35519.2	-12626.6	11.9957	0.0668765	1.28728	0.269433
793.447	-35519.4	-12626.4	11.9976	0.0721837	1.29246	0.264736
793.464	-35519.5	-12626.2	11.9995	0.0753997	1.29755	0.260813
793.481	-35519.6	-12626	12.0001	0.0777094	1.30194	0.258247
793.498	-35519.7	-12625.9	11.9999	0.0794968	1.30536	0.25672
793.515	-35519.8	-12625.7	12.0006	0.0802374	1.30793	0.254949
793.532	-35519.9	-12625.5	12.0025	0.0801063	1.30962	0.252109
793.549	-35520	-12625.3	12.0044	0.0799321	1.31023	0.247811
793.566	-35520.1	-12625.1	12.006	0.0799716	1.31009	0.241179
793.583	-35520.2	-12625	12.0076	0.0800176	1.30994	0.231033
793.6	-35520.3	-12624.8	12.0094	0.0800064	1.30998	0.217648
793.617	-35520.4	-12624.6	12.0111	0.0799952	1.31002	0.20244
793.634	-35520.5	-12624.4	12.0128	0.0799986	1.31	0.18657
793.651	-35520.6	-12624.3	12.0145	0.0800014	1.30999	0.170988
793.668	-35520.7	-12624.1	12.0162	0.0800004	1.31	0.156473
793.685	-35520.8	-12623.9	12.0179	0.0799997	1.31	0.143673
793.702	-35520.9	-12623.7	12.0196	0.0799999	1.31	0.13293
793.719	-35521	-12623.6	12.0213	0.0800001	1.30999	0.124351
793.736	-35521.1	-12623.4	12.023	0.08	1.30999	0.117601
793.753	-35521.2	-12623.2	12.0247	0.08	1.31006	0.112064
793.77	-35521.3	-12623	12.0264	0.08	1.31003	0.106689
793.787	-35521.4	-12622.8	12.0281	0.08	1.30979	0.100256
793.804	-35521.5	-12622.7	12.0298	0.08	1.30992	0.0916251
793.821	-35521.6	-12622.5	12.0315	0.0800001	1.31114	0.0799856
793.838	-35521.7	-12622.3	12.0332	0.08	1.3132	0.0662055
793.855	-35521.8	-12622.1	12.0349	0.0799996	1.31574	0.0516039
793.872	-35521.9	-12621.9	12.0366	0.0799999	1.31969	0.0368144
793.889	-35522	-12621.8	12.0383	0.0800013	1.32596	0.0224272
793.906	-35522.1	-12621.6	12.04	0.08	1.33333	0.00980392
793.923	-35522.2	-12621.4	12.0417	0.079995	1.34035	0.00014763
793.94	-35522.3	-12621.2	12.0434	0.080001	1.34706	-0.00689069
793.957	-35522.4	-12621	12.0451	0.0800197	1.35375	-0.0119601
793.974	-35522.5	-12620.9	12.0468	0.0799963	1.36039	-0.0154142
793.991	-35522.6	-12620.7	12.0485	0.0799282	1.367	-0.0175384
794.008	-35522.7	-12620.5	12.0502	0.0800287	1.37424	-0.018596
794.025	-35522.8	-12620.3	12.0519	0.0802718	1.38257	-0.018825
794.042	-35522.9	-12620.1	12.0536	0.0798311	1.39163	-0.0184045
794.059	-35523	-12619.9	12.0553	0.0782592	1.40126	-0.017467
794.076	-35523	-12619.8	12.057	0.0763462	1.412	-0.016059
794.093	-35523.1	-12619.6	12.0587	0.0746704	1.424	-0.0143342
794.11	-35523.2	-12619.4	12.0604	0.0728768	1.43614	-0.0127297
794.127	-35523.3	-12619.2	12.0622	0.0709458	1.44793	-0.0115358
794.144	-35523.4	-12619	12.0638	0.069802	1.46052	-0.0106619
794.161	-35523.5	-12618.8	12.0654	0.0697883	1.4741	-0.0100466
794.178	-35523.6	-12618.7	12.0673	0.0700519	1.48693	-0.00975612
794.195	-35523.7	-12618.5	12.0692	0.0700517	1.49863	-0.00975607
794.212	-35523.8	-12618.3	12.0701	0.0699843	1.51146	-0.00981885
794.229	-35523.9	-12618.1	12.0699	0.0699873	1.52562	-0.00981688
794.246	-35524	-12617.9	12.0704	0.0700047	1.53807	-0.00979744
794.263	-35524.1	-12617.7	12.0721	0.0700034	1.54791	-0.00979568
794.28	-35524.1	-12617.6	12.0741	0.0699988	1.55723	-0.00981306
794.297	-35524.2	-12617.4	12.0758	0.0699992	1.56621	-0.00982254
794.314	-35524.3	-12617.2	12.0775	0.0700004	1.57248	-0.00976928
794.331	-35524.4	-12617	12.0792	0.0700002	1.57567	-0.00974041
794.348	-35524.5	-12616.8	12.0809	0.0699999	1.57772	-0.00997026
794.365	-35524.6	-12616.6	12.0825	0.0699999	1.57943	-0.0105343
794.382	-35524.7	-12616.5	12.0842	0.07	1.5804	-0.0113595
794.399	-35524.7	-12616.3	12.086	0.07	1.58035	-0.0124859
794.416	-35524.8	-12616.1	12.0877	0.07	1.57918	-0.0140394
794.433	-35524.9	-12615.9	12.0894	0.07	1.57732	-0.0157803
794.45	-35525	-12615.7	12.0911	0.07	1.57558	-0.0172075
794.467	-35525.1	-12615.5	12.0928	0.07	1.57397	-0.018224
794.484	-35525.2	-12615.3	12.0944	0.07	1.57205	-0.0189976
794.501	-35525.2	-12615.2	12.0961	0.07	1.57031	-0.0195207
794.518	-35525.3	-12615	12.0981	0.07	1.56975	-0.0196859
794.535	-35525.4	-12614.8	12.0998	0.07	1.56997	-0.0196254
794.552	-35525.5	-12614.6	12.1001	0.07	1.56991	-0.0195861
794.569	-35525.6	-12614.4	12.0999	0.07	1.5699	-0.0196032
794.586	-35525.7	-12614.2	12.101	0.07	1.5708	-0.0196134
794.603	-35525.7	-12614	12.103	0.07	1.57286	-0.0196088
794.62	-35525.8	-12613.8	12.1049	0.07	1.57593	-0.0196064
794.637	-35525.9	-12613.6	12.1065	0.07	1.57956	-0.0196077
794.654	-35526	-12613.4	12.1081	0.07	1.58318	-0.0196083
794.671	-35526.1	-12613.2	12.1098	0.07	1.58634	-0.0196079
794.688	-35526.2	-12613.1	12.1115	0.07	1.58869	-0.0196077
794.705	-35526.2	-12612.9	12.1132	0.07	1.58996	-0.0196078
794.722	-35526.3	-12612.7	12.115	0.07	1.59013	-0.0196079
794.739	-35526.4	-12612.5	12.1167	0.07	1.59	-0.0196078
794.756	-35526.5	-12612.3	12.1183	0.07	1.59025	-0.0196078
794.773	-35526.6	-12612.1	12.12	0.07	1.59	-0.0196078
794.79	-35526.6	-12611.9	12.1217	0.07	1.58843	-0.0196078
794.807	-35526.7	-12611.7	12.1234	0.07	1.58658	-0.0196078
794.824	-35526.8	-12611.5	12.1251	0.0699999	1.58525	-0.019608
794.841	-35526.8	-12611.3	12.1269	0.07	1.58295	-0.0196078
794.858	-35526.9	-12611.1	12.1289	0.0700004	1.57842	-0.0196074
794.875	-35527	-12610.9	12.1301	0.0699998	1.57263	-0.019608
794.892	-35527.1	-12610.8	12.1299	0.0699985	1.56629	-0.0196096
794.909	-35527.1	-12610.6	12.1301	0.0700009	1.55846	-0.0196068
794.926	-35527.2	-12610.4	12.1318	0.0700057	1.54851	-0.0196012
794.943	-35527.3	-12610.2	12.1338	0.0699953	1.53731	-0.0196134
794.96	-35527.4	-12610	12.1355	0.0699779	1.52567	-0.0196338
794.977	-35527.4	-12609.8	12.137	0.0700178	1.51389	-0.0195869
794.994	-35527.5	-12609.6	12.1388	0.070079	1.50199	-0.0195147
795.011	-35527.6	-12609.4	12.1405	0.0699156	1.48963	-0.0197149
795.028	-35527.7	-12609.2	12.1422	0.0697089	1.47722	-0.0205965
795.045	-35527.7	-12609	12.1439	0.0704235	1.46653	-0.0227077
795.062	-35527.8	-12608.8	12.1456	0.0731902	1.45815	-0.0266545
795.079	-35527.9	-12608.6	12.1473	0.0792578	1.45075	-0.0330999
795.096	-35527.9	-12608.5	12.1491	0.0891928	1.44372	-0.0423524
795.113	-35528	-12608.3	12.1506	0.102527	1.43766	-0.054186
795.13	-35528.1	-12608.1	12.1522	0.118127	1.43258	-0.0681793
795.147	-35528.1	-12607.9	12.1547	0.134186	1.42765	-0.0837302
795.164	-35528.2	-12607.7	12.1581	0.150586	1.42259	-0.100563
795.181	-35528.3	-12607.5	12.1616	0.169026	1.41778	-0.118764
795.198	-35528.3	-12607.3	12.165	0.189795	1.41279	-0.138402
795.215	-35528.4	-12607.1	12.1686	0.211603	1.40639	-0.159457
795.232	-35528.5	-12606.9	12.1721	0.233929	1.39925	-0.180973
795.249	-35528.6	-12606.7	12.175	0.256915	1.39364	-0.201201
795.266	-35528.6	-12606.5	12.1781	0.278774	1.38898	-0.219522
795.283	-35528.7	-12606.3	12.1835	0.296347	1.38262	-0.23618
795.3	-35528.7	-12606.1	12.1907	0.309406	1.3754	-0.250589
795.317	-35528.8	-12605.9	12.1979	0.319936	1.37066	-0.261594
795.334	-35528.9	-12605.7	12.2047	0.328164	1.3677	-0.269393
795.351	-35529	-12605.5	12.2116	0.33325	1.36339	-0.275062
795.368	-35529	-12605.3	12.2182	0.336026	1.35807	-0.279074
795.385	-35529.1	-12605.1	12.2239	0.338156	1.35392	-0.281576
795.402	-35529.1	-12604.9	12.2288	0.339775	1.35076	-0.282988
795.419	-35529.2	-12604.7	12.234	0.340253	1.34729	-0.283843
795.436	-35529.3	-12604.5	12.2391	0.340036	1.34385	-0.284283
795.453	-35529.3	-12604.3	12.2439	0.339977	1.34145	-0.284309
795.47	-35529.4	-12604.1	12.249	0.340016	1.34014	-0.284284
795.487	-35529.5	-12603.9	12.2554	0.33983	1.33962	-0.284566
795.504	-35529.5	-12603.7	12.2625	0.33993	1.3399	-0.284415
795.521	-35529.6	-12603.5	12.2694	0.340734	1.34115	-0.282648
795.538	-35529.6	-12603.3	12.2763	0.340142	1.34319	-0.278151
795.555	-35529.7	-12603.1	12.2832	0.335668	1.34591	-0.269756
795.572	-35529.8	-12602.9	12.2897	0.327268	1.34973	-0.255921
795.589	-35529.8	-12602.7	12.295	0.315464	1.3549	-0.235426
795.606	-35529.9	-12602.6	12.3	0.3	1.36	-0.20915
795.623	-35529.9	-12602.3	12.3054	0.28116	1.36368	-0.178863
795.64	-35530	-12602.1	12.3102	0.262297	1.36687	-0.147411
795.657	-35530.1	-12601.9	12.3138	0.246384	1.37047	-0.117433
795.674	-35530.1	-12601.8	12.3169	0.232547	1.37347	-0.0899701
795.691	-35530.2	-12601.6	12.3203	0.219716	1.37512	-0.0657858
795.708	-35530.2	-12601.3	12.3237	0.208873	1.37696	-0.0458347
795.725	-35530.3	-12601.1	12.3269	0.201013	1.38023	-0.0305561
795.742	-35530.3	-12600.9	12.3308	0.195961	1.38397	-0.0188222
795.759	-35530.4	-12600.7	12.3359	0.192786	1.38734	-0.00927683
795.776	-35530.4	-12600.6	12.3407	0.189241	1.39058	-0.000674667
795.793	-35530.5	-12600.3	12.3442	0.183339	1.39399	0.00829574
795.81	-35530.6	-12600.1	12.3475	0.174181	1.39749	0.0191351
795.827	-35530.6	-12599.9	12.3511	0.161297	1.40096	0.032403
795.844	-35530.7	-12599.7	12.354	0.144785	1.4043	0.0467044
795.861	-35530.7	-12599.5	12.3557	0.126033	1.40757	0.0609299
795.878	-35530.8	-12599.3	12.3571	0.108516	1.41107	0.0748653
795.895	-35530.8	-12599.1	12.3588	0.0943366	1.41469	0.0880976
795.912	-35530.9	-12598.9	12.3606	0.0828887	1.41752	0.0997353
795.929	-35530.9	-12598.7	12.3624	0.0738985	1.41925	0.109771
795.946	-35531	-12598.5	12.364	0.067949	1.42051	0.11956
795.963	-35531	-12598.3	12.3656	0.0646727	1.42203	0.130247
795.98	-35531.1	-12598.1	12.3675	0.0624455	1.4245	0.142559
795.997	-35531.1	-12597.9	12.3694	0.0606034	1.42798	0.156589
796.014	-35531.2	-12597.7	12.3701	0.0597658	1.43178	0.171665
796.031	-35531.3	-12597.5	12.3699	0.0598726	1.43527	0.186933
796.048	-35531.3	-12597.2	12.3706	0.0600679	1.43797	0.201412
796.065	-35531.4	-12597	12.3724	0.0600341	1.4396	0.214473
796.082	-35531.4	-12596.8	12.3743	0.0599824	1.44017	0.225823
796.099	-35531.4	-12596.7	12.3759	0.0599921	1.44006	0.235262
796.116	-35531.5	-12596.5	12.3779	0.0600049	1.44	0.242667
796.133	-35531.6	-12596.2	12.3797	0.0600018	1.44005	0.248033
796.15	-35531.6	-12596	12.3801	0.0599987	1.4398	0.251466
796.167	-35531.6	-12595.9	12.3799	0.0599996	1.43976	0.253382
796.184	-35531.7	-12595.7	12.3808	0.0600001	1.44092	0.254385
796.201	-35531.7	-12595.4	12.3827	0.0599998	1.44284	0.254842
796.218	-35531.8	-12595.2	12.3846	0.060001	1.44425	0.254956
796.235	-35531.8	-12595	12.3862	0.0600008	1.44598	0.254915
796.252	-35531.9	-12594.8	12.3882	0.0599957	1.44985	0.254883
796.269	-35531.9	-12594.6	12.3898	0.0599968	1.45533	0.254896
796.286	-35532	-12594.4	12.39	0.0600161	1.46106	0.254921
796.303	-35532	-12594.2	12.3899	0.0600093	1.46835	0.254911
796.32	-35532	-12594	12.3911	0.0599364	1.47926	0.254842
796.337	-35532.1	-12593.8	12.3931	0.0599755	1.4919	0.254879
796.354	-35532.1	-12593.5	12.3948	0.0602547	1.50346	0.255233
796.371	-35532.2	-12593.3	12.3964	0.0600929	1.51516	0.255897
796.388	-35532.2	-12593.1	12.3985	0.0587497	1.52892	0.256815
796.405	-35532.3	-12593	12.4	0.0567803	1.54261	0.258081
796.422	-35532.3	-12592.7	12.4	0.055007	1.55354	0.259751
796.439	-35532.3	-12592.5	12.4	0.0533333	1.56333	0.261438
796.456	-35532.4	-12592.3	12.4015	0.0515387	1.57392	0.262727
796.473	-35532.4	-12592.1	12.4033	0.05	1.58333	0.263617
796.49	-35532.5	-12592	12.4042	0.0491249	1.58932	0.264202
796.507	-35532.5	-12591.8	12.4042	0.0488472	1.59223	0.264547
796.524	-35532.5	-12591.6	12.4039	0.0489824	1.59308	0.264712
796.541	-35532.6	-12591.3	12.4039	0.0493456	1.5929	0.264755
796.558	-35532.6	-12591.1	12.4048	0.0497524	1.59271	0.264732
796.575	-35532.6	-12590.9	12.407	0.050018	1.59351	0.264704
796.592	-35532.7	-12590.7	12.4106	0.0500468	1.59553	0.264705
796.609	-35532.7	-12590.5	12.4138	0.0499932	1.59671	0.264704
796.626	-35532.8	-12590.2	12.4155	0.0499882	1.5955	0.26469
796.643	-35532.8	-12590	12.4171	0.0500024	1.59252	0.26472
796.66	-35532.8	-12589.8	12.419	0.0500032	1.58891	0.264773
796.677	-35532.9	-12589.7	12.4201	0.0499994	1.58618	0.264651
796.694	-35532.9	-12589.4	12.4199	0.0499992	1.5847	0.264463
796.711	-35532.9	-12589.2	12.4203	0.0500002	1.58248	0.264981
796.728	-35533	-12589	12.422	0.0500002	1.57883	0.266893
796.745	-35533	-12588.8	12.424	0.0499999	1.5758	0.270602
796.762	-35533	-12588.6	12.4256	0.0499999	1.57423	0.276637
796.779	-35533.1	-12588.4	12.4274	0.05	1.57272	0.285739
796.796	-35533.1	-12588.2	12.4293	0.05	1.57084	0.297923
796.813	-35533.1	-12587.9	12.4301	0.05	1.56968	0.312103
796.83	-35533.2	-12587.7	12.4299	0.05	1.56971	0.326899
796.847	-35533.2	-12587.5	12.4305	0.05	1.57036	0.340702
796.864	-35533.2	-12587.3	12.4323	0.05	1.57184	0.352717
796.881	-35533.2	-12587.1	12.4342	0.05	1.5752	0.363039
796.898	-35533.3	-12586.9	12.4358	0.05	1.58048	0.371513
796.915	-35533.3	-12586.7	12.4377	0.05	1.58666	0.377707
796.932	-35533.3	-12586.5	12.4396	0.05	1.59352	0.381981
796.949	-35533.4	-12586.3	12.4401	0.05	1.60154	0.385392
796.966	-35533.4	-12586.1	12.4399	0.05	1.61006	0.388104
796.983	-35533.4	-12585.9	12.4407	0.05	1.61757	0.389601
797	-35533.4	-12585.7	12.4426	0.05	1.62424	0.38999
797.017	-35533.5	-12585.4	12.4445	0.05	1.63138	0.389849
797.034	-35533.5	-12585.2	12.4461	0.05	1.63831	0.389217
797.051	-35533.5	-12585	12.4481	0.05	1.64312	0.387823
797.068	-35533.5	-12584.8	12.4497	0.05	1.64599	0.386081
797.085	-35533.5	-12584.6	12.4501	0.05	1.64818	0.384726
797.102	-35533.6	-12584.4	12.4499	0.05	1.64978	0.383695
797.119	-35533.6	-12584.2	12.451	0.05	1.65027	0.382468
797.136	-35533.6	-12583.9	12.453	0.05	1.65005	0.380601
797.153	-35533.6	-12583.8	12.4547	0.05	1.64986	0.377625
797.17	-35533.7	-12583.6	12.4563	0.05	1.64995	0.372632
797.187	-35533.7	-12583.4	12.4583	0.05	1.65026	0.364637
797.204	-35533.7	-12583.1	12.4599	0.05	1.6501	0.353387
797.221	-35533.7	-12582.9	12.46	0.05	1.64873	0.339148
797.238	-35533.7	-12582.7	12.46	0.05	1.64678	0.323376
797.255	-35533.8	-12582.5	12.4612	0.05	1.64509	0.30761
797.272	-35533.8	-12582.3	12.4632	0.05	1.64344	0.291793
797.289	-35533.8	-12582.1	12.4649	0.05	1.64149	0.27555
797.306	-35533.8	-12581.9	12.4667	0.05	1.64	0.259259
797.323	-35533.8	-12581.6	12.4687	0.05	1.63973	0.243239
797.34	-35533.9	-12581.4	12.47	0.05	1.64001	0.226658
797.357	-35533.9	-12581.2	12.47	0.05	1.64007	0.208848
797.374	-35533.9	-12581	12.47	0.05	1.64	0.190662
797.391	-35533.9	-12580.8	12.4715	0.0499999	1.63998	0.173194
797.408	-35533.9	-12580.6	12.4736	0.05	1.64	0.157274
797.425	-35533.9	-12580.4	12.4752	0.0500004	1.64001	0.143735
797.442	-35533.9	-12580.1	12.477	0.0499998	1.64	0.133572
797.459	-35534	-12580	12.479	0.0499986	1.63998	0.12722
797.476	-35534	-12579.8	12.4801	0.0500008	1.64001	0.123723
797.493	-35534	-12579.6	12.4799	0.0500051	1.64007	0.122149
797.51	-35534	-12579.3	12.4802	0.0499957	1.63994	0.12212
797.527	-35534	-12579.1	12.4819	0.0499809	1.63975	0.123182
797.544	-35534	-12578.9	12.4839	0.0500205	1.64028	0.124586
797.561	-35534	-12578.7	12.4855	0.0500743	1.64188	0.125766
797.578	-35534	-12578.5	12.4873	0.0499229	1.64395	0.126533
797.595	-35534	-12578.3	12.4892	0.0497356	1.64584	0.126381
797.612	-35534	-12578	12.4901	0.0503898	1.64693	0.124206
797.629	-35534.1	-12577.8	12.4899	0.0532202	1.64699	0.119414
797.646	-35534.1	-12577.6	12.4904	0.0600947	1.64632	0.112245
797.663	-35534.1	-12577.4	12.4922	0.071566	1.64482	0.102713
797.68	-35534.1	-12577.2	12.494	0.0864756	1.64197	0.0904919
797.697	-35534.1	-12577	12.4954	0.103663	1.63828	0.0762777
797.714	-35534.1	-12576.8	12.4982	0.122064	1.63567	0.0620537
797.731	-35534.1	-12576.5	12.5019	0.139607	1.6342	0.0491017
797.748	-35534.1	-12576.3	12.5044	0.153269	1.63193	0.0378522
797.765	-35534.1	-12576.2	12.5058	0.16286	1.62843	0.0286245
797.782	-35534.1	-12575.9	12.5082	0.170773	1.62477	0.0216539
797.799	-35534.1	-12575.7	12.5118	0.177681	1.62137	0.0167753
797.816	-35534.1	-12575.5	12.5153	0.182643	1.61804	0.0134666
797.833	-35534.1	-12575.3	12.5186	0.185794	1.6146	0.0113776
797.85	-35534.1	-12575.1	12.5231	0.188103	1.61096	0.0102945
797.867	-35534.1	-12574.9	12.5283	0.189695	1.60761	0.0098747
797.884	-35534.1	-12574.7	12.5325	0.190177	1.60536	0.00971231
797.901	-35534.1	-12574.4	12.5357	0.190015	1.60382	0.00973764
797.918	-35534.1	-12574.2	12.539	0.190142	1.60197	0.0100914
797.935	-35534.1	-12574	12.5425	0.190146	1.60025	0.0107223
797.952	-35534.1	-12573.8	12.5459	0.189004	1.59975	0.0114482
797.969	-35534.1	-12573.6	12.5492	0.187105	1.59998	0.0119427
797.986	-35534.1	-12573.4	12.5526	0.185607	1.59984	0.0117119
798.003	-35534.1	-12573.2	12.556	0.186199	1.59987	0.0094522
798.02	-35534.1	-12572.9	12.5596	0.190585	1.6012	0.0035393
798.037	-35534.1	-12572.7	12.563	0.19881	1.60313	-0.00711052
798.054	-35534.1	-12572.5	12.566	0.210285	1.60458	-0.0232461
798.071	-35534.1	-12572.3	12.5695	0.22477	1.60636	-0.0450045
798.088	-35534.1	-12572.1	12.5742	0.241813	1.60961	-0.0720628
798.105	-35534.1	-12571.9	12.5797	0.259045	1.61316	-0.102708
798.122	-35534.1	-12571.6	12.585	0.273966	1.61542	-0.134569
798.139	-35534.1	-12571.4	12.59	0.286667	1.61667	-0.164488
798.156	-35534.1	-12571.2	12.595	0.297738	1.61739	-0.189735
798.173	-35534.1	-12571	12.6	0.306667	1.61667	-0.21024
798.19	-35534.1	-12570.8	12.6051	0.312901	1.61371	-0.226422
798.207	-35534.1	-12570.6	12.6103	0.316847	1.60977	-0.23802
798.224	-35534.1	-12570.4	12.6156	0.319096	1.60621	-0.245001
798.241	-35534.1	-12570.1	12.6206	0.320059	1.60296	-0.248679
798.258	-35534	-12569.9	12.6253	0.32016	1.59971	-0.250355
798.275	-35534	-12569.8	12.6307	0.319985	1.59624	-0.250491
798.292	-35534	-12569.5	12.6374	0.31996	1.59197	-0.249507
798.309	-35534	-12569.3	12.6446	0.320006	1.58521	-0.248128
798.326	-35534	-12569.1	12.6514	0.32001	1.57525	-0.246926
798.343	-35534	-12568.8	12.6583	0.319998	1.56404	-0.245994
798.36	-35534	-12568.7	12.6652	0.319997	1.55276	-0.245359
798.377	-35534	-12568.5	12.6713	0.320001	1.54018	-0.245059
798.394	-35534	-12568.2	12.6765	0.320001	1.52611	-0.245049
798.411	-35534	-12568	12.6815	0.32	1.51312	-0.24511
798.428	-35533.9	-12567.8	12.6867	0.32	1.50262	-0.24511
798.445	-35533.9	-12567.6	12.6918	0.32	1.49355	-0.245094
798.462	-35533.9	-12567.4	12.6968	0.32	1.48511	-0.245095
798.479	-35533.9	-12567.2	12.7018	0.32	1.47735	-0.245099
798.496	-35533.9	-12566.9	12.7069	0.32	1.47037	-0.245098
798.513	-35533.9	-12566.7	12.7122	0.32	1.46426	-0.245098
798.53	-35533.8	-12566.5	12.7174	0.32	1.45906	-0.2451
798.547	-35533.8	-12566.3	12.7222	0.320001	1.45474	-0.245095
798.564	-35533.8	-12566.1	12.7271	0.320001	1.45136	-0.245092
798.581	-35533.8	-12565.9	12.733	0.319998	1.44904	-0.24511
798.598	-35533.8	-12565.6	12.74	0.319996	1.44743	-0.24512
798.615	-35533.8	-12565.4	12.747	0.320009	1.44568	-0.245047
798.632	-35533.8	-12565.2	12.7538	0.320013	1.44387	-0.24502
798.649	-35533.7	-12565	12.7608	0.319964	1.44293	-0.245313
798.666	-35533.7	-12564.8	12.7675	0.31995	1.44306	-0.245396
798.683	-35533.7	-12564.6	12.7732	0.320134	1.44391	-0.244147
798.7	-35533.7	-12564.3	12.7782	0.320167	1.4457	-0.241123
798.717	-35533.7	-12564.1	12.7833	0.319451	1.44892	-0.236419
798.734	-35533.6	-12563.9	12.7885	0.319449	1.45252	-0.229944
798.751	-35533.6	-12563.7	12.7933	0.322835	1.45461	-0.221603
798.768	-35533.6	-12563.5	12.7983	0.330376	1.45603	-0.212675
798.785	-35533.6	-12563.3	12.8045	0.341694	1.45891	-0.205148
798.802	-35533.6	-12563	12.8116	0.356199	1.4626	-0.200109
798.819	-35533.5	-12562.8	12.8187	0.373065	1.46504	-0.198054
798.836	-35533.5	-12562.6	12.8255	0.390405	1.46643	-0.198916
798.853	-35533.5	-12562.4	12.8321	0.405938	1.46793	-0.202201
798.87	-35533.5	-12562.2	12.8388	0.418243	1.46968	-0.206314
798.887	-35533.4	-12562	12.8457	0.426606	1.47145	-0.209256
798.904	-35533.4	-12561.7	12.8525	0.432653	1.47314	-0.209388
798.921	-35533.4	-12561.5	12.8591	0.438466	1.47479	-0.205478
798.938	-35533.4	-12561.3	12.8662	0.443136	1.47655	-0.197728
798.955	-35533.3	-12561.1	12.8746	0.445311	1.4785	-0.1869
798.972	-35533.3	-12560.9	12.8829	0.446569	1.47995	-0.174003
798.989	-35533.3	-12560.7	12.8897	0.448662	1.48025	-0.160201
799.006	-35533.3	-12560.4	12.8967	0.45	1.48	-0.147059
799.023	-35533.2	-12560.2	12.9053	0.448807	1.47993	-0.136096
799.04	-35533.2	-12560	12.9138	0.446545	1.48	-0.128171
799.057	-35533.2	-12559.8	12.9204	0.444849	1.48002	-0.123994
799.074	-35533.1	-12559.6	12.9271	0.443223	1.48	-0.124343
799.091	-35533.1	-12559.4	12.9357	0.441201	1.48	-0.12973
799.108	-35533.1	-12559.1	12.9442	0.439939	1.48	-0.139742
799.125	-35533.1	-12558.9	12.951	0.440073	1.47998	-0.153325
799.142	-35533	-12558.7	12.958	0.439836	1.48001	-0.16818
799.159	-35533	-12558.5	12.9665	0.437456	1.48009	-0.181859
799.176	-35533	-12558.3	12.9746	0.432158	1.47995	-0.192088
799.193	-35532.9	-12558.1	12.9813	0.423218	1.47969	-0.196892
799.21	-35532.9	-12557.8	12.9886	0.409696	1.48027	-0.194962
799.227	-35532.9	-12557.6	12.9974	0.392327	1.48203	-0.186881
799.244	-35532.8	-12557.4	13.0055	0.375276	1.48376	-0.176845
799.261	-35532.8	-12557.1	13.0117	0.361259	1.48482	-0.167592
799.278	-35532.8	-12556.9	13.0168	0.349784	1.48577	-0.158594
799.295	-35532.7	-12556.7	13.0218	0.340041	1.48732	-0.149006
799.312	-35532.7	-12556.5	13.0273	0.331179	1.48964	-0.138492
799.329	-35532.7	-12556.3	13.0332	0.322284	1.4921	-0.12746
799.346	-35532.6	-12556	13.0391	0.312456	1.49403	-0.116363
799.363	-35532.6	-12555.8	13.045	0.301413	1.49524	-0.105249
799.38	-35532.5	-12555.6	13.0506	0.289658	1.49615	-0.0936516
799.397	-35532.5	-12555.4	13.0556	0.277722	1.4972	-0.0810941
799.414	-35532.5	-12555.2	13.0602	0.265654	1.49846	-0.0676786
799.431	-35532.4	-12554.9	13.0646	0.252982	1.4996	-0.0541332
799.448	-35532.4	-12554.7	13.0691	0.239253	1.50029	-0.0411991
799.465	-35532.4	-12554.5	13.0738	0.224986	1.50044	-0.0292554
799.482	-35532.3	-12554.3	13.0783	0.211591	1.50019	-0.0183457
799.499	-35532.3	-12554.1	13.0822	0.200446	1.49966	-0.00851353
799.516	-35532.2	-12553.9	13.0857	0.191859	1.49879	5.03273e-07
799.533	-35532.2	-12553.6	13.0889	0.185281	1.49736	0.00679953
799.55	-35532.2	-12553.4	13.0921	0.180173	1.49512	0.0115279
799.567	-35532.1	-12553.2	13.0955	0.176338	1.492	0.0143995
799.584	-35532.1	-12553	13.099	0.173818	1.48801	0.0160152
799.601	-35532	-12552.8	13.1024	0.172631	1.48316	0.0169338
799.618	-35532	-12552.5	13.1058	0.172534	1.47758	0.0172152
799.635	-35532	-12552.3	13.1092	0.173134	1.47149	0.0166292
799.652	-35531.9	-12552.1	13.1126	0.174061	1.46506	0.0149644
799.669	-35531.9	-12551.9	13.116	0.17517	1.45833	0.0121976
799.686	-35531.8	-12551.7	13.1194	0.176431	1.45128	0.00839778
799.703	-35531.8	-12551.5	13.1228	0.177789	1.44387	0.0036003
799.72	-35531.7	-12551.2	13.1262	0.179044	1.43603	-0.00239749
799.737	-35531.7	-12551	13.1296	0.179932	1.42768	-0.00989799
799.754	-35531.6	-12550.8	13.133	0.180253	1.41872	-0.0190974
799.771	-35531.6	-12550.6	13.1364	0.180178	1.40878	-0.0295843
799.788	-35531.5	-12550.4	13.1398	0.180007	1.39739	-0.0407315
799.805	-35531.5	-12550.1	13.1432	0.179976	1.38422	-0.0519843
799.822	-35531.4	-12549.9	13.1466	0.180025	1.36943	-0.0631338
799.839	-35531.4	-12549.7	13.15	0.18	1.35333	-0.0740741
799.856	-35531.4	-12549.5	13.1534	0.179826	1.33606	-0.0846781
799.873	-35531.3	-12549.3	13.1568	0.179735	1.31699	-0.0947331
799.89	-35531.3	-12549	13.1602	0.180034	1.2953	-0.104005
799.907	-35531.2	-12548.8	13.1636	0.180912	1.27046	-0.112361
799.924	-35531.2	-12548.6	13.167	0.182159	1.24285	-0.12
799.941	-35531.1	-12548.4	13.1704	0.183484	1.21307	-0.127194
799.958	-35531.1	-12548.2	13.1738	0.184678	1.18177	-0.134131
799.975	-35531	-12548	13.1772	0.185778	1.14972	-0.140775
799.992	-35531	-12547.7	13.1806	0.18686	1.11773	-0.147046
800.009	-35530.9	-12547.5	13.184	0.187975	1.08578	-0.152897
800.026	-35530.8	-12547.3	13.1874	0.189118	1.05192	-0.158363
800.043	-35530.8	-12547.1	13.1908	0.190272	1.01391	-0.163487
800.06	-35530.7	-12546.9	13.1942	0.191422	0.971258	-0.168348
800.077	-35530.7	-12546.6	13.1976	0.192554	0.927	-0.173098
800.094	-35530.6	-12546.4	13.201	0.193652	0.884554	-0.177895
800.111	-35530.6	-12546.2	13.2044	0.194734	0.844602	-0.182785
800.128	-35530.5	-12546	13.2078	0.195869	0.803113	-0.187617
800.145	-35530.5	-12545.8	13.2112	0.197129	0.755665	-0.192221
800.162	-35530.4	-12545.6	13.2146	0.19845	0.701821	-0.196497
800.179	-35530.4	-12545.3	13.218	0.19956	0.646998	-0.200443
800.196	-35530.3	-12545.1	13.2214	0.200181	0.596953	-0.204067
800.213	-35530.3	-12544.9	13.2248	0.200273	0.552545	-0.207322
800.23	-35530.2	-12544.7	13.2282	0.200101	0.508473	-0.210095
800.247	-35530.2	-12544.5	13.2316	0.199943	0.459231	-0.212276
