# Supplementary material for: Extraction of driving behavior primitives considering driver expectation and vehicle dynamics
Source: PLoS One. 2025 Dec 31;20(12):e0340123. doi: 10.1371/journal.pone.0340123 (PMC12755792; doi:10.1371/journal.pone.0340123)
Supplement: S2 File — The dataset utilized in this study is organized into two main folders, categorizing driving scenarios into straight driving and turning maneuvers. These folders contain the raw, unprocessed behavioral data. For a detailed description of the variables and format within the.xlsx files, please refer to the accompanying readme.txt file. (ZIP) [file pone.0340123.s002.zip › DataSetForPimitiveExaction-2/turning/g11_w_20.xlsx]

## Sheet: Sheet1
1183.41	-36402.9	-8066.35	15.4544	-0.578782	0.340958	-0.0897839
1183.43	-36402.9	-8066.57	15.4441	-0.580265	0.365089	-0.088597
1183.44	-36403	-8066.85	15.4341	-0.57991	0.393858	-0.0881588
1183.46	-36403.1	-8067.11	15.4242	-0.580096	0.426271	-0.0882556
1183.48	-36403.1	-8067.32	15.4137	-0.579729	0.457841	-0.0882306
1183.5	-36403.2	-8067.61	15.4035	-0.581979	0.478382	-0.0882366
1183.51	-36403.3	-8067.86	15.3936	-0.585446	0.492814	-0.0882348
1183.53	-36403.3	-8068.08	15.3831	-0.589206	0.519285	-0.0882359
1183.55	-36403.4	-8068.37	15.373	-0.590185	0.558048	-0.0882333
1183.56	-36403.5	-8068.63	15.3625	-0.589967	0.596349	-0.0882418
1183.58	-36403.5	-8068.84	15.3523	-0.589986	0.619038	-0.0882096
1183.6	-36403.6	-8069.12	15.3423	-0.590088	0.640549	-0.0883316
1183.61	-36403.7	-8069.38	15.3321	-0.589725	0.668138	-0.08736
1183.63	-36403.7	-8069.6	15.3189	-0.592939	0.696177	-0.0863135
1183.65	-36403.8	-8069.88	15.3084	-0.593145	0.711464	-0.0842712
1183.67	-36403.9	-8070.13	15.2979	-0.596377	0.722213	-0.0820595
1183.68	-36403.9	-8070.35	15.288	-0.596556	0.731732	-0.0779009
1183.7	-36404	-8070.64	15.275	-0.599684	0.750669	-0.0734615
1183.72	-36404.1	-8070.87	15.2614	-0.60007	0.773779	-0.0699855
1183.73	-36404.2	-8071.09	15.2506	-0.600015	0.798654	-0.0686714
1183.75	-36404.2	-8071.39	15.2406	-0.599903	0.818867	-0.0676308
1183.77	-36404.3	-8071.63	15.23	-0.603333	0.84	-0.0653595
1183.78	-36404.4	-8071.85	15.22	-0.606667	0.866667	-0.0620915
1183.8	-36404.4	-8072.14	15.21	-0.61	0.896667	-0.0599129
1183.82	-36404.5	-8072.37	15.1994	-0.609947	0.928521	-0.0587762
1183.84	-36404.6	-8072.6	15.1894	-0.610117	0.958301	-0.0576162
1183.85	-36404.7	-8072.89	15.1794	-0.613541	0.984905	-0.0541939
1183.87	-36404.7	-8073.1	15.1694	-0.616895	1.01149	-0.0486668
1183.89	-36404.8	-8073.34	15.1588	-0.620177	1.03641	-0.0429751
1183.9	-36404.9	-8073.63	15.1488	-0.619956	1.0676	-0.0387861
1183.92	-36404.9	-8073.85	15.1378	-0.620009	1.10689	-0.0353351
1183.94	-36405	-8074.08	15.1243	-0.620025	1.14249	-0.0322283
1183.95	-36405.1	-8074.36	15.1109	-0.619892	1.17116	-0.0301319
1183.97	-36405.2	-8074.58	15.0979	-0.620427	1.19383	-0.0279429
1183.99	-36405.2	-8074.83	15.0877	-0.624158	1.21476	-0.0254565
1184.01	-36405.3	-8075.11	15.0775	-0.627605	1.23481	-0.0220479
1184.02	-36405.4	-8075.32	15.067	-0.630296	1.25671	-0.018627
1184.04	-36405.5	-8075.56	15.0571	-0.629964	1.28029	-0.0153972
1184.06	-36405.5	-8075.84	15.0471	-0.629852	1.30325	-0.0120515
1184.07	-36405.6	-8076.05	15.0355	-0.630899	1.32311	-0.00864427
1184.09	-36405.7	-8076.3	15.022	-0.634518	1.33821	-0.00532874
1184.11	-36405.8	-8076.57	15.0082	-0.638092	1.35143	-0.00237817
1184.12	-36405.8	-8076.78	14.9955	-0.640302	1.3666	-0.000154309
1184.14	-36405.9	-8077.03	14.986	-0.639978	1.38411	0.00180809
1184.16	-36406	-8077.3	14.9756	-0.639793	1.40764	0.00501189
1184.18	-36406.1	-8077.51	14.9652	-0.641305	1.43746	0.00971621
1184.19	-36406.2	-8077.76	14.9553	-0.644894	1.46749	0.0141486
1184.21	-36406.2	-8078.02	14.9452	-0.648541	1.49709	0.0176694
1184.23	-36406.3	-8078.23	14.9331	-0.65036	1.52298	0.0191607
1184.24	-36406.4	-8078.49	14.9196	-0.649651	1.54407	0.0201234
1184.26	-36406.5	-8078.74	14.9061	-0.651531	1.56391	0.0216144
1184.28	-36406.5	-8078.94	14.8941	-0.655193	1.58404	0.0248182
1184.29	-36406.6	-8079.21	14.8842	-0.658925	1.60886	0.0270185
1184.31	-36406.7	-8079.47	14.8738	-0.660174	1.63384	0.0274144
1184.33	-36406.8	-8079.67	14.8634	-0.660031	1.6459	0.0262874
1184.35	-36406.9	-8079.93	14.8539	-0.659696	1.64598	0.0277371
1184.36	-36407	-8080.18	14.841	-0.662148	1.65281	0.0335351
1184.38	-36407	-8080.38	14.8272	-0.665671	1.66592	0.0428838
1184.4	-36407.1	-8080.65	14.8137	-0.669283	1.68004	0.0514474
1184.41	-36407.2	-8080.89	14.8023	-0.670133	1.68822	0.0569781
1184.43	-36407.3	-8081.09	14.7924	-0.669969	1.69956	0.0587009
1184.45	-36407.4	-8081.36	14.7823	-0.669992	1.71779	0.0595744
1184.46	-36407.5	-8081.61	14.7721	-0.670052	1.74487	0.061523
1184.48	-36407.5	-8081.8	14.7591	-0.66979	1.77215	0.065659
1184.5	-36407.6	-8082.07	14.7458	-0.672648	1.7964	0.0699315
1184.52	-36407.7	-8082.31	14.7315	-0.676231	1.8122	0.0756146
1184.53	-36407.8	-8082.5	14.7211	-0.679766	1.81688	0.0801078
1184.55	-36407.9	-8082.78	14.7112	-0.68006	1.81103	0.0845362
1184.57	-36408	-8083.01	14.7007	-0.679992	1.8008	0.0870466
1184.58	-36408.1	-8083.21	14.6875	-0.680002	1.78434	0.0882282
1184.6	-36408.2	-8083.48	14.6742	-0.68	1.76774	0.0872513
1184.62	-36408.3	-8083.7	14.66	-0.68	1.75	0.0849673
1184.63	-36408.3	-8083.91	14.65	-0.68	1.74333	0.0816993
1184.65	-36408.4	-8084.18	14.64	-0.68	1.74	0.0795207
1184.67	-36408.5	-8084.4	14.6293	-0.679893	1.73994	0.0772184
1184.69	-36408.6	-8084.6	14.6159	-0.676454	1.73636	0.0749923
1184.7	-36408.7	-8084.87	14.6025	-0.673114	1.72949	0.0717313
1184.72	-36408.8	-8085.07	14.5893	-0.669913	1.71936	0.0695942
1184.74	-36408.9	-8085.3	14.5788	-0.670043	1.70881	0.0672535
1184.75	-36409	-8085.57	14.5688	-0.669989	1.69876	0.0636413
1184.77	-36409.1	-8085.77	14.5578	-0.670005	1.68269	0.0562617
1184.79	-36409.2	-8085.98	14.5443	-0.669997	1.65511	0.0474333
1184.8	-36409.3	-8086.25	14.5308	-0.670008	1.62318	0.0389057
1184.82	-36409.4	-8086.45	14.5173	-0.669961	1.58663	0.0325643
1184.84	-36409.5	-8086.67	14.5077	-0.670146	1.56424	0.0284889
1184.86	-36409.6	-8086.94	14.4976	-0.669408	1.53723	0.0237804
1184.87	-36409.6	-8087.13	14.4863	-0.665587	1.50512	0.0178946
1184.89	-36409.7	-8087.36	14.4728	-0.662395	1.4606	0.0128097
1184.91	-36409.8	-8087.62	14.459	-0.658945	1.42329	0.00851995
1184.92	-36409.9	-8087.81	14.4461	-0.655524	1.39323	0.00359171
1184.94	-36410	-8088.04	14.4366	-0.651958	1.36039	-0.00196831
1184.96	-36410.1	-8088.3	14.4262	-0.649735	1.3177	-0.00721456
1184.97	-36410.2	-8088.48	14.4158	-0.650093	1.27938	-0.0112757
1184.99	-36410.3	-8088.72	14.4059	-0.649917	1.25344	-0.0142961
1185.01	-36410.4	-8088.98	14.3959	-0.650233	1.22053	-0.0181411
1185.03	-36410.5	-8089.16	14.3839	-0.648686	1.17527	-0.0230185
1185.04	-36410.6	-8089.4	14.3705	-0.645112	1.12525	-0.0297008
1185.06	-36410.7	-8089.64	14.3564	-0.641443	1.07217	-0.0366995
1185.08	-36410.8	-8089.83	14.3443	-0.639708	1.01489	-0.0418814
1185.09	-36410.9	-8090.07	14.3349	-0.640096	0.957468	-0.0442676
1185.11	-36411	-8090.31	14.3243	-0.639913	0.894065	-0.0457873
1185.13	-36411.1	-8090.5	14.3141	-0.640285	0.83493	-0.0480666
1185.14	-36411.2	-8090.74	14.3041	-0.638269	0.793648	-0.0508979
1185.16	-36411.3	-8090.97	14.294	-0.634597	0.764462	-0.0538624
1185.18	-36411.4	-8091.16	14.2815	-0.630893	0.74361	-0.0547638
1185.2	-36411.5	-8091.41	14.2682	-0.629802	0.723676	-0.0531856
1185.21	-36411.6	-8091.64	14.2539	-0.630045	0.704709	-0.0507084
1185.23	-36411.7	-8091.83	14.2427	-0.629986	0.690579	-0.0491745
1185.25	-36411.8	-8092.07	14.2331	-0.630011	0.675446	-0.0490482
1185.26	-36411.9	-8092.31	14.2225	-0.629975	0.655313	-0.0483522
1185.28	-36412	-8092.49	14.2123	-0.630094	0.632075	-0.0457082
1185.3	-36412.1	-8092.74	14.2024	-0.629648	0.609298	-0.0399131
1185.31	-36412.2	-8092.96	14.1921	-0.632852	0.581495	-0.0318938
1185.33	-36412.3	-8093.15	14.1791	-0.63334	0.557326	-0.0249337
1185.35	-36412.4	-8093.41	14.1658	-0.633769	0.533934	-0.0203079
1185.37	-36412.5	-8093.62	14.1515	-0.627609	0.514949	-0.0159119
1185.38	-36412.6	-8093.8	14.1411	-0.62077	0.506706	-0.00870276
1185.4	-36412.7	-8094.06	14.1312	-0.614018	0.512112	0.00258703
1185.42	-36412.8	-8094.27	14.1206	-0.610096	0.525546	0.0206032
1185.43	-36412.9	-8094.47	14.1106	-0.60995	0.548607	0.0412225
1185.45	-36413	-8094.72	14.1006	-0.610106	0.571793	0.0639209
1185.47	-36413.1	-8094.93	14.09	-0.606667	0.6	0.0893246
1185.48	-36413.2	-8095.12	14.08	-0.603333	0.62	0.114379
1185.5	-36413.3	-8095.37	14.07	-0.6	0.636667	0.140523
1185.52	-36413.4	-8095.57	14.0594	-0.599916	0.657792	0.163487
1185.54	-36413.5	-8095.77	14.0494	-0.59645	0.674322	0.179357
1185.55	-36413.6	-8096.02	14.0394	-0.593106	0.690801	0.188992
1185.57	-36413.7	-8096.22	14.0288	-0.589839	0.701085	0.198155
1185.59	-36413.8	-8096.42	14.0188	-0.589979	0.711348	0.205662
1185.6	-36413.9	-8096.68	14.0088	-0.590252	0.725239	0.213339
1185.62	-36414	-8096.87	13.9982	-0.593974	0.748856	0.221588
1185.64	-36414.1	-8097.07	13.9883	-0.597333	0.786974	0.231937
1185.65	-36414.2	-8097.32	13.9781	-0.600206	0.827452	0.247215
1185.67	-36414.3	-8097.51	13.9676	-0.599934	0.862918	0.269368
1185.69	-36414.4	-8097.72	13.9576	-0.600011	0.880518	0.296434
1185.71	-36414.5	-8097.96	13.9477	-0.600022	0.897014	0.326451
1185.72	-36414.6	-8098.15	13.9361	-0.599877	0.910013	0.355226
1185.74	-36414.7	-8098.36	13.9234	-0.600553	0.918989	0.377653
1185.76	-36414.8	-8098.61	13.9136	-0.605063	0.924543	0.398298
1185.77	-36414.9	-8098.79	13.9032	-0.613308	0.927945	0.418825
1185.79	-36415	-8098.99	13.8924	-0.6237	0.930514	0.438185
1185.81	-36415.1	-8099.24	13.8781	-0.632935	0.928939	0.458249
1185.82	-36415.2	-8099.42	13.8655	-0.638304	0.925228	0.47917
1185.84	-36415.3	-8099.64	13.856	-0.641299	0.921937	0.499716
1185.86	-36415.4	-8099.88	13.8456	-0.644751	0.918765	0.520813
1185.88	-36415.5	-8100.05	13.8352	-0.648487	0.913772	0.539826
1185.89	-36415.6	-8100.28	13.8253	-0.650335	0.906856	0.554777
1185.91	-36415.7	-8100.51	13.8152	-0.649691	0.899942	0.572017
1185.93	-36415.8	-8100.68	13.8031	-0.651527	0.8934	0.592948
1185.94	-36416	-8100.91	13.7897	-0.655141	0.88483	0.616149
1185.96	-36416.1	-8101.14	13.7756	-0.658528	0.875628	0.639417
1185.98	-36416.1	-8101.32	13.7638	-0.661987	0.871491	0.65991
1185.99	-36416.3	-8101.54	13.7542	-0.665275	0.866238	0.678865
1186.01	-36416.4	-8101.76	13.744	-0.668721	0.859666	0.701339
1186.03	-36416.5	-8101.94	13.7315	-0.67231	0.848229	0.726462
1186.05	-36416.6	-8102.16	13.7182	-0.674971	0.836281	0.75156
1186.06	-36416.7	-8102.39	13.7039	-0.681697	0.828753	0.775773
1186.08	-36416.8	-8102.56	13.6927	-0.683378	0.82152	0.795041
1186.1	-36416.9	-8102.79	13.683	-0.685784	0.818118	0.809011
1186.11	-36417	-8103.01	13.6727	-0.686554	0.809405	0.820997
1186.13	-36417.1	-8103.18	13.6599	-0.689295	0.799059	0.83045
1186.15	-36417.2	-8103.41	13.6466	-0.690112	0.786989	0.837353
1186.16	-36417.3	-8103.62	13.6323	-0.69017	0.769814	0.843224
1186.18	-36417.4	-8103.8	13.6216	-0.687343	0.752921	0.849374
1186.2	-36417.5	-8104.04	13.6118	-0.683967	0.736155	0.859371
1186.22	-36417.6	-8104.24	13.6014	-0.680262	0.721543	0.873924
1186.23	-36417.7	-8104.42	13.5883	-0.679939	0.708377	0.890258
1186.25	-36417.9	-8104.65	13.575	-0.679987	0.692072	0.905704
1186.27	-36418	-8104.85	13.5607	-0.68006	0.674377	0.91877
1186.28	-36418.1	-8105.03	13.5505	-0.67698	0.65753	0.926687
1186.3	-36418.2	-8105.27	13.5406	-0.670417	0.644162	0.931158
1186.32	-36418.3	-8105.46	13.53	-0.663333	0.63	0.934641
1186.33	-36418.4	-8105.64	13.5167	-0.656667	0.623333	0.937908
1186.35	-36418.5	-8105.88	13.5033	-0.653333	0.62	0.938998
1186.37	-36418.6	-8106.07	13.4893	-0.642624	0.620249	0.935337
1186.38	-36418.7	-8106.25	13.4794	-0.628984	0.627036	0.925156
1186.4	-36418.8	-8106.49	13.4694	-0.608824	0.63396	0.909668
1186.42	-36418.9	-8106.66	13.4594	-0.58866	0.647386	0.890962
1186.44	-36419	-8106.86	13.4487	-0.563815	0.658046	0.870182
1186.45	-36419.2	-8107.09	13.4391	-0.5405	0.671615	0.850572
1186.47	-36419.2	-8107.27	13.4325	-0.513063	0.684909	0.828295
1186.49	-36419.4	-8107.47	13.4255	-0.481217	0.699431	0.802645
1186.5	-36419.5	-8107.7	13.4188	-0.451299	0.716444	0.777927
1186.52	-36419.6	-8107.88	13.4117	-0.425111	0.734104	0.757229
1186.54	-36419.7	-8108.07	13.4051	-0.410035	0.750167	0.743379
1186.56	-36419.8	-8108.31	13.3984	-0.397459	0.762519	0.732961
1186.57	-36419.9	-8108.48	13.3917	-0.387496	0.772393	0.723195
1186.59	-36420	-8108.69	13.3846	-0.377461	0.78321	0.714534
1186.61	-36420.1	-8108.91	13.3781	-0.372363	0.792124	0.708814
1186.62	-36420.2	-8109.08	13.371	-0.368282	0.798894	0.704717
1186.64	-36420.3	-8109.28	13.3654	-0.360443	0.804626	0.699038
1186.66	-36420.5	-8109.51	13.3611	-0.347501	0.808793	0.68842
1186.67	-36420.6	-8109.67	13.3553	-0.324117	0.815081	0.669676
1186.69	-36420.7	-8109.89	13.3507	-0.293077	0.817084	0.643934
1186.71	-36420.8	-8110.1	13.3449	-0.260392	0.815599	0.617678
1186.73	-36420.9	-8110.27	13.342	-0.232297	0.8116	0.59223
1186.74	-36421	-8110.48	13.3384	-0.211454	0.809715	0.572201
1186.76	-36421.1	-8110.7	13.3351	-0.196335	0.810073	0.557907
1186.78	-36421.2	-8110.86	13.3313	-0.184339	0.809963	0.546973
1186.79	-36421.3	-8111.08	13.3297	-0.174982	0.810071	0.536935
1186.81	-36421.4	-8111.29	13.3304	-0.163472	0.809751	0.525148
1186.83	-36421.5	-8111.45	13.3283	-0.147762	0.811463	0.509623
1186.84	-36421.7	-8111.67	13.3247	-0.1281	0.816836	0.491717
1186.86	-36421.8	-8111.88	13.3211	-0.10976	0.825628	0.475494
1186.88	-36421.9	-8112.04	13.3198	-0.0947899	0.836303	0.461664
1186.89	-36422	-8112.26	13.3201	-0.0815741	0.846517	0.450729
1186.91	-36422.1	-8112.47	13.32	-0.0659372	0.85662	0.437171
1186.93	-36422.2	-8112.63	13.32	-0.0434433	0.869323	0.421086
1186.95	-36422.4	-8112.85	13.32	-0.0224904	0.882628	0.403634
1186.96	-36422.5	-8113.05	13.3201	-0.00197398	0.896637	0.388415
1186.98	-36422.6	-8113.21	13.3197	0.0127474	0.904949	0.375352
1187	-36422.7	-8113.44	13.3224	0.0288508	0.911755	0.361734
1187.01	-36422.8	-8113.63	13.3258	0.0482465	0.917896	0.346971
1187.03	-36422.9	-8113.8	13.3296	0.0721255	0.930619	0.329795
1187.05	-36423	-8114.03	13.3299	0.0964365	0.94456	0.314125
1187.07	-36423.1	-8114.22	13.3326	0.113692	0.955159	0.299754
1187.08	-36423.2	-8114.4	13.3363	0.131563	0.962554	0.287677
1187.1	-36423.4	-8114.62	13.3396	0.142274	0.969236	0.279513
1187.12	-36423.5	-8114.8	13.343	0.15227	0.975797	0.275854
1187.13	-36423.6	-8114.98	13.3463	0.159588	0.983045	0.274497
1187.15	-36423.7	-8115.21	13.353	0.16641	0.986366	0.27557
1187.17	-36423.8	-8115.38	13.3564	0.16964	0.993093	0.274617
1187.18	-36423.9	-8115.56	13.3633	0.18	0.993333	0.271242
1187.2	-36424.1	-8115.79	13.3667	0.193333	0.993333	0.261438
1187.22	-36424.2	-8115.96	13.37	0.213333	0.99	0.250545
1187.24	-36424.3	-8116.15	13.3736	0.231002	0.990139	0.236758
1187.25	-36424.4	-8116.37	13.3804	0.247562	0.993535	0.227146
1187.27	-36424.5	-8116.54	13.3871	0.260676	0.996896	0.218505
1187.29	-36424.7	-8116.74	13.3939	0.271192	1.00018	0.211577
1187.3	-36424.8	-8116.96	13.3972	0.281142	0.999949	0.203883
1187.32	-36424.9	-8117.13	13.4042	0.291299	1.00002	0.196266
1187.34	-36425	-8117.32	13.4112	0.301418	0.999922	0.18977
1187.35	-36425.2	-8117.54	13.4178	0.307872	1.0003	0.187072
1187.37	-36425.3	-8117.71	13.4246	0.314137	1.0043	0.186195
1187.39	-36425.4	-8117.9	13.4316	0.317571	1.01233	0.186472
1187.4	-36425.5	-8118.12	13.4382	0.320104	1.02183	0.187602
1187.42	-36425.6	-8118.29	13.4448	0.32057	1.02828	0.188841
1187.44	-36425.7	-8118.48	13.4529	0.324222	1.03521	0.189211
1187.46	-36425.9	-8118.7	13.4623	0.328484	1.04261	0.186517
1187.47	-36426	-8118.86	13.4687	0.334698	1.05318	0.18272
1187.49	-36426.1	-8119.06	13.4758	0.337768	1.06358	0.178696
1187.51	-36426.3	-8119.28	13.4823	0.341195	1.07349	0.177017
1187.52	-36426.4	-8119.44	13.4892	0.344522	1.08367	0.176684
1187.54	-36426.5	-8119.65	13.4959	0.34829	1.09451	0.178271
1187.56	-36426.6	-8119.86	13.5037	0.350279	1.10265	0.181349
1187.58	-36426.7	-8120.02	13.5147	0.349915	1.11097	0.185992
1187.59	-36426.9	-8120.23	13.5235	0.350094	1.12011	0.190729
1187.61	-36427	-8120.44	13.5298	0.349714	1.12686	0.19373
1187.63	-36427.1	-8120.6	13.5364	0.351423	1.13058	0.193563
1187.64	-36427.2	-8120.81	13.5454	0.355194	1.12957	0.191573
1187.66	-36427.4	-8121	13.5538	0.358381	1.13161	0.1903
1187.68	-36427.5	-8121.17	13.5604	0.3619	1.13498	0.191599
1187.69	-36427.6	-8121.39	13.5671	0.365241	1.14048	0.194993
1187.71	-36427.8	-8121.59	13.5755	0.368887	1.14687	0.197118
1187.73	-36427.9	-8121.75	13.5866	0.370284	1.15637	0.211829
1187.75	-36428	-8121.97	13.5945	0.369592	1.1644	0.233681
1187.76	-36428.1	-8122.15	13.601	0.372244	1.17264	0.258652
1187.78	-36428.3	-8122.35	13.607	0.373626	1.18472	0.26433
1187.8	-36428.4	-8122.55	13.616	0.373267	1.19697	0.255176
1187.81	-36428.5	-8122.71	13.6268	0.373356	1.20161	0.243288
1187.83	-36428.7	-8122.93	13.6347	0.373312	1.19327	0.237492
1187.85	-36428.8	-8123.13	13.6415	0.373405	1.18477	0.236965
1187.86	-36428.9	-8123.28	13.6477	0.373067	1.18069	0.234144
1187.88	-36429.1	-8123.5	13.6571	0.3755	1.17961	0.230861
1187.9	-36429.2	-8123.69	13.6652	0.379207	1.18223	0.227219
1187.92	-36429.3	-8123.85	13.6718	0.382555	1.18812	0.226223
1187.93	-36429.5	-8124.08	13.6781	0.385863	1.19741	0.228872
1187.95	-36429.6	-8124.26	13.688	0.38938	1.20839	0.233404
1187.97	-36429.7	-8124.42	13.6983	0.392761	1.2155	0.237117
1187.98	-36429.9	-8124.65	13.7082	0.396046	1.22254	0.237673
1188	-36430	-8124.83	13.7187	0.399625	1.22352	0.235677
1188.02	-36430.1	-8125	13.729	0.402806	1.22077	0.231522
1188.03	-36430.3	-8125.22	13.7359	0.409086	1.21115	0.226181
1188.05	-36430.4	-8125.4	13.7429	0.416351	1.2037	0.220341
1188.07	-36430.5	-8125.57	13.7495	0.419832	1.19705	0.216868
1188.09	-36430.7	-8125.8	13.7594	0.423144	1.19045	0.21672
1188.1	-36430.8	-8125.97	13.77	0.426667	1.18333	0.217865
1188.12	-36430.9	-8126.14	13.78	0.433333	1.18333	0.217865
1188.14	-36431.1	-8126.37	13.7906	0.44039	1.18691	0.214307
1188.15	-36431.2	-8126.54	13.8006	0.447097	1.19007	0.208824
1188.17	-36431.3	-8126.71	13.8106	0.453573	1.19001	0.203375
1188.19	-36431.5	-8126.93	13.8205	0.457007	1.18988	0.197975
1188.2	-36431.6	-8127.11	13.8274	0.463886	1.18628	0.193276
1188.22	-36431.7	-8127.28	13.8344	0.467308	1.18271	0.187928
1188.24	-36431.9	-8127.45	13.8445	0.473874	1.17588	0.183401
1188.26	-36432	-8127.68	13.8556	0.477671	1.16834	0.176359
1188.27	-36432.2	-8127.85	13.8687	0.484165	1.15857	0.169782
1188.29	-36432.3	-8128.08	13.8784	0.487335	1.15217	0.163759
1188.31	-36432.5	-8128.24	13.8892	0.49016	1.14502	0.162193
1188.32	-36432.6	-8128.42	13.8988	0.490491	1.13851	0.162427
1188.34	-36432.8	-8128.64	13.9099	0.494077	1.13153	0.161924
1188.36	-36432.9	-8128.81	13.9234	0.498514	1.12541	0.159391
1188.37	-36433	-8128.99	13.9328	0.504646	1.12226	0.157503
1188.39	-36433.2	-8129.21	13.9431	0.507616	1.11974	0.156798
1188.41	-36433.3	-8129.36	13.9535	0.511223	1.12001	0.156883
1188.43	-36433.5	-8129.56	13.9637	0.514514	1.12023	0.156856
1188.44	-36433.6	-8129.78	13.9742	0.518298	1.11867	0.156875
1188.46	-36433.7	-8129.93	13.9841	0.520258	1.11639	0.156823
1188.48	-36433.9	-8130.12	13.9941	0.519993	1.11645	0.157011
1188.49	-36434.1	-8130.34	14.0044	0.519778	1.11806	0.156147
1188.51	-36434.2	-8130.5	14.0147	0.521357	1.12038	0.15308
1188.53	-36434.3	-8130.67	14.0251	0.524738	1.11989	0.146632
1188.54	-36434.5	-8130.88	14.0351	0.530298	1.12011	0.139102
1188.56	-36434.6	-8131.06	14.0468	0.535077	1.11966	0.13256
1188.58	-36434.8	-8131.25	14.0604	0.540128	1.12174	0.127213
1188.6	-36434.9	-8131.46	14.0741	0.545469	1.12441	0.12272
1188.61	-36435.1	-8131.63	14.0883	0.548741	1.13419	0.119334
1188.63	-36435.2	-8131.81	14.099	0.550783	1.14535	0.118201
1188.65	-36435.4	-8132.01	14.1069	0.550311	1.14904	0.11775
1188.66	-36435.5	-8132.19	14.117	0.549668	1.1525	0.117429
1188.68	-36435.7	-8132.36	14.1296	0.549814	1.15618	0.116833
1188.7	-36435.8	-8132.54	14.1418	0.55072	1.15603	0.115663
1188.71	-36436	-8132.74	14.1532	0.552566	1.15175	0.1139
1188.73	-36436.1	-8132.94	14.1653	0.555582	1.1453	0.111653
1188.75	-36436.3	-8133.14	14.1773	0.559183	1.13826	0.108691
1188.77	-36436.4	-8133.35	14.1881	0.562474	1.13194	0.104737
1188.78	-36436.6	-8133.54	14.1982	0.565947	1.12727	0.100791
1188.8	-36436.7	-8133.7	14.209	0.570326	1.12476	0.0979193
1188.82	-36436.9	-8133.86	14.2206	0.573252	1.12358	0.0933172
1188.83	-36437	-8134.05	14.2322	0.572475	1.12296	0.0832596
1188.85	-36437.2	-8134.25	14.2444	0.577398	1.12795	0.0698696
1188.87	-36437.3	-8134.45	14.2577	0.599639	1.14435	0.0574044
1188.88	-36437.5	-8134.64	14.2711	0.626504	1.16394	0.0449233
1188.9	-36437.6	-8134.81	14.2832	0.638787	1.17472	0.0303864
1188.92	-36437.8	-8134.98	14.2952	0.642652	1.17943	0.0192148
1188.94	-36437.9	-8135.17	14.3088	0.650931	1.18469	0.0181498
1188.95	-36438.1	-8135.38	14.3226	0.653724	1.18382	0.023597
1188.97	-36438.3	-8135.58	14.3347	0.638653	1.16942	0.029546
1188.99	-36438.4	-8135.77	14.3467	0.62	1.15333	0.0359477
1189	-36438.6	-8135.93	14.36	0.614471	1.14859	0.0436666
1189.02	-36438.7	-8136.1	14.3733	0.616667	1.15	0.0501089
1189.04	-36438.9	-8136.3	14.3852	0.617665	1.15003	0.0528247
1189.05	-36439.1	-8136.5	14.3974	0.616563	1.15007	0.0533976
1189.07	-36439.2	-8136.67	14.4113	0.614573	1.15218	0.0538852
1189.09	-36439.3	-8136.83	14.4248	0.613269	1.15327	0.0545499
1189.11	-36439.5	-8137.02	14.4363	0.613409	1.15126	0.0552214
1189.12	-36439.7	-8137.22	14.4482	0.613224	1.15006	0.0555678
1189.14	-36439.9	-8137.43	14.462	0.611492	1.15282	0.0552833
1189.16	-36440	-8137.61	14.4756	0.609792	1.15751	0.0542153
1189.17	-36440.2	-8137.78	14.4875	0.609484	1.16234	0.0522546
1189.19	-36440.3	-8137.95	14.4997	0.610247	1.1682	0.0493306
1189.21	-36440.5	-8138.14	14.5132	0.611715	1.1752	0.0453256
1189.22	-36440.7	-8138.34	14.5263	0.613925	1.18119	0.0400165
1189.24	-36440.8	-8138.54	14.5381	0.617051	1.18488	0.0334331
1189.26	-36441	-8138.72	14.5505	0.621438	1.18734	0.0261413
1189.28	-36441.1	-8138.89	14.5643	0.626762	1.18925	0.0187438
1189.29	-36441.3	-8139.06	14.5782	0.631522	1.19019	0.0117905
1189.31	-36441.5	-8139.25	14.5914	0.634947	1.19016	0.00565489
1189.33	-36441.6	-8139.45	14.6047	0.6375	1.18996	0.000458944
1189.34	-36441.8	-8139.65	14.6184	0.639366	1.18998	-0.00364129
1189.36	-36442	-8139.83	14.6325	0.640198	1.18999	-0.00642117
1189.38	-36442.1	-8140	14.6465	0.64013	1.18995	-0.00806497
1189.39	-36442.3	-8140.17	14.659	0.639944	1.19011	-0.00926566
1189.41	-36442.5	-8140.36	14.6704	0.639969	1.19023	-0.0103692
1189.43	-36442.6	-8140.56	14.6827	0.640008	1.18951	-0.0113229
1189.45	-36442.8	-8140.76	14.6966	0.639994	1.18773	-0.0123746
1189.46	-36443	-8140.94	14.7108	0.640028	1.18533	-0.0140883
1189.48	-36443.1	-8141.11	14.7245	0.640047	1.18194	-0.0164264
1189.5	-36443.3	-8141.29	14.7378	0.639868	1.17654	-0.0188286
1189.51	-36443.5	-8141.48	14.751	0.639815	1.16959	-0.0215021
1189.53	-36443.7	-8141.68	14.7649	0.64059	1.16267	-0.0252234
1189.55	-36443.8	-8141.87	14.7788	0.642443	1.1559	-0.0298791
1189.56	-36444	-8142.06	14.791	0.645245	1.14824	-0.034693
1189.58	-36444.2	-8142.25	14.8024	0.6487	1.13973	-0.0395789
1189.6	-36444.4	-8142.42	14.8151	0.652396	1.13108	-0.0448587
1189.62	-36444.5	-8142.59	14.8292	0.655806	1.12252	-0.0499276
1189.63	-36444.7	-8142.77	14.8431	0.658358	1.11394	-0.053665
1189.65	-36444.9	-8142.97	14.8568	0.659819	1.10535	-0.056155
1189.67	-36445.1	-8143.18	14.8705	0.660211	1.09679	-0.0581167
1189.68	-36445.2	-8143.37	14.8843	0.660035	1.0882	-0.0596877
1189.7	-36445.4	-8143.53	14.8978	0.659941	1.07952	-0.0607891
1189.72	-36445.5	-8143.69	14.911	0.659991	1.07133	-0.0618573
1189.73	-36445.7	-8143.88	14.9242	0.660016	1.06427	-0.0634225
1189.75	-36445.9	-8144.08	14.9383	0.660002	1.05751	-0.0651724
1189.77	-36446.1	-8144.25	14.9537	0.659992	1.05008	-0.0665366
1189.79	-36446.2	-8144.41	14.9691	0.659999	1.04363	-0.0674911
1189.8	-36446.4	-8144.59	14.9829	0.660018	1.03992	-0.0681784
1189.82	-36446.6	-8144.79	14.9959	0.660003	1.03689	-0.0686105
1189.84	-36446.8	-8144.99	15.0094	0.659937	1.03208	-0.0687637
1189.85	-36447	-8145.18	15.0233	0.66	1.02667	-0.0686275
1189.87	-36447.1	-8145.35	15.0372	0.66024	1.02252	-0.0681989
1189.89	-36447.3	-8145.51	15.0508	0.659952	1.01988	-0.0674888
1189.9	-36447.5	-8145.69	15.0641	0.658559	1.01884	-0.0665112
1189.92	-36447.7	-8145.89	15.0775	0.656544	1.02016	-0.0652803
1189.94	-36447.9	-8146.09	15.0912	0.654578	1.0244	-0.063949
1189.96	-36448.1	-8146.27	15.1049	0.653223	1.03084	-0.063135
1189.97	-36448.2	-8146.44	15.1184	0.65287	1.03818	-0.063352
1189.99	-36448.4	-8146.61	15.1326	0.653516	1.04419	-0.0645446
1190.01	-36448.6	-8146.79	15.1477	0.655015	1.04704	-0.0665388
1190.02	-36448.8	-8146.99	15.1625	0.657049	1.04625	-0.0691139
1190.04	-36449	-8147.19	15.1763	0.659079	1.04188	-0.071975
1190.06	-36449.1	-8147.37	15.1899	0.660095	1.03482	-0.0746685
1190.07	-36449.3	-8147.53	15.2037	0.659929	1.02623	-0.0769499
1190.09	-36449.5	-8147.7	15.2173	0.660249	1.01749	-0.0790442
1190.11	-36449.7	-8147.89	15.2306	0.661893	1.00925	-0.0811804
1190.12	-36449.9	-8148.09	15.244	0.663895	1.00077	-0.0834965
1190.14	-36450.1	-8148.28	15.2577	0.665611	0.991976	-0.0861766
1190.16	-36450.2	-8148.46	15.2716	0.667257	0.984033	-0.0894939
1190.18	-36450.4	-8148.62	15.2853	0.668981	0.977247	-0.0934332
1190.19	-36450.6	-8148.79	15.2989	0.670703	0.970482	-0.0975532
1190.21	-36450.8	-8148.98	15.3121	0.672373	0.963599	-0.101809
1190.23	-36451	-8149.18	15.3256	0.674	0.957823	-0.106689
1190.24	-36451.2	-8149.37	15.3393	0.675682	0.952943	-0.112315
1190.26	-36451.4	-8149.55	15.3532	0.67761	0.946857	-0.118315
1190.28	-36451.5	-8149.72	15.367	0.679437	0.938294	-0.124485
1190.3	-36451.7	-8149.89	15.3803	0.680283	0.927035	-0.130838
1190.31	-36451.9	-8150.08	15.3934	0.680155	0.913521	-0.137381
1190.33	-36452.1	-8150.27	15.4078	0.679889	0.898803	-0.14412
1190.35	-36452.3	-8150.46	15.4235	0.679907	0.88486	-0.151388
1190.36	-36452.5	-8150.64	15.4392	0.680187	0.87438	-0.159796
1190.38	-36452.6	-8150.81	15.4546	0.680215	0.868066	-0.169504
1190.4	-36452.8	-8150.98	15.4699	0.67919	0.864984	-0.180373
1190.41	-36453	-8151.17	15.4849	0.677341	0.863691	-0.193092
1190.43	-36453.2	-8151.37	15.4991	0.675543	0.862382	-0.208807
1190.45	-36453.4	-8151.56	15.5127	0.67387	0.858641	-0.227309
1190.47	-36453.6	-8151.73	15.5264	0.671935	0.849943	-0.247532
1190.48	-36453.8	-8151.9	15.5401	0.670248	0.836816	-0.269188
1190.5	-36454	-8152.08	15.5536	0.6697	0.821386	-0.292378
1190.52	-36454.2	-8152.26	15.5668	0.669936	0.804281	-0.316651
1190.53	-36454.4	-8152.46	15.5804	0.670077	0.785338	-0.341448
1190.55	-36454.6	-8152.66	15.5942	0.670013	0.76405	-0.367657
1190.57	-36454.8	-8152.83	15.6082	0.66998	0.739886	-0.396678
1190.58	-36454.9	-8152.99	15.6218	0.669998	0.713257	-0.42855
1190.6	-36455.1	-8153.17	15.6348	0.670005	0.685056	-0.463132
1190.62	-36455.3	-8153.36	15.6483	0.67	0.656624	-0.502537
1190.63	-36455.5	-8153.56	15.6635	0.67	0.629423	-0.549049
1190.65	-36455.7	-8153.75	15.6791	0.67	0.604687	-0.601371
1190.67	-36455.9	-8153.92	15.6933	0.669996	0.583125	-0.656975
1190.69	-36456.1	-8154.08	15.7067	0.67	0.563333	-0.713508
1190.7	-36456.3	-8154.26	15.72	0.670019	0.543161	-0.769225
1190.72	-36456.5	-8154.45	15.7333	0.67	0.52	-0.824619
