# Supplementary material for: Extraction of driving behavior primitives considering driver expectation and vehicle dynamics
Source: PLoS One. 2025 Dec 31;20(12):e0340123. doi: 10.1371/journal.pone.0340123 (PMC12755792; doi:10.1371/journal.pone.0340123)
Supplement: S2 File — The dataset utilized in this study is organized into two main folders, categorizing driving scenarios into straight driving and turning maneuvers. These folders contain the raw, unprocessed behavioral data. For a detailed description of the variables and format within the.xlsx files, please refer to the accompanying readme.txt file. (ZIP) [file pone.0340123.s002.zip › DataSetForPimitiveExaction-2/turning/g11_w_21.xlsx]

## Sheet: Sheet1
1228.36	-36882	-8489.52	15.1085	1.58087	-0.227663	-1.7719
1228.38	-36882.2	-8489.67	15.1345	1.57988	-0.23608	-1.77242
1228.39	-36882.4	-8489.82	15.1621	1.58007	-0.24649	-1.7724
1228.41	-36882.7	-8489.95	15.1896	1.57969	-0.256866	-1.77234
1228.43	-36882.8	-8490.07	15.2161	1.57799	-0.266587	-1.77243
1228.44	-36883	-8490.2	15.2428	1.57599	-0.277363	-1.77217
1228.46	-36883.3	-8490.35	15.2702	1.57429	-0.289566	-1.77153
1228.48	-36883.5	-8490.5	15.2982	1.57265	-0.30138	-1.77117
1228.49	-36883.8	-8490.65	15.326	1.57093	-0.312973	-1.77124
1228.51	-36884	-8490.78	15.3519	1.56916	-0.327186	-1.77114
1228.53	-36884.2	-8490.9	15.3765	1.56746	-0.345449	-1.7706
1228.55	-36884.4	-8491.03	15.4026	1.56603	-0.367443	-1.76969
1228.56	-36884.6	-8491.18	15.4303	1.56445	-0.391774	-1.76855
1228.58	-36884.8	-8491.33	15.4576	1.56167	-0.41605	-1.76733
1228.6	-36885.1	-8491.48	15.4841	1.55812	-0.439302	-1.76622
1228.61	-36885.3	-8491.61	15.5112	1.55545	-0.461921	-1.76542
1228.63	-36885.5	-8491.73	15.5389	1.55391	-0.48421	-1.76489
1228.65	-36885.7	-8491.88	15.5654	1.55238	-0.506355	-1.76442
1228.66	-36885.9	-8492.03	15.591	1.5506	-0.528671	-1.76386
1228.68	-36886.2	-8492.19	15.6167	1.54897	-0.551598	-1.76309
1228.7	-36886.4	-8492.34	15.6426	1.54727	-0.575832	-1.76191
1228.72	-36886.6	-8492.47	15.6674	1.54487	-0.602044	-1.76004
1228.73	-36886.8	-8492.6	15.6923	1.54132	-0.628963	-1.75775
1228.75	-36887	-8492.74	15.7192	1.53638	-0.654378	-1.75554
1228.77	-36887.3	-8492.89	15.747	1.5311	-0.677965	-1.7533
1228.78	-36887.5	-8493.05	15.7733	1.52701	-0.700502	-1.75065
1228.8	-36887.8	-8493.21	15.7988	1.52387	-0.722724	-1.74777
1228.82	-36888	-8493.34	15.8251	1.52069	-0.745334	-1.74508
1228.83	-36888.2	-8493.47	15.852	1.51728	-0.768999	-1.74235
1228.85	-36888.4	-8493.61	15.8782	1.5138	-0.794201	-1.73918
1228.87	-36888.7	-8493.77	15.9037	1.51039	-0.820265	-1.7357
1228.88	-36888.9	-8493.93	15.9287	1.50714	-0.846336	-1.73229
1228.9	-36889.1	-8494.08	15.9537	1.50376	-0.873353	-1.72911
1228.92	-36889.3	-8494.22	15.9792	1.50002	-0.902388	-1.72623
1228.94	-36889.5	-8494.35	16.0051	1.49681	-0.931663	-1.72347
1228.95	-36889.8	-8494.51	16.031	1.49498	-0.959176	-1.72066
1228.97	-36890	-8494.67	16.0567	1.49333	-0.986667	-1.71786
1228.99	-36890.3	-8494.83	16.0819	1.49047	-1.01578	-1.71506
1229	-36890.5	-8494.98	16.1067	1.48667	-1.04333	-1.71133
1229.02	-36890.7	-8495.12	16.1309	1.48229	-1.0664	-1.70584
1229.04	-36890.9	-8495.26	16.1547	1.47624	-1.08797	-1.69891
1229.06	-36891.1	-8495.42	16.1786	1.46785	-1.11086	-1.69097
1229.07	-36891.4	-8495.59	16.2029	1.45902	-1.13233	-1.68187
1229.09	-36891.6	-8495.75	16.2277	1.45106	-1.14988	-1.67144
1229.11	-36891.9	-8495.9	16.253	1.44216	-1.16507	-1.65979
1229.12	-36892.1	-8496.04	16.2786	1.43077	-1.17936	-1.6467
1229.14	-36892.3	-8496.19	16.3046	1.41759	-1.19209	-1.63096
1229.16	-36892.5	-8496.35	16.3308	1.40224	-1.20276	-1.61097
1229.17	-36892.8	-8496.52	16.3556	1.38087	-1.21214	-1.58462
1229.19	-36893	-8496.69	16.3783	1.35045	-1.22089	-1.55021
1229.21	-36893.2	-8496.84	16.3994	1.31065	-1.22896	-1.50706
1229.23	-36893.4	-8496.98	16.4195	1.26029	-1.23602	-1.45375
1229.24	-36893.7	-8497.13	16.439	1.1962	-1.24135	-1.38751
1229.26	-36893.9	-8497.29	16.458	1.11642	-1.24488	-1.3068
1229.28	-36894.1	-8497.47	16.4764	1.0215	-1.2476	-1.21255
1229.29	-36894.4	-8497.65	16.4938	0.913894	-1.24964	-1.10671
1229.31	-36894.6	-8497.8	16.5095	0.798476	-1.24967	-0.992388
1229.33	-36894.8	-8497.94	16.5231	0.676404	-1.24556	-0.871105
1229.34	-36895	-8498.08	16.5344	0.544137	-1.23438	-0.742435
1229.36	-36895.3	-8498.26	16.5432	0.405219	-1.21556	-0.610411
1229.38	-36895.5	-8498.43	16.5491	0.272309	-1.19147	-0.484681
1229.39	-36895.8	-8498.6	16.5523	0.153303	-1.16205	-0.370926
1229.41	-36896	-8498.76	16.554	0.0503314	-1.12463	-0.270185
1229.43	-36896.2	-8498.91	16.5541	-0.034169	-1.08229	-0.184493
1229.45	-36896.4	-8499.07	16.5518	-0.0973221	-1.04398	-0.117024
1229.46	-36896.7	-8499.24	16.548	-0.140324	-1.00903	-0.0673586
1229.48	-36896.9	-8499.41	16.5455	-0.168215	-0.968144	-0.0316889
1229.5	-36897.1	-8499.58	16.5441	-0.186854	-0.920335	-0.00621294
1229.51	-36897.4	-8499.74	16.5416	-0.202334	-0.871173	0.0126817
1229.53	-36897.6	-8499.88	16.5379	-0.216032	-0.821529	0.0272547
1229.55	-36897.8	-8500.05	16.5346	-0.225775	-0.768534	0.0386309
1229.57	-36898	-8500.22	16.5312	-0.231908	-0.711067	0.047111
1229.58	-36898.3	-8500.38	16.5265	-0.236393	-0.649723	0.0525134
1229.6	-36898.5	-8500.52	16.5211	-0.239531	-0.589731	0.0552285
1229.62	-36898.7	-8500.68	16.5171	-0.240742	-0.53727	0.0559378
1229.63	-36898.9	-8500.86	16.5141	-0.240279	-0.484215	0.0549383
1229.65	-36899.2	-8501.03	16.5108	-0.238811	-0.417999	0.0523698
1229.67	-36899.4	-8501.21	16.5073	-0.23698	-0.34792	0.0486603
1229.68	-36899.6	-8501.38	16.5041	-0.235315	-0.290923	0.0442927
1229.7	-36899.9	-8501.55	16.5007	-0.233659	-0.242145	0.0391443
1229.72	-36900.1	-8501.7	16.4961	-0.231704	-0.190165	0.0329222
1229.74	-36900.3	-8501.85	16.4907	-0.230114	-0.141518	0.0259076
1229.75	-36900.5	-8502.01	16.4851	-0.229718	-0.107291	0.0185942
1229.77	-36900.8	-8502.19	16.4802	-0.229985	-0.0815106	0.0113145
1229.79	-36901	-8502.37	16.4766	-0.230077	-0.0545315	0.00436608
1229.8	-36901.2	-8502.53	16.4735	-0.230004	-0.0280951	-0.00184556
1229.82	-36901.4	-8502.68	16.4701	-0.229982	-0.00573481	-0.00694937
1229.84	-36901.7	-8502.83	16.4667	-0.23	0.0166667	-0.0108932
1229.85	-36901.9	-8503	16.4635	-0.23	0.0421901	-0.0136999
1229.87	-36902.1	-8503.18	16.4597	-0.230001	0.0606494	-0.0153108
1229.89	-36902.4	-8503.35	16.4547	-0.23002	0.0651153	-0.0157246
1229.9	-36902.6	-8503.51	16.4497	-0.229996	0.0707131	-0.0151992
1229.92	-36902.8	-8503.66	16.4461	-0.229924	0.0895686	-0.0140977
1229.94	-36903	-8503.81	16.4429	-0.23003	0.108252	-0.0129535
1229.96	-36903.3	-8503.98	16.4395	-0.230288	0.116815	-0.0122136
1229.97	-36903.5	-8504.16	16.4361	-0.229821	0.130209	-0.01198
1229.99	-36903.8	-8504.34	16.4329	-0.228172	0.157123	-0.0123256
1230.01	-36904	-8504.5	16.4289	-0.226244	0.180985	-0.013396
1230.02	-36904.2	-8504.64	16.4238	-0.224628	0.193078	-0.0150709
1230.04	-36904.4	-8504.79	16.419	-0.222884	0.207968	-0.0166721
1230.06	-36904.6	-8504.95	16.4155	-0.220955	0.233878	-0.0178124
1230.08	-36904.9	-8505.13	16.4124	-0.2198	0.260594	-0.0188278
1230.09	-36905.1	-8505.31	16.4091	-0.219786	0.283823	-0.0199346
1230.11	-36905.3	-8505.46	16.4057	-0.220053	0.31324	-0.0209957
1230.13	-36905.5	-8505.6	16.4022	-0.220053	0.353771	-0.0220384
1230.14	-36905.7	-8505.76	16.3988	-0.219984	0.39983	-0.0234268
1230.16	-36906	-8505.93	16.3954	-0.219986	0.447619	-0.0251722
1230.18	-36906.2	-8506.11	16.3919	-0.220007	0.497514	-0.0267259
1230.19	-36906.5	-8506.28	16.3885	-0.220009	0.550393	-0.027826
1230.21	-36906.7	-8506.43	16.3854	-0.21999	0.607242	-0.028626
1230.23	-36906.9	-8506.57	16.3822	-0.21998	0.665058	-0.0292071
1230.25	-36907.1	-8506.73	16.3777	-0.220038	0.716179	-0.0295257
1230.26	-36907.3	-8506.9	16.3723	-0.220069	0.7627	-0.0295314
1230.28	-36907.6	-8507.07	16.3679	-0.219841	0.81707	-0.0291831
1230.3	-36907.8	-8507.24	16.3648	-0.219735	0.881594	-0.028601
1230.31	-36908	-8507.39	16.3616	-0.220662	0.948909	-0.0280411
1230.33	-36908.2	-8507.53	16.358	-0.222531	1.01575	-0.0275037
1230.35	-36908.5	-8507.69	16.3548	-0.224358	1.08291	-0.0267812
1230.36	-36908.7	-8507.86	16.3515	-0.226014	1.14997	-0.0261864
1230.38	-36908.9	-8508.02	16.3468	-0.227997	1.21547	-0.026377
1230.4	-36909.1	-8508.16	16.3414	-0.229729	1.2786	-0.0270692
1230.42	-36909.4	-8508.31	16.3373	-0.230087	1.33951	-0.0274075
1230.43	-36909.6	-8508.47	16.3342	-0.229884	1.40305	-0.0272986
1230.45	-36909.9	-8508.64	16.331	-0.230873	1.47566	-0.027045
1230.47	-36910.1	-8508.8	16.3275	-0.232863	1.55253	-0.0264089
1230.48	-36910.4	-8508.97	16.3243	-0.234675	1.62329	-0.024949
1230.5	-36910.6	-8509.13	16.3207	-0.23634	1.68619	-0.0231553
1230.52	-36910.8	-8509.27	16.3159	-0.23832	1.74391	-0.0218418
1230.53	-36911	-8509.4	16.3108	-0.239866	1.79999	-0.0208727
1230.55	-36911.2	-8509.56	16.3069	-0.240029	1.8577	-0.019788
1230.57	-36911.5	-8509.72	16.3037	-0.239935	1.91646	-0.0186443
1230.59	-36911.7	-8509.87	16.3003	-0.241198	1.9742	-0.0176278
1230.6	-36911.9	-8510	16.2969	-0.24322	2.03011	-0.0164267
1230.62	-36912.1	-8510.15	16.2937	-0.244909	2.08368	-0.0147381
1230.64	-36912.4	-8510.31	16.2902	-0.246556	2.13385	-0.0131446
1230.65	-36912.6	-8510.47	16.2855	-0.248576	2.17988	-0.0123051
1230.67	-36912.9	-8510.63	16.28	-0.25	2.22333	-0.0119826
1230.69	-36913.1	-8510.77	16.2745	-0.25001	2.26573	-0.0118152
1230.7	-36913.3	-8510.91	16.2698	-0.250038	2.30557	-0.0120103
1230.72	-36913.6	-8511.06	16.2663	-0.251444	2.34152	-0.0126707
1230.74	-36913.8	-8511.21	16.2631	-0.253446	2.3753	-0.0130723
1230.76	-36914.1	-8511.36	16.2597	-0.255164	2.40797	-0.0126434
1230.77	-36914.3	-8511.52	16.2563	-0.256887	2.43631	-0.0119035
1230.79	-36914.6	-8511.67	16.2532	-0.258798	2.45791	-0.0113572
1230.81	-36914.8	-8511.82	16.2495	-0.260088	2.47526	-0.010821
1230.82	-36915	-8511.94	16.2446	-0.260229	2.49101	-0.0101683
1230.84	-36915.2	-8512.08	16.239	-0.259966	2.50592	-0.00977238
1230.86	-36915.5	-8512.23	16.2336	-0.259942	2.52011	-0.00980532
1230.87	-36915.7	-8512.37	16.229	-0.260012	2.53281	-0.00975227
1230.89	-36915.9	-8512.5	16.2256	-0.260016	2.54353	-0.00925347
1230.91	-36916.2	-8512.63	16.2224	-0.259995	2.55246	-0.00846421
1230.93	-36916.4	-8512.77	16.219	-0.25999	2.55961	-0.00746125
1230.94	-36916.7	-8512.91	16.2157	-0.260007	2.56451	-0.00608148
1230.96	-36916.9	-8513.07	16.2125	-0.260021	2.56673	-0.00436288
1230.98	-36917.1	-8513.21	16.2084	-0.259973	2.56612	-0.00272879
1230.99	-36917.4	-8513.33	16.2032	-0.259927	2.56287	-0.00152498
1231.01	-36917.6	-8513.45	16.1977	-0.260118	2.55764	-0.00092202
1231.03	-36917.8	-8513.59	16.1926	-0.260282	2.5499	-0.000909389
1231.04	-36918.1	-8513.73	16.1884	-0.259527	2.53756	-0.00126742
1231.06	-36918.4	-8513.88	16.1851	-0.257733	2.51912	-0.00182861
1231.08	-36918.6	-8514.01	16.1817	-0.255784	2.494	-0.00250398
1231.1	-36918.8	-8514.12	16.1782	-0.25409	2.46286	-0.00310147
1231.11	-36919	-8514.25	16.1751	-0.252481	2.42758	-0.00333076
1231.13	-36919.3	-8514.38	16.1719	-0.250821	2.38915	-0.00327283
1231.15	-36919.5	-8514.53	16.1674	-0.249043	2.34764	-0.00335337
1231.16	-36919.8	-8514.67	16.162	-0.247296	2.30285	-0.00392048
1231.18	-36920	-8514.79	16.1576	-0.245873	2.25423	-0.00520885
1231.2	-36920.3	-8514.9	16.1544	-0.244211	2.20052	-0.00698981
1231.21	-36920.5	-8515.02	16.1512	-0.24121	2.14019	-0.00870955
1231.23	-36920.7	-8515.16	16.1478	-0.237661	2.07591	-0.0103067
1231.25	-36921	-8515.3	16.1447	-0.235446	2.01253	-0.0120291
1231.27	-36921.3	-8515.43	16.1412	-0.233964	1.9454	-0.0137276
1231.28	-36921.5	-8515.55	16.1365	-0.231157	1.86544	-0.0150302
1231.3	-36921.7	-8515.66	16.1312	-0.227461	1.7837	-0.016081
1231.32	-36921.9	-8515.78	16.1268	-0.22457	1.72009	-0.0172885
1231.33	-36922.2	-8515.91	16.1235	-0.2225	1.67081	-0.0187468
1231.35	-36922.4	-8516.04	16.1205	-0.220428	1.62024	-0.0203922
1231.37	-36922.7	-8516.16	16.1174	-0.217637	1.55512	-0.0221629
1231.38	-36922.9	-8516.28	16.1139	-0.214181	1.47888	-0.0240165
1231.4	-36923.2	-8516.41	16.1104	-0.210441	1.40194	-0.0259184
1231.42	-36923.4	-8516.53	16.107	-0.206764	1.33284	-0.0278322
1231.44	-36923.7	-8516.66	16.1036	-0.20331	1.26901	-0.0297076
1231.45	-36923.9	-8516.78	16.1002	-0.200173	1.204	-0.0314897
1231.47	-36924.2	-8516.91	16.0968	-0.197436	1.13318	-0.0331307
1231.49	-36924.4	-8517.03	16.0934	-0.195146	1.0607	-0.0346176
1231.5	-36924.6	-8517.15	16.09	-0.193333	0.993333	-0.0359477
1231.52	-36924.9	-8517.26	16.0866	-0.191989	0.935897	-0.0371296
1231.54	-36925.1	-8517.38	16.0832	-0.190932	0.885456	-0.0382179
1231.55	-36925.4	-8517.51	16.0798	-0.189939	0.837129	-0.0392785
1231.57	-36925.6	-8517.65	16.0765	-0.188847	0.787502	-0.0403635
1231.59	-36925.9	-8517.79	16.0731	-0.187687	0.73808	-0.0414784
1231.61	-36926.2	-8517.91	16.0696	-0.186534	0.691398	-0.042619
1231.62	-36926.4	-8518.02	16.066	-0.185426	0.648913	-0.0437707
1231.64	-36926.6	-8518.12	16.0625	-0.184309	0.609039	-0.0448895
1231.66	-36926.8	-8518.23	16.0595	-0.183114	0.569664	-0.0459265
1231.67	-36927.1	-8518.35	16.0571	-0.181844	0.529776	-0.0468307
1231.69	-36927.3	-8518.47	16.0549	-0.180683	0.490996	-0.047546
1231.71	-36927.6	-8518.6	16.0528	-0.179841	0.455319	-0.0480159
1231.72	-36927.8	-8518.72	16.0505	-0.179469	0.42377	-0.048207
1231.74	-36928.1	-8518.84	16.0482	-0.179598	0.395408	-0.0481325
1231.76	-36928.3	-8518.96	16.046	-0.180244	0.369065	-0.0478111
1231.78	-36928.6	-8519.08	16.044	-0.181321	0.344369	-0.0472485
1231.79	-36928.8	-8519.2	16.0417	-0.182568	0.322321	-0.0464284
1231.81	-36929	-8519.32	16.039	-0.183709	0.304042	-0.0453325
1231.83	-36929.3	-8519.44	16.0357	-0.184697	0.289829	-0.0439714
1231.84	-36929.5	-8519.56	16.0321	-0.185819	0.278771	-0.0423973
1231.86	-36929.8	-8519.68	16.0286	-0.187381	0.269876	-0.0406629
1231.88	-36930	-8519.8	16.0251	-0.189479	0.262809	-0.0387112
1231.89	-36930.3	-8519.92	16.0218	-0.191944	0.258058	-0.0363468
1231.91	-36930.5	-8520.04	16.0184	-0.194599	0.256138	-0.0333736
1231.93	-36930.8	-8520.16	16.0149	-0.197554	0.256777	-0.0298029
1231.95	-36931	-8520.27	16.0116	-0.20123	0.258855	-0.0258705
1231.96	-36931.2	-8520.39	16.0083	-0.206032	0.261244	-0.0218169
1231.98	-36931.5	-8520.51	16.0051	-0.211767	0.263478	-0.0177533
1232	-36931.7	-8520.63	16.0016	-0.217687	0.265709	-0.0136716
1232.01	-36932	-8520.75	15.9976	-0.223062	0.268093	-0.00957007
1232.03	-36932.2	-8520.87	15.993	-0.227714	0.270525	-0.00562327
1232.05	-36932.5	-8520.99	15.9883	-0.231909	0.272692	-0.00214534
1232.06	-36932.7	-8521.11	15.9837	-0.235899	0.274303	0.000570537
1232.08	-36933	-8521.23	15.9792	-0.23958	0.275426	0.00254127
1232.1	-36933.2	-8521.35	15.9747	-0.242614	0.276375	0.00399459
1232.12	-36933.5	-8521.46	15.97	-0.244695	0.277437	0.0051431
1232.13	-36933.7	-8521.58	15.9653	-0.245907	0.278618	0.00600551
1232.15	-36933.9	-8521.69	15.9609	-0.24656	0.279756	0.00648796
1232.17	-36934.2	-8521.81	15.9573	-0.246935	0.280725	0.00651344
1232.18	-36934.4	-8521.93	15.9541	-0.247043	0.281707	0.00615594
1232.2	-36934.7	-8522.05	15.9507	-0.246765	0.283037	0.00556414
1232.22	-36934.9	-8522.17	15.9466	-0.246007	0.285057	0.00487449
1232.23	-36935.2	-8522.29	15.942	-0.244862	0.288142	0.004136
1232.25	-36935.4	-8522.41	15.9372	-0.2435	0.292685	0.00336099
1232.27	-36935.7	-8522.52	15.9326	-0.242099	0.298993	0.002567
1232.29	-36935.9	-8522.64	15.9281	-0.240868	0.306906	0.0018021
1232.3	-36936.1	-8522.75	15.9236	-0.240032	0.316094	0.00112515
1232.32	-36936.4	-8522.87	15.9189	-0.239743	0.326402	0.000588115
1232.34	-36936.6	-8522.98	15.9143	-0.239824	0.338507	0.000210006
1232.35	-36936.9	-8523.1	15.91	-0.24	0.353333	-2.08167e-18
1232.37	-36937.1	-8523.21	15.9063	-0.240056	0.371482	-5.01866e-05
1232.39	-36937.4	-8523.33	15.9029	-0.240025	0.392266	-1.86784e-05
1232.4	-36937.6	-8523.45	15.8998	-0.24	0.414679	-1.05303e-06
1232.42	-36937.8	-8523.57	15.8967	-0.240037	0.437904	-5.10022e-05
1232.44	-36938.1	-8523.69	15.8933	-0.240063	0.461771	-8.16903e-05
1232.46	-36938.3	-8523.8	15.8895	-0.239982	0.486243	2.30941e-05
1232.47	-36938.6	-8523.92	15.8852	-0.239787	0.511194	0.000326551
1232.49	-36938.8	-8524.03	15.8805	-0.239731	0.53625	0.000742268
1232.51	-36939.1	-8524.14	15.8759	-0.240112	0.560992	0.0011578
1232.52	-36939.3	-8524.25	15.8713	-0.241065	0.585363	0.00151154
1232.54	-36939.6	-8524.37	15.8669	-0.242338	0.610165	0.00186314
1232.56	-36939.8	-8524.49	15.8622	-0.24362	0.636325	0.00228933
1232.57	-36940	-8524.6	15.8575	-0.244747	0.664439	0.00278312
1232.59	-36940.3	-8524.72	15.8529	-0.245836	0.694438	0.00316829
1232.61	-36940.5	-8524.83	15.8489	-0.247041	0.72617	0.00324983
1232.62	-36940.8	-8524.95	15.8456	-0.248354	0.759424	0.00296777
1232.64	-36941	-8525.06	15.8423	-0.249496	0.793882	0.00249465
1232.66	-36941.3	-8525.17	15.8386	-0.250165	0.829219	0.00202406
1232.68	-36941.5	-8525.28	15.8342	-0.250285	0.865192	0.00164711
1232.69	-36941.8	-8525.39	15.8295	-0.250117	0.901677	0.00130412
1232.71	-36942	-8525.51	15.8248	-0.249945	0.938555	0.00092527
1232.73	-36942.2	-8525.62	15.8203	-0.249907	0.975416	0.000509619
1232.74	-36942.5	-8525.73	15.8158	-0.249958	1.01149	0.000143025
1232.76	-36942.7	-8525.84	15.8111	-0.250038	1.04602	-8.53544e-05
1232.78	-36943	-8525.95	15.8064	-0.250091	1.07902	-0.00014546
1232.8	-36943.2	-8526.06	15.8019	-0.25006	1.11139	-7.10439e-05
1232.81	-36943.5	-8526.17	15.7981	-0.249896	1.14402	0.000103273
1232.83	-36943.7	-8526.28	15.7948	-0.24972	1.17705	0.000389242
1232.85	-36944	-8526.39	15.7915	-0.249815	1.20995	0.000841564
1232.86	-36944.2	-8526.49	15.7876	-0.250448	1.2422	0.00151697
1232.88	-36944.5	-8526.6	15.7831	-0.251571	1.27385	0.0024787
1232.9	-36944.7	-8526.71	15.7783	-0.252883	1.30543	0.00379514
1232.91	-36944.9	-8526.82	15.7737	-0.254098	1.33747	0.00552844
1232.93	-36945.2	-8526.93	15.7692	-0.25519	1.37015	0.00766052
1232.95	-36945.4	-8527.04	15.7647	-0.25631	1.40343	0.0101188
1232.97	-36945.7	-8527.15	15.76	-0.257584	1.43723	0.0128323
1232.98	-36945.9	-8527.25	15.7553	-0.258865	1.47074	0.015755
1233	-36946.2	-8527.36	15.7509	-0.259846	1.5028	0.0188557
1233.02	-36946.4	-8527.46	15.7473	-0.260265	1.53242	0.0221014
1233.03	-36946.7	-8527.56	15.7441	-0.260228	1.56038	0.0254415
1233.05	-36946.9	-8527.66	15.7407	-0.26003	1.58829	0.0288169
1233.07	-36947.2	-8527.77	15.7366	-0.259927	1.61743	0.032175
1233.08	-36947.4	-8527.87	15.732	-0.259942	1.64663	0.0355078
1233.1	-36947.7	-8527.98	15.7272	-0.259995	1.67372	0.0388258
1233.12	-36947.9	-8528.08	15.7226	-0.260019	1.69694	0.0421404
1233.13	-36948.1	-8528.18	15.7182	-0.260013	1.71702	0.0454667
1233.15	-36948.4	-8528.27	15.7136	-0.260001	1.73559	0.0488211
1233.17	-36948.6	-8528.38	15.7089	-0.259998	1.75388	0.0522072
1233.19	-36948.9	-8528.48	15.7042	-0.260002	1.77129	0.0555668
1233.2	-36949.1	-8528.58	15.7	-0.26	1.78667	0.0588235
1233.22	-36949.4	-8528.68	15.6965	-0.259987	1.79917	0.061919
1233.24	-36949.6	-8528.77	15.6933	-0.259981	1.8091	0.0648677
1233.25	-36949.9	-8528.87	15.6898	-0.260002	1.81709	0.0677023
1233.27	-36950.1	-8528.96	15.6855	-0.260055	1.82368	0.0704383
1233.29	-36950.4	-8529.06	15.6809	-0.260074	1.82918	0.0730335
1233.31	-36950.6	-8529.16	15.6761	-0.259981	1.83385	0.075434
1233.32	-36950.9	-8529.26	15.6716	-0.259782	1.83787	0.0776407
1233.34	-36951.1	-8529.35	15.6671	-0.259728	1.84119	0.0798104
1233.36	-36951.4	-8529.45	15.6625	-0.260112	1.84372	0.0821266
1233.37	-36951.6	-8529.54	15.6577	-0.261067	1.84561	0.0846789
1233.39	-36951.9	-8529.63	15.6532	-0.262338	1.8477	0.0873321
1233.41	-36952.1	-8529.72	15.6491	-0.26362	1.8509	0.0899191
1233.42	-36952.4	-8529.81	15.6457	-0.264746	1.85545	0.0923947
1233.44	-36952.6	-8529.91	15.6425	-0.265835	1.86034	0.0949599
1233.46	-36952.9	-8530	15.6388	-0.267041	1.86436	0.0978434
1233.48	-36953.1	-8530.09	15.6345	-0.268357	1.86728	0.101112
1233.49	-36953.4	-8530.18	15.6298	-0.269499	1.87044	0.104551
1233.51	-36953.6	-8530.27	15.625	-0.270162	1.87535	0.107925
1233.53	-36953.9	-8530.36	15.6204	-0.270275	1.88224	0.111274
1233.54	-36954.1	-8530.45	15.616	-0.270108	1.88955	0.115042
1233.56	-36954.4	-8530.54	15.6115	-0.269956	1.89556	0.1197
1233.58	-36954.6	-8530.62	15.607	-0.269945	1.89994	0.125462
1233.59	-36954.9	-8530.7	15.6024	-0.269989	1.90407	0.132224
1233.61	-36955.1	-8530.79	15.5979	-0.269991	1.90938	0.139867
1233.63	-36955.4	-8530.88	15.5933	-0.269947	1.91576	0.148461
1233.64	-36955.6	-8530.97	15.5888	-0.269952	1.92143	0.158277
1233.66	-36955.9	-8531.05	15.5843	-0.270096	1.92463	0.169576
1233.68	-36956.1	-8531.14	15.5798	-0.27027	1.9251	0.182239
1233.7	-36956.4	-8531.22	15.5753	-0.270182	1.92398	0.195796
1233.71	-36956.6	-8531.3	15.5705	-0.269555	1.92241	0.209765
1233.73	-36956.9	-8531.39	15.5658	-0.268433	1.92057	0.223711
1233.75	-36957.1	-8531.47	15.5614	-0.267119	1.91791	0.237233
1233.76	-36957.4	-8531.55	15.5577	-0.265899	1.91385	0.249942
1233.78	-36957.6	-8531.63	15.5544	-0.264804	1.90789	0.261538
1233.8	-36957.9	-8531.71	15.5511	-0.263687	1.89961	0.271786
1233.82	-36958.1	-8531.78	15.5471	-0.262426	1.88865	0.280469
1233.83	-36958.4	-8531.86	15.5425	-0.261156	1.87532	0.287537
1233.85	-36958.7	-8531.94	15.5378	-0.260163	1.86035	0.293043
1233.87	-36958.9	-8532.02	15.5331	-0.259695	1.84433	0.297057
1233.88	-36959.2	-8532.1	15.5287	-0.259694	1.82687	0.299789
1233.9	-36959.4	-8532.18	15.5241	-0.259946	1.80712	0.30152
1233.92	-36959.7	-8532.26	15.5195	-0.260235	1.78433	0.302516
1233.93	-36959.9	-8532.33	15.5148	-0.260347	1.75855	0.30293
1233.95	-36960.2	-8532.41	15.5105	-0.260068	1.73016	0.302866
1233.97	-36960.4	-8532.48	15.5067	-0.259242	1.69961	0.302427
1233.99	-36960.7	-8532.55	15.5033	-0.258037	1.66767	0.301688
1234	-36960.9	-8532.63	15.5002	-0.25674	1.63524	0.300717
1234.02	-36961.2	-8532.7	15.4971	-0.255576	1.60296	0.299625
1234.04	-36961.4	-8532.78	15.4937	-0.254489	1.57038	0.298746
1234.05	-36961.7	-8532.85	15.49	-0.253333	1.53667	0.298475
1234.07	-36961.9	-8532.92	15.4857	-0.252039	1.50129	0.299167
1234.09	-36962.2	-8532.99	15.4811	-0.250821	1.46476	0.301009
1234.1	-36962.4	-8533.06	15.4764	-0.249965	1.42783	0.304144
1234.12	-36962.7	-8533.14	15.4718	-0.249657	1.39115	0.308701
1234.14	-36962.9	-8533.21	15.4674	-0.249753	1.35489	0.314743
1234.15	-36963.2	-8533.28	15.4628	-0.250036	1.31916	0.322324
1234.17	-36963.5	-8533.35	15.4581	-0.250292	1.28412	0.331403
1234.19	-36963.7	-8533.42	15.4535	-0.25031	1.25017	0.341669
1234.21	-36964	-8533.49	15.4493	-0.249883	1.21774	0.352766
1234.22	-36964.2	-8533.56	15.4457	-0.248929	1.18731	0.364388
1234.24	-36964.5	-8533.63	15.4424	-0.24767	1.15936	0.37635
1234.26	-36964.7	-8533.7	15.4393	-0.246371	1.13443	0.388482
1234.27	-36965	-8533.76	15.4361	-0.245196	1.11232	0.40059
1234.29	-36965.2	-8533.83	15.4327	-0.244099	1.09151	0.412426
1234.31	-36965.5	-8533.9	15.4288	-0.24301	1.07029	0.423738
1234.33	-36965.7	-8533.97	15.4244	-0.24189	1.04811	0.434415
1234.34	-36966	-8534.04	15.4197	-0.240746	1.02639	0.44459
1234.36	-36966.2	-8534.1	15.415	-0.239593	1.00672	0.454418
1234.38	-36966.5	-8534.17	15.4105	-0.238444	0.989772	0.463949
1234.39	-36966.8	-8534.24	15.406	-0.237315	0.974839	0.473078
1234.41	-36967	-8534.31	15.4014	-0.236221	0.961114	0.481696
1234.43	-36967.3	-8534.37	15.3967	-0.235137	0.948167	0.489984
1234.44	-36967.5	-8534.44	15.3922	-0.233991	0.936051	0.498486
1234.46	-36967.8	-8534.5	15.3882	-0.232713	0.924839	0.507751
1234.48	-36968	-8534.56	15.3847	-0.231402	0.914433	0.51778
1234.5	-36968.3	-8534.63	15.3815	-0.230335	0.904552	0.527989
1234.51	-36968.5	-8534.69	15.3783	-0.229786	0.894918	0.537779
1234.53	-36968.8	-8534.76	15.3749	-0.229742	0.885548	0.546905
1234.55	-36969	-8534.82	15.3714	-0.229926	0.876732	0.555451
1234.56	-36969.3	-8534.89	15.368	-0.230061	0.868756	0.563491
1234.58	-36969.5	-8534.95	15.3645	-0.230067	0.86168	0.570762
1234.6	-36969.8	-8535.02	15.3612	-0.230017	0.855389	0.576735
1234.61	-36970	-8535.08	15.3579	-0.229983	0.849775	0.580917
1234.63	-36970.3	-8535.14	15.3547	-0.229983	0.844903	0.583413
1234.65	-36970.5	-8535.2	15.3511	-0.229996	0.840957	0.58473
1234.67	-36970.8	-8535.27	15.347	-0.230005	0.838075	0.585353
1234.68	-36971.1	-8535.33	15.3425	-0.230004	0.835918	0.585475
1234.7	-36971.3	-8535.4	15.3378	-0.230001	0.833867	0.585118
1234.72	-36971.6	-8535.46	15.3332	-0.229999	0.831404	0.584316
1234.73	-36971.8	-8535.52	15.3287	-0.229999	0.828838	0.583193
1234.75	-36972.1	-8535.58	15.3241	-0.23	0.826891	0.581925
1234.77	-36972.3	-8535.64	15.3195	-0.23	0.826156	0.580698
1234.78	-36972.6	-8535.7	15.3148	-0.229999	0.826309	0.579786
1234.8	-36972.8	-8535.76	15.3105	-0.23	0.826648	0.579499
1234.82	-36973.1	-8535.82	15.3067	-0.230003	0.826605	0.580126
1234.84	-36973.3	-8535.88	15.3034	-0.230005	0.826424	0.581836
1234.85	-36973.6	-8535.94	15.3002	-0.230001	0.826631	0.584755
1234.87	-36973.8	-8536	15.2969	-0.229987	0.827595	0.589023
1234.89	-36974.1	-8536.06	15.2935	-0.229979	0.828924	0.594833
1234.9	-36974.3	-8536.12	15.29	-0.23	0.83	0.602397
1234.92	-36974.6	-8536.18	15.2865	-0.230053	0.83037	0.611771
1234.94	-36974.9	-8536.24	15.2831	-0.230076	0.830242	0.622395
1234.95	-36975.1	-8536.29	15.2798	-0.229991	0.829988	0.633556
1234.97	-36975.4	-8536.35	15.2766	-0.229792	0.829892	0.644696
1234.99	-36975.6	-8536.41	15.2733	-0.229722	0.829928	0.655781
1235.01	-36975.9	-8536.47	15.2695	-0.230073	0.830009	0.666888
1235.02	-36976.1	-8536.53	15.2652	-0.230999	0.830063	0.67805
1235.04	-36976.4	-8536.58	15.2605	-0.23226	0.83006	0.689184
1235.06	-36976.6	-8536.64	15.2559	-0.23355	0.829979	0.700184
1235.07	-36976.9	-8536.69	15.2513	-0.234682	0.829853	0.711068
1235.09	-36977.1	-8536.75	15.2468	-0.23577	0.829834	0.722136
1235.11	-36977.4	-8536.8	15.2422	-0.236965	0.830096	0.733729
1235.12	-36977.6	-8536.86	15.2375	-0.23828	0.830793	0.745933
1235.14	-36977.9	-8536.92	15.233	-0.239441	0.832048	0.758312
1235.16	-36978.1	-8536.98	15.2289	-0.240142	0.833978	0.77037
1235.18	-36978.4	-8537.03	15.2253	-0.240284	0.836709	0.781821
1235.19	-36978.6	-8537.09	15.2221	-0.240125	0.840384	0.792737
1235.21	-36978.9	-8537.14	15.2188	-0.239956	0.845147	0.803223
1235.23	-36979.1	-8537.19	15.2154	-0.239925	0.851122	0.813373
1235.24	-36979.4	-8537.25	15.212	-0.23997	0.858403	0.823257
1235.26	-36979.7	-8537.3	15.2087	-0.240013	0.867075	0.83295
1235.28	-36979.9	-8537.36	15.2054	-0.24002	0.876968	0.842658
1235.29	-36980.2	-8537.41	15.202	-0.240007	0.88759	0.852755
1235.31	-36980.4	-8537.46	15.1981	-0.239996	0.898443	0.863606
1235.33	-36980.7	-8537.52	15.1936	-0.239993	0.909445	0.875137
1235.35	-36980.9	-8537.57	15.1889	-0.239997	0.92096	0.886793
1235.36	-36981.2	-8537.62	15.1842	-0.240003	0.933359	0.898007
1235.38	-36981.4	-8537.67	15.1797	-0.240007	0.946698	0.908437
1235.4	-36981.7	-8537.72	15.1752	-0.240004	0.960739	0.917948
1235.41	-36981.9	-8537.77	15.1706	-0.239992	0.975263	0.926413
1235.43	-36982.2	-8537.82	15.1659	-0.23998	0.990505	0.933663
1235.45	-36982.4	-8537.87	15.1615	-0.239988	1.00706	0.939494
1235.46	-36982.7	-8537.92	15.1575	-0.240034	1.02549	0.943735
1235.48	-36982.9	-8537.97	15.1541	-0.240076	1.04564	0.946561
1235.5	-36983.2	-8538.03	15.1509	-0.240038	1.06694	0.948392
1235.52	-36983.4	-8538.07	15.1478	-0.239863	1.08882	0.949626
1235.53	-36983.7	-8538.12	15.1446	-0.239713	1.11123	0.950448
1235.55	-36984	-8538.17	15.1409	-0.239882	1.13441	0.950916
1235.57	-36984.2	-8538.22	15.1368	-0.240618	1.15856	0.95109
1235.58	-36984.5	-8538.26	15.1322	-0.241796	1.18349	0.951074
1235.6	-36984.7	-8538.31	15.1275	-0.24311	1.20884	0.950992
1235.62	-36985	-8538.36	15.1229	-0.244295	1.23425	0.950953
1235.63	-36985.2	-8538.41	15.1184	-0.245381	1.25936	0.950962
1235.65	-36985.5	-8538.45	15.1139	-0.246522	1.28384	0.950979
1235.67	-36985.7	-8538.5	15.1092	-0.247818	1.30741	0.950976
1235.69	-36986	-8538.54	15.1046	-0.249069	1.3301	0.950965
1235.7	-36986.2	-8538.59	15.1002	-0.249965	1.35206	0.950978
1235.72	-36986.5	-8538.63	15.0965	-0.25028	1.37338	0.95103
1235.74	-36986.7	-8538.68	15.0931	-0.250193	1.39389	0.951058
1235.75	-36987	-8538.72	15.09	-0.25	1.41333	0.95098
1235.77	-36987.2	-8538.76	15.0869	-0.249934	1.43152	0.950734
1235.79	-36987.5	-8538.81	15.0835	-0.249966	1.44847	0.950345
1235.8	-36987.7	-8538.85	15.0798	-0.25	1.46423	0.949861
1235.82	-36988	-8538.89	15.0754	-0.249977	1.47885	0.949297
1235.84	-36988.3	-8538.93	15.0708	-0.249954	1.49235	0.948572
1235.86	-36988.5	-8538.97	15.0661	-0.250014	1.50473	0.947578
1235.87	-36988.8	-8539.02	15.0616	-0.250167	1.51598	0.946264
1235.89	-36989	-8539.06	15.0571	-0.250212	1.52602	0.944719
1235.91	-36989.3	-8539.1	15.0525	-0.249912	1.53478	0.943059
1235.92	-36989.5	-8539.13	15.0478	-0.249115	1.5423	0.94134
1235.94	-36989.8	-8539.17	15.0432	-0.247871	1.54882	0.939484
1235.96	-36990	-8539.21	15.0391	-0.246258	1.55466	0.937389
1235.97	-36990.3	-8539.25	15.0355	-0.244306	1.55991	0.934995
1235.99	-36990.5	-8539.28	15.0323	-0.24195	1.56429	0.932322
1236.01	-36990.8	-8539.32	15.029	-0.239112	1.56746	0.929399
1236.03	-36991	-8539.36	15.0257	-0.235823	1.56929	0.92624
1236.04	-36991.3	-8539.4	15.0222	-0.232297	1.57001	0.922829
1236.06	-36991.5	-8539.43	15.0188	-0.228767	1.56987	0.919148
1236.08	-36991.8	-8539.47	15.0154	-0.225346	1.56906	0.915204
1236.09	-36992.1	-8539.5	15.012	-0.221981	1.56769	0.911035
1236.11	-36992.3	-8539.53	15.0086	-0.218605	1.56586	0.906688
1236.13	-36992.6	-8539.57	15.0052	-0.215195	1.56332	0.90223
1236.14	-36992.8	-8539.6	15.0018	-0.211789	1.55947	0.897761
1236.16	-36993.1	-8539.64	14.9984	-0.208422	1.55366	0.893381
1236.18	-36993.3	-8539.67	14.995	-0.205074	1.54602	0.889175
1236.2	-36993.6	-8539.7	14.9916	-0.201657	1.53743	0.885208
1236.21	-36993.8	-8539.73	14.9882	-0.198093	1.5288	0.881541
1236.23	-36994.1	-8539.76	14.9848	-0.194504	1.52019	0.87815
1236.25	-36994.3	-8539.79	14.9814	-0.191202	1.51088	0.874935
1236.26	-36994.6	-8539.82	14.978	-0.18848	1.50019	0.871799
1236.28	-36994.8	-8539.85	14.9747	-0.186253	1.48851	0.86875
1236.3	-36995.1	-8539.88	14.9712	-0.184131	1.47708	0.865878
1236.31	-36995.3	-8539.91	14.9677	-0.181759	1.46703	0.863259
1236.33	-36995.6	-8539.94	14.9641	-0.179274	1.45818	0.860766
1236.35	-36995.8	-8539.96	14.9609	-0.177152	1.4494	0.858137
1236.37	-36996.1	-8539.99	14.9582	-0.175801	1.43969	0.855162
1236.38	-36996.3	-8540.02	14.9559	-0.174906	1.42924	0.852214
1236.4	-36996.6	-8540.04	14.9538	-0.173731	1.41896	0.850007
1236.42	-36996.9	-8540.07	14.9516	-0.171657	1.40968	0.849182
1236.43	-36997.1	-8540.09	14.9493	-0.169088	1.40157	0.84976
1236.45	-36997.4	-8540.12	14.947	-0.166935	1.39449	0.851458
1236.47	-36997.6	-8540.14	14.945	-0.165901	1.38826	0.854055
1236.48	-36997.9	-8540.17	14.9429	-0.165252	1.38264	0.857789
1236.5	-36998.1	-8540.2	14.9403	-0.163647	1.37729	0.863088
1236.52	-36998.4	-8540.22	14.9371	-0.160048	1.37194	0.870198
1236.54	-36998.6	-8540.25	14.9335	-0.155149	1.36636	0.878317
1236.55	-36998.9	-8540.27	14.9302	-0.150259	1.36037	0.886272
1236.57	-36999.1	-8540.29	14.9276	-0.146293	1.35374	0.893041
1236.59	-36999.4	-8540.31	14.9254	-0.142274	1.34601	0.898305
1236.6	-36999.6	-8540.33	14.9233	-0.136667	1.33667	0.901961
1236.62	-36999.9	-8540.35	14.921	-0.128341	1.32526	0.903842
1236.64	-37000.1	-8540.37	14.9186	-0.117798	1.31162	0.903548
1236.65	-37000.4	-8540.39	14.9166	-0.10595	1.29566	0.900618
1236.67	-37000.6	-8540.41	14.9152	-0.0934199	1.27734	0.894812
1236.69	-37000.9	-8540.43	14.9142	-0.0798785	1.25671	0.88664
1236.71	-37001.1	-8540.45	14.9132	-0.0647953	1.23387	0.876768
1236.72	-37001.4	-8540.47	14.912	-0.0480439	1.20882	0.86585
1236.74	-37001.7	-8540.49	14.9108	-0.0306371	1.18133	0.854518
1236.76	-37001.9	-8540.51	14.9099	-0.0137864	1.15113	0.843396
1236.77	-37002.2	-8540.53	14.9095	0.00151454	1.1183	0.833057
1236.79	-37002.4	-8540.55	14.9096	0.0147923	1.0837	0.82395
1236.81	-37002.7	-8540.56	14.9102	0.0256508	1.04832	0.816502
1236.82	-37002.9	-8540.58	14.9112	0.0339518	1.01244	0.811001
1236.84	-37003.2	-8540.61	14.9124	0.0400774	0.974898	0.807451
1236.86	-37003.4	-8540.63	14.9137	0.0444717	0.934365	0.805816
1236.88	-37003.7	-8540.64	14.9149	0.0474906	0.890669	0.805971
1236.89	-37003.9	-8540.66	14.916	0.0493388	0.84561	0.807632
1236.91	-37004.2	-8540.67	14.9171	0.0502072	0.801156	0.810499
1236.93	-37004.4	-8540.69	14.9182	0.0503553	0.757767	0.814268
1236.94	-37004.7	-8540.7	14.9193	0.0501438	0.713692	0.818631
1236.96	-37004.9	-8540.72	14.9205	0.049936	0.667052	0.823283
1236.98	-37005.2	-8540.73	14.9216	0.0499006	0.617875	0.828045
1236.99	-37005.5	-8540.75	14.9228	0.0499609	0.568589	0.832903
1237.01	-37005.7	-8540.77	14.9238	0.0500261	0.521693	0.837844
