# Supplementary material for: Extraction of driving behavior primitives considering driver expectation and vehicle dynamics
Source: PLoS One. 2025 Dec 31;20(12):e0340123. doi: 10.1371/journal.pone.0340123 (PMC12755792; doi:10.1371/journal.pone.0340123)
Supplement: S2 File — The dataset utilized in this study is organized into two main folders, categorizing driving scenarios into straight driving and turning maneuvers. These folders contain the raw, unprocessed behavioral data. For a detailed description of the variables and format within the.xlsx files, please refer to the accompanying readme.txt file. (ZIP) [file pone.0340123.s002.zip › DataSetForPimitiveExaction-2/turning/g11_w_22.xlsx]

## Sheet: Sheet1
1260.81	-37445.8	-8616.56	17.6486	-1.65536	-0.393143	1.43782
1260.83	-37446.1	-8616.62	17.6206	-1.69287	-0.409097	1.47739
1260.85	-37446.4	-8616.68	17.5921	-1.73174	-0.425038	1.51755
1260.86	-37446.7	-8616.74	17.5627	-1.77329	-0.440581	1.55879
1260.88	-37447	-8616.8	17.5325	-1.81776	-0.455937	1.60152
1260.9	-37447.3	-8616.86	17.5015	-1.86431	-0.471968	1.64607
1260.91	-37447.6	-8616.92	17.4699	-1.91204	-0.489525	1.69272
1260.93	-37447.9	-8616.98	17.4376	-1.96093	-0.508614	1.74095
1260.95	-37448.2	-8617.04	17.4042	-2.0117	-0.528461	1.78955
1260.96	-37448.4	-8617.11	17.3693	-2.06498	-0.548317	1.83729
1260.98	-37448.7	-8617.17	17.3332	-2.11899	-0.568255	1.88353
1261	-37449	-8617.23	17.2964	-2.17005	-0.589007	1.92807
1261.02	-37449.3	-8617.29	17.2594	-2.21471	-0.611262	1.97071
1261.03	-37449.6	-8617.36	17.2223	-2.25294	-0.634933	2.01085
1261.05	-37449.9	-8617.42	17.1846	-2.28707	-0.659407	2.04767
1261.07	-37450.2	-8617.48	17.1459	-2.31925	-0.684106	2.08039
1261.08	-37450.4	-8617.55	17.1063	-2.34966	-0.708924	2.10921
1261.1	-37450.7	-8617.61	17.0662	-2.37733	-0.734032	2.13487
1261.12	-37451	-8617.67	17.0257	-2.40141	-0.759582	2.15801
1261.13	-37451.3	-8617.73	16.985	-2.42215	-0.785583	2.17866
1261.15	-37451.6	-8617.79	16.9439	-2.44033	-0.811974	2.19651
1261.17	-37451.9	-8617.85	16.9026	-2.45662	-0.838704	2.21132
1261.19	-37452.1	-8617.92	16.8608	-2.47078	-0.865815	2.22338
1261.2	-37452.4	-8617.98	16.8184	-2.4822	-0.893389	2.23318
1261.22	-37452.7	-8618.04	16.7753	-2.49042	-0.921467	2.24118
1261.24	-37453	-8618.11	16.732	-2.496	-0.949867	2.24757
1261.25	-37453.3	-8618.17	16.6892	-2.49981	-0.978329	2.25248
1261.27	-37453.5	-8618.23	16.6471	-2.50266	-1.00665	2.25604
1261.29	-37453.8	-8618.29	16.6054	-2.50488	-1.03493	2.25854
1261.3	-37454.1	-8618.36	16.5633	-2.50667	-1.06333	2.26035
1261.32	-37454.4	-8618.42	16.5204	-2.50817	-1.09194	2.26174
1261.34	-37454.6	-8618.49	16.4771	-2.50932	-1.12041	2.26283
1261.36	-37454.9	-8618.55	16.4342	-2.51003	-1.14828	2.26366
1261.37	-37455.2	-8618.62	16.3922	-2.51024	-1.17537	2.26426
1261.39	-37455.4	-8618.68	16.3505	-2.51014	-1.20232	2.26462
1261.41	-37455.7	-8618.75	16.3083	-2.50999	-1.22998	2.2647
1261.42	-37456	-8618.81	16.2653	-2.50994	-1.25868	2.26449
1261.44	-37456.2	-8618.88	16.222	-2.50996	-1.28735	2.26406
1261.46	-37456.5	-8618.94	16.1792	-2.51001	-1.31467	2.26351
1261.47	-37456.8	-8619.01	16.1373	-2.51002	-1.33981	2.26289
1261.49	-37457	-8619.08	16.0956	-2.51001	-1.36311	2.26213
1261.51	-37457.3	-8619.15	16.0533	-2.51	-1.38507	2.2612
1261.53	-37457.6	-8619.21	16.0102	-2.50999	-1.40584	2.26009
1261.54	-37457.8	-8619.27	15.9669	-2.50999	-1.42478	2.25893
1261.56	-37458.1	-8619.34	15.9242	-2.51	-1.4412	2.25788
1261.58	-37458.4	-8619.41	15.8824	-2.51002	-1.45489	2.25702
1261.59	-37458.6	-8619.47	15.8406	-2.51002	-1.46653	2.25635
1261.61	-37458.9	-8619.55	15.7983	-2.50998	-1.47688	2.25582
1261.63	-37459.1	-8619.62	15.7551	-2.50993	-1.48608	2.25541
1261.64	-37459.4	-8619.69	15.7118	-2.50994	-1.49347	2.25508
1261.66	-37459.7	-8619.76	15.6693	-2.51007	-1.49831	2.25478
1261.68	-37459.9	-8619.83	15.6274	-2.51025	-1.50047	2.25446
1261.7	-37460.2	-8619.89	15.5857	-2.51021	-1.50056	2.25407
1261.71	-37460.4	-8619.96	15.5432	-2.50967	-1.49924	2.25355
1261.73	-37460.7	-8620.03	15.5	-2.50861	-1.49669	2.25288
1261.75	-37460.9	-8620.1	15.4568	-2.50729	-1.49258	2.25207
1261.76	-37461.2	-8620.17	15.4143	-2.50599	-1.48658	2.25111
1261.78	-37461.4	-8620.24	15.3725	-2.50482	-1.47891	2.25004
1261.8	-37461.7	-8620.31	15.3307	-2.50375	-1.47031	2.24887
1261.81	-37461.9	-8620.38	15.2882	-2.50275	-1.46148	2.2476
1261.83	-37462.2	-8620.45	15.245	-2.50172	-1.45259	2.24591
1261.85	-37462.4	-8620.53	15.2018	-2.5005	-1.44338	2.24316
1261.87	-37462.7	-8620.6	15.1593	-2.49887	-1.43357	2.23877
1261.88	-37462.9	-8620.67	15.1174	-2.49574	-1.42278	2.23226
1261.9	-37463.2	-8620.74	15.0757	-2.48939	-1.41059	2.22323
1261.92	-37463.4	-8620.81	15.0336	-2.47828	-1.39659	2.21128
1261.93	-37463.7	-8620.89	14.9913	-2.46225	-1.38094	2.19567
1261.95	-37463.9	-8620.96	14.9497	-2.44198	-1.36409	2.17546
1261.97	-37464.2	-8621.03	14.9091	-2.41797	-1.34642	2.14981
1261.98	-37464.4	-8621.11	14.8694	-2.38917	-1.32765	2.11862
1262	-37464.6	-8621.18	14.8302	-2.35374	-1.30717	2.08213
1262.02	-37464.9	-8621.25	14.7911	-2.31021	-1.28454	2.04062
1262.04	-37465.1	-8621.33	14.7522	-2.25949	-1.26048	1.99447
1262.05	-37465.4	-8621.4	14.7144	-2.20351	-1.23616	1.94409
1262.07	-37465.6	-8621.47	14.678	-2.1441	-1.21261	1.89009
1262.09	-37465.8	-8621.54	14.6428	-2.08264	-1.18995	1.83402
1262.1	-37466.1	-8621.62	14.6087	-2.02033	-1.16795	1.77778
1262.12	-37466.3	-8621.69	14.5751	-1.95858	-1.14648	1.72319
1262.14	-37466.6	-8621.76	14.5421	-1.89979	-1.12589	1.67159
1262.15	-37466.8	-8621.84	14.51	-1.84667	-1.10667	1.62418
1262.17	-37467	-8621.92	14.4788	-1.80142	-1.08918	1.58201
1262.19	-37467.3	-8621.99	14.4483	-1.76433	-1.07341	1.54544
1262.21	-37467.5	-8622.06	14.4182	-1.73517	-1.05921	1.5147
1262.22	-37467.7	-8622.14	14.3885	-1.71341	-1.04648	1.48978
1262.24	-37468	-8622.21	14.3591	-1.69743	-1.03526	1.47008
1262.26	-37468.2	-8622.29	14.3299	-1.68539	-1.02562	1.45484
1262.27	-37468.4	-8622.36	14.3012	-1.67581	-1.01757	1.4433
1262.29	-37468.6	-8622.44	14.2729	-1.66824	-1.01103	1.43467
1262.31	-37468.9	-8622.51	14.2452	-1.66242	-1.00585	1.42817
1262.32	-37469.1	-8622.59	14.218	-1.65809	-1.00185	1.42315
1262.34	-37469.3	-8622.67	14.191	-1.65501	-0.998705	1.41938
1262.36	-37469.6	-8622.75	14.1635	-1.65292	-0.996076	1.41665
1262.38	-37469.8	-8622.82	14.1353	-1.65156	-0.993701	1.41476
1262.39	-37470	-8622.9	14.1068	-1.65061	-0.991493	1.4135
1262.41	-37470.2	-8622.97	14.0783	-1.64973	-0.989387	1.41263
1262.43	-37470.5	-8623.05	14.05	-1.64871	-0.987276	1.41204
1262.44	-37470.7	-8623.12	14.0217	-1.64752	-0.98499	1.41176
1262.46	-37470.9	-8623.2	13.9933	-1.64617	-0.982351	1.41183
1262.48	-37471.2	-8623.27	13.9648	-1.64479	-0.979249	1.412
1262.49	-37471.4	-8623.35	13.9364	-1.6437	-0.975667	1.41154
1262.51	-37471.6	-8623.43	13.9086	-1.64321	-0.971592	1.40971
1262.53	-37471.8	-8623.51	13.8814	-1.64258	-0.966767	1.40613
1262.55	-37472.1	-8623.59	13.8544	-1.63977	-0.960637	1.40095
1262.56	-37472.3	-8623.67	13.8272	-1.63271	-0.952648	1.39427
1262.58	-37472.5	-8623.74	13.7998	-1.62119	-0.942853	1.38513
1262.6	-37472.7	-8623.81	13.7726	-1.60703	-0.931961	1.37141
1262.61	-37472.9	-8623.89	13.7459	-1.59194	-0.920694	1.35099
1262.63	-37473.2	-8623.97	13.7197	-1.57354	-0.909391	1.323
1262.65	-37473.4	-8624.05	13.6939	-1.54569	-0.898033	1.28777
1262.66	-37473.6	-8624.13	13.6683	-1.50248	-0.886596	1.2456
1262.68	-37473.8	-8624.2	13.6429	-1.44411	-0.875163	1.1959
1262.7	-37474	-8624.28	13.6184	-1.37562	-0.863902	1.13738
1262.72	-37474.3	-8624.36	13.595	-1.30184	-0.852981	1.06893
1262.73	-37474.5	-8624.44	13.5731	-1.22318	-0.842549	0.991913
1262.75	-37474.7	-8624.52	13.5525	-1.13711	-0.832745	0.909397
1262.77	-37474.9	-8624.6	13.5333	-1.04155	-0.823699	0.824355
1262.78	-37475.1	-8624.67	13.5157	-0.940063	-0.815506	0.73852
1262.8	-37475.3	-8624.75	13.5	-0.839465	-0.808236	0.652902
1262.82	-37475.5	-8624.83	13.4866	-0.74601	-0.80198	0.568591
1262.83	-37475.8	-8624.91	13.475	-0.660956	-0.797017	0.487377
1262.85	-37476	-8624.99	13.465	-0.583088	-0.793716	0.411397
1262.87	-37476.2	-8625.07	13.456	-0.511403	-0.792339	0.342586
1262.88	-37476.4	-8625.15	13.448	-0.446457	-0.79243	0.281478
1262.9	-37476.6	-8625.23	13.4408	-0.38946	-0.793228	0.228012
1262.92	-37476.8	-8625.31	13.4345	-0.341432	-0.794095	0.182097
1262.94	-37477	-8625.39	13.4288	-0.302289	-0.7951	0.143441
1262.95	-37477.3	-8625.47	13.4236	-0.271556	-0.79656	0.111683
1262.97	-37477.5	-8625.55	13.4188	-0.248592	-0.798679	0.0864004
1262.99	-37477.7	-8625.63	13.4142	-0.231964	-0.801108	0.0668721
1263	-37477.9	-8625.71	13.41	-0.22	-0.803333	0.0522876
1263.02	-37478.1	-8625.79	13.4062	-0.211192	-0.804954	0.0418012
1263.04	-37478.3	-8625.87	13.4028	-0.204674	-0.806022	0.0344262
1263.06	-37478.5	-8625.95	13.3998	-0.199741	-0.806699	0.0291404
1263.07	-37478.8	-8626.04	13.3974	-0.195784	-0.807088	0.0250765
1263.09	-37479	-8626.12	13.3952	-0.192508	-0.807094	0.0218869
1263.11	-37479.2	-8626.2	13.3931	-0.189684	-0.806574	0.0193326
1263.12	-37479.4	-8626.28	13.3908	-0.187148	-0.805514	0.0172121
1263.14	-37479.6	-8626.36	13.3885	-0.184914	-0.804249	0.0154297
1263.16	-37479.8	-8626.44	13.3863	-0.183028	-0.803175	0.0139084
1263.17	-37480	-8626.53	13.3842	-0.181536	-0.802617	0.0126007
1263.19	-37480.2	-8626.61	13.382	-0.180483	-0.802724	0.0115303
1263.21	-37480.4	-8626.69	13.3793	-0.179911	-0.803622	0.0107313
1263.23	-37480.7	-8626.78	13.3761	-0.179783	-0.805364	0.010209
1263.24	-37480.9	-8626.86	13.3725	-0.179896	-0.807853	0.00991111
1263.26	-37481.1	-8626.94	13.369	-0.180029	-0.81098	0.00977865
1263.28	-37481.3	-8627.03	13.3655	-0.180058	-0.814785	0.00975408
1263.29	-37481.5	-8627.11	13.3622	-0.180025	-0.819566	0.00978268
1263.31	-37481.7	-8627.19	13.3588	-0.179991	-0.825644	0.00981056
1263.33	-37481.9	-8627.27	13.3554	-0.179985	-0.833059	0.00981236
1263.34	-37482.1	-8627.36	13.352	-0.179994	-0.841443	0.00980474
1263.36	-37482.4	-8627.44	13.3486	-0.180003	-0.850407	0.00980718
1263.38	-37482.6	-8627.53	13.3452	-0.180004	-0.859935	0.00981988
1263.39	-37482.8	-8627.61	13.3418	-0.180002	-0.870493	0.00981881
1263.41	-37483	-8627.7	13.3384	-0.179999	-0.88255	0.00978023
1263.43	-37483.2	-8627.79	13.3351	-0.179998	-0.895988	0.00973015
1263.45	-37483.4	-8627.88	13.3317	-0.179999	-0.910054	0.0097483
1263.46	-37483.6	-8627.97	13.3281	-0.180002	-0.923989	0.00991385
1263.48	-37483.8	-8628.05	13.3245	-0.180006	-0.937568	0.0102416
1263.5	-37484	-8628.13	13.3212	-0.180004	-0.951065	0.0106868
1263.51	-37484.2	-8628.22	13.3184	-0.179992	-0.964747	0.0112075
1263.53	-37484.5	-8628.31	13.3162	-0.17998	-0.978527	0.0118432
1263.55	-37484.7	-8628.4	13.3141	-0.179988	-0.992035	0.0126981
1263.57	-37484.9	-8628.49	13.3119	-0.180034	-1.00493	0.0138677
1263.58	-37485.1	-8628.58	13.3096	-0.180076	-1.01733	0.0153206
1263.6	-37485.3	-8628.66	13.3073	-0.180038	-1.02966	0.0169391
1263.62	-37485.5	-8628.75	13.3052	-0.179863	-1.04234	0.0186173
1263.63	-37485.7	-8628.84	13.3031	-0.179713	-1.05566	0.0203888
1263.65	-37485.9	-8628.93	13.3006	-0.179882	-1.06985	0.0223676
1263.67	-37486.1	-8629.02	13.2977	-0.180618	-1.08506	0.0246541
1263.68	-37486.3	-8629.11	13.2942	-0.181796	-1.101	0.0272254
1263.7	-37486.5	-8629.19	13.2906	-0.18311	-1.11716	0.0299974
1263.72	-37486.7	-8629.28	13.2871	-0.184296	-1.1331	0.0328904
1263.74	-37486.9	-8629.38	13.2837	-0.185382	-1.14889	0.0358566
1263.75	-37487.2	-8629.47	13.2804	-0.186522	-1.16478	0.0388613
1263.77	-37487.4	-8629.56	13.277	-0.187818	-1.18105	0.04187
1263.79	-37487.6	-8629.65	13.2736	-0.189068	-1.19792	0.0448484
1263.8	-37487.8	-8629.74	13.2702	-0.189965	-1.2156	0.0477617
1263.82	-37488	-8629.84	13.2668	-0.190283	-1.23422	0.0505685
1263.84	-37488.2	-8629.93	13.2634	-0.190197	-1.25358	0.0531945
1263.85	-37488.4	-8630.02	13.26	-0.19	-1.27333	0.0555556
1263.87	-37488.6	-8630.11	13.2567	-0.189922	-1.29314	0.0576007
1263.89	-37488.8	-8630.2	13.2533	-0.189949	-1.31254	0.0594109
1263.9	-37489	-8630.3	13.2498	-0.190003	-1.33106	0.0611002
1263.92	-37489.2	-8630.39	13.2462	-0.190025	-1.34843	0.0627375
1263.94	-37489.4	-8630.49	13.2427	-0.190018	-1.36518	0.0642392
1263.96	-37489.6	-8630.58	13.2397	-0.189997	-1.38201	0.0654899
1263.97	-37489.8	-8630.68	13.2372	-0.189979	-1.39927	0.066422
1263.99	-37490	-8630.77	13.2351	-0.189977	-1.41644	0.0671025
1264.01	-37490.2	-8630.87	13.2329	-0.190008	-1.4328	0.067622
1264.02	-37490.4	-8630.97	13.2307	-0.190063	-1.4482	0.0680494
1264.04	-37490.6	-8631.06	13.2284	-0.190072	-1.46379	0.0684021
1264.06	-37490.8	-8631.16	13.2262	-0.189959	-1.48089	0.0686901
1264.08	-37491	-8631.26	13.2241	-0.189762	-1.49998	0.0689593
1264.09	-37491.2	-8631.36	13.2218	-0.189744	-1.51976	0.0693279
1264.11	-37491.4	-8631.46	13.2191	-0.190198	-1.53876	0.0699221
1264.13	-37491.6	-8631.56	13.2159	-0.191206	-1.55653	0.0708235
1264.14	-37491.8	-8631.66	13.2123	-0.192494	-1.57438	0.072036
1264.16	-37492	-8631.75	13.2088	-0.19376	-1.59377	0.0735554
1264.18	-37492.2	-8631.85	13.2053	-0.194873	-1.6151	0.0753355
1264.19	-37492.5	-8631.95	13.202	-0.195969	-1.63718	0.0772684
1264.21	-37492.7	-8632.05	13.1986	-0.197194	-1.65874	0.079245
1264.23	-37492.8	-8632.15	13.1952	-0.198504	-1.67928	0.0812872
1264.25	-37493	-8632.25	13.1918	-0.199605	-1.69935	0.0835823
1264.26	-37493.2	-8632.36	13.1884	-0.200203	-1.71956	0.0863309
1264.28	-37493.4	-8632.47	13.185	-0.200274	-1.74004	0.089803
1264.3	-37493.6	-8632.57	13.1816	-0.200092	-1.76049	0.0943438
1264.31	-37493.8	-8632.67	13.1782	-0.199934	-1.78056	0.100305
1264.33	-37494	-8632.78	13.1748	-0.19991	-1.80007	0.108095
1264.35	-37494.2	-8632.88	13.1714	-0.199967	-1.81903	0.118172
1264.36	-37494.4	-8632.98	13.168	-0.200047	-1.8374	0.130986
1264.38	-37494.6	-8633.09	13.1646	-0.200093	-1.85495	0.146804
1264.4	-37494.8	-8633.2	13.1612	-0.200048	-1.87128	0.165748
1264.42	-37495	-8633.31	13.1578	-0.19987	-1.88602	0.187899
1264.43	-37495.2	-8633.41	13.1545	-0.199712	-1.89955	0.212893
1264.45	-37495.4	-8633.52	13.151	-0.199857	-1.91273	0.24006
1264.47	-37495.6	-8633.63	13.1475	-0.20056	-1.92634	0.268738
1264.48	-37495.8	-8633.73	13.1439	-0.201721	-1.94022	0.298362
1264.5	-37496	-8633.84	13.1407	-0.203035	-1.95365	0.328428
1264.52	-37496.2	-8633.95	13.138	-0.20423	-1.966	0.358402
1264.53	-37496.4	-8634.06	13.1358	-0.205317	-1.97735	0.387501
1264.55	-37496.6	-8634.17	13.1337	-0.20645	-1.98813	0.414822
1264.57	-37496.8	-8634.28	13.1315	-0.20774	-1.9987	0.439591
1264.59	-37497	-8634.39	13.1292	-0.209001	-2.00902	0.461954
1264.6	-37497.2	-8634.51	13.1269	-0.209927	-2.01888	0.482439
1264.62	-37497.4	-8634.62	13.1248	-0.210278	-2.02813	0.501521
1264.64	-37497.6	-8634.73	13.1227	-0.210208	-2.03706	0.519379
1264.65	-37497.7	-8634.84	13.1202	-0.210009	-2.04612	0.536088
1264.67	-37497.9	-8634.96	13.1171	-0.209924	-2.05569	0.551811
1264.69	-37498.1	-8635.07	13.1136	-0.209947	-2.06587	0.567138
1264.7	-37498.3	-8635.19	13.11	-0.21	-2.07667	0.582789
1264.72	-37498.5	-8635.31	13.1065	-0.210021	-2.08801	0.5993
1264.74	-37498.7	-8635.42	13.1032	-0.210013	-2.0995	0.616473
1264.76	-37498.9	-8635.54	13.0998	-0.209999	-2.11064	0.633925
1264.77	-37499.1	-8635.66	13.0964	-0.209994	-2.1211	0.651358
1264.79	-37499.3	-8635.77	13.093	-0.209997	-2.13116	0.668751
1264.81	-37499.5	-8635.89	13.0896	-0.21	-2.14119	0.686143
1264.82	-37499.6	-8636.01	13.0862	-0.210001	-2.15143	0.703496
1264.84	-37499.8	-8636.13	13.0828	-0.210001	-2.1617	0.720564
1264.86	-37500	-8636.25	13.0794	-0.21	-2.17174	0.737063
1264.87	-37500.2	-8636.37	13.076	-0.21	-2.18133	0.752874
1264.89	-37500.4	-8636.49	13.0726	-0.21	-2.19031	0.768266
1264.91	-37500.6	-8636.61	13.0692	-0.21	-2.19852	0.783564
1264.93	-37500.8	-8636.73	13.0658	-0.21	-2.20589	0.798918
1264.94	-37501	-8636.85	13.0624	-0.21	-2.21247	0.814118
1264.96	-37501.1	-8636.98	13.059	-0.21	-2.21832	0.828915
1264.98	-37501.3	-8637.1	13.0557	-0.21	-2.22344	0.843203
1264.99	-37501.5	-8637.22	13.0523	-0.21	-2.22773	0.857124
1265.01	-37501.7	-8637.34	13.0487	-0.21	-2.23106	0.870836
1265.03	-37501.9	-8637.47	13.045	-0.21	-2.23353	0.884181
1265.04	-37502.1	-8637.6	13.0417	-0.21	-2.23553	0.896526
1265.06	-37502.2	-8637.72	13.039	-0.21	-2.23748	0.907229
1265.08	-37502.4	-8637.84	13.037	-0.21	-2.23928	0.916667
1265.1	-37502.6	-8637.97	13.0348	-0.21	-2.24017	0.926501
1265.11	-37502.8	-8638.11	13.0317	-0.21	-2.2394	0.938401
1265.13	-37503	-8638.25	13.028	-0.21	-2.23747	0.952143
1265.15	-37503.2	-8638.37	13.0256	-0.210001	-2.23607	0.965557
1265.16	-37503.3	-8638.48	13.0242	-0.210001	-2.23471	0.978418
1265.18	-37503.5	-8638.6	13.0219	-0.209997	-2.23091	0.992327
1265.2	-37503.7	-8638.74	13.0182	-0.209995	-2.22532	1.00764
1265.21	-37503.9	-8638.89	13.0145	-0.210013	-2.22127	1.02352
1265.23	-37504.1	-8639.03	13.0111	-0.210016	-2.2182	1.03925
1265.25	-37504.2	-8639.14	13.0079	-0.209947	-2.21264	1.05429
1265.27	-37504.4	-8639.26	13.0046	-0.209939	-2.20374	1.06832
1265.28	-37504.6	-8639.39	13.0009	-0.210197	-2.19256	1.08113
1265.3	-37504.8	-8639.54	12.9974	-0.210197	-2.1803	1.09269
1265.32	-37505	-8639.68	12.9954	-0.209045	-2.16795	1.10305
1265.33	-37505.1	-8639.82	12.9939	-0.207114	-2.1539	1.11234
1265.35	-37505.3	-8639.94	12.9909	-0.205386	-2.13553	1.12073
1265.37	-37505.4	-8640.06	12.9873	-0.203767	-2.11477	1.12879
1265.38	-37505.6	-8640.19	12.9852	-0.201772	-2.09513	1.13715
1265.4	-37505.8	-8640.34	12.9837	-0.200147	-2.07422	1.14561
1265.42	-37506	-8640.49	12.9809	-0.199934	-2.04789	1.15354
1265.44	-37506.2	-8640.63	12.9771	-0.200055	-2.01977	1.16049
1265.45	-37506.3	-8640.76	12.9736	-0.198898	-1.99542	1.16613
1265.47	-37506.5	-8640.88	12.9704	-0.196902	-1.97277	1.17057
1265.49	-37506.7	-8641.01	12.9671	-0.195068	-1.94789	1.17399
1265.5	-37506.8	-8641.16	12.9636	-0.19343	-1.92154	1.17637
1265.52	-37507	-8641.32	12.9597	-0.191736	-1.8953	1.1777
1265.54	-37507.2	-8641.46	12.9567	-0.19	-1.86667	1.17865
1265.55	-37507.4	-8641.58	12.9551	-0.188302	-1.8331	1.17981
1265.57	-37507.5	-8641.7	12.9533	-0.186667	-1.79667	1.18083
1265.59	-37507.7	-8641.84	12.9499	-0.185051	-1.76015	1.18135
1265.61	-37507.9	-8642	12.9465	-0.183214	-1.72462	1.18197
1265.62	-37508.1	-8642.16	12.9449	-0.181165	-1.69028	1.18316
1265.64	-37508.2	-8642.29	12.943	-0.179938	-1.65591	1.18417
1265.66	-37508.4	-8642.41	12.9396	-0.180043	-1.62013	1.18435
1265.67	-37508.5	-8642.54	12.9364	-0.17991	-1.58204	1.18405
1265.69	-37508.7	-8642.69	12.9348	-0.178359	-1.54131	1.18362
1265.71	-37508.9	-8642.85	12.9328	-0.176331	-1.49921	1.18283
1265.72	-37509.1	-8643	12.9292	-0.174637	-1.45808	1.18164
1265.74	-37509.2	-8643.14	12.9261	-0.17289	-1.42229	1.18065
1265.76	-37509.4	-8643.26	12.9247	-0.171001	-1.39423	1.1804
1265.78	-37509.5	-8643.39	12.9227	-0.169843	-1.37173	1.18108
1265.79	-37509.7	-8643.54	12.919	-0.169799	-1.35249	1.18266
1265.81	-37509.9	-8643.7	12.916	-0.17005	-1.33494	1.18473
1265.83	-37510.1	-8643.86	12.9145	-0.17005	-1.31882	1.18697
1265.84	-37510.3	-8644.01	12.9123	-0.169984	-1.30592	1.18927
1265.86	-37510.4	-8644.13	12.9087	-0.169986	-1.29613	1.1915
1265.88	-37510.5	-8644.26	12.9059	-0.170005	-1.28638	1.19346
1265.89	-37510.7	-8644.41	12.9045	-0.170005	-1.27571	1.19513
1265.91	-37510.9	-8644.58	12.9021	-0.169996	-1.26659	1.19675
1265.93	-37511.1	-8644.73	12.8984	-0.169994	-1.25983	1.19844
1265.95	-37511.2	-8644.86	12.8957	-0.170011	-1.25388	1.20015
1265.96	-37511.4	-8644.99	12.8943	-0.170021	-1.24863	1.20179
1265.98	-37511.5	-8645.13	12.8921	-0.169961	-1.24557	1.2033
1266	-37511.7	-8645.28	12.8885	-0.169929	-1.24419	1.20445
1266.01	-37511.9	-8645.45	12.8847	-0.170162	-1.24183	1.20498
1266.03	-37512.1	-8645.6	12.8813	-0.170246	-1.23814	1.20491
1266.05	-37512.2	-8645.74	12.8781	-0.169237	-1.23485	1.2046
1266.06	-37512.4	-8645.86	12.8748	-0.167388	-1.23169	1.20406
1266.08	-37512.5	-8646.01	12.8712	-0.165826	-1.22697	1.20305
1266.1	-37512.7	-8646.16	12.8677	-0.164206	-1.22154	1.20186
1266.12	-37512.9	-8646.32	12.8653	-0.161165	-1.21813	1.20111
1266.13	-37513	-8646.48	12.8637	-0.157518	-1.21687	1.20063
1266.15	-37513.2	-8646.61	12.8623	-0.155316	-1.21625	1.19978
1266.17	-37513.3	-8646.74	12.8605	-0.153915	-1.21635	1.1986
1266.18	-37513.5	-8646.89	12.8587	-0.151304	-1.21798	1.19751
1266.2	-37513.7	-8647.05	12.857	-0.147568	-1.21981	1.19639
1266.22	-37513.8	-8647.22	12.8556	-0.143903	-1.21979	1.19489
1266.23	-37514	-8647.37	12.8538	-0.14057	-1.21973	1.19313
1266.25	-37514.2	-8647.51	12.8506	-0.137349	-1.22287	1.19139
1266.27	-37514.3	-8647.64	12.8472	-0.133968	-1.22881	1.1898
1266.29	-37514.5	-8647.79	12.8449	-0.130267	-1.23597	1.18842
1266.3	-37514.6	-8647.95	12.8435	-0.126976	-1.24533	1.18744
1266.32	-37514.8	-8648.11	12.8419	-0.12493	-1.25826	1.18709
1266.34	-37515	-8648.26	12.8401	-0.123431	-1.27253	1.18733
1266.35	-37515.1	-8648.4	12.8383	-0.121571	-1.28553	1.18808
1266.37	-37515.2	-8648.53	12.8367	-0.120053	-1.29911	1.18944
1266.39	-37515.4	-8648.68	12.8354	-0.119744	-1.31562	1.1915
1266.4	-37515.6	-8648.85	12.8333	-0.12	-1.33333	1.1939
1266.42	-37515.8	-8649.02	12.8299	-0.119999	-1.35021	1.19624
1266.44	-37515.9	-8649.17	12.8265	-0.120011	-1.36776	1.19838
1266.46	-37516	-8649.3	12.8246	-0.120265	-1.38747	1.20021
1266.47	-37516.2	-8649.44	12.8233	-0.119947	-1.40785	1.20159
1266.49	-37516.3	-8649.6	12.8216	-0.118429	-1.42723	1.20238
1266.51	-37516.5	-8649.77	12.8198	-0.116441	-1.44541	1.20262
1266.52	-37516.7	-8649.94	12.818	-0.114693	-1.46203	1.2023
1266.54	-37516.8	-8650.08	12.8164	-0.113032	-1.47537	1.20128
1266.56	-37517	-8650.22	12.8148	-0.110636	-1.48452	1.19896
1266.57	-37517.1	-8650.36	12.813	-0.10545	-1.49104	1.1938
1266.59	-37517.3	-8650.52	12.811	-0.0953902	-1.49642	1.18424
1266.61	-37517.4	-8650.69	12.8099	-0.0787369	-1.50103	1.16906
1266.62	-37517.6	-8650.86	12.8099	-0.0545796	-1.50482	1.14752
1266.64	-37517.8	-8651.01	12.8099	-0.0235233	-1.50716	1.11974
1266.66	-37517.9	-8651.15	12.8097	0.0145798	-1.50757	1.08602
1266.68	-37518	-8651.29	12.8104	0.0614238	-1.506	1.04673
1266.69	-37518.2	-8651.46	12.8123	0.113292	-1.50272	1.00468
1266.71	-37518.4	-8651.63	12.8136	0.157192	-1.4984	0.966752
1266.73	-37518.5	-8651.8	12.8146	0.195742	-1.49337	0.930418
1266.74	-37518.7	-8651.95	12.8191	0.254541	-1.48742	0.879565
1266.76	-37518.8	-8652.08	12.8261	0.313017	-1.48026	0.824856
1266.78	-37519	-8652.25	12.8329	0.356139	-1.47527	0.782591
1266.8	-37519.1	-8652.43	12.8399	0.406574	-1.47017	0.739648
1266.81	-37519.2	-8652.55	12.8461	0.45956	-1.46513	0.69413
1266.83	-37519.4	-8652.72	12.8548	0.515786	-1.46	0.645086
1266.85	-37519.6	-8652.9	12.8654	0.565476	-1.45486	0.598866
1266.86	-37519.7	-8653.03	12.8753	0.609355	-1.44987	0.557445
1266.88	-37519.8	-8653.2	12.8853	0.654898	-1.44465	0.517588
1266.9	-37520	-8653.38	12.8954	0.698446	-1.44128	0.480745
1266.91	-37520.1	-8653.52	12.9076	0.731933	-1.43972	0.451805
1266.93	-37520.3	-8653.7	12.9217	0.758001	-1.44006	0.428606
1266.95	-37520.5	-8653.87	12.9354	0.783619	-1.43998	0.405875
1266.97	-37520.6	-8653.99	12.9486	0.812035	-1.44	0.381085
1266.98	-37520.8	-8654.19	12.9623	0.846302	-1.44	0.353341
1267	-37520.9	-8654.35	12.9783	0.878689	-1.43999	0.327758
1267.02	-37521	-8654.49	12.995	0.903522	-1.44005	0.308037
1267.03	-37521.2	-8654.68	13.0125	0.925127	-1.43983	0.29035
1267.05	-37521.3	-8654.84	13.0295	0.945303	-1.44217	0.275544
1267.07	-37521.5	-8654.98	13.046	0.965409	-1.44832	0.261496
1267.08	-37521.6	-8655.19	13.0636	0.983758	-1.45537	0.248179
1267.1	-37521.8	-8655.34	13.0805	0.998209	-1.46247	0.23877
1267.12	-37521.9	-8655.48	13.097	1.00554	-1.46584	0.232651
1267.13	-37522.1	-8655.69	13.1146	1.01269	-1.47264	0.230984
1267.15	-37522.2	-8655.84	13.1314	1.01615	-1.47615	0.230813
1267.17	-37522.4	-8655.98	13.148	1.02263	-1.48267	0.232884
1267.19	-37522.5	-8656.19	13.1656	1.02648	-1.48638	0.234123
1267.2	-37522.7	-8656.34	13.1824	1.02988	-1.49303	0.236247
1267.22	-37522.8	-8656.49	13.1989	1.03006	-1.49637	0.238423
1267.24	-37523	-8656.7	13.22	1.03	-1.50333	0.240741
1267.25	-37523.1	-8656.85	13.2367	1.03333	-1.50667	0.240741
1267.27	-37523.2	-8657	13.2533	1.03667	-1.51333	0.237473
1267.29	-37523.4	-8657.22	13.271	1.04366	-1.51684	0.232869
1267.31	-37523.5	-8657.37	13.2878	1.04683	-1.52021	0.229715
1267.32	-37523.7	-8657.52	13.3078	1.05022	-1.5235	0.228787
1267.34	-37523.9	-8657.73	13.3256	1.05372	-1.52736	0.229961
1267.36	-37524	-8657.89	13.3455	1.05711	-1.53393	0.231216
1267.37	-37524.1	-8658.04	13.3619	1.06017	-1.537	0.234601
1267.39	-37524.3	-8658.25	13.3788	1.0599	-1.54043	0.237918
1267.41	-37524.4	-8658.41	13.3962	1.06038	-1.54393	0.241032
1267.42	-37524.5	-8658.57	13.4136	1.064	-1.54728	0.240441
1267.44	-37524.7	-8658.74	13.4344	1.06746	-1.55083	0.237837
1267.46	-37524.9	-8658.94	13.4505	1.07077	-1.55404	0.234523
1267.48	-37525	-8659.09	13.4674	1.07416	-1.55773	0.23122
1267.49	-37525.1	-8659.27	13.4857	1.07766	-1.5597	0.227768
1267.51	-37525.3	-8659.47	13.5058	1.08102	-1.55507	0.22456
1267.53	-37525.4	-8659.64	13.5264	1.08415	-1.547	0.221163
1267.54	-37525.6	-8659.86	13.5461	1.08903	-1.53703	0.218017
1267.56	-37525.7	-8660	13.5635	1.09457	-1.53198	0.216282
1267.58	-37525.9	-8660.19	13.583	1.099	-1.52889	0.215549
1267.59	-37526	-8660.39	13.6016	1.10515	-1.52464	0.216077
1267.61	-37526.1	-8660.54	13.6202	1.10788	-1.51498	0.217181
1267.63	-37526.3	-8660.74	13.6384	1.11157	-1.50106	0.218542
1267.64	-37526.4	-8660.94	13.6597	1.11457	-1.4852	0.218261
1267.66	-37526.6	-8661.09	13.6793	1.11989	-1.47139	0.215377
1267.68	-37526.7	-8661.28	13.6997	1.12485	-1.46199	0.211381
1267.7	-37526.9	-8661.49	13.7182	1.13	-1.45234	0.207894
1267.71	-37527	-8661.64	13.7374	1.13513	-1.4369	0.205804
1267.73	-37527.1	-8661.83	13.7553	1.14017	-1.41556	0.203822
1267.75	-37527.3	-8662.04	13.7747	1.14527	-1.39825	0.200375
1267.76	-37527.4	-8662.21	13.7931	1.15026	-1.38895	0.195133
1267.78	-37527.5	-8662.36	13.8122	1.15751	-1.38284	0.189289
1267.8	-37527.7	-8662.58	13.8332	1.16461	-1.37373	0.184837
1267.82	-37527.9	-8662.77	13.8528	1.169	-1.3633	0.183854
1267.83	-37528	-8662.93	13.8738	1.17225	-1.35506	0.184786
1267.85	-37528.1	-8663.15	13.8942	1.17572	-1.35057	0.186126
1267.87	-37528.3	-8663.33	13.914	1.17897	-1.3498	0.185668
1267.88	-37528.4	-8663.49	13.935	1.18259	-1.35028	0.183723
1267.9	-37528.6	-8663.72	13.9554	1.18558	-1.34748	0.179738
1267.92	-37528.7	-8663.9	13.9752	1.19187	-1.34445	0.175343
1267.93	-37528.8	-8664.06	13.9963	1.19617	-1.3378	0.170688
1267.95	-37529	-8664.29	14.0165	1.19937	-1.33379	0.167174
1267.97	-37529.1	-8664.47	14.0364	1.20281	-1.3306	0.164085
1267.99	-37529.3	-8664.65	14.0575	1.20605	-1.32719	0.159583
1268	-37529.4	-8664.87	14.0777	1.21271	-1.32099	0.155239
1268.02	-37529.5	-8665.05	14.0976	1.21611	-1.31127	0.149894
1268.04	-37529.7	-8665.23	14.1188	1.223	-1.30059	0.144178
1268.05	-37529.8	-8665.46	14.1388	1.2264	-1.29065	0.136631
1268.07	-37530	-8665.63	14.1619	1.23298	-1.27757	0.128982
1268.09	-37530.1	-8665.87	14.1867	1.23667	-1.26	0.122004
1268.1	-37530.3	-8666.04	14.2067	1.24	-1.24	0.117647
1268.12	-37530.4	-8666.22	14.2233	1.24333	-1.22667	0.114379
1268.14	-37530.5	-8666.4	14.2447	1.24698	-1.21626	0.109732
1268.15	-37530.7	-8666.63	14.2681	1.25374	-1.20931	0.104179
1268.17	-37530.8	-8666.81	14.2912	1.26041	-1.19229	0.0964969
1268.19	-37531	-8667.04	14.3112	1.26696	-1.17563	0.0888417
1268.21	-37531.1	-8667.22	14.3323	1.27036	-1.15821	0.0809174
1268.22	-37531.2	-8667.4	14.3528	1.27374	-1.1451	0.0756645
1268.24	-37531.4	-8667.6	14.3773	1.27737	-1.13079	0.0713337
1268.26	-37531.5	-8667.83	14.3967	1.2802	-1.11807	0.0694511
1268.27	-37531.6	-8668	14.417	1.27997	-1.10819	0.0686232
1268.29	-37531.8	-8668.2	14.4387	1.27988	-1.09756	0.0683412
1268.31	-37531.9	-8668.43	14.4623	1.28057	-1.08769	0.0657062
1268.33	-37532.1	-8668.6	14.4852	1.28404	-1.07754	0.0603526
1268.34	-37532.2	-8668.81	14.506	1.28858	-1.06687	0.0523672
1268.36	-37532.4	-8669.04	14.5256	1.29441	-1.05764	0.0459597
1268.38	-37532.5	-8669.21	14.547	1.29858	-1.05207	0.0398905
1268.39	-37532.6	-8669.42	14.5718	1.30489	-1.04903	0.0353887
1268.41	-37532.8	-8669.65	14.595	1.30793	-1.04467	0.0317368
1268.43	-37532.9	-8669.82	14.6177	1.31029	-1.03726	0.0297136
1268.44	-37533.1	-8670.04	14.6384	1.30992	-1.03158	0.0274851
1268.46	-37533.2	-8670.26	14.6579	1.31002	-1.02894	0.0248457
1268.48	-37533.3	-8670.44	14.6799	1.31	-1.02415	0.0217682
1268.5	-37533.5	-8670.66	14.7046	1.30998	-1.01571	0.0200039
1268.51	-37533.6	-8670.89	14.7274	1.31008	-1.00397	0.0196258
1268.53	-37533.7	-8671.06	14.7517	1.30973	-0.990179	0.0191793
1268.55	-37533.9	-8671.29	14.7758	1.31162	-0.974745	0.0176627
1268.56	-37534	-8671.51	14.7991	1.31475	-0.957142	0.0137644
1268.58	-37534.2	-8671.68	14.8216	1.32053	-0.9316	0.00744316
1268.6	-37534.3	-8671.92	14.8416	1.32528	-0.907234	-0.000842216
1268.61	-37534.5	-8672.13	14.8634	1.33056	-0.890122	-0.00837067
1268.63	-37534.6	-8672.36	14.8879	1.33562	-0.873435	-0.0145607
1268.65	-37534.8	-8672.58	14.9123	1.33903	-0.851857	-0.0180565
1268.67	-37534.9	-8672.76	14.9326	1.34029	-0.828297	-0.0192558
1268.68	-37535	-8672.95	14.9559	1.3397	-0.803978	-0.0202436
1268.7	-37535.2	-8673.19	14.9797	1.34219	-0.779941	-0.0226897
1268.72	-37535.3	-8673.41	15.0044	1.34581	-0.758215	-0.0279672
1268.73	-37535.4	-8673.59	15.0255	1.34947	-0.737886	-0.0337313
1268.75	-37535.6	-8673.83	15.0452	1.35011	-0.718493	-0.0375906
1268.77	-37535.7	-8674.05	15.0661	1.35003	-0.694274	-0.0390706
1268.78	-37535.8	-8674.23	15.0892	1.34977	-0.673146	-0.0400652
1268.8	-37536	-8674.48	15.1126	1.35273	-0.656206	-0.041953
1268.82	-37536.1	-8674.68	15.1358	1.35579	-0.639694	-0.0459406
1268.84	-37536.3	-8674.87	15.1605	1.36261	-0.622084	-0.0515474
1268.85	-37536.4	-8675.13	15.184	1.36632	-0.605148	-0.058078
1268.87	-37536.6	-8675.33	15.2072	1.36975	-0.591378	-0.0637213
1268.89	-37536.7	-8675.53	15.2319	1.37003	-0.580618	-0.0674015
1268.9	-37536.9	-8675.78	15.2553	1.36999	-0.570491	-0.0686095
1268.92	-37537	-8675.98	15.2786	1.37	-0.563729	-0.0686321
1268.94	-37537.1	-8676.18	15.3033	1.37	-0.556667	-0.0686275
1268.95	-37537.3	-8676.43	15.3267	1.37	-0.55	-0.0686275
1268.97	-37537.4	-8676.64	15.3513	1.37	-0.535897	-0.068628
1268.99	-37537.5	-8676.83	15.3713	1.37	-0.526176	-0.0686256
1269.01	-37537.7	-8677.09	15.3947	1.36999	-0.519826	-0.0686344
1269.02	-37537.8	-8677.28	15.4181	1.37003	-0.516119	-0.0686013
1269.04	-37538	-8677.5	15.4426	1.36977	-0.501609	-0.0672874
1269.06	-37538.1	-8677.76	15.4623	1.36623	-0.488359	-0.0636849
1269.07	-37538.3	-8677.95	15.484	1.36265	-0.474493	-0.0577501
1269.09	-37538.4	-8678.16	15.5074	1.35979	-0.459943	-0.0526544
1269.11	-37538.6	-8678.42	15.531	1.36005	-0.435438	-0.0496558
1269.12	-37538.7	-8678.62	15.5557	1.35999	-0.411467	-0.0474908
1269.14	-37538.8	-8678.83	15.5787	1.35997	-0.392675	-0.0449278
1269.16	-37539	-8679.09	15.6025	1.36013	-0.37578	-0.0401627
1269.18	-37539.1	-8679.28	15.627	1.35929	-0.358984	-0.0338458
1269.19	-37539.3	-8679.5	15.6501	1.35566	-0.346284	-0.0260234
1269.21	-37539.4	-8679.76	15.6736	1.3522	-0.332265	-0.0185664
1269.23	-37539.5	-8679.95	15.6965	1.34974	-0.313956	-0.0128231
