# Supplementary material for: Extraction of driving behavior primitives considering driver expectation and vehicle dynamics
Source: PLoS One. 2025 Dec 31;20(12):e0340123. doi: 10.1371/journal.pone.0340123 (PMC12755792; doi:10.1371/journal.pone.0340123)
Supplement: S2 File — The dataset utilized in this study is organized into two main folders, categorizing driving scenarios into straight driving and turning maneuvers. These folders contain the raw, unprocessed behavioral data. For a detailed description of the variables and format within the.xlsx files, please refer to the accompanying readme.txt file. (ZIP) [file pone.0340123.s002.zip › DataSetForPimitiveExaction-2/turning/g11_w_23.xlsx]

## Sheet: Sheet1
1286.79	-37747.6	-9026.86	17.9496	-1.33713	-0.368863	1.00347
1286.8	-37747.8	-9027.18	17.926	-1.33375	-0.378714	1.01723
1286.82	-37747.9	-9027.42	17.9028	-1.33024	-0.391511	1.02725
1286.84	-37748	-9027.65	17.8781	-1.32997	-0.40889	1.03555
1286.86	-37748.2	-9027.96	17.8547	-1.33001	-0.428732	1.04111
1286.87	-37748.4	-9028.2	17.8313	-1.33	-0.451901	1.04555
1286.89	-37748.5	-9028.45	17.81	-1.33	-0.476667	1.04793
1286.91	-37748.7	-9028.76	17.79	-1.33	-0.5	1.04902
1286.92	-37748.8	-9028.99	17.77	-1.33	-0.516667	1.05011
1286.94	-37748.9	-9029.24	17.7452	-1.33	-0.537889	1.05247
1286.96	-37749.1	-9029.55	17.722	-1.33	-0.557946	1.05572
1286.97	-37749.2	-9029.77	17.6986	-1.33	-0.581339	1.05783
1286.99	-37749.4	-9030.03	17.6738	-1.33	-0.602398	1.05887
1287.01	-37749.6	-9030.33	17.6506	-1.33	-0.622254	1.05881
1287.03	-37749.7	-9030.56	17.6274	-1.33	-0.642713	1.05883
1287.04	-37749.8	-9030.81	17.6064	-1.33	-0.667705	1.05882
1287.06	-37750	-9031.12	17.5866	-1.33	-0.690423	1.05882
1287.08	-37750.1	-9031.34	17.5659	-1.33	-0.709907	1.05882
1287.09	-37750.3	-9031.6	17.541	-1.33	-0.727356	1.05882
1287.11	-37750.4	-9031.89	17.5178	-1.33	-0.743708	1.05882
1287.13	-37750.6	-9032.11	17.4948	-1.33	-0.7614	1.05882
1287.14	-37750.7	-9032.38	17.474	-1.33	-0.782737	1.05882
1287.16	-37750.9	-9032.68	17.4544	-1.33	-0.802554	1.05882
1287.18	-37751	-9032.89	17.433	-1.33	-0.822278	1.05882
1287.2	-37751.1	-9033.16	17.4082	-1.33	-0.838367	1.05882
1287.21	-37751.3	-9033.45	17.3853	-1.33	-0.851273	1.05882
1287.23	-37751.4	-9033.67	17.3613	-1.33	-0.864816	1.05882
1287.25	-37751.6	-9033.94	17.3369	-1.33	-0.879965	1.05882
1287.26	-37751.7	-9034.22	17.3136	-1.33	-0.897017	1.05884
1287.28	-37751.8	-9034.44	17.291	-1.33	-0.912957	1.05876
1287.3	-37752	-9034.72	17.2704	-1.33	-0.925002	1.05919
1287.31	-37752.1	-9035	17.251	-1.33	-0.934636	1.06075
1287.33	-37752.3	-9035.21	17.2286	-1.33	-0.944766	1.06373
1287.35	-37752.4	-9035.5	17.2041	-1.33	-0.956898	1.0667
1287.37	-37752.6	-9035.76	17.1812	-1.33	-0.970283	1.06825
1287.38	-37752.7	-9035.98	17.1568	-1.33	-0.98443	1.0687
1287.4	-37752.8	-9036.27	17.1329	-1.33	-0.996152	1.06857
1287.42	-37753	-9036.53	17.1095	-1.33	-1.00597	1.06902
1287.43	-37753.1	-9036.75	17.0873	-1.33	-1.01465	1.07153
1287.45	-37753.2	-9037.04	17.0669	-1.33	-1.019	1.07624
1287.47	-37753.4	-9037.3	17.0475	-1.33	-1.02211	1.08324
1287.48	-37753.5	-9037.52	17.0241	-1.33001	-1.02557	1.09122
1287.5	-37753.7	-9037.82	17.0001	-1.32998	-1.0293	1.09995
1287.52	-37753.8	-9038.06	16.9767	-1.33009	-1.03018	1.10725
1287.54	-37753.9	-9038.29	16.9549	-1.32831	-1.02991	1.11191
1287.55	-37754.1	-9038.58	16.9346	-1.31691	-1.03022	1.10864
1287.57	-37754.2	-9038.82	16.9152	-1.29677	-1.02773	1.08735
1287.59	-37754.3	-9039.05	16.8909	-1.23183	-1.02175	1.0383
1287.6	-37754.5	-9039.35	16.8701	-1.14526	-1.00902	0.969861
1287.62	-37754.6	-9039.58	16.8498	-1.05511	-0.99624	0.887786
1287.64	-37754.7	-9039.82	16.8351	-0.937891	-0.975767	0.787336
1287.65	-37754.9	-9040.12	16.8184	-0.815237	-0.958541	0.6763
1287.67	-37755	-9040.35	16.8078	-0.681343	-0.941839	0.570761
1287.69	-37755.1	-9040.57	16.7972	-0.57518	-0.927541	0.476318
1287.71	-37755.2	-9040.87	16.7904	-0.497329	-0.911	0.414578
1287.72	-37755.4	-9041.11	16.7807	-0.436462	-0.894342	0.37346
1287.74	-37755.5	-9041.34	16.77	-0.39	-0.876667	0.345316
1287.76	-37755.6	-9041.64	16.7633	-0.356667	-0.86	0.327887
1287.77	-37755.8	-9041.86	16.7567	-0.33	-0.843333	0.314815
1287.79	-37755.9	-9042.12	16.753	-0.308912	-0.829432	0.303323
1287.81	-37756	-9042.42	16.7464	-0.292429	-0.822953	0.29477
1287.82	-37756.1	-9042.63	16.7432	-0.279445	-0.816403	0.288348
1287.84	-37756.3	-9042.88	16.7396	-0.272534	-0.812664	0.283885
1287.86	-37756.4	-9043.18	16.7364	-0.266123	-0.806154	0.280662
1287.88	-37756.5	-9043.4	16.7326	-0.26291	-0.802652	0.277438
1287.89	-37756.6	-9043.65	16.7259	-0.259721	-0.795776	0.275338
1287.91	-37756.8	-9043.94	16.7224	-0.260175	-0.792736	0.274361
1287.93	-37756.9	-9044.16	16.7158	-0.259558	-0.789769	0.273118
1287.94	-37757	-9044.41	16.7126	-0.255837	-0.790116	0.270477
1287.96	-37757.2	-9044.7	16.7092	-0.252435	-0.789822	0.267377
1287.98	-37757.3	-9044.92	16.706	-0.24976	-0.790642	0.265266
1287.99	-37757.4	-9045.18	16.7014	-0.250074	-0.794196	0.263016
1288.01	-37757.6	-9045.47	16.6956	-0.24998	-0.798502	0.260542
1288.03	-37757.7	-9045.68	16.6914	-0.250005	-0.804653	0.257317
1288.05	-37757.8	-9045.95	16.685	-0.249999	-0.807967	0.255644
1288.06	-37757.9	-9046.23	16.6823	-0.25	-0.810301	0.256885
1288.08	-37758	-9046.44	16.6787	-0.25	-0.809925	0.263444
1288.1	-37758.2	-9046.72	16.6756	-0.25	-0.810022	0.275635
1288.11	-37758.3	-9046.99	16.6707	-0.25	-0.809994	0.290868
1288.13	-37758.4	-9047.2	16.6649	-0.25	-0.810001	0.307572
1288.15	-37758.5	-9047.48	16.6619	-0.25	-0.81	0.322324
1288.16	-37758.7	-9047.76	16.6582	-0.25	-0.81	0.33496
1288.18	-37758.8	-9047.97	16.6553	-0.25	-0.81	0.347643
1288.2	-37758.9	-9048.25	16.6497	-0.25	-0.81	0.362265
1288.22	-37759.1	-9048.51	16.645	-0.25	-0.81	0.38021
1288.23	-37759.2	-9048.72	16.6396	-0.250001	-0.81	0.402452
1288.25	-37759.3	-9049.01	16.6343	-0.249995	-0.809998	0.428105
1288.27	-37759.4	-9049.28	16.6315	-0.25002	-0.810006	0.454885
1288.28	-37759.5	-9049.49	16.6279	-0.24993	-0.809979	0.482375
1288.3	-37759.7	-9049.78	16.6245	-0.250281	-0.810085	0.504846
1288.32	-37759.8	-9050.04	16.6212	-0.248044	-0.80968	0.519998
1288.33	-37759.9	-9050.25	16.6176	-0.244393	-0.812155	0.529607
1288.35	-37760	-9050.55	16.6147	-0.240709	-0.815656	0.535465
1288.37	-37760.1	-9050.8	16.6084	-0.239831	-0.819337	0.541838
1288.38	-37760.2	-9051.02	16.6043	-0.240049	-0.819961	0.554012
1288.4	-37760.4	-9051.32	16.5982	-0.239936	-0.822134	0.570931
1288.42	-37760.5	-9051.56	16.594	-0.240208	-0.828328	0.588686
1288.44	-37760.6	-9051.79	16.5906	-0.237592	-0.835381	0.603611
1288.45	-37760.7	-9052.09	16.5873	-0.231198	-0.842423	0.612404
1288.47	-37760.9	-9052.34	16.5837	-0.224351	-0.846165	0.615379
1288.49	-37761	-9052.56	16.5804	-0.214352	-0.852469	0.614717
1288.5	-37761.1	-9052.86	16.5771	-0.207585	-0.859257	0.610544
1288.52	-37761.2	-9053.09	16.5737	-0.197728	-0.865798	0.606307
1288.54	-37761.3	-9053.32	16.5702	-0.190487	-0.873032	0.599528
1288.56	-37761.5	-9053.62	16.5669	-0.180502	-0.876419	0.593052
1288.57	-37761.6	-9053.86	16.5636	-0.173811	-0.882894	0.583401
1288.59	-37761.7	-9054.09	16.56	-0.163333	-0.89	0.572985
1288.61	-37761.8	-9054.39	16.56	-0.153333	-0.896667	0.561002
1288.62	-37761.9	-9054.63	16.5564	-0.139265	-0.900075	0.54945
1288.64	-37762	-9054.86	16.5531	-0.129452	-0.89998	0.5386
1288.66	-37762.2	-9055.17	16.5499	-0.119398	-0.900005	0.527598
1288.67	-37762.3	-9055.39	16.55	-0.108608	-0.899999	0.513445
1288.69	-37762.4	-9055.63	16.55	-0.0948792	-0.899996	0.496829
1288.71	-37762.5	-9055.93	16.5498	-0.0778156	-0.900016	0.478132
1288.73	-37762.6	-9056.15	16.5462	-0.0574491	-0.899939	0.458408
1288.74	-37762.7	-9056.4	16.5426	-0.0367036	-0.900371	0.439143
1288.76	-37762.9	-9056.7	16.5398	-0.0206703	-0.903981	0.4232
1288.78	-37763	-9056.93	16.5401	-0.00720603	-0.907583	0.408485
1288.79	-37763.1	-9057.18	16.54	0.00167841	-0.910247	0.393804
1288.81	-37763.2	-9057.47	16.5399	0.00841741	-0.909937	0.373749
1288.83	-37763.3	-9057.7	16.5407	0.0146058	-0.91002	0.348644
1288.84	-37763.4	-9057.95	16.5443	0.0177243	-0.909994	0.324508
1288.86	-37763.6	-9058.24	16.5478	0.0202943	-0.910005	0.305371
1288.88	-37763.6	-9058.45	16.5503	0.0199261	-0.909988	0.289452
1288.89	-37763.8	-9058.73	16.5499	0.0200217	-0.910053	0.272826
1288.91	-37763.9	-9059.01	16.55	0.0199956	-0.909804	0.252394
1288.93	-37764	-9059.24	16.55	0.0199972	-0.911087	0.229549
1288.95	-37764.1	-9059.5	16.55	0.020016	-0.914766	0.21035
1288.96	-37764.2	-9059.79	16.55	0.0199408	-0.918098	0.194016
1288.98	-37764.3	-9060.01	16.55	0.0202512	-0.92162	0.179699
1289	-37764.4	-9060.28	16.55	0.018708	-0.924805	0.164763
1289.01	-37764.6	-9060.56	16.55	0.0149876	-0.928583	0.147238
1289.03	-37764.7	-9060.78	16.55	0.011347	-0.930262	0.128076
1289.05	-37764.8	-9061.06	16.55	0.00955454	-0.93	0.107637
1289.07	-37764.9	-9061.34	16.55	0.0113329	-0.929755	0.0791692
1289.08	-37765	-9061.56	16.55	0.0182718	-0.931746	0.0412553
1289.1	-37765.1	-9061.84	16.55	0.0326901	-0.935258	-0.00264804
1289.12	-37765.2	-9062.11	16.5501	0.0504658	-0.939005	-0.0536891
1289.13	-37765.3	-9062.33	16.5497	0.0677158	-0.940205	-0.102337
1289.15	-37765.4	-9062.61	16.552	0.0824275	-0.940017	-0.14421
1289.17	-37765.6	-9062.88	16.5556	0.0934734	-0.939754	-0.181697
1289.18	-37765.6	-9063.1	16.5593	0.105736	-0.942201	-0.21369
1289.2	-37765.8	-9063.4	16.5602	0.121295	-0.945644	-0.242142
1289.22	-37765.9	-9063.67	16.5597	0.141398	-0.949379	-0.271156
1289.24	-37766	-9063.89	16.5624	0.164344	-0.950222	-0.297795
1289.25	-37766.1	-9064.18	16.5659	0.189806	-0.949686	-0.325223
1289.27	-37766.2	-9064.44	16.5694	0.221124	-0.952626	-0.356127
1289.29	-37766.3	-9064.66	16.5728	0.249228	-0.956115	-0.386197
1289.3	-37766.4	-9064.97	16.5757	0.269976	-0.959386	-0.411906
1289.32	-37766.5	-9065.22	16.5827	0.288247	-0.962926	-0.434537
1289.34	-37766.6	-9065.45	16.5862	0.299112	-0.966271	-0.450548
1289.35	-37766.7	-9065.68	16.5927	0.305944	-0.969637	-0.462668
1289.37	-37766.8	-9066	16.5964	0.312792	-0.973042	-0.475207
1289.39	-37766.9	-9066.24	16.6029	0.325669	-0.979584	-0.491292
1289.41	-37767.1	-9066.53	16.6096	0.345387	-0.986268	-0.511738
1289.42	-37767.2	-9066.79	16.6167	0.366667	-0.993333	-0.534858
1289.44	-37767.2	-9067.02	16.6233	0.383333	-1	-0.554466
1289.46	-37767.4	-9067.33	16.63	0.396667	-1.00667	-0.570806
1289.47	-37767.5	-9067.57	16.6371	0.407179	-1.01371	-0.58341
1289.49	-37767.6	-9067.81	16.6437	0.413593	-1.02049	-0.591913
1289.51	-37767.7	-9068.12	16.6504	0.416847	-1.03064	-0.59845
1289.52	-37767.8	-9068.36	16.6575	0.420479	-1.04119	-0.605231
1289.54	-37767.9	-9068.58	16.6641	0.423465	-1.05122	-0.609379
1289.56	-37768	-9068.83	16.6708	0.423371	-1.06099	-0.612404
1289.58	-37768.1	-9069.16	16.6779	0.422882	-1.06776	-0.613607
1289.59	-37768.2	-9069.39	16.6844	0.419725	-1.07476	-0.615747
1289.61	-37768.3	-9069.7	16.6918	0.420077	-1.08566	-0.61676
1289.63	-37768.4	-9069.93	16.702	0.419938	-1.09993	-0.617778
1289.64	-37768.5	-9070.19	16.7081	0.420155	-1.11311	-0.617483
1289.66	-37768.6	-9070.49	16.715	0.419396	-1.12647	-0.616132
1289.68	-37768.7	-9070.72	16.722	0.415637	-1.14162	-0.613431
1289.69	-37768.8	-9070.99	16.7286	0.412207	-1.15728	-0.610329
1289.71	-37768.9	-9071.29	16.7354	0.409738	-1.17173	-0.608486
1289.73	-37769	-9071.53	16.7424	0.410087	-1.1883	-0.607747
1289.74	-37769.1	-9071.75	16.749	0.409942	-1.20228	-0.607906
1289.76	-37769.2	-9072.03	16.7556	0.410141	-1.21865	-0.607634
1289.78	-37769.3	-9072.33	16.7641	0.409173	-1.2323	-0.60553
1289.8	-37769.4	-9072.59	16.773	0.403783	-1.24492	-0.598886
1289.81	-37769.5	-9072.89	16.7798	0.388836	-1.26153	-0.584521
1289.83	-37769.6	-9073.11	16.7849	0.365506	-1.28316	-0.564259
1289.85	-37769.7	-9073.4	16.7898	0.34325	-1.30183	-0.54432
1289.86	-37769.8	-9073.69	16.795	0.326138	-1.31546	-0.527004
1289.88	-37769.9	-9073.93	16.8002	0.313413	-1.32514	-0.511646
1289.9	-37770	-9074.15	16.805	0.296972	-1.33614	-0.495238
1289.91	-37770.1	-9074.45	16.8105	0.273759	-1.35418	-0.473698
1289.93	-37770.2	-9074.73	16.8153	0.248932	-1.37545	-0.451413
1289.95	-37770.3	-9075.01	16.8206	0.229614	-1.39388	-0.432746
1289.97	-37770.4	-9075.3	16.8256	0.21478	-1.40641	-0.41694
1289.98	-37770.5	-9075.54	16.8291	0.201754	-1.41814	-0.402132
1290	-37770.6	-9075.77	16.8299	0.184672	-1.4338	-0.385019
1290.02	-37770.7	-9076.07	16.8321	0.160359	-1.45177	-0.363891
1290.03	-37770.8	-9076.35	16.8357	0.139118	-1.46631	-0.341834
1290.05	-37770.9	-9076.57	16.8393	0.11741	-1.47936	-0.319912
1290.07	-37771	-9076.89	16.8401	0.090507	-1.49307	-0.292518
1290.09	-37771.1	-9077.16	16.84	0.0579633	-1.50959	-0.262188
1290.1	-37771.1	-9077.38	16.84	0.0246315	-1.5236	-0.230205
1290.12	-37771.3	-9077.71	16.84	-0.0103656	-1.5375	-0.195552
1290.14	-37771.3	-9077.95	16.84	-0.044621	-1.55099	-0.163309
1290.15	-37771.4	-9078.26	16.84	-0.0721217	-1.56442	-0.133607
1290.17	-37771.5	-9078.53	16.84	-0.0974363	-1.57564	-0.106324
1290.19	-37771.6	-9078.77	16.8402	-0.114943	-1.58266	-0.0857913
1290.2	-37771.7	-9079.01	16.8371	-0.128724	-1.58901	-0.0721214
1290.22	-37771.8	-9079.34	16.8336	-0.136367	-1.59933	-0.0625143
1290.24	-37771.9	-9079.58	16.8301	-0.13994	-1.60952	-0.0569474
1290.26	-37772	-9079.9	16.8299	-0.139917	-1.61628	-0.0514884
1290.27	-37772.1	-9080.16	16.83	-0.143333	-1.62333	-0.046841
1290.29	-37772.1	-9080.4	16.8267	-0.146667	-1.63	-0.040305
1290.31	-37772.2	-9080.64	16.8233	-0.153333	-1.64	-0.0337691
1290.32	-37772.3	-9080.98	16.8199	-0.156973	-1.64708	-0.0245782
1290.34	-37772.4	-9081.22	16.8199	-0.163646	-1.65358	-0.0181487
1290.36	-37772.5	-9081.54	16.8164	-0.16684	-1.65701	-0.0116315
1290.37	-37772.6	-9081.79	16.8129	-0.170421	-1.66389	-0.00574712
1290.39	-37772.7	-9082.03	16.8096	-0.173714	-1.66729	0.00203787
1290.41	-37772.7	-9082.28	16.8063	-0.177078	-1.67395	0.0110361
1290.43	-37772.8	-9082.62	16.8026	-0.180615	-1.67722	0.0228207
1290.44	-37772.9	-9082.86	16.7999	-0.183877	-1.68049	0.0348293
1290.46	-37773	-9083.18	16.7996	-0.187407	-1.68437	0.0466191
1290.48	-37773.1	-9083.42	16.7958	-0.190144	-1.69164	0.0567612
1290.49	-37773.2	-9083.68	16.7926	-0.190465	-1.69834	0.0667035
1290.51	-37773.3	-9084	16.7892	-0.194196	-1.70436	0.0800069
1290.53	-37773.3	-9084.24	16.7857	-0.197859	-1.7078	0.0977818
1290.54	-37773.4	-9084.48	16.7824	-0.200083	-1.71014	0.115284
1290.56	-37773.5	-9084.76	16.779	-0.200727	-1.71055	0.134307
1290.58	-37773.6	-9085.08	16.7755	-0.204574	-1.71548	0.153797
1290.6	-37773.6	-9085.29	16.7722	-0.208017	-1.72252	0.171669
1290.61	-37773.7	-9085.58	16.7688	-0.210268	-1.72841	0.18684
1290.63	-37773.8	-9085.89	16.7653	-0.209922	-1.73001	0.197986
1290.65	-37773.9	-9086.11	16.762	-0.210021	-1.73102	0.205075
1290.66	-37774	-9086.41	16.7585	-0.209995	-1.73482	0.21013
1290.68	-37774.1	-9086.72	16.7551	-0.210001	-1.73847	0.213705
1290.7	-37774.1	-9086.93	16.7518	-0.21	-1.74034	0.21523
1290.71	-37774.2	-9087.24	16.7483	-0.21	-1.73969	0.215757
1290.73	-37774.3	-9087.54	16.7449	-0.21	-1.74155	0.215667
1290.75	-37774.3	-9087.75	16.7416	-0.21	-1.74507	0.21569
1290.77	-37774.4	-9088.06	16.7381	-0.21	-1.74876	0.215691
1290.78	-37774.5	-9088.36	16.7347	-0.21	-1.75034	0.215664
1290.8	-37774.6	-9088.58	16.7314	-0.21	-1.74961	0.215772
1290.82	-37774.6	-9088.89	16.7279	-0.21	-1.75193	0.215124
1290.83	-37774.7	-9089.18	16.7245	-0.21	-1.75548	0.213351
1290.85	-37774.8	-9089.4	16.7212	-0.21	-1.7591	0.210256
1290.87	-37774.9	-9089.73	16.7177	-0.21	-1.76017	0.207654
1290.88	-37774.9	-9089.99	16.7143	-0.21	-1.75995	0.204777
1290.9	-37775	-9090.29	16.711	-0.21	-1.76001	0.200438
1290.92	-37775.1	-9090.57	16.7075	-0.21	-1.76	0.190387
1290.93	-37775.1	-9090.81	16.7041	-0.21	-1.76	0.177471
1290.95	-37775.2	-9091.05	16.7008	-0.21	-1.76002	0.163425
1290.97	-37775.3	-9091.38	16.6973	-0.21	-1.75995	0.150256
1290.99	-37775.4	-9091.64	16.6939	-0.21	-1.76021	0.139055
1291	-37775.4	-9091.88	16.6906	-0.21	-1.75735	0.129206
1291.02	-37775.5	-9092.21	16.6871	-0.21	-1.75377	0.118873
1291.04	-37775.5	-9092.47	16.6837	-0.21	-1.75023	0.108929
1291.05	-37775.6	-9092.71	16.6804	-0.21	-1.74994	0.10014
1291.07	-37775.7	-9093.04	16.6769	-0.21	-1.75002	0.0919118
1291.09	-37775.7	-9093.3	16.6735	-0.209998	-1.74997	0.0863423
1291.11	-37775.8	-9093.53	16.6702	-0.210006	-1.75011	0.0818901
1291.12	-37775.9	-9093.88	16.6667	-0.21	-1.74667	0.0795207
1291.14	-37775.9	-9094.12	16.6633	-0.21	-1.74333	0.0762527
1291.16	-37776	-9094.36	16.66	-0.206667	-1.73667	0.0718954
1291.17	-37776.1	-9094.71	16.6565	-0.20311	-1.73304	0.0637825
1291.19	-37776.1	-9094.94	16.6531	-0.199904	-1.72629	0.0562101
1291.21	-37776.2	-9095.19	16.6498	-0.200052	-1.71945	0.0485552
1291.22	-37776.2	-9095.54	16.6463	-0.199752	-1.70897	0.0404146
1291.24	-37776.3	-9095.77	16.6429	-0.19626	-1.70261	0.0315687
1291.26	-37776.4	-9096.03	16.6399	-0.192855	-1.69587	0.0217213
1291.28	-37776.4	-9096.36	16.6397	-0.189857	-1.68854	0.0127165
1291.29	-37776.5	-9096.6	16.636	-0.189685	-1.67772	0.0052391
1291.31	-37776.5	-9096.86	16.6327	-0.186012	-1.6646	-0.00253344
1291.33	-37776.6	-9097.2	16.6292	-0.18238	-1.65416	-0.0104211
1291.34	-37776.7	-9097.42	16.6259	-0.179907	-1.64501	-0.0165837
1291.36	-37776.7	-9097.7	16.6223	-0.179434	-1.63782	-0.0219547
1291.38	-37776.8	-9098.03	16.6199	-0.175742	-1.62688	-0.0282266
1291.39	-37776.8	-9098.25	16.6194	-0.171659	-1.61719	-0.0361425
1291.41	-37776.9	-9098.53	16.6156	-0.164674	-1.60671	-0.0456535
1291.43	-37776.9	-9098.86	16.6119	-0.156781	-1.5973	-0.0576741
1291.45	-37777	-9099.08	16.6099	-0.146236	-1.59104	-0.0693734
1291.46	-37777	-9099.37	16.6091	-0.137228	-1.58441	-0.0796885
1291.48	-37777.1	-9099.69	16.6052	-0.130775	-1.57588	-0.0884445
1291.5	-37777.1	-9099.91	16.6018	-0.123071	-1.567	-0.0979748
1291.51	-37777.2	-9100.2	16.5997	-0.111258	-1.5603	-0.112397
1291.53	-37777.3	-9100.52	16.6001	-0.0956066	-1.55469	-0.130695
1291.55	-37777.3	-9100.74	16.6	-0.0788672	-1.5521	-0.149446
1291.56	-37777.4	-9101.04	16.6	-0.0617561	-1.5471	-0.170428
1291.58	-37777.4	-9101.34	16.6	-0.0440699	-1.53834	-0.1919
1291.6	-37777.5	-9101.56	16.6	-0.0296223	-1.52746	-0.212556
1291.62	-37777.5	-9101.88	16.6	-0.0153466	-1.52102	-0.232432
1291.63	-37777.6	-9102.17	16.6	-0.00559353	-1.51813	-0.24859
1291.65	-37777.6	-9102.39	16.6	0.000726339	-1.5147	-0.259899
1291.67	-37777.7	-9102.71	16.6	0.00558068	-1.51125	-0.268625
1291.68	-37777.7	-9103	16.6	0.00905809	-1.50782	-0.274967
1291.7	-37777.8	-9103.23	16.6	0.010211	-1.50454	-0.279691
1291.72	-37777.8	-9103.55	16.6	0.00995321	-1.50104	-0.282703
1291.73	-37777.9	-9103.84	16.6	0.0100124	-1.49761	-0.284147
1291.75	-37777.9	-9104.06	16.6	0.00999807	-1.49441	-0.284254
1291.77	-37778	-9104.39	16.6	0.00999606	-1.49059	-0.285099
1291.79	-37778	-9104.67	16.6	0.0100182	-1.48985	-0.286182
1291.8	-37778	-9104.89	16.6	0.00993131	-1.49004	-0.28759
1291.82	-37778.1	-9105.23	16.6	0.0102076	-1.48999	-0.285885
1291.84	-37778.1	-9105.5	16.6	0.00732665	-1.49	-0.283645
1291.85	-37778.2	-9105.73	16.6	0.00399672	-1.49	-0.281189
1291.87	-37778.2	-9106.07	16.6	0.000189522	-1.49	-0.282022
1291.89	-37778.3	-9106.34	16.6	0.000219316	-1.49	-0.281298
1291.9	-37778.3	-9106.56	16.6	-0.00564067	-1.49	-0.277582
1291.92	-37778.4	-9106.91	16.6	-0.0158443	-1.49	-0.266561
1291.94	-37778.4	-9107.17	16.6	-0.032406	-1.49	-0.253527
1291.95	-37778.4	-9107.4	16.6	-0.0458715	-1.49	-0.239376
1291.97	-37778.5	-9107.75	16.6	-0.06	-1.49	-0.22658
1291.99	-37778.5	-9108	16.5967	-0.07	-1.49	-0.215686
1292.01	-37778.6	-9108.24	16.5933	-0.08	-1.49	-0.205882
1292.02	-37778.6	-9108.59	16.5899	-0.0906001	-1.49355	-0.19547
1292.04	-37778.6	-9108.83	16.59	-0.10061	-1.49689	-0.18574
1292.06	-37778.7	-9109.08	16.59	-0.110488	-1.50006	-0.177051
1292.07	-37778.7	-9109.43	16.5898	-0.117501	-1.50021	-0.169165
1292.09	-37778.8	-9109.67	16.5863	-0.123862	-1.5037	-0.1639
1292.11	-37778.8	-9109.93	16.5829	-0.127114	-1.50734	-0.159842
1292.12	-37778.8	-9110.26	16.5797	-0.13015	-1.51451	-0.158964
1292.14	-37778.9	-9110.5	16.5802	-0.130329	-1.52153	-0.15926
1292.16	-37778.9	-9110.77	16.5796	-0.133926	-1.53183	-0.159986
1292.18	-37778.9	-9111.11	16.5758	-0.137982	-1.54285	-0.15709
1292.19	-37779	-9111.33	16.5724	-0.14495	-1.55684	-0.152217
1292.21	-37779	-9111.61	16.5699	-0.151636	-1.57487	-0.145404
1292.23	-37779.1	-9111.94	16.5694	-0.15868	-1.59554	-0.138557
1292.24	-37779.1	-9112.16	16.5657	-0.165271	-1.61074	-0.132115
1292.26	-37779.1	-9112.45	16.5621	-0.172014	-1.6239	-0.125361
1292.28	-37779.2	-9112.78	16.5599	-0.17934	-1.63937	-0.118867
1292.3	-37779.2	-9113	16.5592	-0.184488	-1.663	-0.113532
1292.31	-37779.2	-9113.29	16.5553	-0.189026	-1.69496	-0.108317
1292.33	-37779.3	-9113.62	16.552	-0.195141	-1.72437	-0.103788
1292.35	-37779.3	-9113.84	16.5486	-0.197906	-1.74278	-0.0998884
1292.36	-37779.3	-9114.14	16.5452	-0.201483	-1.75549	-0.0966349
1292.38	-37779.4	-9114.46	16.5417	-0.204923	-1.77083	-0.0932013
1292.4	-37779.4	-9114.67	16.5385	-0.208206	-1.78897	-0.0899885
1292.41	-37779.4	-9114.99	16.535	-0.211684	-1.81036	-0.0866157
1292.43	-37779.4	-9115.29	16.5315	-0.215049	-1.82896	-0.0831503
1292.45	-37779.5	-9115.51	16.5283	-0.218687	-1.84677	-0.0803886
1292.47	-37779.5	-9115.83	16.5248	-0.220291	-1.868	-0.0788379
1292.48	-37779.5	-9116.13	16.5213	-0.219664	-1.88855	-0.0778607
1292.5	-37779.5	-9116.35	16.5181	-0.221725	-1.90829	-0.0762477
1292.52	-37779.6	-9116.67	16.5146	-0.225473	-1.92912	-0.0731712
1292.53	-37779.6	-9116.96	16.5112	-0.228812	-1.95001	-0.0697239
1292.55	-37779.6	-9117.19	16.5078	-0.232209	-1.96752	-0.0666259
1292.57	-37779.6	-9117.51	16.5047	-0.235376	-1.98474	-0.0624733
1292.58	-37779.7	-9117.8	16.4985	-0.241221	-2.00316	-0.0572538
1292.6	-37779.7	-9118.02	16.4941	-0.248057	-2.03088	-0.0510514
1292.62	-37779.7	-9118.36	16.4909	-0.25494	-2.06005	-0.0440347
1292.64	-37779.7	-9118.63	16.4873	-0.262041	-2.08799	-0.0381917
1292.65	-37779.7	-9118.86	16.4845	-0.265988	-2.10584	-0.0336167
1292.67	-37779.8	-9119.2	16.4777	-0.269352	-2.12865	-0.0299877
1292.69	-37779.8	-9119.46	16.474	-0.272779	-2.15489	-0.0267368
1292.7	-37779.8	-9119.7	16.4678	-0.276	-2.1873	-0.0233895
1292.72	-37779.8	-9120.04	16.4637	-0.279745	-2.21978	-0.0209552
1292.74	-37779.8	-9120.31	16.4604	-0.280053	-2.24733	-0.0187405
1292.75	-37779.9	-9120.53	16.457	-0.280037	-2.26749	-0.0167321
1292.77	-37779.9	-9120.88	16.4537	-0.279892	-2.29188	-0.0122419
1292.79	-37779.9	-9121.14	16.447	-0.283205	-2.31526	-0.00888656
1292.81	-37779.9	-9121.37	16.4436	-0.283333	-2.33886	-0.00656132
1292.82	-37779.9	-9121.72	16.4367	-0.283333	-2.35333	-0.00762527
1292.84	-37779.9	-9121.97	16.4333	-0.28	-2.36667	-0.00762527
1292.86	-37779.9	-9122.22	16.4267	-0.283333	-2.38333	-0.00653595
1292.87	-37780	-9122.56	16.423	-0.286883	-2.40815	-0.00305319
1292.89	-37780	-9122.8	16.4164	-0.29009	-2.43129	0.000182211
1292.91	-37780	-9123.06	16.4132	-0.289977	-2.45097	0.00347778
1292.92	-37780	-9123.4	16.4096	-0.290012	-2.46492	0.00687144
1292.94	-37780	-9123.64	16.4064	-0.289997	-2.47807	0.0088976
1292.96	-37780	-9123.9	16.4026	-0.290001	-2.49222	0.00984457
1292.97	-37780	-9124.23	16.3959	-0.29	-2.51338	0.00978922
1292.99	-37780	-9124.47	16.3923	-0.29	-2.52948	0.00980623
1293.01	-37780	-9124.74	16.3859	-0.29	-2.54637	0.00980937
1293.03	-37780	-9125.07	16.3819	-0.29	-2.56447	0.00977129
1293.04	-37780	-9125.3	16.3757	-0.289999	-2.58508	0.00994273
1293.06	-37780	-9125.58	16.3719	-0.290003	-2.60972	0.0113229
1293.08	-37780.1	-9125.91	16.3653	-0.289988	-2.63828	0.0140313
1293.09	-37780	-9126.13	16.3625	-0.290046	-2.6635	0.0170715
1293.11	-37780.1	-9126.41	16.3589	-0.289831	-2.68043	0.0191865
1293.13	-37780	-9126.74	16.3557	-0.290905	-2.69001	0.0214123
1293.14	-37780.1	-9126.96	16.351	-0.294517	-2.70062	0.0239751
1293.16	-37780	-9127.25	16.3454	-0.298089	-2.71701	0.0271143
1293.18	-37780.1	-9127.57	16.3406	-0.300318	-2.73855	0.0289234
1293.2	-37780	-9127.79	16.3353	-0.299915	-2.75799	0.0294829
1293.21	-37780	-9128.09	16.3305	-0.300021	-2.77899	0.0293941
1293.23	-37780	-9128.4	16.325	-0.299994	-2.79822	0.0294179
1293.25	-37780	-9128.62	16.3203	-0.300002	-2.81453	0.0294059
1293.26	-37780	-9128.92	16.3147	-0.3	-2.83044	0.0294285
1293.28	-37780	-9129.23	16.3117	-0.3	-2.84251	0.0293436
1293.3	-37780	-9129.45	16.3081	-0.3	-2.85033	0.0298291
1293.32	-37780	-9129.77	16.3051	-0.3	-2.85706	0.0315727
1293.33	-37780	-9130.06	16.2992	-0.3	-2.86389	0.0346269
1293.35	-37780	-9130.28	16.2949	-0.3	-2.87086	0.0373798
1293.37	-37780	-9130.6	16.2891	-0.3	-2.87555	0.0389372
1293.38	-37780	-9130.89	16.2846	-0.3	-2.87905	0.0392763
1293.4	-37779.9	-9131.11	16.2789	-0.3	-2.88028	0.0391996
1293.42	-37779.9	-9131.43	16.2745	-0.3	-2.87971	0.0392193
1293.43	-37779.9	-9131.72	16.2685	-0.3	-2.88214	0.0392147
1293.45	-37779.9	-9131.94	16.2645	-0.3	-2.88594	0.0392159
1293.47	-37779.9	-9132.27	16.2583	-0.3	-2.887	0.0392156
1293.49	-37779.9	-9132.54	16.2539	-0.3	-2.88431	0.0392157
1293.5	-37779.9	-9132.76	16.2509	-0.3	-2.88043	0.0392157
1293.52	-37779.8	-9133.1	16.2472	-0.3	-2.88012	0.0392157
1293.54	-37779.8	-9133.36	16.2442	-0.3	-2.87735	0.0392156
1293.55	-37779.8	-9133.59	16.2377	-0.3	-2.87398	0.039216
1293.57	-37779.8	-9133.93	16.2339	-0.3	-2.87022	0.0392149
1293.59	-37779.8	-9134.19	16.2273	-0.3	-2.87009	0.0392188
1293.6	-37779.7	-9134.42	16.2239	-0.3	-2.86714	0.0392041
1293.62	-37779.7	-9134.75	16.217	-0.3	-2.86355	0.0392391
1293.64	-37779.7	-9135.01	16.2136	-0.3	-2.86011	0.0382174
1293.66	-37779.7	-9135.24	16.207	-0.3	-2.85995	0.0361254
1293.67	-37779.6	-9135.58	16.2033	-0.3	-2.86	0.0326797
1293.69	-37779.6	-9135.82	16.2	-0.3	-2.85667	0.0305011
1293.71	-37779.6	-9136.05	16.1968	-0.300007	-2.85052	0.0294308
1293.72	-37779.5	-9136.39	16.1933	-0.3	-2.84	0.0294118
1293.74	-37779.5	-9136.63	16.1867	-0.3	-2.83	0.0283224
1293.76	-37779.5	-9136.87	16.1833	-0.296667	-2.81667	0.0261438
1293.77	-37779.4	-9137.21	16.1764	-0.293108	-2.799	0.0226691
1293.79	-37779.4	-9137.44	16.173	-0.289912	-2.78226	0.0194235
1293.81	-37779.4	-9137.69	16.1663	-0.290023	-2.76214	0.0161305
1293.83	-37779.4	-9138.04	16.163	-0.289988	-2.74044	0.0127373
1293.84	-37779.3	-9138.26	16.1596	-0.290007	-2.71351	0.0107059
1293.86	-37779.3	-9138.52	16.1563	-0.289983	-2.68667	0.00977989
1293.88	-37779.3	-9138.85	16.1522	-0.290095	-2.65883	0.00971637
1293.89	-37779.2	-9139.08	16.146	-0.289623	-2.63606	0.00842267
1293.91	-37779.2	-9139.34	16.1422	-0.28602	-2.61223	0.00595837
1293.93	-37779.1	-9139.67	16.1357	-0.282416	-2.5882	0.00260355
1293.94	-37779.1	-9139.89	16.132	-0.279753	-2.56888	0.000739979
1293.96	-37779.1	-9140.16	16.1255	-0.280062	-2.54799	-6.39878e-05
1293.98	-37779	-9140.48	16.1224	-0.279981	-2.52165	1.9133e-05
1293.99	-37779	-9140.7	16.119	-0.280002	-2.4905	-2.35344e-06
1294.01	-37778.9	-9140.97	16.1159	-0.280012	-2.4563	-9.54416e-06
1294.03	-37778.9	-9141.29	16.111	-0.27994	-2.42117	4.85587e-05
1294.05	-37778.9	-9141.5	16.1054	-0.280226	-2.38914	-0.000232316
1294.06	-37778.8	-9141.79	16.101	-0.279	-2.35974	-0.00177673
1294.08	-37778.8	-9142.1	16.0948	-0.275259	-2.33261	-0.00455558
1294.1	-37778.7	-9142.32	16.0921	-0.271751	-2.30382	-0.00788404
1294.11	-37778.7	-9142.6	16.0884	-0.269737	-2.26826	-0.0112122
1294.13	-37778.6	-9142.9	16.0854	-0.270075	-2.23638	-0.0146974
1294.15	-37778.6	-9143.12	16.0801	-0.26998	-2.21256	-0.0175141
1294.16	-37778.6	-9143.42	16.075	-0.270005	-2.18743	-0.0191659
1294.18	-37778.5	-9143.71	16.0699	-0.269999	-2.1559	-0.0198338
1294.2	-37778.5	-9143.92	16.0646	-0.27	-2.12253	-0.0190223
1294.22	-37778.4	-9144.23	16.0616	-0.27	-2.08779	-0.0229591
1294.23	-37778.4	-9144.52	16.0579	-0.270002	-2.0547	-0.0356883
1294.25	-37778.3	-9144.73	16.0552	-0.269994	-2.02925	-0.0634203
1294.27	-37778.3	-9145.04	16.049	-0.270021	-2.00688	-0.104744
1294.28	-37778.2	-9145.32	16.0446	-0.269915	-1.99072	-0.151661
1294.3	-37778.2	-9145.53	16.039	-0.270319	-1.97972	-0.194317
1294.32	-37778.1	-9145.85	16.0341	-0.267848	-1.97246	-0.232826
1294.34	-37778.1	-9146.12	16.031	-0.26433	-1.96082	-0.262305
1294.35	-37778	-9146.34	16.0276	-0.260717	-1.94763	-0.284001
1294.37	-37778	-9146.65	16.0245	-0.259866	-1.93069	-0.302371
1294.39	-37777.9	-9146.92	16.0181	-0.260036	-1.91635	-0.316438
1294.4	-37777.9	-9147.14	16.014	-0.25999	-1.90279	-0.326938
1294.42	-37777.8	-9147.45	16.0107	-0.260002	-1.89417	-0.33447
1294.44	-37777.7	-9147.71	16.0072	-0.259999	-1.89053	-0.339302
1294.45	-37777.7	-9147.94	16.0043	-0.26	-1.88728	-0.341693
1294.47	-37777.6	-9148.26	15.9973	-0.26	-1.88377	-0.343966
1294.49	-37777.6	-9148.51	15.9938	-0.26	-1.88028	-0.346093
1294.51	-37777.5	-9148.74	15.9874	-0.26	-1.87975	-0.349302
1294.52	-37777.5	-9149.06	15.9835	-0.26	-1.88314	-0.35175
1294.54	-37777.4	-9149.31	15.9802	-0.26	-1.88636	-0.352914
1294.56	-37777.3	-9149.53	15.9768	-0.26	-1.89302	-0.352948
1294.57	-37777.3	-9149.86	15.9733	-0.26	-1.89667	-0.352941
1294.59	-37777.2	-9150.09	15.9667	-0.26	-1.90333	-0.352941
1294.61	-37777.2	-9150.33	15.9633	-0.26	-1.91	-0.351852
1294.62	-37777.1	-9150.66	15.9598	-0.259972	-1.92069	-0.343409
1294.64	-37777	-9150.88	15.9565	-0.260108	-1.93431	-0.321831
1294.66	-37777	-9151.13	15.953	-0.263553	-1.95468	-0.283746
1294.68	-37776.9	-9151.45	15.9461	-0.26712	-1.97987	-0.232558
1294.69	-37776.9	-9151.67	15.9427	-0.270158	-2.00602	-0.185413
1294.71	-37776.8	-9151.92	15.936	-0.269959	-2.02557	-0.144866
1294.73	-37776.7	-9152.24	15.9328	-0.270017	-2.0423	-0.112618
1294.74	-37776.7	-9152.46	15.9294	-0.269989	-2.05697	-0.0889477
1294.76	-37776.6	-9152.71	15.9262	-0.270027	-2.09102	-0.0712091
1294.78	-37776.5	-9153.03	15.9218	-0.26987	-2.14286	-0.0568432
1294.79	-37776.5	-9153.25	15.9158	-0.270535	-2.19459	-0.0454026
1294.81	-37776.4	-9153.5	15.9119	-0.274188	-2.23533	-0.0342291
1294.83	-37776.3	-9153.82	15.9053	-0.277815	-2.26286	-0.0234845
1294.85	-37776.3	-9154.03	15.9025	-0.28027	-2.27707	-0.0166834
1294.86	-37776.2	-9154.29	15.8989	-0.279932	-2.29133	-0.0121283
1294.88	-37776.1	-9154.6	15.8957	-0.28002	-2.3109	-0.0104009
1294.9	-37776.1	-9154.81	15.891	-0.279995	-2.33618	-0.00972679
1294.91	-37776	-9155.07	15.8853	-0.280001	-2.36151	-0.00981078
1294.93	-37775.9	-9155.38	15.8807	-0.28	-2.38071	-0.00985546
1294.95	-37775.8	-9155.58	15.8749	-0.28	-2.39563	-0.00951353
1294.96	-37775.8	-9155.87	15.872	-0.28	-2.40911	-0.00791231
1294.98	-37775.7	-9156.16	15.8683	-0.28	-2.42304	-0.0049902
1295	-37775.6	-9156.35	15.8655	-0.28	-2.43627	-0.00208182
1295.02	-37775.5	-9156.65	15.8599	-0.28	-2.44963	-0.000411254
1295.03	-37775.5	-9156.94	15.8549	-0.279998	-2.46588	7.82319e-05
1295.05	-37775.4	-9157.13	15.8499	-0.280006	-2.47906	-2.5369e-05
1295.07	-37775.3	-9157.42	15.8445	-0.279979	-2.48904	2.21099e-05
1295.08	-37775.2	-9157.71	15.8415	-0.280085	-2.49848	-7.18748e-05
1295.1	-37775.2	-9157.91	15.8379	-0.279682	-2.51432	0.000486842
1295.12	-37775.1	-9158.21	15.8349	-0.28191	-2.5358	0.00230366
1295.13	-37775	-9158.47	15.8288	-0.285486	-2.5572	0.00541156
1295.15	-37774.9	-9158.68	15.8247	-0.289083	-2.57027	0.00809381
1295.17	-37774.8	-9158.98	15.8186	-0.290208	-2.58026	0.00955476
1295.18	-37774.7	-9159.24	15.8144	-0.289797	-2.58982	0.00997431
1295.2	-37774.7	-9159.44	15.8085	-0.2906	-2.60515	0.00934142
1295.22	-37774.6	-9159.75	15.8043	-0.288105	-2.61956	0.0144702
1295.24	-37774.5	-9160	15.7982	-0.307896	-2.63915	0.0307909
1295.25	-37774.4	-9160.24	15.7937	-0.321699	-2.65042	0.0453862
1295.27	-37774.3	-9160.51	15.791	-0.33535	-2.65681	0.0631038
1295.29	-37774.3	-9160.74	15.7851	-0.383634	-2.67559	0.0998459
1295.3	-37774.1	-9161.04	15.7779	-0.432014	-2.68852	0.149628
1295.32	-37774.1	-9161.28	15.7711	-0.479297	-2.69814	0.190878
1295.34	-37774	-9161.5	15.7649	-0.51208	-2.70832	0.224636
1295.36	-37773.9	-9161.73	15.7544	-0.537469	-2.71621	0.25023
1295.37	-37773.8	-9162.03	15.7476	-0.554822	-2.71677	0.269269
1295.39	-37773.7	-9162.25	15.7377	-0.571465	-2.71669	0.28482
1295.41	-37773.6	-9162.55	15.7309	-0.585262	-2.71645	0.29814
1295.42	-37773.5	-9162.79	15.7206	-0.596134	-2.71986	0.308865
1295.44	-37773.4	-9163.01	15.7106	-0.603063	-2.72001	0.315583
1295.46	-37773.4	-9163.24	15.7	-0.606667	-2.72	0.320261
1295.47	-37773.2	-9163.54	15.69	-0.61	-2.71667	0.32244
1295.49	-37773.2	-9163.76	15.68	-0.61	-2.71333	0.324619
1295.51	-37773.1	-9164	15.6694	-0.613559	-2.70989	0.326971
1295.53	-37773	-9164.3	15.6594	-0.616882	-2.71006	0.330236
1295.54	-37772.9	-9164.51	15.6494	-0.620088	-2.70987	0.332339
1295.56	-37772.8	-9164.75	15.6388	-0.619957	-2.70622	0.333382
1295.58	-37772.7	-9165.04	15.6288	-0.620011	-2.70297	0.33332
1295.59	-37772.6	-9165.25	15.6188	-0.62	-2.69956	0.333338
1295.61	-37772.5	-9165.5	15.6082	-0.619981	-2.69618	0.333317
1295.63	-37772.4	-9165.78	15.5983	-0.620058	-2.69228	0.331593
1295.64	-37772.3	-9165.99	15.5882	-0.614294	-2.68579	0.321975
1295.66	-37772.2	-9166.24	15.5775	-0.589335	-2.68262	0.297976
1295.68	-37772.1	-9166.52	15.5682	-0.549255	-2.67916	0.260373
1295.7	-37772	-9166.72	15.5617	-0.497059	-2.67601	0.213959
1295.71	-37771.9	-9166.97	15.5546	-0.446903	-2.67145	0.166752
1295.73	-37771.8	-9167.24	15.5481	-0.409553	-2.66541	0.129471
1295.75	-37771.7	-9167.45	15.541	-0.378629	-2.66221	0.0994149
1295.76	-37771.6	-9167.7	15.5354	-0.355681	-2.65968	0.0753944
1295.78	-37771.4	-9167.96	15.5311	-0.337956	-2.66004	0.058952
1295.8	-37771.4	-9168.17	15.5253	-0.326184	-2.66018	0.0457282
1295.81	-37771.2	-9168.42	15.5206	-0.315598	-2.6589	0.0353168
1295.83	-37771.1	-9168.69	15.5153	-0.307085	-2.65529	0.0275187
1295.85	-37771	-9168.9	15.5105	-0.30025	-2.65169	0.0221325
1295.87	-37770.9	-9169.15	15.505	-0.294823	-2.64963	0.020326
1295.88	-37770.8	-9169.41	15.5002	-0.291602	-2.65034	0.0215045
1295.9	-37770.7	-9169.6	15.4951	-0.289707	-2.64868	0.0244274
1295.92	-37770.6	-9169.86	15.4901	-0.290066	-2.64501	0.0273289
1295.93	-37770.5	-9170.12	15.4845	-0.29	-2.64128	0.0294527
1295.95	-37770.4	-9170.32	15.4816	-0.289936	-2.6398	0.0317177
1295.97	-37770.2	-9170.59	15.4779	-0.290279	-2.63998	0.0340265
1295.98	-37770.1	-9170.83	15.4752	-0.28827	-2.6403	0.0357131
1296	-37770	-9171.03	15.469	-0.284597	-2.63809	0.0358307
1296.02	-37769.9	-9171.3	15.4646	-0.280893	-2.63452	0.0371872
1296.04	-37769.8	-9171.54	15.459	-0.279802	-2.63091	0.0399554
1296.05	-37769.7	-9171.74	15.4541	-0.280044	-2.62983	0.0451564
1296.07	-37769.5	-9172.01	15.451	-0.279988	-2.63005	0.0499139
1296.09	-37769.4	-9172.24	15.4476	-0.280003	-2.62998	0.0550364
1296.1	-37769.3	-9172.44	15.4445	-0.279999	-2.63002	0.0599389
1296.12	-37769.2	-9172.72	15.438	-0.28	-2.62992	0.0644993
1296.14	-37769.1	-9172.95	15.4343	-0.28	-2.63028	0.067091
1296.15	-37769	-9173.15	15.4278	-0.28	-2.62737	0.0693175
1296.17	-37768.8	-9173.42	15.4238	-0.28	-2.62395	0.0714353
1296.19	-37768.7	-9173.64	15.4207	-0.28	-2.62038	0.0746148
1296.2	-37768.6	-9173.84	15.417	-0.28	-2.61994	0.0770939
1296.22	-37768.4	-9174.12	15.4139	-0.28	-2.62002	0.079281
1296.24	-37768.3	-9174.33	15.4073	-0.28	-2.61999	0.0813681
1296.26	-37768.2	-9174.53	15.4036	-0.28	-2.62001	0.0847777
1296.27	-37768.1	-9174.82	15.397	-0.28	-2.61997	0.0870602
1296.29	-37768	-9175.02	15.3935	-0.28	-2.6201	0.0881801
1296.31	-37767.8	-9175.23	15.39	-0.28	-2.61667	0.0893246
1296.32	-37767.7	-9175.5	15.3867	-0.28	-2.61333	0.0915033
1296.34	-37767.6	-9175.7	15.3833	-0.28	-2.61	0.0947712
1296.36	-37767.5	-9175.92	15.3764	-0.28	-2.61002	0.0982354
1296.38	-37767.3	-9176.18	15.373	-0.28	-2.61003	0.101504
1296.39	-37767.2	-9176.38	15.3663	-0.28	-2.60988	0.104746
1296.41	-37767.1	-9176.6	15.363	-0.28	-2.60624	0.106934
1296.43	-37766.9	-9176.87	15.3596	-0.28	-2.60289	0.107941
1296.44	-37766.8	-9177.06	15.3563	-0.28	-2.59984	0.109131
1296.46	-37766.7	-9177.29	15.3522	-0.28	-2.60006	0.111669
1296.48	-37766.5	-9177.54	15.346	-0.28	-2.59999	0.114871
1296.49	-37766.4	-9177.73	15.3423	-0.28	-2.59998	0.116815
1296.51	-37766.3	-9177.96	15.3355	-0.28	-2.60013	0.117845
1296.53	-37766.1	-9178.21	15.3327	-0.28	-2.59946	0.119213
1296.55	-37766	-9178.4	15.3291	-0.28	-2.59581	0.123358
1296.56	-37765.9	-9178.62	15.3259	-0.28	-2.59218	0.13099
1296.58	-37765.7	-9178.88	15.3214	-0.28	-2.58973	0.139992
1296.6	-37765.6	-9179.07	15.3155	-0.28	-2.59006	0.150302
1296.61	-37765.5	-9179.3	15.3111	-0.28	-2.58999	0.162332
1296.63	-37765.3	-9179.54	15.3051	-0.28	-2.58995	0.176329
1296.65	-37765.2	-9179.72	15.3022	-0.28	-2.5902	0.194131
1296.66	-37765	-9179.96	15.2985	-0.28	-2.5889	0.213947
1296.68	-37764.9	-9180.2	15.2956	-0.28	-2.5853	0.233971
1296.7	-37764.8	-9180.39	15.2905	-0.28	-2.58167	0.257724
1296.72	-37764.6	-9180.62	15.2847	-0.28	-2.57969	0.286052
1296.73	-37764.5	-9180.86	15.2819	-0.28	-2.58008	0.315538
1296.75	-37764.4	-9181.04	15.2782	-0.28	-2.58	0.345231
1296.77	-37764.2	-9181.28	15.2753	-0.280002	-2.57992	0.370838
1296.78	-37764	-9181.51	15.2697	-0.279994	-2.58031	0.389389
1296.8	-37763.9	-9181.69	15.2648	-0.280022	-2.57832	0.403255
1296.82	-37763.8	-9181.93	15.2594	-0.27991	-2.57472	0.411656
1296.83	-37763.6	-9182.15	15.2544	-0.280339	-2.57104	0.417048
1296.85	-37763.5	-9182.33	15.2513	-0.278019	-2.57003	0.423275
1296.87	-37763.3	-9182.57	15.2477	-0.2748	-2.56822	0.431375
1296.89	-37763.2	-9182.79	15.2449	-0.268943	-2.5631	0.440989
1296.9	-37763.1	-9182.97	15.2387	-0.264245	-2.5513	0.450474
1296.92	-37762.9	-9183.22	15.2341	-0.260674	-2.53518	0.459487
1296.94	-37762.7	-9183.43	15.2311	-0.260123	-2.51616	0.46666
1296.95	-37762.6	-9183.61	15.2274	-0.257665	-2.49495	0.47202
1296.97	-37762.4	-9183.85	15.2244	-0.25405	-2.47457	0.473082
1296.99	-37762.3	-9184.06	15.2181	-0.250843	-2.45504	0.471219
1297	-37762.2	-9184.24	15.2138	-0.247209	-2.43132	0.468023
1297.02	-37762	-9184.49	15.2106	-0.244199	-2.40461	0.463721
1297.04	-37761.8	-9184.69	15.2073	-0.237662	-2.37846	0.459478
1297.06	-37761.7	-9184.87	15.2037	-0.233875	-2.34694	0.453827
1297.07	-37761.5	-9185.12	15.2004	-0.227309	-2.31967	0.448436
1297.09	-37761.4	-9185.31	15.1971	-0.223879	-2.29319	0.441054
1297.11	-37761.2	-9185.5	15.1935	-0.217022	-2.26513	0.43293
1297.12	-37761.1	-9185.75	15.1902	-0.213516	-2.23204	0.425263
1297.14	-37760.9	-9185.93	15.1869	-0.210093	-2.19568	0.417731
1297.16	-37760.8	-9186.12	15.1833	-0.21	-2.15333	0.407407
1297.17	-37760.6	-9186.37	15.18	-0.206667	-2.11333	0.396514
1297.19	-37760.5	-9186.55	15.1767	-0.203333	-2.07333	0.3878
1297.21	-37760.3	-9186.74	15.1731	-0.199928	-2.02734	0.383297
1297.22	-37760.1	-9186.98	15.1699	-0.199919	-1.98415	0.382345
1297.24	-37760	-9187.16	15.1699	-0.196439	-1.94078	0.382348
1297.26	-37759.8	-9187.36	15.1662	-0.192887	-1.89858	0.38241
1297.28	-37759.7	-9187.6	15.163	-0.189825	-1.85844	0.38365
1297.29	-37759.5	-9187.77	15.1596	-0.190102	-1.81945	0.38593
1297.31	-37759.4	-9187.97	15.1561	-0.189611	-1.79196	0.388
1297.33	-37759.2	-9188.21	15.1526	-0.186032	-1.76559	0.387553
1297.34	-37759.1	-9188.38	15.1499	-0.182731	-1.73192	0.385054
1297.36	-37758.9	-9188.59	15.1495	-0.17918	-1.67733	0.381558
1297.38	-37758.7	-9188.82	15.1459	-0.175932	-1.62937	0.378298
1297.39	-37758.6	-9188.99	15.1424	-0.172385	-1.59344	0.375158
1297.41	-37758.4	-9189.2	15.1399	-0.16965	-1.57615	0.373224
1297.43	-37758.2	-9189.42	15.1394	-0.170269	-1.56116	0.372298
1297.45	-37758.1	-9189.59	15.1356	-0.169186	-1.53429	0.370925
1297.46	-37757.9	-9189.81	15.1319	-0.16545	-1.50263	0.368135
1297.48	-37757.8	-9190.03	15.1299	-0.161987	-1.48068	0.365081
1297.5	-37757.6	-9190.19	15.1291	-0.159694	-1.47029	0.363349
1297.51	-37757.4	-9190.41	15.1253	-0.160249	-1.46535	0.362394
1297.53	-37757.3	-9190.62	15.1217	-0.159099	-1.46062	0.360722
1297.55	-37757.1	-9190.79	15.12	-0.154169	-1.45521	0.355873
1297.57	-37757	-9191.01	15.1188	-0.145474	-1.45003	0.347882
1297.58	-37756.8	-9191.22	15.1151	-0.135251	-1.4461	0.338712
1297.6	-37756.6	-9191.39	15.1114	-0.125215	-1.44658	0.328063
1297.62	-37756.5	-9191.6	15.1097	-0.113302	-1.44811	0.315794
1297.63	-37756.3	-9191.81	15.1101	-0.0984424	-1.45193	0.30123
1297.65	-37756.2	-9191.98	15.11	-0.0789588	-1.45482	0.282754
1297.67	-37756	-9192.2	15.11	-0.0578851	-1.46084	0.263013
1297.68	-37755.8	-9192.41	15.11	-0.0389917	-1.46491	0.242604
1297.7	-37755.7	-9192.57	15.11	-0.0138492	-1.47256	0.217929
1297.72	-37755.5	-9192.79	15.11	0.0157313	-1.48296	0.189101
1297.74	-37755.3	-9192.99	15.11	0.0483826	-1.49531	0.159715
1297.75	-37755.2	-9193.16	15.11	0.0788999	-1.507	0.129938
1297.77	-37755	-9193.39	15.1101	0.103737	-1.51867	0.10709
1297.79	-37754.8	-9193.57	15.1097	0.122499	-1.53838	0.0943686
1297.8	-37754.7	-9193.75	15.1124	0.134523	-1.57119	0.0925063
1297.82	-37754.5	-9193.98	15.1159	0.142266	-1.60664	0.100699
1297.84	-37754.3	-9194.16	15.1192	0.145459	-1.6292	0.113838
1297.85	-37754.2	-9194.33	15.1227	0.15446	-1.64707	0.131826
1297.87	-37754	-9194.56	15.1261	0.167394	-1.66315	0.148659
1297.89	-37753.8	-9194.74	15.1294	0.183725	-1.68827	0.164115
1297.91	-37753.7	-9194.92	15.1329	0.198592	-1.71658	0.177279
1297.92	-37753.5	-9195.14	15.1363	0.208857	-1.74657	0.188288
1297.94	-37753.3	-9195.32	15.1396	0.218913	-1.77367	0.19988
1297.96	-37753.1	-9195.5	15.1431	0.22635	-1.7986	0.216694
1297.97	-37752.9	-9195.72	15.1465	0.229918	-1.82192	0.238316
1297.99	-37752.8	-9195.89	15.1498	0.230021	-1.85104	0.261169
1298.01	-37752.6	-9196.07	15.1533	0.23	-1.89667	0.283224
1298.02	-37752.4	-9196.3	15.1567	0.23	-1.93667	0.299564
1298.04	-37752.3	-9196.46	15.1633	0.23	-1.96667	0.312636
1298.06	-37752.1	-9196.64	15.167	0.230028	-1.98436	0.322997
1298.08	-37751.9	-9196.87	15.1736	0.229893	-2.0046	0.331608
1298.09	-37751.8	-9197.03	15.1768	0.226444	-2.0322	0.339283
1298.11	-37751.6	-9197.22	15.1804	0.222903	-2.0746	0.348563
1298.13	-37751.4	-9197.43	15.1837	0.219747	-2.10688	0.358774
1298.14	-37751.2	-9197.6	15.1871	0.215744	-2.1321	0.376169
1298.16	-37751.1	-9197.79	15.1906	0.204697	-2.14624	0.401184
1298.18	-37750.8	-9198	15.1938	0.195119	-2.16721	0.426991
1298.19	-37750.7	-9198.16	15.1978	0.189666	-2.1915	0.449172
1298.21	-37750.5	-9198.35	15.2045	0.189991	-2.21942	0.466342
1298.23	-37750.3	-9198.56	15.2073	0.190494	-2.24153	0.477107
1298.24	-37750.2	-9198.72	15.2109	0.194231	-2.26117	0.483665
1298.26	-37750	-9198.91	15.2143	0.197647	-2.27743	0.486573
1298.28	-37749.8	-9199.11	15.2176	0.200979	-2.29116	0.488398
1298.3	-37749.6	-9199.28	15.221	0.204325	-2.30854	0.489479
1298.31	-37749.4	-9199.47	15.2245	0.208065	-2.32626	0.490303
1298.33	-37749.2	-9199.67	15.2278	0.210275	-2.34114	0.490173
1298.35	-37749.1	-9199.82	15.2313	0.209932	-2.34828	0.490181
1298.36	-37748.9	-9200.02	15.2344	0.21002	-2.35137	0.490365
1298.38	-37748.7	-9200.22	15.2393	0.209995	-2.35439	0.492751
1298.4	-37748.5	-9200.37	15.2451	0.210001	-2.35956	0.501206
1298.41	-37748.3	-9200.57	15.2481	0.21	-2.36523	0.516566
1298.43	-37748.1	-9200.76	15.2517	0.21	-2.36841	0.534875
1298.45	-37748	-9200.91	15.2547	0.21	-2.3702	0.553116
1298.47	-37747.8	-9201.11	15.2602	0.21	-2.37019	0.568886
1298.48	-37747.6	-9201.3	15.2654	0.21	-2.36851	0.581672
1298.5	-37747.4	-9201.45	15.2685	0.21	-2.36479	0.592993
1298.52	-37747.2	-9201.66	15.272	0.21	-2.36109	0.601234
1298.53	-37747	-9201.84	15.2753	0.21	-2.35977	0.606118
1298.55	-37746.9	-9202	15.2787	0.21	-2.36005	0.610494
1298.57	-37746.6	-9202.19	15.2823	0.21	-2.35999	0.61558
1298.59	-37746.4	-9202.37	15.2851	0.21	-2.36001	0.621867
1298.6	-37746.3	-9202.53	15.2913	0.21	-2.35999	0.628045
1298.62	-37746.1	-9202.72	15.2959	0.21	-2.36002	0.632927
1298.64	-37745.9	-9202.9	15.2989	0.21	-2.35993	0.635677
1298.65	-37745.7	-9203.05	15.3025	0.21	-2.36024	0.637086
1298.67	-37745.5	-9203.25	15.3059	0.21	-2.35756	0.637291
1298.69	-37745.3	-9203.42	15.3092	0.21	-2.35416	0.637264
1298.7	-37745.1	-9203.58	15.3128	0.209999	-2.35044	0.637196
1298.72	-37744.9	-9203.78	15.3158	0.210006	-2.34983	0.638101
1298.74	-37744.7	-9203.93	15.3223	0.209978	-2.35027	0.639926
1298.76	-37744.5	-9204.1	15.3263	0.210058	-2.34712	0.644378
1298.77	-37744.3	-9204.3	15.3296	0.209775	-2.34377	0.646969
1298.79	-37744.1	-9204.45	15.333	0.215423	-2.33786	0.645564
1298.81	-37744	-9204.61	15.3363	0.229064	-2.32426	0.635827
1298.82	-37743.7	-9204.81	15.343	0.245638	-2.30777	0.621843
1298.84	-37743.5	-9204.96	15.3464	0.26528	-2.28778	0.603657
1298.86	-37743.4	-9205.12	15.3533	0.293333	-2.27	0.579521
1298.87	-37743.1	-9205.32	15.3567	0.326667	-2.25	0.552288
1298.89	-37742.9	-9205.47	15.3633	0.356667	-2.23333	0.523965
1298.91	-37742.8	-9205.63	15.3704	0.384743	-2.21219	0.497522
1298.93	-37742.5	-9205.83	15.3771	0.404411	-2.19573	0.477124
1298.94	-37742.4	-9205.98	15.3837	0.424671	-2.17902	0.458543
1298.96	-37742.2	-9206.14	15.391	0.449744	-2.16084	0.437525
1298.98	-37741.9	-9206.33	15.4012	0.476564	-2.13725	0.415787
1298.99	-37741.7	-9206.48	15.4112	0.502814	-2.11368	0.395274
1299.01	-37741.6	-9206.64	15.422	0.523231	-2.08989	0.377344
1299.03	-37741.3	-9206.83	15.4312	0.539222	-2.07367	0.363902
1299.04	-37741.2	-9206.98	15.4384	0.55212	-2.05783	0.353435
1299.06	-37740.9	-9207.14	15.4485	0.561789	-2.04706	0.346319
1299.08	-37740.7	-9207.33	15.4555	0.568321	-2.03402	0.343876
1299.1	-37740.5	-9207.47	15.4652	0.574297	-2.02423	0.342971
1299.11	-37740.3	-9207.64	15.4727	0.57822	-2.01382	0.341228
1299.13	-37740.1	-9207.83	15.4828	0.585741	-2.00295	0.335441
1299.15	-37739.9	-9207.96	15.4939	0.597837	-1.98974	0.323802
1299.16	-37739.7	-9208.14	15.5082	0.617252	-1.98067	0.308154
1299.18	-37739.5	-9208.31	15.5215	0.636052	-1.97457	0.293644
1299.2	-37739.3	-9208.45	15.534	0.652974	-1.96674	0.281097
1299.21	-37739.1	-9208.63	15.5441	0.669446	-1.95448	0.270598
1299.23	-37738.8	-9208.8	15.5541	0.681068	-1.94182	0.262785
1299.25	-37738.7	-9208.94	15.5641	0.690093	-1.92477	0.257546
1299.27	-37738.4	-9209.11	15.5761	0.694843	-1.90548	0.254883
1299.28	-37738.2	-9209.28	15.5895	0.699722	-1.88622	0.252924
1299.3	-37738	-9209.42	15.6035	0.70526	-1.863	0.250012
1299.32	-37737.8	-9209.6	15.6157	0.708633	-1.84241	0.247024
1299.33	-37737.6	-9209.77	15.6248	0.710267	-1.82396	0.245462
1299.35	-37737.4	-9209.9	15.6373	0.709952	-1.79589	0.245066
1299.37	-37737.2	-9210.08	15.6513	0.709953	-1.75681	0.244776
1299.38	-37737	-9210.25	15.6647	0.710916	-1.71468	0.241612
1299.4	-37736.8	-9210.38	15.6765	0.720636	-1.67149	0.231779
1299.42	-37736.5	-9210.56	15.6862	0.739381	-1.63018	0.215593
1299.43	-37736.3	-9210.72	15.6983	0.759758	-1.59441	0.197147
1299.45	-37736.1	-9210.86	15.7126	0.778569	-1.56446	0.179118
1299.47	-37735.9	-9211.05	15.7261	0.792901	-1.53997	0.164054
1299.49	-37735.7	-9211.2	15.7394	0.806185	-1.51697	0.150906
1299.5	-37735.5	-9211.34	15.753	0.817836	-1.49276	0.137915
1299.52	-37735.2	-9211.52	15.7697	0.825462	-1.46602	0.127232
1299.54	-37735	-9211.67	15.7833	0.82936	-1.44229	0.120134
1299.55	-37734.8	-9211.81	15.8003	0.832489	-1.41727	0.114267
1299.57	-37734.6	-9212	15.8145	0.838763	-1.39944	0.108877
1299.59	-37734.4	-9212.15	15.8275	0.845418	-1.38267	0.102445
1299.61	-37734.2	-9212.29	15.8417	0.85267	-1.37098	0.0965226
1299.62	-37733.9	-9212.47	15.8551	0.856305	-1.36396	0.0909907
1299.64	-37733.7	-9212.61	15.8684	0.859751	-1.36017	0.0865919
1299.66	-37733.5	-9212.76	15.8825	0.860031	-1.36	0.0819187
1299.67	-37733.3	-9212.94	15.8958	0.859993	-1.35992	0.079607
1299.69	-37733.1	-9213.08	15.9124	0.859995	-1.3631	0.0784551
1299.71	-37732.9	-9213.23	15.9267	0.86	-1.36667	0.0784314
1299.72	-37732.6	-9213.41	15.9433	0.86	-1.37	0.077342
1299.74	-37732.4	-9213.55	15.9567	0.863333	-1.37333	0.0751634
1299.76	-37732.2	-9213.7	15.9743	0.867	-1.37688	0.069344
1299.78	-37731.9	-9213.88	15.9874	0.87363	-1.38017	0.0627379
1299.79	-37731.7	-9214.02	16.0008	0.876879	-1.38362	0.0551907
1299.81	-37731.5	-9214.17	16.0152	0.88013	-1.39114	0.0507615
1299.83	-37731.3	-9214.35	16.032	0.880183	-1.40097	0.0476598
1299.84	-37731.1	-9214.48	16.0488	0.883781	-1.40738	0.0453894
1299.86	-37730.9	-9214.63	16.066	0.887349	-1.41495	0.041992
1299.88	-37730.6	-9214.82	16.0789	0.890205	-1.42509	0.0399379
1299.89	-37730.4	-9214.94	16.0924	0.889971	-1.43529	0.0377784
1299.91	-37730.2	-9215.1	16.1071	0.88989	-1.44514	0.035072
1299.93	-37729.9	-9215.28	16.1239	0.890521	-1.45185	0.0305486
1299.95	-37729.7	-9215.41	16.1409	0.894224	-1.46312	0.0261218
1299.96	-37729.5	-9215.56	16.1576	0.897649	-1.47764	0.0217839
1299.98	-37729.2	-9215.74	16.1705	0.900982	-1.49691	0.0187078
1300	-37729	-9215.87	16.184	0.904311	-1.52534	0.0152606
1300.01	-37728.8	-9216.02	16.199	0.908128	-1.55174	0.012195
1300.03	-37728.6	-9216.19	16.2158	0.910035	-1.56734	0.0101295
1300.05	-37728.4	-9216.32	16.2331	0.910984	-1.57756	0.00802406
1300.06	-37728.1	-9216.48	16.2489	0.914534	-1.59427	0.00490274
1300.08	-37727.9	-9216.65	16.2634	0.919332	-1.61624	0.000396589
1300.1	-37727.7	-9216.78	16.2792	0.925067	-1.63897	-0.00419672
1300.12	-37727.4	-9216.95	16.2946	0.928396	-1.65976	-0.00785753
1300.13	-37727.2	-9217.11	16.3096	0.930365	-1.67793	-0.00926287
1300.15	-37727	-9217.24	16.3247	0.929662	-1.69517	-0.0103014
1300.17	-37726.7	-9217.4	16.3424	0.931628	-1.71082	-0.0118047
1300.18	-37726.5	-9217.55	16.3586	0.934766	-1.72346	-0.0151901
1300.2	-37726.3	-9217.68	16.3764	0.940438	-1.7378	-0.0199697
1300.22	-37726	-9217.85	16.3913	0.945641	-1.74946	-0.0239283
1300.23	-37725.8	-9218.01	16.406	0.948509	-1.75937	-0.0260306
1300.25	-37725.6	-9218.14	16.4238	0.952127	-1.76775	-0.0255131
1300.27	-37725.3	-9218.3	16.4409	0.955423	-1.77419	-0.0245089
1300.29	-37725.1	-9218.45	16.4573	0.959111	-1.78136	-0.0219595
1300.3	-37724.9	-9218.57	16.4748	0.960165	-1.78546	-0.0185883
1300.32	-37724.6	-9218.75	16.4921	0.959955	-1.7915	-0.0136581
1300.34	-37724.3	-9218.89	16.5062	0.960012	-1.79568	-0.00823617
1300.35	-37724.1	-9219.02	16.5198	0.959997	-1.8012	-0.0016944
1300.37	-37723.9	-9219.19	16.536	0.960001	-1.81119	0.00512849
1300.39	-37723.6	-9219.33	16.5527	0.96	-1.81846	0.0106771
1300.4	-37723.4	-9219.46	16.5702	0.96	-1.82565	0.0164865
1300.42	-37723.1	-9219.63	16.5871	0.960001	-1.82934	0.02103
1300.44	-37722.9	-9219.77	16.6036	0.959995	-1.8353	0.0254912
1300.45	-37722.7	-9219.9	16.6215	0.960012	-1.8426	0.0281007
1300.47	-37722.4	-9220.07	16.635	0.959952	-1.84896	0.0302178
1300.49	-37722.2	-9220.21	16.6512	0.960178	-1.86143	0.0332447
1300.51	-37722	-9220.34	16.669	0.956894	-1.87895	0.0388549
1300.52	-37721.7	-9220.51	16.6857	0.953544	-1.89577	0.0443875
1300.54	-37721.5	-9220.64	16.7023	0.950108	-1.90931	0.0478301
1300.56	-37721.2	-9220.77	16.72	0.95	-1.92	0.0479303
1300.57	-37720.9	-9220.94	16.7367	0.95	-1.93	0.0457516
1300.59	-37720.7	-9221.07	16.75	0.95	-1.94	0.0424837
1300.61	-37720.5	-9221.2	16.7643	0.950028	-1.95783	0.0402353
1300.62	-37720.2	-9221.37	16.781	0.949893	-1.97786	0.0403763
1300.64	-37720	-9221.5	16.7977	0.946447	-1.9978	0.0426753
1300.66	-37719.7	-9221.63	16.8154	0.942879	-2.01509	0.0460961
1300.68	-37719.5	-9221.8	16.8319	0.939843	-2.02818	0.0481112
1300.69	-37719.2	-9221.91	16.8488	0.940039	-2.04161	0.0490596
1300.71	-37719	-9222.05	16.8659	0.939992	-2.05604	0.049012
1300.73	-37718.7	-9222.21	16.8793	0.939978	-2.07331	0.0489941
1300.74	-37718.5	-9222.33	16.8965	0.940097	-2.09378	0.0491358
1300.76	-37718.2	-9222.48	16.9141	0.939459	-2.11471	0.050506
1300.78	-37718	-9222.63	16.93	0.93586	-2.13513	0.053059
1300.8	-37717.7	-9222.75	16.9431	0.932393	-2.15924	0.0560558
1300.81	-37717.5	-9222.89	16.9581	0.929695	-2.18334	0.05658
1300.83	-37717.2	-9223.04	16.9748	0.930078	-2.20082	0.0546953
1300.85	-37717	-9223.16	16.992	0.929993	-2.21467	0.051464
1300.86	-37716.7	-9223.31	17.0083	0.929946	-2.23358	0.0495355
1300.88	-37716.4	-9223.46	17.0221	0.930224	-2.25404	0.0491821
1300.9	-37716.2	-9223.57	17.0397	0.929	-2.27236	0.0508066
1300.91	-37715.9	-9223.71	17.0569	0.925258	-2.28438	0.0536033
1300.93	-37715.7	-9223.85	17.0738	0.921751	-2.29396	0.0567038
1300.95	-37715.4	-9223.97	17.0891	0.919737	-2.30455	0.0579213
1300.97	-37715.2	-9224.12	17.1046	0.920075	-2.31374	0.0573842
1300.98	-37714.9	-9224.26	17.1195	0.91998	-2.3184	0.055587
1301	-37714.7	-9224.37	17.135	0.920005	-2.32161	0.0539269
1301.02	-37714.4	-9224.52	17.1506	0.919999	-2.32518	0.0522327
1301.03	-37714.1	-9224.65	17.165	0.92	-2.32775	0.0505419
1301.05	-37713.9	-9224.76	17.1828	0.92	-2.32189	0.0494376
1301.07	-37713.6	-9224.91	17.2	0.92	-2.30887	0.0489303
1301.08	-37713.3	-9225.05	17.2153	0.92	-2.29518	0.0490387
1301.1	-37713.1	-9225.16	17.2283	0.92	-2.27962	0.0490201
1301.12	-37712.8	-9225.3	17.244	0.92	-2.26063	0.0489981
1301.14	-37712.5	-9225.44	17.2606	0.92	-2.24009	0.0491051
1301.15	-37712.3	-9225.54	17.2785	0.919999	-2.22198	0.0483778
1301.17	-37712	-9225.69	17.2927	0.920006	-2.20137	0.0465396
1301.19	-37711.8	-9225.82	17.3081	0.919979	-2.16889	0.0434081
1301.2	-37711.5	-9225.93	17.3259	0.920068	-2.12417	0.0408069
1301.22	-37711.2	-9226.08	17.343	0.919733	-2.08023	0.038593
1301.24	-37711	-9226.2	17.357	0.92249	-2.03463	0.0366573
1301.25	-37710.7	-9226.31	17.3706	0.925797	-1.9875	0.032444
1301.27	-37710.4	-9226.46	17.387	0.932357	-1.95144	0.028044
1301.29	-37710.2	-9226.57	17.4036	0.935874	-1.92769	0.0227849
1301.31	-37709.9	-9226.68	17.4215	0.94263	-1.89761	0.0170823
1301.32	-37709.6	-9226.83	17.435	0.946181	-1.85828	0.00973067
1301.34	-37709.4	-9226.95	17.4523	0.952881	-1.8158	0.000543526
1301.36	-37709.1	-9227.06	17.469	0.959632	-1.77558	-0.0082213
1301.37	-37708.8	-9227.2	17.4857	0.96624	-1.73879	-0.0159619
1301.39	-37708.6	-9227.31	17.5023	0.973057	-1.70222	-0.0214625
1301.41	-37708.3	-9227.43	17.52	0.976667	-1.66333	-0.0272331
1301.42	-37708	-9227.58	17.5367	0.983333	-1.62333	-0.0315904
1301.44	-37707.8	-9227.69	17.5533	0.986667	-1.58333	-0.0359477
1301.46	-37707.5	-9227.8	17.571	0.990074	-1.54447	-0.0394287
1301.47	-37707.2	-9227.95	17.5877	0.990094	-1.5078	-0.0438837
1301.49	-37706.9	-9228.06	17.6054	0.993777	-1.46853	-0.0497227
1301.51	-37706.7	-9228.17	17.6219	0.997106	-1.42905	-0.0549755
1301.53	-37706.3	-9228.32	17.6386	1.00015	-1.39632	-0.0579795
1301.54	-37706.1	-9228.42	17.6554	1.00002	-1.3668	-0.0587803
1301.56	-37705.8	-9228.54	17.673	0.999644	-1.34275	-0.0574319
1301.58	-37705.5	-9228.68	17.6897	0.996015	-1.31836	-0.0549791
1301.59	-37705.3	-9228.78	17.7074	0.992418	-1.28494	-0.0516308
1301.61	-37705	-9228.9	17.7239	0.989751	-1.24785	-0.0497276
1301.63	-37704.7	-9229.04	17.7405	0.990066	-1.21197	-0.04909
1301.64	-37704.5	-9229.14	17.7575	0.989983	-1.18505	-0.0505585
1301.66	-37704.2	-9229.26	17.775	0.990005	-1.16858	-0.0532282
1301.68	-37703.9	-9229.4	17.7915	0.989999	-1.15164	-0.0563392
1301.7	-37703.6	-9229.5	17.8085	0.99	-1.1281	-0.0581827
1301.71	-37703.3	-9229.63	17.826	0.99	-1.0954	-0.0589093
1301.73	-37703	-9229.76	17.8425	0.990001	-1.06749	-0.0587996
1301.75	-37702.8	-9229.86	17.8595	0.989996	-1.04746	-0.0588332
1301.76	-37702.5	-9229.99	17.8772	0.990016	-1.03583	-0.0588044
1301.78	-37702.2	-9230.11	17.8924	0.989939	-1.0252	-0.0588899
1301.8	-37702	-9230.21	17.9056	0.990222	-1.00944	-0.058494
1301.82	-37701.7	-9230.35	17.9209	0.988712	-0.992877	-0.0568113
1301.83	-37701.4	-9230.47	17.9384	0.984998	-0.982713	-0.0543477
1301.85	-37701.1	-9230.57	17.9556	0.981297	-0.97802	-0.0529697
1301.87	-37700.8	-9230.71	17.9722	0.979745	-0.975029	-0.0547626
1301.88	-37700.5	-9230.83	17.9887	0.98007	-0.971278	-0.0592859
1301.9	-37700.3	-9230.93	18.006	0.979977	-0.969771	-0.0657132
1301.92	-37700	-9231.06	18.0233	0.980032	-0.970101	-0.0725727
1301.93	-37699.7	-9231.18	18.0397	0.979895	-0.969832	-0.0785809
1301.95	-37699.4	-9231.29	18.0571	0.980358	-0.971343	-0.0828217
1301.97	-37699.1	-9231.42	18.0742	0.977656	-0.979591	-0.0854747
1301.99	-37698.8	-9231.53	18.0906	0.97683	-0.989409	-0.0866511
1302	-37698.6	-9231.64	18.1082	0.974243	-1.00269	-0.088756
1302.02	-37698.3	-9231.77	18.1251	0.973463	-1.01362	-0.0894315
1302.04	-37698	-9231.89	18.1424	0.970775	-1.02655	-0.0893937
1302.05	-37697.7	-9231.99	18.1598	0.969805	-1.04012	-0.0884583
1302.07	-37697.4	-9232.12	18.1733	0.970051	-1.05564	-0.0881956
1302.09	-37697.1	-9232.24	18.1901	0.969991	-1.07596	-0.0881958
1302.1	-37696.9	-9232.34	18.2072	0.969999	-1.09944	-0.0890386
1302.12	-37696.5	-9232.48	18.2236	0.970014	-1.11974	-0.0910585
1302.14	-37696.2	-9232.59	18.2413	0.96996	-1.14104	-0.0934908
1302.16	-37696	-9232.69	18.258	0.970158	-1.158	-0.0938236
1302.17	-37695.7	-9232.81	18.2748	0.96712	-1.17749	-0.091806
1302.19	-37695.4	-9232.93	18.2892	0.963553	-1.19878	-0.0894345
1302.21	-37695.1	-9233.03	18.3025	0.960108	-1.21885	-0.0882603
1302.22	-37694.8	-9233.16	18.319	0.959972	-1.23878	-0.0882289
1302.24	-37694.5	-9233.27	18.3367	0.96	-1.26	-0.0882353
1302.26	-37694.3	-9233.37	18.3533	0.96	-1.28	-0.0882353
1302.27	-37693.9	-9233.51	18.37	0.96	-1.3	-0.0882353
1302.29	-37693.6	-9233.62	18.3877	0.960028	-1.31778	-0.0882064
1302.31	-37693.4	-9233.72	18.4042	0.959892	-1.33782	-0.0870526
1302.33	-37693	-9233.85	18.4176	0.956447	-1.358	-0.0847815
1302.34	-37692.8	-9233.95	18.4354	0.95288	-1.38294	-0.0813518
1302.36	-37692.5	-9234.05	18.4519	0.949842	-1.40579	-0.0793414
1302.38	-37692.2	-9234.18	18.4686	0.950043	-1.42573	-0.0783879
1302.39	-37691.9	-9234.28	18.4854	0.949988	-1.44542	-0.0784437
1302.41	-37691.6	-9234.39	18.5031	0.950011	-1.46375	-0.0784203
1302.43	-37691.3	-9234.52	18.5193	0.949973	-1.48741	-0.0784586
1302.44	-37691	-9234.62	18.533	0.95013	-1.5077	-0.0782838
1302.46	-37690.7	-9234.73	18.547	0.949465	-1.52317	-0.0769523
1302.48	-37690.4	-9234.86	18.5642	0.945812	-1.53702	-0.0743798
1302.49	-37690.1	-9234.95	18.5819	0.942185	-1.556	-0.0710844
1302.51	-37689.9	-9235.06	18.5973	0.93973	-1.57508	-0.0692837
1302.53	-37689.5	-9235.19	18.6115	0.940068	-1.59195	-0.06857
1302.55	-37689.3	-9235.28	18.6294	0.939979	-1.6084	-0.0685941
1302.56	-37688.9	-9235.38	18.6458	0.940006	-1.62149	-0.0688734
1302.58	-37688.6	-9235.51	18.6628	0.939995	-1.63373	-0.0703268
1302.6	-37688.4	-9235.59	18.6783	0.940015	-1.64388	-0.0730848
1302.61	-37688.1	-9235.71	18.6935	0.939937	-1.65301	-0.0763162
1302.63	-37687.7	-9235.83	18.7093	0.940228	-1.65978	-0.0775987
1302.65	-37687.5	-9235.92	18.7242	0.938688	-1.66494	-0.0765588
1302.66	-37687.2	-9236.03	18.7412	0.935112	-1.66968	-0.0736199
1302.68	-37686.8	-9236.15	18.7582	0.931442	-1.67533	-0.0706565
1302.7	-37686.6	-9236.24	18.776	0.929713	-1.67835	-0.0689785
1302.72	-37686.2	-9236.35	18.7903	0.930077	-1.68181	-0.0685639
1302.73	-37685.9	-9236.46	18.8055	0.92998	-1.685	-0.0686442
1302.75	-37685.7	-9236.55	18.8208	0.930004	-1.68881	-0.0686239
1302.77	-37685.3	-9236.67	18.8365	0.93	-1.69023	-0.0686269
1302.78	-37685	-9236.78	18.8517	0.929995	-1.69003	-0.068633
1302.8	-37684.8	-9236.86	18.8673	0.930022	-1.68967	-0.068604
1302.82	-37684.4	-9236.98	18.8841	0.929918	-1.69219	-0.0687158
1302.84	-37684.1	-9237.08	18.9014	0.930275	-1.69371	-0.0679772
1302.85	-37683.8	-9237.17	18.9189	0.927733	-1.69143	-0.0661809
1302.87	-37683.5	-9237.28	18.9324	0.924589	-1.68518	-0.0625073
1302.89	-37683.2	-9237.39	18.9494	0.918468	-1.68064	-0.0569347
1302.9	-37682.9	-9237.48	18.9634	0.911481	-1.67759	-0.0513425
1302.92	-37682.6	-9237.59	18.9795	0.905024	-1.67222	-0.0465294
1302.94	-37682.3	-9237.7	18.9941	0.897701	-1.65949	-0.0446795
1302.95	-37682	-9237.77	19.0105	0.893802	-1.64305	-0.0453874
1302.97	-37681.7	-9237.89	19.0244	0.890639	-1.62596	-0.0483572
1302.99	-37681.3	-9237.99	19.0384	0.887061	-1.61425	-0.0519432
1303.01	-37681.1	-9238.08	19.0516	0.883765	-1.60757	-0.0542317
1303.02	-37680.7	-9238.19	19.0679	0.88023	-1.59559	-0.0563873
1303.04	-37680.4	-9238.28	19.0856	0.879972	-1.57154	-0.058664
1303.06	-37680.2	-9238.37	19.1025	0.880006	-1.54787	-0.0618855
1303.07	-37679.8	-9238.48	19.1159	0.880004	-1.53078	-0.0651898
1303.09	-37679.5	-9238.58	19.13	0.88	-1.52	-0.0675381
1303.11	-37679.2	-9238.67	19.1433	0.88	-1.51	-0.0686275
1303.12	-37678.8	-9238.78	19.1567	0.876667	-1.49667	-0.0686275
1303.14	-37678.6	-9238.87	19.1742	0.873244	-1.47894	-0.0710026
1303.16	-37678.3	-9238.96	19.1875	0.873348	-1.46248	-0.0755148
1303.18	-37677.9	-9239.08	19.2042	0.873363	-1.44921	-0.0820414
1303.19	-37677.6	-9239.16	19.2185	0.873047	-1.43498	-0.0865016
1303.21	-37677.3	-9239.25	19.2351	0.869797	-1.42202	-0.0896047
1303.23	-37677	-9239.36	19.2482	0.870054	-1.41219	-0.0918185
1303.24	-37676.7	-9239.44	19.2616	0.869986	-1.40217	-0.0951965
1303.26	-37676.4	-9239.53	19.2761	0.870005	-1.39103	-0.0985913
1303.28	-37676	-9239.64	19.2931	0.869999	-1.37807	-0.102023
1303.29	-37675.7	-9239.73	19.3108	0.87	-1.36669	-0.106877
1303.31	-37675.4	-9239.81	19.3267	0.87	-1.3489	-0.112546
1303.33	-37675.1	-9239.92	19.3399	0.87	-1.3279	-0.119324
1303.35	-37674.8	-9240	19.3541	0.87	-1.30212	-0.12594
1303.36	-37674.5	-9240.09	19.3669	0.87	-1.27586	-0.131071
1303.38	-37674.1	-9240.2	19.3818	0.87	-1.24727	-0.134807
1303.4	-37673.9	-9240.28	19.3983	0.87	-1.21756	-0.136947
1303.41	-37673.5	-9240.37	19.4124	0.87	-1.19535	-0.13896
1303.43	-37673.2	-9240.47	19.4284	0.87	-1.17157	-0.142001
1303.45	-37672.9	-9240.55	19.4435	0.87	-1.14493	-0.146659
1303.46	-37672.6	-9240.64	19.4591	0.87	-1.11328	-0.151446
1303.48	-37672.2	-9240.75	19.4724	0.87	-1.07879	-0.156604
1303.5	-37672	-9240.82	19.4865	0.870001	-1.04386	-0.161604
1303.52	-37671.6	-9240.92	19.4991	0.869994	-1.0123	-0.166608
1303.53	-37671.3	-9241.02	19.5151	0.87002	-0.982924	-0.171057
1303.55	-37671	-9241.1	19.5305	0.869918	-0.957171	-0.175132
1303.57	-37670.7	-9241.19	19.5454	0.870307	-0.934803	-0.177711
1303.58	-37670.3	-9241.29	19.5608	0.868326	-0.908748	-0.179493
1303.6	-37670.1	-9241.36	19.5765	0.864703	-0.879147	-0.179233
1303.62	-37669.7	-9241.46	19.5914	0.861104	-0.848653	-0.178002
1303.63	-37669.4	-9241.56	19.6049	0.8598	-0.821452	-0.176801
1303.65	-37669.1	-9241.64	19.6188	0.860055	-0.799995	-0.176397
1303.67	-37668.7	-9241.73	19.6314	0.859985	-0.781141	-0.176487
1303.68	-37668.4	-9241.83	19.6483	0.860003	-0.755507	-0.176477
1303.7	-37668.1	-9241.9	19.6627	0.859999	-0.725539	-0.176427
1303.72	-37667.8	-9242	19.6785	0.86	-0.695229	-0.177021
1303.74	-37667.4	-9242.09	19.6932	0.86	-0.668416	-0.179815
1303.75	-37667.2	-9242.17	19.7095	0.86	-0.650214	-0.184838
1303.77	-37666.8	-9242.28	19.7236	0.86	-0.634366	-0.191303
1303.79	-37666.5	-9242.36	19.7375	0.86	-0.613803	-0.197262
1303.8	-37666.2	-9242.43	19.751	0.86	-0.593418	-0.20283
1303.82	-37665.8	-9242.54	19.7642	0.86	-0.573706	-0.207263
1303.84	-37665.5	-9242.62	19.7783	0.860001	-0.552312	-0.211975
1303.86	-37665.2	-9242.7	19.7919	0.859997	-0.535199	-0.214391
1303.87	-37664.8	-9242.81	19.8048	0.860012	-0.518665	-0.216503
1303.89	-37664.5	-9242.89	19.8224	0.859975	-0.501123	-0.218812
1303.91	-37664.2	-9242.96	19.8358	0.860095	-0.481131	-0.221044
1303.92	-37663.9	-9243.07	19.8524	0.856864	-0.464192	-0.221224
1303.94	-37663.6	-9243.15	19.8667	0.853333	-0.45	-0.217865
1303.96	-37663.3	-9243.23	19.8833	0.846667	-0.436667	-0.212418
1303.97	-37663	-9243.31	19.8886	0.844089	-0.434306	-0.210003
1303.99	-37662.6	-9243.41	19.91	0.833333	-0.413333	-0.202614
1304.01	-37662.3	-9243.5	19.924	0.826446	-0.402785	-0.201592
1304.03	-37661.9	-9243.6	19.9375	0.823147	-0.38929	-0.202748
