# Supplementary material for: Extraction of driving behavior primitives considering driver expectation and vehicle dynamics
Source: PLoS One. 2025 Dec 31;20(12):e0340123. doi: 10.1371/journal.pone.0340123 (PMC12755792; doi:10.1371/journal.pone.0340123)
Supplement: S2 File — The dataset utilized in this study is organized into two main folders, categorizing driving scenarios into straight driving and turning maneuvers. These folders contain the raw, unprocessed behavioral data. For a detailed description of the variables and format within the.xlsx files, please refer to the accompanying readme.txt file. (ZIP) [file pone.0340123.s002.zip › DataSetForPimitiveExaction-2/turning/g11_w_24.xlsx]

## Sheet: Sheet1
1309.7	-37551.7	-9268.91	16.7261	-2.39	-0.377674	1.63759
1309.72	-37551.5	-9268.96	16.6863	-2.39	-0.389658	1.75272
1309.74	-37551.1	-9269.03	16.6441	-2.39	-0.406862	1.84579
1309.75	-37550.9	-9269.08	16.6036	-2.39	-0.423724	1.91209
1309.77	-37550.6	-9269.13	16.564	-2.39001	-0.44059	1.96084
1309.79	-37550.3	-9269.2	16.5216	-2.38998	-0.454915	2.00032
1309.81	-37550	-9269.26	16.4813	-2.39008	-0.471387	2.03064
1309.82	-37549.8	-9269.3	16.4415	-2.38971	-0.487775	2.05595
1309.84	-37549.5	-9269.38	16.3991	-2.39608	-0.508823	2.08028
1309.86	-37549.2	-9269.43	16.359	-2.40899	-0.525747	2.10427
1309.87	-37549	-9269.47	16.3191	-2.42881	-0.542304	2.12818
1309.89	-37548.7	-9269.54	16.2767	-2.44667	-0.56	2.15251
1309.91	-37548.4	-9269.59	16.2367	-2.46	-0.576667	2.17102
1309.92	-37548.2	-9269.64	16.1967	-2.47	-0.593333	2.1841
1309.94	-37547.8	-9269.7	16.1508	-2.47709	-0.611075	2.19441
1309.96	-37547.6	-9269.75	16.1111	-2.48361	-0.627409	2.20198
1309.97	-37547.4	-9269.79	16.0709	-2.48688	-0.63726	2.20951
1309.99	-37547	-9269.87	16.0282	-2.49013	-0.64773	2.21395
1310.01	-37546.8	-9269.9	15.985	-2.49018	-0.658502	2.21705
1310.03	-37546.6	-9269.96	15.9413	-2.49378	-0.679251	2.21931
1310.04	-37546.2	-9270.02	15.8958	-2.49735	-0.700299	2.22274
1310.06	-37546	-9270.07	15.8565	-2.50021	-0.719983	2.22466
1310.08	-37545.8	-9270.11	15.816	-2.49995	-0.735522	2.22555
1310.09	-37545.4	-9270.17	15.7732	-2.50002	-0.745724	2.22547
1310.11	-37545.2	-9270.22	15.7298	-2.49999	-0.755347	2.2255
1310.13	-37545	-9270.26	15.6865	-2.50001	-0.767104	2.22548
1310.14	-37544.7	-9270.32	15.6446	-2.49997	-0.78456	2.22551
1310.16	-37544.4	-9270.36	15.6053	-2.50012	-0.796639	2.22538
1310.18	-37544.2	-9270.42	15.5634	-2.49945	-0.805291	2.22351
1310.2	-37543.9	-9270.47	15.5177	-2.49404	-0.814137	2.21703
1310.21	-37543.7	-9270.51	15.4748	-2.48097	-0.828082	2.20344
1310.23	-37543.4	-9270.56	15.4315	-2.45647	-0.841803	2.17977
1310.25	-37543.1	-9270.61	15.3896	-2.42169	-0.854524	2.14757
1310.26	-37542.9	-9270.66	15.3519	-2.38516	-0.86396	2.11288
1310.28	-37542.6	-9270.7	15.3126	-2.34694	-0.874385	2.0763
1310.3	-37542.3	-9270.75	15.2724	-2.31115	-0.884804	2.03922
1310.32	-37542.1	-9270.79	15.2349	-2.27412	-0.894542	2.0019
1310.33	-37541.8	-9270.84	15.1947	-2.22824	-0.905314	1.95919
1310.35	-37541.6	-9270.89	15.1568	-2.18296	-0.913573	1.91608
1310.37	-37541.4	-9270.93	15.1224	-2.14305	-0.92165	1.87626
1310.38	-37541.1	-9270.98	15.088	-2.09615	-0.932049	1.83197
1310.4	-37540.8	-9271.03	15.0535	-2.04102	-0.944604	1.7797
1310.42	-37540.6	-9271.06	15.0207	-1.97677	-0.956104	1.72028
1310.43	-37540.3	-9271.1	14.9858	-1.90303	-0.96617	1.64942
1310.45	-37540.1	-9271.15	14.9514	-1.82854	-0.976646	1.57797
1310.47	-37539.9	-9271.18	14.9203	-1.75994	-0.986043	1.51166
1310.49	-37539.6	-9271.23	14.8915	-1.69303	-0.999125	1.44382
1310.5	-37539.3	-9271.28	14.8644	-1.62687	-1.01246	1.37619
1310.52	-37539.1	-9271.31	14.8381	-1.55364	-1.02866	1.30636
1310.54	-37538.8	-9271.36	14.8097	-1.47201	-1.04137	1.22912
1310.55	-37538.6	-9271.4	14.7853	-1.39837	-1.04858	1.15942
1310.57	-37538.4	-9271.43	14.7621	-1.33944	-1.05484	1.10031
1310.59	-37538.1	-9271.48	14.7403	-1.2857	-1.06448	1.04593
1310.6	-37537.8	-9271.52	14.7202	-1.23776	-1.07776	0.99963
1310.62	-37537.6	-9271.55	14.7003	-1.19642	-1.08851	0.960179
1310.64	-37537.3	-9271.6	14.6792	-1.16131	-1.09592	0.915896
1310.66	-37537.1	-9271.63	14.6588	-1.10647	-1.10241	0.849825
1310.67	-37536.9	-9271.66	14.642	-0.993916	-1.11202	0.746255
1310.69	-37536.6	-9271.71	14.6243	-0.832998	-1.12281	0.602296
1310.71	-37536.4	-9271.75	14.6107	-0.684119	-1.12967	0.467936
1310.72	-37536.2	-9271.78	14.6005	-0.575641	-1.13618	0.356646
1310.74	-37535.8	-9271.82	14.5933	-0.486667	-1.14667	0.267974
1310.76	-37535.6	-9271.85	14.5867	-0.423333	-1.16	0.205882
1310.77	-37535.4	-9271.88	14.58	-0.38	-1.17333	0.159041
1310.79	-37535.1	-9271.92	14.573	-0.341282	-1.1874	0.121122
1310.81	-37534.9	-9271.95	14.5698	-0.311814	-1.19714	0.0921797
1310.83	-37534.7	-9271.98	14.5665	-0.288785	-1.2036	0.0696267
1310.84	-37534.4	-9272.02	14.5626	-0.271776	-1.2071	0.0528669
1310.86	-37534.2	-9272.05	14.5562	-0.262483	-1.21016	0.0425827
1310.88	-37533.9	-9272.08	14.5527	-0.255874	-1.20996	0.0351039
1310.89	-37533.6	-9272.13	14.5457	-0.248721	-1.21001	0.0283011
1310.91	-37533.4	-9272.15	14.5428	-0.24242	-1.21	0.0232514
1310.93	-37533.2	-9272.19	14.5393	-0.239948	-1.20998	0.0202463
1310.94	-37532.9	-9272.23	14.536	-0.239508	-1.21013	0.0180552
1310.96	-37532.7	-9272.25	14.5319	-0.235847	-1.20946	0.0156233
1310.98	-37532.5	-9272.28	14.5255	-0.232397	-1.20581	0.0124032
1310.99	-37532.2	-9272.32	14.5224	-0.229693	-1.20218	0.0104433
1311.01	-37532	-9272.34	14.519	-0.230082	-1.19973	0.00973554
1311.03	-37531.7	-9272.37	14.5156	-0.229979	-1.20007	0.0098211
1311.05	-37531.4	-9272.41	14.5121	-0.230006	-1.19998	0.0097988
1311.06	-37531.2	-9272.43	14.5088	-0.229998	-1.20001	0.00980529
1311.08	-37531	-9272.46	14.5057	-0.23	-1.2	0.00980358
1311.1	-37530.7	-9272.49	14.5006	-0.23	-1.2	0.00980402
1311.11	-37530.5	-9272.52	14.495	-0.23	-1.2	0.0098039
1311.13	-37530.2	-9272.55	14.492	-0.23	-1.2	0.00980393
1311.15	-37530	-9272.58	14.4884	-0.23	-1.2	0.00980392
1311.16	-37529.8	-9272.6	14.4851	-0.23	-1.19999	0.00980392
1311.18	-37529.5	-9272.62	14.4818	-0.23	-1.20002	0.00980392
1311.2	-37529.2	-9272.66	14.4783	-0.23	-1.19992	0.00980392
1311.22	-37529.1	-9272.68	14.4755	-0.23	-1.2003	0.00980391
1311.23	-37528.8	-9272.7	14.47	-0.23	-1.19851	0.00980395
1311.25	-37528.5	-9272.73	14.4645	-0.23	-1.19509	0.00980382
1311.27	-37528.3	-9272.75	14.4617	-0.23	-1.19005	0.00980431
1311.28	-37528	-9272.78	14.4581	-0.230001	-1.18312	0.00980257
1311.3	-37527.8	-9272.81	14.4547	-0.229995	-1.17425	0.00980943
1311.32	-37527.6	-9272.83	14.4514	-0.23002	-1.16438	0.00978324
1311.34	-37527.3	-9272.85	14.4479	-0.22993	-1.15206	0.00987522
1311.35	-37527.1	-9272.87	14.4445	-0.230281	-1.13619	0.00922171
1311.37	-37526.9	-9272.9	14.4412	-0.228044	-1.11745	0.00748904
1311.39	-37526.6	-9272.92	14.4376	-0.224393	-1.09592	0.00426034
1311.4	-37526.3	-9272.94	14.4346	-0.220708	-1.07801	0.00158476
1311.42	-37526.1	-9272.96	14.4285	-0.219835	-1.06158	0.000196608
1311.44	-37525.8	-9272.99	14.424	-0.220035	-1.04465	-3.57576e-05
1311.45	-37525.6	-9273.02	14.4208	-0.219991	-1.02215	9.67328e-06
1311.47	-37525.4	-9273.04	14.4175	-0.220003	-1.00112	-2.5578e-06
1311.49	-37525.1	-9273.06	14.414	-0.22	-0.982746	5.03064e-07
1311.51	-37524.9	-9273.08	14.4106	-0.22	-0.969236	-1.35494e-07
1311.52	-37524.7	-9273.1	14.4073	-0.22	-0.950727	3.58498e-08
1311.54	-37524.4	-9273.12	14.4037	-0.22	-0.926307	-6.4729e-09
1311.56	-37524.1	-9273.14	14.4004	-0.22	-0.902416	2.80268e-09
1311.57	-37523.9	-9273.16	14.3971	-0.22	-0.88508	-4.7203e-09
1311.59	-37523.6	-9273.18	14.3935	-0.22	-0.87079	8.68866e-09
1311.61	-37523.4	-9273.2	14.3902	-0.22	-0.857501	-3.3292e-08
1311.62	-37523.2	-9273.21	14.3868	-0.22	-0.841131	1.24479e-07
1311.64	-37522.9	-9273.24	14.3833	-0.22	-0.82	0
1311.66	-37522.7	-9273.25	14.3767	-0.22	-0.8	0
1311.68	-37522.5	-9273.27	14.3733	-0.22	-0.786667	1.6349e-15
1311.69	-37522.2	-9273.29	14.3698	-0.22	-0.7763	-2.88854e-05
1311.71	-37521.9	-9273.31	14.3665	-0.22	-0.77311	-0.00118265
1311.73	-37521.7	-9273.32	14.3631	-0.22	-0.766129	-0.00345384
1311.74	-37521.4	-9273.34	14.3596	-0.22	-0.75521	-0.00688333
1311.76	-37521.2	-9273.36	14.3563	-0.22	-0.741691	-0.00889441
1311.78	-37521	-9273.37	14.3529	-0.22	-0.728619	-0.00984547
1311.79	-37520.7	-9273.39	14.3494	-0.22	-0.718255	-0.00978845
1311.81	-37520.5	-9273.41	14.3462	-0.22	-0.70817	-0.00980805
1311.83	-37520.3	-9273.42	14.3422	-0.22	-0.698493	-0.00980286
1311.85	-37520	-9273.45	14.3355	-0.22	-0.69219	-0.00980427
1311.86	-37519.8	-9273.46	14.3327	-0.22	-0.689813	-0.00980383
1311.88	-37519.5	-9273.47	14.3291	-0.22	-0.690047	-0.00980395
1311.9	-37519.2	-9273.49	14.3257	-0.22	-0.689985	-0.00980391
1311.91	-37519	-9273.5	14.3224	-0.22	-0.690004	-0.00980392
1311.93	-37518.8	-9273.53	14.319	-0.22	-0.689999	-0.00980392
1311.95	-37518.5	-9273.54	14.3155	-0.22	-0.690001	-0.00980392
1311.96	-37518.3	-9273.55	14.3122	-0.22	-0.689999	-0.00980392
1311.98	-37518.1	-9273.57	14.3088	-0.22	-0.690004	-0.00980392
1312	-37517.8	-9273.58	14.3053	-0.22	-0.689984	-0.00980392
1312.02	-37517.6	-9273.6	14.302	-0.22	-0.690062	-0.00980392
1312.03	-37517.3	-9273.61	14.2985	-0.22	-0.689777	-0.00980392
1312.05	-37517.1	-9273.63	14.2954	-0.22	-0.691292	-0.00980391
1312.07	-37516.9	-9273.65	14.2902	-0.22	-0.694963	-0.00980395
1312.08	-37516.6	-9273.65	14.2847	-0.22	-0.698289	-0.00980382
1312.1	-37516.3	-9273.67	14.2816	-0.22	-0.701901	-0.00980434
1312.12	-37516.1	-9273.69	14.2782	-0.22	-0.704676	-0.00980234
1312.13	-37515.9	-9273.7	14.2748	-0.22	-0.710521	-0.00980949
1312.15	-37515.6	-9273.7	14.2713	-0.22	-0.715365	-0.00978119
1312.17	-37515.4	-9273.72	14.2681	-0.22	-0.720205	-0.00988924
1312.18	-37515.1	-9273.74	14.2646	-0.22	-0.727653	-0.0092438
1312.2	-37514.9	-9273.75	14.2612	-0.22	-0.734035	-0.00745775
1312.22	-37514.7	-9273.76	14.2579	-0.22	-0.742972	-0.00441268
1312.24	-37514.4	-9273.77	14.2544	-0.22	-0.753251	-0.00164041
1312.25	-37514.2	-9273.79	14.251	-0.22	-0.766329	-0.000184743
1312.27	-37514	-9273.79	14.2476	-0.22	-0.776802	4.15968e-05
1312.29	-37513.7	-9273.8	14.2445	-0.22	-0.790153	-8.80681e-06
1312.3	-37513.4	-9273.82	14.2381	-0.22	-0.800944	2.38245e-06
1312.32	-37513.2	-9273.83	14.234	-0.22	-0.81339	-6.29965e-07
1312.34	-37513	-9273.84	14.2307	-0.22	-0.827167	1.23899e-07
1312.36	-37512.7	-9273.85	14.2272	-0.22	-0.846274	-3.33638e-08
1312.37	-37512.5	-9273.86	14.2239	-0.22	-0.866593	8.80246e-09
1312.39	-37512.2	-9273.87	14.2204	-0.22	-0.884814	-1.52155e-09
1312.41	-37512	-9273.88	14.2171	-0.22	-0.898516	4.08328e-10
1312.42	-37511.8	-9273.88	14.2137	-0.22	-0.911705	-1.0746e-10
1312.44	-37511.5	-9273.89	14.2102	-0.22	-0.925829	1.37906e-11
1312.46	-37511.3	-9273.9	14.2069	-0.22	-0.939307	-3.91214e-12
1312.47	-37511.1	-9273.91	14.2035	-0.22	-0.949459	1.84768e-12
1312.49	-37510.8	-9273.92	14.2	-0.22	-0.96	2.31296e-19
1312.51	-37510.6	-9273.92	14.1967	-0.22	-0.976667	2.31296e-19
1312.53	-37510.3	-9273.93	14.1933	-0.22	-0.996667	2.31296e-19
1312.54	-37510	-9273.94	14.1863	-0.22	-1.01767	-2.03567e-10
1312.56	-37509.8	-9273.94	14.1832	-0.22	-1.03071	7.76455e-10
1312.58	-37509.6	-9273.95	14.1798	-0.22	-1.04417	-2.90007e-09
1312.59	-37509.3	-9273.96	14.1763	-0.22	-1.05824	2.26927e-08
1312.61	-37509.1	-9273.96	14.173	-0.22	-1.07171	-8.62505e-08
1312.63	-37508.9	-9273.97	14.1696	-0.22	-1.089	3.21402e-07
1312.64	-37508.6	-9273.97	14.1662	-0.220002	-1.1105	-1.85937e-06
1312.66	-37508.4	-9273.98	14.1623	-0.219993	-1.1295	7.04754e-06
1312.68	-37508.2	-9273.98	14.1558	-0.220026	-1.14188	-2.61715e-05
1312.7	-37507.9	-9273.98	14.1526	-0.21987	-1.15284	0.00014726
1312.71	-37507.7	-9273.99	14.1492	-0.220535	-1.16683	0.00147917
1312.73	-37507.4	-9273.99	14.1458	-0.224188	-1.18491	0.00405136
1312.75	-37507.2	-9273.99	14.1423	-0.227815	-1.20534	0.00734782
1312.76	-37507	-9273.99	14.139	-0.23027	-1.22157	0.00914445
1312.78	-37506.7	-9274	14.1356	-0.229932	-1.23772	0.00987327
1312.8	-37506.4	-9274	14.1321	-0.23002	-1.25159	0.00978354
1312.81	-37506.2	-9274	14.1288	-0.229995	-1.26376	0.00980825
1312.83	-37506	-9274	14.1254	-0.230001	-1.27366	0.0098069
1312.85	-37505.7	-9274	14.122	-0.23	-1.28424	0.00978542
1312.87	-37505.5	-9274	14.1186	-0.23	-1.29397	0.00987496
1312.88	-37505.3	-9274	14.1155	-0.23	-1.30462	0.00945561
1312.9	-37505	-9274	14.1102	-0.23	-1.31337	0.00787192
1312.92	-37504.8	-9274	14.1047	-0.23	-1.32016	0.00490319
1312.93	-37504.5	-9274	14.1016	-0.23	-1.32543	0.00192657
1312.95	-37504.3	-9273.99	14.0982	-0.23	-1.32832	0.000371549
1312.97	-37504.1	-9273.99	14.0948	-0.23	-1.3319	-6.09207e-05
1312.98	-37503.8	-9273.99	14.0914	-0.23	-1.33531	1.68654e-05
1313	-37503.6	-9273.98	14.088	-0.23	-1.33862	-4.51615e-06
1313.02	-37503.4	-9273.98	14.0847	-0.23	-1.34196	1.19914e-06
1313.04	-37503.1	-9273.98	14.0813	-0.23	-1.34535	-2.73896e-07
1313.05	-37502.8	-9273.97	14.0778	-0.23	-1.34913	6.73e-08
1313.07	-37502.6	-9273.97	14.0747	-0.23	-1.35016	8.99311e-09
1313.09	-37502.4	-9273.96	14.0685	-0.23	-1.34996	-9.75681e-08
1313.1	-37502.1	-9273.96	14.0641	-0.23	-1.35001	3.81492e-07
1313.12	-37501.9	-9273.95	14.0611	-0.230001	-1.35	-1.4284e-06
1313.14	-37501.7	-9273.94	14.0575	-0.229996	-1.35	4.60056e-06
1313.15	-37501.4	-9273.94	14.0541	-0.230018	-1.35	-1.81356e-05
1313.17	-37501.2	-9273.93	14.0506	-0.229946	-1.34999	5.49726e-05
1313.19	-37500.9	-9273.92	14.0472	-0.23021	-1.35006	-0.000823332
1313.2	-37500.7	-9273.92	14.0439	-0.227352	-1.34978	-0.00275862
1313.22	-37500.5	-9273.91	14.0404	-0.223769	-1.35282	-0.00615678
1313.24	-37500.2	-9273.9	14.037	-0.220234	-1.35646	-0.00852574
1313.26	-37500	-9273.89	14.0339	-0.219939	-1.35671	-0.0097396
1313.27	-37499.8	-9273.88	14.0274	-0.220016	-1.35671	-0.00982038
1313.29	-37499.5	-9273.87	14.0235	-0.219998	-1.35656	-0.00980182
1313.31	-37499.3	-9273.86	14.0202	-0.220001	-1.35986	-0.00980448
1313.32	-37499.1	-9273.85	14.0169	-0.22	-1.36004	-0.00980377
1313.34	-37498.8	-9273.84	14.0133	-0.22	-1.36	-0.00980392
1313.36	-37498.6	-9273.83	14.01	-0.22	-1.36	-0.00980392
1313.38	-37498.3	-9273.82	14.0065	-0.22	-1.35998	-0.00980392
1313.39	-37498.1	-9273.8	14.0031	-0.22	-1.36008	-0.00980392
1313.41	-37497.9	-9273.79	13.9998	-0.22	-1.36367	-0.00980392
1313.43	-37497.6	-9273.78	13.9963	-0.22	-1.3709	-0.00980392
1313.44	-37497.4	-9273.76	13.9929	-0.22	-1.37719	-0.00980393
1313.46	-37497.1	-9273.75	13.9896	-0.22	-1.3804	-0.0098039
1313.48	-37496.9	-9273.74	13.9861	-0.22	-1.38382	-0.00980407
1313.49	-37496.6	-9273.72	13.9828	-0.22	-1.38775	-0.00980336
1313.51	-37496.4	-9273.71	13.9794	-0.22	-1.39407	-0.00980601
1313.53	-37496.2	-9273.7	13.9762	-0.22	-1.39766	-0.00979617
1313.55	-37495.9	-9273.67	13.9719	-0.22	-1.40488	-0.00984331
1313.56	-37495.7	-9273.66	13.9655	-0.22	-1.41218	-0.00963949
1313.58	-37495.5	-9273.65	13.9624	-0.22	-1.42326	-0.00819782
1313.6	-37495.2	-9273.62	13.959	-0.22	-1.43217	-0.00561061
1313.61	-37495	-9273.61	13.9556	-0.22	-1.43868	-0.00245047
1313.63	-37494.8	-9273.59	13.9521	-0.22	-1.44576	-0.000560325
1313.65	-37494.5	-9273.57	13.9488	-0.22	-1.45229	7.07101e-05
1313.66	-37494.3	-9273.55	13.9454	-0.22	-1.45921	-1.75598e-05
1313.68	-37494.1	-9273.53	13.9419	-0.22	-1.46591	5.09253e-06
1313.7	-37493.8	-9273.51	13.9387	-0.22	-1.47377	-1.35684e-06
1313.72	-37493.6	-9273.5	13.9352	-0.22	-1.48445	3.32705e-07
1313.73	-37493.3	-9273.48	13.9318	-0.22	-1.4947	-9.59035e-08
1313.75	-37493.1	-9273.45	13.9283	-0.22	-1.50489	3.0537e-08
1313.77	-37492.9	-9273.43	13.9255	-0.22	-1.51361	-2.62446e-08
1313.78	-37492.6	-9273.41	13.92	-0.22	-1.51864	7.12654e-08
1313.8	-37492.4	-9273.39	13.9146	-0.22	-1.52118	-2.89456e-07
1313.82	-37492.2	-9273.37	13.9115	-0.219999	-1.52828	1.02308e-06
1313.83	-37491.9	-9273.34	13.908	-0.220005	-1.54106	-4.17759e-06
1313.85	-37491.7	-9273.32	13.9047	-0.21998	-1.55475	1.56808e-05
1313.87	-37491.5	-9273.3	13.9012	-0.22007	-1.56643	-5.40701e-05
1313.89	-37491.2	-9273.27	13.8978	-0.219719	-1.57657	0.000512843
1313.9	-37491	-9273.25	13.8945	-0.221956	-1.58609	0.00287017
1313.92	-37490.8	-9273.22	13.891	-0.225607	-1.59902	0.00801094
1313.94	-37490.5	-9273.19	13.8876	-0.229292	-1.61287	0.0137626
1313.95	-37490.3	-9273.17	13.8843	-0.230165	-1.62596	0.0184402
1313.97	-37490.1	-9273.14	13.8808	-0.229965	-1.64004	0.0220925
1313.99	-37489.8	-9273.11	13.8774	-0.230009	-1.65352	0.0254014
1314	-37489.6	-9273.09	13.8741	-0.229997	-1.66705	0.028548
1314.02	-37489.4	-9273.06	13.8706	-0.23	-1.67823	0.0328837
1314.04	-37489.1	-9273.03	13.8672	-0.23	-1.68826	0.0381635
1314.06	-37488.9	-9272.99	13.8642	-0.23	-1.69812	0.0446025
1314.07	-37488.7	-9272.97	13.8574	-0.23	-1.70893	0.0505818
1314.09	-37488.4	-9272.93	13.8536	-0.23	-1.7159	0.0551392
1314.11	-37488.2	-9272.9	13.8504	-0.23	-1.72274	0.0583683
1314.12	-37488	-9272.87	13.8469	-0.23	-1.72638	0.0638293
1314.14	-37487.7	-9272.84	13.8435	-0.23	-1.73302	0.0733688
1314.16	-37487.5	-9272.81	13.8402	-0.23	-1.7364	0.0882213
1314.17	-37487.3	-9272.78	13.8367	-0.23	-1.74333	0.110022
1314.19	-37487	-9272.74	13.8333	-0.23	-1.75	0.136166
1314.21	-37486.8	-9272.71	13.83	-0.23	-1.75667	0.173203
1314.22	-37486.6	-9272.68	13.8265	-0.23	-1.76361	0.225622
1314.24	-37486.3	-9272.64	13.8231	-0.23	-1.76694	0.286982
1314.26	-37486.1	-9272.61	13.8198	-0.23	-1.77377	0.353791
1314.28	-37485.9	-9272.57	13.8163	-0.23	-1.78083	0.424111
1314.29	-37485.6	-9272.53	13.8129	-0.23	-1.78729	0.487552
1314.31	-37485.4	-9272.5	13.8096	-0.23	-1.79006	0.548852
1314.33	-37485.2	-9272.46	13.8061	-0.23	-1.79027	0.611945
1314.34	-37484.9	-9272.41	13.8028	-0.23	-1.79423	0.667274
1314.36	-37484.7	-9272.38	13.7993	-0.23	-1.80177	0.71781
1314.38	-37484.5	-9272.34	13.796	-0.23	-1.81203	0.762143
1314.39	-37484.2	-9272.3	13.7919	-0.23	-1.81774	0.795897
1314.41	-37484	-9272.26	13.7855	-0.23	-1.8202	0.822784
1314.43	-37483.8	-9272.23	13.7824	-0.23	-1.81994	0.842591
1314.45	-37483.5	-9272.18	13.779	-0.23	-1.82002	0.855048
1314.46	-37483.3	-9272.14	13.7756	-0.23	-1.82	0.86402
1314.48	-37483.1	-9272.1	13.7721	-0.23	-1.82	0.869728
1314.5	-37482.8	-9272.05	13.7688	-0.230001	-1.82001	0.872022
1314.51	-37482.6	-9272.02	13.7654	-0.229996	-1.81995	0.872609
1314.53	-37482.4	-9271.97	13.7619	-0.230019	-1.82023	0.872522
1314.55	-37482.1	-9271.92	13.7586	-0.22993	-1.81888	0.872592
1314.57	-37482	-9271.88	13.7553	-0.230261	-1.81532	0.872328
1314.58	-37481.7	-9271.84	13.7519	-0.228779	-1.81161	0.870307
1314.6	-37481.5	-9271.79	13.7484	-0.225092	-1.80997	0.865815
1314.62	-37481.3	-9271.74	13.745	-0.221446	-1.80865	0.859871
1314.63	-37481	-9271.69	13.7415	-0.219712	-1.80478	0.855219
1314.65	-37480.8	-9271.65	13.7383	-0.220077	-1.80163	0.853249
1314.67	-37480.6	-9271.6	13.7348	-0.219982	-1.79809	0.852895
1314.68	-37480.3	-9271.55	13.7313	-0.220005	-1.79479	0.852954
1314.7	-37480.1	-9271.51	13.7281	-0.219999	-1.79101	0.852938
1314.72	-37479.9	-9271.46	13.7246	-0.22	-1.79007	0.852943
1314.74	-37479.6	-9271.4	13.7212	-0.22	-1.78808	0.852937
1314.75	-37479.4	-9271.35	13.7179	-0.22	-1.78453	0.852954
1314.77	-37479.2	-9271.31	13.7144	-0.22	-1.78082	0.852897
1314.79	-37478.9	-9271.25	13.711	-0.22	-1.77973	0.853499
1314.8	-37478.7	-9271.2	13.7077	-0.22	-1.78036	0.856545
1314.82	-37478.5	-9271.15	13.7042	-0.22	-1.7776	0.865234
1314.84	-37478.3	-9271.09	13.7008	-0.220001	-1.77414	0.879561
1314.85	-37478.1	-9271.04	13.6975	-0.219995	-1.77054	0.896686
1314.87	-37477.9	-9271	13.694	-0.220016	-1.7699	0.914284
1314.89	-37477.6	-9270.93	13.6906	-0.219938	-1.77003	0.929839
1314.91	-37477.4	-9270.88	13.6873	-0.220234	-1.76999	0.94558
1314.92	-37477.2	-9270.84	13.6837	-0.21714	-1.77	0.965882
1314.94	-37476.9	-9270.77	13.6804	-0.213701	-1.77001	0.986728
1314.96	-37476.7	-9270.72	13.6771	-0.210411	-1.76996	1.00649
1314.97	-37476.5	-9270.66	13.6735	-0.20687	-1.77008	1.02414
1314.99	-37476.2	-9270.59	13.6702	-0.203532	-1.76691	1.03748
1315.01	-37476	-9270.54	13.6669	-0.200179	-1.76345	1.04644
1315.02	-37475.8	-9270.49	13.6633	-0.196667	-1.76333	1.0512
1315.04	-37475.6	-9270.42	13.66	-0.19	-1.76667	1.0512
1315.06	-37475.4	-9270.37	13.6567	-0.183333	-1.77	1.04902
1315.08	-37475.1	-9270.32	13.6531	-0.176366	-1.77001	1.04672
1315.09	-37474.9	-9270.25	13.6499	-0.173156	-1.7699	1.04578
1315.11	-37474.7	-9270.2	13.6499	-0.169832	-1.76645	1.04687
1315.13	-37474.5	-9270.13	13.6462	-0.165911	-1.76288	1.04537
1315.14	-37474.2	-9270.06	13.6429	-0.154998	-1.75984	1.03927
1315.16	-37474	-9270.01	13.6398	-0.137745	-1.76004	1.02641
1315.18	-37473.8	-9269.95	13.6401	-0.115609	-1.75998	1.00729
1315.19	-37473.5	-9269.88	13.64	-0.0884426	-1.76	0.982977
1315.21	-37473.3	-9269.82	13.64	-0.0514727	-1.76	0.945218
1315.23	-37473.1	-9269.76	13.64	0.00797815	-1.76	0.89154
1315.24	-37472.9	-9269.68	13.6398	0.0723674	-1.76001	0.829084
1315.26	-37472.7	-9269.63	13.6406	0.144409	-1.75996	0.761187
1315.28	-37472.5	-9269.56	13.6443	0.21629	-1.76018	0.691608
1315.3	-37472.2	-9269.49	13.6483	0.278312	-1.75925	0.629222
1315.31	-37472	-9269.43	13.6555	0.342233	-1.75576	0.56729
1315.33	-37471.8	-9269.36	13.6624	0.405138	-1.75111	0.505142
1315.35	-37471.5	-9269.29	13.669	0.462955	-1.74496	0.451224
1315.36	-37471.3	-9269.23	13.6756	0.513842	-1.74303	0.4029
1315.38	-37471.1	-9269.16	13.6839	0.556109	-1.74418	0.363312
1315.4	-37470.9	-9269.08	13.6941	0.589886	-1.74942	0.333891
1315.41	-37470.7	-9269.03	13.7043	0.616475	-1.75509	0.310229
1315.43	-37470.4	-9268.95	13.7149	0.633648	-1.75823	0.294103
1315.45	-37470.2	-9268.88	13.7243	0.645014	-1.76137	0.285189
1315.47	-37470	-9268.81	13.7364	0.653721	-1.76611	0.279727
1315.48	-37469.8	-9268.74	13.7505	0.658946	-1.77544	0.276387
1315.5	-37469.5	-9268.66	13.7639	0.660188	-1.78374	0.274894
1315.52	-37469.3	-9268.6	13.7758	0.659957	-1.79049	0.274447
1315.53	-37469.1	-9268.52	13.786	0.660007	-1.79676	0.274522
1315.55	-37468.9	-9268.44	13.7955	0.660017	-1.80732	0.274524
1315.57	-37468.7	-9268.38	13.8082	0.659931	-1.82165	0.274445
1315.59	-37468.4	-9268.29	13.822	0.66028	-1.83591	0.275069
1315.6	-37468.2	-9268.22	13.8355	0.658044	-1.84464	0.276912
1315.62	-37468	-9268.15	13.8471	0.654393	-1.85123	0.279408
1315.64	-37467.8	-9268.07	13.8571	0.650708	-1.85786	0.280265
1315.65	-37467.5	-9267.99	13.867	0.649835	-1.86673	0.278447
1315.67	-37467.3	-9267.92	13.8775	0.650035	-1.87781	0.276786
1315.69	-37467.1	-9267.83	13.8878	0.64999	-1.88517	0.277289
1315.7	-37466.9	-9267.76	13.8973	0.650003	-1.89204	0.280191
1315.72	-37466.7	-9267.68	13.9108	0.649999	-1.8959	0.283723
1315.74	-37466.4	-9267.6	13.9243	0.650002	-1.90225	0.286999
1315.76	-37466.2	-9267.51	13.9378	0.649992	-1.90619	0.290308
1315.77	-37466	-9267.44	13.9488	0.650021	-1.90956	0.292842
1315.79	-37465.8	-9267.37	13.9588	0.64992	-1.91297	0.293209
1315.81	-37465.5	-9267.27	13.9688	0.65259	-1.91622	0.289493
1315.82	-37465.3	-9267.19	13.9794	0.662524	-1.91987	0.279633
1315.84	-37465.1	-9267.1	13.9895	0.678885	-1.92006	0.264599
1315.86	-37464.9	-9267.02	13.9993	0.698834	-1.91989	0.247237
1315.87	-37464.7	-9266.94	14.0133	0.716667	-1.92333	0.229847
1315.89	-37464.5	-9266.87	14.0267	0.73	-1.92667	0.214597
1315.91	-37464.2	-9266.77	14.04	0.746667	-1.93333	0.197168
1315.93	-37464	-9266.68	14.0541	0.771593	-1.94053	0.17395
1315.94	-37463.7	-9266.58	14.0674	0.798137	-1.9505	0.150044
1315.96	-37463.5	-9266.51	14.0808	0.821316	-1.95705	0.127207
1315.98	-37463.3	-9266.42	14.0949	0.842198	-1.96411	0.105457
1315.99	-37463.1	-9266.32	14.1084	0.858458	-1.97098	0.0873715
1316.01	-37462.9	-9266.24	14.1254	0.871082	-1.98134	0.0724914
1316.03	-37462.7	-9266.15	14.1431	0.87787	-1.99142	0.0616954
1316.04	-37462.4	-9266.04	14.1592	0.884146	-1.9978	0.0557889
1316.06	-37462.2	-9265.97	14.1724	0.887217	-2.00446	0.0516263
1316.08	-37462	-9265.88	14.1864	0.890875	-2.01232	0.0482765
1316.1	-37461.8	-9265.8	14.2003	0.893915	-2.02166	0.0448589
1316.11	-37461.5	-9265.69	14.2175	0.898219	-2.02901	0.0401402
1316.13	-37461.3	-9265.6	14.2352	0.904713	-2.03886	0.0340704
1316.15	-37461.1	-9265.49	14.2508	0.907525	-2.04604	0.0274528
1316.16	-37460.9	-9265.41	14.2639	0.911075	-2.05571	0.021075
1316.18	-37460.6	-9265.31	14.2791	0.91447	-2.06248	0.0156654
1316.2	-37460.4	-9265.21	14.2958	0.918045	-2.06818	0.0121023
1316.21	-37460.2	-9265.12	14.3131	0.920261	-2.07097	0.0103799
1316.23	-37460	-9265.01	14.3289	0.919924	-2.07586	0.0096968
1316.25	-37459.7	-9264.91	14.3434	0.92002	-2.08271	0.00989699
1316.27	-37459.5	-9264.82	14.3592	0.919995	-2.08978	0.00945594
1316.28	-37459.3	-9264.73	14.3746	0.92	-2.09524	0.00784757
1316.3	-37459.1	-9264.63	14.3896	0.920005	-2.09813	0.00501902
1316.32	-37458.9	-9264.53	14.4047	0.91998	-2.10169	0.00200722
1316.33	-37458.6	-9264.41	14.4224	0.920082	-2.10512	0.000420957
1316.35	-37458.4	-9264.3	14.4386	0.919691	-2.10841	-0.000482815
1316.37	-37458.2	-9264.21	14.4564	0.921679	-2.11188	-0.00213899
1316.38	-37458	-9264.1	14.4711	0.925276	-2.11532	-0.00524751
1316.4	-37457.7	-9264	14.4864	0.928973	-2.1186	-0.00786084
1316.42	-37457.5	-9263.9	14.5017	0.929934	-2.12209	-0.0101575
1316.43	-37457.3	-9263.8	14.5174	0.931922	-2.12551	-0.011627
1316.45	-37457.1	-9263.69	14.5337	0.935461	-2.1288	-0.0128693
1316.47	-37456.9	-9263.58	14.5538	0.939202	-2.13229	-0.0124103
1316.49	-37456.6	-9263.46	14.5723	0.940189	-2.13571	-0.011271
1316.5	-37456.4	-9263.36	14.5862	0.93995	-2.13897	-0.00940416
1316.52	-37456.2	-9263.25	14.5998	0.940011	-2.14259	-0.00715617
1316.54	-37456	-9263.16	14.616	0.939997	-2.14556	-0.00401201
1316.55	-37455.7	-9263.03	14.6327	0.940002	-2.15195	-0.00149191
1316.57	-37455.5	-9262.93	14.6502	0.939996	-2.15591	-0.000120322
1316.59	-37455.3	-9262.79	14.6671	0.940016	-2.16225	4.69436e-05
1316.61	-37455.1	-9262.69	14.6838	0.939941	-2.16619	-7.39691e-05
1316.62	-37454.9	-9262.58	14.6985	0.940158	-2.16955	0.000909051
1316.64	-37454.7	-9262.48	14.7116	0.937096	-2.17301	0.00291152
1316.66	-37454.4	-9262.35	14.7279	0.933807	-2.17604	0.00626487
1316.67	-37454.2	-9262.25	14.7456	0.930036	-2.18298	0.00662643
1316.69	-37454	-9262.14	14.7624	0.933077	-2.18651	0.00357074
1316.71	-37453.7	-9262.01	14.779	0.93648	-2.1898	-0.00287338
1316.72	-37453.5	-9261.89	14.7967	0.94	-2.19333	-0.0087146
1316.74	-37453.3	-9261.79	14.8133	0.943333	-2.2	-0.0130719
1316.76	-37453.1	-9261.65	14.8267	0.946667	-2.21	-0.0163399
1316.78	-37452.9	-9261.53	14.8444	0.950098	-2.22061	-0.0186199
1316.79	-37452.6	-9261.39	14.861	0.949974	-2.23058	-0.0196292
1316.81	-37452.4	-9261.28	14.8777	0.950007	-2.24061	-0.0196023
1316.83	-37452.2	-9261.18	14.8953	0.949997	-2.25123	-0.0196106
1316.84	-37452	-9261.06	14.912	0.950001	-2.2611	-0.0196071
1316.86	-37451.7	-9260.92	14.9285	0.95	-2.27144	-0.019608
1316.88	-37451.5	-9260.81	14.9423	0.95	-2.28617	-0.0196079
1316.89	-37451.3	-9260.69	14.9559	0.95	-2.30301	-0.0196073
1316.91	-37451.1	-9260.55	14.9737	0.949998	-2.31943	-0.0196099
1316.93	-37450.9	-9260.43	14.9943	0.95001	-2.33262	-0.0195974
1316.95	-37450.6	-9260.28	15.0106	0.949964	-2.34228	-0.0196472
1316.96	-37450.4	-9260.17	15.0268	0.950134	-2.35237	-0.0194454
1316.98	-37450.2	-9260.05	15.0413	0.949283	-2.36368	-0.0179919
1317	-37450	-9259.93	15.0583	0.94567	-2.3774	-0.0154519
1317.01	-37449.7	-9259.78	15.0751	0.942152	-2.39016	-0.0120839
1317.03	-37449.6	-9259.66	15.0929	0.939681	-2.39937	-0.00837877
1317.05	-37449.3	-9259.54	15.108	0.940086	-2.40537	-0.00370859
1317.06	-37449.1	-9259.38	15.1226	0.939975	-2.41344	0.00242699
1317.08	-37448.9	-9259.28	15.1405	0.940023	-2.4245	0.00899239
1317.1	-37448.7	-9259.14	15.1566	0.939935	-2.43293	0.013901
1317.12	-37448.4	-9258.98	15.1743	0.940228	-2.43959	0.0177818
1317.13	-37448.2	-9258.87	15.1897	0.938687	-2.44622	0.0215036
1317.15	-37448	-9258.73	15.2044	0.935112	-2.45464	0.0263959
1317.17	-37447.8	-9258.58	15.2201	0.931442	-2.46365	0.0322728
1317.18	-37447.6	-9258.46	15.2352	0.929713	-2.47014	0.0369408
1317.2	-37447.3	-9258.32	15.2521	0.930078	-2.47691	0.038908
1317.22	-37447.1	-9258.17	15.2693	0.929977	-2.48349	0.0392563
1317.23	-37446.9	-9258.05	15.287	0.930026	-2.49239	0.0392256
1317.25	-37446.7	-9257.9	15.301	0.929921	-2.50246	0.0391338
1317.27	-37446.5	-9257.75	15.3168	0.930267	-2.51316	0.039775
1317.29	-37446.3	-9257.63	15.3343	0.928023	-2.52131	0.0415621
1317.3	-37446	-9257.47	15.3505	0.924554	-2.5273	0.0446069
1317.32	-37445.8	-9257.32	15.3685	0.920795	-2.53648	0.0473792
1317.34	-37445.6	-9257.2	15.3826	0.919811	-2.54936	0.0488348
1317.35	-37445.4	-9257.04	15.3985	0.92005	-2.56263	0.0490616
1317.37	-37445.1	-9256.89	15.4133	0.919988	-2.57685	0.0490095
1317.39	-37445	-9256.76	15.4293	0.920008	-2.58809	0.0490273
1317.4	-37444.7	-9256.6	15.446	0.919981	-2.59512	0.0489992
1317.42	-37444.5	-9256.45	15.4635	0.920054	-2.60213	0.0490796
1317.44	-37444.3	-9256.33	15.4807	0.919789	-2.60865	0.0481771
1317.45	-37444.1	-9256.15	15.4941	0.922653	-2.61808	0.0463328
1317.47	-37443.8	-9256	15.5112	0.926219	-2.62879	0.0419403
1317.49	-37443.7	-9255.87	15.5281	0.929814	-2.6388	0.0376394
1317.51	-37443.4	-9255.7	15.5448	0.929882	-2.64896	0.0313037
1317.52	-37443.2	-9255.55	15.5592	0.933099	-2.65628	0.0244316
1317.54	-37443	-9255.42	15.5725	0.936458	-2.66297	0.0157224
1317.56	-37442.8	-9255.24	15.589	0.939892	-2.66947	0.00907367
1317.57	-37442.6	-9255.09	15.6067	0.94	-2.68	0.00326797
1317.59	-37442.4	-9254.95	15.6233	0.94	-2.68667	-7.58652e-17
1317.61	-37442.1	-9254.77	15.64	0.94	-2.69333	-0.00326797
1317.62	-37441.9	-9254.62	15.6577	0.940003	-2.70054	-0.00670384
1317.64	-37441.7	-9254.48	15.6743	0.939992	-2.71049	-0.00881637
1317.66	-37441.5	-9254.28	15.691	0.940029	-2.71709	-0.00979407
1317.68	-37441.3	-9254.14	15.7088	0.939765	-2.72385	-0.00850553
1317.69	-37441.1	-9253.99	15.725	0.936252	-2.72732	-0.00618225
1317.71	-37440.8	-9253.8	15.7385	0.932872	-2.73387	-0.00292764
1317.73	-37440.6	-9253.66	15.7564	0.929762	-2.73771	-0.00078307
1317.74	-37440.4	-9253.51	15.7728	0.930064	-2.74404	-4.32742e-05
1317.76	-37440.2	-9253.31	15.7899	0.929984	-2.74783	-0.00142102
1317.78	-37440	-9253.17	15.8067	0.930005	-2.75393	-0.00401293
1317.8	-37439.8	-9253.01	15.8204	0.929999	-2.75332	-0.00717452
1317.81	-37439.5	-9252.82	15.8368	0.93	-2.75273	-0.00907945
1317.83	-37439.3	-9252.67	15.8513	0.93	-2.74916	-0.00988617
1317.85	-37439.1	-9252.51	15.8683	0.93	-2.74462	-0.00978196
1317.86	-37438.9	-9252.32	15.8851	0.93	-2.73217	-0.0098095
1317.88	-37438.7	-9252.17	15.9029	0.93	-2.71217	-0.00980197
1317.9	-37438.5	-9252	15.918	0.93	-2.68817	-0.00980551
1317.91	-37438.3	-9251.81	15.9326	0.93	-2.66582	-0.00979962
1317.93	-37438.1	-9251.66	15.9505	0.93	-2.64392	-0.00982216
1317.95	-37437.9	-9251.48	15.9666	0.929999	-2.62044	-0.00973538
1317.97	-37437.6	-9251.29	15.9843	0.930003	-2.59657	-0.0101428
1317.98	-37437.5	-9251.14	15.9997	0.929987	-2.57148	-0.0117758
1318	-37437.2	-9250.96	16.0144	0.93005	-2.54087	-0.0145363
1318.02	-37437	-9250.76	16.0301	0.929821	-2.49903	-0.0179229
1318.03	-37436.8	-9250.62	16.0452	0.931239	-2.45121	-0.0217987
1318.05	-37436.6	-9250.43	16.0621	0.936657	-2.4093	-0.0266245
1318.07	-37436.4	-9250.24	16.0793	0.943721	-2.37743	-0.033125
1318.08	-37436.2	-9250.09	16.097	0.950926	-2.35324	-0.0392552
1318.1	-37436	-9249.9	16.111	0.955397	-2.32557	-0.0446614
1318.12	-37435.8	-9249.7	16.1269	0.959033	-2.28434	-0.0495287
1318.14	-37435.6	-9249.55	16.1443	0.959955	-2.25083	-0.0547681
1318.15	-37435.4	-9249.35	16.1606	0.961893	-2.23222	-0.0594738
1318.17	-37435.1	-9249.17	16.1782	0.965621	-2.2157	-0.0641308
1318.19	-37435	-9249.01	16.1952	0.969288	-2.194	-0.0671184
1318.2	-37434.7	-9248.81	16.2116	0.970166	-2.16815	-0.0683344
1318.22	-37434.5	-9248.62	16.2292	0.969965	-2.13982	-0.0693905
1318.24	-37434.3	-9248.46	16.2462	0.97001	-2.11478	-0.0712472
1318.25	-37434.1	-9248.26	16.2626	0.969997	-2.09704	-0.0744182
1318.27	-37433.9	-9248.07	16.2802	0.97	-2.08015	-0.077019
1318.29	-37433.7	-9247.91	16.2971	0.97	-2.0578	-0.0783523
1318.31	-37433.5	-9247.7	16.3136	0.97	-2.03147	-0.0783913
1318.32	-37433.3	-9247.52	16.3313	0.97	-2.00578	-0.0793285
1318.34	-37433.1	-9247.35	16.348	0.97	-1.98871	-0.0813697
1318.36	-37432.9	-9247.13	16.3648	0.97	-1.96657	-0.0846011
1318.37	-37432.7	-9246.96	16.3792	0.97	-1.93543	-0.087044
1318.39	-37432.5	-9246.79	16.3925	0.97	-1.89867	-0.0882081
1318.41	-37432.3	-9246.57	16.409	0.970001	-1.86839	-0.0882423
1318.42	-37432.1	-9246.39	16.4267	0.97	-1.83667	-0.0882353
1318.44	-37431.9	-9246.22	16.4433	0.97	-1.8	-0.0882353
1318.46	-37431.7	-9246	16.46	0.97	-1.75667	-0.0882353
1318.47	-37431.5	-9245.82	16.4777	0.969883	-1.71092	-0.0882425
1318.49	-37431.3	-9245.65	16.4943	0.966491	-1.6785	-0.0882076
1318.51	-37431	-9245.42	16.511	0.962977	-1.6552	-0.0870459
1318.53	-37430.9	-9245.24	16.5288	0.956116	-1.62639	-0.0845862
1318.54	-37430.7	-9245.07	16.545	0.952711	-1.59212	-0.0814281
1318.56	-37430.4	-9244.84	16.5585	0.946047	-1.55233	-0.0806289
1318.58	-37430.2	-9244.66	16.5764	0.942805	-1.52212	-0.0821975
1318.59	-37430	-9244.48	16.5928	0.939396	-1.49948	-0.0854482
1318.61	-37429.8	-9244.25	16.6099	0.936078	-1.47525	-0.087513
1318.63	-37429.6	-9244.08	16.6267	0.932397	-1.44672	-0.0899341
1318.64	-37429.4	-9243.9	16.6404	0.929758	-1.42094	-0.0937894
1318.66	-37429.2	-9243.67	16.6568	0.930061	-1.3981	-0.101188
1318.68	-37429	-9243.49	16.6715	0.929982	-1.37788	-0.110526
1318.7	-37428.8	-9243.31	16.6874	0.930001	-1.3627	-0.118948
1318.71	-37428.6	-9243.08	16.7015	0.930012	-1.34893	-0.126053
1318.73	-37428.4	-9242.9	16.7195	0.92994	-1.33683	-0.131373
1318.75	-37428.2	-9242.71	16.7357	0.930226	-1.3318	-0.134961
1318.76	-37428	-9242.48	16.7532	0.929	-1.32997	-0.136682
1318.78	-37427.8	-9242.31	16.7689	0.925259	-1.32895	-0.137344
1318.8	-37427.6	-9242.1	16.7834	0.921751	-1.32534	-0.137233
1318.82	-37427.4	-9241.88	16.7992	0.919737	-1.32145	-0.137256
1318.83	-37427.2	-9241.71	16.8146	0.920075	-1.32101	-0.137274
1318.85	-37427	-9241.5	16.8296	0.91998	-1.32496	-0.137178
1318.87	-37426.8	-9241.27	16.8447	0.920005	-1.32858	-0.137666
1318.88	-37426.6	-9241.1	16.8623	0.919998	-1.3301	-0.139337
1318.9	-37426.4	-9240.88	16.8789	0.920002	-1.33113	-0.142243
1318.92	-37426.2	-9240.66	16.8945	0.919995	-1.33688	-0.145173
1318.93	-37426	-9240.5	16.9076	0.920021	-1.34427	-0.146744
1318.95	-37425.8	-9240.27	16.9228	0.919923	-1.34887	-0.147201
1318.97	-37425.5	-9240.05	16.9404	0.920267	-1.35184	-0.146486
1318.99	-37425.4	-9239.88	16.9579	0.918023	-1.35721	-0.144716
1319	-37425.2	-9239.65	16.9716	0.914554	-1.36624	-0.141667
1319.02	-37424.9	-9239.44	16.9883	0.910794	-1.37697	-0.138895
1319.04	-37424.8	-9239.27	17.0027	0.909813	-1.3869	-0.137442
1319.05	-37424.5	-9239.03	17.0185	0.910044	-1.39893	-0.137204
1319.07	-37424.3	-9238.82	17.0332	0.910008	-1.41552	-0.137295
1319.09	-37424.2	-9238.64	17.0496	0.909928	-1.43533	-0.136642
1319.1	-37423.9	-9238.4	17.0633	0.910279	-1.45498	-0.133193
1319.12	-37423.7	-9238.2	17.0801	0.907366	-1.47871	-0.125831
1319.14	-37423.6	-9238.02	17.0971	0.903946	-1.50525	-0.116015
1319.16	-37423.3	-9237.77	17.1139	0.900381	-1.53208	-0.107972
1319.17	-37423.1	-9237.57	17.1284	0.899935	-1.55714	-0.101802
1319.19	-37423	-9237.39	17.1418	0.900028	-1.58308	-0.0993249
1319.21	-37422.7	-9237.12	17.1558	0.899975	-1.6178	-0.0971061
1319.22	-37422.5	-9236.93	17.1723	0.900089	-1.65457	-0.0939315
1319.24	-37422.4	-9236.75	17.189	0.896891	-1.6882	-0.0885961
1319.26	-37422.1	-9236.49	17.2067	0.893333	-1.71667	-0.0827887
1319.27	-37421.9	-9236.3	17.22	0.89	-1.74667	-0.0795207
1319.29	-37421.8	-9236.11	17.2333	0.89	-1.78667	-0.0784314
1319.31	-37421.5	-9235.84	17.2476	0.890022	-1.8326	-0.0784164
1319.33	-37421.3	-9235.66	17.2642	0.889891	-1.87208	-0.0772126
1319.34	-37421.2	-9235.46	17.2776	0.886456	-1.90527	-0.0738151
1319.36	-37420.9	-9235.21	17.2942	0.883106	-1.93859	-0.0682323
1319.38	-37420.8	-9235.01	17.3085	0.879821	-1.97034	-0.0613689
1319.39	-37420.6	-9234.8	17.325	0.880048	-1.9999	-0.0560102
1319.41	-37420.3	-9234.55	17.3386	0.879987	-2.02658	-0.0506162
1319.43	-37420.2	-9234.35	17.3559	0.880012	-2.05488	-0.0460083
1319.44	-37420	-9234.15	17.3694	0.879972	-2.08125	-0.0419622
1319.46	-37419.7	-9233.89	17.386	0.880099	-2.10836	-0.039954
1319.48	-37419.6	-9233.7	17.4005	0.879457	-2.13605	-0.0374829
1319.49	-37419.4	-9233.48	17.4168	0.875867	-2.1581	-0.0337927
1319.51	-37419.2	-9233.22	17.4299	0.87237	-2.1783	-0.0278137
1319.53	-37419	-9233.03	17.4441	0.869805	-2.19918	-0.0209744
1319.55	-37418.8	-9232.81	17.4569	0.869575	-2.21995	-0.014089
1319.56	-37418.6	-9232.55	17.4718	0.864745	-2.24331	-0.00448898
1319.58	-37418.4	-9232.36	17.4883	0.857618	-2.26317	0.00791314
1319.6	-37418.2	-9232.14	17.5024	0.850758	-2.27789	0.0204588
1319.61	-37418	-9231.88	17.5184	0.845366	-2.29278	0.0306936
1319.63	-37417.8	-9231.68	17.5335	0.84086	-2.30934	0.0391202
1319.65	-37417.6	-9231.45	17.5491	0.834103	-2.32195	0.0471613
1319.66	-37417.4	-9231.19	17.5624	0.825977	-2.33587	0.05854
1319.68	-37417.2	-9231	17.5764	0.814867	-2.34965	0.0708143
1319.7	-37417	-9230.76	17.5895	0.806739	-2.36305	0.0806264
1319.72	-37416.8	-9230.51	17.6033	0.799815	-2.37549	0.0882955
1319.73	-37416.7	-9230.32	17.6172	0.794577	-2.38377	0.0954161
1319.75	-37416.5	-9230.07	17.6303	0.791681	-2.39018	0.10351
1319.77	-37416.3	-9229.82	17.6442	0.788084	-2.39677	0.113359
1319.78	-37416.1	-9229.62	17.6579	0.78477	-2.40599	0.123046
1319.8	-37415.9	-9229.37	17.6711	0.781088	-2.41408	0.130537
1319.82	-37415.7	-9229.12	17.685	0.779799	-2.42103	0.135252
1319.84	-37415.5	-9228.92	17.6987	0.780074	-2.42576	0.13709
1319.85	-37415.3	-9228.67	17.7119	0.779908	-2.42871	0.137207
1319.87	-37415.1	-9228.42	17.7259	0.780263	-2.4324	0.137887
1319.89	-37415	-9228.22	17.7395	0.777793	-2.43535	0.139743
1319.9	-37414.8	-9227.95	17.7526	0.774363	-2.44148	0.142843
1319.92	-37414.6	-9227.71	17.7667	0.770602	-2.44595	0.145542
1319.94	-37414.4	-9227.51	17.7803	0.769851	-2.44941	0.146901
1319.95	-37414.2	-9227.23	17.7934	0.770039	-2.45021	0.147167
1319.97	-37414	-9227	17.8078	0.769992	-2.44977	0.146241
1319.99	-37413.9	-9226.79	17.8182	0.770002	-2.45267	0.144279
1320.01	-37413.6	-9226.52	17.8308	0.77	-2.45603	0.141078
1320.02	-37413.5	-9226.28	17.845	0.77	-2.45973	0.138552
1320.04	-37413.3	-9226.07	17.8585	0.770002	-2.46008	0.137316
1320.06	-37413.1	-9225.79	17.8717	0.769992	-2.45995	0.137231
1320.07	-37412.9	-9225.55	17.8858	0.770015	-2.46007	0.137274
1320.09	-37412.8	-9225.34	17.8993	0.76994	-2.45698	0.13628
1320.11	-37412.5	-9225.06	17.9093	0.773002	-2.45042	0.133168
1320.12	-37412.4	-9224.83	17.9233	0.78	-2.44333	0.127451
1320.14	-37412.2	-9224.61	17.9367	0.786667	-2.43667	0.120915
1320.16	-37412	-9224.32	17.95	0.793333	-2.43	0.115468
1320.18	-37411.8	-9224.09	17.9641	0.796882	-2.4156	0.11211
1320.19	-37411.7	-9223.87	17.9774	0.80006	-2.39545	0.112254
1320.21	-37411.4	-9223.57	17.9908	0.800098	-2.37556	0.11337
1320.23	-37411.3	-9223.36	18.0049	0.803776	-2.35808	0.114421
1320.24	-37411.1	-9223.13	18.0185	0.807104	-2.34113	0.114422
1320.26	-37410.9	-9222.83	18.0352	0.810156	-2.31635	0.115685
1320.28	-37410.8	-9222.6	18.049	0.809944	-2.27995	0.118173
1320.29	-37410.6	-9222.37	18.0623	0.810008	-2.24419	0.121518
1320.31	-37410.4	-9222.08	18.0758	0.810024	-2.21529	0.1247
1320.33	-37410.2	-9221.86	18.0899	0.809861	-2.19156	0.12658
1320.35	-37410.1	-9221.61	18.1031	0.810573	-2.16606	0.126068
1320.36	-37409.8	-9221.33	18.1165	0.814047	-2.12633	0.123238
1320.38	-37409.7	-9221.11	18.1315	0.818565	-2.07911	0.118388
1320.4	-37409.5	-9220.85	18.1478	0.824481	-2.02746	0.112174
1320.41	-37409.3	-9220.55	18.1614	0.828867	-1.9769	0.103941
1320.43	-37409.2	-9220.35	18.1747	0.834839	-1.93613	0.0965933
1320.45	-37409	-9220.09	18.188	0.83793	-1.90304	0.091055
1320.46	-37408.8	-9219.8	18.2016	0.840348	-1.86945	0.0888006
1320.48	-37408.7	-9219.58	18.2156	0.839643	-1.82515	0.0878568
1320.5	-37408.5	-9219.31	18.2288	0.841299	-1.77278	0.0864244
1320.52	-37408.3	-9219.02	18.2447	0.844656	-1.71193	0.0830347
1320.53	-37408.1	-9218.83	18.2595	0.84982	-1.64972	0.0786272
1320.55	-37407.9	-9218.53	18.275	0.855065	-1.59134	0.0736626
1320.57	-37407.7	-9218.25	18.2905	0.859892	-1.54923	0.0675183
1320.58	-37407.6	-9218.05	18.3053	0.866859	-1.50327	0.0599329
1320.6	-37407.4	-9217.75	18.3212	0.8739	-1.4322	0.0503973
1320.62	-37407.2	-9217.48	18.3345	0.879272	-1.34461	0.0432129
1320.63	-37407.1	-9217.28	18.3479	0.879836	-1.26645	0.0392849
1320.65	-37406.9	-9216.97	18.3613	0.881875	-1.20721	0.0368188
1320.67	-37406.7	-9216.7	18.3777	0.885496	-1.16175	0.033831
1320.68	-37406.6	-9216.49	18.3917	0.889078	-1.1153	0.0311098
1320.7	-37406.4	-9216.18	18.4083	0.890219	-1.03972	0.0296802
1320.72	-37406.2	-9215.92	18.4227	0.889754	-0.928842	0.0287871
1320.74	-37406.1	-9215.71	18.4386	0.891932	-0.811226	0.0262643
1320.75	-37405.9	-9215.41	18.4526	0.897891	-0.715719	0.0214276
1320.77	-37405.7	-9215.14	18.4691	0.904975	-0.647629	0.0147058
1320.79	-37405.5	-9214.92	18.486	0.912031	-0.582208	0.00809819
1320.8	-37405.3	-9214.61	18.5038	0.916087	-0.490779	0.00117964
1320.82	-37405.2	-9214.35	18.5178	0.919605	-0.397872	-0.0046407
1320.84	-37405	-9214.14	18.5309	0.920099	-0.322363	-0.00830459
1320.86	-37404.8	-9213.82	18.5449	0.919983	-0.254006	-0.0097506
1320.87	-37404.6	-9213.57	18.5614	0.920005	-0.19896	-0.00981761
1320.89	-37404.5	-9213.34	18.5779	0.919999	-0.152402	-0.00980051
1320.91	-37404.3	-9213.02	18.5957	0.920001	-0.0998849	-0.00980397
1320.92	-37404.1	-9212.78	18.6093	0.919998	-0.0463575	-0.00980539
1320.94	-37404	-9212.56	18.6224	0.920006	0.000933366	-0.00979799
1320.96	-37403.8	-9212.23	18.64	0.92	0.0333333	-0.00980392
1320.97	-37403.6	-9211.99	18.6567	0.92	0.05	-0.0087146
1320.99	-37403.4	-9211.76	18.6733	0.916667	0.0666667	-0.00653595
