# Supplementary material for: Extraction of driving behavior primitives considering driver expectation and vehicle dynamics
Source: PLoS One. 2025 Dec 31;20(12):e0340123. doi: 10.1371/journal.pone.0340123 (PMC12755792; doi:10.1371/journal.pone.0340123)
Supplement: S2 File — The dataset utilized in this study is organized into two main folders, categorizing driving scenarios into straight driving and turning maneuvers. These folders contain the raw, unprocessed behavioral data. For a detailed description of the variables and format within the.xlsx files, please refer to the accompanying readme.txt file. (ZIP) [file pone.0340123.s002.zip › DataSetForPimitiveExaction-2/turning/g11_w_25.xlsx]

## Sheet: Sheet1
1362.34	-37016.6	-8624.18	14.3751	0.244011	0.16968	0.23138
1362.35	-37016.4	-8623.98	14.378	0.255041	0.170085	0.219535
1362.37	-37016.3	-8623.81	14.3813	0.26977	0.169979	0.203896
1362.39	-37016.1	-8623.64	14.3862	0.291852	0.170006	0.182178
1362.4	-37016	-8623.45	14.3932	0.319819	0.169998	0.155238
1362.42	-37015.8	-8623.25	14.4	0.354985	0.17	0.122538
1362.44	-37015.6	-8623.04	14.4067	0.390247	0.17	0.0899111
1362.45	-37015.5	-8622.85	14.4149	0.417914	0.17	0.062579
1362.47	-37015.3	-8622.69	14.426	0.441642	0.17	0.0385755
1362.49	-37015.2	-8622.48	14.4342	0.462003	0.17	0.0180616
1362.51	-37015	-8622.28	14.4405	0.480155	0.17	0.00105954
1362.52	-37014.9	-8622.13	14.4473	0.49543	0.17	-0.0139402
1362.54	-37014.7	-8621.91	14.4563	0.506657	0.17	-0.0258739
1362.56	-37014.5	-8621.72	14.4665	0.516578	0.17	-0.0352412
1362.57	-37014.4	-8621.56	14.4769	0.525024	0.17	-0.0428668
1362.59	-37014.2	-8621.34	14.4871	0.529176	0.17	-0.0479206
1362.61	-37014.1	-8621.16	14.497	0.532292	0.17	-0.0518119
1362.62	-37013.9	-8621	14.5075	0.535847	0.17	-0.0587607
1362.64	-37013.7	-8620.77	14.5177	0.539229	0.17	-0.0697395
1362.66	-37013.6	-8620.6	14.5276	0.542527	0.17	-0.0857609
1362.68	-37013.4	-8620.42	14.5381	0.546049	0.17	-0.107785
1362.69	-37013.3	-8620.25	14.5483	0.54942	0.17	-0.135589
1362.71	-37013.1	-8620.04	14.5582	0.552741	0.17	-0.17877
1362.73	-37013	-8619.85	14.5688	0.556215	0.17	-0.255599
1362.74	-37012.8	-8619.63	14.5788	0.559771	0.17	-0.362838
1362.76	-37012.6	-8619.46	14.5888	0.560059	0.169999	-0.49034
1362.78	-37012.5	-8619.28	14.5994	0.559992	0.170002	-0.630418
1362.79	-37012.3	-8619.12	14.6094	0.560002	0.169994	-0.752794
1362.81	-37012.2	-8618.89	14.6194	0.559999	0.170024	-0.854024
1362.83	-37012	-8618.72	14.63	0.56	0.17	-0.936819
1362.85	-37011.9	-8618.55	14.64	0.56	0.173333	-0.990196
1362.86	-37011.7	-8618.32	14.65	0.56	0.176667	-1.02614
1362.88	-37011.5	-8618.15	14.6606	0.560002	0.180193	-1.05253
1362.9	-37011.4	-8617.98	14.6706	0.559992	0.183574	-1.0718
1362.91	-37011.2	-8617.75	14.6806	0.560032	0.190645	-1.08685
1362.93	-37011.1	-8617.58	14.6912	0.559747	0.205245	-1.09799
1362.95	-37010.9	-8617.4	14.7012	0.55632	0.22201	-1.10394
1362.96	-37010.7	-8617.18	14.7112	0.552612	0.238473	-1.1057
1362.98	-37010.6	-8617	14.7218	0.545772	0.252288	-1.10398
1363	-37010.4	-8616.83	14.7317	0.542809	0.265998	-1.09937
1363.02	-37010.2	-8616.6	14.7419	0.539459	0.283235	-1.09347
1363.03	-37010.1	-8616.43	14.7524	0.535322	0.300179	-1.08532
1363.05	-37009.9	-8616.25	14.7623	0.528435	0.312905	-1.07754
1363.07	-37009.7	-8616.04	14.7725	0.521522	0.327084	-1.06888
1363.08	-37009.6	-8615.84	14.783	0.515566	0.345975	-1.06058
1363.1	-37009.4	-8615.63	14.7929	0.511573	0.365085	-1.05235
1363.12	-37009.3	-8615.47	14.8031	0.505287	0.381948	-1.04609
1363.13	-37009.1	-8615.29	14.8136	0.502236	0.398413	-1.04116
1363.15	-37008.9	-8615.1	14.8235	0.498804	0.411459	-1.03791
1363.17	-37008.8	-8614.88	14.8338	0.495479	0.423871	-1.0329
1363.18	-37008.6	-8614.72	14.8441	0.491708	0.43501	-1.027
1363.2	-37008.5	-8614.53	14.8543	0.489727	0.449797	-1.02232
1363.22	-37008.3	-8614.31	14.8632	0.490063	0.467716	-1.02003
1363.24	-37008.1	-8614.15	14.8699	0.489999	0.482275	-1.01952
1363.25	-37008	-8613.95	14.8762	0.489935	0.489924	-1.0197
1363.27	-37007.8	-8613.74	14.8848	0.490248	0.496412	-1.01919
1363.29	-37007.6	-8613.58	14.8954	0.488472	0.505032	-1.01753
1363.3	-37007.5	-8613.37	14.9052	0.484927	0.515532	-1.01462
1363.32	-37007.3	-8613.16	14.9156	0.481216	0.524156	-1.0117
1363.34	-37007.1	-8613	14.926	0.479741	0.529103	-1.0101
1363.36	-37007	-8612.79	14.9357	0.480069	0.530248	-1.00975
1363.37	-37006.8	-8612.59	14.9465	0.479984	0.529694	-1.00982
1363.39	-37006.6	-8612.39	14.9546	0.480004	0.531988	-1.0098
1363.41	-37006.4	-8612.2	14.9609	0.479999	0.535443	-1.0098
1363.42	-37006.3	-8612.03	14.9677	0.48	0.539207	-1.0098
1363.44	-37006.1	-8611.8	14.9769	0.48	0.540183	-1.0098
1363.46	-37005.9	-8611.62	14.987	0.48	0.53997	-1.0098
1363.47	-37005.8	-8611.44	14.9975	0.48	0.539948	-1.0098
1363.49	-37005.6	-8611.28	15.0076	0.48	0.540244	-1.0098
1363.51	-37005.4	-8611.06	15.0179	0.48	0.537584	-1.0098
1363.53	-37005.3	-8610.87	15.0255	0.48	0.533981	-1.0098
1363.54	-37005.1	-8610.7	15.0322	0.480001	0.530374	-1.0098
1363.56	-37004.9	-8610.49	15.0386	0.479997	0.529917	-1.0098
1363.58	-37004.8	-8610.3	15.0487	0.480008	0.529986	-1.0098
1363.59	-37004.6	-8610.13	15.0589	0.479968	0.530113	-1.00981
1363.61	-37004.4	-8609.91	15.0688	0.48012	0.527273	-1.00902
1363.63	-37004.3	-8609.72	15.0794	0.477011	0.520501	-1.00469
1363.64	-37004.1	-8609.53	15.0886	0.468644	0.511471	-0.99755
1363.66	-37003.9	-8609.34	15.0959	0.45532	0.504152	-0.983486
1363.68	-37003.8	-8609.17	15.1026	0.435836	0.49729	-0.965327
1363.7	-37003.6	-8608.95	15.109	0.413155	0.493684	-0.940812
1363.71	-37003.4	-8608.76	15.1194	0.376537	0.490199	-0.89562
1363.73	-37003.3	-8608.59	15.1264	0.30218	0.48691	-0.823311
1363.75	-37003.1	-8608.37	15.1299	0.191226	0.480557	-0.717618
1363.76	-37002.9	-8608.19	15.13	0.0433333	0.47	-0.581699
1363.78	-37002.7	-8608.02	15.13	-0.0966667	0.463333	-0.449891
1363.8	-37002.5	-8607.8	15.13	-0.22	0.456667	-0.328976
1363.81	-37002.4	-8607.62	15.1264	-0.332251	0.449611	-0.223366
1363.83	-37002.2	-8607.45	15.1194	-0.407113	0.442888	-0.147578
1363.85	-37002	-8607.21	15.109	-0.461758	0.436161	-0.0927957
1363.87	-37001.9	-8607.05	15.1026	-0.493011	0.432696	-0.0587641
1363.88	-37001.7	-8606.87	15.0959	-0.515794	0.426064	-0.0345032
1363.9	-37001.5	-8606.65	15.0889	-0.535638	0.422983	-0.0153517
1363.92	-37001.3	-8606.47	15.0781	-0.552221	0.419344	0.000255134
1363.93	-37001.2	-8606.3	15.0683	-0.561701	0.416204	0.0115155
1363.95	-37001	-8606.07	15.0581	-0.571548	0.412289	0.0198982
1363.97	-37000.8	-8605.91	15.0476	-0.57776	0.405023	0.0261882
1363.98	-37000.7	-8605.73	15.0377	-0.580339	0.398344	0.0285771
1364	-37000.5	-8605.51	15.0275	-0.579347	0.392232	0.0279458
1364.02	-37000.3	-8605.34	15.017	-0.575664	0.389231	0.025168
1364.04	-37000.2	-8605.16	15.0071	-0.572157	0.384988	0.0221486
1364.05	-37000	-8604.94	14.9969	-0.56991	0.377868	0.020028
1364.07	-36999.8	-8604.78	14.9864	-0.569172	0.370931	0.017804
1364.09	-36999.6	-8604.6	14.9765	-0.565463	0.364408	0.0152394
1364.1	-36999.4	-8604.38	14.9663	-0.561912	0.357307	0.0121057
1364.12	-36999.3	-8604.22	14.9558	-0.559697	0.351642	0.0102737
1364.14	-36999.1	-8604.03	14.946	-0.560022	0.348657	0.00980242
1364.15	-36998.9	-8603.81	14.9356	-0.560207	0.345472	0.00947883
1364.17	-36998.8	-8603.66	14.9252	-0.558693	0.340202	0.00784221
1364.19	-36998.6	-8603.46	14.9154	-0.555111	0.334777	0.00501615
1364.2	-36998.4	-8603.25	14.905	-0.551442	0.33175	0.00202333
1364.22	-36998.3	-8603.1	14.8946	-0.549713	0.328186	0.000352488
1364.24	-36998.1	-8602.89	14.8848	-0.550076	0.324933	-6.35507e-05
1364.26	-36997.9	-8602.69	14.8744	-0.549982	0.321461	1.50039e-05
1364.27	-36997.8	-8602.54	14.864	-0.550005	0.31799	-4.15136e-06
1364.29	-36997.6	-8602.34	14.8542	-0.549999	0.314829	1.1028e-06
1364.31	-36997.4	-8602.14	14.8437	-0.55	0.310915	-2.5367e-07
1364.32	-36997.2	-8601.98	14.8336	-0.55	0.310059	6.95383e-08
1364.34	-36997.1	-8601.78	14.8232	-0.55	0.308105	-1.84462e-08
1364.36	-36996.9	-8601.59	14.8156	-0.55	0.304375	4.09018e-09
1364.38	-36996.7	-8601.42	14.8061	-0.55	0.300731	-1.07778e-09
1364.39	-36996.5	-8601.22	14.7988	-0.55	0.299761	1.53793e-10
1364.41	-36996.4	-8601.04	14.789	-0.55	0.300271	3.9394e-10
1364.43	-36996.2	-8600.88	14.7816	-0.55	0.297572	-1.78266e-09
1364.44	-36996	-8600.66	14.7726	-0.55	0.294104	6.73675e-09
1364.46	-36995.9	-8600.48	14.7618	-0.55	0.290627	-2.0363e-08
1364.48	-36995.7	-8600.32	14.7517	-0.55	0.287236	7.95979e-08
1364.49	-36995.5	-8600.11	14.7418	-0.55	0.283958	-2.98016e-07
1364.51	-36995.4	-8599.93	14.7312	-0.55	0.280365	8.00474e-07
1364.53	-36995.2	-8599.77	14.7212	-0.55	0.27723	-3.1058e-06
1364.55	-36995	-8599.54	14.7106	-0.55	0.270462	6.27412e-06
1364.56	-36994.8	-8599.38	14.7006	-0.55	0.263624	-2.41885e-05
1364.58	-36994.7	-8599.22	14.6906	-0.55	0.260174	0.000998657
1364.6	-36994.5	-8599.01	14.6806	-0.55	0.256857	0.00308944
1364.61	-36994.3	-8598.83	14.67	-0.55	0.253333	0.00653595
1364.63	-36994.2	-8598.68	14.6606	-0.55	0.24707	0.00862667
1364.65	-36994	-8598.47	14.6506	-0.55	0.240395	0.00977411
1364.66	-36993.8	-8598.3	14.64	-0.55	0.233333	0.00980392
1364.68	-36993.7	-8598.14	14.63	-0.55	0.226667	0.00980392
1364.7	-36993.5	-8597.92	14.62	-0.55	0.223333	0.00980392
1364.72	-36993.3	-8597.75	14.6094	-0.55	0.216264	0.0109906
1364.73	-36993.2	-8597.59	14.5994	-0.55	0.209492	0.0132488
1364.75	-36993	-8597.38	14.5895	-0.55	0.199461	0.0165069
1364.77	-36992.8	-8597.21	14.5823	-0.55	0.19273	0.0187729
1364.78	-36992.7	-8597.05	14.5724	-0.55	0.189947	0.0209308
1364.8	-36992.5	-8596.84	14.5656	-0.55	0.189768	0.023227
1364.82	-36992.3	-8596.67	14.5552	-0.55	0.186019	0.0267654
1364.83	-36992.2	-8596.51	14.5486	-0.55	0.182669	0.0299429
1364.85	-36992	-8596.3	14.5381	-0.55	0.179795	0.0334014
1364.87	-36991.8	-8596.13	14.5276	-0.55	0.180059	0.0382433
1364.89	-36991.7	-8595.96	14.5177	-0.55	0.180018	0.043937
1364.9	-36991.5	-8595.76	14.5075	-0.55	0.17987	0.0506305
1364.92	-36991.3	-8595.6	14.497	-0.55	0.180718	0.0576776
1364.94	-36991.1	-8595.42	14.4871	-0.55	0.184318	0.0657461
1364.95	-36990.9	-8595.21	14.4769	-0.55	0.187892	0.0765649
1364.97	-36990.8	-8595.06	14.4664	-0.55	0.19012	0.0894043
1364.99	-36990.6	-8594.88	14.4565	-0.55	0.190808	0.100766
1365	-36990.4	-8594.67	14.4463	-0.55	0.194618	0.112088
1365.02	-36990.3	-8594.52	14.4358	-0.55	0.198263	0.125682
1365.04	-36990.1	-8594.35	14.4259	-0.55	0.200287	0.142649
1365.06	-36989.9	-8594.14	14.4157	-0.55	0.199913	0.163677
1365.07	-36989.8	-8593.99	14.405	-0.55	0.200096	0.185446
1365.09	-36989.6	-8593.8	14.3967	-0.55	0.199708	0.204851
1365.11	-36989.4	-8593.6	14.39	-0.55	0.201443	0.223572
1365.12	-36989.3	-8593.46	14.3833	-0.55	0.205112	0.239971
1365.14	-36989.1	-8593.27	14.375	-0.55	0.208688	0.252904
1365.16	-36988.9	-8593.07	14.3643	-0.55	0.210228	0.262787
1365.17	-36988.8	-8592.93	14.3541	-0.55	0.209937	0.269823
1365.19	-36988.6	-8592.74	14.3442	-0.55	0.210016	0.27564
1365.21	-36988.4	-8592.54	14.3337	-0.55	0.209997	0.28621
1365.22	-36988.3	-8592.39	14.3235	-0.55	0.209996	0.304493
1365.24	-36988.1	-8592.19	14.3136	-0.55	0.21002	0.330184
1365.26	-36987.9	-8592	14.3031	-0.55	0.209932	0.361972
1365.28	-36987.8	-8591.86	14.2929	-0.55	0.21027	0.392667
1365.29	-36987.6	-8591.66	14.283	-0.55	0.207815	0.419462
1365.31	-36987.4	-8591.48	14.2725	-0.55	0.204188	0.445102
1365.33	-36987.3	-8591.33	14.2623	-0.55	0.200535	0.469349
1365.34	-36987.1	-8591.13	14.2524	-0.55	0.19987	0.493809
1365.36	-36986.9	-8590.96	14.2418	-0.55	0.200026	0.521263
1365.38	-36986.8	-8590.8	14.2318	-0.55	0.199993	0.54778
1365.39	-36986.6	-8590.61	14.2215	-0.55	0.200002	0.573651
1365.41	-36986.4	-8590.43	14.2143	-0.55	0.2	0.601396
1365.43	-36986.3	-8590.28	14.2044	-0.55	0.2	0.626774
1365.45	-36986.1	-8590.07	14.1976	-0.55	0.2	0.651598
1365.46	-36985.9	-8589.91	14.1872	-0.55	0.2	0.679153
1365.48	-36985.8	-8589.75	14.1804	-0.55	0.2	0.707505
1365.5	-36985.6	-8589.55	14.1706	-0.55	0.2	0.734825
1365.51	-36985.4	-8589.38	14.16	-0.55	0.2	0.759259
1365.53	-36985.3	-8589.23	14.15	-0.55	0.2	0.776688
1365.55	-36985.1	-8589.03	14.14	-0.55	0.2	0.793028
1365.57	-36984.9	-8588.86	14.1294	-0.550028	0.2	0.812763
1365.58	-36984.8	-8588.71	14.1194	-0.549892	0.2	0.833447
1365.6	-36984.6	-8588.51	14.1094	-0.546447	0.2	0.852923
1365.62	-36984.4	-8588.34	14.0988	-0.542879	0.2	0.870206
1365.63	-36984.3	-8588.19	14.0888	-0.539843	0.2	0.887714
1365.65	-36984.1	-8587.99	14.0788	-0.540039	0.2	0.908009
1365.67	-36983.9	-8587.82	14.0682	-0.539992	0.2	0.933618
1365.68	-36983.8	-8587.67	14.0581	-0.539978	0.2	0.957302
1365.7	-36983.6	-8587.47	14.0487	-0.540097	0.2	0.979715
1365.72	-36983.4	-8587.32	14.0411	-0.539457	0.2	0.996865
1365.74	-36983.3	-8587.15	14.0317	-0.535869	0.2	1.00747
1365.75	-36983.1	-8586.95	14.0243	-0.532359	0.2	1.01474
1365.77	-36982.9	-8586.8	14.0144	-0.529855	0.2	1.02142
1365.79	-36982.8	-8586.63	14.0075	-0.529386	0.2	1.02624
1365.8	-36982.6	-8586.44	13.9968	-0.52554	0.199999	1.02889
1365.82	-36982.5	-8586.29	13.9864	-0.522171	0.200004	1.02921
1365.84	-36982.3	-8586.12	13.9765	-0.518784	0.199985	1.02774
1365.85	-36982.1	-8585.92	13.9663	-0.515619	0.200056	1.02474
1365.87	-36982	-8585.77	13.9556	-0.510842	0.199756	1.01956
1365.89	-36981.8	-8585.6	13.947	-0.503899	0.201152	1.01412
1365.91	-36981.6	-8585.41	13.9404	-0.497066	0.204574	1.00852
1365.92	-36981.5	-8585.26	13.9337	-0.490313	0.209788	1.00269
1365.94	-36981.3	-8585.09	13.9256	-0.482571	0.215215	0.994361
1365.96	-36981.1	-8584.9	13.915	-0.470235	0.21829	0.981609
1365.97	-36981	-8584.76	13.9044	-0.455891	0.221644	0.967714
1365.99	-36980.8	-8584.57	13.8963	-0.444418	0.226198	0.956089
1366.01	-36980.6	-8584.39	13.8896	-0.434898	0.235662	0.944514
1366.02	-36980.5	-8584.25	13.8827	-0.420738	0.244526	0.930471
1366.04	-36980.3	-8584.07	13.8761	-0.402219	0.248815	0.912697
1366.06	-36980.1	-8583.89	13.8691	-0.378614	0.251808	0.891234
1366.08	-36980	-8583.75	13.8624	-0.356752	0.257415	0.86974
1366.09	-36979.8	-8583.56	13.8554	-0.336935	0.264553	0.850751
1366.11	-36979.6	-8583.38	13.8508	-0.318479	0.269371	0.831961
1366.13	-36979.5	-8583.24	13.8479	-0.300949	0.270143	0.816468
1366.14	-36979.3	-8583.05	13.8422	-0.289511	0.269962	0.80385
1366.16	-36979.2	-8582.87	13.8347	-0.27869	0.270008	0.794652
1366.18	-36979	-8582.74	13.8307	-0.274023	0.269998	0.788614
1366.19	-36978.8	-8582.55	13.8274	-0.268526	0.27	0.784596
1366.21	-36978.7	-8582.37	13.8242	-0.2593	0.270001	0.775718
1366.23	-36978.5	-8582.23	13.8177	-0.238115	0.269996	0.75978
1366.24	-36978.3	-8582.03	13.8139	-0.209153	0.270015	0.735265
1366.26	-36978.2	-8581.88	13.8102	-0.174039	0.269959	0.713655
1366.28	-36978	-8581.73	13.8101	-0.143264	0.270158	0.694633
1366.3	-36977.8	-8581.53	13.8071	-0.11638	0.26712	0.679995
1366.31	-36977.7	-8581.37	13.8036	-0.0913894	0.263553	0.652096
1366.33	-36977.5	-8581.23	13.8001	-0.0681029	0.260108	0.624701
1366.35	-36977.3	-8581.03	13.8	-0.0416555	0.259972	0.596365
1366.36	-36977.2	-8580.87	13.8	-0.0133333	0.26	0.571895
1366.38	-36977	-8580.72	13.8	0.0133333	0.26	0.550109
1366.4	-36976.8	-8580.53	13.8	0.04	0.26	0.529412
1366.41	-36976.7	-8580.37	13.8036	0.0683304	0.26	0.508614
1366.43	-36976.5	-8580.22	13.8069	0.0947382	0.26	0.489055
1366.45	-36976.3	-8580.03	13.8101	0.118174	0.26	0.468128
1366.47	-36976.2	-8579.87	13.8102	0.146837	0.26	0.442367
1366.48	-36976	-8579.72	13.8137	0.17693	0.26	0.415065
1366.5	-36975.8	-8579.52	13.8174	0.206609	0.26	0.387959
1366.52	-36975.7	-8579.38	13.8241	0.230201	0.26	0.364674
1366.53	-36975.5	-8579.22	13.8277	0.24556	0.26	0.347963
1366.55	-36975.4	-8579.02	13.8341	0.259857	0.26	0.331342
1366.57	-36975.2	-8578.88	13.8381	0.282158	0.26	0.312233
1366.59	-36975	-8578.71	13.8443	0.305506	0.26	0.291459
1366.6	-36974.9	-8578.52	13.848	0.328727	0.26	0.270474
1366.62	-36974.7	-8578.38	13.8554	0.348253	0.26	0.248674
1366.64	-36974.6	-8578.21	13.8619	0.366193	0.26	0.22813
1366.65	-36974.4	-8578.02	13.8688	0.390537	0.26	0.205111
1366.67	-36974.2	-8577.87	13.8755	0.416095	0.259999	0.179758
1366.69	-36974.1	-8577.71	13.8832	0.441915	0.260004	0.156257
1366.7	-36973.9	-8577.52	13.8938	0.464652	0.259984	0.134145
1366.72	-36973.7	-8577.37	13.9041	0.483082	0.260069	0.116676
1366.74	-36973.6	-8577.2	13.9144	0.4941	0.259741	0.104106
1366.76	-36973.4	-8577.02	13.9229	0.504582	0.261216	0.0945378
1366.77	-36973.2	-8576.87	13.9314	0.513421	0.264927	0.0906392
1366.79	-36973	-8576.7	13.9397	0.519969	0.268471	0.0934314
1366.81	-36972.9	-8576.51	13.9483	0.525201	0.270249	0.0972429
1366.82	-36972.7	-8576.38	13.957	0.528646	0.26993	0.0938902
1366.84	-36972.5	-8576.19	13.9649	0.530274	0.270019	0.0830937
1366.86	-36972.4	-8576.01	13.9757	0.529911	0.269996	0.0714172
1366.87	-36972.2	-8575.87	13.9859	0.530123	0.270001	0.0633261
1366.89	-36972	-8575.69	13.9958	0.5296	0.27	0.0579384
1366.91	-36971.9	-8575.51	14.0063	0.532179	0.27	0.0514852
1366.93	-36971.7	-8575.37	14.0165	0.533505	0.27	0.0452133
1366.94	-36971.5	-8575.18	14.0264	0.533649	0.27	0.0412877
1366.96	-36971.3	-8575.01	14.0369	0.530963	0.27	0.0387454
1366.98	-36971.2	-8574.87	14.0471	0.529766	0.27	0.0366931
1366.99	-36971	-8574.68	14.057	0.530062	0.27	0.033634
1367.01	-36970.8	-8574.5	14.0675	0.529987	0.27	0.0309365
1367.03	-36970.7	-8574.36	14.0777	0.530004	0.27	0.0295304
1367.04	-36970.5	-8574.17	14.0876	0.529999	0.27	0.0294539
1367.06	-36970.3	-8574	14.0981	0.53	0.27	0.0286071
1367.08	-36970.2	-8573.86	14.1083	0.53	0.27	0.0266289
1367.1	-36970	-8573.66	14.1182	0.53	0.27	0.0234324
1367.11	-36969.8	-8573.5	14.1288	0.529999	0.27	0.0209044
1367.13	-36969.7	-8573.35	14.1388	0.530003	0.27	0.0196701
1367.15	-36969.5	-8573.15	14.1488	0.529989	0.27	0.0195815
1367.16	-36969.3	-8572.99	14.1594	0.530022	0.27	0.0196324
1367.18	-36969.2	-8572.84	14.1694	0.529915	0.27	0.0186121
1367.2	-36969	-8572.65	14.1794	0.533098	0.27	0.0165064
1367.21	-36968.8	-8572.49	14.19	0.536667	0.27	0.0130719
1367.23	-36968.6	-8572.34	14.2	0.54	0.27	0.00980392
1367.25	-36968.4	-8572.14	14.21	0.543333	0.27	0.00653595
1367.27	-36968.3	-8571.98	14.2172	0.54782	0.27011	-0.00622103
1367.28	-36968.2	-8571.88	14.2272	0.574255	0.273536	-0.0194713
1367.3	-36967.9	-8571.63	14.2374	0.576885	0.276923	-0.0342009
1367.32	-36967.8	-8571.47	14.2514	0.57877	0.279943	-0.0349318
1367.33	-36967.6	-8571.32	14.2611	0.562477	0.276205	-0.0371452
1367.35	-36967.4	-8571.12	14.2712	0.567413	0.272885	-0.0387417
1367.37	-36967.2	-8570.97	14.2818	0.570394	0.269757	-0.0472454
1367.38	-36967.1	-8570.81	14.2917	0.574318	0.270065	-0.0547339
1367.4	-36966.9	-8570.61	14.3019	0.581256	0.269983	-0.0639252
1367.42	-36966.7	-8570.47	14.3124	0.588403	0.270006	-0.0739819
1367.43	-36966.6	-8570.3	14.3223	0.594313	0.269998	-0.0810181
1367.45	-36966.3	-8570.11	14.3323	0.597563	0.270003	-0.0857436
1367.47	-36966.2	-8569.96	14.3437	0.60032	0.269988	-0.0875622
1367.49	-36966	-8569.78	14.3572	0.599914	0.270046	-0.0883138
1367.5	-36965.8	-8569.59	14.371	0.600026	0.269831	-0.0882115
1367.52	-36965.7	-8569.45	14.3839	0.599975	0.270905	-0.0882607
1367.54	-36965.5	-8569.27	14.3934	0.600071	0.274517	-0.0881596
1367.55	-36965.3	-8569.08	14.4038	0.599747	0.278089	-0.0885634
1367.57	-36965.1	-8568.93	14.4142	0.601332	0.280317	-0.0897806
1367.59	-36965	-8568.76	14.424	0.603613	0.279919	-0.0909464
1367.61	-36964.8	-8568.57	14.4344	0.603528	0.280007	-0.0915341
1367.62	-36964.6	-8568.42	14.4448	0.601817	0.28005	-0.0918254
1367.64	-36964.4	-8568.25	14.4547	0.599648	0.27979	-0.0935304
1367.66	-36964.2	-8568.06	14.4648	0.600085	0.281172	-0.0959327
1367.67	-36964.1	-8567.92	14.4769	0.599977	0.286725	-0.0977096
1367.69	-36963.9	-8567.74	14.4903	0.600005	0.293443	-0.0980984
1367.71	-36963.7	-8567.55	14.5044	0.600004	0.300722	-0.0980194
1367.72	-36963.6	-8567.41	14.5162	0.599979	0.305345	-0.0980687
1367.74	-36963.4	-8567.22	14.5258	0.600079	0.310078	-0.0979416
1367.76	-36963.2	-8567.03	14.5359	0.599728	0.318952	-0.0989046
1367.78	-36963	-8566.89	14.5488	0.602901	0.333777	-0.104644
1367.79	-36962.8	-8566.7	14.56	0.617554	0.350917	-0.114259
1367.81	-36962.6	-8566.52	14.5702	0.629317	0.366514	-0.122355
1367.83	-36962.5	-8566.38	14.5802	0.626743	0.375036	-0.120173
1367.84	-36962.3	-8566.19	14.5924	0.611599	0.381382	-0.110626
1367.86	-36962.1	-8566.01	14.607	0.598259	0.387888	-0.103077
1367.88	-36962	-8565.86	14.6178	0.594238	0.39998	-0.104067
1367.89	-36961.7	-8565.67	14.6275	0.588102	0.41345	-0.113559
1367.91	-36961.6	-8565.5	14.6382	0.584075	0.427715	-0.127698
1367.93	-36961.4	-8565.35	14.6483	0.577755	0.438362	-0.147416
1367.95	-36961.2	-8565.15	14.6582	0.573809	0.448224	-0.17351
1367.96	-36961	-8564.99	14.6688	0.570437	0.458571	-0.217253
1367.98	-36960.9	-8564.84	14.6788	0.567033	0.47191	-0.271818
1368	-36960.7	-8564.63	14.6888	0.563784	0.482093	-0.336961
1368.01	-36960.5	-8564.47	14.6994	0.560117	0.492909	-0.410619
1368.03	-36960.3	-8564.32	14.7094	0.559975	0.496427	-0.48572
1368.05	-36960.1	-8564.12	14.7194	0.559984	0.502985	-0.565689
1368.06	-36959.9	-8563.96	14.73	0.56	0.506667	-0.656863
1368.08	-36959.8	-8563.81	14.74	0.556667	0.51	-0.74183
1368.1	-36959.6	-8563.6	14.75	0.553333	0.51	-0.819172
1368.12	-36959.4	-8563.44	14.7606	0.5499	0.510115	-0.886936
1368.13	-36959.2	-8563.29	14.7706	0.550027	0.513542	-0.935976
1368.15	-36959	-8563.09	14.7806	0.549993	0.516892	-0.970053
1368.17	-36958.9	-8562.93	14.7915	0.550003	0.520197	-0.990807
1368.18	-36958.7	-8562.78	14.8047	0.549999	0.51988	-0.999631
1368.2	-36958.5	-8562.57	14.8145	0.549999	0.520287	-1.00498
1368.22	-36958.3	-8562.42	14.8252	0.550007	0.5239	-1.01094
1368.23	-36958.1	-8562.26	14.8351	0.549971	0.527596	-1.01742
1368.25	-36957.9	-8562.06	14.8452	0.550106	0.534638	-1.02255
1368.27	-36957.7	-8561.91	14.8558	0.549417	0.541545	-1.02555
1368.29	-36957.6	-8561.74	14.8656	0.546018	0.5484	-1.02599
1368.3	-36957.4	-8561.54	14.8758	0.541757	0.554229	-1.02484
1368.32	-36957.2	-8561.39	14.8864	0.535493	0.558466	-1.02318
1368.34	-36957	-8561.22	14.8962	0.531592	0.56466	-1.01972
1368.35	-36956.8	-8561.03	14.9067	0.525282	0.567608	-1.01634
1368.37	-36956.6	-8560.88	14.9159	0.522237	0.571245	-1.01347
1368.39	-36956.4	-8560.71	14.9231	0.518804	0.574426	-1.01313
1368.4	-36956.2	-8560.51	14.9338	0.515479	0.578115	-1.0127
1368.42	-36956.1	-8560.36	14.9442	0.511708	0.580295	-1.01183
1368.44	-36955.9	-8560.19	14.9541	0.509726	0.57998	-1.01219
1368.45	-36955.7	-8560	14.9644	0.510067	0.579792	-1.0144
1368.47	-36955.5	-8559.85	14.9748	0.509981	0.581308	-1.0176
1368.49	-36955.3	-8559.68	14.9846	0.510005	0.584884	-1.01909
1368.51	-36955.1	-8559.49	14.995	0.509999	0.588578	-1.02009
1368.52	-36954.9	-8559.34	15.0054	0.51	0.590205	-1.02167
1368.54	-36954.7	-8559.15	15.0152	0.510001	0.59023	-1.0246
1368.56	-36954.5	-8558.97	15.0257	0.509995	0.588346	-1.02752
1368.57	-36954.4	-8558.83	15.0358	0.510021	0.584693	-1.0291
1368.59	-36954.2	-8558.64	15.0462	0.509923	0.581126	-1.02955
1368.61	-36954	-8558.46	15.054	0.510267	0.57973	-1.02884
1368.62	-36953.8	-8558.32	15.0633	0.508023	0.580335	-1.02707
1368.64	-36953.6	-8558.12	15.0708	0.504554	0.578031	-1.02402
1368.66	-36953.4	-8557.94	15.0803	0.500795	0.574392	-1.02125
1368.68	-36953.2	-8557.8	15.0881	0.499811	0.570727	-1.0198
1368.69	-36953	-8557.61	15.0968	0.50005	0.569762	-1.01955
1368.71	-36952.8	-8557.43	15.1076	0.499989	0.57027	-1.01968
1368.73	-36952.7	-8557.29	15.1177	0.500003	0.567572	-1.01887
1368.74	-36952.5	-8557.1	15.1276	0.499999	0.564104	-1.017
1368.76	-36952.3	-8556.92	15.1381	0.5	0.560627	-1.01365
1368.78	-36952.1	-8556.78	15.1483	0.500001	0.557238	-1.01118
1368.8	-36951.9	-8556.58	15.1582	0.499997	0.553952	-1.00991
1368.81	-36951.7	-8556.41	15.1688	0.500008	0.550383	-1.00978
1368.83	-36951.5	-8556.26	15.1788	0.499971	0.547162	-1.00984
1368.85	-36951.3	-8556.06	15.189	0.500109	0.541031	-1.00893
1368.86	-36951.1	-8555.9	15.1963	0.497034	0.530666	-1.00576
1368.88	-36950.9	-8555.75	15.203	0.487447	0.520457	-0.998378
1368.9	-36950.7	-8555.55	15.2095	0.471149	0.513814	-0.98672
1368.91	-36950.5	-8555.39	15.22	0.45	0.503333	-0.96841
1368.93	-36950.3	-8555.24	15.23	0.426667	0.493333	-0.944444
1368.95	-36950.1	-8555.03	15.2367	0.393333	0.483333	-0.911765
1368.97	-36949.9	-8554.87	15.2437	0.346564	0.476378	-0.86168
1368.98	-36949.8	-8554.72	15.2504	0.279297	0.469249	-0.80231
1369	-36949.5	-8554.52	15.257	0.208761	0.452407	-0.731993
1369.02	-36949.4	-8554.36	15.2601	0.127612	0.438092	-0.655472
1369.03	-36949.2	-8554.21	15.2599	0.0543807	0.421846	-0.579222
1369.05	-36949	-8554.01	15.2601	-0.0308479	0.412039	-0.49714
1369.07	-36948.8	-8553.86	15.2596	-0.127027	0.396871	-0.404449
1369.08	-36948.6	-8553.7	15.2561	-0.21869	0.38134	-0.318567
1369.1	-36948.4	-8553.5	15.2523	-0.300811	0.370883	-0.237872
1369.12	-36948.2	-8553.35	15.245	-0.370559	0.358235	-0.16837
1369.14	-36948	-8553.19	15.2385	-0.416307	0.349939	-0.11843
1369.15	-36947.8	-8552.99	15.2316	-0.449807	0.334134	-0.0848456
1369.17	-36947.6	-8552.84	15.2248	-0.466439	0.328007	-0.0657392
1369.19	-36947.4	-8552.67	15.2174	-0.470802	0.322445	-0.0581478
1369.2	-36947.2	-8552.48	15.2069	-0.475157	0.317321	-0.0530881
1369.22	-36947	-8552.33	15.1962	-0.482426	0.307103	-0.0484231
1369.24	-36946.8	-8552.16	15.1874	-0.489176	0.301156	-0.0448184
1369.25	-36946.6	-8551.97	15.1809	-0.494847	0.294137	-0.042784
1369.27	-36946.4	-8551.82	15.1741	-0.497985	0.287231	-0.0405536
1369.29	-36946.2	-8551.65	15.1662	-0.501384	0.280554	-0.0379328
1369.31	-36946	-8551.46	15.1555	-0.504731	0.274043	-0.0347846
1369.32	-36945.9	-8551.32	15.1453	-0.508492	0.265238	-0.0334247
1369.34	-36945.7	-8551.15	15.1351	-0.510335	0.25668	-0.0347092
1369.36	-36945.4	-8550.96	15.1264	-0.509686	0.249688	-0.0367149
1369.37	-36945.3	-8550.82	15.1197	-0.511552	0.245195	-0.0368048
1369.39	-36945.1	-8550.63	15.1135	-0.515048	0.238343	-0.0342643
1369.41	-36944.9	-8550.46	15.1046	-0.518853	0.229402	-0.0313595
1369.42	-36944.7	-8550.32	15.094	-0.519979	0.222053	-0.0291986
1369.44	-36944.5	-8550.13	15.0842	-0.52166	0.220253	-0.027176
1369.46	-36944.3	-8549.95	15.0737	-0.525424	0.215977	-0.0240853
1369.47	-36944.1	-8549.81	15.0635	-0.529082	0.211153	-0.0213323
1369.49	-36943.9	-8549.63	15.0536	-0.530277	0.205718	-0.0197326
1369.51	-36943.7	-8549.45	15.0432	-0.529696	0.200801	-0.0203418
1369.53	-36943.5	-8549.31	15.0326	-0.532218	0.197714	-0.0207869
1369.54	-36943.3	-8549.13	15.0252	-0.535634	0.194236	-0.0202824
1369.56	-36943.1	-8548.95	15.0183	-0.539398	0.191109	-0.0163856
1369.58	-36943	-8548.81	15.0118	-0.540149	0.184846	-0.012624
1369.59	-36942.7	-8548.62	15.0026	-0.539961	0.180366	-0.0101312
1369.61	-36942.5	-8548.45	14.9918	-0.540008	0.179937	-0.00974542
1369.63	-36942.4	-8548.32	14.9817	-0.539998	0.180017	-0.00981861
1369.64	-36942.1	-8548.12	14.9718	-0.54	0.179995	-0.00980404
1369.66	-36942	-8547.97	14.9612	-0.540001	0.180001	-0.00979311
1369.68	-36941.8	-8547.82	14.9512	-0.539997	0.18	-0.00984849
1369.7	-36941.6	-8547.61	14.9406	-0.540006	0.18	-0.00881595
1369.71	-36941.4	-8547.47	14.9306	-0.539976	0.18	-0.00668144
1369.73	-36941.2	-8547.32	14.9206	-0.540088	0.18	-0.00444269
1369.75	-36941	-8547.13	14.9105	-0.536892	0.18	-0.00427689
1369.76	-36940.8	-8546.97	14.9033	-0.533333	0.18	-0.00653595
1369.78	-36940.6	-8546.83	14.8933	-0.53	0.18	-0.0087146
1369.8	-36940.4	-8546.63	14.8867	-0.53	0.18	-0.00980392
1369.82	-36940.2	-8546.48	14.8762	-0.529992	0.18	-0.00980275
1369.83	-36940.1	-8546.33	14.8695	-0.53001	0.18	-0.00978704
1369.85	-36939.8	-8546.14	14.8594	-0.52997	0.18	-0.00857948
1369.87	-36939.7	-8545.99	14.8488	-0.530235	0.18	-0.00488296
1369.88	-36939.5	-8545.84	14.8388	-0.533748	0.18	0.000686803
1369.9	-36939.3	-8545.65	14.8288	-0.537128	0.18	0.00597709
1369.92	-36939.1	-8545.51	14.8182	-0.540238	0.18	0.00906882
1369.93	-36938.9	-8545.35	14.8083	-0.539936	0.18	0.00981072
1369.95	-36938.7	-8545.16	14.7981	-0.540016	0.18	0.00990994
1369.97	-36938.5	-8545.02	14.7876	-0.539995	0.18	0.0113034
1369.99	-36938.3	-8544.86	14.7775	-0.540001	0.18	0.0138033
1370	-36938.1	-8544.67	14.7683	-0.539999	0.18	0.0170025
1370.02	-36937.9	-8544.53	14.7605	-0.540001	0.18	0.0189816
1370.04	-36937.8	-8544.36	14.7511	-0.539996	0.179999	0.0196308
1370.05	-36937.5	-8544.17	14.7432	-0.540016	0.180004	0.0198209
1370.07	-36937.4	-8544.05	14.7341	-0.539939	0.179985	0.0213768
1370.09	-36937.2	-8543.89	14.7269	-0.540227	0.180058	0.0237635
1370.1	-36937	-8543.7	14.7162	-0.538996	0.179789	0.0253385
1370.12	-36936.8	-8543.56	14.7059	-0.535276	0.18115	0.0243409
1370.14	-36936.6	-8543.39	14.6956	-0.531678	0.184554	0.0217768
1370.16	-36936.4	-8543.21	14.6852	-0.529696	0.189882	0.0203726
1370.17	-36936.2	-8543.08	14.6754	-0.530063	0.194858	0.0214896
1370.19	-36936	-8542.9	14.665	-0.530047	0.199982	0.0244614
1370.21	-36935.8	-8542.73	14.6547	-0.529728	0.20522	0.0279061
1370.22	-36935.7	-8542.6	14.6444	-0.531534	0.209842	0.031139
1370.24	-36935.5	-8542.42	14.6363	-0.53507	0.216937	0.0343893
1370.26	-36935.2	-8542.25	14.6296	-0.538789	0.223653	0.0377924
1370.27	-36935.1	-8542.11	14.623	-0.540237	0.230954	0.0411364
1370.29	-36934.9	-8541.93	14.614	-0.540011	0.235408	0.0445174
1370.31	-36934.7	-8541.76	14.6034	-0.539736	0.240492	0.0479173
1370.33	-36934.5	-8541.64	14.5936	-0.541951	0.249542	0.0510021
1370.34	-36934.3	-8541.45	14.5831	-0.545608	0.26045	0.0552475
1370.36	-36934.1	-8541.29	14.5729	-0.549292	0.268475	0.0597138
1370.38	-36934	-8541.16	14.563	-0.550165	0.27261	0.0642152
1370.39	-36933.7	-8540.97	14.5525	-0.549965	0.275277	0.0671565
1370.41	-36933.5	-8540.82	14.5423	-0.550009	0.28434	0.0684179
1370.43	-36933.4	-8540.69	14.5324	-0.549998	0.291839	0.0693819
1370.44	-36933.2	-8540.49	14.5219	-0.549998	0.298977	0.0713851
1370.46	-36933	-8540.34	14.5117	-0.55001	0.302668	0.0746094
1370.48	-36932.8	-8540.21	14.5019	-0.549961	0.308663	0.0770944
1370.49	-36932.6	-8540.01	14.491	-0.550106	0.315863	0.0782153
1370.51	-36932.4	-8539.86	14.4842	-0.549589	0.322568	0.0812576
1370.53	-36932.3	-8539.78	14.4746	-0.556116	0.329157	0.0853954
1370.55	-36932	-8539.54	14.4639	-0.556681	0.336321	0.0912938
1370.56	-36931.8	-8539.4	14.4539	-0.556872	0.339919	0.0915801
1370.58	-36931.7	-8539.26	14.4438	-0.550272	0.340045	0.090496
1370.6	-36931.4	-8539.07	14.4367	-0.55	0.34	0.0893246
1370.61	-36931.3	-8538.93	14.4267	-0.55	0.343333	0.0915033
1370.63	-36931.1	-8538.79	14.42	-0.55	0.346667	0.0947712
1370.65	-36930.9	-8538.6	14.4094	-0.550001	0.353629	0.0970777
1370.66	-36930.7	-8538.46	14.3994	-0.549992	0.356945	0.099246
1370.68	-36930.5	-8538.32	14.3894	-0.550032	0.363723	0.101479
1370.7	-36930.3	-8538.14	14.3794	-0.549878	0.370516	0.104743
1370.72	-36930.2	-8538	14.3688	-0.54624	0.381297	0.107009
1370.73	-36930	-8537.86	14.3588	-0.542876	0.391015	0.109162
1370.75	-36929.8	-8537.66	14.3482	-0.539761	0.397447	0.111759
1370.77	-36929.6	-8537.54	14.3382	-0.540065	0.400572	0.116232
1370.78	-36929.4	-8537.39	14.3282	-0.539981	0.403794	0.120744
1370.8	-36929.2	-8537.21	14.3182	-0.540012	0.407802	0.126116
1370.82	-36929	-8537.07	14.3074	-0.539959	0.414445	0.130921
1370.84	-36928.9	-8536.93	14.2982	-0.54015	0.41749	0.135992
1370.85	-36928.6	-8536.74	14.2917	-0.539395	0.420259	0.139208
1370.87	-36928.5	-8536.61	14.2849	-0.535649	0.41992	0.142082
1370.89	-36928.3	-8536.45	14.2772	-0.532158	0.42002	0.143255
1370.9	-36928.1	-8536.28	14.2663	-0.529676	0.419994	0.145643
1370.92	-36927.9	-8536.16	14.2565	-0.5301	0.420003	0.148094
1370.94	-36927.7	-8536	14.2465	-0.529924	0.419996	0.151548
1370.95	-36927.5	-8535.83	14.2362	-0.530201	0.420014	0.15455
1370.97	-36927.3	-8535.7	14.226	-0.528916	0.419938	0.156312
1370.99	-36927.1	-8535.54	14.2153	-0.525201	0.420227	0.157282
1371.01	-36926.9	-8535.37	14.2069	-0.521505	0.418693	0.158743
1371.02	-36926.8	-8535.24	14.1986	-0.519746	0.415093	0.161992
1371.04	-36926.6	-8535.09	14.1902	-0.520004	0.411523	0.166812
1371.06	-36926.4	-8534.92	14.1817	-0.520226	0.409752	0.173508
1371.07	-36926.2	-8534.79	14.1731	-0.518502	0.410069	0.182387
1371.09	-36926	-8534.62	14.1647	-0.514797	0.409984	0.194254
1371.11	-36925.8	-8534.46	14.1539	-0.511085	0.410004	0.21025
1371.12	-36925.7	-8534.34	14.1443	-0.509793	0.41	0.23002
1371.14	-36925.5	-8534.17	14.1335	-0.509981	0.409995	0.255051
1371.16	-36925.3	-8534.01	14.1255	-0.510274	0.410023	0.282294
1371.18	-36925.1	-8533.89	14.119	-0.508021	0.409914	0.310066
1371.19	-36924.9	-8533.72	14.1127	-0.504555	0.41032	0.339673
1371.21	-36924.7	-8533.57	14.1033	-0.50079	0.407843	0.371822
1371.23	-36924.5	-8533.44	14.0929	-0.499831	0.404351	0.40247
1371.24	-36924.3	-8533.27	14.0827	-0.499976	0.400636	0.428838
1371.26	-36924.1	-8533.12	14.0749	-0.500229	0.400126	0.450257
1371.28	-36924	-8533	14.0682	-0.497568	0.397521	0.46398
1371.29	-36923.8	-8532.82	14.0619	-0.494162	0.394452	0.472727
1371.31	-36923.6	-8532.67	14.052	-0.490441	0.387752	0.484306
1371.33	-36923.4	-8532.55	14.0417	-0.489828	0.383996	0.501043
1371.35	-36923.2	-8532.38	14.0319	-0.490266	0.377951	0.520456
1371.36	-36923	-8532.23	14.0211	-0.487123	0.370956	0.539471
1371.38	-36922.9	-8532.11	14.014	-0.483746	0.361214	0.553097
1371.4	-36922.6	-8531.93	14.0075	-0.480246	0.351243	0.564955
