# Supplementary material for: Extraction of driving behavior primitives considering driver expectation and vehicle dynamics
Source: PLoS One. 2025 Dec 31;20(12):e0340123. doi: 10.1371/journal.pone.0340123 (PMC12755792; doi:10.1371/journal.pone.0340123)
Supplement: S2 File — The dataset utilized in this study is organized into two main folders, categorizing driving scenarios into straight driving and turning maneuvers. These folders contain the raw, unprocessed behavioral data. For a detailed description of the variables and format within the.xlsx files, please refer to the accompanying readme.txt file. (ZIP) [file pone.0340123.s002.zip › DataSetForPimitiveExaction-2/turning/g11_w_26.xlsx]

## Sheet: Sheet1
1413.15	-36462.7	-8155.48	13.4835	0.35	-0.366913	-0.0294065
1413.16	-36462.5	-8155.32	13.4905	0.35	-0.387506	-0.0294316
1413.18	-36462.3	-8155.16	13.4952	0.35	-0.406247	-0.029342
1413.2	-36462.2	-8155.03	13.5003	0.350002	-0.42321	-0.0299183
1413.22	-36462	-8154.87	13.5073	0.349992	-0.440336	-0.0315984
1413.23	-36461.8	-8154.7	13.5142	0.350026	-0.468654	-0.0347199
1413.25	-36461.6	-8154.57	13.521	0.349894	-0.49629	-0.0376153
1413.27	-36461.4	-8154.4	13.5276	0.350397	-0.514605	-0.0383178
1413.28	-36461.3	-8154.25	13.5346	0.347584	-0.529046	-0.0374562
1413.3	-36461.1	-8154.08	13.5414	0.346556	-0.544977	-0.0360567
1413.32	-36460.9	-8153.93	13.548	0.346279	-0.561697	-0.0366932
1413.34	-36460.8	-8153.8	13.5549	0.349504	-0.579184	-0.0371336
1413.35	-36460.6	-8153.61	13.5621	0.347749	-0.596161	-0.0364072
1413.37	-36460.4	-8153.47	13.5657	0.344119	-0.612631	-0.0334724
1413.39	-36460.2	-8153.33	13.572	0.340434	-0.630241	-0.0308108
1413.4	-36460.1	-8153.2	13.5789	0.339889	-0.647111	-0.02951
1413.42	-36459.9	-8153.02	13.5854	0.340029	-0.663663	-0.0293888
1413.44	-36459.7	-8152.87	13.5925	0.339995	-0.681192	-0.0294122
1413.45	-36459.5	-8152.69	13.5992	0.340002	-0.700697	-0.0294255
1413.47	-36459.4	-8152.55	13.6058	0.339996	-0.726487	-0.0293565
1413.49	-36459.2	-8152.4	13.613	0.340007	-0.758117	-0.0304214
1413.51	-36459.1	-8152.27	13.6164	0.339973	-0.788358	-0.0315427
1413.52	-36458.9	-8152.08	13.6229	0.340102	-0.815085	-0.0316576
1413.54	-36458.7	-8151.93	13.63	0.336667	-0.84	-0.0294118
1413.56	-36458.6	-8151.8	13.6367	0.333333	-0.853333	-0.0272331
1413.57	-36458.3	-8151.61	13.6433	0.33	-0.87	-0.0283224
1413.59	-36458.2	-8151.46	13.647	0.333577	-0.891472	-0.0318501
1413.61	-36458	-8151.33	13.6537	0.336876	-0.918152	-0.0361445
1413.62	-36457.8	-8151.14	13.6605	0.340094	-0.941378	-0.0382105
1413.64	-36457.7	-8151	13.6705	0.339967	-0.964572	-0.0392476
1413.66	-36457.5	-8150.8	13.6775	0.34008	-0.981647	-0.0391453
1413.68	-36457.3	-8150.67	13.6838	0.339733	-0.990432	-0.0379212
1413.69	-36457.2	-8150.51	13.6876	0.336032	-0.989532	-0.0353909
1413.71	-36457	-8150.37	13.6946	0.332666	-0.985889	-0.0321925
1413.73	-36456.8	-8150.19	13.7012	0.329792	-0.98342	-0.0302249
1413.74	-36456.7	-8150.04	13.7085	0.330078	-0.988378	-0.0293261
1413.76	-36456.5	-8149.85	13.7142	0.329946	-1.00027	-0.0294717
1413.78	-36456.3	-8149.72	13.718	0.330138	-1.01701	-0.0292421
1413.79	-36456.1	-8149.55	13.7255	0.329282	-1.03041	-0.0278073
1413.81	-36456	-8149.38	13.7318	0.32567	-1.04461	-0.0252181
1413.83	-36455.8	-8149.23	13.739	0.322151	-1.06187	-0.0220582
1413.85	-36455.6	-8149.08	13.7447	0.319681	-1.08823	-0.020169
1413.86	-36455.5	-8148.93	13.7486	0.320085	-1.11854	-0.0195339
1413.88	-36455.3	-8148.74	13.7559	0.319979	-1.13608	-0.0196373
1413.9	-36455.1	-8148.61	13.7627	0.320006	-1.14393	-0.019551
1413.91	-36455	-8148.44	13.7697	0.319998	-1.14599	-0.0198801
1413.93	-36454.8	-8148.25	13.7748	0.32	-1.15915	-0.0215746
1413.95	-36454.6	-8148.12	13.7795	0.32	-1.17316	-0.0239868
1413.96	-36454.5	-8147.95	13.7865	0.32	-1.18537	-0.0257552
1413.98	-36454.3	-8147.76	13.7932	0.32	-1.19281	-0.0261229
1414	-36454.1	-8147.63	13.8006	0.32	-1.2041	-0.0266248
1414.02	-36454	-8147.45	13.805	0.32	-1.2128	-0.0278125
1414.03	-36453.8	-8147.27	13.8101	0.32	-1.22732	-0.0289904
1414.05	-36453.6	-8147.13	13.8174	0.32	-1.24637	-0.02959
1414.07	-36453.5	-8146.95	13.8238	0.32	-1.26708	-0.0288176
1414.08	-36453.3	-8146.78	13.8308	0.32	-1.28621	-0.0276726
1414.1	-36453.1	-8146.64	13.8377	0.32	-1.29482	-0.026348
1414.12	-36453	-8146.46	13.8442	0.32	-1.29916	-0.0266982
1414.13	-36452.8	-8146.28	13.8516	0.320001	-1.30041	-0.0280584
1414.15	-36452.6	-8146.14	13.8555	0.319995	-1.29772	-0.0285223
1414.17	-36452.5	-8145.96	13.8615	0.320019	-1.29451	-0.0269907
1414.18	-36452.3	-8145.78	13.8658	0.319937	-1.29017	-0.0237117
1414.2	-36452.1	-8145.64	13.8716	0.320247	-1.29454	-0.0203503
1414.22	-36452	-8145.45	13.8784	0.317584	-1.30389	-0.0171501
1414.24	-36451.8	-8145.27	13.8854	0.31398	-1.31763	-0.0136255
1414.25	-36451.7	-8145.13	13.8922	0.310377	-1.3284	-0.0111843
1414.27	-36451.5	-8144.93	13.8988	0.309905	-1.33814	-0.00991904
1414.29	-36451.3	-8144.77	13.9058	0.310016	-1.34878	-0.00974926
1414.3	-36451.1	-8144.57	13.9128	0.309996	-1.35881	-0.0107051
1414.32	-36451	-8144.42	13.9161	0.310001	-1.36891	-0.0127711
1414.34	-36450.8	-8144.26	13.9229	0.31	-1.37637	-0.0151603
1414.36	-36450.7	-8144.11	13.9296	0.31	-1.37983	-0.0153253
1414.37	-36450.5	-8143.91	13.9362	0.31	-1.38313	-0.013225
1414.39	-36450.3	-8143.75	13.9433	0.31	-1.38667	-0.0108932
1414.41	-36450.2	-8143.6	13.9467	0.31	-1.39	-0.00980392
1414.42	-36450	-8143.39	13.9533	0.31	-1.39	-0.0087146
1414.44	-36449.8	-8143.23	13.9569	0.310003	-1.38998	-0.00635142
1414.46	-36449.7	-8143.08	13.9638	0.30999	-1.3901	-0.00310993
1414.47	-36449.5	-8142.88	13.9704	0.310036	-1.39358	-0.000955936
1414.49	-36449.3	-8142.71	13.9776	0.309709	-1.39692	0.00129194
1414.51	-36449.2	-8142.56	13.9838	0.306469	-1.39627	0.00225458
1414.53	-36449	-8142.35	13.9873	0.306704	-1.39336	0.00200952
1414.54	-36448.9	-8142.19	13.9946	0.306733	-1.3977	-0.000482175
1414.56	-36448.7	-8142.03	14.0011	0.306328	-1.40478	-0.00233865
1414.58	-36448.5	-8141.83	14.008	0.302564	-1.4102	-0.00201193
1414.59	-36448.4	-8141.67	14.0142	0.299743	-1.41098	-0.000805485
1414.61	-36448.2	-8141.5	14.0181	0.300069	-1.41822	0.000214202
1414.63	-36448	-8141.3	14.0243	0.299983	-1.42561	0.00150311
1414.64	-36447.9	-8141.15	14.0283	0.300005	-1.43607	0.00421671
1414.66	-36447.7	-8140.97	14.0354	0.299999	-1.44774	0.00732882
1414.68	-36447.6	-8140.76	14.042	0.3	-1.46465	0.00911895
1414.7	-36447.4	-8140.61	14.0493	0.3	-1.47739	0.0101395
1414.71	-36447.3	-8140.44	14.0545	0.3	-1.48564	0.0114767
1414.73	-36447.1	-8140.23	14.0588	0.3	-1.49344	0.0142778
1414.75	-36446.9	-8140.08	14.0663	0.3	-1.50423	0.0174448
1414.76	-36446.8	-8139.9	14.0726	0.3	-1.51424	0.0190304
1414.78	-36446.6	-8139.69	14.0799	0.3	-1.52329	0.0200204
1414.8	-36446.5	-8139.54	14.0849	0.3	-1.52897	0.0215447
1414.81	-36446.3	-8139.35	14.0898	0.3	-1.52898	0.0244023
1414.83	-36446.1	-8139.15	14.0951	0.3	-1.52469	0.0273866
1414.85	-36446	-8139	14.0999	0.300001	-1.5229	0.0290609
1414.87	-36445.8	-8138.81	14.1069	0.299995	-1.52458	0.0294708
1414.88	-36445.7	-8138.61	14.1136	0.300019	-1.53026	0.0294124
1414.9	-36445.5	-8138.46	14.121	0.299922	-1.53728	0.0293522
1414.92	-36445.4	-8138.26	14.1252	0.300292	-1.54413	0.0298716
1414.93	-36445.2	-8138.07	14.1306	0.29818	-1.54909	0.031804
1414.95	-36445	-8137.87	14.1378	0.294152	-1.55066	0.0341727
1414.97	-36444.9	-8137.69	14.1441	0.293179	-1.5463	0.035742
1414.98	-36444.7	-8137.52	14.1516	0.293287	-1.53685	0.0359039
1415	-36444.6	-8137.36	14.1555	0.293666	-1.52374	0.0366561
1415.02	-36444.4	-8137.15	14.1615	0.290877	-1.51282	0.0377989
1415.04	-36444.3	-8136.97	14.1658	0.28981	-1.50251	0.0389986
1415.05	-36444.1	-8136.81	14.1716	0.290138	-1.49235	0.0393419
1415.07	-36444	-8136.6	14.1785	0.28964	-1.48222	0.0384259
1415.09	-36443.8	-8136.41	14.1853	0.292841	-1.47427	0.0372124
1415.1	-36443.7	-8136.25	14.1925	0.293391	-1.47051	0.036829
1415.12	-36443.5	-8136.04	14.1958	0.293574	-1.46724	0.0395256
1415.14	-36443.4	-8135.86	14.2026	0.290367	-1.4639	0.0441878
1415.15	-36443.2	-8135.69	14.2062	0.289757	-1.45749	0.0467538
1415.17	-36443	-8135.48	14.2127	0.292902	-1.45084	0.0460558
1415.19	-36442.9	-8135.29	14.2164	0.296444	-1.44364	0.0426749
1415.2	-36442.8	-8135.13	14.2229	0.299893	-1.44022	0.0403965
1415.22	-36442.6	-8134.91	14.2296	0.300028	-1.43666	0.0392464
1415.24	-36442.4	-8134.73	14.2367	0.3	-1.44	0.0392157
1415.26	-36442.3	-8134.56	14.2433	0.3	-1.44	0.0392157
1415.27	-36442.1	-8134.34	14.2467	0.3	-1.43667	0.0381264
1415.29	-36442	-8134.16	14.2538	0.300026	-1.42242	0.0357938
1415.31	-36441.9	-8134	14.2604	0.2999	-1.40542	0.0337026
1415.32	-36441.7	-8133.77	14.2671	0.296417	-1.37816	0.033827
1415.34	-36441.5	-8133.59	14.2738	0.293114	-1.34646	0.0349596
1415.36	-36441.4	-8133.43	14.2773	0.293591	-1.32074	0.0346965
1415.38	-36441.2	-8133.2	14.2839	0.297163	-1.30106	0.0323702
1415.39	-36441.1	-8133.02	14.2876	0.300252	-1.27889	0.0302279
1415.41	-36441	-8132.84	14.2946	0.299832	-1.25207	0.0292664
1415.43	-36440.8	-8132.62	14.3012	0.30044	-1.22459	0.0280168
1415.44	-36440.6	-8132.45	14.3085	0.304164	-1.19307	0.0253908
1415.46	-36440.5	-8132.27	14.3142	0.307562	-1.16777	0.0222372
1415.48	-36440.3	-8132.04	14.318	0.31025	-1.14436	0.0203405
1415.49	-36440.2	-8131.87	14.3255	0.309876	-1.119	0.0194845
1415.51	-36440.1	-8131.69	14.3318	0.310208	-1.0919	0.0198132
1415.53	-36439.9	-8131.47	14.339	0.3092	-1.06647	0.0212476
1415.55	-36439.8	-8131.3	14.3446	0.305447	-1.04708	0.0240003
1415.56	-36439.6	-8131.11	14.3489	0.301981	-1.03122	0.0271476
1415.58	-36439.4	-8130.89	14.3547	0.299717	-1.01256	0.0284934
1415.6	-36439.3	-8130.71	14.359	0.300146	-0.992707	0.0280847
1415.61	-36439.2	-8130.52	14.3662	0.29972	-0.976352	0.0260249
1415.63	-36439	-8130.3	14.3728	0.30122	-0.960876	0.0226774
1415.65	-36438.9	-8130.14	14.3802	0.304931	-0.945337	0.0181541
1415.66	-36438.7	-8129.93	14.3849	0.308454	-0.930702	0.0134435
1415.68	-36438.5	-8129.72	14.3897	0.310314	-0.913875	0.0107752
1415.7	-36438.4	-8129.56	14.397	0.30966	-0.892574	0.0091893
1415.72	-36438.3	-8129.35	14.4034	0.311527	-0.8724	0.00779877
1415.73	-36438.1	-8129.13	14.4108	0.315202	-0.855184	0.00468114
1415.75	-36438	-8128.97	14.4153	0.318891	-0.843615	0.00178861
1415.77	-36437.8	-8128.76	14.4202	0.320305	-0.836044	0.000393408
1415.78	-36437.7	-8128.55	14.4276	0.319681	-0.828857	-0.000613502
1415.8	-36437.6	-8128.38	14.4342	0.321992	-0.824593	-0.00233154
1415.82	-36437.4	-8128.16	14.4413	0.325443	-0.819092	-0.00539512
1415.83	-36437.2	-8127.96	14.4455	0.329206	-0.812811	-0.00816265
1415.85	-36437.1	-8127.79	14.4512	0.330188	-0.798589	-0.00961941
1415.87	-36436.9	-8127.57	14.4581	0.32995	-0.782001	-0.00984546
1415.89	-36436.8	-8127.36	14.4649	0.330011	-0.761288	-0.00979513
1415.9	-36436.7	-8127.19	14.4721	0.329997	-0.746211	-0.0098063
1415.92	-36436.5	-8126.97	14.4757	0.330001	-0.732793	-0.00980329
1415.94	-36436.4	-8126.77	14.482	0.33	-0.724282	-0.00980405
1415.95	-36436.2	-8126.61	14.4889	0.33	-0.720048	-0.00980389
1415.97	-36436.1	-8126.37	14.4954	0.33	-0.722802	-0.00980394
1415.99	-36435.9	-8126.18	14.5025	0.33	-0.723386	-0.0098039
1416	-36435.8	-8126	14.5092	0.33	-0.723458	-0.00980398
1416.02	-36435.6	-8125.78	14.5158	0.33	-0.720492	-0.0098037
1416.04	-36435.5	-8125.58	14.523	0.33	-0.716822	-0.00980437
1416.06	-36435.4	-8125.41	14.5264	0.330002	-0.713687	-0.00980219
1416.07	-36435.2	-8125.17	14.5329	0.329994	-0.706828	-0.0098104
1416.09	-36435.1	-8124.99	14.5396	0.330024	-0.709692	-0.00977973
1416.11	-36434.9	-8124.82	14.5462	0.329912	-0.716009	-0.0108024
1416.12	-36434.8	-8124.58	14.553	0.333108	-0.732256	-0.0128941
1416.14	-36434.6	-8124.39	14.5567	0.336667	-0.75	-0.0163399
1416.16	-36434.5	-8124.22	14.5633	0.34	-0.77	-0.0185185
1416.17	-36434.3	-8123.98	14.57	0.34	-0.79	-0.0196078
1416.19	-36434.2	-8123.79	14.5771	0.340006	-0.807779	-0.0196012
1416.21	-36434.1	-8123.61	14.5837	0.339998	-0.827813	-0.0196101
1416.22	-36433.9	-8123.38	14.5904	0.340003	-0.851985	-0.0196055
1416.24	-36433.8	-8123.19	14.5975	0.339982	-0.890834	-0.0196232
1416.26	-36433.6	-8123	14.6041	0.340069	-0.919978	-0.0195485
1416.28	-36433.5	-8122.76	14.6108	0.339736	-0.945772	-0.0183105
1416.29	-36433.3	-8122.58	14.618	0.336031	-0.963302	-0.015784
1416.31	-36433.2	-8122.39	14.624	0.332666	-0.983312	-0.0125849
1416.33	-36433	-8122.15	14.6277	0.329794	-0.999223	-0.0106151
1416.34	-36432.9	-8121.98	14.635	0.330068	-1.01344	-0.00972882
1416.36	-36432.8	-8121.79	14.6415	0.329982	-1.03173	-0.00982396
1416.38	-36432.6	-8121.55	14.6483	0.330005	-1.0556	-0.00979889
1416.39	-36432.5	-8121.36	14.6554	0.329999	-1.0819	-0.00980524
1416.41	-36432.3	-8121.16	14.6619	0.33	-1.11158	-0.00980447
1416.43	-36432.2	-8120.93	14.6689	0.33	-1.14493	-0.00980046
1416.45	-36432.1	-8120.75	14.6747	0.33	-1.17931	-0.00981996
1416.46	-36431.9	-8120.55	14.6786	0.33	-1.19481	-0.00974337
1416.48	-36431.8	-8120.32	14.6859	0.33	-1.20792	-0.0100823
1416.5	-36431.6	-8120.14	14.6927	0.33	-1.22437	-0.0116403
1416.51	-36431.5	-8119.92	14.6997	0.330002	-1.2452	-0.014391
1416.53	-36431.3	-8119.69	14.7048	0.329994	-1.26406	-0.0174532
1416.55	-36431.2	-8119.52	14.7095	0.330025	-1.28203	-0.0191639
1416.57	-36431.1	-8119.3	14.7165	0.329907	-1.30532	-0.0197761
1416.58	-36430.9	-8119.07	14.7233	0.330334	-1.33316	-0.0190975
1416.6	-36430.8	-8118.9	14.7302	0.328119	-1.36261	-0.0180366
1416.62	-36430.7	-8118.67	14.7368	0.326744	-1.39186	-0.0162499
1416.63	-36430.5	-8118.45	14.7437	0.324744	-1.42598	-0.0146518
1416.65	-36430.4	-8118.28	14.751	0.323354	-1.45465	-0.0128763
1416.67	-36430.2	-8118.04	14.7552	0.321401	-1.47624	-0.0112736
1416.68	-36430.1	-8117.82	14.7606	0.319731	-1.48812	-0.0101491
1416.7	-36430	-8117.64	14.7678	0.320074	-1.49484	-0.00972504
1416.72	-36429.8	-8117.41	14.7742	0.31998	-1.49655	-0.00982485
1416.74	-36429.7	-8117.19	14.7813	0.320004	-1.50063	-0.00979927
1416.75	-36429.6	-8117.01	14.7881	0.319999	-1.51015	-0.00980519
1416.77	-36429.4	-8116.78	14.7946	0.32	-1.52237	-0.00980359
1416.79	-36429.3	-8116.56	14.802	0.32	-1.53715	-0.00980399
1416.8	-36429.2	-8116.38	14.8058	0.32	-1.54558	-0.0098039
1416.82	-36429	-8116.14	14.8115	0.32	-1.54952	-0.00980393
1416.84	-36428.9	-8115.93	14.8188	0.32	-1.55009	-0.00980392
1416.85	-36428.7	-8115.75	14.8254	0.32	-1.54998	-0.00980394
1416.87	-36428.6	-8115.5	14.8324	0.32	-1.55001	-0.00980385
1416.89	-36428.5	-8115.29	14.8362	0.32	-1.55	-0.00980412
1416.91	-36428.3	-8115.11	14.8425	0.32	-1.55001	-0.00980316
1416.92	-36428.2	-8114.86	14.8492	0.32	-1.54996	-0.00980678
1416.94	-36428.1	-8114.65	14.8563	0.32	-1.55009	-0.00979817
1416.96	-36427.9	-8114.46	14.8629	0.32	-1.54688	-0.0098261
1416.97	-36427.8	-8114.21	14.8696	0.32	-1.54356	-0.00881277
1416.99	-36427.7	-8114.01	14.8767	0.32	-1.54	-0.00653595
1417.01	-36427.5	-8113.82	14.8833	0.32	-1.54	-0.00326797
1417.02	-36427.4	-8113.56	14.8867	0.32	-1.53667	-0.00108932
1417.04	-36427.3	-8113.36	14.8938	0.32	-1.53678	2.67198e-05
1417.06	-36427.2	-8113.17	14.9004	0.32	-1.54031	-7.14327e-06
1417.08	-36427	-8112.92	14.9071	0.32	-1.5471	1.85314e-06
1417.09	-36426.9	-8112.71	14.9139	0.32	-1.55412	-9.19595e-07
1417.11	-36426.8	-8112.51	14.9172	0.32	-1.56082	2.45614e-07
1417.13	-36426.6	-8112.26	14.9242	0.32	-1.56731	-6.28474e-08
1417.14	-36426.5	-8112.06	14.9312	0.32	-1.57008	2.07459e-08
1417.16	-36426.4	-8111.86	14.938	0.32	-1.57033	4.44554e-09
1417.18	-36426.2	-8111.6	14.9441	0.32	-1.57399	-3.82862e-08
1417.19	-36426.1	-8111.41	14.9479	0.32	-1.57758	2.02326e-07
1417.21	-36426	-8111.2	14.955	0.32	-1.58025	-7.67047e-07
1417.23	-36425.8	-8110.95	14.9616	0.32	-1.57993	2.83591e-06
1417.24	-36425.7	-8110.76	14.9687	0.32	-1.58007	-1.33949e-05
1417.26	-36425.6	-8110.54	14.9753	0.32	-1.57981	5.05656e-05
1417.28	-36425.4	-8110.28	14.982	0.32	-1.5808	-0.000219067
1417.3	-36425.3	-8110.1	14.9893	0.32	-1.58455	-0.00171908
1417.31	-36425.2	-8109.87	14.9945	0.32	-1.58802	-0.00438998
1417.33	-36425.1	-8109.62	14.9988	0.32	-1.59027	-0.00750078
1417.35	-36425	-8109.43	15.0062	0.32	-1.58991	-0.00931723
1417.36	-36424.8	-8109.21	15.0126	0.32	-1.59008	-0.00987461
1417.38	-36424.7	-8108.95	15.0199	0.32	-1.58977	-0.00978625
1417.4	-36424.6	-8108.77	15.025	0.32	-1.5913	-0.00981046
1417.41	-36424.5	-8108.53	15.0294	0.320001	-1.59494	-0.00979651
1417.43	-36424.3	-8108.29	15.0368	0.319995	-1.59838	-0.00982602
1417.45	-36424.2	-8108.1	15.0435	0.32002	-1.60153	-0.00971341
1417.47	-36424.1	-8107.86	15.0505	0.319925	-1.60655	-0.0103053
1417.48	-36423.9	-8107.62	15.0552	0.320263	-1.61386	-0.0114755
1417.5	-36423.8	-8107.43	15.0603	0.318249	-1.62044	-0.012831
1417.52	-36423.7	-8107.19	15.0673	0.314741	-1.62855	-0.0124922
1417.53	-36423.6	-8106.95	15.0741	0.311	-1.64173	-0.0118607
1417.55	-36423.5	-8106.76	15.0814	0.309774	-1.65372	-0.0124001
1417.57	-36423.3	-8106.51	15.0853	0.31006	-1.66113	-0.0155991
1417.59	-36423.2	-8106.27	15.0911	0.309987	-1.66765	-0.0210898
1417.6	-36423.1	-8106.07	15.0981	0.310004	-1.67693	-0.0274487
1417.62	-36423	-8105.83	15.1046	0.309999	-1.68705	-0.0340718
1417.64	-36422.8	-8105.6	15.1117	0.31	-1.69745	-0.0401389
1417.65	-36422.7	-8105.4	15.1185	0.31	-1.70791	-0.0448632
1417.67	-36422.6	-8105.14	15.125	0.31	-1.71528	-0.0482605
1417.69	-36422.5	-8104.91	15.1324	0.31	-1.71998	-0.0516747
1417.7	-36422.4	-8104.72	15.1359	0.31	-1.71694	-0.0549914
1417.72	-36422.3	-8104.46	15.1423	0.31	-1.71948	-0.0582317
1417.74	-36422.1	-8104.22	15.1462	0.31	-1.71986	-0.0616782
1417.76	-36422	-8104.03	15.1525	0.31	-1.72321	-0.0650218
1417.77	-36421.9	-8103.76	15.1592	0.31	-1.72037	-0.0673363
1417.79	-36421.8	-8103.54	15.1663	0.31	-1.71996	-0.0685936
1417.81	-36421.7	-8103.34	15.1729	0.31	-1.71999	-0.0686431
1417.82	-36421.5	-8103.08	15.1796	0.31	-1.72008	-0.0685985
1417.84	-36421.4	-8102.85	15.1867	0.31	-1.71667	-0.0697168
1417.86	-36421.3	-8102.65	15.1933	0.31	-1.71	-0.0718954
1417.87	-36421.2	-8102.36	15.1967	0.31	-1.7	-0.0751634
1417.89	-36421.1	-8102.15	15.2038	0.31	-1.68928	-0.0774405
1417.91	-36421	-8101.94	15.2104	0.310001	-1.6759	-0.0784525
1417.93	-36420.9	-8101.67	15.2171	0.309998	-1.66242	-0.0784295
1417.94	-36420.7	-8101.46	15.2239	0.310018	-1.6444	-0.078404
1417.96	-36420.6	-8101.24	15.2272	0.309931	-1.62417	-0.0785491
1417.98	-36420.5	-8100.97	15.2342	0.310264	-1.60015	-0.0810263
1417.99	-36420.4	-8100.76	15.2412	0.313969	-1.57182	-0.0860788
1418.01	-36420.3	-8100.54	15.248	0.317334	-1.54521	-0.0924778
1418.03	-36420.2	-8100.27	15.2541	0.320206	-1.51914	-0.0964148
1418.04	-36420.1	-8100.06	15.2579	0.319932	-1.49902	-0.0982
1418.06	-36420	-8099.84	15.265	0.320018	-1.48343	-0.0979592
1418.08	-36419.8	-8099.56	15.2716	0.319995	-1.46991	-0.098214
1418.1	-36419.7	-8099.36	15.2789	0.320001	-1.45685	-0.0996419
1418.11	-36419.6	-8099.13	15.2844	0.32	-1.44644	-0.102234
1418.13	-36419.5	-8098.86	15.2884	0.32	-1.43266	-0.105389
1418.15	-36419.4	-8098.65	15.2958	0.32	-1.41739	-0.107299
1418.16	-36419.3	-8098.42	15.3023	0.32	-1.40197	-0.107853
1418.18	-36419.2	-8098.15	15.3092	0.32	-1.38723	-0.108104
1418.2	-36419.1	-8097.95	15.3162	0.32	-1.37079	-0.109684
1418.21	-36419	-8097.71	15.3226	0.320001	-1.35752	-0.112429
1418.23	-36418.8	-8097.44	15.3299	0.319996	-1.34663	-0.115491
1418.25	-36418.8	-8097.24	15.3349	0.320019	-1.33995	-0.117209
1418.27	-36418.6	-8096.99	15.3398	0.31993	-1.33517	-0.117794
1418.28	-36418.5	-8096.73	15.3451	0.320249	-1.33005	-0.117214
1418.3	-36418.4	-8096.53	15.3499	0.318473	-1.32459	-0.115592
1418.32	-36418.3	-8096.28	15.3569	0.314923	-1.32138	-0.112573
1418.33	-36418.2	-8096.02	15.3638	0.311233	-1.31981	-0.11022
1418.35	-36418.1	-8095.79	15.3704	0.309659	-1.31982	-0.110292
1418.37	-36418	-8095.53	15.3759	0.310106	-1.32109	-0.112294
1418.38	-36417.9	-8095.3	15.382	0.309979	-1.32398	-0.11518
1418.4	-36417.8	-8095.09	15.389	0.310007	-1.32125	-0.117036
1418.42	-36417.7	-8094.85	15.3958	0.309994	-1.31517	-0.117993
1418.43	-36417.6	-8094.57	15.4027	0.310019	-1.31145	-0.119446
1418.45	-36417.5	-8094.38	15.4097	0.30993	-1.31131	-0.12231
1418.47	-36417.4	-8094.13	15.4147	0.310262	-1.31244	-0.124949
1418.49	-36417.2	-8093.86	15.4193	0.308774	-1.30957	-0.125078
1418.5	-36417.2	-8093.66	15.4266	0.305111	-1.31013	-0.122712
1418.52	-36417	-8093.4	15.4332	0.301376	-1.30995	-0.119723
1418.54	-36416.9	-8093.13	15.4406	0.300005	-1.31007	-0.117556
1418.55	-36416.8	-8092.94	15.445	0.29848	-1.30975	-0.115571
1418.57	-36416.7	-8092.68	15.4502	0.295139	-1.31093	-0.112262
1418.59	-36416.6	-8092.41	15.4553	0.289816	-1.30496	-0.107548
1418.61	-36416.5	-8092.22	15.4602	0.282666	-1.29417	-0.103011
1418.62	-36416.4	-8091.94	15.4676	0.27592	-1.28302	-0.0992188
1418.64	-36416.3	-8091.69	15.4742	0.268693	-1.27931	-0.0958489
1418.66	-36416.2	-8091.49	15.4813	0.264344	-1.28022	-0.0932387
1418.67	-36416.1	-8091.21	15.4854	0.261079	-1.27982	-0.0917032
1418.69	-36416	-8090.96	15.4916	0.257617	-1.28174	-0.0915193
1418.71	-36415.9	-8090.76	15.4955	0.25434	-1.28978	-0.0908862
1418.72	-36415.8	-8090.47	15.5018	0.250831	-1.30314	-0.0888719
1418.74	-36415.7	-8090.23	15.5058	0.247418	-1.31902	-0.0858004
1418.76	-36415.6	-8090.03	15.5119	0.244207	-1.33876	-0.0823313
1418.78	-36415.5	-8089.73	15.5159	0.240418	-1.35675	-0.0806573
1418.79	-36415.4	-8089.5	15.5223	0.23989	-1.3748	-0.0813106
1418.81	-36415.3	-8089.3	15.5259	0.240043	-1.37708	-0.0843725
1418.83	-36415.2	-8088.99	15.5326	0.239955	-1.3745	-0.0869843
1418.84	-36415.1	-8088.77	15.5362	0.240159	-1.35593	-0.0872623
1418.86	-36415	-8088.56	15.5427	0.23712	-1.33588	-0.0853417
1418.88	-36414.9	-8088.26	15.5464	0.233553	-1.31142	-0.0818598
1418.89	-36414.8	-8088.04	15.553	0.230107	-1.29098	-0.0806129
1418.91	-36414.7	-8087.83	15.5564	0.229972	-1.27728	-0.0815499
1418.93	-36414.6	-8087.52	15.5633	0.23	-1.27	-0.0849673
1418.95	-36414.5	-8087.3	15.5667	0.23	-1.27	-0.087146
1418.96	-36414.4	-8087.08	15.5733	0.23	-1.27667	-0.0882353
1418.98	-36414.3	-8086.77	15.5768	0.229892	-1.28745	-0.0870346
1419	-36414.2	-8086.57	15.5802	0.226456	-1.3006	-0.0848214
1419.01	-36414.2	-8086.34	15.5835	0.223106	-1.30696	-0.0827154
1419.03	-36414	-8086.04	15.5874	0.21982	-1.30998	-0.0829636
1419.05	-36414	-8085.83	15.5938	0.220052	-1.306	-0.0852538
1419.06	-36413.9	-8085.6	15.5974	0.219971	-1.29905	-0.0873611
1419.08	-36413.8	-8085.29	15.6041	0.220099	-1.29282	-0.0881924
1419.1	-36413.7	-8085.09	15.6076	0.219622	-1.29365	-0.0868428
1419.12	-36413.6	-8084.85	15.6142	0.216021	-1.29255	-0.0843902
1419.13	-36413.5	-8084.55	15.6174	0.212414	-1.28448	-0.0810471
1419.15	-36413.4	-8084.34	15.6208	0.209762	-1.27403	-0.0791219
1419.17	-36413.3	-8084.1	15.624	0.210028	-1.26538	-0.0785682
1419.18	-36413.2	-8083.8	15.6286	0.210146	-1.26248	-0.0798575
1419.2	-36413.1	-8083.6	15.6344	0.209297	-1.25898	-0.0810469
1419.22	-36413	-8083.35	15.6386	0.205605	-1.2557	-0.0814808
1419.23	-36412.9	-8083.05	15.6447	0.201956	-1.25185	-0.080436
1419.25	-36412.9	-8082.85	15.6488	0.199719	-1.25004	-0.080779
1419.27	-36412.8	-8082.59	15.6549	0.200071	-1.24874	-0.0828139
1419.29	-36412.7	-8082.31	15.6579	0.199975	-1.24692	-0.0860858
1419.3	-36412.6	-8082.11	15.6615	0.200022	-1.24383	-0.087703
1419.32	-36412.5	-8081.83	15.6645	0.199939	-1.24039	-0.0883692
1419.34	-36412.4	-8081.56	15.6698	0.200252	-1.2343	-0.0878388
1419.35	-36412.3	-8081.36	15.6752	0.198706	-1.22349	-0.086331
1419.37	-36412.2	-8081.08	15.6782	0.194995	-1.21316	-0.0832707
1419.39	-36412.1	-8080.8	15.6819	0.191315	-1.20445	-0.0807747
1419.4	-36412	-8080.61	15.6847	0.189673	-1.19856	-0.0809357
1419.42	-36411.9	-8080.32	15.6905	0.190322	-1.18929	-0.0830043
1419.44	-36411.8	-8080.05	15.6956	0.188233	-1.18234	-0.0842318
1419.45	-36411.8	-8079.85	15.6985	0.184746	-1.17921	-0.0827325
1419.47	-36411.7	-8079.56	15.7022	0.180999	-1.18202	-0.0802439
1419.49	-36411.6	-8079.3	15.7051	0.179774	-1.18546	-0.0786751
1419.51	-36411.5	-8079.1	15.711	0.180059	-1.18908	-0.0783004
1419.52	-36411.4	-8078.8	15.7158	0.179988	-1.19023	-0.0790806
1419.54	-36411.3	-8078.54	15.719	0.179998	-1.18969	-0.0809198
1419.56	-36411.3	-8078.34	15.7223	0.180019	-1.19217	-0.0840017
1419.57	-36411.2	-8078.03	15.7258	0.179937	-1.1959	-0.086779
1419.59	-36411.1	-8077.78	15.7292	0.180249	-1.19912	-0.0873512
1419.61	-36411	-8077.58	15.7326	0.177578	-1.2029	-0.0856869
1419.62	-36410.9	-8077.27	15.7358	0.173996	-1.20315	-0.082203
1419.64	-36410.8	-8077.02	15.7423	0.170313	-1.20626	-0.0806866
1419.66	-36410.7	-8076.82	15.7462	0.170143	-1.20645	-0.0804856
1419.68	-36410.6	-8076.5	15.7496	0.167144	-1.20981	-0.0816472
1419.69	-36410.6	-8076.27	15.753	0.163743	-1.2072	-0.0807813
1419.71	-36410.5	-8076.05	15.7563	0.160237	-1.20374	-0.0796532
1419.73	-36410.4	-8075.74	15.7598	0.159969	-1.20012	-0.0784743
1419.74	-36410.3	-8075.51	15.7631	0.160014	-1.19997	-0.0784117
1419.76	-36410.2	-8075.29	15.7665	0.159974	-1.20001	-0.0784674
1419.78	-36410.1	-8074.97	15.77	0.16	-1.2	-0.077342
1419.8	-36410.1	-8074.75	15.7733	0.156667	-1.2	-0.0762527
1419.81	-36410	-8074.52	15.7767	0.153333	-1.2	-0.0751634
1419.83	-36409.9	-8074.2	15.7802	0.1499	-1.20344	-0.0763322
1419.85	-36409.8	-8073.98	15.7835	0.150029	-1.20337	-0.0774109
1419.86	-36409.7	-8073.75	15.7869	0.149985	-1.20306	-0.0784605
1419.88	-36409.6	-8073.44	15.7904	0.150063	-1.19608	-0.0784169
1419.9	-36409.6	-8073.22	15.7937	0.149765	-1.19271	-0.0784352
1419.91	-36409.5	-8072.98	15.7971	0.146231	-1.18608	-0.0784304
1419.93	-36409.4	-8072.66	15.8006	0.142649	-1.18262	-0.0784317
1419.95	-36409.3	-8072.46	15.8039	0.139788	-1.18016	-0.0784313
1419.97	-36409.3	-8072.21	15.8073	0.140061	-1.18401	-0.0784314
1419.98	-36409.2	-8071.9	15.8108	0.139943	-1.18771	-0.0784314
1420	-36409.1	-8071.68	15.8141	0.140154	-1.18967	-0.0784314
1420.02	-36409	-8071.43	15.8177	0.139396	-1.18592	-0.0784314
1420.03	-36408.9	-8071.12	15.8201	0.135637	-1.18132	-0.0784311
1420.05	-36408.9	-8070.91	15.8206	0.132206	-1.17603	-0.0784324
1420.07	-36408.8	-8070.66	15.8245	0.12974	-1.16959	-0.0784277
1420.08	-36408.7	-8070.35	15.8278	0.130077	-1.15723	-0.0784478
1420.1	-36408.6	-8070.15	15.8312	0.12998	-1.14901	-0.0783696
1420.12	-36408.6	-8069.88	15.8346	0.130001	-1.13697	-0.0787141
1420.14	-36408.5	-8069.58	15.8381	0.130015	-1.12974	-0.0802488
1420.15	-36408.4	-8069.38	15.8414	0.129937	-1.11882	-0.0830897
1420.17	-36408.3	-8069.1	15.8447	0.130229	-1.11046	-0.0857319
1420.19	-36408.2	-8068.81	15.8486	0.128683	-1.1021	-0.0858612
1420.2	-36408.2	-8068.6	15.85	0.12513	-1.0925	-0.0835143
1420.22	-36408.1	-8068.31	15.8514	0.121376	-1.07885	-0.0804386
1420.24	-36408	-8068.03	15.8551	0.119983	-1.0609	-0.0787884
1420.25	-36408	-8067.83	15.8588	0.118567	-1.04471	-0.0783665
1420.27	-36407.9	-8067.53	15.86	0.114781	-1.02719	-0.078447
1420.29	-36407.8	-8067.25	15.8617	0.111095	-1.01041	-0.0784259
1420.31	-36407.7	-8067.05	15.8653	0.109771	-0.992409	-0.0784371
1420.32	-36407.7	-8066.75	15.8691	0.110054	-0.983819	-0.0784153
1420.34	-36407.6	-8066.48	15.8699	0.10998	-0.981265	-0.0787904
1420.36	-36407.5	-8066.27	15.8719	0.110024	-0.977306	-0.0827641
1420.37	-36407.4	-8065.96	15.8756	0.109931	-0.958501	-0.0955881
1420.39	-36407.4	-8065.7	15.8794	0.11027	-0.929049	-0.117754
1420.41	-36407.3	-8065.49	15.8799	0.107815	-0.896923	-0.144092
1420.42	-36407.2	-8065.18	15.8824	0.104188	-0.861325	-0.174365
1420.44	-36407.1	-8064.93	15.8859	0.100535	-0.830197	-0.207215
1420.46	-36407.1	-8064.71	15.8895	0.0998712	-0.800309	-0.247151
1420.47	-36407	-8064.4	15.8899	0.100022	-0.771659	-0.297677
1420.49	-36406.9	-8064.15	15.8926	0.100009	-0.744075	-0.351289
1420.51	-36406.9	-8063.93	15.896	0.0999439	-0.72587	-0.402839
1420.53	-36406.8	-8063.62	15.8998	0.100155	-0.711579	-0.451417
1420.54	-36406.7	-8063.37	15.8999	0.0971071	-0.69842	-0.486888
1420.56	-36406.6	-8063.14	15.9029	0.0937638	-0.679573	-0.511615
1420.58	-36406.6	-8062.83	15.9065	0.0901221	-0.651677	-0.531644
1420.59	-36406.5	-8062.59	15.9099	0.089966	-0.624885	-0.547122
1420.61	-36406.4	-8062.37	15.9101	0.0900148	-0.598197	-0.56025
1420.63	-36406.3	-8062.04	15.91	0.09	-0.573333	-0.571895
1420.64	-36406.3	-8061.81	15.9133	0.09	-0.55	-0.578431
1420.66	-36406.2	-8061.58	15.9167	0.0866667	-0.53	-0.582789
1420.68	-36406.1	-8061.25	15.9201	0.0831083	-0.512348	-0.583967
