# Supplementary material for: Extraction of driving behavior primitives considering driver expectation and vehicle dynamics
Source: PLoS One. 2025 Dec 31;20(12):e0340123. doi: 10.1371/journal.pone.0340123 (PMC12755792; doi:10.1371/journal.pone.0340123)
Supplement: S2 File — The dataset utilized in this study is organized into two main folders, categorizing driving scenarios into straight driving and turning maneuvers. These folders contain the raw, unprocessed behavioral data. For a detailed description of the variables and format within the.xlsx files, please refer to the accompanying readme.txt file. (ZIP) [file pone.0340123.s002.zip › DataSetForPimitiveExaction-2/turning/g11_w_27.xlsx]

## Sheet: Sheet1
1427.51	-36381.5	-7962.74	13.9496	-0.21	0.254388	0.0490195
1427.53	-36381.4	-7962.52	13.9463	-0.21	0.272185	0.0490196
1427.55	-36381.4	-7962.29	13.9431	-0.21	0.291332	0.04902
1427.56	-36381.3	-7962.04	13.9392	-0.21	0.309762	0.0490194
1427.58	-36381.2	-7961.79	13.9341	-0.210002	0.327003	0.0490181
1427.6	-36381.2	-7961.56	13.9292	-0.209999	0.347369	0.0490205
1427.62	-36381.1	-7961.36	13.9257	-0.209994	0.373012	0.049025
1427.63	-36381.1	-7961.15	13.9226	-0.210005	0.399285	0.0490151
1427.65	-36381	-7960.91	13.9191	-0.210021	0.423221	0.0489995
1427.67	-36380.9	-7960.66	13.9157	-0.209978	0.447243	0.0490411
1427.68	-36380.9	-7960.41	13.9123	-0.209919	0.472524	0.0490976
1427.7	-36380.8	-7960.19	13.909	-0.210084	0.49698	0.0489349
1427.72	-36380.8	-7959.99	13.9056	-0.210289	0.520403	0.0484194
1427.73	-36380.7	-7959.77	13.9021	-0.209598	0.546335	0.0476213
1427.75	-36380.7	-7959.53	13.8987	-0.20782	0.57684	0.046551
1427.77	-36380.6	-7959.28	13.8953	-0.205944	0.61121	0.0451078
1427.79	-36380.5	-7959.04	13.892	-0.204346	0.646898	0.0434197
1427.8	-36380.5	-7958.82	13.8886	-0.202533	0.679427	0.0419085
1427.82	-36380.4	-7958.61	13.8852	-0.200661	0.708169	0.0407789
1427.84	-36380.4	-7958.39	13.8817	-0.199741	0.737354	0.0399416
1427.85	-36380.3	-7958.15	13.8783	-0.199859	0.767109	0.0393722
1427.87	-36380.2	-7957.9	13.8749	-0.200075	0.793046	0.0391311
1427.89	-36380.2	-7957.66	13.8716	-0.200038	0.815673	0.0391589
1427.9	-36380.1	-7957.45	13.8682	-0.19998	0.840012	0.0392804
1427.92	-36380.1	-7957.25	13.8648	-0.199991	0.866292	0.0392937
1427.94	-36380	-7957.02	13.8613	-0.200005	0.890318	0.03899
1427.95	-36379.9	-7956.78	13.8579	-0.200002	0.910421	0.0383802
1427.97	-36379.9	-7956.53	13.8545	-0.199998	0.927133	0.0376206
1427.99	-36379.8	-7956.31	13.8512	-0.199999	0.941711	0.0365084
1428.01	-36379.7	-7956.1	13.8478	-0.2	0.955754	0.0346458
1428.02	-36379.7	-7955.89	13.8444	-0.2	0.969469	0.0322812
1428.04	-36379.6	-7955.67	13.8409	-0.2	0.982187	0.0300343
1428.06	-36379.6	-7955.42	13.8375	-0.2	0.993974	0.0278093
1428.07	-36379.5	-7955.17	13.8341	-0.2	1.00518	0.0251741
1428.09	-36379.4	-7954.94	13.8308	-0.2	1.01481	0.022395
1428.11	-36379.4	-7954.74	13.8275	-0.200001	1.02148	0.0200013
1428.12	-36379.3	-7954.54	13.824	-0.200001	1.02597	0.0178281
1428.14	-36379.2	-7954.31	13.8202	-0.199995	1.02984	0.0154751
1428.16	-36379.2	-7954.06	13.817	-0.199998	1.03304	0.0132877
1428.18	-36379.1	-7953.82	13.8152	-0.200019	1.03502	0.0118141
1428.19	-36379	-7953.59	13.8136	-0.200007	1.03648	0.0109664
1428.21	-36379	-7953.39	13.8107	-0.19993	1.03829	0.0104262
1428.23	-36378.9	-7953.18	13.8069	-0.199987	1.03993	0.00984685
1428.24	-36378.8	-7952.95	13.8033	-0.20027	1.04054	0.00892629
1428.26	-36378.8	-7952.7	13.8	-0.2	1.04	0.00762527
1428.28	-36378.7	-7952.46	13.7967	-0.198513	1.03853	0.00588656
1428.3	-36378.6	-7952.24	13.7933	-0.196667	1.03667	0.00326797
1428.31	-36378.6	-7952.04	13.7899	-0.195239	1.03491	-0.000497027
1428.33	-36378.5	-7951.84	13.7865	-0.193166	1.03323	-0.00458738
1428.35	-36378.4	-7951.6	13.783	-0.189654	1.03154	-0.00816329
1428.36	-36378.4	-7951.35	13.7796	-0.18636	1.02979	-0.0112343
1428.38	-36378.3	-7951.11	13.7764	-0.184578	1.02805	-0.0138045
1428.4	-36378.2	-7950.9	13.7729	-0.183128	1.0265	-0.0153618
1428.41	-36378.2	-7950.7	13.7691	-0.18115	1.02506	-0.0156145
1428.43	-36378.1	-7950.49	13.7663	-0.179903	1.02284	-0.0151484
1428.45	-36378	-7950.26	13.7648	-0.180029	1.01942	-0.014554
1428.47	-36378	-7950.01	13.7627	-0.179814	1.01589	-0.0140656
1428.48	-36377.9	-7949.78	13.7591	-0.178213	1.01278	-0.0138982
1428.5	-36377.8	-7949.56	13.7561	-0.176229	1.00898	-0.0143313
1428.52	-36377.7	-7949.36	13.7546	-0.174557	1.00389	-0.0154146
1428.53	-36377.7	-7949.16	13.7526	-0.172764	0.998402	-0.0167183
1428.55	-36377.6	-7948.92	13.7491	-0.17085	0.993191	-0.0178894
1428.57	-36377.5	-7948.67	13.7454	-0.169776	0.988314	-0.0188081
1428.58	-36377.5	-7948.44	13.7421	-0.169806	0.983469	-0.0194056
1428.6	-36377.4	-7948.23	13.7389	-0.170057	0.977912	-0.0196562
1428.62	-36377.3	-7948.03	13.7355	-0.170041	0.971179	-0.0196432
1428.64	-36377.2	-7947.82	13.7317	-0.169993	0.963279	-0.0196009
1428.65	-36377.2	-7947.58	13.7281	-0.170011	0.954611	-0.0196156
1428.67	-36377.1	-7947.34	13.7258	-0.169962	0.946003	-0.0195783
1428.69	-36377	-7947.11	13.7244	-0.169918	0.937717	-0.0195431
1428.7	-36376.9	-7946.9	13.7219	-0.170159	0.929381	-0.0197488
1428.72	-36376.9	-7946.7	13.7181	-0.170293	0.920792	-0.0203134
1428.74	-36376.8	-7946.48	13.7156	-0.16926	0.911983	-0.0212115
1428.75	-36376.7	-7946.25	13.7141	-0.167347	0.903342	-0.0223602
1428.77	-36376.7	-7946.01	13.7117	-0.165986	0.895478	-0.0236494
1428.79	-36376.6	-7945.78	13.7082	-0.164518	0.887329	-0.0252746
1428.81	-36376.5	-7945.57	13.7046	-0.161033	0.876928	-0.0275609
1428.82	-36376.4	-7945.38	13.7008	-0.159765	0.868441	-0.0291997
1428.84	-36376.4	-7945.14	13.7001	-0.160062	0.864502	-0.0294553
1428.86	-36376.3	-7944.91	13.6979	-0.159986	0.860737	-0.0294021
1428.87	-36376.2	-7944.72	13.6943	-0.160004	0.860102	-0.0294144
1428.89	-36376.1	-7944.48	13.6906	-0.159999	0.857774	-0.0294111
1428.91	-36376	-7944.24	13.6901	-0.16	0.854475	-0.0294119
1428.92	-36376	-7944.06	13.6876	-0.16	0.847873	-0.0294117
1428.94	-36375.9	-7943.81	13.6842	-0.16	0.846386	-0.0294118
1428.96	-36375.8	-7943.59	13.6804	-0.16	0.846676	-0.0294118
1428.97	-36375.8	-7943.4	13.6801	-0.16	0.846842	-0.0294118
1428.99	-36375.7	-7943.15	13.6774	-0.16	0.844094	-0.0294118
1429.01	-36375.6	-7942.93	13.6738	-0.16	0.840243	-0.0294118
1429.03	-36375.5	-7942.75	13.6702	-0.16	0.839934	-0.0294118
1429.04	-36375.4	-7942.49	13.6701	-0.16	0.840029	-0.0294118
1429.06	-36375.4	-7942.28	13.6669	-0.16	0.839974	-0.0294118
1429.08	-36375.3	-7942.09	13.6635	-0.16	0.840093	-0.0294118
1429.09	-36375.2	-7941.83	13.6602	-0.16	0.836874	-0.0294118
1429.11	-36375.1	-7941.63	13.6567	-0.16	0.833333	-0.0294118
1429.13	-36375.1	-7941.43	13.6533	-0.16	0.826667	-0.0294118
1429.14	-36375	-7941.18	13.65	-0.16	0.82	-0.0294118
1429.16	-36374.9	-7940.97	13.6499	-0.16	0.812887	-0.0294118
1429.18	-36374.8	-7940.78	13.6465	-0.16	0.806425	-0.0294118
1429.2	-36374.7	-7940.53	13.6431	-0.16	0.803016	-0.0294118
1429.21	-36374.6	-7940.32	13.6399	-0.16	0.79592	-0.0294118
1429.23	-36374.6	-7940.12	13.6398	-0.16	0.788783	-0.0294118
1429.25	-36374.5	-7939.87	13.6362	-0.16	0.774954	-0.0294118
1429.26	-36374.4	-7939.67	13.6326	-0.16	0.760841	-0.0294117
1429.28	-36374.3	-7939.47	13.6299	-0.16	0.748065	-0.0294119
1429.3	-36374.2	-7939.22	13.6296	-0.159999	0.738168	-0.0294112
1429.32	-36374.2	-7939.02	13.6258	-0.160003	0.727711	-0.0294145
1429.33	-36374.1	-7938.81	13.6224	-0.15999	0.717092	-0.0294013
1429.35	-36374	-7938.57	13.6199	-0.160038	0.703595	-0.0294505
1429.37	-36373.9	-7938.38	13.6194	-0.159822	0.687738	-0.029201
1429.38	-36373.8	-7938.17	13.6156	-0.160758	0.668176	-0.0278806
1429.4	-36373.7	-7937.91	13.6123	-0.164212	0.651296	-0.0249213
1429.42	-36373.7	-7937.73	13.6088	-0.169009	0.635577	-0.0202535
1429.43	-36373.6	-7937.51	13.6056	-0.174572	0.627446	-0.0155643
1429.45	-36373.5	-7937.27	13.6018	-0.179018	0.621393	-0.0102712
1429.47	-36373.4	-7937.08	13.5999	-0.185084	0.61087	-0.00570282
1429.49	-36373.3	-7936.86	13.599	-0.188143	0.591749	-0.00211879
1429.5	-36373.3	-7936.62	13.5951	-0.190344	0.572215	-0.000562805
1429.52	-36373.2	-7936.44	13.5918	-0.189668	0.556789	0.000457871
1429.54	-36373.1	-7936.21	13.5885	-0.191312	0.543299	0.00190818
1429.55	-36373	-7935.97	13.585	-0.195015	0.521633	0.00489118
1429.57	-36372.9	-7935.79	13.5815	-0.198624	0.500185	0.0079435
1429.59	-36372.8	-7935.56	13.5783	-0.200559	0.48601	0.00901556
1429.6	-36372.8	-7935.33	13.5748	-0.198267	0.474177	0.00770381
1429.62	-36372.7	-7935.14	13.5713	-0.194719	0.464039	0.004572
1429.64	-36372.6	-7934.91	13.5681	-0.1911	0.454424	0.00184036
1429.66	-36372.5	-7934.69	13.5646	-0.189801	0.442102	0.000277426
1429.67	-36372.4	-7934.5	13.5612	-0.190055	0.425987	-6.03038e-05
1429.69	-36372.3	-7934.27	13.5579	-0.189985	0.409129	1.59989e-05
1429.71	-36372.3	-7934.04	13.5544	-0.190003	0.393533	-3.55521e-06
1429.72	-36372.2	-7933.86	13.551	-0.189999	0.384724	9.6743e-07
1429.74	-36372.1	-7933.62	13.5477	-0.19	0.380704	-2.56274e-07
1429.76	-36372	-7933.39	13.5442	-0.19	0.379645	5.42578e-08
1429.77	-36371.9	-7933.22	13.5408	-0.19	0.382468	-1.4678e-08
1429.79	-36371.8	-7932.97	13.5375	-0.19	0.385824	3.88115e-09
1429.81	-36371.8	-7932.75	13.534	-0.19	0.389576	-7.63326e-10
1429.83	-36371.7	-7932.57	13.5303	-0.19	0.390112	2.05551e-10
1429.84	-36371.6	-7932.32	13.5301	-0.19	0.389957	-5.4231e-11
1429.86	-36371.5	-7932.12	13.5272	-0.19	0.390045	9.37412e-12
1429.88	-36371.4	-7931.94	13.5237	-0.19	0.389844	-2.51561e-12
1429.89	-36371.3	-7931.68	13.5204	-0.19	0.392868	6.61863e-13
1429.91	-36371.3	-7931.48	13.5169	-0.19	0.396471	-8.45845e-14
1429.93	-36371.2	-7931.29	13.5135	-0.19	0.399798	2.26463e-14
1429.94	-36371.1	-7931.04	13.5102	-0.19	0.403162	-5.93721e-15
1429.96	-36371	-7930.84	13.5067	-0.19	0.406667	0
1429.98	-36370.9	-7930.65	13.5033	-0.19	0.413333	0
1430	-36370.8	-7930.4	13.5	-0.19	0.416667	-2.4023e-26
1430.01	-36370.7	-7930.2	13.4965	-0.19	0.423745	3.26267e-17
1430.03	-36370.7	-7930.01	13.4931	-0.19	0.430481	-3.29976e-17
1430.05	-36370.6	-7929.76	13.4898	-0.19	0.440638	9.92902e-17
1430.06	-36370.5	-7929.56	13.4863	-0.19	0.451224	-7.63828e-16
1430.08	-36370.4	-7929.37	13.4829	-0.19	0.461086	2.90003e-15
1430.1	-36370.3	-7929.12	13.4799	-0.19	0.471499	-1.08058e-14
1430.11	-36370.2	-7928.93	13.4797	-0.19	0.485784	6.2513e-14
1430.13	-36370.2	-7928.73	13.476	-0.19	0.499086	-2.36942e-13
1430.15	-36370.1	-7928.48	13.4727	-0.19	0.511974	8.79898e-13
1430.16	-36370	-7928.29	13.4692	-0.19	0.522847	-4.47387e-12
1430.18	-36369.9	-7928.09	13.4659	-0.19	0.536639	1.69196e-11
1430.2	-36369.8	-7927.85	13.4625	-0.19	0.549383	-6.25439e-11
1430.22	-36369.7	-7927.66	13.459	-0.19	0.559516	2.95411e-10
1430.23	-36369.6	-7927.45	13.4557	-0.19	0.570034	-1.11517e-09
1430.25	-36369.5	-7927.21	13.4523	-0.19	0.585156	4.09815e-09
1430.27	-36369.5	-7927.03	13.4488	-0.19	0.601847	-1.84422e-08
1430.28	-36369.4	-7926.81	13.4455	-0.19	0.61453	6.95132e-08
1430.3	-36369.3	-7926.58	13.4421	-0.19	0.628307	-2.53576e-07
1430.32	-36369.2	-7926.4	13.4386	-0.19	0.642415	1.10239e-06
1430.34	-36369.1	-7926.18	13.4353	-0.19	0.654576	-4.14982e-06
1430.35	-36369	-7925.94	13.4319	-0.19	0.663103	1.49984e-05
1430.37	-36368.9	-7925.77	13.4284	-0.19	0.669804	-6.35271e-05
1430.39	-36368.8	-7925.54	13.4251	-0.19	0.676433	0.000352399
1430.4	-36368.7	-7925.31	13.4217	-0.19	0.68333	0.00202365
1430.42	-36368.7	-7925.14	13.4182	-0.19	0.690249	0.00501483
1430.44	-36368.6	-7924.91	13.415	-0.19	0.696808	0.00784716
1430.45	-36368.5	-7924.68	13.4111	-0.19	0.703755	0.00946144
1430.47	-36368.4	-7924.5	13.41	-0.19	0.710631	0.00987344
1430.49	-36368.3	-7924.28	13.4084	-0.19	0.71722	0.00978545
1430.51	-36368.2	-7924.05	13.4045	-0.19	0.724106	0.00980817
1430.52	-36368.1	-7923.88	13.4012	-0.19	0.731298	0.00980276
1430.54	-36368	-7923.65	13.3979	-0.19	0.735664	0.00980423
1430.56	-36368	-7923.43	13.3944	-0.19	0.738898	0.00980385
1430.57	-36367.9	-7923.25	13.391	-0.19	0.742471	0.00980394
1430.59	-36367.8	-7923.02	13.3877	-0.19	0.745331	0.00980393
1430.61	-36367.7	-7922.8	13.3842	-0.19	0.751633	0.00980389
1430.62	-36367.6	-7922.63	13.3808	-0.19	0.758163	0.00980404
1430.64	-36367.5	-7922.39	13.3775	-0.19	0.76779	0.00980349
1430.66	-36367.4	-7922.18	13.374	-0.19	0.775334	0.00980524
1430.68	-36367.3	-7922.01	13.3703	-0.19	0.784861	0.00979877
1430.69	-36367.2	-7921.76	13.3701	-0.19	0.79465	0.0098232
1430.71	-36367.1	-7921.56	13.3672	-0.19	0.808283	0.00975214
1430.73	-36367.1	-7921.38	13.3637	-0.19	0.821828	0.0107531
1430.74	-36367	-7921.14	13.3604	-0.19	0.834991	0.0118276
1430.76	-36366.9	-7920.94	13.3569	-0.19	0.849275	0.0130607
1430.78	-36366.8	-7920.75	13.3535	-0.19	0.859421	0.0120642
1430.79	-36366.7	-7920.51	13.3502	-0.19	0.869511	0.0109621
1430.81	-36366.6	-7920.32	13.3467	-0.19	0.876667	0.00980392
1430.83	-36366.5	-7920.13	13.3433	-0.19	0.886667	0.00980392
1430.85	-36366.4	-7919.89	13.34	-0.19	0.893333	0.00980392
1430.86	-36366.3	-7919.7	13.3399	-0.19	0.903845	0.0098047
1430.88	-36366.2	-7919.52	13.3364	-0.19	0.910449	0.00980323
1430.9	-36366.1	-7919.27	13.3331	-0.19	0.920669	0.0098059
1430.91	-36366	-7919.08	13.3296	-0.19	0.931026	0.00978877
1430.93	-36365.9	-7918.89	13.3263	-0.19	0.937179	0.0098632
1430.95	-36365.8	-7918.65	13.3229	-0.19	0.94032	0.0111013
1430.96	-36365.7	-7918.47	13.3194	-0.19	0.944331	0.0136278
1430.98	-36365.7	-7918.28	13.3161	-0.19	0.951186	0.0168268
1431	-36365.5	-7918.03	13.3127	-0.19	0.957985	0.0187967
1431.02	-36365.5	-7917.85	13.3092	-0.19	0.964421	0.019683
1431.03	-36365.4	-7917.66	13.3059	-0.19	0.967358	0.0195878
1431.05	-36365.2	-7917.42	13.3025	-0.19	0.970854	0.0196129
1431.07	-36365.2	-7917.24	13.299	-0.19	0.974296	0.0196063
1431.08	-36365.1	-7917.04	13.2958	-0.19	0.977769	0.0196083
1431.1	-36365	-7916.81	13.2921	-0.19	0.980423	0.0196077
1431.12	-36364.9	-7916.63	13.2899	-0.19	0.979019	0.0196079
1431.13	-36364.8	-7916.43	13.2892	-0.19	0.975503	0.0196078
1431.15	-36364.7	-7916.2	13.2853	-0.19	0.971907	0.0196078
1431.17	-36364.6	-7916.02	13.282	-0.19	0.969679	0.0196079
1431.18	-36364.5	-7915.81	13.2786	-0.19	0.970101	0.0196075
1431.2	-36364.4	-7915.58	13.2752	-0.19	0.96992	0.019609
1431.22	-36364.3	-7915.41	13.2717	-0.19	0.970258	0.0196029
1431.24	-36364.2	-7915.2	13.2684	-0.19	0.968703	0.0196265
1431.25	-36364.1	-7914.98	13.2651	-0.19	0.965002	0.0195412
1431.27	-36364	-7914.81	13.2612	-0.19	0.96129	0.0200459
1431.29	-36363.9	-7914.59	13.2601	-0.19	0.959769	0.0216584
1431.3	-36363.8	-7914.37	13.2584	-0.19	0.959986	0.0247254
1431.32	-36363.7	-7914.2	13.2546	-0.190002	0.960285	0.0276021
1431.34	-36363.6	-7913.99	13.2514	-0.189994	0.958192	0.029108
1431.36	-36363.5	-7913.77	13.2479	-0.190021	0.954878	0.0294474
1431.37	-36363.4	-7913.6	13.2445	-0.189915	0.948854	0.0294692
1431.39	-36363.3	-7913.37	13.2412	-0.190319	0.94459	0.0288502
1431.41	-36363.2	-7913.17	13.2377	-0.187848	0.938969	0.0269775
1431.42	-36363.1	-7913	13.2344	-0.18433	0.931837	0.0237333
1431.44	-36363	-7912.77	13.2306	-0.180717	0.925454	0.0218521
1431.46	-36362.9	-7912.57	13.2301	-0.179866	0.918017	0.0223755
1431.47	-36362.8	-7912.4	13.2276	-0.180036	0.914217	0.0253719
1431.49	-36362.7	-7912.16	13.2241	-0.17999	0.908379	0.0279272
1431.51	-36362.6	-7911.97	13.2206	-0.180002	0.901407	0.0292902
1431.53	-36362.5	-7911.8	13.2172	-0.179999	0.891843	0.0294584
1431.54	-36362.4	-7911.57	13.2139	-0.18	0.881791	0.0293401
1431.56	-36362.3	-7911.37	13.2104	-0.18	0.871239	0.0303143
1431.58	-36362.2	-7911.19	13.207	-0.18	0.861154	0.0323487
1431.59	-36362.1	-7910.97	13.2038	-0.18	0.851206	0.0355816
1431.61	-36362	-7910.77	13.2001	-0.18	0.84064	0.0380248
1431.63	-36361.9	-7910.6	13.2001	-0.18	0.830481	0.0391868
1431.64	-36361.7	-7910.36	13.1969	-0.18	0.823746	0.0392294
1431.66	-36361.6	-7910.18	13.1933	-0.18	0.816667	0.0392157
1431.68	-36361.6	-7910	13.19	-0.18	0.813333	0.040305
1431.7	-36361.4	-7909.77	13.1867	-0.18	0.806667	0.0424837
1431.71	-36361.3	-7909.59	13.1831	-0.180036	0.803025	0.0458934
1431.73	-36361.2	-7909.41	13.1799	-0.17986	0.796364	0.0468659
1431.75	-36361.1	-7909.18	13.1799	-0.176568	0.793121	0.0467805
1431.76	-36361	-7908.99	13.1762	-0.176644	0.789888	0.0457586
1431.78	-36360.9	-7908.81	13.173	-0.176949	0.789747	0.046995
1431.8	-36360.8	-7908.57	13.1696	-0.180196	0.786487	0.0480761
1431.81	-36360.7	-7908.4	13.1661	-0.179927	0.786594	0.0490992
1431.83	-36360.6	-7908.22	13.1626	-0.18002	0.787231	0.0489982
1431.85	-36360.5	-7907.98	13.1599	-0.179995	0.789835	0.0490257
1431.87	-36360.4	-7907.81	13.1595	-0.180002	0.785745	0.0490146
1431.88	-36360.3	-7907.63	13.1558	-0.179997	0.78246	0.0490321
1431.9	-36360.2	-7907.4	13.1525	-0.180011	0.779752	0.0489749
1431.92	-36360.1	-7907.22	13.149	-0.17995	0.780088	0.0492578
1431.93	-36360	-7907.04	13.1458	-0.180189	0.779934	0.0504197
1431.95	-36359.8	-7906.81	13.1421	-0.179205	0.780173	0.0516393
1431.97	-36359.7	-7906.64	13.1399	-0.175446	0.779095	0.0520969
1431.98	-36359.6	-7906.44	13.1392	-0.171977	0.775479	0.05078
1432	-36359.5	-7906.22	13.1353	-0.169733	0.771927	0.049664
1432.02	-36359.4	-7906.06	13.132	-0.170077	0.769613	0.0488571
1432.04	-36359.3	-7905.86	13.1286	-0.169979	0.770344	0.0493365
1432.05	-36359.2	-7905.63	13.1253	-0.170005	0.768763	0.0509157
1432.07	-36359.1	-7905.46	13.1214	-0.169999	0.76508	0.0537853
1432.09	-36359	-7905.26	13.12	-0.17	0.761522	0.057043
1432.1	-36358.9	-7905.05	13.1186	-0.17	0.759771	0.0607528
1432.12	-36358.8	-7904.89	13.1149	-0.17	0.759988	0.0667125
1432.14	-36358.7	-7904.68	13.1112	-0.17	0.760289	0.0768299
1432.15	-36358.5	-7904.47	13.11	-0.17	0.758331	0.0940771
1432.17	-36358.5	-7904.31	13.1083	-0.17	0.754702	0.118785
1432.19	-36358.3	-7904.1	13.1046	-0.17	0.751104	0.149609
1432.2	-36358.2	-7903.89	13.1013	-0.170001	0.7498	0.188104
1432.22	-36358.1	-7903.73	13.0978	-0.169995	0.750055	0.227865
1432.24	-36358	-7903.51	13.0946	-0.17002	0.749985	0.262864
1432.26	-36357.9	-7903.31	13.0907	-0.169932	0.750003	0.295294
1432.27	-36357.8	-7903.15	13.0901	-0.17027	0.749999	0.321856
1432.29	-36357.7	-7902.93	13.0879	-0.167815	0.75	0.347146
1432.31	-36357.6	-7902.73	13.0842	-0.164188	0.75	0.37474
1432.32	-36357.5	-7902.57	13.0805	-0.160535	0.75	0.401594
1432.34	-36357.3	-7902.34	13.0802	-0.15987	0.75	0.424449
1432.36	-36357.2	-7902.15	13.0774	-0.160025	0.75	0.442892
1432.38	-36357.1	-7901.98	13.074	-0.159994	0.75	0.454922
1432.39	-36357	-7901.82	13.0703	-0.159997	0.75	0.461978
1432.41	-36356.9	-7901.59	13.0701	-0.160012	0.75	0.466892
1432.43	-36356.8	-7901.41	13.0671	-0.159952	0.75	0.469347
1432.44	-36356.7	-7901.24	13.0638	-0.160178	0.75	0.469674
1432.46	-36356.6	-7901	13.0601	-0.156894	0.75	0.466508
1432.48	-36356.5	-7900.83	13.0601	-0.153544	0.75	0.460221
1432.49	-36356.4	-7900.67	13.0569	-0.150108	0.75	0.447633
1432.51	-36356.2	-7900.43	13.0533	-0.15	0.75	0.425926
1432.53	-36356.1	-7900.26	13.05	-0.15	0.75	0.396514
1432.55	-36356	-7900.09	13.05	-0.15	0.75	0.366013
1432.56	-36355.9	-7899.86	13.0464	-0.149892	0.75	0.336155
1432.58	-36355.8	-7899.69	13.0431	-0.146456	0.75	0.314797
1432.6	-36355.7	-7899.47	13.0399	-0.143106	0.75	0.298856
1432.61	-36355.5	-7899.29	13.0398	-0.13982	0.75	0.292976
1432.63	-36355.4	-7899.12	13.0362	-0.140052	0.75	0.300019
1432.65	-36355.3	-7898.94	13.0329	-0.139971	0.75	0.319862
1432.66	-36355.2	-7898.71	13.0297	-0.140099	0.75	0.346954
1432.68	-36355.1	-7898.55	13.0302	-0.139622	0.75	0.37388
1432.7	-36355	-7898.37	13.0296	-0.13602	0.75	0.400293
1432.72	-36354.9	-7898.14	13.0258	-0.132416	0.75	0.427692
1432.73	-36354.8	-7897.99	13.0224	-0.129753	0.75	0.450425
1432.75	-36354.7	-7897.8	13.0199	-0.130063	0.75	0.467425
1432.77	-36354.5	-7897.58	13.0194	-0.129981	0.75	0.476897
1432.78	-36354.4	-7897.41	13.0156	-0.130005	0.75	0.479621
1432.8	-36354.3	-7897.18	13.0122	-0.129999	0.75	0.478843
1432.82	-36354.2	-7897.03	13.0096	-0.13	0.75	0.475721
1432.83	-36354.1	-7896.83	13.0103	-0.13	0.75	0.471219
1432.85	-36353.9	-7896.62	13.009	-0.130001	0.75	0.466766
1432.87	-36353.8	-7896.45	13.0053	-0.129995	0.75	0.462255
1432.89	-36353.7	-7896.29	13.0017	-0.130018	0.75	0.454375
1432.9	-36353.6	-7896.09	12.9996	-0.129924	0.75	0.437561
1432.92	-36353.5	-7895.88	13.0004	-0.130287	0.75	0.411311
1432.94	-36353.4	-7895.73	12.9985	-0.128559	0.75	0.378486
1432.95	-36353.2	-7895.52	12.9949	-0.124885	0.750001	0.346009
1432.97	-36353.1	-7895.32	12.9913	-0.121321	0.749995	0.318024
1432.99	-36353	-7895.17	12.9897	-0.119736	0.75002	0.293251
1433	-36352.9	-7894.97	12.9903	-0.120081	0.749931	0.274633
1433.02	-36352.8	-7894.76	12.9882	-0.1199	0.75028	0.267079
1433.04	-36352.7	-7894.61	12.9847	-0.120318	0.74827	0.268528
1433.06	-36352.6	-7894.4	12.981	-0.118106	0.744597	0.272155
1433.07	-36352.4	-7894.21	12.9798	-0.114447	0.740893	0.276567
1433.09	-36352.3	-7894.02	12.98	-0.111171	0.739802	0.284805
1433.11	-36352.2	-7893.82	12.9802	-0.107856	0.740043	0.302316
1433.12	-36352.1	-7893.66	12.9778	-0.102504	0.739993	0.319941
1433.14	-36352	-7893.45	12.9744	-0.0914699	0.739984	0.328627
1433.16	-36351.8	-7893.26	12.9706	-0.0721406	0.740062	0.325529
1433.17	-36351.7	-7893.1	12.9699	-0.0470398	0.739753	0.316098
1433.19	-36351.6	-7892.94	12.97	-0.0128019	0.742416	0.305728
1433.21	-36351.5	-7892.72	12.97	0.0292011	0.74602	0.290887
1433.22	-36351.4	-7892.54	12.9698	0.0697785	0.749623	0.269914
1433.24	-36351.3	-7892.38	12.9726	0.107457	0.750095	0.24544
1433.26	-36351.1	-7892.16	12.9763	0.13685	0.749983	0.217795
1433.28	-36351	-7891.99	12.9796	0.163652	0.750008	0.191624
1433.29	-36350.9	-7891.83	12.9829	0.189714	0.749986	0.16189
1433.31	-36350.8	-7891.6	12.9865	0.224622	0.750026	0.127231
1433.33	-36350.6	-7891.44	12.9898	0.255064	0.749899	0.0983422
1433.34	-36350.5	-7891.26	12.9933	0.28	0.753333	0.08061
1433.36	-36350.4	-7891.04	12.9967	0.296667	0.756667	0.0762527
1433.38	-36350.3	-7890.88	13.0033	0.306667	0.76	0.0740741
1433.39	-36350.2	-7890.72	13.01	0.313333	0.756667	0.0653595
1433.41	-36350	-7890.49	13.0171	0.31688	0.753122	0.0467874
1433.43	-36349.9	-7890.33	13.0236	0.320086	0.749882	0.028323
1433.45	-36349.8	-7890.16	13.0273	0.319976	0.75029	0.0114625
1433.46	-36349.7	-7889.93	13.034	0.319933	0.753688	0.00258175
1433.48	-36349.5	-7889.74	13.0376	0.318437	0.75557	-0.000306394
1433.5	-36349.4	-7889.56	13.0404	0.316463	0.756852	0.00152461
1433.51	-36349.3	-7889.39	13.0453	0.314334	0.758744	0.00765393
1433.53	-36349.2	-7889.22	13.051	0.308528	0.760148	0.0186722
1433.55	-36349.1	-7889.02	13.0563	0.297104	0.76026	0.0348427
1433.57	-36348.9	-7888.82	13.0611	0.283474	0.759944	0.0552254
1433.58	-36348.8	-7888.63	13.0659	0.269698	0.759904	0.0788411
1433.6	-36348.7	-7888.46	13.0709	0.253519	0.760023	0.104985
1433.62	-36348.6	-7888.3	13.0763	0.234236	0.760095	0.132865
1433.63	-36348.4	-7888.13	13.081	0.216084	0.759933	0.161398
1433.65	-36348.3	-7887.93	13.0844	0.201853	0.75971	0.189656
1433.67	-36348.2	-7887.74	13.0877	0.18996	0.760318	0.217115
1433.68	-36348.1	-7887.57	13.0914	0.179296	0.762042	0.243275
1433.7	-36347.9	-7887.4	13.094	0.170474	0.763985	0.267605
1433.72	-36347.8	-7887.22	13.0954	0.163667	0.765639	0.289738
1433.74	-36347.7	-7887.02	13.0977	0.15817	0.767247	0.309554
1433.75	-36347.5	-7886.82	13.1014	0.154228	0.768963	0.326787
1433.77	-36347.4	-7886.64	13.1042	0.15356	0.770727	0.340933
1433.79	-36347.3	-7886.48	13.1057	0.156874	0.772457	0.351766
1433.8	-36347.2	-7886.3	13.1079	0.163475	0.774083	0.359442
1433.82	-36347.1	-7886.11	13.1114	0.173282	0.775708	0.36434
1433.84	-36346.9	-7885.91	13.1149	0.18689	0.777601	0.367043
1433.85	-36346.8	-7885.71	13.1182	0.202796	0.779436	0.367656
1433.87	-36346.6	-7885.52	13.1224	0.217369	0.780275	0.365775
1433.89	-36346.5	-7885.32	13.1275	0.230316	0.780138	0.361314
1433.91	-36346.4	-7885.15	13.1328	0.244422	0.779929	0.354498
1433.92	-36346.3	-7884.99	13.1379	0.260143	0.779968	0.345393
1433.94	-36346.1	-7884.81	13.143	0.275768	0.78002	0.333953
1433.96	-36346	-7884.62	13.1482	0.291114	0.780007	0.320768
1433.97	-36345.9	-7884.44	13.1533	0.307107	0.779996	0.306936
1433.99	-36345.8	-7884.27	13.1585	0.322589	0.779999	0.293495
1434.01	-36345.6	-7884.1	13.1636	0.335157	0.779998	0.28137
1434.02	-36345.5	-7883.91	13.1686	0.344442	0.779997	0.270806
1434.04	-36345.4	-7883.71	13.1734	0.351223	0.780014	0.261683
1434.06	-36345.2	-7883.51	13.1786	0.35587	0.780011	0.254203
1434.08	-36345.1	-7883.34	13.185	0.358555	0.779943	0.248664
1434.09	-36345	-7883.18	13.1921	0.359855	0.779967	0.244626
1434.11	-36344.9	-7883.01	13.1988	0.360436	0.780231	0.24138
1434.13	-36344.7	-7882.81	13.2055	0.36017	0.780127	0.2389
1434.14	-36344.6	-7882.61	13.2125	0.358744	0.778892	0.237376
1434.16	-36344.4	-7882.42	13.2193	0.356865	0.776909	0.236474
1434.18	-36344.3	-7882.25	13.2248	0.355379	0.774963	0.235745
1434.19	-36344.2	-7882.09	13.2297	0.353487	0.773408	0.235304
1434.21	-36344.1	-7881.91	13.2347	0.350249	0.772555	0.235328
1434.23	-36343.9	-7881.72	13.2397	0.346835	0.773226	0.235312
1434.25	-36343.8	-7881.52	13.2446	0.34466	0.776049	0.234759
1434.26	-36343.6	-7881.33	13.25	0.343333	0.78	0.234205
1434.28	-36343.5	-7881.16	13.2567	0.341967	0.783762	0.234353
1434.3	-36343.4	-7881	13.2637	0.339842	0.786822	0.23538
1434.31	-36343.3	-7880.82	13.2704	0.336131	0.788927	0.237592
1434.33	-36343.1	-7880.63	13.2771	0.329504	0.790038	0.242192
1434.35	-36343	-7880.43	13.2841	0.318944	0.790249	0.250091
1434.36	-36342.8	-7880.25	13.2907	0.304847	0.789954	0.260597
1434.38	-36342.7	-7880.08	13.2963	0.288099	0.789684	0.272707
1434.4	-36342.6	-7879.91	13.3007	0.270146	0.790175	0.285489
1434.41	-36342.4	-7879.73	13.3041	0.252658	0.79175	0.298178
1434.43	-36342.3	-7879.54	13.3072	0.237606	0.793654	0.310383
1434.45	-36342.2	-7879.35	13.3107	0.225572	0.795336	0.321846
1434.47	-36342	-7879.15	13.3141	0.213728	0.797116	0.332497
1434.48	-36341.9	-7878.97	13.3175	0.200351	0.799006	0.342408
1434.5	-36341.7	-7878.79	13.3208	0.186938	0.800156	0.351876
1434.52	-36341.6	-7878.63	13.3241	0.174694	0.800199	0.360738
1434.53	-36341.5	-7878.46	13.3278	0.163451	0.799951	0.367852
1434.55	-36341.3	-7878.26	13.3315	0.153968	0.799951	0.372311
1434.57	-36341.2	-7878.08	13.334	0.148846	0.800015	0.373823
1434.59	-36341.1	-7877.92	13.3355	0.148729	0.800012	0.372409
1434.6	-36340.9	-7877.75	13.3379	0.15113	0.799996	0.368482
1434.62	-36340.8	-7877.56	13.3415	0.154418	0.799997	0.362927
1434.64	-36340.7	-7877.37	13.3442	0.15834	0.800001	0.357158
1434.65	-36340.5	-7877.18	13.3457	0.162043	0.800001	0.351648
1434.67	-36340.4	-7877	13.348	0.16392	0.8	0.345663
1434.69	-36340.2	-7876.84	13.3516	0.165133	0.8	0.338898
1434.7	-36340.1	-7876.67	13.355	0.169729	0.8	0.331552
1434.72	-36340	-7876.48	13.3581	0.178469	0.8	0.322969
1434.74	-36339.8	-7876.29	13.3626	0.189032	0.8	0.311748
1434.76	-36339.7	-7876.1	13.368	0.200997	0.8	0.29799
1434.77	-36339.5	-7875.91	13.3723	0.215616	0.8	0.283155
1434.79	-36339.4	-7875.73	13.3754	0.231067	0.8	0.267874
1434.81	-36339.2	-7875.56	13.3786	0.243242	0.8	0.252054
1434.82	-36339.1	-7875.4	13.3821	0.251215	0.8	0.23515
1434.84	-36339	-7875.22	13.3854	0.256669	0.799999	0.216267
1434.86	-36338.8	-7875.02	13.3888	0.261639	0.799999	0.194469
1434.87	-36338.7	-7874.85	13.3934	0.268242	0.800004	0.168869
1434.89	-36338.6	-7874.7	13.3987	0.277432	0.800003	0.13931
1434.91	-36338.4	-7874.53	13.404	0.289369	0.799985	0.106159
1434.93	-36338.3	-7874.34	13.4089	0.303254	0.799989	0.0706239
1434.94	-36338.1	-7874.14	13.4137	0.317769	0.800057	0.0342296
1434.96	-36338	-7873.95	13.4189	0.331214	0.800033	-0.00228479
1434.98	-36337.8	-7873.79	13.4254	0.341885	0.799777	-0.0385705
1434.99	-36337.7	-7873.63	13.4325	0.349332	0.799914	-0.0742834
1435.01	-36337.6	-7873.45	13.4392	0.35379	0.801181	-0.109693
1435.03	-36337.4	-7873.26	13.4459	0.356411	0.803106	-0.148562
1435.04	-36337.3	-7873.07	13.453	0.358452	0.804915	-0.195239
1435.06	-36337.1	-7872.89	13.4597	0.359939	0.806569	-0.250326
1435.08	-36337	-7872.72	13.4649	0.360503	0.808255	-0.313044
1435.1	-36336.8	-7872.56	13.47	0.36	0.81	-0.382353
1435.11	-36336.7	-7872.39	13.4763	0.3585	0.811752	-0.456684
1435.13	-36336.6	-7872.2	13.4833	0.356667	0.813333	-0.53268
1435.15	-36336.4	-7872	13.4902	0.355057	0.814746	-0.606581
1435.16	-36336.2	-7871.82	13.4971	0.353205	0.816826	-0.674818
1435.18	-36336.1	-7871.66	13.5043	0.350951	0.820151	-0.734232
1435.2	-36336	-7871.5	13.5107	0.35003	0.823724	-0.782891
1435.21	-36335.8	-7871.33	13.5156	0.352097	0.826834	-0.820524
1435.23	-36335.7	-7871.14	13.5207	0.357473	0.830503	-0.85082
1435.25	-36335.5	-7870.94	13.5273	0.365723	0.835489	-0.876994
1435.27	-36335.4	-7870.76	13.5346	0.374932	0.84095	-0.898969
1435.28	-36335.2	-7870.6	13.5415	0.382884	0.846138	-0.916183
1435.3	-36335.1	-7870.44	13.5482	0.387253	0.85119	-0.928304
1435.32	-36334.9	-7870.26	13.5549	0.386691	0.856235	-0.935141
1435.33	-36334.8	-7870.07	13.5616	0.381861	0.86113	-0.936724
1435.35	-36334.6	-7869.88	13.5685	0.373748	0.866046	-0.933551
1435.37	-36334.5	-7869.7	13.5753	0.363505	0.871851	-0.927007
1435.38	-36334.3	-7869.54	13.5822	0.35276	0.87876	-0.918589
1435.4	-36334.2	-7869.38	13.5891	0.343883	0.885737	-0.909796
1435.42	-36334.1	-7869.2	13.596	0.337376	0.892331	-0.901541
1435.43	-36333.9	-7869.01	13.602	0.330913	0.899122	-0.893878
1435.45	-36333.7	-7868.82	13.6071	0.32376	0.906134	-0.886974
1435.47	-36333.6	-7868.65	13.6121	0.317835	0.91247	-0.881266
1435.49	-36333.4	-7868.49	13.6172	0.314282	0.917661	-0.877184
1435.5	-36333.3	-7868.33	13.6224	0.313025	0.921871	-0.875126
1435.52	-36333.1	-7868.15	13.6274	0.314468	0.925225	-0.87553
1435.54	-36333	-7867.96	13.6322	0.319579	0.927758	-0.878864
1435.55	-36332.8	-7867.77	13.6373	0.328308	0.929477	-0.885104
1435.57	-36332.7	-7867.6	13.6435	0.339464	0.930363	-0.893689
1435.59	-36332.5	-7867.45	13.6505	0.351677	0.930324	-0.903954
1435.61	-36332.4	-7867.28	13.6571	0.363553	0.929226	-0.915196
1435.62	-36332.2	-7867.1	13.6636	0.375091	0.927432	-0.927227
1435.64	-36332.1	-7866.91	13.6716	0.387379	0.925655	-0.940263
1435.66	-36331.9	-7866.72	13.6804	0.401265	0.923979	-0.954423
1435.67	-36331.7	-7866.55	13.688	0.417287	0.922048	-0.969698
1435.69	-36331.6	-7866.4	13.6946	0.434785	0.920321	-0.985552
1435.71	-36331.5	-7866.23	13.7022	0.452329	0.919701	-1.00116
1435.72	-36331.3	-7866.05	13.7108	0.468816	0.919917	-1.01631
1435.74	-36331.1	-7865.86	13.7192	0.483478	0.920081	-1.03114
1435.76	-36331	-7865.67	13.7278	0.496883	0.920021	-1.04566
1435.78	-36330.8	-7865.51	13.7376	0.510284	0.919962	-1.0598
1435.79	-36330.7	-7865.35	13.7482	0.524161	0.919986	-1.07378
1435.81	-36330.5	-7865.18	13.7583	0.538624	0.920076	-1.08788
1435.83	-36330.4	-7865	13.7682	0.553875	0.920039	-1.10207
1435.84	-36330.2	-7864.81	13.7784	0.569913	0.919738	-1.11611
1435.86	-36330	-7864.63	13.7888	0.585055	0.9199	-1.12927
1435.88	-36329.9	-7864.47	13.7991	0.597235	0.921332	-1.1407
1435.89	-36329.7	-7864.31	13.8094	0.606228	0.923236	-1.14987
1435.91	-36329.6	-7864.14	13.8195	0.612474	0.924643	-1.1565
1435.93	-36329.4	-7863.95	13.8294	0.616489	0.92651	-1.16101
1435.95	-36329.2	-7863.77	13.8394	0.618812	0.929862	-1.16396
1435.96	-36329.1	-7863.59	13.85	0.62	0.933333	-1.16558
1435.98	-36328.9	-7863.43	13.8619	0.620453	0.935398	-1.16602
1436	-36328.8	-7863.27	13.874	0.619936	0.936749	-1.16553
1436.01	-36328.6	-7863.09	13.8857	0.61835	0.938334	-1.16429
1436.03	-36328.5	-7862.91	13.8974	0.616577	0.940105	-1.16215
1436.05	-36328.3	-7862.72	13.9096	0.615182	0.941851	-1.15903
1436.06	-36328.1	-7862.55	13.9213	0.612983	0.943526	-1.15532
1436.08	-36328	-7862.39	13.9318	0.609353	0.945178	-1.15144
1436.1	-36327.8	-7862.23	13.9417	0.606265	0.947014	-1.14743
1436.12	-36327.7	-7862.05	13.9517	0.604801	0.948945	-1.14346
1436.13	-36327.5	-7861.87	13.9618	0.60284	0.950107	-1.13996
1436.15	-36327.3	-7861.68	13.9721	0.599214	0.950121	-1.13714
1436.17	-36327.1	-7861.51	13.9824	0.596122	0.950033	-1.13441
1436.18	-36327	-7861.35	13.9925	0.594625	0.950277	-1.1315
1436.2	-36326.8	-7861.19	14.0033	0.592501	0.949649	-1.12895
1436.22	-36326.7	-7861.02	14.0149	0.588907	0.94783	-1.12687
1436.23	-36326.5	-7860.83	14.0268	0.58603	0.946373	-1.1245
1436.25	-36326.3	-7860.64	14.0388	0.584587	0.946231	-1.12161
1436.27	-36326.2	-7860.47	14.051	0.582272	0.947024	-1.11897
1436.29	-36326	-7860.32	14.0633	0.578539	0.948586	-1.11682
1436.3	-36325.9	-7860.16	14.0744	0.575809	0.951244	-1.1144
1436.32	-36325.7	-7859.98	14.0843	0.574466	0.954705	-1.11158
1436.34	-36325.5	-7859.79	14.0941	0.572086	0.957851	-1.10906
1436.35	-36325.3	-7859.61	14.1045	0.568344	0.959736	-1.10691
1436.37	-36325.2	-7859.45	14.1149	0.565687	0.959734	-1.10439
1436.39	-36325	-7859.29	14.1252	0.564275	0.957919	-1.10148
1436.4	-36324.9	-7859.13	14.1353	0.561723	0.955087	-1.099
1436.42	-36324.7	-7858.95	14.1453	0.558077	0.951722	-1.09692
1436.44	-36324.5	-7858.76	14.1554	0.555628	0.948003	-1.09448
1436.45	-36324.3	-7858.58	14.1657	0.554206	0.944497	-1.0916
1436.47	-36324.2	-7858.41	14.1761	0.551459	0.942073	-1.08881
1436.49	-36324	-7858.26	14.1864	0.547736	0.940531	-1.08605
1436.51	-36323.8	-7858.09	14.1965	0.54538	0.938892	-1.08275
1436.52	-36323.7	-7857.91	14.2064	0.544007	0.937166	-1.07883
1436.54	-36323.5	-7857.73	14.2166	0.541507	0.936053	-1.07451
1436.56	-36323.3	-7857.55	14.227	0.537797	0.936256	-1.06998
1436.57	-36323.1	-7857.39	14.2373	0.534107	0.938388	-1.06539
1436.59	-36323	-7857.24	14.2476	0.530761	0.942248	-1.06092
1436.61	-36322.8	-7857.07	14.2579	0.527535	0.947137	-1.05677
1436.62	-36322.6	-7856.89	14.2678	0.524173	0.952212	-1.05308
1436.64	-36322.4	-7856.7	14.2768	0.520505	0.956586	-1.04995
1436.66	-36322.3	-7856.52	14.2852	0.51715	0.959637	-1.04728
1436.68	-36322.1	-7856.36	14.2938	0.514943	0.960906	-1.04487
1436.69	-36321.9	-7856.21	14.3024	0.513495	0.960213	-1.04272
1436.71	-36321.8	-7856.04	14.3105	0.512006	0.957611	-1.04089
1436.73	-36321.6	-7855.86	14.3189	0.51023	0.953814	-1.03938
1436.74	-36321.4	-7855.68	14.3288	0.508233	0.949497	-1.03802
1436.76	-36321.2	-7855.5	14.3394	0.506721	0.943748	-1.0361
1436.78	-36321.1	-7855.34	14.3498	0.505995	0.935617	-1.03284
1436.8	-36320.9	-7855.19	14.36	0.503333	0.926667	-1.02832
1436.81	-36320.7	-7855.02	14.3703	0.496233	0.918511	-1.02255
1436.83	-36320.6	-7854.84	14.38	0.486667	0.91	-1.01416
1436.85	-36320.4	-7854.65	14.3887	0.476452	0.899899	-1.00187
1436.86	-36320.2	-7854.48	14.3972	0.462312	0.889404	-0.985898
1436.88	-36320	-7854.33	14.406	0.441467	0.880063	-0.966816
1436.9	-36319.9	-7854.17	14.4142	0.417092	0.872563	-0.945019
1436.91	-36319.7	-7854	14.421	0.392362	0.867081	-0.921009
1436.93	-36319.5	-7853.82	14.4275	0.366944	0.862876	-0.895674
1436.95	-36319.3	-7853.63	14.4345	0.340707	0.859261	-0.869646
1436.97	-36319.1	-7853.46	14.441	0.315813	0.856156	-0.842638
1436.98	-36318.9	-7853.31	14.4463	0.292687	0.853146	-0.814364
1437	-36318.8	-7853.15	14.4512	0.266678	0.848764	-0.7849
1437.02	-36318.6	-7852.99	14.4564	0.234581	0.842305	-0.752984
1437.03	-36318.4	-7852.81	14.461	0.197608	0.83491	-0.714542
1437.05	-36318.2	-7852.62	14.4646	0.154559	0.826922	-0.666719
1437.07	-36318	-7852.45	14.4674	0.0983451	0.816622	-0.609813
1437.08	-36317.9	-7852.3	14.4694	0.0270439	0.803183	-0.544742
1437.1	-36317.7	-7852.14	14.47	-0.0512213	0.787726	-0.472857
1437.12	-36317.5	-7851.98	14.4686	-0.131986	0.771161	-0.396484
1437.14	-36317.3	-7851.79	14.4653	-0.217515	0.753806	-0.31932
1437.15	-36317.1	-7851.61	14.4602	-0.30403	0.736386	-0.245268
1437.17	-36317	-7851.45	14.4541	-0.378264	0.720279	-0.178356
1437.19	-36316.8	-7851.3	14.4473	-0.433794	0.706382	-0.121856
1437.2	-36316.6	-7851.14	14.4396	-0.473797	0.694889	-0.0779515
1437.22	-36316.4	-7850.97	14.4311	-0.501972	0.685078	-0.0455815
1437.24	-36316.3	-7850.78	14.4228	-0.521922	0.675324	-0.0203258
1437.25	-36316.1	-7850.61	14.4143	-0.537017	0.664965	0.000401438
1437.27	-36315.9	-7850.45	14.4048	-0.550272	0.654426	0.0170353
1437.29	-36315.7	-7850.3	14.3943	-0.562365	0.644107	0.030217
1437.31	-36315.6	-7850.15	14.384	-0.571881	0.634287	0.0408482
1437.32	-36315.4	-7849.97	14.3741	-0.578252	0.62439	0.0493726
1437.34	-36315.2	-7849.79	14.364	-0.581689	0.613246	0.0558779
1437.36	-36315	-7849.62	14.3537	-0.583073	0.601015	0.060695
1437.37	-36314.8	-7849.46	14.3433	-0.583703	0.588843	0.0643699
1437.39	-36314.6	-7849.31	14.333	-0.583616	0.576886	0.0676268
1437.41	-36314.5	-7849.16	14.3229	-0.582148	0.564726	0.071227
1437.42	-36314.3	-7848.98	14.313	-0.580317	0.553106	0.0751246
1437.44	-36314.1	-7848.8	14.3028	-0.579877	0.543312	0.0788286
1437.46	-36313.9	-7848.63	14.2924	-0.580091	0.535137	0.0820945
1437.47	-36313.7	-7848.48	14.2821	-0.579037	0.527645	0.0848201
1437.49	-36313.6	-7848.34	14.2718	-0.577017	0.521022	0.086867
1437.51	-36313.4	-7848.18	14.2618	-0.575253	0.515791	0.0881553
1437.53	-36313.2	-7848	14.2518	-0.573649	0.510941	0.0891337
1437.54	-36313	-7847.83	14.2416	-0.57172	0.504987	0.0904247
1437.56	-36312.8	-7847.66	14.2312	-0.570115	0.497618	0.0923222
1437.58	-36312.7	-7847.51	14.2208	-0.569714	0.489134	0.0949104
1437.59	-36312.5	-7847.36	14.2106	-0.569985	0.480488	0.0978641
1437.61	-36312.3	-7847.2	14.2006	-0.570079	0.472808	0.100868
1437.63	-36312.1	-7847.03	14.1906	-0.570004	0.466939	0.104342
1437.64	-36311.9	-7846.86	14.1804	-0.56998	0.463603	0.108952
1437.66	-36311.8	-7846.69	14.17	-0.57	0.463333	0.115468
1437.68	-36311.6	-7846.54	14.1596	-0.570005	0.466149	0.124641
1437.7	-36311.4	-7846.4	14.1494	-0.57	0.470235	0.136988
1437.71	-36311.2	-7846.24	14.1394	-0.569999	0.473823	0.152862
1437.73	-36311	-7846.07	14.1294	-0.57	0.476833	0.172261
1437.75	-36310.9	-7845.89	14.1192	-0.57	0.479231	0.194898
1437.76	-36310.7	-7845.73	14.1088	-0.57	0.479958	0.219783
1437.78	-36310.5	-7845.59	14.0984	-0.57	0.478475	0.245923
1437.8	-36310.3	-7845.44	14.0882	-0.57	0.476319	0.272731
1437.82	-36310.2	-7845.28	14.0782	-0.57	0.474672	0.299851
1437.83	-36310	-7845.11	14.0682	-0.57	0.473004	0.327316
1437.85	-36309.8	-7844.93	14.0579	-0.57	0.471062	0.355217
1437.87	-36309.6	-7844.77	14.0476	-0.57	0.469834	0.383645
1437.88	-36309.4	-7844.63	14.0372	-0.570001	0.469799	0.412119
1437.9	-36309.3	-7844.49	14.027	-0.569998	0.470038	0.439028
1437.92	-36309.1	-7844.33	14.0171	-0.569994	0.469999	0.463696
1437.93	-36308.9	-7844.16	14.007	-0.570006	0.470048	0.487299
1437.95	-36308.7	-7843.99	13.9967	-0.57002	0.470198	0.5105
1437.97	-36308.5	-7843.84	13.9863	-0.569973	0.469704	0.53277
1437.99	-36308.4	-7843.69	13.976	-0.569925	0.468103	0.553699
1438	-36308.2	-7843.55	13.9659	-0.57012	0.465463	0.57324
1438.02	-36308	-7843.39	13.9559	-0.570288	0.462094	0.591719
1438.04	-36307.8	-7843.22	13.9458	-0.569518	0.458557	0.609879
1438.05	-36307.6	-7843.05	13.9355	-0.567712	0.455132	0.627922
1438.07	-36307.4	-7842.9	13.9251	-0.565823	0.451727	0.645353
1438.09	-36307.3	-7842.76	13.9148	-0.564163	0.44829	0.662128
1438.1	-36307.1	-7842.61	13.9047	-0.562311	0.444844	0.678737
1438.12	-36306.9	-7842.46	13.8947	-0.560539	0.441493	0.695594
1438.14	-36306.7	-7842.29	13.8846	-0.559744	0.438384	0.713006
1438.16	-36306.6	-7842.12	13.8743	-0.559886	0.435033	0.731017
1438.17	-36306.4	-7841.98	13.8639	-0.560071	0.43046	0.749428
1438.19	-36306.2	-7841.84	13.8536	-0.560026	0.42511	0.767983
1438.21	-36306.1	-7841.69	13.8433	-0.55998	0.420399	0.786418
1438.22	-36305.9	-7841.53	13.8333	-0.559993	0.415526	0.804914
1438.24	-36305.7	-7841.36	13.8243	-0.560005	0.408371	0.823934
1438.26	-36305.5	-7841.2	13.8158	-0.560001	0.399357	0.843705
1438.27	-36305.3	-7841.05	13.8072	-0.559999	0.390482	0.864249
1438.29	-36305.2	-7840.91	13.7986	-0.56	0.382014	0.885105
1438.31	-36305	-7840.77	13.7905	-0.56	0.373162	0.905666
1438.33	-36304.8	-7840.61	13.7821	-0.56	0.362798	0.926374
1438.34	-36304.6	-7840.44	13.7725	-0.560001	0.34991	0.948027
1438.36	-36304.4	-7840.29	13.7619	-0.560001	0.335776	0.970032
