# Supplementary material for: Extraction of driving behavior primitives considering driver expectation and vehicle dynamics
Source: PLoS One. 2025 Dec 31;20(12):e0340123. doi: 10.1371/journal.pone.0340123 (PMC12755792; doi:10.1371/journal.pone.0340123)
Supplement: S2 File — The dataset utilized in this study is organized into two main folders, categorizing driving scenarios into straight driving and turning maneuvers. These folders contain the raw, unprocessed behavioral data. For a detailed description of the variables and format within the.xlsx files, please refer to the accompanying readme.txt file. (ZIP) [file pone.0340123.s002.zip › DataSetForPimitiveExaction-2/turning/g11_w_28.xlsx]

## Sheet: Sheet1
1467.12	-35965.4	-7628.45	12.9675	-0.13	0.260879	0.568625
1467.14	-35965.2	-7628.35	12.9654	-0.129999	0.292636	0.56863
1467.16	-35965	-7628.24	12.964	-0.129999	0.324479	0.568629
1467.17	-35964.8	-7628.13	12.961	-0.130004	0.353385	0.568623
1467.19	-35964.6	-7628.03	12.9573	-0.130003	0.382431	0.568624
1467.21	-35964.4	-7627.94	12.9552	-0.129984	0.41713	0.568643
1467.22	-35964.2	-7627.85	12.9537	-0.129991	0.453904	0.568637
1467.24	-35964.1	-7627.75	12.9507	-0.130066	0.486137	0.568564
1467.26	-35963.8	-7627.65	12.9472	-0.130036	0.517347	0.568593
1467.28	-35963.6	-7627.54	12.9449	-0.129757	0.553633	0.568945
1467.29	-35963.4	-7627.43	12.9435	-0.129907	0.589598	0.56962
1467.31	-35963.3	-7627.34	12.9419	-0.131266	0.616981	0.570552
1467.33	-35963.1	-7627.26	12.9401	-0.133223	0.638746	0.571809
1467.34	-35962.9	-7627.16	12.9383	-0.134908	0.660575	0.57343
1467.36	-35962.7	-7627.06	12.9367	-0.136558	0.682121	0.575076
1467.38	-35962.5	-7626.95	12.9354	-0.138514	0.701719	0.576373
1467.39	-35962.2	-7626.85	12.9333	-0.14	0.72	0.577342
1467.41	-35962.1	-7626.76	12.9298	-0.140268	0.738281	0.578069
1467.43	-35961.9	-7626.67	12.9265	-0.139987	0.75788	0.578441
1467.45	-35961.7	-7626.58	12.925	-0.139927	0.779429	0.578427
1467.46	-35961.5	-7626.47	12.9232	-0.140004	0.801253	0.578442
1467.48	-35961.3	-7626.37	12.9197	-0.140018	0.821922	0.579038
1467.5	-35961.1	-7626.27	12.9164	-0.139998	0.842459	0.580923
1467.51	-35960.9	-7626.19	12.9148	-0.139995	0.863523	0.584687
1467.53	-35960.7	-7626.1	12.9129	-0.140001	0.883302	0.590505
1467.55	-35960.5	-7626.01	12.9093	-0.140001	0.90116	0.598481
1467.57	-35960.3	-7625.9	12.9063	-0.14	0.920301	0.608732
1467.58	-35960.1	-7625.8	12.9047	-0.14	0.943297	0.62093
1467.6	-35959.9	-7625.71	12.9027	-0.14	0.969863	0.633693
1467.62	-35959.7	-7625.62	12.8991	-0.14	0.998091	0.64579
1467.63	-35959.5	-7625.53	12.8959	-0.14	1.02366	0.65662
1467.65	-35959.3	-7625.44	12.8942	-0.14	1.04514	0.666039
1467.67	-35959.1	-7625.34	12.8929	-0.14	1.06653	0.674562
1467.68	-35958.9	-7625.24	12.8912	-0.14	1.08941	0.682848
1467.7	-35958.7	-7625.15	12.8893	-0.14	1.11021	0.691681
1467.72	-35958.5	-7625.07	12.8875	-0.14	1.12739	0.701619
1467.74	-35958.3	-7624.99	12.8861	-0.140001	1.14309	0.712851
1467.75	-35958.1	-7624.9	12.8847	-0.140001	1.15829	0.725326
1467.77	-35957.9	-7624.8	12.882	-0.139998	1.17217	0.738711
1467.79	-35957.7	-7624.7	12.8783	-0.139995	1.18426	0.752328
1467.8	-35957.5	-7624.61	12.8757	-0.14001	1.19472	0.765099
1467.82	-35957.3	-7624.53	12.8743	-0.140019	1.20338	0.776345
1467.84	-35957.1	-7624.44	12.8718	-0.139957	1.20973	0.785849
1467.85	-35956.9	-7624.35	12.8682	-0.139929	1.21448	0.793436
1467.87	-35956.7	-7624.26	12.8654	-0.14016	1.21934	0.798965
1467.89	-35956.5	-7624.17	12.8639	-0.140242	1.22461	0.802727
1467.91	-35956.3	-7624.08	12.8624	-0.139246	1.22939	0.805369
1467.92	-35956.1	-7624	12.8607	-0.137351	1.23443	0.806957
1467.94	-35955.9	-7623.92	12.8588	-0.135555	1.24175	0.807147
1467.96	-35955.7	-7623.83	12.8572	-0.133953	1.25221	0.806399
1467.97	-35955.5	-7623.74	12.8558	-0.132076	1.26583	0.805667
1467.99	-35955.3	-7623.65	12.8541	-0.130337	1.28175	0.805161
1468.01	-35955.1	-7623.56	12.851	-0.129652	1.29863	0.804607
1468.02	-35954.9	-7623.49	12.8474	-0.12989	1.31589	0.804035
1468.04	-35954.7	-7623.41	12.845	-0.130309	1.33333	0.803607
1468.06	-35954.5	-7623.32	12.8436	-0.130185	1.34978	0.80304
1468.08	-35954.3	-7623.23	12.8421	-0.128931	1.36398	0.801873
1468.09	-35954.1	-7623.13	12.8403	-0.127004	1.37747	0.799973
1468.11	-35953.9	-7623.06	12.8386	-0.125238	1.39264	0.797405
1468.13	-35953.7	-7622.99	12.8369	-0.123549	1.40826	0.794469
1468.14	-35953.5	-7622.91	12.8352	-0.121628	1.42184	0.791548
1468.16	-35953.3	-7622.82	12.8335	-0.120108	1.43233	0.788944
1468.18	-35953.1	-7622.73	12.8319	-0.119735	1.43934	0.786896
1468.19	-35952.9	-7622.64	12.8301	-0.119986	1.44319	0.785468
1468.21	-35952.7	-7622.57	12.8283	-0.120065	1.44443	0.784642
1468.23	-35952.5	-7622.5	12.8267	-0.12	1.44333	0.784314
1468.25	-35952.3	-7622.42	12.8253	-0.120001	1.44032	0.784313
1468.26	-35952.1	-7622.34	12.8233	-0.12	1.43667	0.784314
1468.28	-35951.8	-7622.25	12.8199	-0.119932	1.4334	0.783988
1468.3	-35951.6	-7622.17	12.8165	-0.120014	1.42975	0.783159
1468.31	-35951.5	-7622.1	12.8145	-0.120277	1.4249	0.781722
1468.33	-35951.3	-7622.03	12.8132	-0.119888	1.41933	0.779687
1468.35	-35951.1	-7621.95	12.8116	-0.118328	1.41388	0.777114
1468.36	-35950.8	-7621.87	12.8098	-0.116468	1.40959	0.774145
1468.38	-35950.6	-7621.78	12.8081	-0.114922	1.40724	0.770887
1468.4	-35950.4	-7621.71	12.8064	-0.112896	1.40669	0.76732
1468.41	-35950.2	-7621.64	12.8047	-0.109726	1.40782	0.763207
1468.43	-35950	-7621.57	12.8029	-0.105636	1.41092	0.757844
1468.45	-35949.8	-7621.49	12.801	-0.100069	1.41581	0.750449
1468.47	-35949.6	-7621.41	12.7998	-0.0906324	1.42126	0.740211
1468.48	-35949.4	-7621.33	12.7998	-0.0760294	1.42642	0.726226
1468.5	-35949.2	-7621.26	12.8001	-0.0576132	1.4315	0.707417
1468.52	-35949	-7621.19	12.8001	-0.0360708	1.43667	0.683747
1468.53	-35948.8	-7621.13	12.7999	-0.0104043	1.4418	0.656971
1468.55	-35948.6	-7621.05	12.7997	0.0197594	1.44673	0.627634
1468.57	-35948.4	-7620.98	12.8003	0.0536316	1.45129	0.594249
1468.59	-35948.2	-7620.9	12.8018	0.0907648	1.45506	0.556768
1468.6	-35948	-7620.83	12.8043	0.131414	1.45717	0.517889
1468.62	-35947.8	-7620.77	12.8076	0.173495	1.4573	0.479938
1468.64	-35947.6	-7620.7	12.8119	0.211479	1.45597	0.444268
1468.65	-35947.4	-7620.63	12.8169	0.243236	1.45298	0.411415
1468.67	-35947.2	-7620.55	12.8222	0.271244	1.44724	0.380981
1468.69	-35946.9	-7620.48	12.8274	0.297114	1.43863	0.35277
1468.7	-35946.7	-7620.41	12.8323	0.321002	1.42835	0.326912
1468.72	-35946.5	-7620.35	12.8373	0.34325	1.41648	0.303371
1468.74	-35946.4	-7620.29	12.8433	0.364461	1.40188	0.281916
1468.76	-35946.1	-7620.21	12.8501	0.384519	1.38493	0.262375
1468.77	-35945.9	-7620.14	12.8568	0.402628	1.36745	0.244662
1468.79	-35945.7	-7620.07	12.8635	0.417989	1.3503	0.229021
1468.81	-35945.5	-7620	12.8717	0.429856	1.33352	0.215977
1468.82	-35945.3	-7619.94	12.8805	0.437991	1.3181	0.20565
1468.84	-35945.1	-7619.88	12.8878	0.442665	1.30575	0.197821
1468.86	-35944.9	-7619.81	12.8941	0.445569	1.29627	0.192174
1468.87	-35944.7	-7619.74	12.9021	0.449109	1.28827	0.188324
1468.89	-35944.4	-7619.67	12.9109	0.45267	1.2816	0.185773
1468.91	-35944.2	-7619.61	12.9183	0.453879	1.27691	0.184
1468.93	-35944.1	-7619.54	12.925	0.453417	1.27389	0.183063
1468.94	-35943.8	-7619.48	12.933	0.453446	1.27176	0.183249
1468.96	-35943.6	-7619.42	12.9415	0.453506	1.27026	0.183963
1468.98	-35943.4	-7619.35	12.9486	0.452121	1.26947	0.184277
1468.99	-35943.2	-7619.28	12.9553	0.450227	1.26979	0.184139
1469.01	-35943	-7619.22	12.9637	0.449633	1.27152	0.183846
1469.03	-35942.8	-7619.17	12.9724	0.449961	1.27323	0.18314
1469.04	-35942.6	-7619.11	12.9793	0.450101	1.27302	0.181672
1469.06	-35942.4	-7619.04	12.9858	0.45001	1.27045	0.179926
1469.08	-35942.1	-7618.97	12.9942	0.449974	1.26549	0.178565
1469.1	-35941.9	-7618.9	13.0029	0.449999	1.25728	0.177608
1469.11	-35941.7	-7618.85	13.0099	0.450007	1.24504	0.176891
1469.13	-35941.5	-7618.79	13.0167	0.45	1.23	0.176471
1469.15	-35941.3	-7618.73	13.025	0.449998	1.21369	0.176401
1469.16	-35941.1	-7618.66	13.0333	0.45	1.19667	0.176471
1469.18	-35940.8	-7618.6	13.0402	0.45	1.17839	0.176471
1469.2	-35940.6	-7618.54	13.0471	0.45	1.15507	0.176473
1469.21	-35940.4	-7618.48	13.0555	0.45	1.12458	0.176535
1469.23	-35940.2	-7618.42	13.0644	0.45	1.09318	0.176443
1469.25	-35940	-7618.36	13.0728	0.45	1.06604	0.17601
1469.27	-35939.8	-7618.3	13.081	0.45	1.04023	0.175283
1469.28	-35939.6	-7618.24	13.0894	0.45	1.0135	0.174295
1469.3	-35939.4	-7618.18	13.0983	0.45	0.989494	0.172928
1469.32	-35939.2	-7618.12	13.1072	0.45	0.970358	0.171211
1469.33	-35939	-7618.07	13.115	0.45	0.952262	0.169585
1469.35	-35938.7	-7618.01	13.1214	0.449998	0.932407	0.16813
1469.37	-35938.5	-7617.95	13.1285	0.450001	0.911847	0.166088
1469.38	-35938.3	-7617.88	13.1374	0.450006	0.892234	0.16266
1469.4	-35938.1	-7617.82	13.1455	0.449993	0.875467	0.157179
1469.42	-35937.9	-7617.77	13.1522	0.449977	0.861784	0.149212
1469.43	-35937.7	-7617.72	13.1595	0.45003	0.848547	0.138704
1469.45	-35937.4	-7617.66	13.168	0.450088	0.83484	0.125861
1469.47	-35937.2	-7617.6	13.1759	0.449887	0.822674	0.111216
1469.49	-35937	-7617.54	13.1825	0.44969	0.81253	0.0951104
1469.5	-35936.8	-7617.49	13.1899	0.450561	0.802342	0.077572
1469.52	-35936.6	-7617.44	13.1986	0.45368	0.791749	0.0585837
1469.54	-35936.4	-7617.38	13.2074	0.46025	0.782705	0.0380835
1469.55	-35936.1	-7617.32	13.2156	0.470321	0.774794	0.0154464
1469.57	-35935.9	-7617.26	13.224	0.482711	0.764972	-0.010499
1469.59	-35935.7	-7617.2	13.2326	0.49651	0.752674	-0.0393698
1469.61	-35935.5	-7617.14	13.2413	0.511122	0.740092	-0.0690871
1469.62	-35935.3	-7617.1	13.2499	0.525032	0.72815	-0.0977846
1469.64	-35935.1	-7617.05	13.2581	0.535992	0.716481	-0.123937
1469.66	-35934.8	-7616.99	13.2663	0.543909	0.704826	-0.147058
1469.67	-35934.6	-7616.92	13.2757	0.550428	0.693052	-0.167486
1469.69	-35934.4	-7616.87	13.2862	0.557224	0.681011	-0.185707
1469.71	-35934.1	-7616.82	13.2968	0.565853	0.668607	-0.202304
1469.72	-35933.9	-7616.77	13.307	0.576553	0.656597	-0.217802
1469.74	-35933.7	-7616.71	13.317	0.588726	0.646268	-0.232679
1469.76	-35933.5	-7616.66	13.327	0.602342	0.638425	-0.247323
1469.78	-35933.3	-7616.6	13.3373	0.617572	0.633464	-0.26197
1469.79	-35933	-7616.53	13.3476	0.633168	0.630553	-0.275856
1469.81	-35932.8	-7616.48	13.3577	0.647155	0.628322	-0.287861
1469.83	-35932.6	-7616.44	13.3681	0.658367	0.626805	-0.298728
1469.84	-35932.4	-7616.39	13.3793	0.666309	0.626538	-0.310226
1469.86	-35932.2	-7616.33	13.3912	0.672316	0.626699	-0.324793
1469.88	-35931.9	-7616.27	13.4032	0.678118	0.626241	-0.345306
1469.89	-35931.7	-7616.22	13.4152	0.68292	0.626485	-0.375737
1469.91	-35931.5	-7616.16	13.4273	0.685329	0.629206	-0.419447
1469.93	-35931.3	-7616.11	13.4393	0.686583	0.633117	-0.473708
1469.95	-35931.1	-7616.06	13.451	0.688354	0.636384	-0.533995
1469.96	-35930.9	-7616	13.4626	0.689942	0.639765	-0.597518
1469.98	-35930.6	-7615.94	13.4746	0.690287	0.64445	-0.66142
1470	-35930.4	-7615.89	13.4867	0.69	0.65	-0.720044
1470.01	-35930.2	-7615.84	13.4988	0.689944	0.655519	-0.768195
1470.03	-35930	-7615.8	13.5107	0.69	0.660243	-0.805871
1470.05	-35929.8	-7615.74	13.5224	0.689943	0.663775	-0.834537
1470.06	-35929.5	-7615.69	13.534	0.690014	0.666852	-0.856243
1470.08	-35929.3	-7615.63	13.5459	0.690279	0.670206	-0.872948
1470.1	-35929	-7615.57	13.5581	0.689886	0.673752	-0.885895
1470.12	-35928.8	-7615.53	13.5704	0.688288	0.677261	-0.895898
1470.13	-35928.6	-7615.48	13.5819	0.686347	0.680561	-0.902999
1470.15	-35928.4	-7615.43	13.5921	0.684723	0.683725	-0.90739
1470.17	-35928.2	-7615.38	13.6017	0.682997	0.687377	-0.909947
1470.18	-35927.9	-7615.32	13.6117	0.681048	0.69211	-0.911379
1470.2	-35927.7	-7615.27	13.6227	0.679838	0.698256	-0.911759
1470.22	-35927.5	-7615.22	13.6347	0.679808	0.706234	-0.911257
1470.23	-35927.3	-7615.18	13.6468	0.680031	0.716712	-0.910432
1470.25	-35927	-7615.12	13.6585	0.679976	0.729767	-0.909489
1470.27	-35926.8	-7615.06	13.6701	0.68007	0.744408	-0.907955
1470.29	-35926.6	-7615.01	13.6821	0.680275	0.759806	-0.905704
1470.3	-35926.3	-7614.96	13.6943	0.679602	0.775595	-0.903322
1470.32	-35926.1	-7614.92	13.7064	0.677823	0.791228	-0.901103
1470.34	-35925.9	-7614.87	13.7181	0.675943	0.805876	-0.898821
1470.35	-35925.7	-7614.82	13.7297	0.674347	0.820368	-0.89655
1470.37	-35925.4	-7614.77	13.7417	0.672531	0.837592	-0.894793
1470.39	-35925.2	-7614.72	13.7539	0.670656	0.858313	-0.893688
1470.4	-35925	-7614.67	13.765	0.669751	0.880486	-0.892887
1470.42	-35924.8	-7614.62	13.7751	0.669877	0.902832	-0.892299
1470.44	-35924.5	-7614.57	13.7859	0.670032	0.92509	-0.892121
1470.45	-35924.3	-7614.52	13.7977	0.669966	0.946815	-0.892187
1470.47	-35924.1	-7614.47	13.8097	0.670141	0.967422	-0.892
1470.49	-35923.8	-7614.42	13.8217	0.670235	0.987807	-0.891399
1470.51	-35923.6	-7614.37	13.8339	0.669248	1.01012	-0.890533
1470.52	-35923.4	-7614.33	13.846	0.667347	1.03451	-0.889388
1470.54	-35923.2	-7614.29	13.8568	0.665571	1.05966	-0.887842
1470.56	-35922.9	-7614.25	13.8666	0.663972	1.08641	-0.886154
1470.57	-35922.7	-7614.2	13.8763	0.662013	1.11672	-0.884801
1470.59	-35922.4	-7614.14	13.8867	0.660274	1.14806	-0.88375
1470.61	-35922.2	-7614.1	13.8983	0.659909	1.1755	-0.882649
1470.62	-35922	-7614.06	13.9105	0.660092	1.20055	-0.881512
1470.64	-35921.8	-7614.02	13.9223	0.65908	1.22785	-0.880515
1470.66	-35921.5	-7613.97	13.9339	0.657128	1.25669	-0.87941
1470.68	-35921.3	-7613.92	13.946	0.655342	1.28418	-0.877825
1470.69	-35921	-7613.88	13.958	0.653666	1.31159	-0.876088
1470.71	-35920.8	-7613.84	13.9686	0.651646	1.34166	-0.874775
1470.73	-35920.6	-7613.79	13.9788	0.65009	1.37303	-0.873758
1470.74	-35920.4	-7613.75	13.9899	0.649961	1.40291	-0.872683
1470.76	-35920.1	-7613.71	14.0019	0.650063	1.43029	-0.871583
1470.78	-35919.9	-7613.66	14.0139	0.648817	1.45508	-0.870565
1470.8	-35919.6	-7613.62	14.0259	0.646783	1.47862	-0.869366
1470.81	-35919.4	-7613.59	14.0383	0.645019	1.50205	-0.867724
1470.83	-35919.2	-7613.55	14.05	0.643333	1.52333	-0.866013
1470.85	-35919	-7613.51	14.0603	0.641418	1.5406	-0.864697
1470.86	-35918.7	-7613.46	14.07	0.64	1.55667	-0.863834
1470.88	-35918.5	-7613.42	14.0802	0.639742	1.57425	-0.863307
1470.9	-35918.2	-7613.38	14.0906	0.640014	1.59089	-0.862698
1470.91	-35918	-7613.35	14.1007	0.640085	1.60394	-0.862202
1470.93	-35917.8	-7613.32	14.1113	0.639985	1.61451	-0.864316
1470.95	-35917.5	-7613.28	14.1228	0.639902	1.62374	-0.871983
1470.97	-35917.3	-7613.23	14.1347	0.640033	1.63065	-0.888037
1470.98	-35917	-7613.19	14.1467	0.640294	1.63463	-0.915419
1471	-35916.8	-7613.15	14.1588	0.63982	1.63706	-0.957417
1471.02	-35916.6	-7613.12	14.1712	0.63817	1.63904	-1.01471
1471.03	-35916.4	-7613.09	14.1825	0.636245	1.64015	-1.08163
1471.05	-35916.1	-7613.06	14.1925	0.634629	1.64021	-1.15299
1471.07	-35915.9	-7613.02	14.2024	0.632883	1.63996	-1.22655
1471.08	-35915.6	-7612.98	14.2127	0.630951	1.63994	-1.29989
1471.1	-35915.4	-7612.95	14.223	0.629804	1.64003	-1.3696
1471.12	-35915.1	-7612.92	14.2331	0.629805	1.64006	-1.43346
1471.14	-35914.9	-7612.89	14.2439	0.630059	1.63994	-1.49155
1471.15	-35914.7	-7612.86	14.2556	0.630047	1.63983	-1.54507
1471.17	-35914.4	-7612.83	14.2675	0.629991	1.64024	-1.59648
1471.19	-35914.2	-7612.79	14.2795	0.630007	1.64172	-1.64643
1471.2	-35913.9	-7612.76	14.2918	0.629973	1.64486	-1.69281
1471.22	-35913.7	-7612.73	14.304	0.629931	1.64992	-1.73373
1471.24	-35913.5	-7612.71	14.315	0.630138	1.65676	-1.7679
1471.25	-35913.2	-7612.68	14.3248	0.630277	1.6651	-1.79518
1471.27	-35913	-7612.64	14.3347	0.629432	1.67459	-1.81661
1471.29	-35912.7	-7612.61	14.3451	0.627594	1.68492	-1.83286
1471.31	-35912.5	-7612.59	14.3555	0.625724	1.69588	-1.84419
1471.32	-35912.3	-7612.56	14.3658	0.624064	1.70787	-1.85165
1471.34	-35912	-7612.53	14.3761	0.622192	1.7218	-1.85701
1471.36	-35911.8	-7612.5	14.3864	0.620425	1.73754	-1.86079
1471.37	-35911.5	-7612.47	14.3965	0.619513	1.75409	-1.8625
1471.39	-35911.2	-7612.45	14.4064	0.617947	1.77081	-1.86161
1471.41	-35911	-7612.43	14.4166	0.612843	1.78723	-1.85759
1471.42	-35910.8	-7612.41	14.427	0.603465	1.80253	-1.85027
1471.44	-35910.6	-7612.38	14.4371	0.59056	1.81576	-1.83974
1471.46	-35910.3	-7612.36	14.447	0.574969	1.82699	-1.82665
1471.47	-35910	-7612.33	14.4572	0.557656	1.83678	-1.81192
1471.49	-35909.8	-7612.3	14.4676	0.540449	1.84502	-1.7966
1471.51	-35909.5	-7612.29	14.4779	0.525393	1.85125	-1.78165
1471.53	-35909.3	-7612.27	14.4882	0.512231	1.85593	-1.76722
1471.54	-35909.1	-7612.25	14.4984	0.499561	1.85985	-1.75297
1471.56	-35908.8	-7612.22	14.5083	0.485944	1.86291	-1.73807
1471.58	-35908.6	-7612.2	14.5175	0.470128	1.86484	-1.72163
1471.59	-35908.3	-7612.18	14.5258	0.452215	1.86644	-1.70371
1471.61	-35908.1	-7612.17	14.533	0.433035	1.86861	-1.68492
1471.63	-35907.9	-7612.15	14.5396	0.41437	1.86999	-1.66661
1471.64	-35907.6	-7612.13	14.5462	0.397997	1.86899	-1.65014
1471.66	-35907.4	-7612.11	14.5529	0.384082	1.86679	-1.63585
1471.68	-35907.1	-7612.09	14.5597	0.372422	1.86498	-1.62382
1471.7	-35906.8	-7612.08	14.5667	0.363333	1.86333	-1.61438
1471.71	-35906.6	-7612.06	14.5738	0.357088	1.86139	-1.60775
1471.73	-35906.4	-7612.05	14.5803	0.353153	1.85995	-1.60327
1471.75	-35906.1	-7612.03	14.5856	0.35089	1.85973	-1.60016
1471.76	-35905.9	-7612.02	14.5903	0.349979	1.86001	-1.59792
1471.78	-35905.6	-7612	14.5951	0.349996	1.86004	-1.59616
1471.8	-35905.3	-7611.99	14.6007	0.349957	1.86	-1.59459
1471.82	-35905.1	-7611.98	14.6075	0.349498	1.86008	-1.59256
1471.83	-35904.9	-7611.97	14.6145	0.350325	1.85994	-1.58833
1471.85	-35904.6	-7611.96	14.6212	0.352096	1.85896	-1.57954
1471.87	-35904.4	-7611.95	14.6279	0.348729	1.85593	-1.56275
1471.88	-35904.1	-7611.94	14.6349	0.334245	1.85069	-1.53452
1471.9	-35903.9	-7611.93	14.6414	0.304928	1.84563	-1.49174
1471.92	-35903.6	-7611.92	14.6467	0.258824	1.84132	-1.43397
1471.93	-35903.4	-7611.91	14.6513	0.196917	1.83394	-1.36597
1471.95	-35903.1	-7611.9	14.655	0.12355	1.82218	-1.29259
1471.97	-35902.9	-7611.9	14.6571	0.0482185	1.8099	-1.21769
1471.99	-35902.6	-7611.89	14.6572	-0.0209189	1.79757	-1.14576
1472	-35902.4	-7611.88	14.6563	-0.0789376	1.77905	-1.08248
1472.02	-35902.1	-7611.87	14.6547	-0.123342	1.75295	-1.03119
1472.04	-35901.9	-7611.87	14.6521	-0.154803	1.72572	-0.991605
1472.05	-35901.7	-7611.86	14.6487	-0.176347	1.69963	-0.961915
1472.07	-35901.4	-7611.86	14.6454	-0.193574	1.67104	-0.938766
1472.09	-35901.1	-7611.85	14.6421	-0.209277	1.63963	-0.920042
1472.1	-35900.9	-7611.85	14.6377	-0.222536	1.60966	-0.905287
1472.12	-35900.6	-7611.84	14.6323	-0.232818	1.58245	-0.893664
1472.14	-35900.4	-7611.84	14.6278	-0.240279	1.55595	-0.883785
1472.16	-35900.1	-7611.84	14.6246	-0.245243	1.53005	-0.87387
1472.17	-35899.9	-7611.84	14.6214	-0.24817	1.50653	-0.861786
1472.19	-35899.6	-7611.83	14.618	-0.24965	1.48521	-0.845257
1472.21	-35899.4	-7611.83	14.6149	-0.250336	1.46443	-0.821939
1472.22	-35899.2	-7611.83	14.6115	-0.250279	1.44379	-0.790149
1472.24	-35898.9	-7611.83	14.6067	-0.249105	1.42396	-0.748877
1472.26	-35898.6	-7611.83	14.6014	-0.24722	1.40527	-0.699001
1472.27	-35898.4	-7611.83	14.5973	-0.245477	1.38779	-0.642504
1472.29	-35898.1	-7611.83	14.5942	-0.243861	1.37135	-0.579689
1472.31	-35897.9	-7611.83	14.591	-0.241942	1.3558	-0.510079
1472.33	-35897.7	-7611.83	14.5875	-0.240248	1.34254	-0.435267
1472.34	-35897.4	-7611.83	14.5842	-0.239709	1.3335	-0.358256
1472.36	-35897.2	-7611.83	14.5807	-0.239952	1.32758	-0.283723
1472.38	-35896.9	-7611.83	14.5762	-0.240081	1.32243	-0.216583
1472.39	-35896.7	-7611.84	14.571	-0.240013	1.3175	-0.157732
1472.41	-35896.5	-7611.84	14.5655	-0.239979	1.31285	-0.106612
1472.43	-35896.2	-7611.84	14.5605	-0.239998	1.30743	-0.0642438
1472.44	-35895.9	-7611.84	14.5567	-0.240005	1.29996	-0.0318229
1472.46	-35895.7	-7611.85	14.5535	-0.24	1.2906	-0.00774766
1472.48	-35895.4	-7611.86	14.5502	-0.239999	1.28017	0.0104155
1472.5	-35895.2	-7611.86	14.5469	-0.24	1.2705	0.0243368
1472.51	-35894.9	-7611.86	14.5438	-0.24	1.26312	0.0352705
1472.53	-35894.7	-7611.87	14.54	-0.24	1.25667	0.043573
1472.55	-35894.4	-7611.88	14.5348	-0.24	1.2496	0.0494513
1472.56	-35894.2	-7611.88	14.5297	-0.24	1.24299	0.0535862
1472.58	-35894	-7611.88	14.5262	-0.24	1.23787	0.0566566
1472.6	-35893.8	-7611.89	14.5231	-0.24	1.23303	0.0589395
1472.61	-35893.5	-7611.9	14.5197	-0.24	1.2275	0.0606785
1472.63	-35893.2	-7611.91	14.5163	-0.24	1.22291	0.0622888
1472.65	-35893	-7611.92	14.5131	-0.24	1.22064	0.0640285
1472.66	-35892.7	-7611.93	14.5092	-0.24	1.21994	0.0656107
1472.68	-35892.4	-7611.94	14.5041	-0.24	1.2199	0.066795
1472.7	-35892.2	-7611.94	14.4992	-0.24	1.22001	0.0676785
1472.72	-35892	-7611.95	14.4957	-0.24	1.22003	0.0683358
1472.73	-35891.7	-7611.96	14.4926	-0.24	1.21999	0.0686718
1472.75	-35891.5	-7611.97	14.4891	-0.239999	1.21999	0.0686849
1472.77	-35891.2	-7611.98	14.4857	-0.240001	1.22	0.0686121
1472.78	-35891	-7611.99	14.4826	-0.240004	1.22	0.068608
1472.8	-35890.7	-7612	14.4787	-0.239996	1.22	0.0686356
1472.82	-35890.5	-7612.01	14.4736	-0.239987	1.22	0.0686463
1472.84	-35890.3	-7612.03	14.468	-0.240017	1.22001	0.0686063
1472.85	-35890	-7612.04	14.4627	-0.240047	1.22001	0.0685713
1472.87	-35889.7	-7612.05	14.4584	-0.239924	1.21998	0.0687168
1472.89	-35889.5	-7612.06	14.4552	-0.239819	1.21994	0.0688408
1472.9	-35889.3	-7612.08	14.452	-0.240284	1.22009	0.0683043
1472.92	-35889	-7612.09	14.4485	-0.240634	1.2202	0.0683019
1472.94	-35888.8	-7612.1	14.4451	-0.238831	1.21957	0.0723477
1472.95	-35888.5	-7612.11	14.4418	-0.239203	1.21784	0.0833375
1472.97	-35888.3	-7612.13	14.4377	-0.25277	1.21509	0.103382
1472.99	-35888	-7612.15	14.4327	-0.285012	1.21167	0.135446
1473.01	-35887.8	-7612.17	14.4267	-0.335901	1.20816	0.183106
1473.02	-35887.6	-7612.18	14.4198	-0.404102	1.20475	0.24559
1473.04	-35887.3	-7612.19	14.4119	-0.486902	1.20126	0.318031
1473.06	-35887.1	-7612.21	14.4032	-0.576048	1.19781	0.394687
1473.07	-35886.8	-7612.23	14.3941	-0.659529	1.1947	0.469546
1473.09	-35886.6	-7612.25	14.384	-0.732977	1.19141	0.540268
1473.11	-35886.3	-7612.26	14.3718	-0.797465	1.18695	0.607004
1473.12	-35886.1	-7612.27	14.3576	-0.856367	1.18159	0.669715
1473.14	-35885.9	-7612.29	14.3429	-0.914092	1.17632	0.728242
1473.16	-35885.6	-7612.31	14.3273	-0.970536	1.17122	0.782864
1473.18	-35885.3	-7612.34	14.3098	-1.02325	1.16595	0.8341
1473.19	-35885.1	-7612.36	14.2911	-1.07222	1.16101	0.882311
1473.21	-35884.9	-7612.37	14.2724	-1.11837	1.1572	0.927585
1473.23	-35884.7	-7612.39	14.2535	-1.16001	1.15395	0.968386
1473.24	-35884.4	-7612.41	14.2332	-1.19444	1.15025	1.00262
1473.26	-35884.2	-7612.43	14.2124	-1.22077	1.14695	1.02991
1473.28	-35883.9	-7612.45	14.1923	-1.23923	1.14521	1.05069
1473.29	-35883.6	-7612.47	14.1724	-1.25206	1.14362	1.06603
1473.31	-35883.4	-7612.49	14.1519	-1.2619	1.1404	1.07722
1473.33	-35883.2	-7612.51	14.1312	-1.26961	1.13684	1.08562
1473.35	-35883	-7612.53	14.1107	-1.27547	1.13475	1.09244
1473.36	-35882.7	-7612.55	14.09	-1.28	1.13333	1.09804
1473.38	-35882.5	-7612.57	14.0685	-1.2837	1.13149	1.10262
1473.4	-35882.3	-7612.59	14.0467	-1.28667	1.13	1.10675
1473.41	-35882	-7612.61	14.0248	-1.28885	1.12973	1.11087
1473.43	-35881.8	-7612.64	14.0019	-1.29004	1.13001	1.11457
1473.45	-35881.5	-7612.67	13.9777	-1.29019	1.13007	1.1175
1473.46	-35881.3	-7612.69	13.954	-1.28998	1.12999	1.12014
1473.48	-35881	-7612.72	13.9322	-1.28997	1.12996	1.12293
1473.5	-35880.8	-7612.74	13.9108	-1.29	1.13001	1.12556
1473.52	-35880.6	-7612.76	13.8883	-1.28994	1.13006	1.1278
1473.53	-35880.4	-7612.78	13.8662	-1.29004	1.12996	1.13005
1473.55	-35880.1	-7612.81	13.8453	-1.29027	1.12978	1.13244
1473.57	-35879.9	-7612.84	13.8254	-1.28977	1.13019	1.13435
1473.58	-35879.7	-7612.86	13.8057	-1.28815	1.13164	1.13547
1473.6	-35879.5	-7612.89	13.785	-1.28624	1.13394	1.13641
1473.62	-35879.2	-7612.91	13.7627	-1.28457	1.13706	1.13756
1473.63	-35879	-7612.94	13.74	-1.28276	1.14145	1.13864
1473.65	-35878.7	-7612.97	13.7176	-1.28084	1.14681	1.13964
1473.67	-35878.5	-7613	13.6957	-1.27978	1.15145	1.14115
1473.68	-35878.2	-7613.02	13.6742	-1.27983	1.15473	1.14334
1473.7	-35878	-7613.05	13.6521	-1.28003	1.1578	1.1457
1473.72	-35877.8	-7613.07	13.6295	-1.27997	1.16126	1.14793
1473.74	-35877.6	-7613.1	13.608	-1.28011	1.16475	1.15016
1473.75	-35877.3	-7613.13	13.5876	-1.28027	1.16815	1.15242
1473.77	-35877.1	-7613.16	13.5666	-1.27942	1.17171	1.15463
1473.79	-35876.9	-7613.19	13.5447	-1.2776	1.17517	1.1572
1473.8	-35876.7	-7613.21	13.5236	-1.276	1.17769	1.1611
1473.82	-35876.5	-7613.24	13.5033	-1.27449	1.17929	1.16674
1473.84	-35876.2	-7613.28	13.4816	-1.27144	1.1809	1.17391
1473.86	-35876	-7613.32	13.459	-1.26614	1.18269	1.18242
1473.87	-35875.7	-7613.35	13.4378	-1.25868	1.18412	1.19209
1473.89	-35875.6	-7613.37	13.4181	-1.24853	1.18568	1.20255
1473.91	-35875.3	-7613.4	13.3981	-1.23482	1.18857	1.21337
1473.92	-35875.1	-7613.43	13.3774	-1.2189	1.19223	1.22517
1473.94	-35874.8	-7613.46	13.3565	-1.20372	1.19481	1.23934
1473.96	-35874.6	-7613.5	13.336	-1.19031	1.19628	1.25609
1473.97	-35874.4	-7613.53	13.3158	-1.17848	1.19773	1.27496
1473.99	-35874.2	-7613.56	13.2959	-1.16889	1.19946	1.2961
1474.01	-35874	-7613.59	13.2757	-1.16249	1.20129	1.31989
1474.03	-35873.7	-7613.63	13.2549	-1.15782	1.20298	1.34494
1474.04	-35873.5	-7613.67	13.2339	-1.15245	1.2044	1.36899
1474.06	-35873.3	-7613.7	13.2135	-1.14734	1.20622	1.39078
1474.08	-35873	-7613.74	13.1946	-1.14469	1.2093	1.40975
1474.09	-35872.8	-7613.77	13.1766	-1.14355	1.21279	1.42642
1474.11	-35872.6	-7613.81	13.1579	-1.14197	1.21532	1.44169
1474.13	-35872.4	-7613.84	13.1389	-1.14017	1.21659	1.45591
1474.14	-35872.2	-7613.87	13.1201	-1.13891	1.21683	1.46889
1474.16	-35871.9	-7613.91	13.1011	-1.13686	1.21667	1.47886
1474.18	-35871.7	-7613.94	13.0812	-1.13145	1.21673	1.48365
1474.2	-35871.6	-7613.98	13.0612	-1.11784	1.21668	1.48182
1474.21	-35871.3	-7614.01	13.0419	-1.09159	1.21627	1.47213
1474.23	-35871.1	-7614.05	13.0233	-1.05333	1.21667	1.45316
1474.25	-35870.9	-7614.09	13.0054	-1.0053	1.21871	1.42405
1474.26	-35870.6	-7614.13	12.9891	-0.949915	1.22	1.38649
1474.28	-35870.4	-7614.17	12.9752	-0.888549	1.21855	1.34219
1474.3	-35870.2	-7614.21	12.9626	-0.818959	1.21659	1.29089
1474.31	-35870	-7614.25	12.9504	-0.740015	1.2163	1.23247
1474.33	-35869.8	-7614.28	12.9387	-0.656878	1.2167	1.16878
1474.35	-35869.6	-7614.33	12.928	-0.574935	1.2167	1.10276
1474.37	-35869.3	-7614.37	12.9184	-0.496492	1.21669	1.03933
1474.38	-35869.1	-7614.4	12.9099	-0.42434	1.2169	0.982456
1474.4	-35869	-7614.44	12.902	-0.363712	1.21651	0.933011
1474.42	-35868.7	-7614.48	12.8946	-0.317559	1.21499	0.89185
1474.43	-35868.5	-7614.52	12.8889	-0.282542	1.21279	0.860809
1474.45	-35868.3	-7614.57	12.8854	-0.255327	1.21071	0.840695
1474.47	-35868	-7614.61	12.8824	-0.234441	1.21	0.829944
1474.48	-35867.9	-7614.64	12.8791	-0.218673	1.21045	0.826692
1474.5	-35867.7	-7614.68	12.8756	-0.206876	1.20936	0.829059
1474.52	-35867.4	-7614.73	12.8722	-0.197983	1.20579	0.835695
1474.54	-35867.2	-7614.78	12.8689	-0.191064	1.20224	0.846146
1474.55	-35867	-7614.82	12.8656	-0.18574	1.19935	0.85962
1474.57	-35866.8	-7614.86	12.862	-0.182406	1.19465	0.874699
1474.59	-35866.6	-7614.91	12.8583	-0.180755	1.18756	0.890389
1474.6	-35866.4	-7614.95	12.8559	-0.17938	1.18067	0.906379
1474.62	-35866.1	-7615	12.8544	-0.177622	1.17423	0.921807
1474.64	-35865.9	-7615.04	12.8518	-0.175863	1.16539	0.935101
1474.65	-35865.7	-7615.09	12.8481	-0.174185	1.15459	0.946142
1474.67	-35865.5	-7615.14	12.8456	-0.1723	1.14581	0.956395
1474.69	-35865.2	-7615.19	12.8443	-0.170533	1.13956	0.966723
1474.7	-35865	-7615.23	12.8417	-0.169747	1.13304	0.977385
1474.72	-35864.8	-7615.27	12.8379	-0.169887	1.12594	0.989124
1474.74	-35864.6	-7615.32	12.8355	-0.17007	1.1202	1.00304
1474.76	-35864.4	-7615.36	12.8341	-0.170026	1.11531	1.01851
1474.77	-35864.2	-7615.41	12.8313	-0.16998	1.10905	1.0336
1474.79	-35864	-7615.45	12.8277	-0.169993	1.1021	1.04759
1474.81	-35863.8	-7615.5	12.8255	-0.170005	1.09703	1.06056
1474.82	-35863.6	-7615.55	12.824	-0.170001	1.09403	1.07213
1474.84	-35863.3	-7615.61	12.821	-0.169999	1.09178	1.08165
1474.86	-35863.1	-7615.66	12.8174	-0.17	1.0902	1.08899
1474.88	-35862.9	-7615.7	12.8152	-0.17	1.08982	1.09433
1474.89	-35862.7	-7615.74	12.8138	-0.17	1.09	1.0983
1474.91	-35862.5	-7615.79	12.8111	-0.17	1.08976	1.10163
1474.93	-35862.3	-7615.85	12.8073	-0.17	1.08983	1.10423
1474.94	-35862.1	-7615.91	12.8037	-0.17	1.09145	1.10573
1474.96	-35861.8	-7615.95	12.8004	-0.17	1.09323	1.10664
1474.98	-35861.7	-7616	12.7972	-0.17	1.09331	1.1077
1474.99	-35861.5	-7616.04	12.7938	-0.17	1.09323	1.10881
1475.01	-35861.3	-7616.1	12.79	-0.170001	1.09502	1.10976
1475.03	-35861	-7616.16	12.7868	-0.17	1.09665	1.11101
1475.05	-35860.8	-7616.22	12.7851	-0.169995	1.09554	1.11307
1475.06	-35860.6	-7616.27	12.7833	-0.17	1.09333	1.11547
1475.08	-35860.4	-7616.31	12.78	-0.170019	1.09204	1.11763
1475.1	-35860.2	-7616.36	12.7767	-0.17	1.09	1.11983
1475.11	-35860	-7616.41	12.775	-0.16993	1.08544	1.12228
1475.13	-35859.8	-7616.47	12.7732	-0.170014	1.07966	1.12427
1475.15	-35859.5	-7616.53	12.7696	-0.170267	1.07429	1.12515
1475.16	-35859.3	-7616.59	12.7664	-0.169892	1.06945	1.12526
1475.18	-35859.1	-7616.64	12.7649	-0.16837	1.06475	1.12497
1475.2	-35858.9	-7616.69	12.763	-0.166452	1.05929	1.12403
1475.22	-35858.7	-7616.74	12.7594	-0.164769	1.05256	1.12235
1475.23	-35858.5	-7616.8	12.7562	-0.162992	1.04542	1.12065
1475.25	-35858.3	-7616.86	12.7547	-0.161042	1.03856	1.11945
1475.27	-35858.1	-7616.91	12.7527	-0.159837	1.0317	1.11853
1475.28	-35857.9	-7616.96	12.7491	-0.159794	1.02482	1.11782
1475.3	-35857.7	-7617.01	12.7461	-0.160026	1.01865	1.11769
1475.32	-35857.5	-7617.07	12.7447	-0.159976	1.01347	1.11826
1475.33	-35857.2	-7617.14	12.7425	-0.160071	1.00851	1.11889
1475.35	-35857	-7617.2	12.7388	-0.160279	1.00332	1.11936
1475.37	-35856.8	-7617.26	12.7359	-0.159596	0.998239	1.1202
1475.39	-35856.6	-7617.31	12.7345	-0.157836	0.993315	1.12143
1475.4	-35856.4	-7617.36	12.7323	-0.156147	0.988103	1.12214
1475.42	-35856.2	-7617.42	12.7286	-0.154679	0.982761	1.12208
1475.44	-35856	-7617.49	12.7258	-0.152006	0.97837	1.12204
1475.45	-35855.7	-7617.55	12.7244	-0.148283	0.975052	1.12216
1475.47	-35855.6	-7617.6	12.7219	-0.145732	0.971673	1.12162
1475.49	-35855.4	-7617.65	12.7183	-0.14439	0.96817	1.12042
1475.5	-35855.2	-7617.71	12.7157	-0.141877	0.965682	1.11945
1475.52	-35854.9	-7617.77	12.7143	-0.138131	0.964139	1.11896
1475.54	-35854.7	-7617.84	12.7117	-0.135593	0.962192	1.11841
1475.56	-35854.5	-7617.91	12.708	-0.134179	0.960279	1.1178
1475.57	-35854.3	-7617.96	12.7053	-0.131516	0.960409	1.11759
1475.59	-35854.1	-7618.01	12.7039	-0.127878	0.962416	1.11767
1475.61	-35853.9	-7618.07	12.7024	-0.125544	0.964439	1.11746
1475.62	-35853.7	-7618.13	12.7006	-0.124107	0.966055	1.11683
1475.64	-35853.5	-7618.21	12.6989	-0.121227	0.967927	1.11601
1475.66	-35853.3	-7618.27	12.6972	-0.117524	0.969672	1.11484
1475.67	-35853.1	-7618.33	12.6955	-0.115362	0.970302	1.113
1475.69	-35852.9	-7618.38	12.6938	-0.113973	0.970081	1.1107
1475.71	-35852.7	-7618.44	12.6921	-0.111056	0.969935	1.10846
1475.72	-35852.5	-7618.5	12.6904	-0.10737	0.969993	1.10623
1475.74	-35852.2	-7618.57	12.6887	-0.105121	0.969966	1.10368
1475.76	-35852	-7618.64	12.687	-0.103664	0.969972	1.10077
1475.78	-35851.8	-7618.7	12.6854	-0.101169	0.970216	1.09741
1475.79	-35851.7	-7618.76	12.6837	-0.0974225	0.97012	1.0926
1475.81	-35851.5	-7618.82	12.6817	-0.0925759	0.968929	1.0851
1475.83	-35851.2	-7618.89	12.6801	-0.0846112	0.966923	1.07445
1475.84	-35851	-7618.96	12.6797	-0.0712965	0.964826	1.06058
1475.86	-35850.8	-7619.03	12.68	-0.0543738	0.963382	1.04358
1475.88	-35850.6	-7619.09	12.6801	-0.036133	0.963098	1.02364
1475.89	-35850.4	-7619.15	12.68	-0.0147538	0.963325	1.00137
1475.91	-35850.2	-7619.21	12.68	0.0117152	0.963296	0.977267
1475.93	-35850	-7619.28	12.68	0.04	0.963333	0.95098
1475.95	-35849.8	-7619.35	12.6798	0.0668226	0.963716	0.922291
1475.96	-35849.6	-7619.42	12.68	0.0951188	0.963255	0.892593
1475.98	-35849.4	-7619.48	12.6813	0.127733	0.961267	0.863033
1476	-35849.2	-7619.53	12.6835	0.161992	0.959996	0.83258
1476.01	-35849	-7619.6	12.6865	0.195014	0.961286	0.800688
1476.03	-35848.8	-7619.68	12.6905	0.227087	0.963583	0.769974
1476.05	-35848.5	-7619.75	12.6956	0.257974	0.965332	0.74287
1476.07	-35848.3	-7619.82	12.7009	0.284081	0.966986	0.719423
1476.08	-35848.1	-7619.88	12.706	0.303449	0.968866	0.699326
1476.1	-35848	-7619.94	12.7108	0.319416	0.970137	0.682429
1476.12	-35847.8	-7620.02	12.7157	0.334939	0.970275	0.668146
1476.13	-35847.5	-7620.1	12.7215	0.350239	0.96991	0.654803
1476.15	-35847.3	-7620.17	12.7284	0.365481	0.969737	0.641284
1476.17	-35847.1	-7620.24	12.7352	0.381513	0.970247	0.627919
1476.18	-35846.9	-7620.3	12.7416	0.398382	0.971724	0.614594
1476.2	-35846.7	-7620.36	12.7491	0.414626	0.974136	0.600133
1476.22	-35846.5	-7620.44	12.7579	0.429866	0.977425	0.583991
1476.24	-35846.3	-7620.52	12.766	0.445823	0.981549	0.566891
1476.25	-35846.1	-7620.59	12.7726	0.463096	0.986561	0.549473
1476.27	-35845.9	-7620.66	12.7798	0.48035	0.992637	0.532075
1476.29	-35845.7	-7620.72	12.7883	0.496977	0.999425	0.515075
1476.3	-35845.5	-7620.79	12.7968	0.513458	1.00592	0.498937
1476.32	-35845.3	-7620.87	12.8052	0.529244	1.01247	0.484179
1476.34	-35845.1	-7620.95	12.8146	0.542461	1.02108	0.471372
1476.35	-35844.8	-7621.03	12.8251	0.552626	1.03168	0.460731
1476.37	-35844.6	-7621.09	12.8354	0.560818	1.04195	0.452064
1476.39	-35844.5	-7621.16	12.8453	0.567469	1.05171	0.444616
1476.41	-35844.3	-7621.23	12.8554	0.572431	1.06277	0.437148
1476.42	-35844.1	-7621.31	12.8657	0.577286	1.07504	0.428727
1476.44	-35843.8	-7621.4	12.8761	0.585053	1.08666	0.418739
1476.46	-35843.6	-7621.48	12.8864	0.595866	1.09678	0.406737
1476.47	-35843.4	-7621.54	12.8965	0.607726	1.10548	0.392422
1476.49	-35843.2	-7621.61	12.9064	0.62114	1.11365	0.375725
1476.51	-35843	-7621.68	12.9166	0.638116	1.12252	0.356741
1476.52	-35842.8	-7621.76	12.927	0.65759	1.13118	0.33559
1476.54	-35842.6	-7621.85	12.9372	0.676682	1.1375	0.312507
1476.56	-35842.4	-7621.93	12.9475	0.695442	1.1422	0.288726
1476.58	-35842.2	-7622	12.9584	0.715353	1.14736	0.265848
1476.59	-35842	-7622.07	12.9703	0.735469	1.15238	0.243753
1476.61	-35841.8	-7622.15	12.9836	0.753869	1.15574	0.221679
1476.63	-35841.6	-7622.23	12.9975	0.770511	1.15914	0.200633
1476.64	-35841.3	-7622.32	13.0114	0.785987	1.1653	0.182147
1476.66	-35841.1	-7622.41	13.0251	0.798782	1.17256	0.165351
1476.68	-35841	-7622.48	13.0385	0.807399	1.17813	0.148607
1476.69	-35840.8	-7622.55	13.0518	0.815494	1.18276	0.131633
1476.71	-35840.6	-7622.63	13.0651	0.827561	1.18804	0.114435
1476.73	-35840.3	-7622.72	13.0791	0.842438	1.19308	0.0959317
1476.75	-35840.1	-7622.82	13.0945	0.857571	1.19665	0.0751378
1476.76	-35839.9	-7622.9	13.11	0.873333	1.2	0.0533769
1476.78	-35839.7	-7622.97	13.1248	0.890338	1.20462	0.0320111
1476.8	-35839.5	-7623.04	13.14	0.906667	1.21	0.00980392
1476.81	-35839.3	-7623.13	13.1568	0.920197	1.21527	-0.0150903
1476.83	-35839.1	-7623.23	13.1744	0.930519	1.22029	-0.0443556
1476.85	-35838.9	-7623.32	13.1916	0.937977	1.22522	-0.079552
1476.86	-35838.6	-7623.4	13.2087	0.944026	1.2307	-0.121962
1476.88	-35838.5	-7623.47	13.2255	0.949626	1.23714	-0.173158
1476.9	-35838.3	-7623.55	13.2419	0.953684	1.24417	-0.235704
1476.91	-35838.1	-7623.64	13.2575	0.955569	1.25124	-0.311061
1476.93	-35837.8	-7623.74	13.2727	0.956968	1.25775	-0.3971
1476.95	-35837.6	-7623.83	13.288	0.958944	1.26324	-0.490558
1476.97	-35837.4	-7623.92	13.3038	0.960117	1.26758	-0.586985
1476.98	-35837.2	-7624	13.3204	0.959932	1.27095	-0.682586
1477	-35837	-7624.08	13.3373	0.960216	1.2741	-0.775246
1477.02	-35836.8	-7624.17	13.3544	0.961947	1.27751	-0.862349
1477.03	-35836.6	-7624.27	13.3719	0.963807	1.28103	-0.939862
1477.05	-35836.4	-7624.37	13.3893	0.965285	1.28448	-1.00466
1477.07	-35836.2	-7624.46	13.4054	0.967716	1.28784	-1.05553
1477.09	-35836	-7624.54	13.4202	0.971272	1.29116	-1.09356
1477.1	-35835.8	-7624.62	13.4357	0.974172	1.29454	-1.12293
1477.12	-35835.6	-7624.71	13.4529	0.975792	1.29798	-1.14652
1477.14	-35835.3	-7624.81	13.4705	0.977414	1.3014	-1.16494
1477.15	-35835.1	-7624.92	13.4877	0.979302	1.3048	-1.17903
1477.17	-35834.9	-7625.01	13.5045	0.980281	1.30838	-1.19009
1477.19	-35834.7	-7625.09	13.5211	0.980167	1.31183	-1.19886
1477.2	-35834.5	-7625.17	13.538	0.97993	1.31438	-1.20544
1477.22	-35834.3	-7625.28	13.5552	0.979966	1.316	-1.20991
1477.24	-35834.1	-7625.39	13.5725	0.980008	1.31747	-1.21244
1477.26	-35833.8	-7625.48	13.5897	0.979991	1.3192	-1.21342
1477.27	-35833.6	-7625.57	13.6065	0.980045	1.32119	-1.21343
1477.29	-35833.5	-7625.65	13.6231	0.980069	1.32291	-1.21282
1477.31	-35833.3	-7625.75	13.64	0.979811	1.32354	-1.21174
1477.32	-35833	-7625.85	13.6572	0.979764	1.32337	-1.21057
1477.34	-35832.8	-7625.96	13.6745	0.980901	1.32345	-1.20987
1477.36	-35832.6	-7626.07	13.6917	0.982818	1.3235	-1.21001
1477.37	-35832.4	-7626.16	13.7085	0.984328	1.32243	-1.21115
1477.39	-35832.2	-7626.24	13.7251	0.985949	1.32054	-1.21295
1477.41	-35832	-7626.34	13.742	0.988985	1.31888	-1.21478
1477.43	-35831.8	-7626.45	13.7593	0.992615	1.31718	-1.21641
1477.44	-35831.5	-7626.56	13.7766	0.995027	1.31454	-1.21787
1477.46	-35831.3	-7626.66	13.7937	0.996432	1.31077	-1.21886
1477.48	-35831.1	-7626.75	13.8104	0.997918	1.30608	-1.21908
1477.49	-35830.9	-7626.84	13.827	0.999676	1.30092	-1.21896
1477.51	-35830.7	-7626.94	13.8439	1.00151	1.29576	-1.21914
1477.53	-35830.5	-7627.06	13.8613	1.00316	1.29061	-1.21991
1477.54	-35830.3	-7627.17	13.8789	1.00455	1.28537	-1.22133
1477.56	-35830	-7627.28	13.8957	1.00651	1.28029	-1.22319
1477.58	-35829.8	-7627.38	13.9108	1.00981	1.27556	-1.22527
1477.6	-35829.7	-7627.47	13.9257	1.01317	1.27035	-1.22753
1477.61	-35829.5	-7627.54	13.9425	1.0152	1.26382	-1.22994
1477.63	-35829.3	-7627.63	13.96	1.01667	1.25667	-1.23203
1477.65	-35829.1	-7627.77	13.9767	1.01857	1.24976	-1.23336
1477.66	-35828.8	-7627.92	13.9944	1.02005	1.24293	-1.23425
1477.68	-35828.6	-7628.02	14.0145	1.02028	1.236	-1.23499
1477.7	-35828.4	-7628.11	14.0344	1.01999	1.22966	-1.23529
1477.71	-35828.2	-7628.21	14.052	1.01995	1.22437	-1.23489
1477.73	-35827.9	-7628.33	14.0686	1.02	1.2194	-1.23411
1477.75	-35827.7	-7628.45	14.0858	1.01994	1.21413	-1.23316
1477.77	-35827.5	-7628.56	14.103	1.02004	1.20918	-1.23172
1477.78	-35827.3	-7628.65	14.1197	1.02029	1.2053	-1.2296
1477.8	-35827.1	-7628.75	14.1362	1.01982	1.20309	-1.22727
1477.82	-35826.9	-7628.86	14.153	1.01818	1.20276	-1.22505
1477.83	-35826.6	-7628.99	14.1711	1.01623	1.20359	-1.22275
1477.85	-35826.4	-7629.11	14.1903	1.01456	1.20508	-1.22037
1477.87	-35826.2	-7629.22	14.2084	1.01277	1.20749	-1.21848
1477.88	-35826	-7629.32	14.2248	1.0109	1.2108	-1.21734
1477.9	-35825.8	-7629.42	14.242	1.00982	1.21437	-1.21656
1477.92	-35825.6	-7629.54	14.261	1.00981	1.21781	-1.21594
1477.93	-35825.4	-7629.66	14.2797	1.01006	1.2212	-1.21562
1477.95	-35825.1	-7629.78	14.2969	1.01005	1.22463	-1.21563
1477.97	-35824.9	-7629.89	14.3135	1.00997	1.22809	-1.21571
1477.99	-35824.7	-7630	14.3301	1.00997	1.23146	-1.21572
1478	-35824.5	-7630.11	14.347	1.01004	1.23458	-1.21565
1478.02	-35824.3	-7630.23	14.3642	1.01008	1.23783	-1.21561
1478.04	-35824.1	-7630.36	14.3815	1.00986	1.24232	-1.21585
1478.05	-35823.8	-7630.48	14.3987	1.00974	1.2477	-1.21644
1478.07	-35823.6	-7630.59	14.4155	1.01066	1.25214	-1.21719
1478.09	-35823.5	-7630.69	14.4321	1.01249	1.25531	-1.21824
1478.11	-35823.2	-7630.8	14.449	1.01411	1.25827	-1.21998
1478.12	-35823	-7630.93	14.4663	1.0157	1.26171	-1.22231
1478.14	-35822.8	-7631.07	14.4833	1.01854	1.26592	-1.2247
1478.16	-35822.5	-7631.19	14.5004	1.02219	1.27117	-1.22692
1478.17	-35822.3	-7631.3	14.5185	1.02493	1.27779	-1.22897
1478.19	-35822.2	-7631.4	14.537	1.02637	1.28637	-1.23056
1478.21	-35821.9	-7631.52	14.5547	1.02701	1.2975	-1.2313
1478.22	-35821.7	-7631.65	14.5717	1.02689	1.30986	-1.23113
1478.24	-35821.5	-7631.79	14.5888	1.02574	1.321	-1.23027
1478.26	-35821.2	-7631.91	14.606	1.02383	1.33099	-1.22905
1478.28	-35821.1	-7632.02	14.6226	1.02176	1.34112	-1.22784
1478.29	-35820.9	-7632.13	14.6392	1.02021	1.35111	-1.22679
1478.31	-35820.7	-7632.26	14.6573	1.01977	1.36009	-1.22599
1478.33	-35820.4	-7632.4	14.6766	1.01997	1.36849	-1.22553
1478.34	-35820.2	-7632.53	14.696	1.02	1.37723	-1.22548
1478.36	-35820	-7632.66	14.7146	1.01998	1.38574	-1.22551
1478.38	-35819.8	-7632.77	14.7316	1.02025	1.39304	-1.22516
1478.39	-35819.6	-7632.89	14.748	1.0201	1.39931	-1.22449
1478.41	-35819.4	-7633.01	14.765	1.0187	1.40497	-1.22363
1478.43	-35819.1	-7633.15	14.7823	1.01677	1.40976	-1.22232
1478.45	-35818.9	-7633.29	14.7993	1.01523	1.41339	-1.2203
1478.46	-35818.7	-7633.42	14.8167	1.01333	1.41667	-1.21786
1478.48	-35818.5	-7633.54	14.835	1.01023	1.42031	-1.21534
1478.5	-35818.3	-7633.65	14.8533	1.00667	1.42333	-1.21242
1478.51	-35818	-7633.78	14.8706	1.00343	1.42496	-1.20876
1478.53	-35817.8	-7633.92	14.8877	0.999751	1.42682	-1.20453
1478.55	-35817.6	-7634.06	14.9052	0.994874	1.43027	-1.20005
1478.56	-35817.4	-7634.19	14.9218	0.989342	1.43366	-1.19556
1478.58	-35817.2	-7634.31	14.9367	0.983966	1.43554	-1.19121
1478.6	-35817	-7634.43	14.9519	0.979557	1.43683	-1.18684
1478.62	-35816.8	-7634.57	14.9688	0.976289	1.43846	-1.18233
1478.63	-35816.5	-7634.72	14.9864	0.972559	1.44034	-1.17788
1478.65	-35816.3	-7634.87	15.0037	0.967412	1.44216	-1.17352
1478.67	-35816.1	-7635	15.0207	0.962177	1.44364	-1.16875
1478.68	-35815.9	-7635.11	15.0375	0.957475	1.44498	-1.16334
1478.7	-35815.7	-7635.23	15.0537	0.951837	1.4474	-1.15773
1478.72	-35815.4	-7635.37	15.0692	0.944772	1.45108	-1.15218
1478.73	-35815.2	-7635.52	15.0846	0.938273	1.45398	-1.14641
1478.75	-35815	-7635.67	15.1002	0.933218	1.45545	-1.14026
1478.77	-35814.8	-7635.81	15.1152	0.928062	1.45768	-1.1339
1478.79	-35814.6	-7635.93	15.1299	0.921633	1.46127	-1.12676
1478.8	-35814.4	-7636.06	15.1459	0.913644	1.46413	-1.1171
1478.82	-35814.1	-7636.2	15.1633	0.902602	1.46565	-1.1029
1478.84	-35813.9	-7636.35	15.18	0.88516	1.46768	-1.08188
1478.85	-35813.7	-7636.51	15.1952	0.858507	1.47112	-1.05224
1478.87	-35813.5	-7636.64	15.2107	0.820694	1.47544	-1.01286
1478.89	-35813.3	-7636.76	15.2261	0.769713	1.48039	-0.962257
1478.9	-35813.1	-7636.9	15.2389	0.703526	1.48617	-0.898623
1478.92	-35812.8	-7637.05	15.2489	0.622469	1.493	-0.822043
1478.94	-35812.6	-7637.2	15.2584	0.529511	1.50107	-0.734758
1478.95	-35812.4	-7637.35	15.2672	0.428984	1.50827	-0.640721
1478.97	-35812.2	-7637.49	15.2729	0.326227	1.51064	-0.545246
1478.99	-35812	-7637.62	15.2758	0.224524	1.50826	-0.451597
1479.01	-35811.8	-7637.75	15.2779	0.125718	1.50427	-0.361488
1479.02	-35811.5	-7637.9	15.2796	0.0351452	1.4991	-0.278381
1479.04	-35811.3	-7638.06	15.2804	-0.0395121	1.49122	-0.206957
1479.06	-35811.1	-7638.22	15.2802	-0.0963648	1.48227	-0.149341
1479.07	-35810.9	-7638.35	15.2792	-0.137616	1.47574	-0.105632
1479.09	-35810.7	-7638.48	15.2774	-0.166582	1.47129	-0.0732947
1479.11	-35810.5	-7638.62	15.2745	-0.18717	1.46655	-0.0484544
1479.12	-35810.2	-7638.78	15.2709	-0.203168	1.46124	-0.0289783
1479.14	-35810	-7638.94	15.2673	-0.217879	1.45613	-0.0137674
1479.16	-35809.8	-7639.1	15.2639	-0.231244	1.45097	-0.00183569
1479.18	-35809.6	-7639.23	15.2605	-0.241722	1.44505	0.00768566
1479.19	-35809.4	-7639.36	15.2572	-0.249024	1.43803	0.0152047
1479.21	-35809.2	-7639.5	15.2541	-0.253507	1.42984	0.0209028
1479.23	-35808.9	-7639.66	15.2505	-0.256366	1.42104	0.0247332
1479.24	-35808.7	-7639.83	15.2457	-0.258794	1.41234	0.0266569
1479.26	-35808.5	-7639.98	15.2403	-0.259999	1.40383	0.0272256
1479.28	-35808.3	-7640.11	15.2353	-0.258946	1.39543	0.0270723
1479.3	-35808.1	-7640.24	15.2303	-0.256789	1.38715	0.0262192
1479.31	-35807.9	-7640.39	15.2249	-0.254989	1.37892	0.0246318
1479.33	-35807.7	-7640.56	15.22	-0.253333	1.37	0.0228758
1479.35	-35807.4	-7640.73	15.2163	-0.251404	1.35983	0.021548
1479.36	-35807.2	-7640.88	15.2131	-0.249946	1.3494	0.020654
1479.38	-35807	-7641.01	15.2098	-0.249648	1.33956	0.0200493
1479.4	-35806.9	-7641.14	15.2065	-0.250028	1.32937	0.0195813
1479.41	-35806.6	-7641.29	15.2033	-0.250353	1.31785	0.0190941
1479.43	-35806.4	-7641.46	15.1995	-0.249879	1.30512	0.0184251
1479.45	-35806.2	-7641.63	15.1945	-0.248269	1.29152	0.0174372
1479.47	-35806	-7641.78	15.189	-0.24635	1.27752	0.0160689
1479.48	-35805.8	-7641.91	15.1838	-0.244727	1.2631	0.0144003
1479.5	-35805.6	-7642.05	15.1793	-0.242997	1.24697	0.0128175
1479.52	-35805.4	-7642.21	15.1758	-0.241052	1.22844	0.0116055
1479.53	-35805.2	-7642.38	15.1725	-0.239834	1.20862	0.0107032
1479.55	-35804.9	-7642.54	15.169	-0.239787	1.18826	0.0100607
1479.57	-35804.7	-7642.69	15.1658	-0.240054	1.16692	0.0097524
1479.58	-35804.5	-7642.82	15.1627	-0.240059	1.14403	0.00974882
1479.6	-35804.4	-7642.96	15.1586	-0.239984	1.11909	0.00981742
1479.62	-35804.1	-7643.13	15.1533	-0.23998	1.09193	0.00981736
1479.64	-35803.9	-7643.3	15.1485	-0.240012	1.0629	0.00979984
1479.65	-35803.7	-7643.47	15.1451	-0.240024	1.03221	0.00980064
1479.67	-35803.5	-7643.62	15.142	-0.239966	0.999731	0.00980514
1479.69	-35803.3	-7643.75	15.1386	-0.239921	0.965055	0.00980478
1479.7	-35803.1	-7643.89	15.1354	-0.240122	0.92748	0.00980365
1479.72	-35802.9	-7644.06	15.1321	-0.240273	0.887729	0.00980381
1479.74	-35802.7	-7644.23	15.1279	-0.239429	0.848256	0.00980381
1479.75	-35802.5	-7644.4	15.1226	-0.237584	0.809089	0.0098036
1479.77	-35802.3	-7644.54	15.1171	-0.235749	0.767717	0.00980475
1479.79	-35802.1	-7644.67	15.1121	-0.234154	0.725453	0.00980533
1479.81	-35801.9	-7644.82	15.108	-0.232298	0.686935	0.00980075
1479.82	-35801.7	-7644.99	15.1047	-0.230484	0.650035	0.00979911
1479.84	-35801.4	-7645.16	15.1013	-0.229718	0.606777	0.00981706
1479.86	-35801.2	-7645.33	15.0978	-0.229897	0.557501	0.0098203
