# Supplementary material for: Extraction of driving behavior primitives considering driver expectation and vehicle dynamics
Source: PLoS One. 2025 Dec 31;20(12):e0340123. doi: 10.1371/journal.pone.0340123 (PMC12755792; doi:10.1371/journal.pone.0340123)
Supplement: S2 File — The dataset utilized in this study is organized into two main folders, categorizing driving scenarios into straight driving and turning maneuvers. These folders contain the raw, unprocessed behavioral data. For a detailed description of the variables and format within the.xlsx files, please refer to the accompanying readme.txt file. (ZIP) [file pone.0340123.s002.zip › DataSetForPimitiveExaction-2/turning/g11_w_29.xlsx]

## Sheet: Sheet1
1494.02	-35637.4	-7769.8	13.3953	0.139117	0.299179	0.660053
1494.03	-35637.3	-7769.94	13.3975	0.140115	0.328991	0.670508
1494.05	-35637.1	-7770.06	13.4011	0.139898	0.360519	0.677964
1494.07	-35636.9	-7770.18	13.404	0.14029	0.392898	0.683348
1494.09	-35636.7	-7770.32	13.4054	0.142072	0.425527	0.687142
1494.1	-35636.5	-7770.48	13.4077	0.143893	0.458187	0.688716
1494.12	-35636.3	-7770.63	13.4114	0.145388	0.490802	0.688162
1494.14	-35636.2	-7770.76	13.4142	0.147908	0.523466	0.686771
1494.15	-35636	-7770.88	13.4156	0.151476	0.55661	0.685203
1494.17	-35635.8	-7771.01	13.4178	0.154299	0.591025	0.683207
1494.19	-35635.6	-7771.16	13.4213	0.155889	0.62581	0.680888
1494.2	-35635.4	-7771.31	13.425	0.157498	0.657961	0.678847
1494.22	-35635.3	-7771.45	13.4283	0.159317	0.686272	0.677251
1494.24	-35635.1	-7771.58	13.4315	0.160299	0.711593	0.67576
1494.26	-35634.9	-7771.71	13.4349	0.160211	0.734018	0.674098
1494.27	-35634.8	-7771.84	13.4387	0.159768	0.752825	0.672089
1494.29	-35634.6	-7772	13.4422	0.159725	0.769542	0.669801
1494.31	-35634.4	-7772.15	13.4445	0.160774	0.78759	0.66751
1494.32	-35634.2	-7772.3	13.446	0.162658	0.806825	0.665281
1494.34	-35634	-7772.43	13.4485	0.164436	0.824462	0.663019
1494.36	-35633.8	-7772.55	13.452	0.166042	0.840776	0.660836
1494.37	-35633.7	-7772.69	13.4556	0.167936	0.858067	0.658958
1494.39	-35633.5	-7772.84	13.459	0.169673	0.877301	0.65733
1494.41	-35633.3	-7773	13.4623	0.170307	0.898471	0.655717
1494.43	-35633.1	-7773.15	13.4658	0.170078	0.921171	0.654013
1494.44	-35632.9	-7773.28	13.4695	0.169857	0.94491	0.652219
1494.46	-35632.8	-7773.4	13.4728	0.169937	0.970318	0.650626
1494.48	-35632.6	-7773.54	13.4747	0.17025	0.998145	0.649621
1494.49	-35632.4	-7773.7	13.4763	0.170136	1.02555	0.649248
1494.51	-35632.2	-7773.86	13.4792	0.168834	1.04885	0.649404
1494.53	-35632	-7774	13.4829	0.166887	1.07063	0.650186
1494.54	-35631.9	-7774.13	13.4864	0.165195	1.09509	0.651674
1494.56	-35631.7	-7774.26	13.4896	0.163551	1.12047	0.653406
1494.58	-35631.5	-7774.41	13.493	0.161568	1.14359	0.654802
1494.6	-35631.3	-7774.57	13.4965	0.160049	1.16538	0.655733
1494.61	-35631.1	-7774.73	13.4999	0.159844	1.18732	0.656163
1494.63	-35630.9	-7774.88	13.5033	0.16	1.20667	0.655773
1494.65	-35630.8	-7775	13.5067	0.159596	1.22089	0.654221
1494.66	-35630.6	-7775.13	13.51	0.16	1.23333	0.651416
1494.68	-35630.5	-7775.28	13.5134	0.162646	1.24784	0.647387
1494.7	-35630.3	-7775.45	13.5169	0.166946	1.26434	0.642386
1494.71	-35630.1	-7775.61	13.5203	0.171965	1.28172	0.636785
1494.73	-35629.9	-7775.76	13.5237	0.177301	1.29858	0.631167
1494.75	-35629.7	-7775.88	13.5271	0.182574	1.31395	0.626028
1494.77	-35629.6	-7776.02	13.5304	0.187146	1.32833	0.621506
1494.78	-35629.4	-7776.17	13.5338	0.190696	1.34225	0.617332
1494.8	-35629.2	-7776.34	13.5373	0.193918	1.35566	0.612271
1494.82	-35629	-7776.5	13.5408	0.198095	1.36895	0.605177
1494.83	-35628.8	-7776.64	13.5441	0.205484	1.38369	0.595507
1494.85	-35628.7	-7776.77	13.5472	0.217625	1.40119	0.582563
1494.87	-35628.5	-7776.91	13.551	0.234311	1.4218	0.565158
1494.88	-35628.3	-7777.07	13.5561	0.254597	1.44454	0.542918
1494.9	-35628.2	-7777.24	13.5616	0.276471	1.46596	0.517236
1494.92	-35628	-7777.4	13.5668	0.297708	1.48469	0.489398
1494.93	-35627.8	-7777.55	13.5717	0.315983	1.50347	0.460139
1494.95	-35627.7	-7777.68	13.5764	0.330928	1.52258	0.429818
1494.97	-35627.5	-7777.82	13.5822	0.345059	1.53824	0.398335
1494.99	-35627.3	-7777.99	13.5892	0.360274	1.54988	0.365814
1495	-35627.1	-7778.16	13.5961	0.377215	1.56196	0.332778
1495.02	-35626.9	-7778.32	13.6029	0.396042	1.57477	0.300042
1495.04	-35626.8	-7778.47	13.6103	0.416397	1.58301	0.268731
1495.05	-35626.6	-7778.6	13.6187	0.436781	1.58586	0.239305
1495.07	-35626.5	-7778.75	13.6274	0.454544	1.58759	0.2115
1495.09	-35626.3	-7778.92	13.636	0.468274	1.58957	0.185131
1495.11	-35626.1	-7779.09	13.6446	0.478	1.5898	0.160172
1495.12	-35625.9	-7779.26	13.6532	0.484546	1.58785	0.137181
1495.14	-35625.7	-7779.4	13.6616	0.489335	1.58481	0.117179
1495.16	-35625.6	-7779.54	13.6699	0.4926	1.58142	0.100092
1495.17	-35625.4	-7779.69	13.6783	0.493706	1.57801	0.0850117
1495.19	-35625.2	-7779.86	13.6869	0.493416	1.57459	0.071729
1495.21	-35625	-7780.03	13.6956	0.493459	1.57096	0.0605321
1495.22	-35624.9	-7780.2	13.7042	0.493544	1.56753	0.0507394
1495.24	-35624.7	-7780.35	13.7125	0.492219	1.56502	0.0410425
1495.26	-35624.6	-7780.49	13.7209	0.490338	1.56358	0.0305583
1495.28	-35624.4	-7780.64	13.7294	0.489851	1.56302	0.0187633
1495.29	-35624.2	-7780.82	13.738	0.490081	1.5632	0.00620676
1495.31	-35624	-7780.99	13.7464	0.489082	1.56406	-0.00605707
1495.33	-35623.9	-7781.15	13.7547	0.48712	1.56599	-0.0179232
1495.34	-35623.7	-7781.3	13.7632	0.485597	1.56937	-0.0297245
1495.36	-35623.6	-7781.45	13.7718	0.486202	1.57287	-0.0415041
1495.38	-35623.4	-7781.62	13.7804	0.490548	1.57477	-0.0532842
1495.39	-35623.2	-7781.8	13.789	0.498794	1.57638	-0.0659355
1495.41	-35623	-7781.98	13.7977	0.510539	1.57965	-0.0805052
1495.43	-35622.8	-7782.14	13.8062	0.525671	1.58317	-0.0970149
1495.45	-35622.7	-7782.29	13.8143	0.544103	1.58469	-0.115289
1495.46	-35622.5	-7782.43	13.8228	0.565343	1.58349	-0.135947
1495.48	-35622.4	-7782.6	13.8324	0.588725	1.57948	-0.159666
1495.5	-35622.2	-7782.78	13.8433	0.613333	1.57333	-0.186275
1495.51	-35622	-7782.97	13.8552	0.638055	1.56568	-0.215121
1495.53	-35621.8	-7783.14	13.8674	0.661295	1.55603	-0.244643
1495.55	-35621.7	-7783.28	13.8791	0.681475	1.54382	-0.273406
1495.56	-35621.6	-7783.43	13.8907	0.697474	1.52906	-0.30117
1495.58	-35621.4	-7783.6	13.9026	0.708917	1.51167	-0.327591
1495.6	-35621.2	-7783.79	13.9148	0.717622	1.49063	-0.35115
1495.62	-35621	-7783.98	13.9269	0.725118	1.46559	-0.370555
1495.63	-35620.8	-7784.15	13.9387	0.730841	1.43851	-0.385857
1495.65	-35620.7	-7784.3	13.9504	0.734467	1.41143	-0.397341
1495.67	-35620.6	-7784.45	13.9621	0.737122	1.38558	-0.405302
1495.68	-35620.4	-7784.63	13.9742	0.739362	1.3614	-0.4103
1495.7	-35620.2	-7784.81	13.9861	0.739894	1.33774	-0.413519
1495.72	-35620	-7785	13.9979	0.738238	1.31288	-0.416173
1495.73	-35619.9	-7785.17	14.0105	0.736096	1.28449	-0.419355
1495.75	-35619.7	-7785.31	14.024	0.734483	1.25255	-0.424173
1495.77	-35619.6	-7785.47	14.037	0.732782	1.22101	-0.431788
1495.79	-35619.4	-7785.66	14.0491	0.730874	1.19187	-0.44263
1495.8	-35619.2	-7785.84	14.0609	0.729761	1.16308	-0.455864
1495.82	-35619.1	-7785.99	14.0729	0.729779	1.13479	-0.470485
1495.84	-35618.9	-7786.15	14.0849	0.730132	1.11095	-0.485437
1495.85	-35618.7	-7786.33	14.0965	0.730202	1.09153	-0.500151
1495.87	-35618.6	-7786.52	14.1081	0.729743	1.0712	-0.514685
1495.89	-35618.4	-7786.7	14.12	0.729453	1.04844	-0.529229
1495.9	-35618.2	-7786.89	14.1329	0.731168	1.02692	-0.544109
1495.92	-35618	-7787.07	14.1464	0.736034	1.00855	-0.560205
1495.94	-35617.9	-7787.24	14.1591	0.744375	0.993004	-0.578949
1495.95	-35617.7	-7787.39	14.1709	0.756384	0.979421	-0.600891
1495.97	-35617.6	-7787.56	14.1836	0.772072	0.966546	-0.625574
1495.99	-35617.4	-7787.75	14.1975	0.789665	0.954449	-0.652163
1496.01	-35617.2	-7787.95	14.2116	0.805865	0.944357	-0.679484
1496.02	-35617	-7788.14	14.2253	0.819257	0.936076	-0.705881
1496.04	-35616.9	-7788.3	14.2386	0.829947	0.928387	-0.729434
1496.06	-35616.8	-7788.45	14.2519	0.837888	0.92177	-0.749605
1496.07	-35616.6	-7788.62	14.2655	0.842967	0.917774	-0.76676
1496.09	-35616.4	-7788.82	14.2793	0.845973	0.916588	-0.780823
1496.11	-35616.2	-7789.02	14.2929	0.848198	0.917453	-0.791478
1496.12	-35616.1	-7789.21	14.3067	0.849779	0.919465	-0.799176
1496.14	-35615.9	-7789.37	14.3211	0.850279	0.921848	-0.80476
1496.16	-35615.8	-7789.52	14.3363	0.850068	0.925458	-0.808668
1496.18	-35615.6	-7789.7	14.3521	0.849872	0.931622	-0.811137
1496.19	-35615.4	-7789.9	14.3674	0.849954	0.938836	-0.812487
1496.21	-35615.3	-7790.1	14.3813	0.850262	0.944836	-0.813032
1496.23	-35615.1	-7790.28	14.3943	0.850136	0.951728	-0.812775
1496.24	-35614.9	-7790.44	14.4078	0.848842	0.962657	-0.811614
1496.26	-35614.8	-7790.61	14.4217	0.846891	0.975285	-0.809645
1496.28	-35614.6	-7790.8	14.4355	0.845141	0.985892	-0.807055
1496.3	-35614.4	-7791	14.4492	0.843442	0.996014	-0.804101
1496.31	-35614.3	-7791.17	14.463	0.841499	1.00847	-0.801093
1496.33	-35614.1	-7791.33	14.4767	0.84	1.02333	-0.798475
1496.35	-35614	-7791.51	14.4901	0.839644	1.03977	-0.796587
1496.36	-35613.8	-7791.71	14.5033	0.84	1.05667	-0.795207
1496.38	-35613.6	-7791.91	14.5166	0.840348	1.07333	-0.794028
1496.4	-35613.5	-7792.1	14.5309	0.839942	1.09111	-0.792969
1496.41	-35613.3	-7792.26	14.5465	0.838383	1.11065	-0.791946
1496.43	-35613.2	-7792.43	14.5617	0.836454	1.12855	-0.790677
1496.45	-35613	-7792.62	14.5752	0.83482	1.14238	-0.78903
1496.47	-35612.8	-7792.82	14.5882	0.833111	1.15484	-0.787408
1496.48	-35612.7	-7793.02	14.6019	0.831159	1.16779	-0.786169
1496.5	-35612.5	-7793.22	14.6157	0.829867	1.17813	-0.785262
1496.52	-35612.3	-7793.42	14.6293	0.829766	1.18384	-0.784612
1496.53	-35612.1	-7793.61	14.6434	0.83005	1.18752	-0.784261
1496.55	-35612	-7793.77	14.6585	0.830083	1.1911	-0.784213
1496.57	-35611.8	-7793.94	14.6734	0.829971	1.19385	-0.784358
1496.58	-35611.7	-7794.14	14.6872	0.829907	1.19548	-0.784475
1496.6	-35611.5	-7794.35	14.7006	0.830087	1.1973	-0.784146
1496.62	-35611.3	-7794.55	14.7138	0.830304	1.19945	-0.783151
1496.64	-35611.2	-7794.73	14.7273	0.829676	1.19978	-0.781653
1496.65	-35611	-7794.9	14.7411	0.827944	1.19784	-0.779608
1496.67	-35610.9	-7795.09	14.7548	0.826031	1.19638	-0.776569
1496.69	-35610.7	-7795.3	14.7685	0.824372	1.19653	-0.772948
1496.7	-35610.5	-7795.5	14.7824	0.822524	1.19655	-0.770469
1496.72	-35610.4	-7795.67	14.7962	0.820654	1.19625	-0.770291
1496.74	-35610.2	-7795.85	14.8095	0.819745	1.19765	-0.772764
1496.75	-35610.1	-7796.04	14.8225	0.81986	1.20113	-0.778928
1496.77	-35609.9	-7796.25	14.8371	0.820034	1.20531	-0.790608
1496.79	-35609.7	-7796.45	14.8529	0.819973	1.21024	-0.809061
1496.81	-35609.5	-7796.66	14.8675	0.820128	1.21766	-0.834894
1496.82	-35609.4	-7796.86	14.8805	0.820237	1.22786	-0.868809
1496.84	-35609.2	-7797.05	14.8938	0.819384	1.23985	-0.91159
1496.86	-35609.1	-7797.22	14.9076	0.817533	1.25361	-0.963246
1496.87	-35608.9	-7797.42	14.9215	0.815378	1.27002	-1.02287
1496.89	-35608.8	-7797.62	14.9352	0.811948	1.28927	-1.08661
1496.91	-35608.6	-7797.84	14.9488	0.805074	1.31094	-1.14856
1496.92	-35608.4	-7798.04	14.9621	0.794457	1.33459	-1.20621
1496.94	-35608.3	-7798.23	14.9749	0.781038	1.35978	-1.25933
1496.96	-35608.1	-7798.4	14.9868	0.765154	1.38571	-1.30728
1496.97	-35608	-7798.61	14.9973	0.746861	1.41163	-1.34931
1496.99	-35607.8	-7798.82	15.0075	0.727705	1.43946	-1.38692
1497.01	-35607.6	-7799.01	15.0189	0.71002	1.47209	-1.4228
1497.03	-35607.5	-7799.19	15.0312	0.695474	1.50724	-1.45871
1497.04	-35607.4	-7799.38	15.043	0.684858	1.5408	-1.49572
1497.06	-35607.2	-7799.59	15.0546	0.675258	1.57394	-1.53359
1497.08	-35607	-7799.81	15.0668	0.662867	1.60917	-1.57145
1497.09	-35606.8	-7800.02	15.0787	0.648387	1.64305	-1.60805
1497.11	-35606.7	-7800.24	15.0891	0.633904	1.67106	-1.64226
1497.13	-35606.5	-7800.45	15.0988	0.618605	1.69682	-1.67486
1497.14	-35606.4	-7800.63	15.109	0.601274	1.7255	-1.70703
1497.16	-35606.2	-7800.81	15.1194	0.584248	1.75501	-1.73888
1497.18	-35606.1	-7801.01	15.1297	0.5705	1.78127	-1.77002
1497.2	-35605.9	-7801.24	15.14	0.56	1.80333	-1.79956
1497.21	-35605.7	-7801.47	15.1506	0.551539	1.82153	-1.82636
1497.23	-35605.6	-7801.68	15.1605	0.542761	1.83759	-1.84865
1497.25	-35605.4	-7801.86	15.1691	0.531779	1.85303	-1.86495
1497.26	-35605.3	-7802.04	15.1772	0.51924	1.86748	-1.87516
1497.28	-35605.1	-7802.26	15.1857	0.505964	1.88083	-1.87974
1497.3	-35605	-7802.49	15.1943	0.49156	1.89515	-1.88004
1497.32	-35604.8	-7802.7	15.2027	0.476116	1.91117	-1.87746
1497.33	-35604.7	-7802.9	15.211	0.461787	1.92462	-1.87306
1497.35	-35604.5	-7803.09	15.2194	0.450432	1.93309	-1.86788
1497.37	-35604.4	-7803.29	15.2283	0.442058	1.94185	-1.86306
1497.38	-35604.2	-7803.5	15.2372	0.436293	1.95423	-1.85938
1497.4	-35604.1	-7803.73	15.245	0.432635	1.96565	-1.85677
1497.42	-35603.9	-7803.96	15.2514	0.430627	1.97365	-1.85499
1497.43	-35603.7	-7804.17	15.2585	0.42994	1.98235	-1.85378
1497.45	-35603.6	-7804.35	15.2673	0.430026	1.99341	-1.85276
1497.47	-35603.5	-7804.55	15.2756	0.429864	2.00193	-1.85136
1497.49	-35603.3	-7804.78	15.2825	0.428512	2.00552	-1.84892
1497.5	-35603.1	-7805.01	15.289	0.425254	2.0073	-1.84464
1497.52	-35603	-7805.23	15.2956	0.419229	2.00915	-1.83796
1497.54	-35602.8	-7805.43	15.3024	0.409347	2.01025	-1.82865
1497.55	-35602.7	-7805.62	15.3093	0.395704	2.01026	-1.81696
1497.57	-35602.6	-7805.83	15.3161	0.380164	2.00977	-1.80387
1497.59	-35602.4	-7806.06	15.323	0.3645	2.00838	-1.7903
1497.6	-35602.2	-7806.29	15.33	0.35018	2.00434	-1.77713
1497.62	-35602.1	-7806.52	15.337	0.338123	1.99731	-1.76523
1497.64	-35602	-7806.72	15.3429	0.328674	1.98854	-1.75552
1497.66	-35601.8	-7806.91	15.3478	0.322073	1.97854	-1.74805
1497.67	-35601.7	-7807.13	15.3526	0.318443	1.96709	-1.74208
1497.69	-35601.5	-7807.36	15.3578	0.317002	1.95488	-1.73711
1497.71	-35601.4	-7807.57	15.3631	0.316138	1.94342	-1.73283
1497.72	-35601.3	-7807.77	15.3682	0.3144	1.93329	-1.72841
1497.74	-35601.1	-7807.98	15.3732	0.310504	1.9243	-1.72262
1497.76	-35601	-7808.2	15.3782	0.303422	1.91611	-1.71471
1497.77	-35600.8	-7808.43	15.3833	0.292397	1.90839	-1.70428
1497.79	-35600.7	-7808.67	15.3885	0.277998	1.90164	-1.69149
1497.81	-35600.5	-7808.91	15.3936	0.261684	1.89684	-1.67693
1497.83	-35600.4	-7809.13	15.3985	0.244852	1.89393	-1.66144
1497.84	-35600.2	-7809.33	15.4035	0.228746	1.89235	-1.64616
1497.86	-35600.1	-7809.53	15.4087	0.213511	1.89279	-1.63316
1497.88	-35600	-7809.75	15.4142	0.198801	1.89639	-1.62495
1497.89	-35599.8	-7809.99	15.4192	0.185444	1.90222	-1.62279
1497.91	-35599.7	-7810.23	15.423	0.174534	1.90855	-1.62724
1497.93	-35599.5	-7810.45	15.4261	0.165016	1.91536	-1.63801
1497.94	-35599.4	-7810.65	15.4297	0.155141	1.92328	-1.6543
1497.96	-35599.3	-7810.85	15.433	0.144603	1.93223	-1.67404
1497.98	-35599.1	-7811.09	15.4348	0.133504	1.94195	-1.69495
1498	-35599	-7811.33	15.4365	0.120825	1.95266	-1.71657
1498.01	-35598.8	-7811.53	15.4398	0.105714	1.96454	-1.73895
1498.03	-35598.7	-7811.73	15.4433	0.09	1.97667	-1.76144
1498.05	-35598.6	-7811.95	15.4453	0.0758206	1.98779	-1.78339
1498.06	-35598.4	-7812.19	15.4467	0.0633333	1.99667	-1.80501
1498.08	-35598.3	-7812.44	15.4485	0.0522935	2.00256	-1.82627
1498.1	-35598.2	-7812.67	15.4501	0.0428236	2.00692	-1.84524
1498.11	-35598	-7812.88	15.4504	0.0351365	2.01097	-1.86017
1498.13	-35597.9	-7813.08	15.4499	0.0294395	2.01349	-1.87156
1498.15	-35597.8	-7813.31	15.4496	0.0256768	2.01366	-1.88017
1498.16	-35597.6	-7813.55	15.4501	0.0230542	2.01335	-1.8862
1498.18	-35597.5	-7813.8	15.4517	0.0209954	2.01377	-1.89
1498.2	-35597.3	-7814.03	15.4537	0.0199012	2.01301	-1.89257
1498.22	-35597.2	-7814.23	15.4553	0.0198853	2.0098	-1.89455
1498.23	-35597.1	-7814.44	15.4571	0.0199731	2.00573	-1.89554
1498.25	-35597	-7814.67	15.459	0.0197483	2.00144	-1.89552
1498.27	-35596.8	-7814.92	15.4602	0.0202411	1.99475	-1.89547
1498.28	-35596.7	-7815.16	15.4603	0.021935	1.98468	-1.89599
1498.3	-35596.6	-7815.4	15.4599	0.0238598	1.97333	-1.89672
1498.32	-35596.4	-7815.64	15.4596	0.0254673	1.96192	-1.8973
1498.34	-35596.3	-7815.86	15.4603	0.0272322	1.94952	-1.8977
1498.35	-35596.2	-7816.06	15.4621	0.0291483	1.93578	-1.89781
1498.37	-35596.1	-7816.28	15.464	0.0302212	1.92175	-1.89737
1498.39	-35595.9	-7816.54	15.4656	0.0301775	1.90802	-1.89628
1498.4	-35595.8	-7816.77	15.4675	0.029935	1.89437	-1.89477
1498.42	-35595.7	-7816.97	15.4694	0.029957	1.88063	-1.89306
1498.44	-35595.6	-7817.18	15.4701	0.0300193	1.86685	-1.89138
1498.45	-35595.4	-7817.43	15.4699	0.0300119	1.85339	-1.88977
1498.47	-35595.3	-7817.68	15.4705	0.0299943	1.84099	-1.88807
1498.49	-35595.2	-7817.93	15.4724	0.029996	1.82918	-1.88636
1498.51	-35595	-7818.15	15.4743	0.0300044	1.81629	-1.88487
1498.52	-35594.9	-7818.35	15.4759	0.0300052	1.80234	-1.88327
1498.54	-35594.8	-7818.57	15.4778	0.0299869	1.78886	-1.88062
1498.56	-35594.7	-7818.82	15.4796	0.0299822	1.77569	-1.87616
1498.57	-35594.6	-7819.07	15.4801	0.0300474	1.76136	-1.86924
1498.59	-35594.4	-7819.32	15.4799	0.0300588	1.74569	-1.85937
1498.61	-35594.3	-7819.54	15.4808	0.0298068	1.72944	-1.84631
1498.62	-35594.2	-7819.75	15.4827	0.029806	1.71215	-1.83128
1498.64	-35594.1	-7819.97	15.4846	0.0309383	1.69256	-1.81635
1498.66	-35594	-7820.22	15.4861	0.0328086	1.67034	-1.80238
1498.68	-35593.8	-7820.48	15.488	0.0344118	1.64573	-1.78941
1498.69	-35593.7	-7820.73	15.4897	0.0361215	1.61958	-1.77657
1498.71	-35593.6	-7820.94	15.4903	0.0387566	1.5931	-1.76253
1498.73	-35593.5	-7821.15	15.49	0.0401553	1.56762	-1.74614
1498.74	-35593.4	-7821.38	15.4899	0.0370457	1.54414	-1.72617
1498.76	-35593.2	-7821.64	15.49	0.0286691	1.52095	-1.70036
1498.78	-35593.1	-7821.88	15.49	0.0152054	1.49544	-1.66582
1498.79	-35593	-7822.13	15.49	-0.00398646	1.46689	-1.61875
1498.81	-35592.9	-7822.39	15.49	-0.030293	1.43579	-1.55575
1498.83	-35592.7	-7822.64	15.49	-0.0673864	1.40505	-1.47777
1498.85	-35592.6	-7822.84	15.4902	-0.118343	1.37784	-1.38665
1498.86	-35592.5	-7823.05	15.49	-0.179535	1.35459	-1.2812
1498.88	-35592.4	-7823.29	15.4891	-0.246462	1.3351	-1.16038
1498.9	-35592.3	-7823.55	15.4867	-0.32	1.32	-1.02832
1498.91	-35592.2	-7823.77	15.4824	-0.400223	1.30973	-0.889538
1498.93	-35592.1	-7823.98	15.4763	-0.477592	1.303	-0.743949
1498.95	-35592	-7824.21	15.4685	-0.5434	1.29756	-0.589282
1498.96	-35591.8	-7824.47	15.4594	-0.599804	1.28936	-0.419787
1498.98	-35591.7	-7824.72	15.4495	-0.651341	1.27655	-0.232046
1499	-35591.6	-7824.97	15.4387	-0.702891	1.26578	-0.0329216
1499.02	-35591.5	-7825.18	15.4269	-0.756898	1.26249	0.168185
1499.03	-35591.4	-7825.4	15.4144	-0.808742	1.26367	0.360794
1499.05	-35591.3	-7825.63	15.4015	-0.856234	1.26699	0.536783
1499.07	-35591.1	-7825.89	15.3874	-0.905933	1.27532	0.694115
1499.08	-35591	-7826.14	15.372	-0.961326	1.28933	0.832105
1499.1	-35590.9	-7826.38	15.3563	-1.01557	1.30272	0.95119
1499.12	-35590.8	-7826.6	15.341	-1.06413	1.31072	1.05247
1499.13	-35590.7	-7826.82	15.3253	-1.11019	1.3138	1.13806
1499.15	-35590.6	-7827.05	15.3088	-1.15662	1.31372	1.21095
1499.17	-35590.5	-7827.31	15.2915	-1.20408	1.31336	1.27541
1499.18	-35590.4	-7827.56	15.273	-1.25136	1.31376	1.33389
1499.2	-35590.3	-7827.8	15.2524	-1.29451	1.31259	1.3856
1499.22	-35590.2	-7828.02	15.23	-1.33121	1.30907	1.42974
1499.24	-35590.1	-7828.24	15.2076	-1.36201	1.30511	1.4661
1499.25	-35589.9	-7828.48	15.186	-1.38744	1.30178	1.49531
1499.27	-35589.8	-7828.73	15.1643	-1.40777	1.29877	1.51898
1499.29	-35589.7	-7828.98	15.1419	-1.42341	1.29548	1.53826
1499.3	-35589.6	-7829.21	15.1194	-1.43499	1.2911	1.55359
1499.32	-35589.5	-7829.43	15.097	-1.44343	1.28579	1.56535
1499.34	-35589.4	-7829.65	15.0752	-1.44993	1.28076	1.57381
1499.36	-35589.3	-7829.89	15.0536	-1.45492	1.27591	1.57962
1499.37	-35589.2	-7830.14	15.0316	-1.45814	1.27002	1.58369
1499.39	-35589.1	-7830.39	15.0092	-1.45971	1.263	1.58643
1499.41	-35589	-7830.62	14.9869	-1.46016	1.25579	1.58777
1499.42	-35588.9	-7830.82	14.9646	-1.46006	1.24896	1.58817
1499.44	-35588.8	-7831.05	14.9419	-1.45995	1.2426	1.58842
1499.46	-35588.7	-7831.29	14.9184	-1.45998	1.23598	1.589
1499.47	-35588.6	-7831.55	14.8943	-1.46001	1.22793	1.59014
1499.49	-35588.5	-7831.79	14.8703	-1.46	1.21913	1.59194
1499.51	-35588.4	-7832.01	14.8472	-1.45999	1.21131	1.59438
1499.53	-35588.3	-7832.22	14.8251	-1.46	1.20476	1.59731
1499.54	-35588.2	-7832.44	14.8034	-1.46002	1.19876	1.60049
1499.56	-35588.1	-7832.68	14.7818	-1.46001	1.19192	1.60379
1499.58	-35588	-7832.93	14.76	-1.45994	1.18276	1.60714
1499.59	-35587.9	-7833.18	14.7374	-1.45997	1.17195	1.61051
1499.61	-35587.8	-7833.4	14.7136	-1.46023	1.16085	1.6139
1499.63	-35587.7	-7833.6	14.6895	-1.46009	1.14833	1.61726
1499.64	-35587.6	-7833.83	14.6661	-1.4588	1.13274	1.62056
1499.66	-35587.5	-7834.07	14.6428	-1.45689	1.11538	1.6238
1499.68	-35587.4	-7834.32	14.6187	-1.45516	1.09824	1.62704
1499.7	-35587.3	-7834.56	14.5947	-1.45344	1.08104	1.6305
1499.71	-35587.2	-7834.77	14.5719	-1.45147	1.06283	1.63451
1499.73	-35587.1	-7834.98	14.55	-1.45	1.04333	1.63943
1499.75	-35587.1	-7835.21	14.5283	-1.44975	1.02245	1.64578
1499.76	-35586.9	-7835.45	14.5067	-1.45	1	1.65468
1499.78	-35586.8	-7835.7	14.4848	-1.44995	0.976064	1.66727
1499.8	-35586.7	-7835.93	14.4619	-1.45002	0.951937	1.68412
1499.81	-35586.7	-7836.14	14.4377	-1.45046	0.928954	1.70549
1499.83	-35586.6	-7836.34	14.414	-1.44981	0.907577	1.73084
1499.85	-35586.5	-7836.57	14.3922	-1.44754	0.887622	1.75997
1499.87	-35586.4	-7836.81	14.3708	-1.44678	0.867582	1.79408
1499.88	-35586.3	-7837.06	14.3486	-1.45097	0.846015	1.83414
1499.9	-35586.2	-7837.29	14.326	-1.46273	0.822309	1.87994
1499.92	-35586.1	-7837.49	14.3038	-1.48316	0.796623	1.93066
1499.93	-35586	-7837.7	14.2814	-1.51013	0.770619	1.98455
1499.95	-35585.9	-7837.93	14.2583	-1.54127	0.746244	2.04025
1499.97	-35585.8	-7838.17	14.2342	-1.57461	0.72557	2.09746
1499.98	-35585.8	-7838.42	14.2087	-1.60882	0.708618	2.15578
1500	-35585.7	-7838.64	14.1821	-1.64363	0.69126	2.21438
1500.02	-35585.6	-7838.84	14.1547	-1.67933	0.670939	2.27244
1500.04	-35585.5	-7839.04	14.1268	-1.71682	0.648664	2.32924
1500.05	-35585.4	-7839.27	14.0985	-1.75555	0.625399	2.38509
1500.07	-35585.3	-7839.52	14.0698	-1.79279	0.601526	2.44176
1500.09	-35585.2	-7839.76	14.0406	-1.82615	0.577429	2.49901
1500.1	-35585.1	-7839.98	14.0112	-1.85408	0.553547	2.55345
1500.12	-35585.1	-7840.17	13.9819	-1.87525	0.529664	2.6027
1500.14	-35585	-7840.38	13.9534	-1.88865	0.504752	2.64589
1500.15	-35584.9	-7840.6	13.9253	-1.89638	0.478159	2.68259
1500.17	-35584.8	-7840.84	13.8959	-1.90363	0.449732	2.71271
1500.19	-35584.7	-7841.09	13.8648	-1.91105	0.420316	2.73718
