# Supplementary material for: Extraction of driving behavior primitives considering driver expectation and vehicle dynamics
Source: PLoS One. 2025 Dec 31;20(12):e0340123. doi: 10.1371/journal.pone.0340123 (PMC12755792; doi:10.1371/journal.pone.0340123)
Supplement: S2 File — The dataset utilized in this study is organized into two main folders, categorizing driving scenarios into straight driving and turning maneuvers. These folders contain the raw, unprocessed behavioral data. For a detailed description of the variables and format within the.xlsx files, please refer to the accompanying readme.txt file. (ZIP) [file pone.0340123.s002.zip › DataSetForPimitiveExaction-2/turning/g11_w_3.xlsx]

## Sheet: Sheet1
805.143	-35514.3	-12480.2	13.5999	-0.0535576	0.270657	0.072264
805.16	-35514.2	-12480	13.599	-0.0547436	0.273564	0.0744348
805.177	-35514.1	-12479.8	13.5977	-0.0558407	0.275496	0.0766924
805.194	-35514.1	-12479.5	13.5964	-0.0569243	0.277016	0.0789631
805.211	-35514	-12479.3	13.5953	-0.058042	0.278433	0.0812005
805.228	-35514	-12479.1	13.5942	-0.0591855	0.279544	0.0834129
805.245	-35513.9	-12478.9	13.5929	-0.0603397	0.280087	0.0856147
805.262	-35513.9	-12478.6	13.5916	-0.0614894	0.280061	0.0878209
805.279	-35513.8	-12478.4	13.5904	-0.0626196	0.279919	0.0900462
805.296	-35513.7	-12478.2	13.5899	-0.0637157	0.280155	0.0923048
805.313	-35513.7	-12478	13.59	-0.0647982	0.281011	0.0945769
805.33	-35513.6	-12477.8	13.5901	-0.0659384	0.282365	0.0967924
805.347	-35513.6	-12477.5	13.5898	-0.0672079	0.284069	0.0988781
805.364	-35513.5	-12477.3	13.5887	-0.0685247	0.286083	0.100803
805.381	-35513.4	-12477.1	13.5874	-0.0696137	0.28851	0.102589
805.398	-35513.4	-12476.9	13.5861	-0.0701977	0.291467	0.104259
805.415	-35513.3	-12476.6	13.5849	-0.0702641	0.295249	0.105814
805.432	-35513.2	-12476.4	13.5838	-0.0700862	0.300342	0.107231
805.449	-35513.2	-12476.2	13.5828	-0.0699428	0.307216	0.108487
805.466	-35513.1	-12476	13.5816	-0.069931	0.315836	0.10961
805.483	-35513.1	-12475.8	13.5805	-0.0699801	0.325699	0.110673
805.5	-35513	-12475.5	13.5793	-0.0700163	0.336303	0.111749
805.517	-35512.9	-12475.3	13.5782	-0.0700179	0.34743	0.112858
805.534	-35512.9	-12475.1	13.5771	-0.0700044	0.359089	0.113983
805.551	-35512.8	-12474.9	13.5759	-0.0699956	0.371279	0.115102
805.568	-35512.8	-12474.6	13.5748	-0.0699957	0.383808	0.116213
805.585	-35512.7	-12474.4	13.5737	-0.0699992	0.396354	0.117321
805.602	-35512.6	-12474.2	13.5725	-0.0700006	0.408594	0.118431
805.619	-35512.6	-12474	13.5714	-0.0699997	0.420227	0.119543
805.636	-35512.5	-12473.8	13.5703	-0.0699996	0.430967	0.120654
805.653	-35512.5	-12473.5	13.5691	-0.0700025	0.440599	0.121761
805.67	-35512.4	-12473.3	13.568	-0.0700052	0.44951	0.122869
805.687	-35512.3	-12473.1	13.5669	-0.0700017	0.458386	0.123985
805.704	-35512.3	-12472.9	13.5657	-0.0699885	0.467765	0.125113
805.721	-35512.2	-12472.7	13.5646	-0.0699793	0.477184	0.126236
805.738	-35512.2	-12472.5	13.5635	-0.0699955	0.485755	0.127326
805.755	-35512.1	-12472.2	13.5623	-0.0700466	0.49284	0.12837
805.772	-35512	-12472	13.5612	-0.0700772	0.499227	0.129442
805.789	-35512	-12471.8	13.5601	-0.0700088	0.50621	0.130642
805.806	-35511.9	-12471.5	13.5589	-0.0698144	0.514743	0.132043
805.823	-35511.8	-12471.3	13.5578	-0.0697137	0.524165	0.133563
805.84	-35511.8	-12471.1	13.5567	-0.07	0.533333	0.135076
805.857	-35511.7	-12470.9	13.5555	-0.0708663	0.541448	0.136501
805.874	-35511.6	-12470.6	13.5544	-0.0721045	0.549086	0.137938
805.891	-35511.6	-12470.4	13.5533	-0.0734062	0.557171	0.139534
805.908	-35511.5	-12470.2	13.5521	-0.0745544	0.56625	0.141367
805.925	-35511.4	-12470	13.551	-0.0756392	0.575613	0.143282
805.942	-35511.4	-12469.8	13.5499	-0.0768146	0.584287	0.145079
805.959	-35511.3	-12469.5	13.5487	-0.0781274	0.591665	0.146637
805.976	-35511.3	-12469.3	13.5476	-0.0793224	0.598181	0.148061
805.993	-35511.2	-12469.1	13.5465	-0.0800916	0.604447	0.149498
806.01	-35511.1	-12468.9	13.5453	-0.0802883	0.610726	0.151021
806.027	-35511.1	-12468.6	13.5442	-0.0801498	0.616443	0.152529
806.044	-35511	-12468.4	13.5431	-0.0799685	0.620901	0.153898
806.061	-35510.9	-12468.2	13.5419	-0.0799232	0.623804	0.155072
806.078	-35510.9	-12468	13.5408	-0.0799632	0.62566	0.156131
806.095	-35510.8	-12467.8	13.5397	-0.0800102	0.627068	0.157173
806.112	-35510.7	-12467.5	13.5385	-0.0800204	0.628373	0.158258
806.129	-35510.7	-12467.3	13.5374	-0.080009	0.62947	0.159384
806.146	-35510.6	-12467.1	13.5363	-0.0799969	0.630213	0.160542
806.163	-35510.5	-12466.9	13.5351	-0.0799946	0.630507	0.161702
806.18	-35510.5	-12466.7	13.534	-0.0799978	0.63033	0.162803
806.197	-35510.4	-12466.5	13.5329	-0.0800009	0.62967	0.163784
806.214	-35510.3	-12466.3	13.5317	-0.0800014	0.628607	0.164611
806.231	-35510.3	-12466.1	13.5306	-0.0800005	0.627345	0.165283
806.248	-35510.2	-12465.8	13.5295	-0.0799997	0.626087	0.165804
806.265	-35510.1	-12465.6	13.5283	-0.0799996	0.624926	0.166201
806.282	-35510.1	-12465.3	13.5272	-0.0799999	0.623834	0.166525
806.299	-35510	-12465.1	13.5261	-0.0800001	0.622774	0.166828
806.316	-35509.9	-12464.9	13.5249	-0.0800002	0.621693	0.167158
806.333	-35509.9	-12464.7	13.5238	-0.0800001	0.620524	0.16756
806.35	-35509.8	-12464.5	13.5227	-0.0799998	0.619209	0.168075
806.367	-35509.7	-12464.3	13.5216	-0.0799996	0.617896	0.168741
806.384	-35509.7	-12464	13.5204	-0.0799998	0.61689	0.169587
806.401	-35509.6	-12463.8	13.5192	-0.0800007	0.616471	0.170635
806.418	-35509.5	-12463.6	13.518	-0.0800015	0.616524	0.171797
806.435	-35509.4	-12463.4	13.517	-0.0800007	0.616665	0.172909
806.452	-35509.4	-12463.2	13.516	-0.0799974	0.616555	0.173823
806.469	-35509.3	-12462.9	13.5151	-0.0799945	0.616357	0.174555
806.486	-35509.2	-12462.7	13.5137	-0.0799977	0.616524	0.175222
806.503	-35509.2	-12462.5	13.5117	-0.0800107	0.617433	0.175925
806.52	-35509.1	-12462.3	13.5093	-0.0800207	0.618768	0.176674
806.537	-35509.1	-12462.1	13.507	-0.0800066	0.619877	0.177429
806.554	-35509	-12461.9	13.5054	-0.0799567	0.62022	0.178158
806.571	-35508.9	-12461.7	13.5043	-0.0799227	0.620056	0.178881
806.588	-35508.8	-12461.4	13.5034	-0.0799831	0.619976	0.179644
806.605	-35508.7	-12461.2	13.5024	-0.0801737	0.620491	0.180469
806.622	-35508.7	-12461	13.5013	-0.0802879	0.621624	0.181263
806.639	-35508.6	-12460.7	13.5001	-0.0800328	0.623228	0.181889
806.656	-35508.5	-12460.5	13.4989	-0.0791989	0.625283	0.182227
806.673	-35508.5	-12460.4	13.4978	-0.0779746	0.62839	0.182241
806.69	-35508.4	-12460.2	13.4967	-0.0766667	0.633333	0.181917
806.707	-35508.3	-12460	13.4955	-0.0755061	0.640662	0.181275
806.724	-35508.3	-12459.7	13.4944	-0.0744203	0.64998	0.180472
806.741	-35508.2	-12459.5	13.4933	-0.0732604	0.660654	0.179697
806.758	-35508.1	-12459.3	13.4921	-0.0719642	0.672211	0.179109
806.775	-35508	-12459	13.491	-0.0707587	0.684712	0.178753
806.792	-35508	-12458.8	13.4899	-0.0699316	0.698333	0.178651
806.809	-35507.9	-12458.6	13.4887	-0.0696537	0.713009	0.178815
806.826	-35507.8	-12458.4	13.4876	-0.0697665	0.728007	0.179227
806.843	-35507.8	-12458.2	13.4865	-0.0700539	0.742478	0.179867
806.86	-35507.7	-12458	13.4854	-0.0703016	0.755822	0.180666
806.877	-35507.6	-12457.7	13.4843	-0.0702998	0.768036	0.181449
806.894	-35507.5	-12457.5	13.483	-0.0698404	0.779204	0.182024
806.911	-35507.5	-12457.3	13.4816	-0.0688606	0.7893	0.182264
806.928	-35507.4	-12457.1	13.4805	-0.0675917	0.798078	0.182172
806.945	-35507.3	-12456.9	13.4799	-0.0662988	0.805268	0.181767
806.962	-35507.2	-12456.7	13.48	-0.0651309	0.81077	0.181103
806.979	-35507.2	-12456.4	13.4801	-0.0640362	0.814772	0.180289
806.996	-35507.1	-12456.2	13.4798	-0.062944	0.817495	0.179443
807.013	-35507	-12456	13.4788	-0.0618183	0.819143	0.178647
807.03	-35506.9	-12455.7	13.4775	-0.060674	0.819899	0.177931
807.047	-35506.8	-12455.5	13.4762	-0.0595301	0.819949	0.177325
807.064	-35506.8	-12455.3	13.475	-0.0583952	0.819668	0.176857
807.081	-35506.7	-12455.1	13.474	-0.0572649	0.81967	0.176554
807.098	-35506.6	-12454.9	13.4727	-0.0561343	0.820566	0.176442
807.115	-35506.5	-12454.7	13.4714	-0.0550014	0.822523	0.176469
807.132	-35506.5	-12454.5	13.4704	-0.0538672	0.82523	0.176497
807.149	-35506.4	-12454.2	13.4698	-0.0527329	0.828375	0.176389
807.166	-35506.3	-12454	13.4697	-0.0515992	0.832173	0.17609
807.183	-35506.2	-12453.8	13.4699	-0.0504663	0.837321	0.175619
807.2	-35506.2	-12453.6	13.4702	-0.0493341	0.844477	0.175002
807.217	-35506.1	-12453.4	13.4703	-0.0482019	0.853413	0.174275
807.234	-35506	-12453.2	13.4702	-0.0470677	0.863192	0.173486
807.251	-35505.9	-12453	13.4695	-0.0459303	0.872902	0.172685
807.268	-35505.9	-12452.8	13.4683	-0.0447932	0.882145	0.171913
807.285	-35505.8	-12452.5	13.467	-0.0436633	0.890871	0.171211
807.302	-35505.7	-12452.3	13.4658	-0.0425456	0.899016	0.17062
807.319	-35505.6	-12452.1	13.4648	-0.0414256	0.90627	0.170184
807.336	-35505.5	-12451.9	13.4636	-0.0402772	0.912185	0.169954
807.353	-35505.4	-12451.7	13.4623	-0.0390834	0.916364	0.169956
807.37	-35505.4	-12451.4	13.4611	-0.0379039	0.918857	0.170043
807.387	-35505.3	-12451.2	13.4601	-0.0368361	0.919936	0.169979
807.404	-35505.2	-12451	13.4597	-0.0359348	0.919861	0.169562
807.421	-35505.1	-12450.8	13.4598	-0.0349594	0.918813	0.16882
807.438	-35505	-12450.6	13.46	-0.0335454	0.916935	0.167875
807.455	-35505	-12450.4	13.4601	-0.0314358	0.914349	0.166837
807.472	-35504.9	-12450.2	13.4601	-0.0289879	0.911037	0.165733
807.489	-35504.8	-12450	13.46	-0.026777	0.906934	0.164559
807.506	-35504.7	-12449.7	13.46	-0.025248	0.901999	0.163333
807.523	-35504.6	-12449.5	13.46	-0.0242217	0.896315	0.16217
807.54	-35504.6	-12449.3	13.46	-0.0233333	0.89	0.16122
807.557	-35504.5	-12449.1	13.46	-0.0222951	0.883217	0.160592
807.574	-35504.4	-12448.9	13.46	-0.0211281	0.876298	0.160252
807.591	-35504.3	-12448.7	13.46	-0.0199305	0.869621	0.160128
807.608	-35504.2	-12448.5	13.46	-0.0187756	0.863475	0.16014
807.625	-35504.1	-12448.2	13.46	-0.0176529	0.857871	0.160176
807.642	-35504	-12448	13.46	-0.0165344	0.852755	0.160115
807.659	-35504	-12447.8	13.46	-0.0154017	0.84805	0.159873
807.676	-35503.9	-12447.6	13.46	-0.014264	0.843598	0.15947
807.693	-35503.8	-12447.5	13.46	-0.0131354	0.839227	0.15894
807.71	-35503.7	-12447.3	13.46	-0.0120186	0.8348	0.158304
807.727	-35503.6	-12447	13.46	-0.0108893	0.830254	0.157543
807.744	-35503.6	-12446.8	13.46	-0.00971993	0.825539	0.156635
807.761	-35503.5	-12446.6	13.46	-0.00852112	0.820493	0.15558
807.778	-35503.4	-12446.3	13.46	-0.00738177	0.814727	0.154431
807.795	-35503.3	-12446.1	13.46	-0.00639815	0.807835	0.153246
807.812	-35503.2	-12445.9	13.46	-0.00550711	0.799865	0.152078
807.829	-35503.1	-12445.7	13.46	-0.00437084	0.791664	0.150979
807.846	-35503	-12445.5	13.46	-0.00263127	0.784139	0.149997
807.863	-35502.9	-12445.3	13.46	-0.000290947	0.777494	0.149163
807.88	-35502.8	-12445.1	13.46	0.00211711	0.770896	0.148479
807.897	-35502.8	-12444.9	13.46	0.00402836	0.763451	0.147947
807.914	-35502.7	-12444.7	13.4601	0.00527547	0.75515	0.147543
807.931	-35502.6	-12444.5	13.4601	0.00619135	0.747096	0.147217
807.948	-35502.5	-12444.3	13.4599	0.00713281	0.740419	0.146918
807.965	-35502.4	-12444.1	13.4597	0.00824358	0.735052	0.146595
807.982	-35502.3	-12443.9	13.4598	0.00943736	0.729637	0.146197
807.999	-35502.3	-12443.7	13.4604	0.0106194	0.722821	0.145676
808.016	-35502.2	-12443.4	13.4615	0.0117568	0.714639	0.145004
808.033	-35502.1	-12443.2	13.4628	0.0128734	0.706413	0.144178
808.05	-35502	-12443	13.464	0.0139944	0.699436	0.143193
808.067	-35501.9	-12442.8	13.4651	0.0151272	0.693786	0.142087
808.084	-35501.8	-12442.5	13.4662	0.0162651	0.688573	0.14093
808.101	-35501.7	-12442.3	13.4675	0.0174016	0.682958	0.139788
808.118	-35501.6	-12442.1	13.4688	0.0185349	0.677018	0.138677
808.135	-35501.5	-12442	13.4698	0.019667	0.671459	0.137578
808.152	-35501.5	-12441.7	13.4703	0.0207996	0.666931	0.136475
808.169	-35501.4	-12441.5	13.4703	0.0219329	0.66344	0.135364
808.186	-35501.3	-12441.3	13.4701	0.0230666	0.66061	0.134249
808.203	-35501.2	-12441.1	13.4698	0.0242001	0.658095	0.133136
808.22	-35501.1	-12440.9	13.4696	0.0253334	0.655782	0.132025
808.237	-35501	-12440.7	13.4699	0.0264667	0.653681	0.130915
808.254	-35500.9	-12440.5	13.4707	0.0276	0.651832	0.129804
808.271	-35500.8	-12440.3	13.4719	0.0287333	0.650487	0.128693
808.288	-35500.7	-12440.1	13.4732	0.0298667	0.649987	0.127582
808.305	-35500.6	-12439.9	13.4743	0.031	0.650568	0.12647
808.322	-35500.5	-12439.6	13.4754	0.0321333	0.651855	0.125359
808.339	-35500.5	-12439.4	13.4766	0.0332667	0.65326	0.124248
808.356	-35500.4	-12439.2	13.4779	0.0344	0.654336	0.123137
808.373	-35500.3	-12439	13.4792	0.0355333	0.655324	0.122026
808.39	-35500.2	-12438.8	13.48	0.0366667	0.656667	0.120915
808.407	-35500.1	-12438.6	13.4801	0.0378	0.658669	0.119804
808.424	-35500	-12438.4	13.4799	0.0389333	0.661069	0.118693
808.441	-35499.9	-12438.2	13.48	0.0400667	0.663467	0.117582
808.458	-35499.8	-12438	13.4808	0.0412	0.665615	0.116471
808.475	-35499.7	-12437.8	13.4821	0.0423333	0.667778	0.115359
808.492	-35499.6	-12437.5	13.4835	0.0434667	0.670333	0.114248
808.509	-35499.5	-12437.3	13.4847	0.0446	0.673493	0.113137
808.526	-35499.4	-12437.1	13.4858	0.0457333	0.677028	0.112026
808.543	-35499.3	-12436.9	13.4869	0.0468667	0.680626	0.110915
808.56	-35499.2	-12436.7	13.488	0.0480001	0.684083	0.109804
808.577	-35499.2	-12436.5	13.4891	0.0491335	0.687444	0.108693
808.594	-35499.1	-12436.3	13.4903	0.0502666	0.69079	0.107582
808.611	-35499	-12436.1	13.4914	0.0513996	0.694173	0.10647
808.628	-35498.9	-12435.9	13.4925	0.0525329	0.697584	0.105359
808.645	-35498.8	-12435.7	13.4937	0.053667	0.701007	0.104249
808.662	-35498.7	-12435.5	13.4948	0.0548016	0.704426	0.103139
808.679	-35498.6	-12435.3	13.4959	0.0559349	0.707823	0.102028
808.696	-35498.5	-12435	13.4971	0.0570651	0.71118	0.100914
808.713	-35498.4	-12434.8	13.4982	0.0581939	0.714521	0.0997979
808.73	-35498.3	-12434.6	13.4993	0.0593278	0.717929	0.0986874
808.747	-35498.2	-12434.4	13.5005	0.0604734	0.721496	0.0975883
808.764	-35498.1	-12434.2	13.5017	0.0616235	0.725468	0.0964936
808.781	-35498	-12434	13.5028	0.0627528	0.730285	0.0953785
808.798	-35497.9	-12433.8	13.5037	0.0638374	0.736389	0.0942196
808.815	-35497.8	-12433.6	13.5046	0.0649103	0.743858	0.0930493
808.832	-35497.7	-12433.4	13.5059	0.0660661	0.752383	0.0919603
808.849	-35497.6	-12433.2	13.5078	0.0673913	0.761646	0.0910436
808.866	-35497.5	-12433	13.5102	0.0687421	0.771528	0.0902924
808.883	-35497.4	-12432.8	13.5126	0.0697617	0.782098	0.0896095
808.9	-35497.3	-12432.5	13.5141	0.0701172	0.7934	0.0888994
808.917	-35497.2	-12432.3	13.5151	0.0699759	0.80504	0.0881466
808.934	-35497.1	-12432.1	13.5161	0.0699021	0.816273	0.0873992
808.951	-35497	-12431.9	13.518	0.0704289	0.826407	0.0867002
808.968	-35496.9	-12431.7	13.5205	0.071559	0.835502	0.0860091
808.985	-35496.8	-12431.5	13.5228	0.0729349	0.844132	0.0852284
809.002	-35496.7	-12431.3	13.5243	0.0742192	0.8528	0.0842703
809.019	-35496.6	-12431.1	13.5252	0.0753476	0.861192	0.0831577
809.036	-35496.5	-12430.9	13.5263	0.0764142	0.868517	0.0819774
809.053	-35496.4	-12430.7	13.5282	0.0775067	0.874117	0.0808108
809.07	-35496.3	-12430.4	13.5307	0.0786404	0.878456	0.0796884
809.087	-35496.2	-12430.2	13.533	0.0797955	0.882557	0.0786153
809.104	-35496.1	-12430	13.5344	0.0809521	0.887262	0.0775859
809.121	-35496	-12429.8	13.5353	0.0820937	0.892151	0.0765231
809.138	-35495.9	-12429.6	13.5365	0.0832052	0.896276	0.0753193
809.155	-35495.8	-12429.4	13.5385	0.0842826	0.898933	0.0738986
809.172	-35495.7	-12429.2	13.541	0.0853843	0.900826	0.0723653
809.189	-35495.6	-12429	13.5432	0.0865907	0.903157	0.0708877
809.206	-35495.5	-12428.8	13.5446	0.0879287	0.906861	0.0695678
809.223	-35495.4	-12428.6	13.5456	0.0891675	0.911602	0.0681911
809.24	-35495.3	-12428.4	13.5467	0.09	0.916667	0.0664488
809.257	-35495.2	-12428.2	13.5483	0.090214	0.921603	0.0641998
809.274	-35495.1	-12428	13.5501	0.0899785	0.927013	0.0619736
809.291	-35495	-12427.8	13.5518	0.089672	0.933449	0.0602437
809.308	-35494.9	-12427.5	13.5534	0.0900568	0.940411	0.058733
809.325	-35494.8	-12427.4	13.5551	0.0916055	0.947328	0.0571041
809.342	-35494.7	-12427.2	13.5569	0.0935494	0.954128	0.0553434
809.359	-35494.6	-12427	13.5586	0.095227	0.960908	0.0535654
809.376	-35494.5	-12426.7	13.5603	0.0970132	0.967937	0.0520535
809.393	-35494.4	-12426.5	13.5621	0.0989844	0.975035	0.0509389
809.41	-35494.3	-12426.3	13.5636	0.100077	0.980875	0.0499205
809.427	-35494.2	-12426.1	13.565	0.0999227	0.984654	0.0487859
809.444	-35494.1	-12425.9	13.5674	0.100207	0.987215	0.0476837
809.461	-35494	-12425.7	13.5711	0.10189	0.989167	0.0466372
809.478	-35493.8	-12425.5	13.574	0.103872	0.990174	0.0453132
809.495	-35493.7	-12425.3	13.5754	0.105484	0.990201	0.0436377
809.512	-35493.6	-12425.1	13.5775	0.107224	0.989933	0.0420563
809.529	-35493.5	-12424.9	13.5811	0.109126	0.989879	0.0408721
809.546	-35493.4	-12424.7	13.5842	0.110248	0.990115	0.0400533
809.563	-35493.3	-12424.5	13.5859	0.110249	0.990291	0.0394929
809.58	-35493.2	-12424.3	13.5873	0.109821	0.989514	0.0390213
809.597	-35493.1	-12424.1	13.589	0.109702	0.987704	0.0384832
809.614	-35493	-12423.9	13.5909	0.110556	0.98584	0.0377469
809.631	-35492.9	-12423.7	13.5926	0.112319	0.984236	0.0366847
809.648	-35492.8	-12423.5	13.594	0.114166	0.982443	0.0351831
809.665	-35492.7	-12423.3	13.5955	0.115834	0.980622	0.0334369
809.682	-35492.5	-12423.1	13.5984	0.117681	0.979609	0.0319553
809.699	-35492.4	-12422.8	13.602	0.119444	0.979676	0.0308997
809.716	-35492.3	-12422.7	13.6043	0.120298	0.980552	0.0301024
809.733	-35492.2	-12422.5	13.6058	0.120179	0.982286	0.0295431
809.75	-35492.1	-12422.3	13.6086	0.119752	0.985189	0.0293366
809.767	-35492	-12422.1	13.6123	0.119754	0.988778	0.0293847
809.784	-35491.9	-12421.8	13.6146	0.120869	0.99205	0.0294315
809.801	-35491.8	-12421.6	13.616	0.122772	0.995441	0.0294168
809.818	-35491.7	-12421.4	13.6189	0.124535	1.00017	0.0294099
809.835	-35491.6	-12421.3	13.6225	0.126146	1.00536	0.0294139
809.852	-35491.5	-12421.1	13.6246	0.128038	1.00918	0.0293986
809.869	-35491.3	-12420.8	13.6261	0.129737	1.01241	0.0294006
809.886	-35491.2	-12420.6	13.6291	0.130365	1.01702	0.0294707
809.903	-35491.1	-12420.4	13.6327	0.130111	1.02224	0.0294553
809.92	-35491	-12420.2	13.6347	0.129694	1.02625	0.0291257
809.937	-35490.9	-12420	13.6362	0.129855	1.02942	0.0284662
809.954	-35490.8	-12419.8	13.6394	0.131178	1.03297	0.0275486
809.971	-35490.6	-12419.6	13.643	0.133113	1.03634	0.0263149
809.988	-35490.5	-12419.4	13.6449	0.134814	1.03847	0.0247153
810.005	-35490.4	-12419.2	13.6464	0.136453	1.03984	0.0230551
810.022	-35490.3	-12419	13.6496	0.138385	1.04135	0.0217105
810.039	-35490.2	-12418.8	13.6532	0.139942	1.04321	0.0207434
810.056	-35490.1	-12418.6	13.6551	0.140343	1.04526	0.0200887
810.073	-35489.9	-12418.4	13.6567	0.14	1.04667	0.0196078
810.09	-35489.8	-12418.2	13.6598	0.139668	1.04682	0.0191333
810.107	-35489.7	-12418	13.6636	0.140055	1.04667	0.0184708
810.124	-35489.6	-12417.8	13.667	0.141539	1.04698	0.0174853
810.141	-35489.5	-12417.6	13.6702	0.143441	1.0466	0.0162639
810.158	-35489.4	-12417.4	13.6735	0.145129	1.04474	0.0149995
810.175	-35489.3	-12417.2	13.6771	0.146893	1.04325	0.0140861
810.192	-35489.1	-12417	13.6809	0.148855	1.04337	0.0138467
810.209	-35489	-12416.8	13.6837	0.15013	1.04317	0.0142855
810.226	-35488.9	-12416.6	13.6851	0.150222	1.0414	0.0152858
810.243	-35488.8	-12416.4	13.6872	0.149977	1.03983	0.0165754
810.26	-35488.7	-12416.2	13.6908	0.150013	1.03972	0.0178295
810.277	-35488.5	-12416	13.6939	0.14995	1.04005	0.0186527
810.294	-35488.4	-12415.8	13.6955	0.149741	1.04005	0.0187949
810.311	-35488.3	-12415.6	13.6974	0.150301	1.04	0.0183213
810.328	-35488.2	-12415.4	13.7007	0.151963	1.04006	0.0173227
810.345	-35488.1	-12415.2	13.7044	0.153862	1.03992	0.0158706
810.362	-35487.9	-12415	13.7078	0.155526	1.03973	0.0141496
810.379	-35487.8	-12414.8	13.7112	0.157357	1.04038	0.0125413
810.396	-35487.7	-12414.6	13.7147	0.159249	1.04214	0.0113445
810.413	-35487.6	-12414.4	13.7181	0.160246	1.04415	0.010705
810.43	-35487.5	-12414.2	13.7214	0.160177	1.04699	0.0106653
810.447	-35487.4	-12414	13.7247	0.159936	1.05297	0.0111557
810.464	-35487.2	-12413.8	13.7282	0.159958	1.06191	0.0122163
810.481	-35487.1	-12413.6	13.7316	0.160018	1.07041	0.0140191
810.498	-35486.9	-12413.4	13.7351	0.16001	1.07713	0.0163421
810.515	-35486.8	-12413.2	13.7384	0.159995	1.08311	0.0185595
810.532	-35486.7	-12413	13.7418	0.159997	1.08683	0.0206663
810.549	-35486.6	-12412.8	13.7451	0.160001	1.08452	0.0232194
810.566	-35486.5	-12412.6	13.7486	0.160001	1.07688	0.0261136
810.583	-35486.3	-12412.4	13.752	0.16	1.06867	0.0286542
810.6	-35486.2	-12412.2	13.7554	0.16	1.062	0.0308183
810.617	-35486.1	-12412	13.7591	0.16	1.05694	0.0330828
810.634	-35486	-12411.9	13.7624	0.16	1.0556	0.0352922
810.651	-35485.9	-12411.7	13.7645	0.16	1.06116	0.0368955
810.668	-35485.7	-12411.4	13.766	0.16	1.07269	0.0378931
810.685	-35485.6	-12411.2	13.7688	0.16	1.08653	0.0386338
810.702	-35485.5	-12411	13.7725	0.16	1.10028	0.0391459
810.719	-35485.3	-12410.8	13.776	0.16	1.11239	0.0392997
810.736	-35485.2	-12410.7	13.7792	0.16	1.12167	0.0392337
810.753	-35485.1	-12410.5	13.7826	0.16	1.1273	0.0391941
810.77	-35485	-12410.3	13.7861	0.16	1.1298	0.0392122
810.787	-35484.8	-12410	13.7895	0.16	1.13031	0.0392213
810.804	-35484.7	-12409.8	13.7929	0.16	1.13003	0.0392163
810.821	-35484.6	-12409.7	13.7963	0.16	1.12998	0.0392145
810.838	-35484.5	-12409.5	13.7996	0.16	1.13002	0.0392157
810.855	-35484.3	-12409.3	13.803	0.16	1.12977	0.0392148
810.872	-35484.2	-12409.1	13.8065	0.16	1.12995	0.0392155
810.889	-35484.1	-12408.9	13.8099	0.16	1.13137	0.0392206
810.906	-35483.9	-12408.7	13.8133	0.16	1.13333	0.0392157
810.923	-35483.8	-12408.5	13.8167	0.16	1.135	0.0391958
810.94	-35483.7	-12408.3	13.82	0.16	1.13667	0.0392157
810.957	-35483.6	-12408.1	13.8233	0.16	1.13862	0.0392883
810.974	-35483.4	-12407.9	13.8269	0.16	1.14005	0.0392013
810.991	-35483.3	-12407.7	13.8307	0.16	1.14026	0.0387614
811.008	-35483.1	-12407.5	13.8336	0.16	1.13997	0.0380286
811.025	-35483	-12407.3	13.8352	0.16	1.13992	0.0370633
811.042	-35482.9	-12407.1	13.837	0.16	1.14001	0.0357759
811.059	-35482.8	-12406.9	13.8402	0.160001	1.14004	0.0341383
811.076	-35482.6	-12406.7	13.844	0.159999	1.13998	0.0323695
811.093	-35482.5	-12406.5	13.8475	0.159995	1.13992	0.0306612
811.11	-35482.3	-12406.3	13.8508	0.160004	1.14006	0.0290368
811.127	-35482.2	-12406.2	13.8541	0.160021	1.1403	0.0274423
811.144	-35482.1	-12406	13.8575	0.159983	1.13975	0.0257184
811.161	-35482	-12405.8	13.8609	0.159926	1.13807	0.0239185
811.178	-35481.8	-12405.6	13.8644	0.160079	1.13612	0.0225491
811.195	-35481.7	-12405.4	13.8678	0.160271	1.13444	0.0219011
811.212	-35481.5	-12405.2	13.8711	0.159621	1.13268	0.0218024
811.229	-35481.4	-12405	13.8744	0.157919	1.13088	0.0222198
811.246	-35481.3	-12404.8	13.878	0.156037	1.12969	0.0233843
811.263	-35481.2	-12404.6	13.8816	0.154376	1.12955	0.025139
811.28	-35481	-12404.4	13.8842	0.152525	1.13055	0.026737
811.297	-35480.9	-12404.2	13.8857	0.150658	1.13234	0.0278476
811.314	-35480.7	-12404	13.8879	0.149737	1.13414	0.0287131
811.331	-35480.6	-12403.8	13.8914	0.149842	1.13574	0.029315
811.348	-35480.5	-12403.7	13.895	0.150069	1.13759	0.0293251
811.365	-35480.3	-12403.5	13.8984	0.150037	1.13943	0.0287237
811.382	-35480.2	-12403.2	13.9018	0.149981	1.14028	0.0278289
811.399	-35480	-12403	13.9053	0.149991	1.14014	0.0267102
811.416	-35479.9	-12402.9	13.9086	0.150006	1.13987	0.0252134
811.433	-35479.8	-12402.7	13.912	0.150002	1.13989	0.023522
811.45	-35479.7	-12402.5	13.9153	0.149999	1.14022	0.0220752
811.467	-35479.5	-12402.3	13.9188	0.149999	1.14026	0.0210059
811.484	-35479.3	-12402.1	13.9222	0.15	1.13904	0.0202075
811.501	-35479.2	-12401.9	13.9256	0.15	1.13713	0.0196918
811.518	-35479.1	-12401.7	13.9293	0.15	1.13587	0.0195336
811.535	-35478.9	-12401.6	13.9326	0.15	1.13423	0.0195898
811.552	-35478.8	-12401.4	13.9346	0.15	1.13013	0.0196139
811.569	-35478.7	-12401.2	13.9362	0.15	1.12455	0.0196014
811.586	-35478.5	-12400.9	13.939	0.15	1.11987	0.0196584
811.603	-35478.4	-12400.8	13.9427	0.15	1.11458	0.0196395
811.62	-35478.2	-12400.6	13.9462	0.149999	1.10592	0.0193075
811.637	-35478.1	-12400.4	13.9494	0.149999	1.09521	0.0186588
811.654	-35478	-12400.2	13.9528	0.150005	1.08502	0.0177628
811.671	-35477.8	-12400	13.9563	0.150002	1.07466	0.0165174
811.688	-35477.6	-12399.8	13.9597	0.149982	1.06229	0.0148388
811.705	-35477.5	-12399.6	13.9631	0.149996	1.0476	0.0131578
811.722	-35477.4	-12399.4	13.9665	0.150073	1.03069	0.0119406
811.739	-35477.2	-12399.3	13.9698	0.150013	1.01123	0.0109536
811.756	-35477.1	-12399.1	13.9731	0.149732	0.988806	0.00984709
811.773	-35476.9	-12398.9	13.9767	0.15	0.963333	0.0087146
811.79	-35476.8	-12398.7	13.9805	0.151486	0.935487	0.0076789
811.807	-35476.6	-12398.5	13.9835	0.153442	0.908506	0.00645145
811.824	-35476.5	-12398.3	13.9851	0.155092	0.884815	0.00482097
811.841	-35476.4	-12398.1	13.9868	0.156777	0.861949	0.00318048
811.858	-35476.2	-12397.9	13.99	0.158734	0.837138	0.00191979
811.875	-35476.1	-12397.7	13.9938	0.160093	0.81003	0.000993257
811.892	-35475.9	-12397.5	13.9973	0.160243	0.78106	0.000318273
811.909	-35475.8	-12397.3	14.0006	0.159964	0.751455	-3.48727e-05
811.926	-35475.6	-12397.2	14.0038	0.159934	0.721845	-6.36667e-05
811.943	-35475.5	-12397	14.0073	0.160009	0.691099	9.15648e-06
811.96	-35475.4	-12396.8	14.011	0.160016	0.658605	1.56947e-05
811.977	-35475.2	-12396.6	14.0138	0.159997	0.625597	-3.01055e-06
811.994	-35475	-12396.4	14.0154	0.159996	0.592971	-3.57174e-06
812.011	-35474.9	-12396.2	14.0174	0.160001	0.560406	5.83115e-07
812.028	-35474.8	-12396	14.0207	0.16	0.52823	-4.32705e-07
812.045	-35474.6	-12395.9	14.0244	0.160001	0.498115	1.29557e-06
812.062	-35474.5	-12395.7	14.0278	0.160005	0.469607	5.07705e-06
812.079	-35474.3	-12395.5	14.0312	0.159993	0.438456	-6.98104e-06
812.096	-35474.1	-12395.3	14.0347	0.15998	0.404794	-1.93776e-05
812.113	-35474	-12395.1	14.0381	0.160033	0.375586	3.13217e-05
812.13	-35473.9	-12394.9	14.0414	0.160078	0.351539	7.50088e-05
812.147	-35473.7	-12394.8	14.0447	0.159878	0.324976	-0.000127798
812.164	-35473.6	-12394.6	14.0482	0.159727	0.294794	-0.000681158
812.181	-35473.4	-12394.3	14.0516	0.160571	0.268584	-0.00150828
812.198	-35473.3	-12394.1	14.0551	0.162415	0.247135	-0.00261708
