# Supplementary material for: Extraction of driving behavior primitives considering driver expectation and vehicle dynamics
Source: PLoS One. 2025 Dec 31;20(12):e0340123. doi: 10.1371/journal.pone.0340123 (PMC12755792; doi:10.1371/journal.pone.0340123)
Supplement: S2 File — The dataset utilized in this study is organized into two main folders, categorizing driving scenarios into straight driving and turning maneuvers. These folders contain the raw, unprocessed behavioral data. For a detailed description of the variables and format within the.xlsx files, please refer to the accompanying readme.txt file. (ZIP) [file pone.0340123.s002.zip › DataSetForPimitiveExaction-2/turning/g11_w_30.xlsx]

## Sheet: Sheet1
1509.74	-35539.6	-7960.19	13.4422	0.977869	0.306424	-1.39556
1509.76	-35539.5	-7960.42	13.4594	0.979717	0.336219	-1.40911
1509.78	-35539.4	-7960.66	13.4761	0.980294	0.366349	-1.43506
1509.79	-35539.3	-7960.88	13.4927	0.980029	0.396293	-1.47742
1509.81	-35539.2	-7961.08	13.5096	0.980152	0.42635	-1.53966
1509.83	-35539.2	-7961.27	13.5269	0.980126	0.457589	-1.62187
1509.84	-35539.1	-7961.49	13.5446	0.978806	0.491136	-1.7219
1509.86	-35539	-7961.72	13.5615	0.976868	0.525919	-1.83301
1509.88	-35538.9	-7961.95	13.5765	0.975419	0.560406	-1.94775
1509.89	-35538.8	-7962.18	13.5915	0.973635	0.5957	-2.06541
1509.91	-35538.8	-7962.38	13.6083	0.970402	0.633252	-2.1872
1509.93	-35538.7	-7962.58	13.6257	0.966845	0.671159	-2.3118
1509.95	-35538.6	-7962.8	13.6414	0.964529	0.706821	-2.43704
1509.96	-35538.5	-7963.03	13.6567	0.963333	0.74	-2.561
1509.98	-35538.4	-7963.27	13.673	0.962823	0.771062	-2.68261
1510	-35538.4	-7963.49	13.69	0.963333	0.8	-2.80392
1510.01	-35538.3	-7963.68	13.7071	0.965042	0.827203	-2.92641
1510.03	-35538.2	-7963.88	13.7243	0.966738	0.855039	-3.04608
1510.05	-35538.1	-7964.11	13.7416	0.967228	0.885418	-3.15796
1510.07	-35538.1	-7964.36	13.7586	0.966532	0.917058	-3.25839
1510.08	-35538	-7964.59	13.7753	0.96499	0.948616	-3.34543
1510.1	-35537.9	-7964.8	13.792	0.963112	0.980446	-3.42129
1510.12	-35537.8	-7965.01	13.8091	0.961326	1.01231	-3.48824
1510.13	-35537.8	-7965.22	13.8264	0.959735	1.04148	-3.54676
1510.15	-35537.7	-7965.46	13.8436	0.958193	1.06699	-3.59767
1510.17	-35537.6	-7965.71	13.8607	0.956085	1.09313	-3.64329
1510.18	-35537.5	-7965.94	13.8776	0.952985	1.12196	-3.68548
1510.2	-35537.4	-7966.16	13.8936	0.948985	1.14944	-3.72464
1510.22	-35537.4	-7966.35	13.9088	0.944106	1.17431	-3.7608
1510.24	-35537.3	-7966.57	13.925	0.938106	1.2022	-3.79357
1510.25	-35537.2	-7966.81	13.9425	0.93118	1.23422	-3.82245
1510.27	-35537.1	-7967.06	13.9588	0.924306	1.26227	-3.84685
1510.29	-35537.1	-7967.29	13.9735	0.917772	1.28355	-3.86687
1510.3	-35537	-7967.5	13.9892	0.910755	1.30435	-3.88358
1510.32	-35536.9	-7967.7	14.0066	0.903534	1.3272	-3.89746
1510.34	-35536.8	-7967.92	14.0233	0.898091	1.34812	-3.9081
1510.35	-35536.8	-7968.17	14.0385	0.894807	1.36528	-3.91549
1510.37	-35536.7	-7968.42	14.0543	0.891912	1.38018	-3.92026
1510.39	-35536.6	-7968.65	14.0712	0.888548	1.39485	-3.92297
1510.41	-35536.6	-7968.87	14.0875	0.884987	1.41153	-3.92413
1510.42	-35536.5	-7969.07	14.1028	0.881524	1.42924	-3.9241
1510.44	-35536.4	-7969.29	14.1184	0.878374	1.44375	-3.92313
1510.46	-35536.4	-7969.55	14.134	0.875034	1.45519	-3.92139
1510.47	-35536.3	-7969.8	14.148	0.870448	1.4676	-3.91894
1510.49	-35536.2	-7970.03	14.161	0.86522	1.4813	-3.91512
1510.51	-35536.1	-7970.24	14.1753	0.861067	1.4937	-3.90876
1510.52	-35536.1	-7970.45	14.1911	0.856138	1.50543	-3.89998
1510.54	-35536	-7970.68	14.2067	0.846101	1.51941	-3.88982
1510.56	-35535.9	-7970.94	14.2221	0.831364	1.53533	-3.8784
1510.58	-35535.9	-7971.18	14.2377	0.815172	1.55079	-3.86524
1510.59	-35535.8	-7971.42	14.2526	0.796487	1.56561	-3.85013
1510.61	-35535.7	-7971.63	14.2656	0.771868	1.58078	-3.83285
1510.63	-35535.7	-7971.85	14.2772	0.739071	1.59634	-3.81114
1510.64	-35535.6	-7972.08	14.2893	0.69685	1.61183	-3.78189
1510.66	-35535.5	-7972.34	14.3013	0.646287	1.62726	-3.74476
1510.68	-35535.5	-7972.59	14.3121	0.589279	1.64277	-3.70049
1510.69	-35535.4	-7972.82	14.3217	0.525418	1.65755	-3.64765
1510.71	-35535.3	-7973.03	14.3309	0.453483	1.67061	-3.58438
1510.73	-35535.3	-7973.24	14.3391	0.373297	1.68206	-3.51221
1510.75	-35535.2	-7973.48	14.3456	0.285746	1.69223	-3.43399
1510.76	-35535.1	-7973.74	14.3498	0.195289	1.69969	-3.35235
1510.78	-35535.1	-7974	14.352	0.106508	1.70297	-3.2698
1510.8	-35535	-7974.24	14.3533	0.0185362	1.70336	-3.18876
1510.81	-35535	-7974.45	14.3544	-0.0690352	1.70251	-3.1117
1510.83	-35534.9	-7974.66	14.3533	-0.146667	1.7	-3.04139
1510.85	-35534.8	-7974.9	14.3485	-0.205213	1.69528	-2.98052
1510.86	-35534.8	-7975.17	14.3431	-0.248968	1.68968	-2.93098
1510.88	-35534.7	-7975.42	14.34	-0.284044	1.68456	-2.89319
1510.9	-35534.6	-7975.65	14.3364	-0.311393	1.67971	-2.8633
1510.91	-35534.6	-7975.86	14.3297	-0.331728	1.67469	-2.83756
1510.93	-35534.5	-7976.08	14.3226	-0.348607	1.66935	-2.81573
1510.95	-35534.5	-7976.32	14.3174	-0.364765	1.66391	-2.79787
1510.97	-35534.4	-7976.59	14.3123	-0.378938	1.65929	-2.78292
1510.98	-35534.4	-7976.84	14.3058	-0.389856	1.65593	-2.77011
1511	-35534.3	-7977.07	14.2988	-0.397907	1.65272	-2.75983
1511.02	-35534.3	-7977.28	14.2919	-0.403636	1.64908	-2.75238
1511.03	-35534.2	-7977.49	14.2851	-0.407389	1.64609	-2.74738
1511.05	-35534.1	-7977.75	14.2781	-0.409448	1.64434	-2.74402
1511.07	-35534.1	-7978.01	14.2714	-0.410035	1.64287	-2.74081
1511.09	-35534	-7978.26	14.2647	-0.409827	1.64113	-2.73583
1511.1	-35534	-7978.48	14.258	-0.410291	1.6396	-2.72651
1511.12	-35533.9	-7978.7	14.2511	-0.412022	1.63817	-2.71092
1511.14	-35533.9	-7978.92	14.2443	-0.413983	1.63549	-2.68837
1511.15	-35533.8	-7979.17	14.2377	-0.415647	1.63063	-2.65806
1511.17	-35533.8	-7979.43	14.23	-0.417455	1.62339	-2.61892
1511.19	-35533.7	-7979.67	14.2214	-0.419285	1.61364	-2.5706
1511.2	-35533.7	-7979.9	14.2137	-0.420229	1.60121	-2.51366
1511.22	-35533.6	-7980.11	14.2071	-0.42015	1.58595	-2.44728
1511.24	-35533.6	-7980.34	14.1995	-0.419935	1.56772	-2.36877
1511.26	-35533.5	-7980.6	14.1906	-0.419965	1.54699	-2.27492
1511.27	-35533.5	-7980.85	14.1828	-0.420018	1.52477	-2.16194
1511.29	-35533.4	-7981.09	14.1763	-0.420008	1.50143	-2.02376
1511.31	-35533.4	-7981.31	14.1699	-0.419998	1.47676	-1.85257
1511.32	-35533.3	-7981.53	14.1629	-0.420002	1.45089	-1.64646
1511.34	-35533.3	-7981.76	14.1558	-0.419989	1.42435	-1.40987
1511.36	-35533.2	-7982.01	14.149	-0.419985	1.39855	-1.15963
1511.37	-35533.2	-7982.26	14.1426	-0.420052	1.37534	-0.921042
1511.39	-35533.1	-7982.51	14.136	-0.42006	1.35412	-0.705404
1511.41	-35533.1	-7982.73	14.1279	-0.419804	1.33279	-0.514573
1511.43	-35533.1	-7982.94	14.1191	-0.419804	1.31218	-0.354018
1511.44	-35533	-7983.18	14.1114	-0.42095	1.29482	-0.230693
1511.46	-35533	-7983.43	14.1048	-0.422882	1.28004	-0.14059
1511.48	-35532.9	-7983.68	14.0983	-0.424633	1.26568	-0.0736958
1511.49	-35532.9	-7983.93	14.0916	-0.426248	1.25263	-0.0231561
1511.51	-35532.8	-7984.15	14.0847	-0.428155	1.24284	0.0159485
1511.53	-35532.8	-7984.36	14.0778	-0.429811	1.23481	0.0457558
1511.54	-35532.8	-7984.6	14.0713	-0.430353	1.2259	0.0672038
1511.56	-35532.7	-7984.85	14.0642	-0.430055	1.21748	0.0823844
1511.58	-35532.7	-7985.1	14.0559	-0.429666	1.21188	0.0937018
1511.6	-35532.6	-7985.33	14.0476	-0.429899	1.20729	0.102557
1511.61	-35532.6	-7985.55	14.0407	-0.43127	1.20102	0.109909
1511.63	-35532.6	-7985.77	14.0338	-0.433221	1.19375	0.116213
1511.65	-35532.5	-7986.01	14.0252	-0.434989	1.18694	0.121701
1511.66	-35532.5	-7986.26	14.0167	-0.436667	1.18	0.126362
1511.68	-35532.4	-7986.51	14.01	-0.438459	1.17205	0.130117
1511.7	-35532.4	-7986.75	14.0033	-0.44	1.16333	0.132898
1511.71	-35532.4	-7986.96	13.9948	-0.440731	1.15443	0.135208
1511.73	-35532.3	-7987.17	13.9862	-0.439893	1.14622	0.139829
1511.75	-35532.3	-7987.42	13.9792	-0.438642	1.13921	0.150308
1511.77	-35532.2	-7987.68	13.9725	-0.444727	1.13253	0.170833
1511.78	-35532.2	-7987.93	13.9645	-0.467024	1.12559	0.205684
1511.8	-35532.2	-7988.16	13.9556	-0.513678	1.11934	0.258997
1511.82	-35532.1	-7988.36	13.9461	-0.589326	1.1143	0.333429
1511.83	-35532.1	-7988.58	13.9344	-0.689057	1.10895	0.427518
1511.85	-35532.1	-7988.82	13.9195	-0.80548	1.10223	0.537453
1511.87	-35532	-7989.08	13.9026	-0.929311	1.09497	0.655549
1511.88	-35532	-7989.33	13.8847	-1.05409	1.08808	0.776542
1511.9	-35531.9	-7989.56	13.8653	-1.17964	1.08199	0.901192
1511.92	-35531.9	-7989.77	13.8436	-1.30639	1.07678	1.02984
1511.93	-35531.9	-7989.99	13.8191	-1.43448	1.07189	1.16052
1511.95	-35531.8	-7990.23	13.7918	-1.56344	1.06683	1.29112
1511.97	-35531.8	-7990.48	13.7632	-1.69182	1.06132	1.41986
1511.99	-35531.8	-7990.72	13.7338	-1.81869	1.05493	1.54723
1512	-35531.7	-7990.95	13.7015	-1.94409	1.04698	1.67703
1512.02	-35531.7	-7991.15	13.6656	-2.06796	1.03805	1.80991
1512.04	-35531.7	-7991.37	13.6274	-2.18993	1.03058	1.94157
1512.05	-35531.7	-7991.62	13.5879	-2.30644	1.02547	2.06802
1512.07	-35531.6	-7991.87	13.5476	-2.41005	1.02158	2.18632
1512.09	-35531.6	-7992.1	13.5061	-2.49709	1.01822	2.29663
1512.11	-35531.6	-7992.32	13.4624	-2.56831	1.01539	2.40228
1512.12	-35531.5	-7992.52	13.416	-2.62758	1.01217	2.50501
1512.14	-35531.5	-7992.74	13.3673	-2.68171	1.00682	2.60459
1512.16	-35531.5	-7992.98	13.3172	-2.73323	0.999628	2.70041
1512.17	-35531.4	-7993.22	13.2675	-2.78075	0.99276	2.79163
1512.19	-35531.4	-7993.45	13.2177	-2.82522	0.986275	2.8783
1512.21	-35531.4	-7993.66	13.1659	-2.86936	0.978625	2.96112
1512.22	-35531.4	-7993.86	13.1124	-2.9124	0.969815	3.03927
1512.24	-35531.3	-7994.08	13.0585	-2.951	0.961043	3.11082
1512.26	-35531.3	-7994.32	13.0053	-2.98437	0.952525	3.17519
1512.28	-35531.3	-7994.56	12.9537	-3.01353	0.943729	3.23283
1512.29	-35531.3	-7994.78	12.9022	-3.03949	0.9335	3.285
1512.31	-35531.2	-7994.98	12.8485	-3.06304	0.920599	3.33332
1512.33	-35531.2	-7995.17	12.7931	-3.08283	0.906497	3.37792
1512.34	-35531.2	-7995.39	12.7378	-3.09669	0.893854	3.41817
1512.36	-35531.2	-7995.62	12.683	-3.10547	0.882133	3.45387
1512.38	-35531.1	-7995.85	12.628	-3.11142	0.869702	3.48521
1512.39	-35531.1	-7996.06	12.573	-3.11594	0.858325	3.51365
1512.41	-35531.1	-7996.26	12.5184	-3.11988	0.850516	3.54105
1512.43	-35531.1	-7996.45	12.4633	-3.12304	0.844171	3.5686
1512.45	-35531	-7996.66	12.4066	-3.12499	0.836016	3.59701
1512.46	-35531	-7996.9	12.35	-3.12656	0.827153	3.62577
1512.48	-35531	-7997.12	12.2949	-3.12862	0.819755	3.65413
1512.5	-35531	-7997.32	12.2399	-3.12998	0.813669	3.68242
1512.51	-35530.9	-7997.51	12.1835	-3.12921	0.808196	3.71107
1512.53	-35530.9	-7997.7	12.1267	-3.12667	0.803333	3.73965
1512.55	-35530.9	-7997.91	12.071	-3.12368	0.799322	3.76755
1512.56	-35530.9	-7998.13	12.0169	-3.12346	0.796545	3.79459
1512.58	-35530.9	-7998.34	11.9638	-3.12849	0.79499	3.82102
1512.6	-35530.8	-7998.54	11.9101	-3.13724	0.793189	3.84804
1512.62	-35530.8	-7998.72	11.8542	-3.1481	0.789978	3.87633
1512.63	-35530.8	-7998.91	11.7965	-3.1618	0.786242	3.90402
1512.65	-35530.8	-7999.12	11.7379	-3.17803	0.78284	3.92921
1512.67	-35530.8	-7999.34	11.6798	-3.19208	0.779351	3.9514
1512.68	-35530.8	-7999.54	11.623	-3.201	0.775671	3.97039
1512.7	-35530.7	-7999.73	11.5667	-3.20791	0.772994	3.98623
1512.72	-35530.7	-7999.91	11.5102	-3.21517	0.772343	3.99919
1512.73	-35530.7	-8000.1	11.4532	-3.2212	0.773899	4.01003
1512.75	-35530.7	-8000.3	11.3962	-3.22491	0.777257	4.01933
1512.77	-35530.7	-8000.51	11.3405	-3.22731	0.781099	4.02724
1512.79	-35530.7	-8000.71	11.2858	-3.22913	0.784517	4.03395
1512.8	-35530.6	-8000.89	11.2299	-3.23024	0.7875	4.03976
1512.82	-35530.6	-8001.06	11.1716	-3.23043	0.789642	4.04492
1512.84	-35530.6	-8001.25	11.1125	-3.22957	0.789725	4.04946
1512.85	-35530.6	-8001.44	11.0539	-3.22783	0.787841	4.05344
1512.87	-35530.6	-8001.64	10.9966	-3.22589	0.786079	4.05695
1512.89	-35530.6	-8001.83	10.9402	-3.22418	0.784755	4.0602
1512.9	-35530.6	-8002.01	10.8828	-3.2228	0.781787	4.06345
1512.92	-35530.5	-8002.18	10.8242	-3.22127	0.776551	4.06683
1512.94	-35530.5	-8002.36	10.7662	-3.21848	0.770409	4.07022
1512.95	-35530.5	-8002.55	10.7095	-3.21481	0.763662	4.07358
1512.97	-35530.5	-8002.75	10.6541	-3.21214	0.755361	4.07695
1512.99	-35530.5	-8002.94	10.5993	-3.21068	0.745255	4.08024
1513.01	-35530.5	-8003.11	10.5438	-3.20904	0.733799	4.08324
1513.02	-35530.5	-8003.26	10.4871	-3.20719	0.721664	4.08601
1513.04	-35530.5	-8003.43	10.429	-3.20634	0.70964	4.08879
1513.06	-35530.4	-8003.62	10.3705	-3.20652	0.697676	4.09105
1513.07	-35530.4	-8003.81	10.313	-3.20676	0.685086	4.0916
1513.09	-35530.4	-8003.99	10.2566	-3.20497	0.671619	4.08906
1513.11	-35530.4	-8004.15	10.2	-3.1983	0.657292	4.08196
1513.12	-35530.4	-8004.31	10.1433	-3.18325	0.641638	4.06921
1513.14	-35530.4	-8004.48	10.0871	-3.15661	0.62397	4.04996
1513.16	-35530.4	-8004.67	10.0325	-3.12188	0.604669	4.02291
1513.18	-35530.4	-8004.85	9.98032	-3.08503	0.584704	3.98671
1513.19	-35530.4	-8005.02	9.92895	-3.03984	0.564676	3.9412
1513.21	-35530.4	-8005.17	9.87595	-2.97586	0.545032	3.88661
1513.23	-35530.4	-8005.32	9.82256	-2.8977	0.526445	3.82116
1513.24	-35530.3	-8005.49	9.77144	-2.8156	0.509637	3.742
1513.26	-35530.3	-8005.67	9.72237	-2.72771	0.494921	3.64556
1513.28	-35530.3	-8005.85	9.67434	-2.62498	0.482323	3.52756
1513.3	-35530.3	-8006.01	9.6285	-2.48648	0.471242	3.38112
1513.31	-35530.3	-8006.16	9.5865	-2.29225	0.460884	3.19973
1513.33	-35530.3	-8006.31	9.54875	-2.05182	0.450614	2.98425
1513.35	-35530.3	-8006.48	9.51533	-1.78453	0.440077	2.74139
1513.36	-35530.3	-8006.65	9.48667	-1.50667	0.43	2.49346
1513.38	-35530.3	-8006.82	9.46302	-1.236	0.42117	2.26323
1513.4	-35530.3	-8006.98	9.44333	-1	0.413333	2.05664
1513.41	-35530.3	-8007.13	9.42651	-0.820865	0.406107	1.87652
1513.43	-35530.3	-8007.28	9.4126	-0.690015	0.399646	1.72992
1513.45	-35530.3	-8007.45	9.4016	-0.592652	0.394147	1.62135
1513.47	-35530.2	-8007.62	9.39228	-0.518937	0.38949	1.54327
1513.48	-35530.2	-8007.79	9.38362	-0.461792	0.385661	1.48649
1513.5	-35530.2	-8007.95	9.3758	-0.418998	0.383119	1.44441
1513.52	-35530.2	-8008.09	9.36891	-0.388537	0.382359	1.41217
1513.53	-35530.2	-8008.24	9.36209	-0.366555	0.383748	1.38861
1513.55	-35530.2	-8008.4	9.35498	-0.349836	0.387078	1.37261
1513.57	-35530.2	-8008.57	9.34864	-0.337439	0.390836	1.36152
1513.58	-35530.2	-8008.74	9.34359	-0.328543	0.394102	1.35327
1513.6	-35530.2	-8008.89	9.33885	-0.321908	0.397529	1.34741
1513.62	-35530.2	-8009.04	9.33373	-0.316549	0.401244	1.34364
1513.64	-35530.2	-8009.19	9.32846	-0.312106	0.403943	1.34161
1513.65	-35530.2	-8009.36	9.32328	-0.30848	0.405425	1.34092
1513.67	-35530.2	-8009.53	9.31823	-0.305877	0.407668	1.34108
1513.69	-35530.2	-8009.69	9.31325	-0.3042	0.411216	1.34165
1513.7	-35530.2	-8009.84	9.30821	-0.30286	0.414209	1.34223
1513.72	-35530.2	-8009.98	9.30306	-0.301269	0.415874	1.34237
1513.74	-35530.2	-8010.14	9.29786	-0.2989	0.417294	1.34159
1513.75	-35530.2	-8010.31	9.29269	-0.295509	0.419037	1.33987
1513.77	-35530.1	-8010.48	9.28764	-0.2912	0.420833	1.3378
1513.79	-35530.1	-8010.64	9.28266	-0.286179	0.422505	1.33564
1513.81	-35530.1	-8010.79	9.2776	-0.280752	0.424044	1.33329
1513.82	-35530.1	-8010.93	9.27243	-0.275498	0.4257	1.33097
1513.84	-35530.1	-8011.08	9.26729	-0.271245	0.427925	1.32927
1513.86	-35530.1	-8011.25	9.26216	-0.267947	0.429819	1.32823
1513.87	-35530.1	-8011.42	9.25687	-0.264774	0.429392	1.32742
1513.89	-35530.1	-8011.59	9.25182	-0.261412	0.427329	1.32686
1513.91	-35530.1	-8011.74	9.24776	-0.257978	0.42632	1.32694
1513.92	-35530.1	-8011.88	9.24448	-0.254542	0.426594	1.32759
1513.94	-35530.1	-8012.03	9.2411	-0.251122	0.426532	1.32841
1513.96	-35530.1	-8012.2	9.23762	-0.247688	0.426452	1.32894
1513.97	-35530.1	-8012.37	9.23456	-0.244058	0.42779	1.32869
1513.99	-35530.1	-8012.53	9.23123	-0.238821	0.429669	1.32676
1514.01	-35530.1	-8012.67	9.22645	-0.229992	0.430125	1.32205
1514.03	-35530.1	-8012.81	9.22111	-0.21698	0.429901	1.31397
1514.04	-35530.1	-8012.97	9.21704	-0.20009	0.431018	1.30221
1514.06	-35530.1	-8013.14	9.2139	-0.180345	0.433017	1.28645
1514.08	-35530.1	-8013.31	9.2105	-0.158594	0.434509	1.26632
1514.09	-35530.1	-8013.46	9.20717	-0.132139	0.43622	1.24134
1514.11	-35530.1	-8013.61	9.20477	-0.0974309	0.43942	1.21102
1514.13	-35530.1	-8013.75	9.20343	-0.0553167	0.442988	1.17552
1514.14	-35530.1	-8013.91	9.20297	-0.00847924	0.445198	1.1356
1514.16	-35530.1	-8014.08	9.20329	0.0404462	0.446583	1.09394
1514.18	-35530.1	-8014.25	9.20437	0.0888501	0.448211	1.05335
1514.2	-35530.1	-8014.4	9.2065	0.134153	0.44991	1.01424
1514.21	-35530.1	-8014.54	9.20982	0.174335	0.45136	0.976519
1514.23	-35530.1	-8014.69	9.21333	0.21	0.453333	0.941176
1514.25	-35530.1	-8014.85	9.21631	0.242323	0.456548	0.909121
1514.26	-35530.1	-8015.02	9.2203	0.271644	0.460207	0.879573
1514.28	-35530.1	-8015.19	9.22662	0.298515	0.463504	0.851455
1514.3	-35530.1	-8015.35	9.23374	0.324914	0.46688	0.824111
1514.32	-35530.1	-8015.49	9.24033	0.352361	0.470616	0.797081
1514.33	-35530.1	-8015.63	9.24762	0.379854	0.4736	0.770279
1514.35	-35530.1	-8015.8	9.2564	0.406163	0.475222	0.743952
1514.37	-35530.1	-8015.97	9.26464	0.430911	0.477105	0.719073
1514.38	-35530.1	-8016.13	9.27117	0.454286	0.480358	0.696038
1514.4	-35530.1	-8016.29	9.278	0.477467	0.483928	0.673569
1514.42	-35530.1	-8016.43	9.28648	0.501346	0.487151	0.650403
1514.43	-35530.1	-8016.58	9.29538	0.525789	0.491037	0.625891
1514.45	-35530.1	-8016.75	9.30386	0.551026	0.496137	0.599788
1514.47	-35530.1	-8016.92	9.31268	0.578315	0.501576	0.57248
1514.49	-35530.1	-8017.08	9.32247	0.6081	0.506665	0.544305
1514.5	-35530.1	-8017.23	9.33329	0.639208	0.511332	0.515397
1514.52	-35530.1	-8017.37	9.34515	0.670364	0.516127	0.486425
1514.54	-35530.1	-8017.53	9.35795	0.700403	0.522537	0.45902
1514.55	-35530.1	-8017.7	9.3716	0.728287	0.531073	0.43445
1514.57	-35530.1	-8017.87	9.38603	0.753172	0.540683	0.413297
1514.59	-35530.1	-8018.04	9.40104	0.774964	0.550664	0.395278
1514.6	-35530.1	-8018.19	9.41629	0.794469	0.560915	0.379112
1514.62	-35530.1	-8018.33	9.43169	0.81187	0.571261	0.364338
1514.64	-35530.1	-8018.48	9.44749	0.826511	0.581401	0.351588
1514.66	-35530.1	-8018.66	9.46313	0.838429	0.591599	0.340987
1514.67	-35530.1	-8018.83	9.47719	0.848437	0.602746	0.332046
1514.69	-35530.1	-8019.01	9.49022	0.856762	0.615989	0.324469
1514.71	-35530.1	-8019.16	9.50448	0.863102	0.63259	0.318153
1514.72	-35530.1	-8019.3	9.52018	0.868041	0.651865	0.312658
1514.74	-35530.1	-8019.45	9.53572	0.872944	0.671412	0.307252
1514.76	-35530.1	-8019.63	9.55106	0.878167	0.690199	0.30161
1514.77	-35530.1	-8019.8	9.56736	0.883274	0.708264	0.295746
1514.79	-35530.1	-8019.97	9.5842	0.888235	0.724795	0.289725
1514.81	-35530.1	-8020.13	9.60023	0.893294	0.738533	0.283638
1514.83	-35530.1	-8020.27	9.6155	0.898473	0.750081	0.277453
1514.84	-35530.1	-8020.43	9.63096	0.90365	0.761113	0.271102
1514.86	-35530.2	-8020.61	9.64644	0.908793	0.771249	0.264962
1514.88	-35530.2	-8020.78	9.66129	0.913907	0.779138	0.259528
1514.89	-35530.2	-8020.95	9.67629	0.918873	0.785307	0.254126
1514.91	-35530.2	-8021.1	9.69273	0.923612	0.791027	0.247696
1514.93	-35530.2	-8021.25	9.71023	0.928914	0.795963	0.24081
1514.94	-35530.2	-8021.42	9.72767	0.93568	0.799078	0.234594
1514.96	-35530.2	-8021.6	9.74469	0.94261	0.800032	0.228449
1514.98	-35530.2	-8021.78	9.76134	0.94796	0.798944	0.221381
1515	-35530.2	-8021.95	9.77801	0.952721	0.796903	0.214274
1515.01	-35530.2	-8022.1	9.79512	0.958319	0.795108	0.20835
1515.03	-35530.2	-8022.25	9.81233	0.963132	0.79344	0.202945
1515.05	-35530.2	-8022.42	9.82927	0.965264	0.791523	0.197109
1515.06	-35530.2	-8022.6	9.84667	0.966667	0.79	0.191721
1515.08	-35530.2	-8022.78	9.8651	0.969646	0.789577	0.187719
1515.1	-35530.3	-8022.95	9.88333	0.973333	0.79	0.184096
1515.11	-35530.3	-8023.1	9.90033	0.976575	0.791041	0.179746
1515.13	-35530.3	-8023.25	9.91774	0.980253	0.793541	0.175116
1515.15	-35530.3	-8023.43	9.93683	0.985234	0.79816	0.170732
1515.16	-35530.3	-8023.61	9.9554	0.990612	0.804056	0.166083
1515.18	-35530.3	-8023.79	9.9719	0.995577	0.810439	0.160739
1515.2	-35530.3	-8023.96	9.98877	1.00062	0.817556	0.155115
1515.22	-35530.3	-8024.11	10.0077	1.00601	0.825741	0.149562
1515.23	-35530.3	-8024.27	10.0265	1.01073	0.835061	0.143846
1515.25	-35530.4	-8024.45	10.0436	1.01421	0.845314	0.137996
1515.27	-35530.4	-8024.63	10.0609	1.01748	0.85577	0.132911
1515.28	-35530.4	-8024.81	10.0794	1.02103	0.865873	0.129017
1515.3	-35530.4	-8024.98	10.0975	1.02388	0.875582	0.125531
1515.32	-35530.4	-8025.13	10.1144	1.02559	0.884587	0.122018
1515.34	-35530.4	-8025.29	10.132	1.02719	0.89193	0.119044
1515.35	-35530.4	-8025.48	10.151	1.02909	0.897254	0.11681
1515.37	-35530.4	-8025.67	10.1699	1.03027	0.90137	0.114696
1515.39	-35530.5	-8025.84	10.1882	1.03029	0.904814	0.112448
1515.4	-35530.5	-8026.01	10.2065	1.02983	0.907541	0.110468
1515.42	-35530.5	-8026.16	10.2254	1.02965	0.909404	0.108833
1515.44	-35530.5	-8026.33	10.2447	1.03053	0.910177	0.107072
1515.45	-35530.5	-8026.52	10.2638	1.03238	0.910102	0.104864
1515.47	-35530.5	-8026.71	10.2813	1.03401	0.909986	0.102131
1515.49	-35530.6	-8026.89	10.2977	1.03547	0.910048	0.0988697
1515.51	-35530.6	-8027.05	10.3151	1.03815	0.909863	0.0951465
1515.52	-35530.6	-8027.2	10.3342	1.04182	0.909729	0.0911749
1515.54	-35530.6	-8027.37	10.3535	1.04458	0.910701	0.0873233
1515.56	-35530.6	-8027.57	10.3724	1.04611	0.912599	0.0839541
1515.57	-35530.6	-8027.76	10.3908	1.0476	0.914161	0.0813787
1515.59	-35530.7	-8027.94	10.4091	1.04933	0.915685	0.0793115
1515.61	-35530.7	-8028.1	10.4277	1.05086	0.918607	0.0770185
1515.62	-35530.7	-8028.26	10.4467	1.05253	0.922285	0.0741455
1515.64	-35530.7	-8028.44	10.4655	1.05523	0.924617	0.0706583
1515.66	-35530.7	-8028.63	10.4843	1.05887	0.926076	0.0666282
1515.68	-35530.7	-8028.82	10.5039	1.06265	0.9287	0.0622174
1515.69	-35530.8	-8029	10.524	1.0659	0.932304	0.0578427
1515.71	-35530.8	-8029.16	10.5444	1.06809	0.935572	0.0540215
1515.73	-35530.8	-8029.32	10.5651	1.06963	0.939001	0.0508028
1515.74	-35530.8	-8029.5	10.5861	1.07134	0.943873	0.0479544
1515.76	-35530.8	-8029.7	10.6065	1.07307	0.94918	0.0451719
1515.78	-35530.9	-8029.89	10.6254	1.07441	0.953107	0.0421459
1515.79	-35530.9	-8030.07	10.6434	1.0762	0.956122	0.0387628
1515.81	-35530.9	-8030.24	10.6621	1.0795	0.95945	0.0350084
1515.83	-35530.9	-8030.4	10.6811	1.08301	0.962945	0.0309851
1515.85	-35531	-8030.58	10.6999	1.08496	0.966109	0.0268794
1515.86	-35531	-8030.78	10.7189	1.08654	0.969744	0.0230799
1515.88	-35531	-8030.98	10.7386	1.0895	0.974688	0.019855
1515.9	-35531	-8031.16	10.7588	1.09313	0.979738	0.0165559
1515.91	-35531	-8031.33	10.7792	1.09637	0.983512	0.0124406
1515.93	-35531.1	-8031.49	10.8	1.1	0.986667	0.00762527
1515.95	-35531.1	-8031.67	10.8211	1.10492	0.990133	0.00235316
1515.96	-35531.1	-8031.87	10.8411	1.11031	0.993517	-0.00364835
1515.98	-35531.1	-8032.07	10.8594	1.11529	0.996518	-0.0105647
1516	-35531.2	-8032.25	10.8778	1.12031	1.00027	-0.0178561
1516.02	-35531.2	-8032.41	10.898	1.12568	1.00549	-0.0250613
1516.03	-35531.2	-8032.58	10.9191	1.1305	1.01051	-0.0324914
1516.05	-35531.2	-8032.77	10.9399	1.13411	1.01406	-0.040366
1516.07	-35531.3	-8032.98	10.9602	1.13722	1.01728	-0.0481921
1516.08	-35531.3	-8033.17	10.9801	1.14052	1.02092	-0.0557112
1516.1	-35531.3	-8033.35	11.0003	1.14394	1.02369	-0.0635221
1516.12	-35531.3	-8033.52	11.0209	1.14738	1.02513	-0.0719503
1516.13	-35531.4	-8033.69	11.0415	1.1508	1.02741	-0.080374
1516.15	-35531.4	-8033.89	11.0619	1.15421	1.03126	-0.0883166
1516.17	-35531.4	-8034.09	11.083	1.15771	1.03373	-0.0958732
1516.18	-35531.5	-8034.28	11.1048	1.16118	1.03362	-0.103076
1516.2	-35531.5	-8034.46	11.1262	1.1641	1.03343	-0.109734
1516.22	-35531.5	-8034.63	11.1468	1.16603	1.03491	-0.115887
1516.24	-35531.6	-8034.81	11.1672	1.1668	1.03783	-0.122014
1516.25	-35531.6	-8035.01	11.1878	1.16671	1.04142	-0.128254
1516.27	-35531.6	-8035.21	11.2085	1.16677	1.04443	-0.134192
1516.29	-35531.6	-8035.4	11.2292	1.16696	1.0462	-0.139761
1516.3	-35531.7	-8035.59	11.2495	1.166	1.0468	-0.145376
1516.32	-35531.7	-8035.78	11.2695	1.16409	1.04545	-0.151337
1516.34	-35531.7	-8035.96	11.2894	1.16307	1.04046	-0.157797
1516.36	-35531.8	-8036.14	11.3099	1.16324	1.03305	-0.16504
1516.37	-35531.8	-8036.32	11.3319	1.16324	1.02752	-0.173487
1516.39	-35531.8	-8036.53	11.3545	1.1631	1.0245	-0.183135
1516.41	-35531.9	-8036.73	11.3752	1.16413	1.02132	-0.193589
1516.42	-35531.9	-8036.92	11.3948	1.16602	1.01778	-0.204545
1516.44	-35531.9	-8037.1	11.4163	1.16719	1.01564	-0.215778
1516.46	-35532	-8037.28	11.439	1.16702	1.01418	-0.227022
1516.47	-35532	-8037.46	11.4598	1.16569	1.01091	-0.238044
1516.49	-35532	-8037.66	11.4794	1.16389	1.00551	-0.249464
1516.51	-35532.1	-8037.87	11.5008	1.16263	0.999167	-0.262421
1516.53	-35532.1	-8038.07	11.5235	1.16285	0.992202	-0.277366
1516.54	-35532.2	-8038.26	11.5449	1.16531	0.984379	-0.294281
1516.56	-35532.2	-8038.43	11.5652	1.16911	0.975561	-0.313286
1516.58	-35532.2	-8038.62	11.5857	1.17263	0.965721	-0.334443
1516.59	-35532.3	-8038.83	11.6064	1.17601	0.955216	-0.356661
1516.61	-35532.3	-8039.04	11.6266	1.17994	0.944401	-0.378594
1516.63	-35532.3	-8039.24	11.6465	1.18304	0.932361	-0.401074
1516.64	-35532.4	-8039.41	11.6666	1.18357	0.917932	-0.42561
1516.66	-35532.4	-8039.59	11.6875	1.18327	0.901914	-0.452123
1516.68	-35532.4	-8039.79	11.7096	1.18469	0.885848	-0.479973
1516.7	-35532.5	-8040.01	11.732	1.18659	0.870831	-0.509133
1516.71	-35532.5	-8040.22	11.7537	1.187	0.857393	-0.539678
1516.73	-35532.6	-8040.41	11.7754	1.18667	0.844148	-0.571121
1516.75	-35532.6	-8040.59	11.7978	1.1868	0.829471	-0.602798
1516.76	-35532.6	-8040.77	11.82	1.18667	0.813333	-0.633987
1516.78	-35532.7	-8040.97	11.841	1.18532	0.796248	-0.663835
1516.8	-35532.7	-8041.18	11.8612	1.1832	0.778996	-0.691045
1516.81	-35532.8	-8041.39	11.8812	1.1811	0.762195	-0.714676
1516.83	-35532.8	-8041.59	11.9012	1.17998	0.745699	-0.735357
1516.85	-35532.9	-8041.77	11.9213	1.18016	0.72957	-0.753951
1516.87	-35532.9	-8041.95	11.9426	1.17987	0.7151	-0.771005
1516.88	-35532.9	-8042.16	11.9652	1.17799	0.702937	-0.786972
1516.9	-35533	-8042.38	11.987	1.17656	0.691191	-0.802219
1516.92	-35533	-8042.59	12.0068	1.17677	0.678904	-0.817249
1516.93	-35533.1	-8042.78	12.0271	1.17646	0.668395	-0.832914
1516.95	-35533.1	-8042.96	12.0495	1.17449	0.661119	-0.849407
1516.97	-35533.2	-8043.15	12.0717	1.17325	0.655323	-0.86523
1516.98	-35533.2	-8043.36	12.0922	1.17367	0.649841	-0.879448
1517	-35533.2	-8043.58	12.1129	1.17272	0.645617	-0.892762
1517.02	-35533.3	-8043.79	12.1347	1.1692	0.642598	-0.905828
1517.04	-35533.3	-8043.98	12.1562	1.16589	0.638589	-0.918888
1517.05	-35533.4	-8044.17	12.1768	1.16423	0.633083	-0.932533
1517.07	-35533.4	-8044.36	12.1973	1.16272	0.628806	-0.948008
1517.09	-35533.5	-8044.57	12.2179	1.16081	0.627044	-0.965462
1517.1	-35533.5	-8044.79	12.2383	1.15974	0.626505	-0.983369
1517.12	-35533.6	-8045	12.2583	1.15983	0.62643	-1.00119
1517.14	-35533.6	-8045.2	12.2782	1.16004	0.62696	-1.01978
1517.15	-35533.6	-8045.38	12.2987	1.15998	0.627284	-1.03903
1517.17	-35533.7	-8045.58	12.3205	1.16011	0.625362	-1.05756
1517.19	-35533.7	-8045.79	12.3431	1.16023	0.620182	-1.07444
1517.2	-35533.8	-8046.02	12.3643	1.15938	0.611967	-1.08929
1517.22	-35533.8	-8046.24	12.3841	1.15757	0.60172	-1.10178
1517.24	-35533.9	-8046.43	12.404	1.15575	0.590994	-1.11161
1517.26	-35533.9	-8046.61	12.4247	1.15409	0.579155	-1.11872
1517.27	-35534	-8046.81	12.4456	1.15212	0.563757	-1.12336
1517.29	-35534	-8047.03	12.4662	1.15034	0.546029	-1.12588
1517.31	-35534.1	-8047.25	12.4861	1.1499	0.529751	-1.12679
1517.32	-35534.1	-8047.47	12.506	1.15012	0.513412	-1.12659
1517.34	-35534.2	-8047.66	12.5276	1.14923	0.492304	-1.12581
1517.36	-35534.2	-8047.85	12.5502	1.14726	0.467365	-1.12462
1517.38	-35534.3	-8048.06	12.5717	1.14542	0.443138	-1.12298
1517.39	-35534.3	-8048.29	12.592	1.14377	0.421403	-1.12126
1517.41	-35534.4	-8048.51	12.6119	1.1418	0.402155	-1.12006
1517.43	-35534.4	-8048.72	12.6319	1.14019	0.384219	-1.11974
1517.44	-35534.5	-8048.91	12.6523	1.13995	0.365972	-1.12063
