# Supplementary material for: Extraction of driving behavior primitives considering driver expectation and vehicle dynamics
Source: PLoS One. 2025 Dec 31;20(12):e0340123. doi: 10.1371/journal.pone.0340123 (PMC12755792; doi:10.1371/journal.pone.0340123)
Supplement: S2 File — The dataset utilized in this study is organized into two main folders, categorizing driving scenarios into straight driving and turning maneuvers. These folders contain the raw, unprocessed behavioral data. For a detailed description of the variables and format within the.xlsx files, please refer to the accompanying readme.txt file. (ZIP) [file pone.0340123.s002.zip › DataSetForPimitiveExaction-2/turning/g11_w_31.xlsx]

## Sheet: Sheet1
1550.07	-35634.6	-8480.59	12.3037	0.255027	-0.201816	0.379756
1550.08	-35634.7	-8480.81	12.3069	0.268086	-0.217156	0.367846
1550.1	-35634.7	-8481.03	12.3108	0.278207	-0.232817	0.35788
1550.12	-35634.8	-8481.24	12.3157	0.285315	-0.249258	0.350135
1550.13	-35634.8	-8481.44	12.3209	0.290971	-0.266405	0.344453
1550.15	-35634.8	-8481.63	12.3258	0.296329	-0.284562	0.340611
1550.17	-35634.9	-8481.82	12.3315	0.301009	-0.305132	0.338392
1550.18	-35634.9	-8482.03	12.3383	0.304649	-0.327919	0.337568
1550.2	-35635	-8482.26	12.3453	0.30739	-0.349215	0.337888
1550.22	-35635	-8482.47	12.3519	0.309284	-0.367449	0.338971
1550.24	-35635.1	-8482.67	12.3587	0.310129	-0.38545	0.340219
1550.25	-35635.1	-8482.85	12.3658	0.310095	-0.404576	0.341318
1550.27	-35635.2	-8483.04	12.3721	0.310019	-0.422933	0.342479
1550.29	-35635.2	-8483.27	12.3772	0.310137	-0.439928	0.343679
1550.3	-35635.3	-8483.49	12.382	0.309735	-0.45732	0.344479
1550.32	-35635.3	-8483.7	12.387	0.309345	-0.475747	0.344562
1550.34	-35635.3	-8483.9	12.3921	0.311132	-0.494193	0.343799
1550.36	-35635.4	-8484.08	12.3973	0.316167	-0.511577	0.341754
1550.37	-35635.4	-8484.28	12.4023	0.324009	-0.52692	0.337622
1550.39	-35635.5	-8484.5	12.4073	0.334324	-0.540468	0.331353
1550.41	-35635.5	-8484.73	12.4133	0.346939	-0.553735	0.323735
1550.42	-35635.6	-8484.94	12.4201	0.360566	-0.567149	0.315481
1550.44	-35635.6	-8485.13	12.4268	0.372939	-0.580151	0.307183
1550.46	-35635.7	-8485.32	12.4335	0.383082	-0.593702	0.29932
1550.47	-35635.7	-8485.52	12.4417	0.391257	-0.609975	0.292255
1550.49	-35635.7	-8485.74	12.4505	0.39791	-0.627588	0.286195
1550.51	-35635.8	-8485.96	12.4578	0.403575	-0.642638	0.281203
1550.53	-35635.8	-8486.18	12.4641	0.408462	-0.655427	0.276994
1550.54	-35635.9	-8486.37	12.4721	0.412562	-0.668907	0.273109
1550.56	-35635.9	-8486.56	12.4809	0.415855	-0.682838	0.269811
1550.58	-35636	-8486.77	12.4883	0.418311	-0.695106	0.267784
1550.59	-35636	-8487	12.495	0.419807	-0.706936	0.266959
1550.61	-35636.1	-8487.22	12.503	0.420233	-0.721063	0.266887
1550.63	-35636.1	-8487.43	12.5115	0.420051	-0.73649	0.267641
1550.64	-35636.1	-8487.62	12.5186	0.419936	-0.75072	0.269465
1550.66	-35636.2	-8487.81	12.5253	0.419988	-0.764216	0.271899
1550.68	-35636.2	-8488.01	12.5337	0.420033	-0.778467	0.274231
1550.7	-35636.3	-8488.24	12.5424	0.420008	-0.791932	0.276427
1550.71	-35636.3	-8488.47	12.5493	0.419928	-0.802501	0.278679
1550.73	-35636.3	-8488.69	12.5558	0.419975	-0.81211	0.280816
1550.75	-35636.4	-8488.88	12.5642	0.420251	-0.823512	0.282607
1550.76	-35636.4	-8489.07	12.5729	0.420048	-0.835946	0.284218
1550.78	-35636.5	-8489.28	12.5799	0.41865	-0.847874	0.285891
1550.8	-35636.5	-8489.51	12.5867	0.416667	-0.86	0.287582
1550.81	-35636.5	-8489.73	12.595	0.414898	-0.873239	0.289068
1550.83	-35636.6	-8489.94	12.6033	0.413333	-0.886667	0.28976
1550.85	-35636.6	-8490.13	12.6101	0.412203	-0.899161	0.289006
1550.87	-35636.6	-8490.32	12.6171	0.413523	-0.910651	0.286267
1550.88	-35636.7	-8490.54	12.6258	0.419002	-0.921291	0.281126
1550.9	-35636.7	-8490.78	12.6342	0.427837	-0.931114	0.273479
1550.92	-35636.8	-8491	12.6408	0.438889	-0.940578	0.263388
1550.93	-35636.8	-8491.2	12.6475	0.451558	-0.951408	0.251192
1550.95	-35636.8	-8491.4	12.656	0.465242	-0.964714	0.237409
1550.97	-35636.9	-8491.6	12.6649	0.479079	-0.97925	0.222925
1550.98	-35636.9	-8491.82	12.6733	0.491918	-0.994205	0.208623
1551	-35636.9	-8492.05	12.6822	0.502052	-1.01079	0.19522
1551.02	-35637	-8492.27	12.6921	0.508961	-1.02928	0.183293
1551.04	-35637	-8492.48	12.7024	0.514697	-1.04746	0.173181
1551.05	-35637.1	-8492.67	12.7127	0.520306	-1.06436	0.164972
1551.07	-35637.1	-8492.87	12.7231	0.524195	-1.08211	0.158308
1551.09	-35637.1	-8493.1	12.7337	0.525867	-1.10134	0.152986
1551.1	-35637.2	-8493.33	12.7432	0.52724	-1.11942	0.14915
1551.12	-35637.2	-8493.55	12.7514	0.529102	-1.13575	0.14648
1551.14	-35637.2	-8493.76	12.7596	0.530242	-1.15305	0.143931
1551.15	-35637.3	-8493.95	12.7683	0.530208	-1.17216	0.141061
1551.17	-35637.3	-8494.16	12.7768	0.529899	-1.19081	0.138395
1551.19	-35637.3	-8494.39	12.7853	0.529882	-1.20795	0.136163
1551.2	-35637.4	-8494.62	12.7945	0.53016	-1.22431	0.134137
1551.22	-35637.4	-8494.84	12.8045	0.53029	-1.23957	0.132423
1551.24	-35637.4	-8495.04	12.8149	0.529427	-1.25221	0.1315
1551.26	-35637.5	-8495.23	12.8251	0.527591	-1.26228	0.131527
1551.27	-35637.5	-8495.45	12.8355	0.525725	-1.27159	0.132285
1551.29	-35637.5	-8495.68	12.8458	0.524064	-1.28027	0.133466
1551.31	-35637.5	-8495.92	12.8559	0.522197	-1.28707	0.134703
1551.32	-35637.6	-8496.14	12.8659	0.520458	-1.29338	0.135785
1551.34	-35637.6	-8496.35	12.876	0.519731	-1.30248	0.136627
1551.36	-35637.6	-8496.54	12.8863	0.519899	-1.31329	0.137156
1551.38	-35637.7	-8496.75	12.8967	0.520087	-1.32163	0.13732
1551.39	-35637.7	-8496.99	12.907	0.520035	-1.32798	0.13727
1551.41	-35637.7	-8497.22	12.917	0.519922	-1.33566	0.13726
1551.43	-35637.8	-8497.44	12.927	0.519941	-1.34431	0.137273
1551.44	-35637.8	-8497.64	12.9374	0.520218	-1.35167	0.137167
1551.46	-35637.8	-8497.84	12.9477	0.520168	-1.3583	0.137183
1551.48	-35637.8	-8498.06	12.9569	0.518946	-1.36618	0.137625
1551.49	-35637.9	-8498.3	12.9652	0.517002	-1.37508	0.13747
1551.51	-35637.9	-8498.53	12.9735	0.515276	-1.38385	0.135758
1551.53	-35637.9	-8498.75	12.9819	0.513651	-1.39198	0.136435
1551.55	-35637.9	-8498.95	12.9901	0.511723	-1.39932	0.142783
1551.56	-35638	-8499.16	12.9989	0.510118	-1.40593	0.139376
1551.58	-35638	-8499.38	13.0089	0.509679	-1.41186	0.109361
1551.6	-35638	-8499.62	13.0194	0.509978	-1.41646	0.0724891
1551.61	-35638	-8499.85	13.0295	0.510224	-1.41903	0.0532009
1551.63	-35638	-8500.08	13.0394	0.510031	-1.41998	0.0363497
1551.65	-35638.1	-8500.28	13.0496	0.509446	-1.42005	0.00564084
1551.66	-35638.1	-8500.48	13.06	0.51	-1.42	-0.0043573
1551.68	-35638.1	-8500.7	13.0703	0.51343	-1.42026	0.0375191
1551.7	-35638.1	-8500.94	13.0806	0.520529	-1.41994	0.0881783
1551.72	-35638.2	-8501.19	13.091	0.531456	-1.41782	0.105286
1551.73	-35638.2	-8501.41	13.1012	0.545018	-1.41249	0.111316
1551.75	-35638.2	-8501.61	13.1111	0.559883	-1.40275	0.127118
1551.77	-35638.2	-8501.81	13.1212	0.575116	-1.38799	0.130634
1551.78	-35638.2	-8502.04	13.1316	0.589662	-1.36837	0.106452
1551.8	-35638.3	-8502.28	13.1417	0.601925	-1.34594	0.079092
1551.82	-35638.3	-8502.52	13.1515	0.610984	-1.32263	0.0677014
1551.83	-35638.3	-8502.74	13.162	0.617744	-1.29923	0.0619388
1551.85	-35638.3	-8502.93	13.1739	0.623161	-1.27646	0.0524619
1551.87	-35638.3	-8503.14	13.1862	0.62766	-1.25517	0.0425555
1551.89	-35638.3	-8503.38	13.1982	0.631367	-1.23587	0.0353921
1551.9	-35638.4	-8503.62	13.2102	0.633962	-1.21834	0.0301948
1551.92	-35638.4	-8503.86	13.2221	0.635577	-1.20185	0.0261527
1551.94	-35638.4	-8504.07	13.2331	0.637205	-1.18486	0.0232184
1551.95	-35638.4	-8504.27	13.2432	0.639122	-1.16629	0.0213685
1551.97	-35638.4	-8504.49	13.254	0.640229	-1.14597	0.0204902
1551.99	-35638.4	-8504.73	13.2661	0.640184	-1.12495	0.0204304
1552	-35638.5	-8504.97	13.2782	0.639933	-1.10586	0.020991
1552.02	-35638.5	-8505.2	13.2898	0.639954	-1.08934	0.022043
1552.04	-35638.5	-8505.42	13.3015	0.640012	-1.07338	0.0235439
1552.06	-35638.5	-8505.62	13.3136	0.639998	-1.05761	0.0252791
1552.07	-35638.5	-8505.84	13.3257	0.640022	-1.0439	0.0268183
1552.09	-35638.5	-8506.08	13.3378	0.640047	-1.03216	0.0279375
1552.11	-35638.5	-8506.33	13.3495	0.639886	-1.02021	0.0286387
1552.12	-35638.6	-8506.57	13.3612	0.639809	-1.00825	0.0286746
1552.14	-35638.6	-8506.78	13.373	0.640497	-0.998649	0.0275747
1552.16	-35638.6	-8506.98	13.385	0.642281	-0.990517	0.0252339
1552.17	-35638.6	-8507.21	13.3971	0.645133	-0.98011	0.0218968
1552.19	-35638.6	-8507.45	13.4092	0.648691	-0.967612	0.0178653
1552.21	-35638.6	-8507.7	13.4209	0.652351	-0.956096	0.0134789
1552.22	-35638.6	-8507.92	13.4325	0.655653	-0.944681	0.00909908
1552.24	-35638.6	-8508.14	13.4443	0.658244	-0.930142	0.00506089
1552.26	-35638.6	-8508.35	13.4564	0.65979	-0.914208	0.00118545
1552.28	-35638.7	-8508.59	13.4686	0.660079	-0.901377	-0.00296082
1552.29	-35638.7	-8508.83	13.4806	0.65994	-0.889807	-0.00685987
1552.31	-35638.7	-8509.08	13.492	0.660693	-0.874676	-0.00959351
1552.33	-35638.7	-8509.31	13.5037	0.662694	-0.857284	-0.0115325
1552.34	-35638.7	-8509.52	13.517	0.665774	-0.841414	-0.0135275
1552.36	-35638.7	-8509.73	13.531	0.669369	-0.826192	-0.0151018
1552.38	-35638.7	-8509.96	13.5437	0.672831	-0.809068	-0.0154591
1552.39	-35638.7	-8510.21	13.5553	0.676249	-0.79186	-0.0161252
1552.41	-35638.7	-8510.46	13.5669	0.679866	-0.777504	-0.0190925
1552.43	-35638.7	-8510.69	13.5786	0.683035	-0.764835	-0.0234509
1552.45	-35638.8	-8510.9	13.5903	0.685037	-0.751586	-0.0275471
1552.46	-35638.8	-8511.11	13.6026	0.686566	-0.73751	-0.0313627
1552.48	-35638.8	-8511.34	13.616	0.688477	-0.723219	-0.0352002
1552.5	-35638.8	-8511.6	13.63	0.69	-0.71	-0.0381264
1552.51	-35638.8	-8511.85	13.6437	0.690272	-0.699	-0.0392367
1552.53	-35638.8	-8512.08	13.6567	0.69	-0.69	-0.0392157
1552.55	-35638.8	-8512.29	13.6688	0.690005	-0.682513	-0.0390376
1552.57	-35638.8	-8512.5	13.6807	0.689988	-0.676337	-0.0392465
1552.58	-35638.8	-8512.74	13.6928	0.689715	-0.671156	-0.0401447
1552.6	-35638.8	-8513	13.7047	0.690121	-0.666033	-0.041584
1552.62	-35638.8	-8513.26	13.7165	0.691785	-0.660534	-0.0435018
1552.63	-35638.8	-8513.49	13.729	0.693607	-0.656012	-0.0463424
1552.65	-35638.9	-8513.69	13.7425	0.69498	-0.653646	-0.0501805
1552.67	-35638.9	-8513.9	13.7555	0.697181	-0.653449	-0.053998
1552.68	-35638.9	-8514.14	13.7673	0.700766	-0.654988	-0.0570029
1552.7	-35638.9	-8514.4	13.7798	0.703932	-0.657179	-0.0593184
1552.72	-35638.9	-8514.65	13.7938	0.705657	-0.659081	-0.0608438
1552.74	-35638.9	-8514.88	13.8069	0.707174	-0.660243	-0.0607619
1552.75	-35638.9	-8515.09	13.8183	0.709043	-0.660432	-0.0587801
1552.77	-35638.9	-8515.31	13.8305	0.710199	-0.659689	-0.0556557
1552.79	-35638.9	-8515.55	13.8445	0.710199	-0.658097	-0.0518784
1552.8	-35638.9	-8515.81	13.8578	0.709938	-0.655763	-0.0473061
1552.82	-35638.9	-8516.07	13.8696	0.709948	-0.652533	-0.0421639
1552.84	-35638.9	-8516.3	13.8819	0.710025	-0.647874	-0.0372937
1552.85	-35638.9	-8516.5	13.8952	0.710029	-0.641396	-0.0329764
1552.87	-35638.9	-8516.71	13.909	0.709971	-0.632939	-0.0287293
1552.89	-35638.9	-8516.97	13.9226	0.709942	-0.622662	-0.0242528
1552.91	-35638.9	-8517.24	13.9366	0.710106	-0.611108	-0.0195369
1552.92	-35638.9	-8517.49	13.9505	0.710194	-0.598987	-0.0145061
1552.94	-35638.9	-8517.71	13.9631	0.709492	-0.587125	-0.00900044
1552.96	-35638.9	-8517.92	13.9746	0.707766	-0.575551	-0.00298426
1552.97	-35638.9	-8518.14	13.9863	0.705237	-0.56359	0.00343598
1552.99	-35638.9	-8518.4	13.9984	0.701788	-0.551461	0.0096888
1553.01	-35639	-8518.67	14.0103	0.697053	-0.540187	0.014821
1553.02	-35638.9	-8518.92	14.0222	0.691729	-0.530041	0.0185647
1553.04	-35639	-8519.14	14.0353	0.687288	-0.520728	0.0211852
1553.06	-35639	-8519.34	14.0488	0.68417	-0.512514	0.022666
1553.08	-35639	-8519.57	14.0611	0.682077	-0.506007	0.0228339
1553.09	-35639	-8519.83	14.0729	0.680477	-0.501173	0.0220747
1553.11	-35639	-8520.1	14.0863	0.678754	-0.497503	0.0210919
1553.13	-35639	-8520.36	14.1003	0.677019	-0.494175	0.0199391
1553.14	-35639	-8520.57	14.1124	0.675666	-0.4904	0.0182986
1553.16	-35639	-8520.78	14.1238	0.673938	-0.487153	0.0159334
1553.18	-35639	-8521.01	14.1369	0.670764	-0.486033	0.0126662
1553.19	-35639	-8521.27	14.151	0.667184	-0.486528	0.00846188
1553.21	-35639	-8521.54	14.1637	0.664948	-0.487402	0.00336361
1553.23	-35639	-8521.79	14.1753	0.663518	-0.489574	-0.00252837
1553.25	-35639	-8522.01	14.1869	0.661708	-0.494293	-0.00902798
1553.26	-35639	-8522.21	14.1986	0.660116	-0.499504	-0.015594
1553.28	-35639	-8522.46	14.2105	0.659712	-0.50248	-0.0216301
1553.3	-35639	-8522.72	14.2226	0.659985	-0.503326	-0.0269441
1553.31	-35639	-8522.99	14.2347	0.660077	-0.502801	-0.0314467
1553.33	-35639	-8523.24	14.2467	0.66	-0.5	-0.0348584
1553.35	-35639	-8523.45	14.2583	0.659972	-0.49411	-0.0369754
1553.36	-35639	-8523.67	14.27	0.66	-0.486667	-0.0381264
1553.38	-35639	-8523.92	14.2819	0.660034	-0.479009	-0.0387567
1553.4	-35639	-8524.19	14.294	0.659994	-0.469328	-0.0392472
1553.41	-35639	-8524.45	14.3062	0.65989	-0.456136	-0.0398382
1553.43	-35639	-8524.7	14.318	0.660044	-0.441661	-0.0403533
1553.45	-35639	-8524.91	14.3297	0.660426	-0.428069	-0.0407381
1553.47	-35639	-8525.13	14.3414	0.659835	-0.415165	-0.0415286
1553.48	-35639	-8525.38	14.3534	0.657819	-0.402705	-0.0426735
1553.5	-35639	-8525.65	14.3654	0.656631	-0.391489	-0.0421806
1553.52	-35639	-8525.91	14.3772	0.656441	-0.382998	-0.0401963
1553.53	-35639	-8526.15	14.3897	0.651393	-0.379873	-0.0427152
1553.55	-35639	-8526.36	14.4023	0.644036	-0.379649	-0.047576
1553.57	-35639	-8526.6	14.4118	0.655464	-0.369336	-0.0344987
1553.59	-35639	-8526.87	14.4178	0.674751	-0.355557	0.00220658
1553.6	-35639	-8526.98	14.4266	0.622688	-0.386619	0.0345225
1553.62	-35639	-8526.95	14.4405	0.497909	-0.467492	0.0506606
1553.64	-35639	-8527.16	14.4547	0.445236	-0.520832	0.073293
1553.65	-35639	-8527.69	14.4674	0.504701	-0.518478	0.100106
1553.67	-35639	-8528.15	14.4826	0.542737	-0.515806	0.0877225
1553.69	-35639	-8528.36	14.5005	0.524677	-0.525562	0.0305506
1553.7	-35639	-8528.55	14.5154	0.578331	-0.489594	-0.0175875
1553.72	-35639	-8528.82	14.5254	0.710183	-0.407908	-0.0379062
1553.74	-35639	-8529.1	14.5343	0.762463	-0.358716	-0.0607253
1553.76	-35639	-8529.36	14.5442	0.707376	-0.362506	-0.0897628
1553.77	-35638.9	-8529.58	14.5555	0.665812	-0.372991	-0.0976
1553.79	-35638.9	-8529.8	14.5676	0.677886	-0.369795	-0.0829095
1553.81	-35639	-8530.04	14.5796	0.690271	-0.363757	-0.0731633
1553.82	-35639	-8530.31	14.5915	0.684024	-0.359031	-0.0751694
1553.84	-35638.9	-8530.58	14.6045	0.675688	-0.352344	-0.0758773
1553.86	-35638.9	-8530.83	14.618	0.671365	-0.343591	-0.0717511
1553.87	-35638.9	-8531.06	14.6304	0.667932	-0.335321	-0.0672371
1553.89	-35638.9	-8531.29	14.6422	0.664419	-0.328651	-0.064078
1553.91	-35638.9	-8531.54	14.6555	0.66172	-0.323544	-0.0617367
1553.93	-35638.9	-8531.81	14.6695	0.660215	-0.320427	-0.0601744
1553.94	-35638.9	-8532.08	14.6817	0.659848	-0.319995	-0.0597173
1553.96	-35638.9	-8532.33	14.6931	0.659996	-0.322231	-0.0605194
1553.98	-35638.9	-8532.56	14.7061	0.659841	-0.326636	-0.0626505
1553.99	-35638.9	-8532.78	14.7202	0.659845	-0.332069	-0.0663842
1554.01	-35638.9	-8533.04	14.733	0.66104	-0.337212	-0.0720318
1554.03	-35638.9	-8533.31	14.7446	0.662996	-0.342347	-0.0792309
1554.04	-35638.9	-8533.58	14.7562	0.664722	-0.348178	-0.0873642
1554.06	-35638.9	-8533.83	14.7679	0.666345	-0.35285	-0.096353
1554.08	-35638.9	-8534.06	14.7798	0.668302	-0.35402	-0.1065
1554.1	-35638.9	-8534.29	14.7919	0.669892	-0.353373	-0.119174
1554.11	-35638.9	-8534.55	14.804	0.670219	-0.353589	-0.13611
1554.13	-35638.9	-8534.81	14.816	0.670002	-0.353413	-0.15861
1554.15	-35638.9	-8535.08	14.8277	0.670183	-0.35083	-0.187966
1554.16	-35638.9	-8535.34	14.8393	0.670044	-0.346898	-0.226186
1554.18	-35638.9	-8535.57	14.8512	0.668682	-0.343259	-0.274698
1554.2	-35638.9	-8535.8	14.8633	0.666667	-0.34	-0.331155
1554.21	-35638.9	-8536.06	14.8754	0.664822	-0.336742	-0.392015
1554.23	-35638.8	-8536.34	14.8874	0.663247	-0.333102	-0.453451
1554.25	-35638.8	-8536.6	14.899	0.661762	-0.329165	-0.512397
1554.27	-35638.8	-8536.85	14.9107	0.659867	-0.326588	-0.568595
1554.28	-35638.8	-8537.08	14.9226	0.657018	-0.326426	-0.622675
1554.3	-35638.8	-8537.32	14.9348	0.652743	-0.326621	-0.676275
1554.32	-35638.8	-8537.58	14.9469	0.647896	-0.32592	-0.730421
1554.33	-35638.8	-8537.86	14.9587	0.647023	-0.327187	-0.7838
1554.35	-35638.8	-8538.12	14.9704	0.652077	-0.332055	-0.835376
1554.37	-35638.8	-8538.37	14.9821	0.657306	-0.337513	-0.885738
1554.38	-35638.8	-8538.61	14.9941	0.658946	-0.341208	-0.933956
1554.4	-35638.8	-8538.86	15.0062	0.660637	-0.34396	-0.974931
1554.42	-35638.8	-8539.14	15.0183	0.663602	-0.346171	-1.00576
1554.43	-35638.8	-8539.4	15.0301	0.662052	-0.346474	-1.0292
1554.45	-35638.8	-8539.62	15.0417	0.654629	-0.344678	-1.04787
1554.47	-35638.8	-8539.85	15.0535	0.649008	-0.342981	-1.06295
1554.49	-35638.8	-8540.12	15.0655	0.649008	-0.342796	-1.07582
1554.5	-35638.7	-8540.4	15.0776	0.650307	-0.343785	-1.08839
1554.52	-35638.7	-8540.68	15.0897	0.650262	-0.345487	-1.10106
1554.54	-35638.7	-8540.93	15.1015	0.649877	-0.347515	-1.11204
1554.55	-35638.7	-8541.14	15.1131	0.649856	-0.349329	-1.12038
1554.57	-35638.7	-8541.38	15.1249	0.650148	-0.350211	-1.12642
1554.59	-35638.7	-8541.66	15.1369	0.650292	-0.350136	-1.13045
1554.61	-35638.7	-8541.95	15.149	0.649414	-0.349947	-1.13258
1554.62	-35638.7	-8542.22	15.1611	0.647566	-0.349982	-1.13309
1554.64	-35638.7	-8542.46	15.1729	0.645786	-0.349982	-1.13244
1554.66	-35638.7	-8542.69	15.1845	0.644212	-0.34995	-1.13126
1554.67	-35638.7	-8542.94	15.1963	0.642168	-0.350127	-1.13024
1554.69	-35638.7	-8543.21	15.2083	0.640289	-0.350198	-1.12971
1554.71	-35638.7	-8543.5	15.2205	0.640343	-0.349364	-1.12966
1554.72	-35638.7	-8543.77	15.2325	0.642387	-0.347496	-1.13028
1554.74	-35638.6	-8544.01	15.2442	0.645169	-0.344962	-1.13186
1554.76	-35638.6	-8544.24	15.2559	0.648547	-0.341539	-1.13419
1554.78	-35638.6	-8544.49	15.2677	0.653082	-0.336708	-1.13672
1554.79	-35638.6	-8544.76	15.2798	0.65842	-0.331385	-1.13955
1554.81	-35638.6	-8545.05	15.2919	0.663661	-0.327268	-1.14316
1554.83	-35638.6	-8545.33	15.3039	0.668767	-0.324095	-1.14721
1554.84	-35638.6	-8545.57	15.3156	0.674093	-0.320648	-1.15104
1554.86	-35638.6	-8545.79	15.3272	0.679019	-0.317309	-1.15483
1554.88	-35638.6	-8546.05	15.3392	0.682661	-0.315088	-1.15908
1554.89	-35638.6	-8546.33	15.3512	0.685975	-0.313601	-1.16368
1554.91	-35638.6	-8546.62	15.3631	0.690547	-0.311923	-1.1682
1554.93	-35638.5	-8546.89	15.3752	0.696018	-0.310183	-1.17267
1554.95	-35638.5	-8547.12	15.3882	0.701336	-0.308759	-1.17719
1554.96	-35638.5	-8547.35	15.4017	0.70614	-0.306954	-1.18145
1554.98	-35638.5	-8547.61	15.4154	0.710262	-0.303929	-1.18499
1555	-35638.5	-8547.9	15.4292	0.713209	-0.300218	-1.18728
1555.01	-35638.5	-8548.19	15.4433	0.714398	-0.296672	-1.18793
1555.03	-35638.5	-8548.46	15.4567	0.713333	-0.293333	-1.18736
1555.05	-35638.5	-8548.69	15.4686	0.710059	-0.290025	-1.18609
1555.06	-35638.5	-8548.93	15.48	0.706667	-0.286667	-1.1841
