# Supplementary material for: Extraction of driving behavior primitives considering driver expectation and vehicle dynamics
Source: PLoS One. 2025 Dec 31;20(12):e0340123. doi: 10.1371/journal.pone.0340123 (PMC12755792; doi:10.1371/journal.pone.0340123)
Supplement: S2 File — The dataset utilized in this study is organized into two main folders, categorizing driving scenarios into straight driving and turning maneuvers. These folders contain the raw, unprocessed behavioral data. For a detailed description of the variables and format within the.xlsx files, please refer to the accompanying readme.txt file. (ZIP) [file pone.0340123.s002.zip › DataSetForPimitiveExaction-2/turning/g11_w_32.xlsx]

## Sheet: Sheet1
1560.27	-35634.7	-8628.92	14.1456	-0.570094	0.214512	0.898884
1560.28	-35634.7	-8629.15	14.1358	-0.570259	0.227019	0.910139
1560.3	-35634.7	-8629.41	14.1254	-0.569975	0.241746	0.921876
1560.32	-35634.7	-8629.68	14.1151	-0.569931	0.256686	0.933569
1560.33	-35634.7	-8629.92	14.1049	-0.570012	0.273074	0.943939
1560.35	-35634.7	-8630.12	14.0949	-0.570034	0.291515	0.952121
1560.37	-35634.7	-8630.34	14.0849	-0.569988	0.309755	0.95855
1560.39	-35634.7	-8630.6	14.0746	-0.569937	0.325873	0.963564
1560.4	-35634.6	-8630.87	14.0642	-0.57005	0.339733	0.966816
1560.42	-35634.6	-8631.13	14.054	-0.57022	0.351836	0.968212
1560.44	-35634.6	-8631.36	14.0436	-0.569754	0.363434	0.968363
1560.45	-35634.6	-8631.57	14.0334	-0.568247	0.375195	0.967568
1560.47	-35634.6	-8631.79	14.0241	-0.565906	0.386625	0.965446
1560.49	-35634.6	-8632.04	14.0157	-0.562726	0.397179	0.962077
1560.5	-35634.6	-8632.3	14.0066	-0.558248	0.406413	0.958446
1560.52	-35634.6	-8632.56	13.9963	-0.552879	0.413687	0.955093
1560.54	-35634.6	-8632.79	13.9857	-0.548325	0.418076	0.951796
1560.56	-35634.6	-8633	13.9753	-0.545018	0.419725	0.948824
1560.57	-35634.6	-8633.23	13.9653	-0.541697	0.420122	0.947116
1560.59	-35634.6	-8633.47	13.9553	-0.5382	0.420127	0.946684
1560.61	-35634.6	-8633.73	13.9452	-0.535637	0.419835	0.946529
1560.62	-35634.6	-8633.98	13.9348	-0.534061	0.419725	0.946442
1560.64	-35634.6	-8634.2	13.9247	-0.532368	0.420673	0.947085
1560.66	-35634.6	-8634.41	13.9148	-0.530571	0.422501	0.948302
1560.67	-35634.6	-8634.63	13.9045	-0.529719	0.424102	0.949179
1560.69	-35634.6	-8634.89	13.894	-0.529862	0.425683	0.949647
1560.71	-35634.5	-8635.16	13.8846	-0.530122	0.42858	0.950406
1560.72	-35634.5	-8635.41	13.8762	-0.530086	0.432244	0.951602
1560.74	-35634.5	-8635.63	13.868	-0.529785	0.434757	0.952952
1560.76	-35634.5	-8635.82	13.8596	-0.52977	0.436168	0.954601
1560.78	-35634.5	-8636.05	13.8513	-0.530848	0.437785	0.956952
1560.79	-35634.5	-8636.31	13.8427	-0.532758	0.439578	0.959882
1560.81	-35634.5	-8636.57	13.8329	-0.534587	0.44078	0.962917
1560.83	-35634.5	-8636.82	13.8224	-0.536254	0.442574	0.965664
1560.84	-35634.5	-8637.03	13.8123	-0.538085	0.447066	0.967806
1560.86	-35634.5	-8637.23	13.8024	-0.53972	0.454541	0.969256
1560.88	-35634.5	-8637.46	13.792	-0.540504	0.464289	0.970064
1560.89	-35634.5	-8637.72	13.7817	-0.540178	0.474854	0.970516
1560.91	-35634.5	-8637.98	13.7726	-0.538764	0.484545	0.970976
1560.93	-35634.5	-8638.22	13.7643	-0.536879	0.492528	0.971592
1560.95	-35634.5	-8638.43	13.756	-0.535225	0.498476	0.972435
1560.96	-35634.5	-8638.63	13.7476	-0.533557	0.50288	0.973675
1560.98	-35634.5	-8638.87	13.7394	-0.531521	0.506485	0.975403
1561	-35634.5	-8639.12	13.7306	-0.53004	0.509804	0.977047
1561.01	-35634.5	-8639.38	13.7206	-0.530006	0.513197	0.977954
1561.03	-35634.5	-8639.62	13.71	-0.53	0.516667	0.978214
1561.05	-35634.5	-8639.83	13.6996	-0.52853	0.520124	0.978011
1561.07	-35634.5	-8640.04	13.6894	-0.526566	0.523532	0.977038
1561.08	-35634.5	-8640.28	13.6791	-0.525107	0.526878	0.975074
1561.1	-35634.5	-8640.52	13.6695	-0.523183	0.530195	0.972621
1561.12	-35634.5	-8640.78	13.6607	-0.519932	0.53355	0.970062
1561.13	-35634.5	-8641.02	13.6523	-0.516252	0.5371	0.966894
1561.15	-35634.5	-8641.23	13.6437	-0.512917	0.540769	0.962678
1561.17	-35634.5	-8641.44	13.6352	-0.509305	0.543779	0.957684
1561.18	-35634.5	-8641.67	13.6269	-0.50472	0.546316	0.951834
1561.2	-35634.5	-8641.92	13.6185	-0.498862	0.551156	0.943931
1561.22	-35634.5	-8642.17	13.61	-0.491192	0.559619	0.933263
1561.24	-35634.5	-8642.4	13.6013	-0.480467	0.56866	0.920662
1561.25	-35634.5	-8642.6	13.5927	-0.466124	0.57659	0.90658
1561.27	-35634.5	-8642.81	13.5849	-0.449173	0.585738	0.890245
1561.29	-35634.5	-8643.06	13.578	-0.430562	0.597517	0.871709
1561.3	-35634.5	-8643.31	13.5714	-0.410741	0.610522	0.85299
1561.32	-35634.5	-8643.56	13.5645	-0.391116	0.623977	0.835438
1561.34	-35634.5	-8643.79	13.5575	-0.374809	0.638751	0.818863
1561.35	-35634.5	-8644	13.5506	-0.362761	0.65452	0.803415
1561.37	-35634.5	-8644.21	13.5439	-0.352488	0.668989	0.789945
1561.39	-35634.5	-8644.44	13.5373	-0.342456	0.680853	0.778143
1561.41	-35634.5	-8644.7	13.5304	-0.332662	0.690252	0.766192
1561.42	-35634.5	-8644.95	13.5234	-0.322575	0.697275	0.753259
1561.44	-35634.5	-8645.17	13.5172	-0.310912	0.701866	0.739854
1561.46	-35634.5	-8645.36	13.5122	-0.297479	0.704956	0.726255
1561.47	-35634.5	-8645.57	13.5082	-0.283308	0.708473	0.712398
1561.49	-35634.5	-8645.82	13.5049	-0.269454	0.712216	0.698343
1561.51	-35634.5	-8646.08	13.5016	-0.256861	0.713766	0.684296
1561.52	-35634.5	-8646.33	13.4981	-0.245051	0.713387	0.670282
1561.54	-35634.5	-8646.55	13.4946	-0.232326	0.713714	0.656145
1561.56	-35634.5	-8646.75	13.4912	-0.218386	0.713946	0.641531
1561.58	-35634.5	-8646.96	13.4879	-0.203999	0.710815	0.625976
1561.59	-35634.5	-8647.2	13.4846	-0.188961	0.705205	0.609477
1561.61	-35634.5	-8647.46	13.4809	-0.172493	0.700623	0.592343
1561.63	-35634.5	-8647.7	13.4775	-0.155095	0.697531	0.574876
1561.64	-35634.6	-8647.92	13.4752	-0.137988	0.694398	0.557304
1561.66	-35634.6	-8648.12	13.4737	-0.120841	0.690857	0.539254
1561.68	-35634.6	-8648.35	13.4719	-0.102821	0.687436	0.520303
1561.69	-35634.6	-8648.59	13.4703	-0.0864778	0.686287	0.502552
1561.71	-35634.6	-8648.77	13.4696	-0.0750719	0.689737	0.488548
1561.73	-35634.6	-8648.94	13.4697	-0.0638588	0.694917	0.474259
1561.75	-35634.6	-8649.18	13.4701	-0.0441927	0.696425	0.452418
1561.76	-35634.6	-8649.49	13.47	-0.0163392	0.693567	0.419471
1561.78	-35634.6	-8649.74	13.4697	0.00474439	0.69309	0.379417
1561.8	-35634.6	-8649.96	13.4699	0.0212685	0.690786	0.337138
1561.81	-35634.6	-8650.2	13.4713	0.0407748	0.680276	0.296256
1561.83	-35634.6	-8650.45	13.4732	0.0621117	0.667293	0.253268
1561.85	-35634.6	-8650.66	13.4748	0.0818044	0.659503	0.206039
1561.86	-35634.6	-8650.86	13.4767	0.1	0.653333	0.171024
1561.88	-35634.6	-8651.08	13.4798	0.117908	0.643756	0.162849
1561.9	-35634.7	-8651.33	13.4833	0.136667	0.633333	0.166667
1561.91	-35634.7	-8651.59	13.4865	0.156979	0.625057	0.165364
1561.93	-35634.7	-8651.82	13.4903	0.177889	0.616038	0.162223
1561.95	-35634.7	-8652.03	13.4952	0.198448	0.603797	0.161753
1561.97	-35634.7	-8652.24	13.5006	0.219131	0.592161	0.15546
1561.98	-35634.7	-8652.47	13.5056	0.239935	0.583962	0.137209
1562	-35634.7	-8652.71	13.5106	0.258683	0.575502	0.115211
1562.02	-35634.7	-8652.92	13.5158	0.273605	0.563808	0.0972079
1562.03	-35634.7	-8653.13	13.5209	0.285167	0.551174	0.0825235
1562.05	-35634.7	-8653.36	13.5259	0.294143	0.53955	0.0695486
1562.07	-35634.8	-8653.6	13.5309	0.301107	0.527871	0.0579635
1562.09	-35634.8	-8653.86	13.5361	0.30657	0.515548	0.0475918
1562.1	-35634.8	-8654.09	13.5412	0.310956	0.504175	0.0381531
1562.12	-35634.8	-8654.29	13.5461	0.314559	0.49505	0.0295048
1562.14	-35634.8	-8654.51	13.5518	0.317439	0.48822	0.021812
1562.15	-35634.8	-8654.76	13.5587	0.319427	0.48309	0.0150256
1562.17	-35634.8	-8655.01	13.5658	0.320032	0.478229	0.00866374
1562.19	-35634.8	-8655.24	13.5724	0.319743	0.473084	0.00223203
1562.2	-35634.8	-8655.48	13.579	0.320519	0.468504	-0.004723
1562.22	-35634.9	-8655.72	13.5859	0.323656	0.464983	-0.0128377
1562.24	-35634.9	-8655.95	13.5929	0.329298	0.462336	-0.0230016
1562.26	-35634.9	-8656.16	13.5998	0.33766	0.460533	-0.0353482
1562.27	-35634.9	-8656.38	13.6063	0.349119	0.459793	-0.0490645
1562.29	-35634.9	-8656.62	13.6128	0.36273	0.459876	-0.0641404
1562.31	-35634.9	-8656.87	13.6206	0.376159	0.460052	-0.0814547
1562.32	-35634.9	-8657.11	13.6295	0.388169	0.460026	-0.100725
1562.34	-35634.9	-8657.33	13.6371	0.398753	0.459993	-0.120417
1562.36	-35635	-8657.54	13.6437	0.407328	0.460005	-0.140006
1562.37	-35635	-8657.77	13.6514	0.412818	0.459971	-0.159924
1562.39	-35635	-8658.01	13.66	0.415765	0.459955	-0.180142
1562.41	-35635	-8658.24	13.6675	0.417916	0.460123	-0.200292
1562.43	-35635	-8658.44	13.6741	0.419636	0.460154	-0.221027
1562.44	-35635	-8658.67	13.6819	0.420248	0.459369	-0.243695
1562.46	-35635	-8658.92	13.6907	0.420062	0.457454	-0.2682
1562.48	-35635	-8659.18	13.6993	0.419987	0.454417	-0.293656
1562.49	-35635.1	-8659.41	13.7076	0.420037	0.450946	-0.321217
1562.51	-35635.1	-8659.63	13.716	0.419791	0.447939	-0.353001
1562.53	-35635.1	-8659.84	13.7246	0.419826	0.444445	-0.388778
1562.54	-35635.1	-8660.07	13.7333	0.421109	0.438719	-0.427015
1562.56	-35635.1	-8660.32	13.7418	0.423032	0.431342	-0.466742
1562.58	-35635.1	-8660.58	13.7502	0.424479	0.423732	-0.507311
1562.6	-35635.1	-8660.81	13.7585	0.426214	0.415094	-0.548303
1562.61	-35635.2	-8661.02	13.767	0.429443	0.404041	-0.589394
1562.63	-35635.2	-8661.23	13.7756	0.432995	0.391488	-0.630291
1562.65	-35635.2	-8661.47	13.7843	0.43513	0.379106	-0.670583
1562.66	-35635.2	-8661.73	13.7928	0.43657	0.367339	-0.709144
1562.68	-35635.2	-8661.97	13.8012	0.438475	0.356015	-0.744994
1562.7	-35635.2	-8662.21	13.8095	0.439958	0.344082	-0.779065
1562.71	-35635.3	-8662.46	13.818	0.440013	0.330632	-0.812567
1562.73	-35635.3	-8662.71	13.8267	0.44	0.316667	-0.845316
1562.75	-35635.3	-8662.92	13.8354	0.441413	0.303214	-0.876813
1562.77	-35635.3	-8663.13	13.8438	0.443445	0.289123	-0.906965
1562.78	-35635.3	-8663.37	13.8518	0.445116	0.273651	-0.93581
1562.8	-35635.3	-8663.63	13.8606	0.446775	0.259237	-0.96347
1562.82	-35635.3	-8663.88	13.8709	0.448715	0.248035	-0.989776
1562.83	-35635.4	-8664.12	13.8811	0.4501	0.238993	-1.0135
1562.85	-35635.4	-8664.33	13.8899	0.4503	0.231199	-1.03348
1562.87	-35635.4	-8664.55	13.8981	0.44993	0.226017	-1.04932
1562.88	-35635.4	-8664.78	13.9065	0.449716	0.224051	-1.06115
1562.9	-35635.4	-8665.04	13.9148	0.450141	0.223137	-1.07003
1562.92	-35635.4	-8665.29	13.923	0.451544	0.22154	-1.07705
1562.93	-35635.5	-8665.53	13.9323	0.454011	0.219513	-1.08307
1562.95	-35635.5	-8665.75	13.9429	0.457385	0.217615	-1.08871
1562.97	-35635.5	-8665.97	13.9527	0.461086	0.216422	-1.0942
1562.99	-35635.5	-8666.21	13.961	0.464566	0.21625	-1.09965
1563	-35635.5	-8666.45	13.9691	0.467417	0.216955	-1.10508
1563.02	-35635.5	-8666.66	13.9777	0.469334	0.218485	-1.11029
1563.04	-35635.5	-8666.88	13.9863	0.470164	0.221019	-1.11474
1563.05	-35635.6	-8667.14	13.9948	0.470128	0.22445	-1.11817
1563.07	-35635.6	-8667.4	14.0039	0.469958	0.228223	-1.12086
1563.09	-35635.6	-8667.64	14.0139	0.469984	0.231701	-1.12306
1563.11	-35635.6	-8667.87	14.0242	0.469982	0.234219	-1.12492
1563.12	-35635.6	-8668.08	14.0345	0.469939	0.235838	-1.12659
1563.14	-35635.6	-8668.31	14.045	0.470129	0.237516	-1.12822
1563.16	-35635.7	-8668.57	14.0554	0.470243	0.239342	-1.12991
1563.17	-35635.7	-8668.83	14.0647	0.469374	0.240443	-1.13165
1563.19	-35635.7	-8669.07	14.0729	0.467569	0.2404	-1.13331
1563.21	-35635.7	-8669.3	14.0811	0.465748	0.239286	-1.13464
1563.22	-35635.7	-8669.51	14.0898	0.464092	0.237471	-1.13571
1563.24	-35635.8	-8669.74	14.0983	0.462124	0.235565	-1.13687
1563.26	-35635.8	-8670	14.1068	0.460343	0.233871	-1.13802
1563.28	-35635.8	-8670.26	14.1161	0.459896	0.232517	-1.13877
1563.29	-35635.8	-8670.51	14.1263	0.460118	0.232616	-1.13924
1563.31	-35635.8	-8670.73	14.1369	0.459244	0.235786	-1.13988
1563.33	-35635.8	-8670.94	14.1472	0.457276	0.241475	-1.14046
1563.34	-35635.9	-8671.18	14.1564	0.455349	0.247833	-1.14036
1563.36	-35635.9	-8671.44	14.1647	0.453708	0.25482	-1.13964
1563.38	-35635.9	-8671.7	14.173	0.452091	0.263392	-1.13871
1563.39	-35635.9	-8671.95	14.1814	0.450407	0.273905	-1.13757
1563.41	-35635.9	-8672.17	14.1896	0.448662	0.286386	-1.13607
1563.43	-35636	-8672.38	14.1983	0.446954	0.300652	-1.13431
1563.45	-35636	-8672.62	14.2082	0.445373	0.316196	-1.13254
1563.46	-35636	-8672.87	14.2183	0.443675	0.330998	-1.13096
1563.48	-35636	-8673.14	14.2274	0.441628	0.342823	-1.12973
1563.5	-35636	-8673.39	14.2357	0.440087	0.35229	-1.12867
1563.51	-35636.1	-8673.61	14.2442	0.439978	0.361021	-1.12754
1563.53	-35636.1	-8673.83	14.2528	0.440035	0.369507	-1.12642
1563.55	-35636.1	-8674.07	14.2615	0.438693	0.377901	-1.1254
1563.56	-35636.1	-8674.34	14.27	0.436667	0.386667	-1.12418
1563.58	-35636.1	-8674.6	14.2783	0.434999	0.396249	-1.12255
1563.6	-35636.2	-8674.84	14.2867	0.433333	0.406667	-1.12092
1563.62	-35636.2	-8675.05	14.2952	0.43131	0.417977	-1.11969
1563.63	-35636.2	-8675.27	14.3038	0.429964	0.430811	-1.11868
1563.65	-35636.2	-8675.53	14.3125	0.430012	0.445648	-1.1176
1563.67	-35636.2	-8675.79	14.321	0.429917	0.461974	-1.11641
1563.68	-35636.3	-8676.05	14.3293	0.428432	0.478914	-1.11481
1563.7	-35636.3	-8676.29	14.3377	0.426447	0.495165	-1.11172
1563.72	-35636.3	-8676.5	14.3462	0.424144	0.509635	-1.10693
1563.73	-35636.3	-8676.73	14.3549	0.418662	0.522028	-1.10297
1563.75	-35636.3	-8676.99	14.3635	0.410838	0.531815	-1.09938
1563.77	-35636.4	-8677.25	14.372	0.411495	0.537596	-1.08745
1563.79	-35636.4	-8677.51	14.3803	0.416444	0.540163	-1.06373
1563.8	-35636.4	-8677.74	14.3887	0.388396	0.544966	-1.03786
1563.82	-35636.4	-8677.96	14.3972	0.319938	0.55409	-1.01524
1563.84	-35636.4	-8678.19	14.4059	0.271692	0.561712	-0.989562
1563.85	-35636.5	-8678.46	14.4145	0.270357	0.565007	-0.963302
1563.87	-35636.5	-8678.72	14.4229	0.270743	0.567885	-0.956233
1563.89	-35636.5	-8678.97	14.4312	0.260562	0.570771	-0.973247
1563.9	-35636.5	-8679.22	14.4398	0.285612	0.568078	-0.995007
1563.92	-35636.6	-8679.48	14.4485	0.349757	0.558965	-1.01166
1563.94	-35636.6	-8679.73	14.4564	0.389554	0.550188	-1.02992
1563.95	-35636.6	-8679.95	14.4632	0.384287	0.545099	-1.04906
1563.97	-35636.6	-8680.19	14.4698	0.372992	0.542032	-1.05765
1563.99	-35636.7	-8680.44	14.4765	0.372688	0.540238	-1.05431
1564.01	-35636.7	-8680.68	14.4831	0.372732	0.540279	-1.0491
1564.02	-35636.7	-8680.89	14.4898	0.368791	0.542093	-1.04612
1564.04	-35636.7	-8681.13	14.4976	0.364689	0.5449	-1.04251
1564.06	-35636.8	-8681.4	14.5063	0.361489	0.548361	-1.03727
1564.07	-35636.8	-8681.66	14.5152	0.357415	0.552581	-1.03135
1564.09	-35636.8	-8681.91	14.5235	0.35222	0.557651	-1.02534
1564.11	-35636.8	-8682.14	14.5309	0.346913	0.563635	-1.01942
1564.12	-35636.9	-8682.37	14.5376	0.341805	0.570615	-1.01383
1564.14	-35636.9	-8682.61	14.5444	0.336651	0.57865	-1.00882
1564.16	-35636.9	-8682.87	14.5513	0.331487	0.587388	-1.00445
1564.18	-35636.9	-8683.14	14.5581	0.326509	0.596197	-1.00057
1564.19	-35637	-8683.39	14.5647	0.321527	0.604441	-0.996803
1564.21	-35637	-8683.62	14.5715	0.316207	0.611604	-0.992677
1564.23	-35637	-8683.83	14.5784	0.311071	0.618335	-0.988072
1564.24	-35637	-8684.08	14.5853	0.30701	0.625686	-0.983094
1564.26	-35637.1	-8684.35	14.5922	0.30385	0.632396	-0.978007
1564.28	-35637.1	-8684.61	14.5988	0.300886	0.636536	-0.973017
1564.3	-35637.1	-8684.86	14.6054	0.297393	0.63942	-0.967379
1564.31	-35637.2	-8685.13	14.6125	0.292517	0.643204	-0.960088
1564.33	-35637.2	-8685.39	14.6193	0.284566	0.646455	-0.951055
1564.35	-35637.2	-8685.62	14.6249	0.272139	0.64696	-0.94046
1564.36	-35637.2	-8685.84	14.6297	0.257518	0.646639	-0.927836
1564.38	-35637.3	-8686.09	14.6346	0.243341	0.648065	-0.912678
1564.4	-35637.3	-8686.35	14.6397	0.227702	0.649929	-0.895403
1564.41	-35637.3	-8686.57	14.6451	0.208215	0.650324	-0.876459
1564.43	-35637.3	-8686.8	14.65	0.186667	0.65	-0.85512
1564.45	-35637.4	-8687.05	14.6536	0.165131	0.650077	-0.830758
1564.47	-35637.4	-8687.33	14.6569	0.141869	0.649971	-0.804535
1564.48	-35637.4	-8687.59	14.6604	0.114927	0.64885	-0.777332
1564.5	-35637.5	-8687.83	14.6635	0.0848273	0.646492	-0.7476
1564.52	-35637.5	-8688.05	14.6653	0.052084	0.643067	-0.713988
1564.53	-35637.5	-8688.28	14.6669	0.0154333	0.639637	-0.67753
1564.55	-35637.6	-8688.54	14.669	-0.0254613	0.637299	-0.639585
1564.57	-35637.6	-8688.81	14.67	-0.0672735	0.636716	-0.601029
1564.58	-35637.6	-8689.07	14.6687	-0.107477	0.638053	-0.562403
1564.6	-35637.7	-8689.31	14.6662	-0.146982	0.640462	-0.523646
1564.62	-35637.7	-8689.53	14.663	-0.186614	0.644212	-0.484801
1564.64	-35637.7	-8689.77	14.6589	-0.22581	0.652556	-0.446358
1564.65	-35637.8	-8690.03	14.6537	-0.263934	0.665479	-0.408911
1564.67	-35637.8	-8690.3	14.6486	-0.300626	0.675529	-0.373126
1564.69	-35637.8	-8690.56	14.6438	-0.335829	0.679059	-0.339165
1564.7	-35637.9	-8690.8	14.6382	-0.369944	0.680487	-0.306312
1564.72	-35637.9	-8691.01	14.6313	-0.402951	0.681528	-0.274148
1564.74	-35637.9	-8691.25	14.6243	-0.434038	0.677957	-0.242915
1564.75	-35638	-8691.51	14.6176	-0.46321	0.670115	-0.212952
1564.77	-35638	-8691.78	14.6101	-0.491762	0.665813	-0.184641
1564.79	-35638	-8692.04	14.6016	-0.520213	0.668869	-0.157922
1564.81	-35638.1	-8692.27	14.5934	-0.54796	0.677293	-0.132202
1564.82	-35638.1	-8692.49	14.5851	-0.574021	0.688036	-0.107775
1564.84	-35638.1	-8692.72	14.5748	-0.597033	0.697296	-0.0860805
1564.86	-35638.2	-8692.98	14.5625	-0.615989	0.703939	-0.0680831
1564.87	-35638.2	-8693.25	14.5504	-0.630319	0.709695	-0.0541316
1564.89	-35638.2	-8693.51	14.5389	-0.640108	0.714822	-0.0439823
1564.91	-35638.3	-8693.74	14.5269	-0.646045	0.718206	-0.0368707
1564.92	-35638.3	-8693.96	14.5147	-0.649192	0.721273	-0.0320206
1564.94	-35638.3	-8694.2	14.5038	-0.650929	0.727593	-0.0286608
1564.96	-35638.4	-8694.46	14.4937	-0.652556	0.736761	-0.0259884
1564.97	-35638.4	-8694.71	14.4828	-0.655197	0.745301	-0.0232045
1564.99	-35638.4	-8694.96	14.4709	-0.658725	0.751653	-0.0198665
1565.01	-35638.5	-8695.22	14.4589	-0.662229	0.755608	-0.0158031
1565.03	-35638.5	-8695.48	14.4469	-0.665621	0.756865	-0.0111993
1565.04	-35638.6	-8695.71	14.4345	-0.669289	0.755143	-0.00647757
1565.06	-35638.6	-8695.93	14.4226	-0.67269	0.751137	-0.00204657
1565.08	-35638.6	-8696.17	14.4123	-0.674896	0.746094	0.0017333
1565.09	-35638.7	-8696.42	14.4025	-0.676326	0.741073	0.00481263
1565.11	-35638.7	-8696.65	14.3912	-0.677942	0.736948	0.00730839
1565.13	-35638.7	-8696.87	14.3788	-0.679712	0.733807	0.00944378
1565.14	-35638.8	-8697.11	14.3669	-0.681239	0.731428	0.0115045
1565.16	-35638.8	-8697.37	14.3548	-0.683058	0.730071	0.0138488
1565.18	-35638.8	-8697.63	14.3415	-0.685913	0.729972	0.0167953
1565.2	-35638.9	-8697.87	14.3282	-0.689549	0.730051	0.0202648
1565.21	-35638.9	-8698.09	14.3161	-0.693333	0.728992	0.0240565
1565.23	-35639	-8698.31	14.3041	-0.696515	0.726819	0.0280797
1565.25	-35639	-8698.56	14.2904	-0.698542	0.723899	0.032207
1565.26	-35639	-8698.82	14.2767	-0.7	0.72	0.0359477
1565.28	-35639.1	-8699.08	14.2646	-0.701616	0.715005	0.038893
1565.3	-35639.1	-8699.31	14.2533	-0.703333	0.71	0.0413943
1565.32	-35639.2	-8699.52	14.2415	-0.704987	0.706079	0.0438209
1565.33	-35639.2	-8699.74	14.2293	-0.706781	0.703185	0.0458513
1565.35	-35639.2	-8699.99	14.2171	-0.708755	0.701085	0.0471643
1565.37	-35639.3	-8700.25	14.2053	-0.710092	0.699918	0.0480194
1565.38	-35639.3	-8700.5	14.194	-0.710253	0.699727	0.0486749
1565.4	-35639.4	-8700.74	14.1818	-0.709976	0.700046	0.0490433
1565.42	-35639.4	-8700.95	14.1679	-0.709937	0.7003	0.0490773
1565.43	-35639.4	-8701.17	14.1544	-0.710009	0.699838	0.0490136
1565.45	-35639.5	-8701.42	14.1425	-0.710016	0.698313	0.0490238
1565.47	-35639.5	-8701.68	14.1303	-0.709997	0.696112	0.049006
1565.49	-35639.6	-8701.93	14.1168	-0.709996	0.693246	0.0489455
1565.5	-35639.6	-8702.16	14.1038	-0.710001	0.688736	0.049084
1565.52	-35639.7	-8702.37	14.092	-0.710001	0.682132	0.0495802
1565.54	-35639.7	-8702.59	14.0794	-0.71	0.674287	0.0503641
1565.55	-35639.7	-8702.84	14.0654	-0.710001	0.665823	0.0514147
1565.57	-35639.8	-8703.1	14.0524	-0.709998	0.656696	0.0528379
1565.59	-35639.8	-8703.34	14.041	-0.709994	0.646819	0.0545265
1565.6	-35639.9	-8703.57	14.0287	-0.710007	0.636129	0.0560457
1565.62	-35639.9	-8703.78	14.0148	-0.71002	0.624347	0.057183
1565.64	-35639.9	-8704.01	14.0013	-0.709968	0.610884	0.0580872
1565.66	-35640	-8704.26	13.9894	-0.709928	0.595503	0.0587139
1565.67	-35640	-8704.51	13.9779	-0.710139	0.578499	0.05875
1565.69	-35640.1	-8704.75	13.9663	-0.710277	0.561424	0.0581768
1565.71	-35640.1	-8704.97	13.9543	-0.709432	0.547002	0.057303
1565.72	-35640.2	-8705.18	13.9423	-0.707594	0.533947	0.0562045
1565.74	-35640.2	-8705.4	13.9305	-0.705723	0.516837	0.0547054
1565.76	-35640.3	-8705.65	13.9185	-0.704063	0.495523	0.0529638
1565.77	-35640.3	-8705.91	13.9055	-0.702196	0.474674	0.0514445
1565.79	-35640.3	-8706.15	13.892	-0.700457	0.455011	0.0503922
1565.81	-35640.4	-8706.37	13.8796	-0.699735	0.434199	0.0498674
1565.83	-35640.4	-8706.57	13.8678	-0.699904	0.413326	0.0499325
1565.84	-35640.5	-8706.8	13.8546	-0.700073	0.395912	0.0506405
1565.86	-35640.5	-8707.05	13.8406	-0.700021	0.381095	0.0518651
1565.88	-35640.6	-8707.3	13.828	-0.699981	0.365312	0.0533702
1565.89	-35640.6	-8707.54	13.8167	-0.699995	0.348315	0.0550398
1565.91	-35640.6	-8707.75	13.8051	-0.700001	0.331751	0.0569184
1565.93	-35640.7	-8707.95	13.7929	-0.699998	0.316619	0.0599582
1565.94	-35640.7	-8708.18	13.7806	-0.700015	0.303437	0.0656156
1565.96	-35640.8	-8708.44	13.7687	-0.700009	0.291913	0.0751642
1565.98	-35640.8	-8708.68	13.7574	-0.699933	0.281179	0.0898116
1566	-35640.9	-8708.91	13.7456	-0.699963	0.269128	0.110953
1566.01	-35640.9	-8709.12	13.7321	-0.700247	0.253589	0.139748
1566.03	-35640.9	-8709.32	13.7182	-0.700095	0.23552	0.175215
1566.05	-35641	-8709.56	13.7056	-0.698717	0.217189	0.215287
1566.06	-35641	-8709.82	13.694	-0.696774	0.200851	0.256843
1566.08	-35641.1	-8710.06	13.6825	-0.69516	0.188088	0.296962
1566.1	-35641.1	-8710.28	13.6707	-0.693454	0.177295	0.335463
1566.11	-35641.2	-8710.49	13.6587	-0.691238	0.166515	0.372791
1566.13	-35641.2	-8710.7	13.6467	-0.69	0.156667	0.408497
1566.15	-35641.3	-8710.94	13.6349	-0.691146	0.149041	0.442175
1566.16	-35641.3	-8711.18	13.6226	-0.693469	0.143002	0.474666
1566.18	-35641.3	-8711.42	13.6091	-0.695454	0.137685	0.50688
1566.2	-35641.4	-8711.64	13.5959	-0.696719	0.133086	0.538915
1566.22	-35641.4	-8711.84	13.5841	-0.697125	0.129325	0.570629
1566.23	-35641.5	-8712.06	13.5718	-0.696543	0.126356	0.601636
1566.25	-35641.5	-8712.3	13.5579	-0.694999	0.124213	0.631456
1566.27	-35641.6	-8712.54	13.5444	-0.692962	0.123275	0.659469
1566.28	-35641.6	-8712.78	13.5326	-0.691024	0.124092	0.685456
1566.3	-35641.7	-8713	13.5213	-0.689889	0.127491	0.710199
1566.32	-35641.7	-8713.2	13.5093	-0.689823	0.133798	0.734417
1566.34	-35641.7	-8713.41	13.4971	-0.690022	0.142058	0.758328
1566.35	-35641.8	-8713.65	13.485	-0.689972	0.15094	0.781711
1566.37	-35641.8	-8713.9	13.4732	-0.69007	0.158755	0.803621
