# Supplementary material for: Extraction of driving behavior primitives considering driver expectation and vehicle dynamics
Source: PLoS One. 2025 Dec 31;20(12):e0340123. doi: 10.1371/journal.pone.0340123 (PMC12755792; doi:10.1371/journal.pone.0340123)
Supplement: S2 File — The dataset utilized in this study is organized into two main folders, categorizing driving scenarios into straight driving and turning maneuvers. These folders contain the raw, unprocessed behavioral data. For a detailed description of the variables and format within the.xlsx files, please refer to the accompanying readme.txt file. (ZIP) [file pone.0340123.s002.zip › DataSetForPimitiveExaction-2/turning/g11_w_33.xlsx]

## Sheet: Sheet1
1571.4	-35656.6	-8777.81	14.3225	0.67638	-0.272073	-1.40911
1571.42	-35656.7	-8778.02	14.3363	0.674724	-0.28755	-1.40669
1571.43	-35656.7	-8778.24	14.3499	0.672871	-0.308813	-1.40486
1571.45	-35656.8	-8778.49	14.3637	0.670955	-0.334351	-1.40364
1571.47	-35656.8	-8778.75	14.3773	0.669779	-0.361193	-1.40285
1571.49	-35656.9	-8779	14.3906	0.669697	-0.388568	-1.40231
1571.5	-35657	-8779.24	14.404	0.67015	-0.419755	-1.40181
1571.52	-35657	-8779.45	14.4177	0.670391	-0.453839	-1.40125
1571.54	-35657.1	-8779.67	14.4316	0.669514	-0.482102	-1.40066
1571.55	-35657.1	-8779.93	14.4453	0.667618	-0.501065	-1.40008
1571.57	-35657.2	-8780.19	14.4589	0.666284	-0.515994	-1.3996
1571.59	-35657.2	-8780.43	14.4721	0.666256	-0.528551	-1.39948
1571.61	-35657.3	-8780.66	14.4856	0.667081	-0.535126	-1.40022
1571.62	-35657.3	-8780.88	14.4993	0.668678	-0.537463	-1.40191
1571.64	-35657.4	-8781.11	14.5132	0.671499	-0.544248	-1.40413
1571.66	-35657.4	-8781.37	14.527	0.675105	-0.558451	-1.40642
1571.67	-35657.5	-8781.63	14.5403	0.678094	-0.576476	-1.4084
1571.69	-35657.6	-8781.88	14.5535	0.679726	-0.596509	-1.40999
1571.71	-35657.6	-8782.11	14.5678	0.679968	-0.618609	-1.41142
1571.72	-35657.7	-8782.33	14.5834	0.679776	-0.641242	-1.41257
1571.74	-35657.7	-8782.56	14.5994	0.68086	-0.661453	-1.41303
1571.76	-35657.8	-8782.83	14.6149	0.682822	-0.678176	-1.41292
1571.78	-35657.8	-8783.09	14.6289	0.683715	-0.691895	-1.41274
1571.79	-35657.9	-8783.34	14.642	0.683465	-0.703165	-1.41219
1571.81	-35657.9	-8783.56	14.6554	0.683231	-0.712581	-1.41058
1571.83	-35658	-8783.77	14.6692	0.683301	-0.72094	-1.40815
1571.84	-35658	-8784.02	14.6831	0.683375	-0.729149	-1.40575
1571.86	-35658.1	-8784.29	14.6968	0.683351	-0.737836	-1.40356
1571.88	-35658.1	-8784.55	14.7102	0.683266	-0.747389	-1.40139
1571.89	-35658.2	-8784.8	14.7235	0.683287	-0.757572	-1.3992
1571.91	-35658.2	-8785.02	14.7371	0.683559	-0.767882	-1.39704
1571.93	-35658.3	-8785.24	14.7509	0.683463	-0.778181	-1.39477
1571.95	-35658.3	-8785.49	14.7644	0.682195	-0.788498	-1.39217
1571.96	-35658.4	-8785.76	14.7783	0.68023	-0.798793	-1.38925
1571.98	-35658.5	-8786.02	14.7932	0.678435	-0.80898	-1.38609
1572	-35658.5	-8786.27	14.8083	0.676851	-0.818867	-1.38276
1572.01	-35658.6	-8786.49	14.8223	0.675241	-0.828169	-1.37931
1572.03	-35658.6	-8786.72	14.8359	0.673447	-0.836246	-1.376
1572.05	-35658.6	-8786.97	14.8497	0.671479	-0.842449	-1.37308
1572.06	-35658.7	-8787.24	14.8633	0.67	-0.846667	-1.37037
1572.08	-35658.8	-8787.5	14.8763	0.669626	-0.849031	-1.36765
1572.1	-35658.8	-8787.75	14.89	0.67	-0.85	-1.36492
1572.12	-35658.8	-8787.97	14.9054	0.670437	-0.850122	-1.36222
1572.13	-35658.9	-8788.2	14.9209	0.669924	-0.849997	-1.35929
1572.15	-35658.9	-8788.46	14.935	0.668037	-0.850034	-1.35598
1572.17	-35659	-8788.73	14.9482	0.666593	-0.849976	-1.35254
1572.18	-35659	-8789	14.9615	0.66676	-0.849736	-1.34925
1572.2	-35659.1	-8789.25	14.9749	0.666539	-0.850106	-1.34602
1572.22	-35659.1	-8789.47	14.9886	0.664628	-0.851627	-1.34273
1572.23	-35659.2	-8789.7	15.0024	0.66325	-0.853706	-1.33923
1572.25	-35659.2	-8789.97	15.0163	0.663591	-0.855627	-1.33543
1572.27	-35659.3	-8790.24	15.0298	0.662915	-0.856874	-1.33121
1572.29	-35659.3	-8790.5	15.0431	0.659667	-0.857127	-1.32646
1572.3	-35659.4	-8790.74	15.0565	0.655835	-0.856417	-1.32113
1572.32	-35659.4	-8790.97	15.0702	0.652605	-0.854852	-1.31514
1572.34	-35659.5	-8791.21	15.084	0.648691	-0.852626	-1.30839
1572.35	-35659.5	-8791.48	15.0978	0.643507	-0.850506	-1.30105
1572.37	-35659.6	-8791.76	15.1115	0.638177	-0.850197	-1.29378
1572.39	-35659.6	-8792.02	15.1251	0.633243	-0.851979	-1.28677
1572.4	-35659.7	-8792.26	15.1376	0.628149	-0.853916	-1.27951
1572.42	-35659.7	-8792.49	15.1493	0.622861	-0.85539	-1.27205
1572.44	-35659.7	-8792.73	15.1622	0.618224	-0.857936	-1.26539
1572.45	-35659.8	-8793	15.1763	0.614732	-0.861612	-1.25981
1572.47	-35659.8	-8793.28	15.189	0.612331	-0.864455	-1.25468
1572.49	-35659.9	-8793.54	15.2003	0.610718	-0.865976	-1.24974
1572.51	-35659.9	-8793.78	15.2129	0.609355	-0.867392	-1.2452
1572.52	-35660	-8794.01	15.227	0.607699	-0.869166	-1.24081
1572.54	-35660	-8794.26	15.2399	0.605233	-0.870877	-1.23578
1572.56	-35660.1	-8794.53	15.2516	0.601732	-0.872547	-1.23007
1572.57	-35660.1	-8794.81	15.2644	0.597261	-0.874584	-1.22427
1572.59	-35660.1	-8795.07	15.278	0.592158	-0.876356	-1.21832
1572.61	-35660.2	-8795.31	15.2905	0.586946	-0.876457	-1.21165
1572.62	-35660.2	-8795.54	15.3022	0.58181	-0.874466	-1.20424
1572.64	-35660.3	-8795.8	15.3154	0.576671	-0.870733	-1.1965
1572.66	-35660.3	-8796.08	15.3294	0.571514	-0.865289	-1.18862
1572.68	-35660.4	-8796.36	15.3419	0.566386	-0.857998	-1.18059
1572.69	-35660.4	-8796.62	15.3533	0.56141	-0.849346	-1.17239
1572.71	-35660.4	-8796.85	15.3652	0.556675	-0.840053	-1.16394
1572.73	-35660.5	-8797.08	15.3773	0.551438	-0.829489	-1.15482
1572.74	-35660.5	-8797.34	15.3883	0.54453	-0.816532	-1.14446
1572.76	-35660.6	-8797.62	15.3983	0.535252	-0.802426	-1.13287
1572.78	-35660.6	-8797.9	15.4082	0.523279	-0.789168	-1.12018
1572.8	-35660.7	-8798.17	15.4182	0.50927	-0.77585	-1.10535
1572.81	-35660.7	-8798.4	15.4284	0.493957	-0.760511	-1.08711
1572.83	-35660.7	-8798.64	15.4388	0.475778	-0.742339	-1.06583
1572.85	-35660.8	-8798.9	15.4494	0.452968	-0.7212	-1.04231
1572.86	-35660.8	-8799.18	15.4595	0.428105	-0.698061	-1.01584
1572.88	-35660.8	-8799.46	15.468	0.403779	-0.674289	-0.984809
1572.9	-35660.9	-8799.72	15.4762	0.375286	-0.651298	-0.945964
1572.91	-35660.9	-8799.95	15.4851	0.335563	-0.630132	-0.895572
1572.93	-35661	-8800.19	15.4933	0.276667	-0.61	-0.830065
1572.95	-35661	-8800.46	15.4993	0.193103	-0.589719	-0.747037
1572.97	-35661	-8800.75	15.5036	0.0902246	-0.56874	-0.648516
1572.98	-35661.1	-8801.03	15.5065	-0.0257261	-0.546489	-0.537969
1573	-35661.1	-8801.28	15.5066	-0.154628	-0.521789	-0.419952
1573.02	-35661.2	-8801.52	15.5025	-0.292806	-0.494296	-0.299888
1573.03	-35661.2	-8801.76	15.4958	-0.420372	-0.466896	-0.185324
1573.05	-35661.2	-8802.03	15.4878	-0.521159	-0.4421	-0.083544
1573.07	-35661.3	-8802.31	15.4781	-0.599079	-0.419451	0.000180769
1573.08	-35661.3	-8802.59	15.4666	-0.65954	-0.398551	0.0638276
1573.1	-35661.4	-8802.84	15.4546	-0.703133	-0.380372	0.112277
1573.12	-35661.4	-8803.08	15.4428	-0.731536	-0.364939	0.149956
1573.14	-35661.4	-8803.32	15.4302	-0.750675	-0.349569	0.17781
1573.15	-35661.5	-8803.59	15.4164	-0.76525	-0.333373	0.197057
1573.17	-35661.5	-8803.87	15.4027	-0.776208	-0.319854	0.21049
1573.19	-35661.5	-8804.14	15.3896	-0.783702	-0.310098	0.220296
1573.2	-35661.6	-8804.39	15.3757	-0.787296	-0.300145	0.227298
1573.22	-35661.6	-8804.62	15.3604	-0.787443	-0.288966	0.232086
1573.24	-35661.6	-8804.87	15.3443	-0.786196	-0.281351	0.235086
1573.25	-35661.7	-8805.14	15.3287	-0.784632	-0.278363	0.236804
1573.27	-35661.7	-8805.42	15.3143	-0.782176	-0.274827	0.237868
1573.29	-35661.8	-8805.69	15.301	-0.778783	-0.2693	0.238504
1573.31	-35661.8	-8805.94	15.2878	-0.775234	-0.26558	0.238431
1573.32	-35661.8	-8806.17	15.274	-0.771844	-0.264298	0.237794
1573.34	-35661.9	-8806.42	15.2601	-0.768293	-0.261813	0.237302
1573.36	-35661.9	-8806.69	15.2464	-0.764766	-0.257917	0.237311
1573.37	-35662	-8806.97	15.2329	-0.762016	-0.256221	0.23777
1573.39	-35662	-8807.23	15.2197	-0.76039	-0.256699	0.238836
1573.41	-35662	-8807.47	15.2061	-0.75982	-0.255949	0.240855
1573.42	-35662	-8807.7	15.1923	-0.759919	-0.253866	0.243757
1573.44	-35662.1	-8807.95	15.1787	-0.760052	-0.253303	0.247071
1573.46	-35662.1	-8808.22	15.1654	-0.760022	-0.253687	0.25037
1573.47	-35662.2	-8808.49	15.1522	-0.759986	-0.251854	0.253299
1573.49	-35662.2	-8808.75	15.1389	-0.759994	-0.248075	0.255958
1573.51	-35662.2	-8808.99	15.1253	-0.760004	-0.245256	0.258768
1573.53	-35662.3	-8809.21	15.1116	-0.760001	-0.243813	0.261616
1573.54	-35662.3	-8809.47	15.0977	-0.759999	-0.242248	0.26401
1573.56	-35662.3	-8809.75	15.084	-0.76	-0.240448	0.266182
1573.58	-35662.4	-8810.02	15.0706	-0.76	-0.239277	0.268775
1573.59	-35662.4	-8810.28	15.0573	-0.76	-0.239539	0.271573
1573.61	-35662.4	-8810.51	15.0435	-0.760001	-0.241874	0.273945
1573.63	-35662.5	-8810.74	15.0297	-0.760001	-0.245693	0.276124
1573.64	-35662.5	-8811	15.0173	-0.759996	-0.249927	0.278748
1573.66	-35662.5	-8811.27	15.0055	-0.759997	-0.255428	0.281641
1573.68	-35662.6	-8811.54	14.9927	-0.760018	-0.263505	0.284324
1573.7	-35662.6	-8811.8	14.9791	-0.76001	-0.272045	0.287053
1573.71	-35662.6	-8812.03	14.9653	-0.759934	-0.278094	0.290282
1573.73	-35662.7	-8812.25	14.9516	-0.759975	-0.282748	0.293726
1573.75	-35662.7	-8812.51	14.9379	-0.760258	-0.288191	0.296847
1573.76	-35662.7	-8812.78	14.9241	-0.76005	-0.293114	0.299431
1573.78	-35662.8	-8813.06	14.9104	-0.758624	-0.295586	0.301398
1573.8	-35662.8	-8813.31	14.8974	-0.756763	-0.296611	0.302769
1573.82	-35662.8	-8813.53	14.8855	-0.75532	-0.29786	0.303594
1573.83	-35662.9	-8813.76	14.8733	-0.753333	-0.3	0.303922
1573.85	-35662.9	-8814.02	14.8595	-0.749901	-0.303206	0.303884
1573.87	-35663	-8814.3	14.8459	-0.746505	-0.306882	0.303937
1573.88	-35663	-8814.56	14.8342	-0.744562	-0.310872	0.304424
1573.9	-35663	-8814.8	14.8226	-0.743251	-0.317142	0.305043
1573.92	-35663	-8815.03	14.8092	-0.741612	-0.326979	0.30553
1573.93	-35663.1	-8815.26	14.795	-0.739788	-0.337903	0.306203
1573.95	-35663.1	-8815.52	14.7811	-0.738048	-0.347934	0.307299
1573.97	-35663.1	-8815.79	14.7677	-0.736372	-0.358725	0.308472
1573.99	-35663.2	-8816.05	14.7544	-0.734706	-0.371649	0.309501
1574	-35663.2	-8816.29	14.7409	-0.733039	-0.385895	0.310698
1574.02	-35663.2	-8816.51	14.727	-0.73135	-0.400891	0.312301
1574.04	-35663.3	-8816.75	14.7137	-0.729569	-0.417404	0.314183
1574.05	-35663.3	-8817.01	14.7015	-0.727764	-0.435934	0.316029
1574.07	-35663.3	-8817.28	14.6899	-0.726284	-0.456051	0.317258
1574.09	-35663.4	-8817.54	14.6782	-0.724913	-0.477436	0.31776
1574.1	-35663.4	-8817.78	14.6666	-0.722408	-0.500161	0.318284
1574.12	-35663.4	-8818	14.6548	-0.718706	-0.524103	0.319016
1574.14	-35663.4	-8818.24	14.642	-0.715914	-0.548731	0.319048
1574.16	-35663.5	-8818.5	14.6282	-0.714473	-0.573085	0.318322
1574.17	-35663.5	-8818.77	14.6143	-0.712116	-0.595653	0.318168
1574.19	-35663.5	-8819.03	14.6009	-0.70848	-0.61578	0.318856
1574.21	-35663.6	-8819.26	14.5882	-0.705823	-0.633951	0.319206
1574.22	-35663.6	-8819.48	14.5763	-0.704409	-0.651011	0.31905
1574.24	-35663.6	-8819.72	14.5644	-0.701866	-0.668118	0.319561
1574.26	-35663.7	-8819.98	14.5523	-0.698117	-0.68541	0.320828
1574.27	-35663.7	-8820.25	14.5405	-0.695622	-0.701975	0.321718
1574.29	-35663.7	-8820.5	14.5288	-0.694287	-0.718405	0.322141
1574.31	-35663.7	-8820.73	14.5171	-0.691674	-0.736603	0.322976
1574.33	-35663.8	-8820.94	14.505	-0.687928	-0.755848	0.324205
1574.34	-35663.8	-8821.19	14.4929	-0.685501	-0.77312	0.324998
1574.36	-35663.8	-8821.45	14.4808	-0.684077	-0.788173	0.325462
1574.38	-35663.8	-8821.72	14.4691	-0.681306	-0.802928	0.326384
1574.39	-35663.9	-8821.97	14.4575	-0.677686	-0.817998	0.327569
1574.41	-35663.9	-8822.19	14.4456	-0.675458	-0.833114	0.328231
1574.43	-35663.9	-8822.41	14.4336	-0.673995	-0.848601	0.328709
1574.44	-35663.9	-8822.65	14.4214	-0.671009	-0.865116	0.329992
1574.46	-35664	-8822.92	14.4094	-0.66734	-0.882512	0.331834
1574.48	-35664	-8823.18	14.3978	-0.665273	-0.900092	0.333403
1574.5	-35664	-8823.43	14.3861	-0.663852	-0.916495	0.335025
1574.51	-35664.1	-8823.65	14.374	-0.660876	-0.930235	0.337473
1574.53	-35664.1	-8823.87	14.362	-0.657207	-0.941519	0.340443
1574.55	-35664.1	-8824.11	14.3511	-0.654875	-0.951234	0.343231
1574.56	-35664.1	-8824.38	14.3411	-0.653498	-0.959206	0.346045
1574.58	-35664.1	-8824.64	14.3315	-0.651898	-0.965024	0.349321
1574.6	-35664.2	-8824.88	14.3213	-0.650183	-0.969503	0.352593
1574.61	-35664.2	-8825.1	14.3097	-0.648727	-0.973596	0.355201
1574.63	-35664.2	-8825.33	14.2974	-0.646817	-0.976557	0.357194
1574.65	-35664.2	-8825.58	14.2853	-0.64367	-0.977375	0.35875
1574.66	-35664.2	-8825.84	14.2733	-0.64	-0.976667	0.359477
1574.68	-35664.3	-8826.09	14.2614	-0.636666	-0.975316	0.359088
1574.7	-35664.3	-8826.33	14.25	-0.633333	-0.973333	0.358388
1574.72	-35664.3	-8826.55	14.2395	-0.629665	-0.970481	0.358209
1574.73	-35664.3	-8826.77	14.2294	-0.626516	-0.966384	0.358402
1574.75	-35664.4	-8827.02	14.2191	-0.6246	-0.96109	0.35875
1574.77	-35664.4	-8827.28	14.2088	-0.623153	-0.956167	0.359623
1574.78	-35664.4	-8827.54	14.1988	-0.621461	-0.952132	0.361222
1574.8	-35664.4	-8827.78	14.1888	-0.619826	-0.945648	0.362926
1574.82	-35664.4	-8827.99	14.1786	-0.618366	-0.935047	0.364185
1574.84	-35664.5	-8828.21	14.1682	-0.616183	-0.925259	0.365056
1574.85	-35664.5	-8828.47	14.1578	-0.612803	-0.918998	0.365673
1574.87	-35664.5	-8828.73	14.1476	-0.609188	-0.910956	0.3661
1574.89	-35664.5	-8828.98	14.1377	-0.605932	-0.898698	0.366518
1574.9	-35664.5	-8829.21	14.1276	-0.602464	-0.887941	0.367364
1574.92	-35664.5	-8829.42	14.1173	-0.598742	-0.88145	0.368914
1574.94	-35664.6	-8829.65	14.1069	-0.596065	-0.874066	0.371051
1574.95	-35664.6	-8829.91	14.0966	-0.594597	-0.863418	0.373727
1574.97	-35664.6	-8830.17	14.0865	-0.592304	-0.853521	0.377096
1574.99	-35664.6	-8830.42	14.0765	-0.588705	-0.845674	0.381307
1575.01	-35664.6	-8830.65	14.0664	-0.585892	-0.836284	0.38648
1575.02	-35664.6	-8830.86	14.0561	-0.584405	-0.824081	0.393302
1575.04	-35664.6	-8831.09	14.0457	-0.582228	-0.81173	0.403279
1575.06	-35664.7	-8831.34	14.0354	-0.57868	-0.79999	0.417539
1575.07	-35664.7	-8831.6	14.0253	-0.574986	-0.786913	0.436651
1575.09	-35664.7	-8831.85	14.0153	-0.571691	-0.773091	0.461392
1575.11	-35664.7	-8832.07	14.0052	-0.568474	-0.761882	0.492758
1575.12	-35664.7	-8832.28	13.9949	-0.56506	-0.752283	0.530539
1575.14	-35664.7	-8832.51	13.9845	-0.561304	-0.738771	0.573185
1575.16	-35664.7	-8832.76	13.9742	-0.557772	-0.72246	0.618481
1575.18	-35664.8	-8833.02	13.9641	-0.555575	-0.710313	0.663774
1575.19	-35664.8	-8833.27	13.9541	-0.554145	-0.701265	0.708298
1575.21	-35664.8	-8833.49	13.9441	-0.551673	-0.688196	0.75272
1575.23	-35664.8	-8833.7	13.9337	-0.548016	-0.671872	0.796517
1575.24	-35664.8	-8833.93	13.9231	-0.544317	-0.658924	0.838241
1575.26	-35664.8	-8834.18	13.9128	-0.540951	-0.649443	0.877021
1575.28	-35664.8	-8834.44	13.9038	-0.537739	-0.639257	0.912482
1575.29	-35664.8	-8834.69	13.8957	-0.534393	-0.627168	0.945074
1575.31	-35664.9	-8834.91	13.8873	-0.530666	-0.613775	0.975656
1575.33	-35664.9	-8835.13	13.8787	-0.527277	-0.5999	1.00441
1575.35	-35664.9	-8835.37	13.8703	-0.525267	-0.586323	1.03109
1575.36	-35664.9	-8835.62	13.8616	-0.523706	-0.57254	1.05497
1575.38	-35664.9	-8835.88	13.8518	-0.520964	-0.557664	1.07535
1575.4	-35664.9	-8836.11	13.8417	-0.517321	-0.542566	1.09294
1575.41	-35664.9	-8836.32	13.8326	-0.513745	-0.528562	1.10895
1575.43	-35664.9	-8836.53	13.8243	-0.510389	-0.514975	1.12363
1575.45	-35664.9	-8836.78	13.8158	-0.507062	-0.500428	1.13711
1575.46	-35665	-8837.03	13.8072	-0.50355	-0.484335	1.15059
1575.48	-35665	-8837.29	13.7988	-0.499828	-0.466908	1.16532
1575.5	-35665	-8837.52	13.7905	-0.496798	-0.450831	1.18098
1575.52	-35665	-8837.72	13.782	-0.495163	-0.438413	1.19696
1575.53	-35665	-8837.94	13.7733	-0.493333	-0.426667	1.21351
1575.55	-35665	-8838.19	13.7647	-0.489852	-0.41212	1.2309
1575.57	-35665	-8838.43	13.7562	-0.486522	-0.395683	1.24828
1575.58	-35665	-8838.64	13.7478	-0.484928	-0.378487	1.26502
1575.6	-35665	-8838.84	13.7395	-0.48318	-0.358723	1.28208
1575.62	-35665	-8839.08	13.7311	-0.479696	-0.335151	1.30016
1575.63	-35665.1	-8839.34	13.7223	-0.476367	-0.31049	1.31792
1575.65	-35665.1	-8839.59	13.7133	-0.474678	-0.287461	1.3339
1575.67	-35665.1	-8839.83	13.7054	-0.47292	-0.266433	1.34753
1575.68	-35665.1	-8840.08	13.6989	-0.469748	-0.247412	1.35861
1575.7	-35665.1	-8840.31	13.692	-0.466019	-0.23051	1.36742
1575.72	-35665.1	-8840.52	13.6836	-0.462539	-0.215949	1.3742
1575.74	-35665.1	-8840.73	13.6746	-0.459223	-0.204168	1.37892
1575.75	-35665.1	-8840.98	13.6659	-0.455857	-0.195175	1.38188
1575.77	-35665.1	-8841.24	13.6576	-0.452231	-0.188026	1.38406
1575.79	-35665.1	-8841.48	13.6493	-0.448618	-0.181557	1.38591
1575.8	-35665.1	-8841.7	13.6408	-0.446101	-0.174424	1.38686
1575.82	-35665.2	-8841.9	13.632	-0.444657	-0.165956	1.38681
1575.84	-35665.2	-8842.12	13.624	-0.442251	-0.156678	1.38674
1575.86	-35665.2	-8842.38	13.6171	-0.438524	-0.147718	1.38689
1575.87	-35665.2	-8842.61	13.6107	-0.435813	-0.140893	1.38635
1575.89	-35665.2	-8842.81	13.604	-0.434463	-0.137272	1.3851
1575.91	-35665.2	-8843.02	13.5972	-0.432096	-0.136888	1.38436
1575.92	-35665.2	-8843.26	13.5902	-0.428369	-0.138788	1.38444
1575.94	-35665.2	-8843.52	13.5836	-0.425637	-0.140907	1.38452
1575.96	-35665.2	-8843.77	13.5769	-0.424182	-0.142523	1.38445
1575.97	-35665.2	-8843.99	13.569	-0.421938	-0.144382	1.3848
