# Supplementary material for: Extraction of driving behavior primitives considering driver expectation and vehicle dynamics
Source: PLoS One. 2025 Dec 31;20(12):e0340123. doi: 10.1371/journal.pone.0340123 (PMC12755792; doi:10.1371/journal.pone.0340123)
Supplement: S2 File — The dataset utilized in this study is organized into two main folders, categorizing driving scenarios into straight driving and turning maneuvers. These folders contain the raw, unprocessed behavioral data. For a detailed description of the variables and format within the.xlsx files, please refer to the accompanying readme.txt file. (ZIP) [file pone.0340123.s002.zip › DataSetForPimitiveExaction-2/turning/g11_w_34.xlsx]

## Sheet: Sheet1
1577.05	-35665.7	-8858.3	13.2272	-0.170398	-0.224722	1.073
1577.06	-35665.7	-8858.53	13.2238	-0.153568	-0.238062	1.04487
1577.08	-35665.7	-8858.74	13.2214	-0.130558	-0.247006	1.00968
1577.1	-35665.7	-8858.93	13.2201	-0.099719	-0.252521	0.965376
1577.11	-35665.7	-8859.16	13.2199	-0.0597702	-0.256847	0.90998
1577.13	-35665.7	-8859.4	13.22	-0.0125533	-0.259799	0.844791
1577.15	-35665.7	-8859.65	13.2198	0.0387077	-0.260509	0.772639
1577.16	-35665.7	-8859.88	13.22	0.0903636	-0.260028	0.697259
1577.18	-35665.7	-8860.09	13.2212	0.139473	-0.259809	0.622117
1577.2	-35665.7	-8860.28	13.2232	0.187186	-0.259983	0.547912
1577.22	-35665.7	-8860.47	13.2258	0.235351	-0.260234	0.474907
1577.23	-35665.7	-8860.69	13.23	0.283333	-0.26	0.405229
1577.25	-35665.7	-8860.96	13.2365	0.329648	-0.258765	0.341145
1577.27	-35665.7	-8861.24	13.2437	0.372378	-0.256507	0.283263
1577.28	-35665.7	-8861.48	13.2502	0.410364	-0.253388	0.231322
1577.3	-35665.8	-8861.69	13.2571	0.44535	-0.249782	0.183542
1577.32	-35665.7	-8861.89	13.2655	0.478933	-0.246139	0.138084
1577.33	-35665.8	-8862.11	13.2744	0.510173	-0.24301	0.0939863
1577.35	-35665.8	-8862.35	13.2829	0.538309	-0.240872	0.0510239
1577.37	-35665.8	-8862.58	13.2916	0.564563	-0.239926	0.0105324
1577.39	-35665.8	-8862.77	13.3012	0.589279	-0.239968	-0.0266649
1577.4	-35665.8	-8862.98	13.312	0.609874	-0.239939	-0.0616172
1577.42	-35665.8	-8863.22	13.3239	0.625484	-0.239519	-0.0949547
1577.44	-35665.8	-8863.47	13.3362	0.640353	-0.24044	-0.125663
1577.45	-35665.8	-8863.7	13.3483	0.657379	-0.24366	-0.153431
1577.47	-35665.8	-8863.94	13.3601	0.675239	-0.247963	-0.179848
1577.49	-35665.8	-8864.18	13.3717	0.693229	-0.252687	-0.206339
1577.5	-35665.8	-8864.4	13.3835	0.71257	-0.258558	-0.233646
1577.52	-35665.8	-8864.6	13.3956	0.733386	-0.265565	-0.262429
1577.54	-35665.8	-8864.82	13.4075	0.753604	-0.272203	-0.293305
1577.56	-35665.8	-8865.07	13.4194	0.772405	-0.2775	-0.326314
1577.57	-35665.8	-8865.3	13.432	0.791123	-0.281506	-0.360668
1577.59	-35665.8	-8865.49	13.4454	0.810909	-0.284734	-0.396326
1577.61	-35665.8	-8865.7	13.4588	0.832433	-0.288148	-0.434244
1577.62	-35665.8	-8865.95	13.4724	0.855037	-0.291757	-0.474629
1577.64	-35665.8	-8866.21	13.4871	0.87647	-0.294379	-0.516643
1577.66	-35665.8	-8866.46	13.5027	0.895383	-0.295948	-0.558943
1577.67	-35665.8	-8866.67	13.5179	0.91152	-0.297628	-0.599803
1577.69	-35665.8	-8866.86	13.5327	0.924771	-0.299428	-0.639315
1577.71	-35665.8	-8867.08	13.5487	0.935148	-0.30028	-0.679205
1577.72	-35665.8	-8867.33	13.5661	0.943472	-0.300133	-0.719754
1577.74	-35665.8	-8867.59	13.5836	0.951198	-0.299891	-0.759882
1577.76	-35665.8	-8867.84	13.6007	0.958077	-0.299931	-0.799053
1577.78	-35665.8	-8868.05	13.6176	0.962656	-0.300161	-0.837187
1577.79	-35665.8	-8868.25	13.6343	0.965611	-0.300167	-0.87406
1577.81	-35665.8	-8868.47	13.6502	0.96892	-0.299354	-0.909297
1577.83	-35665.8	-8868.72	13.6655	0.972469	-0.297445	-0.942016
1577.84	-35665.9	-8868.98	13.6807	0.974865	-0.294438	-0.970996
1577.86	-35665.8	-8869.23	13.6963	0.97633	-0.290844	-0.995135
1577.88	-35665.9	-8869.44	13.7125	0.977914	-0.287387	-1.01364
1577.89	-35665.9	-8869.64	13.7293	0.979631	-0.28411	-1.02764
1577.91	-35665.9	-8869.87	13.7464	0.981095	-0.280749	-1.03907
1577.93	-35665.9	-8870.12	13.7636	0.982899	-0.277282	-1.04862
1577.95	-35665.9	-8870.39	13.7809	0.985911	-0.273807	-1.05643
1577.96	-35665.9	-8870.63	13.798	0.989579	-0.270394	-1.06344
1577.98	-35665.9	-8870.84	13.8147	0.992955	-0.267079	-1.07064
1578	-35665.9	-8871.04	13.8314	0.996255	-0.263737	-1.07766
1578.01	-35665.9	-8871.28	13.8484	0.999902	-0.260251	-1.08377
1578.03	-35665.9	-8871.53	13.8656	1.00318	-0.256856	-1.08903
1578.05	-35665.9	-8871.8	13.8829	1.00524	-0.253709	-1.09377
1578.07	-35665.9	-8872.04	13.9	1.00667	-0.25	-1.09804
1578.08	-35665.9	-8872.25	13.9167	1.00823	-0.245069	-1.10191
1578.1	-35665.9	-8872.46	13.9333	1.01	-0.24	-1.10566
1578.12	-35665.9	-8872.7	13.9504	1.01181	-0.23602	-1.10971
1578.13	-35665.9	-8872.97	13.9677	1.01342	-0.233195	-1.11471
1578.15	-35665.9	-8873.23	13.985	1.01482	-0.231264	-1.12109
1578.17	-35665.9	-8873.47	14.002	1.017	-0.229847	-1.12832
1578.18	-35665.9	-8873.67	14.0183	1.02045	-0.228454	-1.13604
1578.2	-35665.9	-8873.89	14.0354	1.02363	-0.226359	-1.14493
1578.22	-35665.9	-8874.13	14.054	1.02546	-0.223133	-1.15538
1578.24	-35665.9	-8874.4	14.0734	1.02697	-0.219314	-1.16643
1578.25	-35665.9	-8874.66	14.0927	1.0289	-0.215617	-1.17721
1578.27	-35665.9	-8874.89	14.1108	1.03018	-0.21278	-1.18759
1578.29	-35665.9	-8875.1	14.1274	1.03024	-0.211047	-1.19755
1578.3	-35665.9	-8875.32	14.144	1.02996	-0.209659	-1.20695
1578.32	-35665.9	-8875.57	14.1612	1.02996	-0.208013	-1.2156
1578.34	-35665.9	-8875.84	14.1783	1.02999	-0.206067	-1.22327
1578.35	-35665.9	-8876.1	14.1953	1.02994	-0.204152	-1.2297
1578.37	-35665.9	-8876.34	14.213	1.0301	-0.203119	-1.23471
1578.39	-35665.9	-8876.54	14.2315	1.03029	-0.203151	-1.23819
1578.41	-35665.9	-8876.76	14.2496	1.0296	-0.203383	-1.2402
1578.42	-35665.9	-8877.02	14.2667	1.02783	-0.20336	-1.24088
1578.44	-35665.9	-8877.29	14.2837	1.02592	-0.203346	-1.24044
1578.46	-35665.9	-8877.55	14.301	1.02426	-0.203388	-1.23927
1578.47	-35665.9	-8877.78	14.3179	1.02244	-0.203211	-1.23796
1578.49	-35665.9	-8877.99	14.3345	1.02064	-0.203083	-1.23685
1578.51	-35665.9	-8878.22	14.3513	1.01972	-0.203856	-1.23604
1578.52	-35665.9	-8878.49	14.3685	1.0198	-0.205657	-1.23549
1578.54	-35665.9	-8878.76	14.3859	1.02022	-0.207799	-1.23508
1578.56	-35665.9	-8879.02	14.4031	1.02026	-0.209556	-1.23455
1578.58	-35665.9	-8879.25	14.4197	1.01927	-0.210263	-1.23353
1578.59	-35665.9	-8879.46	14.4362	1.01745	-0.21011	-1.23184
1578.61	-35665.9	-8879.69	14.454	1.01564	-0.209931	-1.22945
1578.63	-35665.9	-8879.96	14.4731	1.01397	-0.209974	-1.22657
1578.64	-35665.9	-8880.24	14.4926	1.01207	-0.210022	-1.22352
1578.66	-35665.9	-8880.5	14.5114	1.01034	-0.210009	-1.22074
1578.68	-35665.9	-8880.72	14.5287	1.00964	-0.20998	-1.21864
1578.69	-35665.9	-8880.93	14.5451	1.00986	-0.209985	-1.21715
1578.71	-35665.9	-8881.17	14.5619	1.01029	-0.210055	-1.21593
1578.73	-35665.9	-8881.44	14.5792	1.01019	-0.210042	-1.21484
1578.75	-35665.9	-8881.72	14.5966	1.00892	-0.209785	-1.21383
1578.76	-35665.9	-8881.98	14.6137	1.007	-0.209875	-1.21267
1578.78	-35665.9	-8882.2	14.6304	1.00531	-0.211097	-1.21107
1578.8	-35665.9	-8882.42	14.647	1.00367	-0.213	-1.20941
1578.81	-35665.9	-8882.67	14.664	1.00162	-0.21475	-1.20817
1578.83	-35665.9	-8882.95	14.6813	1.00008	-0.216448	-1.20711
1578.85	-35665.8	-8883.22	14.6986	1.00008	-0.21841	-1.20573
1578.86	-35665.9	-8883.48	14.7157	1.00006	-0.219945	-1.20383
1578.88	-35665.8	-8883.7	14.7323	0.997943	-0.220288	-1.20126
1578.9	-35665.8	-8883.92	14.749	0.993644	-0.220014	-1.19745
1578.91	-35665.8	-8884.17	14.7664	0.987598	-0.219927	-1.19192
1578.93	-35665.8	-8884.45	14.7833	0.98	-0.22	-1.18519
1578.95	-35665.8	-8884.73	14.7988	0.971254	-0.220018	-1.17796
1578.97	-35665.8	-8884.98	14.8143	0.962883	-0.219999	-1.17059
1578.98	-35665.8	-8885.2	14.831	0.956028	-0.219998	-1.16335
1579	-35665.8	-8885.42	14.8476	0.949607	-0.22	-1.15647
1579.02	-35665.8	-8885.68	14.8629	0.942625	-0.21999	-1.14996
1579.03	-35665.8	-8885.96	14.8786	0.935934	-0.220005	-1.1429
1579.05	-35665.8	-8886.24	14.896	0.92978	-0.220044	-1.13446
1579.07	-35665.8	-8886.49	14.9128	0.921614	-0.219973	-1.12449
1579.09	-35665.8	-8886.71	14.9279	0.909426	-0.219826	-1.11254
1579.1	-35665.8	-8886.94	14.9427	0.893658	-0.220105	-1.0972
1579.12	-35665.8	-8887.2	14.9583	0.874473	-0.22137	-1.07752
1579.14	-35665.8	-8887.49	14.9734	0.850528	-0.224152	-1.05411
1579.15	-35665.8	-8887.77	14.9872	0.821725	-0.228835	-1.02799
1579.17	-35665.8	-8888.02	15.0006	0.790914	-0.235499	-1.00062
1579.19	-35665.8	-8888.24	15.0142	0.760545	-0.243774	-0.973225
1579.2	-35665.8	-8888.47	15.027	0.731755	-0.25258	-0.946507
1579.22	-35665.8	-8888.74	15.0389	0.705422	-0.261195	-0.922246
1579.24	-35665.8	-8889.02	15.051	0.682198	-0.26963	-0.904125
1579.26	-35665.8	-8889.3	15.0632	0.662741	-0.278124	-0.894983
1579.27	-35665.8	-8889.55	15.0744	0.6477	-0.287136	-0.896126
1579.29	-35665.8	-8889.76	15.0843	0.636211	-0.297024	-0.908596
1579.31	-35665.8	-8890	15.0941	0.625521	-0.307987	-0.933211
1579.32	-35665.8	-8890.28	15.1045	0.613677	-0.319993	-0.969367
1579.34	-35665.8	-8890.57	15.1149	0.599923	-0.332701	-1.01467
1579.36	-35665.8	-8890.84	15.1252	0.584355	-0.344958	-1.06613
1579.37	-35665.8	-8891.08	15.1355	0.567898	-0.35487	-1.1204
1579.39	-35665.8	-8891.31	15.1456	0.551189	-0.362849	-1.17595
1579.41	-35665.8	-8891.55	15.1547	0.534589	-0.371347	-1.23304
1579.43	-35665.8	-8891.83	15.1631	0.519061	-0.380201	-1.29153
1579.44	-35665.7	-8892.12	15.1719	0.506069	-0.386924	-1.35084
1579.46	-35665.7	-8892.39	15.1806	0.496145	-0.391685	-1.40927
1579.48	-35665.7	-8892.63	15.1877	0.488941	-0.39665	-1.46447
1579.49	-35665.7	-8892.85	15.1941	0.482583	-0.401779	-1.5173
1579.51	-35665.7	-8893.09	15.2021	0.474342	-0.405652	-1.57047
1579.53	-35665.7	-8893.37	15.2109	0.463551	-0.408881	-1.62268
1579.54	-35665.7	-8893.67	15.2183	0.450924	-0.413282	-1.67018
1579.56	-35665.7	-8893.94	15.225	0.43684	-0.418712	-1.71274
1579.58	-35665.7	-8894.17	15.2329	0.421416	-0.423993	-1.75192
1579.6	-35665.7	-8894.39	15.2414	0.404323	-0.428882	-1.78749
1579.61	-35665.7	-8894.65	15.2489	0.385094	-0.433651	-1.81841
1579.63	-35665.7	-8894.94	15.2555	0.363905	-0.438948	-1.84447
1579.65	-35665.7	-8895.23	15.2624	0.341139	-0.445426	-1.86573
1579.66	-35665.7	-8895.49	15.2693	0.316406	-0.45251	-1.88102
1579.68	-35665.7	-8895.72	15.2749	0.289195	-0.459292	-1.88893
1579.7	-35665.7	-8895.95	15.2795	0.260154	-0.465882	-1.88932
1579.71	-35665.7	-8896.21	15.2834	0.230112	-0.472673	-1.88254
1579.73	-35665.6	-8896.49	15.2865	0.198587	-0.479594	-1.86917
1579.75	-35665.6	-8896.78	15.2888	0.164941	-0.486462	-1.85003
1579.77	-35665.6	-8897.05	15.29	0.13	-0.493333	-1.8268
1579.78	-35665.6	-8897.28	15.2902	0.0948681	-0.500219	-1.80122
1579.8	-35665.6	-8897.51	15.29	0.06	-0.506667	-1.77451
1579.82	-35665.6	-8897.77	15.2899	0.0260304	-0.512227	-1.7477
1579.83	-35665.6	-8898.06	15.29	-0.00503872	-0.516921	-1.72183
1579.85	-35665.6	-8898.35	15.29	-0.0312812	-0.520796	-1.69764
1579.87	-35665.6	-8898.61	15.29	-0.0521726	-0.523597	-1.67496
1579.88	-35665.6	-8898.84	15.2899	-0.0675684	-0.525323	-1.65303
1579.9	-35665.6	-8899.07	15.29	-0.0775685	-0.526874	-1.63008
1579.92	-35665.6	-8899.34	15.2903	-0.0831312	-0.528789	-1.60441
1579.93	-35665.5	-8899.62	15.2898	-0.0875117	-0.530149	-1.57516
1579.95	-35665.5	-8899.9	15.2881	-0.0928456	-0.530311	-1.54218
1579.97	-35665.5	-8900.16	15.2863	-0.0976464	-0.529891	-1.50678
1579.99	-35665.5	-8900.38	15.2849	-0.100987	-0.529647	-1.46976
1580	-35665.5	-8900.62	15.2826	-0.104134	-0.530251	-1.43067
1580.02	-35665.5	-8900.9	15.279	-0.10775	-0.531909	-1.38939
1580.04	-35665.5	-8901.19	15.2759	-0.110744	-0.533912	-1.34693
1580.05	-35665.5	-8901.46	15.2742	-0.112528	-0.535694	-1.3042
1580.07	-35665.5	-8901.71	15.2728	-0.113748	-0.537136	-1.26178
1580.09	-35665.5	-8901.94	15.2712	-0.115204	-0.538591	-1.21952
1580.11	-35665.5	-8902.18	15.2693	-0.11772	-0.541029	-1.17628
1580.12	-35665.4	-8902.45	15.2676	-0.12127	-0.544562	-1.13185
1580.14	-35665.4	-8902.74	15.2661	-0.124615	-0.548001	-1.08752
1580.16	-35665.4	-8903.02	15.2646	-0.12779	-0.551236	-1.04501
1580.17	-35665.4	-8903.27	15.2618	-0.132516	-0.555591	-1.00639
1580.19	-35665.4	-8903.5	15.2582	-0.139269	-0.560851	-0.972137
1580.21	-35665.4	-8903.74	15.2557	-0.147091	-0.565112	-0.941009
1580.22	-35665.4	-8904.02	15.2542	-0.155629	-0.568303	-0.912823
1580.24	-35665.4	-8904.3	15.2519	-0.165229	-0.572351	-0.888569
1580.26	-35665.4	-8904.58	15.2482	-0.175655	-0.57768	-0.868141
1580.28	-35665.3	-8904.82	15.2446	-0.186116	-0.583241	-0.850395
1580.29	-35665.3	-8905.04	15.2413	-0.196096	-0.588237	-0.834789
1580.31	-35665.3	-8905.29	15.238	-0.205331	-0.592172	-0.821281
1580.33	-35665.3	-8905.57	15.2346	-0.213815	-0.595454	-0.809742
1580.34	-35665.3	-8905.85	15.231	-0.221689	-0.599086	-0.799969
1580.36	-35665.3	-8906.13	15.2276	-0.228399	-0.602563	-0.791845
1580.38	-35665.3	-8906.36	15.2246	-0.233035	-0.60457	-0.785298
1580.39	-35665.3	-8906.59	15.2212	-0.235967	-0.606022	-0.78015
1580.41	-35665.2	-8906.84	15.2165	-0.238208	-0.608887	-0.776152
1580.43	-35665.2	-8907.12	15.2111	-0.239785	-0.612572	-0.772991
1580.45	-35665.2	-8907.41	15.207	-0.240252	-0.615193	-0.770359
1580.46	-35665.2	-8907.68	15.2039	-0.240042	-0.616521	-0.768272
1580.48	-35665.2	-8907.91	15.2006	-0.239926	-0.617077	-0.766861
1580.5	-35665.2	-8908.14	15.1972	-0.239987	-0.616818	-0.765933
1580.51	-35665.2	-8908.39	15.1941	-0.240035	-0.615544	-0.765209
1580.53	-35665.1	-8908.68	15.1905	-0.240009	-0.613584	-0.764736
1580.55	-35665.1	-8908.96	15.1858	-0.239928	-0.611513	-0.76464
1580.56	-35665.1	-8909.23	15.1803	-0.239987	-0.610051	-0.764704
1580.58	-35665.1	-8909.45	15.1749	-0.24027	-0.609734	-0.764676
1580.6	-35665.1	-8909.68	15.1702	-0.240049	-0.609987	-0.764698
1580.62	-35665.1	-8909.94	15.1666	-0.238632	-0.610063	-0.764889
1580.63	-35665.1	-8910.22	15.1633	-0.236667	-0.61	-0.764706
1580.65	-35665	-8910.5	15.1598	-0.234943	-0.610002	-0.762938
1580.67	-35665	-8910.76	15.1565	-0.233224	-0.609997	-0.75651
1580.68	-35665	-8910.99	15.1535	-0.231304	-0.609927	-0.742427
1580.7	-35665	-8911.22	15.1497	-0.229954	-0.610015	-0.719528
1580.72	-35665	-8911.49	15.1445	-0.22976	-0.610283	-0.686595
1580.73	-35665	-8911.77	15.1395	-0.230024	-0.609886	-0.64093
1580.75	-35664.9	-8912.05	15.1359	-0.230061	-0.608287	-0.58206
1580.77	-35664.9	-8912.3	15.1328	-0.229991	-0.606347	-0.516646
1580.79	-35664.9	-8912.53	15.1294	-0.229983	-0.604722	-0.449708
1580.8	-35664.9	-8912.76	15.1261	-0.230002	-0.602998	-0.37938
1580.82	-35664.9	-8913.03	15.1229	-0.230004	-0.601053	-0.305755
1580.84	-35664.9	-8913.32	15.119	-0.229999	-0.599833	-0.235985
1580.85	-35664.8	-8913.59	15.1139	-0.229999	-0.599787	-0.175495
1580.87	-35664.8	-8913.84	15.1084	-0.23	-0.600054	-0.124144
1580.89	-35664.8	-8914.07	15.1032	-0.23	-0.600057	-0.0814682
1580.9	-35664.8	-8914.3	15.0988	-0.23	-0.599986	-0.0476067
1580.92	-35664.8	-8914.57	15.0954	-0.23	-0.599986	-0.0219282
1580.94	-35664.7	-8914.85	15.0921	-0.23	-0.600004	-0.00238644
1580.95	-35664.7	-8915.13	15.0886	-0.23	-0.600003	0.0126124
1580.97	-35664.7	-8915.38	15.0854	-0.23	-0.599999	0.0237944
1580.99	-35664.7	-8915.59	15.0823	-0.23	-0.599999	0.032027
1581.01	-35664.7	-8915.83	15.078	-0.23	-0.6	0.0384283
1581.02	-35664.7	-8916.11	15.0726	-0.23	-0.6	0.0435751
1581.04	-35664.6	-8916.39	15.0681	-0.23	-0.6	0.0473579
1581.06	-35664.6	-8916.66	15.0648	-0.23	-0.6	0.0500711
1581.07	-35664.6	-8916.9	15.0616	-0.23	-0.6	0.0524627
1581.09	-35664.6	-8917.12	15.0582	-0.229999	-0.6	0.0546859
1581.11	-35664.6	-8917.36	15.055	-0.230002	-0.6	0.0563404
1581.12	-35664.5	-8917.64	15.0516	-0.230003	-0.6	0.0573963
1581.14	-35664.5	-8917.93	15.0473	-0.229992	-0.6	0.0581695
1581.16	-35664.5	-8918.19	15.042	-0.22999	-0.6	0.0587154
1581.18	-35664.5	-8918.43	15.0365	-0.230032	-0.6	0.0588935
1581.19	-35664.4	-8918.65	15.0315	-0.230036	-0.6	0.0588381
1581.21	-35664.4	-8918.9	15.0276	-0.229882	-0.600001	0.0589669
1581.23	-35664.4	-8919.18	15.0243	-0.229882	-0.600001	0.0608571
1581.24	-35664.4	-8919.46	15.0209	-0.230955	-0.599996	0.066836
1581.26	-35664.4	-8919.72	15.0174	-0.237159	-0.599997	0.0788815
1581.28	-35664.3	-8919.95	15.0145	-0.254021	-0.600016	0.0987874
1581.3	-35664.3	-8920.17	15.0111	-0.284177	-0.600012	0.128577
1581.31	-35664.3	-8920.42	15.0055	-0.328523	-0.599942	0.170099
1581.33	-35664.3	-8920.7	14.9981	-0.385507	-0.599966	0.22279
1581.35	-35664.2	-8920.98	14.9899	-0.452209	-0.600229	0.284687
1581.36	-35664.2	-8921.24	14.9811	-0.524641	-0.600088	0.352402
1581.38	-35664.2	-8921.47	14.9716	-0.598924	-0.598796	0.422402
1581.4	-35664.2	-8921.69	14.9613	-0.674362	-0.596886	0.493707
1581.41	-35664.1	-8921.95	14.9498	-0.750902	-0.595168	0.566095
1581.43	-35664.1	-8922.22	14.9374	-0.825732	-0.593447	0.638474
1581.45	-35664.1	-8922.5	14.9242	-0.896002	-0.591421	0.70934
1581.47	-35664.1	-8922.76	14.91	-0.963333	-0.59	0.776688
1581.48	-35664.1	-8922.99	14.8943	-1.02972	-0.589945	0.839446
1581.5	-35664	-8923.21	14.8767	-1.09333	-0.59	0.900871
1581.52	-35664	-8923.46	14.8568	-1.15295	-0.588795	0.963979
1581.53	-35664	-8923.74	14.8354	-1.21373	-0.586513	1.02647
1581.55	-35664	-8924.01	14.8132	-1.27889	-0.583512	1.08577
1581.57	-35663.9	-8924.27	14.7907	-1.33995	-0.579452	1.14282
1581.58	-35663.9	-8924.49	14.7677	-1.39085	-0.574326	1.19864
1581.6	-35663.9	-8924.71	14.7438	-1.43922	-0.569499	1.25236
1581.62	-35663.9	-8924.96	14.7184	-1.49121	-0.565929	1.30319
1581.64	-35663.8	-8925.24	14.6919	-1.54188	-0.562749	1.3515
1581.65	-35663.8	-8925.51	14.6646	-1.5865	-0.559262	1.39693
1581.67	-35663.8	-8925.75	14.6367	-1.62534	-0.555926	1.43686
1581.69	-35663.8	-8925.97	14.6085	-1.65874	-0.552828	1.46984
1581.7	-35663.7	-8926.2	14.5799	-1.68571	-0.548965	1.49737
1581.72	-35663.7	-8926.46	14.5507	-1.70587	-0.543869	1.52076
1581.74	-35663.7	-8926.73	14.5213	-1.72047	-0.538419	1.54015
1581.75	-35663.7	-8926.99	14.4921	-1.7311	-0.533243	1.5558
1581.77	-35663.6	-8927.23	14.4632	-1.73947	-0.528248	1.56843
1581.79	-35663.6	-8927.44	14.435	-1.74644	-0.523277	1.57888
1581.81	-35663.6	-8927.66	14.4066	-1.75157	-0.518178	1.58817
1581.82	-35663.6	-8927.92	14.3776	-1.75499	-0.512984	1.59638
1581.84	-35663.5	-8928.19	14.3474	-1.75782	-0.507973	1.60229
1581.86	-35663.5	-8928.45	14.3163	-1.75987	-0.502947	1.60484
1581.87	-35663.5	-8928.68	14.2858	-1.75923	-0.497105	1.60329
1581.89	-35663.4	-8928.89	14.256	-1.7532	-0.490359	1.59699
1581.91	-35663.4	-8929.12	14.2254	-1.73851	-0.483418	1.58529
1581.92	-35663.4	-8929.37	14.1942	-1.71564	-0.476576	1.5679
1581.94	-35663.4	-8929.64	14.1648	-1.689	-0.469644	1.54485
1581.96	-35663.3	-8929.9	14.1376	-1.65984	-0.462739	1.51745
1581.97	-35663.3	-8930.13	14.1109	-1.62643	-0.456225	1.48797
1581.99	-35663.3	-8930.33	14.0842	-1.58922	-0.449651	1.45739
1582.01	-35663.3	-8930.56	14.0581	-1.55043	-0.44197	1.42562
1582.03	-35663.2	-8930.81	14.0324	-1.51088	-0.433196	1.39348
1582.04	-35663.2	-8931.07	14.0065	-1.47025	-0.424184	1.36257
1582.06	-35663.2	-8931.32	13.9807	-1.42887	-0.415658	1.33437
1582.08	-35663.1	-8931.54	13.9563	-1.38741	-0.408182	1.31009
1582.09	-35663.1	-8931.75	13.9333	-1.34572	-0.401745	1.28905
1582.11	-35663.1	-8931.98	13.9107	-1.30328	-0.396035	1.26972
1582.13	-35663.1	-8932.23	13.8885	-1.26018	-0.391049	1.25285
1582.14	-35663	-8932.49	13.867	-1.21713	-0.386952	1.2404
1582.16	-35663	-8932.73	13.8467	-1.17663	-0.383794	1.23365
1582.18	-35663	-8932.94	13.828	-1.14181	-0.381558	1.23349
1582.2	-35663	-8933.14	13.8099	-1.1141	-0.380166	1.24079
1582.21	-35662.9	-8933.37	13.7914	-1.09379	-0.379549	1.25619
1582.23	-35662.9	-8933.63	13.7723	-1.07834	-0.379885	1.27902
1582.25	-35662.9	-8933.89	13.7529	-1.0647	-0.38132	1.30766
1582.26	-35662.8	-8934.13	13.7344	-1.05383	-0.383226	1.33812
1582.28	-35662.8	-8934.33	13.7174	-1.04741	-0.384894	1.36635
1582.3	-35662.8	-8934.54	13.701	-1.04354	-0.386558	1.39182
1582.32	-35662.8	-8934.77	13.6839	-1.03987	-0.388512	1.41474
1582.33	-35662.7	-8935.02	13.6667	-1.03667	-0.39	1.43355
1582.35	-35662.7	-8935.28	13.6497	-1.03467	-0.390286	1.44685
1582.37	-35662.7	-8935.51	13.6323	-1.03325	-0.389983	1.45577
1582.38	-35662.6	-8935.71	13.6139	-1.03165	-0.389849	1.46178
1582.4	-35662.6	-8935.91	13.5956	-1.0299	-0.390018	1.46528
1582.42	-35662.6	-8936.15	13.5783	-1.02816	-0.390302	1.46654
1582.43	-35662.6	-8936.41	13.5613	-1.02647	-0.389884	1.46611
1582.45	-35662.5	-8936.66	13.544	-1.02482	-0.388283	1.4646
1582.47	-35662.5	-8936.89	13.5271	-1.02299	-0.386347	1.4626
1582.49	-35662.5	-8937.08	13.5107	-1.02107	-0.384718	1.46048
1582.5	-35662.4	-8937.29	13.4935	-1.01988	-0.383001	1.45818
1582.52	-35662.4	-8937.53	13.4749	-1.01981	-0.381073	1.45578
1582.54	-35662.4	-8937.78	13.4554	-1.02002	-0.379817	1.45388
1582.55	-35662.4	-8938.02	13.4362	-1.01996	-0.379712	1.45274
1582.57	-35662.3	-8938.24	13.4182	-1.02008	-0.380135	1.45176
1582.59	-35662.3	-8938.44	13.4016	-1.02033	-0.380351	1.45061
1582.6	-35662.3	-8938.65	13.3851	-1.01964	-0.37967	1.44965
1582.62	-35662.2	-8938.89	13.3679	-1.0178	-0.377954	1.44874
1582.64	-35662.2	-8939.14	13.3506	-1.01622	-0.376004	1.44686
1582.66	-35662.2	-8939.38	13.3334	-1.0149	-0.374291	1.44213
1582.67	-35662.1	-8939.59	13.3164	-1.01147	-0.372659	1.43159
1582.69	-35662.1	-8939.78	13.2996	-1.00044	-0.370995	1.4133
1582.71	-35662.1	-8939.99	13.2834	-0.972747	-0.369297	1.38668
1582.72	-35662.1	-8940.23	13.2679	-0.927615	-0.367577	1.35052
1582.74	-35662	-8940.48	13.2532	-0.874628	-0.36586	1.30288
1582.76	-35662	-8940.72	13.2395	-0.815458	-0.364145	1.24641
1582.77	-35662	-8940.93	13.2266	-0.743053	-0.362416	1.1885
1582.79	-35661.9	-8941.12	13.2149	-0.661151	-0.360735	1.13116
1582.81	-35661.9	-8941.33	13.2049	-0.58335	-0.359219	1.07149
1582.83	-35661.9	-8941.57	13.1965	-0.512364	-0.357558	1.01189
1582.84	-35661.8	-8941.82	13.1889	-0.441193	-0.355069	0.959537
1582.86	-35661.8	-8942.05	13.1821	-0.373799	-0.3515	0.917019
1582.88	-35661.8	-8942.26	13.1765	-0.322209	-0.346968	0.883231
1582.89	-35661.8	-8942.45	13.1717	-0.286767	-0.341847	0.858323
1582.91	-35661.7	-8942.66	13.1668	-0.260044	-0.336648	0.843181
1582.93	-35661.7	-8942.91	13.1616	-0.238674	-0.331514	0.836369
1582.94	-35661.7	-8943.16	13.1561	-0.222106	-0.326348	0.835005
1582.96	-35661.6	-8943.39	13.151	-0.209287	-0.321196	0.837643
1582.98	-35661.6	-8943.59	13.1472	-0.199	-0.316165	0.843694
1583	-35661.6	-8943.78	13.1441	-0.19134	-0.311183	0.852645
1583.01	-35661.5	-8944	13.1405	-0.186806	-0.306104	0.864031
1583.03	-35661.5	-8944.24	13.1371	-0.183874	-0.300921	0.877575
1583.05	-35661.5	-8944.48	13.1352	-0.180416	-0.295703	0.892946
1583.06	-35661.4	-8944.71	13.1336	-0.176989	-0.290587	0.908849
1583.08	-35661.4	-8944.91	13.1308	-0.174926	-0.285667	0.923883
1583.1	-35661.4	-8945.11	13.1271	-0.173522	-0.280623	0.938374
1583.11	-35661.3	-8945.32	13.1235	-0.171665	-0.275191	0.953168
1583.13	-35661.3	-8945.57	13.1202	-0.170058	-0.270248	0.968571
1583.15	-35661.3	-8945.81	13.1169	-0.169706	-0.266663	0.984633
1583.16	-35661.2	-8946.04	13.1133	-0.17	-0.263333	1.00109
1583.18	-35661.2	-8946.23	13.1096	-0.170081	-0.258903	1.01758
1583.2	-35661.2	-8946.42	13.1067	-0.17	-0.253333	1.03377
1583.22	-35661.2	-8946.65	13.1051	-0.16998	-0.246868	1.04917
1583.23	-35661.1	-8946.89	13.1032	-0.170001	-0.239545	1.06283
1583.25	-35661.1	-8947.14	13.0996	-0.170005	-0.231344	1.07392
1583.27	-35661	-8947.35	13.0964	-0.169999	-0.222208	1.08261
