# Supplementary material for: Extraction of driving behavior primitives considering driver expectation and vehicle dynamics
Source: PLoS One. 2025 Dec 31;20(12):e0340123. doi: 10.1371/journal.pone.0340123 (PMC12755792; doi:10.1371/journal.pone.0340123)
Supplement: S2 File — The dataset utilized in this study is organized into two main folders, categorizing driving scenarios into straight driving and turning maneuvers. These folders contain the raw, unprocessed behavioral data. For a detailed description of the variables and format within the.xlsx files, please refer to the accompanying readme.txt file. (ZIP) [file pone.0340123.s002.zip › DataSetForPimitiveExaction-2/turning/g11_w_35.xlsx]

## Sheet: Sheet1
1587.69	-35651.6	-9007.38	14.6463	0.269994	-0.308015	-0.478348
1587.7	-35651.6	-9007.61	14.6515	0.270006	-0.333773	-0.474956
1587.72	-35651.5	-9007.86	14.6567	0.27002	-0.356795	-0.470996
1587.74	-35651.5	-9008.14	14.6618	0.269973	-0.383659	-0.467062
1587.76	-35651.4	-9008.41	14.667	0.269925	-0.41549	-0.463606
1587.77	-35651.4	-9008.64	14.6721	0.27012	-0.444474	-0.460811
1587.79	-35651.4	-9008.85	14.677	0.270288	-0.470965	-0.458632
1587.81	-35651.3	-9009.08	14.6821	0.269518	-0.506216	-0.456768
1587.82	-35651.3	-9009.34	14.6873	0.267713	-0.550724	-0.455066
1587.84	-35651.2	-9009.62	14.6924	0.265821	-0.591028	-0.453583
1587.86	-35651.2	-9009.89	14.6975	0.264159	-0.625587	-0.452439
1587.87	-35651.2	-9010.12	14.7028	0.262322	-0.666176	-0.451812
1587.89	-35651.1	-9010.33	14.7079	0.260556	-0.714111	-0.451822
1587.91	-35651.1	-9010.56	14.712	0.259704	-0.760759	-0.452532
1587.93	-35651	-9010.83	14.7153	0.259826	-0.804713	-0.453725
1587.94	-35651	-9011.1	14.7187	0.260235	-0.851241	-0.454953
1587.96	-35650.9	-9011.36	14.7222	0.26023	-0.899926	-0.456054
1587.98	-35650.9	-9011.58	14.7253	0.259188	-0.946188	-0.457108
1587.99	-35650.9	-9011.8	14.7286	0.257351	-0.99238	-0.458197
1588.01	-35650.8	-9012.04	14.733	0.255498	-1.04527	-0.459426
1588.03	-35650.8	-9012.3	14.7384	0.253823	-1.10699	-0.461176
1588.04	-35650.7	-9012.57	14.7438	0.252131	-1.17606	-0.463949
1588.06	-35650.7	-9012.83	14.7488	0.250403	-1.24714	-0.467522
1588.08	-35650.6	-9013.06	14.7537	0.248714	-1.31351	-0.471304
1588.1	-35650.6	-9013.28	14.7588	0.247057	-1.37559	-0.475125
1588.11	-35650.5	-9013.52	14.7641	0.245382	-1.43683	-0.479021
1588.13	-35650.5	-9013.78	14.7692	0.243648	-1.49651	-0.482964
1588.15	-35650.4	-9014.06	14.7731	0.241849	-1.55273	-0.486902
1588.16	-35650.4	-9014.31	14.7763	0.240176	-1.60962	-0.490825
1588.18	-35650.3	-9014.53	14.7796	0.238763	-1.67249	-0.494721
1588.2	-35650.3	-9014.74	14.783	0.23695	-1.73887	-0.498483
1588.21	-35650.2	-9014.99	14.786	0.233987	-1.80471	-0.501993
1588.23	-35650.2	-9015.26	14.7897	0.23023	-1.87251	-0.505261
1588.25	-35650.1	-9015.54	14.7949	0.226428	-1.94522	-0.508298
1588.27	-35650.1	-9015.79	14.8	0.223333	-2.01667	-0.510893
1588.28	-35650	-9016	14.8037	0.221414	-2.08085	-0.512968
1588.3	-35650	-9016.22	14.8067	0.22	-2.14333	-0.515251
1588.32	-35649.9	-9016.47	14.8101	0.218348	-2.21009	-0.518102
1588.33	-35649.8	-9016.75	14.8135	0.216564	-2.27717	-0.519616
1588.35	-35649.8	-9017.01	14.8167	0.214323	-2.34165	-0.517615
1588.37	-35649.7	-9017.26	14.8205	0.209142	-2.41234	-0.510919
1588.38	-35649.7	-9017.47	14.8256	0.197892	-2.49613	-0.498247
1588.4	-35649.6	-9017.69	14.8305	0.176905	-2.58757	-0.477449
1588.42	-35649.6	-9017.94	14.8343	0.144089	-2.68112	-0.446981
1588.43	-35649.5	-9018.22	14.8371	0.102066	-2.77719	-0.407442
1588.45	-35649.4	-9018.48	14.8391	0.053692	-2.87415	-0.360913
1588.47	-35649.4	-9018.72	14.8402	0.000440112	-2.963	-0.312101
1588.49	-35649.3	-9018.93	14.8404	-0.0545134	-3.0385	-0.26442
1588.5	-35649.2	-9019.16	14.8398	-0.104157	-3.1052	-0.217903
1588.52	-35649.2	-9019.41	14.8383	-0.144758	-3.16754	-0.173372
1588.54	-35649.1	-9019.68	14.8359	-0.180115	-3.22746	-0.134048
1588.55	-35649	-9019.94	14.8326	-0.212214	-3.28605	-0.101371
1588.57	-35649	-9020.18	14.8284	-0.238395	-3.34348	-0.0732288
1588.59	-35648.9	-9020.39	14.8235	-0.258431	-3.40011	-0.0482175
1588.61	-35648.8	-9020.61	14.8181	-0.276315	-3.45663	-0.0264863
1588.62	-35648.7	-9020.87	14.8128	-0.293878	-3.51224	-0.0077946
1588.64	-35648.7	-9021.14	14.8083	-0.3093	-3.56393	0.00883302
1588.66	-35648.6	-9021.4	14.8049	-0.321478	-3.60796	0.0236447
1588.67	-35648.5	-9021.62	14.802	-0.330598	-3.64007	0.0359259
1588.69	-35648.5	-9021.83	14.7988	-0.337215	-3.65987	0.0456806
1588.71	-35648.4	-9022.06	14.7945	-0.342172	-3.67115	0.053739
1588.72	-35648.3	-9022.32	14.7892	-0.345669	-3.67624	0.060491
1588.74	-35648.2	-9022.58	14.784	-0.347233	-3.67573	0.0658085
1588.76	-35648.1	-9022.82	14.7791	-0.34708	-3.67045	0.0695828
1588.78	-35648.1	-9023.05	14.7738	-0.346065	-3.66151	0.0717692
1588.79	-35648	-9023.26	14.7685	-0.344354	-3.64779	0.0727503
1588.81	-35647.9	-9023.49	14.7645	-0.341507	-3.62622	0.0732535
1588.83	-35647.8	-9023.74	14.7613	-0.337914	-3.59594	0.0732376
1588.84	-35647.7	-9024	14.757	-0.334544	-3.55776	0.0721168
1588.86	-35647.6	-9024.25	14.7516	-0.331156	-3.51176	0.0702563
1588.88	-35647.5	-9024.47	14.7464	-0.326786	-3.45755	0.0685788
1588.89	-35647.5	-9024.67	14.7415	-0.321576	-3.39597	0.0669956
1588.91	-35647.4	-9024.9	14.7364	-0.316277	-3.32854	0.0649098
1588.93	-35647.3	-9025.16	14.7312	-0.311171	-3.25715	0.0625885
1588.95	-35647.2	-9025.41	14.7262	-0.306244	-3.18329	0.0607106
1588.96	-35647.1	-9025.65	14.7212	-0.301233	-3.10357	0.0591835
1588.98	-35647	-9025.86	14.7159	-0.295865	-3.01371	0.0575777
1589	-35646.9	-9026.07	14.7108	-0.290784	-2.92197	0.0558586
1589.01	-35646.8	-9026.31	14.7069	-0.286887	-2.83996	0.0541655
1589.03	-35646.7	-9026.56	14.7037	-0.283708	-2.76	0.0524875
1589.05	-35646.6	-9026.81	14.7003	-0.280366	-2.66932	0.0507739
1589.06	-35646.5	-9027.05	14.6969	-0.27687	-2.57234	0.0491128
1589.08	-35646.4	-9027.25	14.6938	-0.273486	-2.47705	0.0475694
1589.1	-35646.4	-9027.46	14.6902	-0.270193	-2.37932	0.045865
1589.12	-35646.3	-9027.69	14.6855	-0.266871	-2.27459	0.0437264
1589.13	-35646.2	-9027.94	14.68	-0.263333	-2.17333	0.0413943
1589.15	-35646.1	-9028.2	14.6745	-0.259593	-2.08694	0.0391597
1589.17	-35646	-9028.43	14.6698	-0.256524	-2.0125	0.0368993
1589.18	-35645.9	-9028.63	14.6663	-0.254737	-1.94435	0.0345484
1589.2	-35645.8	-9028.83	14.6631	-0.253228	-1.87958	0.0325856
1589.22	-35645.7	-9029.07	14.6597	-0.251237	-1.81609	0.0313565
1589.23	-35645.6	-9029.32	14.6563	-0.249933	-1.75247	0.0303778
1589.25	-35645.5	-9029.57	14.6531	-0.250037	-1.68898	0.0292285
1589.27	-35645.4	-9029.8	14.6492	-0.249856	-1.63019	0.0281534
1589.29	-35645.3	-9030	14.6441	-0.248247	-1.57754	0.0272259
1589.3	-35645.2	-9030.21	14.6393	-0.246384	-1.52324	0.0258338
1589.32	-35645.1	-9030.45	14.6357	-0.244945	-1.46211	0.0236456
1589.34	-35645	-9030.7	14.6325	-0.242631	-1.39839	0.0212355
1589.35	-35644.9	-9030.94	14.629	-0.239005	-1.33522	0.0190059
1589.37	-35644.8	-9031.16	14.6258	-0.235944	-1.27077	0.0167467
1589.39	-35644.7	-9031.36	14.6227	-0.234324	-1.20324	0.0144538
1589.4	-35644.6	-9031.56	14.6186	-0.232818	-1.13195	0.0126019
1589.42	-35644.5	-9031.81	14.6133	-0.230898	-1.05686	0.0114224
1589.44	-35644.3	-9032.06	14.6085	-0.22977	-0.978917	0.0106466
1589.45	-35644.2	-9032.31	14.6051	-0.229828	-0.901839	0.0100688
1589.47	-35644.1	-9032.52	14.602	-0.230041	-0.833167	0.00964329
1589.49	-35644.1	-9032.71	14.5986	-0.22998	-0.773769	0.00917352
1589.51	-35644	-9032.92	14.5954	-0.230094	-0.715837	0.00825956
1589.52	-35643.9	-9033.16	14.5922	-0.230238	-0.65556	0.00663055
1589.54	-35643.7	-9033.42	14.5877	-0.229477	-0.594868	0.00420934
1589.56	-35643.6	-9033.67	14.5823	-0.227665	-0.536188	0.00131611
1589.57	-35643.5	-9033.88	14.5779	-0.225568	-0.482091	-0.00133543
1589.59	-35643.4	-9034.06	14.5747	-0.223854	-0.435319	-0.00347844
1589.61	-35643.3	-9034.28	14.5716	-0.223036	-0.398692	-0.00527974
1589.62	-35643.2	-9034.53	14.5681	-0.223131	-0.373614	-0.00693628
1589.64	-35643.1	-9034.78	14.5646	-0.223669	-0.36006	-0.00867216
1589.66	-35643	-9035.01	14.5612	-0.223695	-0.356261	-0.0109383
1589.68	-35642.9	-9035.22	14.5578	-0.221965	-0.359282	-0.0143219
1589.69	-35642.8	-9035.42	14.5545	-0.218311	-0.368458	-0.0188721
1589.71	-35642.7	-9035.63	14.5511	-0.213332	-0.384653	-0.024255
1589.73	-35642.6	-9035.88	14.5477	-0.208073	-0.408286	-0.0299496
1589.74	-35642.5	-9036.13	14.5442	-0.203766	-0.439366	-0.0353552
1589.76	-35642.4	-9036.37	14.5408	-0.200616	-0.477007	-0.0402931
1589.78	-35642.3	-9036.57	14.5374	-0.198279	-0.519939	-0.0449601
1589.8	-35642.2	-9036.76	14.5341	-0.196841	-0.567937	-0.0506186
1589.81	-35642.1	-9036.98	14.5307	-0.196507	-0.62122	-0.0590686
1589.83	-35642	-9037.23	14.5273	-0.196664	-0.679311	-0.0722105
1589.85	-35641.9	-9037.47	14.5238	-0.196499	-0.740794	-0.0917298
1589.86	-35641.8	-9037.7	14.5204	-0.196586	-0.800158	-0.117511
1589.88	-35641.7	-9037.91	14.5171	-0.197837	-0.852509	-0.148931
1589.9	-35641.6	-9038.11	14.5137	-0.199772	-0.906299	-0.186785
1589.91	-35641.5	-9038.33	14.5103	-0.201566	-0.97179	-0.232095
1589.93	-35641.4	-9038.58	14.5069	-0.203233	-1.0426	-0.284318
1589.95	-35641.2	-9038.82	14.5034	-0.204998	-1.10898	-0.342367
1589.97	-35641.1	-9039.04	14.5	-0.206667	-1.17333	-0.405229
1589.98	-35641	-9039.24	14.4967	-0.208115	-1.23999	-0.471909
1590	-35640.9	-9039.44	14.4933	-0.21	-1.30667	-0.541394
1590.02	-35640.8	-9039.66	14.4899	-0.212977	-1.37059	-0.612122
1590.03	-35640.7	-9039.9	14.4865	-0.216919	-1.43375	-0.680337
1590.05	-35640.6	-9040.15	14.4832	-0.22164	-1.4996	-0.742391
1590.07	-35640.5	-9040.37	14.4795	-0.227412	-1.5724	-0.796826
1590.08	-35640.4	-9040.57	14.4747	-0.234184	-1.65419	-0.843146
1590.1	-35640.3	-9040.76	14.4693	-0.240708	-1.74013	-0.882261
1590.12	-35640.2	-9040.99	14.4639	-0.246063	-1.82654	-0.91536
1590.14	-35640.1	-9041.23	14.4593	-0.250838	-1.91624	-0.943711
1590.15	-35639.9	-9041.47	14.4557	-0.255782	-2.01143	-0.967821
1590.17	-35639.8	-9041.69	14.4526	-0.26141	-2.11004	-0.986347
1590.19	-35639.7	-9041.88	14.4492	-0.267934	-2.21073	-0.99883
1590.2	-35639.6	-9042.08	14.4459	-0.275034	-2.31491	-1.00713
1590.22	-35639.5	-9042.3	14.4427	-0.282144	-2.42119	-1.01249
1590.24	-35639.4	-9042.54	14.4387	-0.288344	-2.52193	-1.01427
1590.25	-35639.3	-9042.78	14.4335	-0.293438	-2.61446	-1.01272
1590.27	-35639.2	-9042.99	14.4282	-0.298533	-2.70599	-1.00987
1590.29	-35639	-9043.18	14.4232	-0.303804	-2.79982	-1.00677
1590.31	-35638.9	-9043.37	14.4182	-0.307901	-2.8922	-1.00282
1590.32	-35638.8	-9043.6	14.4131	-0.310979	-2.98253	-0.997786
1590.34	-35638.7	-9043.84	14.4079	-0.315517	-3.07546	-0.992233
1590.36	-35638.6	-9044.07	14.4027	-0.321213	-3.16589	-0.985794
1590.37	-35638.4	-9044.27	14.3976	-0.324161	-3.23636	-0.976883
1590.39	-35638.3	-9044.45	14.3927	-0.32378	-3.28225	-0.964494
1590.41	-35638.2	-9044.65	14.3876	-0.323243	-3.31349	-0.948309
1590.42	-35638.1	-9044.88	14.3824	-0.323459	-3.33579	-0.927219
1590.44	-35637.9	-9045.11	14.3773	-0.322762	-3.34961	-0.899347
1590.46	-35637.8	-9045.34	14.3722	-0.320869	-3.35589	-0.865069
1590.47	-35637.7	-9045.53	14.3669	-0.318859	-3.35611	-0.826749
1590.49	-35637.6	-9045.71	14.3618	-0.317229	-3.3491	-0.784612
1590.51	-35637.5	-9045.91	14.3578	-0.315928	-3.33176	-0.737232
1590.53	-35637.3	-9046.14	14.3545	-0.314247	-3.30462	-0.684907
1590.54	-35637.2	-9046.37	14.3511	-0.31112	-3.27095	-0.629309
1590.56	-35637	-9046.58	14.3476	-0.307493	-3.23228	-0.571673
1590.58	-35636.9	-9046.77	14.3445	-0.305395	-3.18892	-0.512726
1590.59	-35636.8	-9046.94	14.3412	-0.303984	-3.14136	-0.451317
1590.61	-35636.7	-9047.14	14.3367	-0.301037	-3.09023	-0.385647
1590.63	-35636.5	-9047.37	14.3313	-0.29736	-3.03633	-0.318343
1590.64	-35636.4	-9047.59	14.326	-0.295167	-2.9805	-0.254305
1590.66	-35636.2	-9047.81	14.3209	-0.293689	-2.92348	-0.195909
1590.68	-35636.1	-9047.99	14.3157	-0.290991	-2.86576	-0.14435
1590.7	-35636	-9048.17	14.3108	-0.287326	-2.80714	-0.101332
1590.71	-35635.9	-9048.37	14.3069	-0.283738	-2.74729	-0.0683367
1590.73	-35635.7	-9048.59	14.3037	-0.280388	-2.68705	-0.0438455
1590.75	-35635.6	-9048.82	14.3003	-0.277063	-2.62736	-0.0253166
1590.76	-35635.4	-9049.02	14.2969	-0.27355	-2.56695	-0.011568
1590.78	-35635.3	-9049.19	14.2938	-0.269829	-2.50395	-0.00170607
1590.8	-35635.2	-9049.37	14.2903	-0.266798	-2.43738	0.00609615
1590.82	-35635	-9049.57	14.2852	-0.265156	-2.36719	0.0135739
1590.83	-35634.9	-9049.79	14.28	-0.263333	-2.29667	0.0206972
1590.85	-35634.7	-9050.01	14.2762	-0.259881	-2.22806	0.0269322
1590.87	-35634.6	-9050.21	14.2731	-0.256516	-2.15548	0.0318343
1590.88	-35634.5	-9050.39	14.2698	-0.254811	-2.07444	0.0351406
1590.9	-35634.3	-9050.56	14.2665	-0.253202	-1.99194	0.037124
1590.92	-35634.2	-9050.75	14.2635	-0.250156	-1.91299	0.038093
1590.93	-35634.1	-9050.96	14.2597	-0.246453	-1.82793	0.0381001
1590.95	-35633.9	-9051.18	14.2545	-0.243011	-1.72839	0.0372169
1590.97	-35633.8	-9051.38	14.2495	-0.239582	-1.62051	0.0357581
1590.99	-35633.6	-9051.55	14.246	-0.236005	-1.51284	0.03408
1591	-35633.5	-9051.72	14.243	-0.233048	-1.41203	0.0325113
1591.02	-35633.4	-9051.93	14.2395	-0.231202	-1.31998	0.031282
1591.04	-35633.2	-9052.15	14.2361	-0.229724	-1.22609	0.0303563
1591.05	-35633	-9052.36	14.2329	-0.228005	-1.12565	0.0296962
1591.07	-35632.9	-9052.55	14.2289	-0.226277	-1.03313	0.0293684
1591.09	-35632.8	-9052.72	14.2238	-0.224674	-0.952141	0.0293529
1591.1	-35632.6	-9052.89	14.219	-0.222874	-0.85896	0.0294231
1591.12	-35632.5	-9053.1	14.2156	-0.22094	-0.74481	0.0294263
1591.14	-35632.3	-9053.32	14.2123	-0.219807	-0.637693	0.0294082
1591.16	-35632.2	-9053.53	14.2088	-0.219807	-0.552883	0.0294082
1591.17	-35632	-9053.72	14.2056	-0.22006	-0.476235	0.0294129
1591.19	-35631.9	-9053.89	14.2025	-0.220052	-0.400912	0.0294127
1591.21	-35631.8	-9054.07	14.1983	-0.219984	-0.335009	0.0294115
1591.22	-35631.6	-9054.27	14.1929	-0.219987	-0.281508	0.0294115
1591.24	-35631.5	-9054.49	14.1883	-0.220005	-0.234249	0.0294118
1591.26	-35631.3	-9054.7	14.1849	-0.220003	-0.191883	0.0294118
1591.27	-35631.2	-9054.88	14.1818	-0.219999	-0.159896	0.0294118
1591.29	-35631.1	-9055.05	14.1785	-0.219999	-0.139973	0.0294118
1591.31	-35630.9	-9055.23	14.175	-0.220001	-0.129257	0.0294116
1591.33	-35630.8	-9055.44	14.1716	-0.220001	-0.12588	0.0294114
1591.34	-35630.6	-9055.64	14.1682	-0.219999	-0.129391	0.0294125
1591.36	-35630.5	-9055.81	14.1648	-0.219999	-0.141577	0.0294129
1591.38	-35630.4	-9055.99	14.1613	-0.220003	-0.165988	0.0294086
1591.39	-35630.2	-9056.19	14.158	-0.220005	-0.202344	0.0294074
1591.41	-35630.1	-9056.4	14.1549	-0.219987	-0.247388	0.0294235
1591.43	-35629.9	-9056.61	14.1515	-0.219984	-0.299744	0.0294264
1591.44	-35629.8	-9056.82	14.1467	-0.220052	-0.359525	0.0293638
1591.46	-35629.6	-9057.02	14.1414	-0.220052	-0.42602	0.0293636
1591.48	-35629.5	-9057.2	14.1373	-0.219787	-0.497919	0.0296563
1591.5	-35629.3	-9057.37	14.1342	-0.219801	-0.573804	0.0302715
1591.51	-35629.2	-9057.56	14.131	-0.22095	-0.652184	0.0311364
1591.53	-35629.1	-9057.77	14.1275	-0.22288	-0.731419	0.0323319
1591.55	-35628.9	-9057.95	14.1243	-0.224654	-0.80967	0.033971
1591.56	-35628.8	-9058.12	14.1207	-0.226337	-0.884157	0.0356837
1591.58	-35628.6	-9058.31	14.1159	-0.228324	-0.952267	0.0369577
1591.6	-35628.5	-9058.51	14.1108	-0.229866	-1.0157	0.0379482
1591.61	-35628.3	-9058.72	14.1069	-0.230034	-1.07766	0.0390313
1591.63	-35628.2	-9058.92	14.1037	-0.229937	-1.1394	0.0401757
1591.65	-35628	-9059.12	14.1003	-0.231174	-1.20062	0.0412375
1591.66	-35627.9	-9059.32	14.0969	-0.233216	-1.25696	0.0424051
1591.68	-35627.7	-9059.49	14.0938	-0.235007	-1.3044	0.0439126
1591.7	-35627.6	-9059.66	14.0903	-0.236574	-1.34745	0.0456472
1591.72	-35627.5	-9059.85	14.0852	-0.238217	-1.39259	0.0474024
1591.73	-35627.3	-9060.06	14.08	-0.24	-1.44333	0.0490196
1591.75	-35627.1	-9060.26	14.0763	-0.241837	-1.50079	0.0504824
1591.77	-35627	-9060.45	14.0733	-0.243333	-1.56	0.0522876
1591.78	-35626.9	-9060.62	14.07	-0.244451	-1.61737	0.0551695
1591.8	-35626.7	-9060.8	14.0665	-0.246884	-1.68075	0.0602998
1591.82	-35626.6	-9060.99	14.0632	-0.252896	-1.75588	0.0691453
1591.84	-35626.4	-9061.19	14.0595	-0.265198	-1.83185	0.0837958
1591.85	-35626.2	-9061.4	14.0547	-0.286018	-1.90214	0.105672
1591.87	-35626.1	-9061.58	14.0489	-0.315958	-1.98239	0.133941
1591.89	-35626	-9061.74	14.0423	-0.354309	-2.081	0.168103
1591.9	-35625.8	-9061.91	14.0355	-0.397932	-2.17985	0.209394
1591.92	-35625.7	-9062.11	14.0288	-0.44545	-2.2678	0.258518
1591.94	-35625.5	-9062.3	14.0215	-0.500526	-2.35951	0.314304
1591.95	-35625.4	-9062.47	14.013	-0.564731	-2.46227	0.375522
1591.97	-35625.2	-9062.63	14.004	-0.633944	-2.56097	0.441373
1591.99	-35625.1	-9062.81	13.9943	-0.706041	-2.65037	0.511064
1592.01	-35624.9	-9063.01	13.9832	-0.783473	-2.74674	0.583701
1592.02	-35624.7	-9063.2	13.9698	-0.865181	-2.85609	0.657319
1592.04	-35624.6	-9063.38	13.9543	-0.943331	-2.96319	0.728139
1592.06	-35624.4	-9063.54	13.9371	-1.01186	-3.05857	0.793106
1592.07	-35624.3	-9063.71	13.9193	-1.06841	-3.14426	0.85053
1592.09	-35624.1	-9063.89	13.9012	-1.1148	-3.21949	0.90004
1592.11	-35624	-9064.08	13.8818	-1.15753	-3.27883	0.94279
1592.12	-35623.8	-9064.26	13.8611	-1.198	-3.3181	0.979985
1592.14	-35623.6	-9064.45	13.8402	-1.23093	-3.3352	1.01273
1592.16	-35623.4	-9064.63	13.8195	-1.25601	-3.33123	1.04095
1592.18	-35623.3	-9064.79	13.7994	-1.27855	-3.31064	1.06338
1592.19	-35623.2	-9064.94	13.7795	-1.29899	-3.2781	1.08042
1592.21	-35623	-9065.1	13.7592	-1.31324	-3.23815	1.094
1592.23	-35622.8	-9065.29	13.7385	-1.32111	-3.19165	1.10458
1592.24	-35622.7	-9065.46	13.7179	-1.32606	-3.13634	1.1113
1592.26	-35622.5	-9065.61	13.6974	-1.32935	-3.07507	1.11472
1592.28	-35622.4	-9065.77	13.6762	-1.33047	-3.01437	1.11652
1592.29	-35622.2	-9065.94	13.6545	-1.33016	-2.95477	1.11748
1592.31	-35622	-9066.11	13.6323	-1.3299	-2.89297	1.11772
1592.33	-35621.8	-9066.28	13.6099	-1.32999	-2.82893	1.11702
1592.35	-35621.7	-9066.44	13.5875	-1.32976	-2.76495	1.11485
1592.36	-35621.5	-9066.58	13.5652	-1.32766	-2.7037	1.11041
1592.38	-35621.4	-9066.74	13.5432	-1.32167	-2.64762	1.1027
1592.4	-35621.2	-9066.91	13.5216	-1.31027	-2.5954	1.0907
1592.41	-35621	-9067.08	13.5008	-1.29236	-2.54449	1.07338
1592.43	-35620.8	-9067.25	13.4803	-1.26818	-2.4975	1.04961
1592.45	-35620.7	-9067.4	13.4595	-1.23837	-2.45876	1.01858
1592.46	-35620.5	-9067.54	13.439	-1.20156	-2.42682	0.98173
1592.48	-35620.4	-9067.7	13.42	-1.15636	-2.39833	0.941012
1592.5	-35620.2	-9067.86	13.4021	-1.10603	-2.37279	0.895691
1592.52	-35620	-9068.03	13.3846	-1.05448	-2.35057	0.844525
1592.53	-35619.8	-9068.19	13.3676	-1.00004	-2.33108	0.788779
1592.55	-35619.7	-9068.33	13.3516	-0.94005	-2.31226	0.730353
1592.57	-35619.5	-9068.47	13.3367	-0.876667	-2.28667	0.669935
1592.58	-35619.4	-9068.62	13.3229	-0.812546	-2.24829	0.607606
1592.6	-35619.2	-9068.78	13.31	-0.746667	-2.20333	0.542484
1592.62	-35619	-9068.95	13.2975	-0.677114	-2.15621	0.474074
1592.63	-35618.8	-9069.11	13.286	-0.602069	-2.09207	0.404412
1592.65	-35618.7	-9069.24	13.2764	-0.524125	-2.00376	0.337342
1592.67	-35618.5	-9069.38	13.2693	-0.460592	-1.92616	0.280631
1592.68	-35618.4	-9069.54	13.2645	-0.418228	-1.87526	0.235458
1592.7	-35618.2	-9069.69	13.2593	-0.365352	-1.78894	0.182101
1592.72	-35618	-9069.83	13.252	-0.30232	-1.66757	0.120792
1592.74	-35617.8	-9070.01	13.2459	-0.279738	-1.60903	0.0881452
1592.75	-35617.7	-9070.13	13.2428	-0.255897	-1.52214	0.0658823
1592.77	-35617.5	-9070.28	13.2392	-0.235576	-1.41519	0.0459677
1592.79	-35617.3	-9070.44	13.2359	-0.220479	-1.31869	0.0319438
1592.8	-35617.2	-9070.57	13.2325	-0.211411	-1.24015	0.0220299
1592.82	-35617	-9070.72	13.229	-0.20546	-1.18806	0.0158887
1592.84	-35616.8	-9070.89	13.2257	-0.202211	-1.15877	0.0123069
1592.86	-35616.7	-9071.03	13.2223	-0.199896	-1.13952	0.0102336
1592.87	-35616.4	-9071.2	13.2188	-0.199176	-1.12886	0.00799699
1592.89	-35616.3	-9071.32	13.2155	-0.195461	-1.11645	0.00543721
1592.91	-35616.2	-9071.46	13.2121	-0.191916	-1.11349	0.00229793
1592.92	-35616	-9071.61	13.2086	-0.189682	-1.12102	0.000485738
1592.94	-35615.8	-9071.77	13.2053	-0.190078	-1.138	-6.09321e-05
1592.96	-35615.6	-9071.89	13.2014	-0.189978	-1.16197	1.44736e-06
1592.97	-35615.5	-9072.04	13.2	-0.190006	-1.19061	5.90601e-05
1592.99	-35615.3	-9072.2	13.1988	-0.189998	-1.22078	-0.00035121
1593.01	-35615.1	-9072.32	13.1949	-0.19	-1.25075	-0.00202393
1593.03	-35614.9	-9072.48	13.1916	-0.19	-1.27441	-0.00501475
1593.04	-35614.8	-9072.63	13.1883	-0.19	-1.29426	-0.00784718
1593.06	-35614.6	-9072.75	13.1848	-0.19	-1.3112	-0.00946143
1593.08	-35614.4	-9072.91	13.1814	-0.19	-1.32498	-0.00987344
1593.09	-35614.2	-9073.06	13.178	-0.19	-1.3345	-0.00978545
1593.11	-35614.1	-9073.18	13.1747	-0.19	-1.33939	-0.00980817
1593.13	-35613.9	-9073.34	13.1708	-0.19	-1.33815	-0.00980276
1593.14	-35613.7	-9073.48	13.1701	-0.19	-1.33477	-0.00980423
1593.16	-35613.6	-9073.61	13.1679	-0.19	-1.32882	-0.00980385
1593.18	-35613.4	-9073.76	13.1643	-0.19	-1.3223	-0.00980397
1593.2	-35613.2	-9073.91	13.1608	-0.19	-1.31239	-0.00980382
1593.21	-35613.1	-9074.03	13.1574	-0.19	-1.30471	-0.00980431
1593.23	-35612.9	-9074.19	13.1541	-0.19	-1.29824	-0.00980248
1593.25	-35612.7	-9074.33	13.1506	-0.19	-1.29149	-0.00980828
1593.26	-35612.5	-9074.44	13.1472	-0.19	-1.28161	-0.00978687
1593.28	-35612.3	-9074.61	13.144	-0.19	-1.27451	-0.00986774
1593.3	-35612.2	-9074.75	13.1402	-0.19	-1.2673	-0.00890273
1593.31	-35612	-9074.86	13.1401	-0.19	-1.26389	-0.00686672
1593.33	-35611.8	-9075.02	13.1371	-0.19	-1.25723	-0.00363391
1593.35	-35611.6	-9075.16	13.1335	-0.19	-1.25656	-0.00119137
1593.37	-35611.5	-9075.28	13.1302	-0.19	-1.25962	-2.71494e-05
1593.38	-35611.3	-9075.44	13.1269	-0.19	-1.26936	7.05978e-06
1593.4	-35611.1	-9075.57	13.1233	-0.19	-1.28	4.00957e-16
1593.42	-35610.9	-9075.69	13.12	-0.19	-1.29333	-1.10094e-16
1593.43	-35610.7	-9075.85	13.1167	-0.19	-1.31	-1.85037e-18
1593.45	-35610.6	-9075.98	13.1131	-0.19	-1.3349	-6.68854e-08
1593.47	-35610.4	-9076.1	13.1099	-0.19	-1.3616	1.46382e-07
1593.48	-35610.2	-9076.26	13.1099	-0.19	-1.38812	-5.18255e-07
1593.5	-35610.1	-9076.38	13.1062	-0.19	-1.40856	4.0397e-06
1593.52	-35609.9	-9076.51	13.103	-0.19	-1.42147	-1.53504e-05
1593.54	-35609.7	-9076.66	13.0996	-0.19	-1.43499	5.91356e-05
1593.55	-35609.5	-9076.77	13.0963	-0.19	-1.45265	0.00129812
1593.57	-35609.3	-9076.91	13.0926	-0.19	-1.47739	0.00381936
1593.59	-35609.1	-9077.06	13.0899	-0.19	-1.49636	0.00704044
1593.6	-35609	-9077.18	13.0895	-0.19	-1.50833	0.0090844
1593.62	-35608.8	-9077.3	13.0858	-0.19	-1.51005	0.00986596
1593.64	-35608.6	-9077.45	13.0825	-0.19	-1.50999	0.00978818
1593.65	-35608.4	-9077.57	13.079	-0.19	-1.51	0.00980881
1593.67	-35608.3	-9077.7	13.0757	-0.19	-1.51	0.00980262
1593.69	-35608.1	-9077.85	13.0723	-0.19	-1.51	0.00980425
1593.7	-35607.9	-9077.96	13.0688	-0.19	-1.50999	0.00980382
1593.72	-35607.7	-9078.09	13.0655	-0.19	-1.51004	0.00980395
1593.74	-35607.5	-9078.24	13.0621	-0.19	-1.50986	0.00980392
1593.76	-35607.4	-9078.35	13.0586	-0.19	-1.51086	0.00980392
1593.77	-35607.2	-9078.48	13.0554	-0.19	-1.51585	0.00980392
1593.79	-35607	-9078.62	13.0516	-0.19	-1.52293	0.00980392
1593.81	-35606.8	-9078.73	13.05	-0.19	-1.52996	0.00980392
1593.82	-35606.6	-9078.87	13.0488	-0.19	-1.53597	0.00980392
1593.84	-35606.4	-9079.01	13.045	-0.19	-1.54567	0.00980392
1593.86	-35606.3	-9079.11	13.0417	-0.19	-1.56006	0.00980393
1593.88	-35606.1	-9079.25	13.0382	-0.19	-1.57406	0.00980389
1593.89	-35605.9	-9079.38	13.035	-0.19	-1.58547	0.00980404
1593.91	-35605.7	-9079.49	13.0311	-0.19	-1.59557	0.00980352
1593.93	-35605.5	-9079.63	13.03	-0.189999	-1.60597	0.00980555
1593.94	-35605.4	-9079.76	13.0284	-0.190006	-1.6158	0.0097978
1593.96	-35605.2	-9079.86	13.0245	-0.189981	-1.62627	0.00982503
1593.98	-35605	-9080	13.0212	-0.190077	-1.63652	0.00971894
1593.99	-35604.8	-9080.13	13.0177	-0.18974	-1.64664	0.0104442
1594.01	-35604.6	-9080.23	13.0143	-0.192206	-1.65924	0.0122897
1594.03	-35604.4	-9080.37	13.011	-0.195637	-1.67295	0.0153939
1594.05	-35604.2	-9080.5	13.0075	-0.199398	-1.68446	0.0180861
1594.06	-35604.1	-9080.59	13.0042	-0.200149	-1.69223	0.0194697
1594.08	-35603.9	-9080.74	13.0005	-0.199961	-1.69566	0.0196406
1594.1	-35603.7	-9080.85	13.0001	-0.200008	-1.70205	0.0196014
1594.11	-35603.5	-9080.96	12.9974	-0.199998	-1.70861	0.0196096
1594.13	-35603.3	-9081.1	12.9939	-0.200001	-1.71833	0.0196074
1594.15	-35603.1	-9081.21	12.9904	-0.2	-1.72588	0.0196079
1594.16	-35603	-9081.31	12.987	-0.2	-1.73271	0.0196078
1594.18	-35602.8	-9081.45	12.9837	-0.2	-1.73628	0.0196079
1594.2	-35602.6	-9081.56	12.9802	-0.2	-1.73987	0.0196078
1594.22	-35602.4	-9081.66	12.9769	-0.2	-1.74003	0.019608
1594.23	-35602.2	-9081.8	12.9736	-0.2	-1.73999	0.0196073
1594.25	-35602	-9081.92	12.97	-0.2	-1.74	0.0196078
1594.27	-35601.8	-9082.02	12.97	-0.2	-1.74	0.0196078
1594.28	-35601.6	-9082.15	12.9667	-0.2	-1.74	0.0196078
1594.3	-35601.5	-9082.26	12.9631	-0.199892	-1.74003	0.0184208
1594.32	-35601.3	-9082.37	12.9598	-0.196456	-1.73989	0.016165
1594.33	-35601.1	-9082.5	12.9565	-0.193106	-1.73644	0.0128972
1594.35	-35600.9	-9082.6	12.9529	-0.189822	-1.73293	0.0107008
1594.37	-35600.7	-9082.7	12.9499	-0.190048	-1.72965	0.00976422
1594.39	-35600.5	-9082.83	12.9498	-0.189988	-1.7261	0.00981415
1594.4	-35600.3	-9082.94	12.946	-0.190005	-1.7181	0.00980011
1594.42	-35600.1	-9083.04	12.9428	-0.189999	-1.7038	0.00980495
1594.44	-35599.9	-9083.17	12.9394	-0.19	-1.68718	0.00980361
1594.45	-35599.8	-9083.27	12.9361	-0.19	-1.66979	0.00980414
1594.47	-35599.6	-9083.38	12.9324	-0.190001	-1.64864	0.00980314
1594.49	-35599.4	-9083.51	12.9299	-0.189997	-1.62786	0.00980676
1594.5	-35599.2	-9083.6	12.9294	-0.190012	-1.60276	0.00979053
1594.52	-35599	-9083.71	12.9256	-0.189954	-1.58047	0.00985449
1594.54	-35598.8	-9083.83	12.9223	-0.190169	-1.5613	0.00958485
1594.56	-35598.6	-9083.92	12.9188	-0.189095	-1.54398	0.00808485
1594.57	-35598.4	-9084.04	12.9156	-0.185483	-1.52777	0.00541391
1594.59	-35598.2	-9084.16	12.9118	-0.181911	-1.50943	0.00230323
1594.61	-35598	-9084.25	12.9099	-0.179682	-1.4883	0.000486305
1594.62	-35597.8	-9084.36	12.909	-0.180085	-1.46819	-6.92497e-05
1594.64	-35597.6	-9084.47	12.9051	-0.179979	-1.44994	1.24676e-05
1594.66	-35597.5	-9084.56	12.9018	-0.180006	-1.43942	1.55166e-05
1594.67	-35597.3	-9084.68	12.8984	-0.179998	-1.43505	-7.55185e-05
1594.69	-35597.1	-9084.79	12.8951	-0.18	-1.43146	0.000410275
1594.71	-35596.9	-9084.88	12.8912	-0.18	-1.42969	0.00208344
1594.72	-35596.7	-9084.99	12.8901	-0.18	-1.43015	0.00498472
1594.74	-35596.5	-9085.1	12.8884	-0.18	-1.42972	0.00793146
1594.76	-35596.3	-9085.19	12.8847	-0.18	-1.43173	0.00943542
1594.78	-35596.1	-9085.31	12.881	-0.18	-1.43534	0.0103703
1594.79	-35595.9	-9085.42	12.8801	-0.18	-1.43871	0.0120166
1594.81	-35595.7	-9085.5	12.8781	-0.18	-1.44229	0.0158278
1594.83	-35595.5	-9085.62	12.8745	-0.18	-1.44507	0.0201123
1594.84	-35595.3	-9085.72	12.8711	-0.18	-1.45135	0.0255898
1594.86	-35595.2	-9085.81	12.8676	-0.18	-1.45594	0.0302963
1594.88	-35594.9	-9085.93	12.8644	-0.18	-1.45892	0.035426
1594.89	-35594.7	-9086.02	12.8605	-0.18	-1.46256	0.0403484
1594.91	-35594.6	-9086.11	12.8601	-0.18	-1.46575	0.0448206
1594.93	-35594.4	-9086.22	12.8576	-0.18	-1.46975	0.0482362
1594.95	-35594.2	-9086.32	12.8539	-0.18	-1.46746	0.0523717
1594.96	-35594	-9086.41	12.8506	-0.18	-1.46392	0.0594254
1594.98	-35593.8	-9086.52	12.8473	-0.18	-1.46039	0.0703166
1595	-35593.6	-9086.62	12.8438	-0.18	-1.45993	0.0889294
1595.01	-35593.4	-9086.71	12.8402	-0.18	-1.46003	0.112372
1595.03	-35593.2	-9086.82	12.8401	-0.18	-1.45995	0.141974
1595.05	-35593	-9086.92	12.8369	-0.18	-1.46009	0.178572
1595.07	-35592.8	-9086.99	12.8335	-0.18	-1.45688	0.216739
1595.08	-35592.6	-9087.1	12.8301	-0.18	-1.45355	0.253833
1595.1	-35592.4	-9087.2	12.83	-0.18	-1.45	0.288671
1595.12	-35592.2	-9087.28	12.8267	-0.18	-1.45	0.314815
1595.13	-35592	-9087.4	12.8233	-0.18	-1.45	0.335512
1595.15	-35591.8	-9087.48	12.8198	-0.18	-1.45	0.352758
1595.17	-35591.6	-9087.57	12.8165	-0.18	-1.45001	0.366813
1595.18	-35591.4	-9087.68	12.8131	-0.18	-1.44997	0.381068
1595.2	-35591.2	-9087.77	12.8099	-0.18	-1.45025	0.397448
1595.22	-35591.1	-9087.85	12.8098	-0.18	-1.45368	0.41488
1595.24	-35590.8	-9087.96	12.8062	-0.18	-1.45739	0.432462
1595.25	-35590.6	-9088.04	12.8026	-0.18	-1.46424	0.450681
1595.27	-35590.5	-9088.13	12.7999	-0.18	-1.46716	0.465409
1595.29	-35590.2	-9088.24	12.7996	-0.18	-1.47065	0.478069
1595.3	-35590.1	-9088.32	12.7958	-0.18	-1.47409	0.487938
1595.32	-35589.9	-9088.41	12.7926	-0.18	-1.47761	0.496742
1595.34	-35589.6	-9088.51	12.7892	-0.18	-1.48014	0.508838
1595.35	-35589.5	-9088.58	12.7857	-0.18	-1.48047	0.526073
1595.37	-35589.3	-9088.67	12.7821	-0.18	-1.48509	0.544606
1595.39	-35589	-9088.78	12.7799	-0.18	-1.49211	0.563504
1595.41	-35588.9	-9088.85	12.7792	-0.18	-1.49909	0.582829
1595.42	-35588.7	-9088.94	12.7754	-0.18	-1.50552	0.601701
1595.44	-35588.4	-9089.04	12.7721	-0.18	-1.51311	0.623523
1595.46	-35588.3	-9089.11	12.7686	-0.18	-1.52631	0.646714
1595.47	-35588.1	-9089.2	12.7654	-0.18	-1.5443	0.669699
1595.49	-35587.8	-9089.3	12.7616	-0.18	-1.56689	0.694891
1595.51	-35587.7	-9089.38	12.76	-0.18	-1.5898	0.721632
1595.52	-35587.5	-9089.47	12.7588	-0.18	-1.60968	0.747127
1595.54	-35587.3	-9089.56	12.755	-0.18	-1.62735	0.772114
1595.56	-35587.1	-9089.63	12.7512	-0.18	-1.63917	0.794187
1595.58	-35586.9	-9089.72	12.7501	-0.18	-1.64679	0.811789
1595.59	-35586.7	-9089.81	12.7484	-0.18	-1.6551	0.826837
1595.61	-35586.5	-9089.88	12.7447	-0.18	-1.66776	0.839014
1595.63	-35586.3	-9089.97	12.741	-0.180001	-1.68113	0.84836
1595.64	-35586.1	-9090.06	12.7401	-0.179995	-1.69495	0.856834
1595.66	-35585.9	-9090.12	12.7381	-0.180021	-1.70893	0.863177
1595.68	-35585.7	-9090.21	12.7345	-0.179923	-1.72016	0.868351
1595.69	-35585.4	-9090.3	12.7311	-0.180259	-1.72829	0.874546
1595.71	-35585.3	-9090.37	12.7276	-0.177795	-1.73256	0.884224
1595.73	-35585.1	-9090.45	12.7244	-0.174357	-1.73547	0.897384
1595.75	-35584.9	-9090.53	12.7205	-0.170623	-1.73968	0.914215
1595.76	-35584.7	-9090.6	12.7201	-0.169771	-1.73763	0.930265
1595.78	-35584.5	-9090.69	12.7176	-0.170339	-1.73441	0.943015
1595.8	-35584.3	-9090.77	12.714	-0.1673	-1.72781	0.952105
1595.81	-35584.1	-9090.84	12.7104	-0.164175	-1.72379	0.955997
1595.83	-35583.8	-9090.92	12.7098	-0.157669	-1.72059	0.958374
1595.85	-35583.6	-9091	12.7102	-0.153874	-1.71723	0.958615
1595.86	-35583.5	-9091.06	12.7071	-0.14731	-1.71083	0.958715
1595.88	-35583.2	-9091.15	12.7038	-0.143875	-1.70414	0.956661
1595.9	-35583	-9091.23	12.7001	-0.13703	-1.69706	0.955421
1595.91	-35582.9	-9091.29	12.6999	-0.133486	-1.69047	0.953287
1595.93	-35582.6	-9091.37	12.7001	-0.130203	-1.68062	0.951155
1595.95	-35582.4	-9091.45	12.6967	-0.126667	-1.67	0.946623
1595.97	-35582.2	-9091.51	12.6933	-0.12	-1.65667	0.938998
1595.98	-35582	-9091.6	12.69	-0.106667	-1.64	0.928105
1596	-35581.8	-9091.66	12.69	-0.0886632	-1.62231	0.913065
1596.02	-35581.6	-9091.72	12.69	-0.0616743	-1.60575	0.89895
1596.03	-35581.4	-9091.81	12.69	-0.0312707	-1.58881	0.883538
1596.05	-35581.2	-9091.88	12.69	0.00808489	-1.5679	0.8647
1596.07	-35581	-9091.94	12.6899	0.0480752	-1.55555	0.842574
1596.09	-35580.8	-9092.02	12.6903	0.0878418	-1.54512	0.818488
1596.1	-35580.6	-9092.09	12.694	0.122042	-1.52569	0.796018
1596.12	-35580.4	-9092.15	12.6972	0.14719	-1.49874	0.779627
1596.14	-35580.2	-9092.23	12.7006	0.166637	-1.47654	0.766886
1596.15	-35580	-9092.29	12.7041	0.183504	-1.45968	0.75596
1596.17	-35579.8	-9092.36	12.7074	0.196187	-1.44165	0.747276
1596.19	-35579.6	-9092.44	12.7109	0.21063	-1.41782	0.737332
1596.2	-35579.4	-9092.5	12.7141	0.228215	-1.3985	0.726131
1596.22	-35579.2	-9092.56	12.7186	0.245679	-1.38764	0.713244
1596.24	-35578.9	-9092.64	12.7245	0.265475	-1.38149	0.700737
1596.26	-35578.8	-9092.7	12.7289	0.282737	-1.37352	0.687585
1596.27	-35578.6	-9092.76	12.7346	0.298414	-1.36231	0.676979
1596.29	-35578.3	-9092.83	12.7391	0.310813	-1.34808	0.666472
1596.31	-35578.2	-9092.89	12.7448	0.319621	-1.33559	0.657688
1596.32	-35577.9	-9092.96	12.7493	0.326582	-1.32571	0.648536
1596.34	-35577.7	-9093.03	12.7549	0.339983	-1.31707	0.635465
1596.36	-35577.5	-9093.09	12.7595	0.3593	-1.30877	0.617706
1596.37	-35577.3	-9093.15	12.7662	0.379659	-1.29921	0.599227
1596.39	-35577.1	-9093.22	12.775	0.398303	-1.28536	0.580042
1596.41	-35576.9	-9093.28	12.7839	0.417143	-1.26819	0.561005
1596.43	-35576.7	-9093.35	12.7901	0.43689	-1.24804	0.541743
1596.44	-35576.5	-9093.42	12.7969	0.459539	-1.22517	0.519413
1596.46	-35576.3	-9093.47	12.8057	0.484047	-1.20439	0.496373
1596.48	-35576.1	-9093.54	12.8159	0.506533	-1.18745	0.472751
1596.49	-35575.8	-9093.6	12.8262	0.533187	-1.16476	0.444568
1596.51	-35575.7	-9093.66	12.8365	0.560749	-1.12978	0.413046
1596.53	-35575.4	-9093.73	12.8464	0.58728	-1.0943	0.382131
1596.54	-35575.2	-9093.79	12.8569	0.613115	-1.06616	0.352294
1596.56	-35575	-9093.84	12.8671	0.634577	-1.04853	0.327084
1596.58	-35574.8	-9093.91	12.877	0.651986	-1.02583	0.302977
1596.6	-35574.6	-9093.97	12.8875	0.66705	-0.99188	0.275043
1596.61	-35574.4	-9094.02	12.8978	0.677733	-0.957145	0.244586
1596.63	-35574.2	-9094.09	12.9073	0.687844	-0.929605	0.214489
1596.65	-35574	-9094.15	12.9208	0.695468	-0.901479	0.180465
1596.66	-35573.8	-9094.21	12.9343	0.702399	-0.877194	0.146497
1596.68	-35573.5	-9094.28	12.9479	0.706011	-0.856341	0.111229
1596.7	-35573.3	-9094.33	12.9587	0.712204	-0.841819	0.072189
1596.71	-35573.1	-9094.38	12.9717	0.724716	-0.822545	0.0330034
1596.73	-35572.9	-9094.45	12.985	0.744109	-0.799819	-0.0088311
1596.75	-35572.7	-9094.52	12.9993	0.765516	-0.771426	-0.056051
1596.77	-35572.5	-9094.57	13.0094	0.782469	-0.754132	-0.100961
1596.78	-35572.2	-9094.64	13.0225	0.795946	-0.74071	-0.14253
1596.8	-35572.1	-9094.69	13.0367	0.806667	-0.73	-0.179739
1596.82	-35571.9	-9094.75	13.0533	0.813333	-0.72	-0.208061
1596.83	-35571.6	-9094.82	13.0667	0.82	-0.713333	-0.230937
1596.85	-35571.4	-9094.87	13.0808	0.826966	-0.70631	-0.250482
1596.87	-35571.2	-9094.92	13.0941	0.830168	-0.699397	-0.265476
1596.88	-35571	-9094.99	13.1075	0.833538	-0.685838	-0.277355
1596.9	-35570.8	-9095.05	13.1216	0.837128	-0.671439	-0.287475
1596.92	-35570.6	-9095.1	13.1349	0.840156	-0.654936	-0.293608
1596.93	-35570.3	-9095.17	13.1483	0.839957	-0.641696	-0.29784
1596.95	-35570.1	-9095.22	13.1625	0.840032	-0.627829	-0.301135
1596.97	-35569.9	-9095.28	13.1755	0.83993	-0.618723	-0.30311
1596.99	-35569.7	-9095.34	13.1897	0.840267	-0.612078	-0.305753
1597	-35569.5	-9095.4	13.2067	0.845062	-0.605309	-0.314423
1597.02	-35569.3	-9095.46	13.2204	0.856645	-0.597368	-0.333335
1597.04	-35569	-9095.52	13.2368	0.874928	-0.583401	-0.362973
1597.05	-35568.8	-9095.57	13.2515	0.895483	-0.568473	-0.397857
1597.07	-35568.6	-9095.63	13.2674	0.910883	-0.552503	-0.429322
1597.09	-35568.4	-9095.7	13.2815	0.923274	-0.539141	-0.458438
1597.11	-35568.2	-9095.75	13.2995	0.93376	-0.525917	-0.484154
1597.12	-35568	-9095.8	13.3157	0.942528	-0.517279	-0.502856
1597.14	-35567.7	-9095.87	13.3332	0.949355	-0.511891	-0.518185
1597.16	-35567.5	-9095.92	13.3489	0.954753	-0.508577	-0.53488
1597.17	-35567.3	-9095.98	13.3634	0.959338	-0.505623	-0.558663
1597.19	-35567	-9096.04	13.3793	0.964832	-0.500441	-0.596599
1597.21	-35566.9	-9096.09	13.3942	0.9698	-0.494769	-0.647259
1597.22	-35566.6	-9096.15	13.4112	0.974892	-0.491615	-0.701922
1597.24	-35566.4	-9096.22	13.4283	0.97993	-0.489712	-0.761417
1597.26	-35566.2	-9096.26	13.4456	0.985419	-0.490157	-0.821207
1597.28	-35566	-9096.33	13.462	0.988606	-0.489673	-0.878867
1597.29	-35565.7	-9096.39	13.4794	0.990247	-0.491678	-0.938252
1597.31	-35565.5	-9096.44	13.4966	0.989932	-0.495296	-0.99095
1597.33	-35565.3	-9096.5	13.513	0.990018	-0.498896	-1.03166
1597.34	-35565.1	-9096.56	13.5304	0.989996	-0.5002	-1.06254
1597.36	-35564.9	-9096.61	13.5476	0.990001	-0.499947	-1.08293
1597.38	-35564.6	-9096.67	13.564	0.99	-0.500008	-1.09665
1597.39	-35564.4	-9096.73	13.5815	0.99	-0.500017	-1.11099
1597.41	-35564.2	-9096.77	13.5985	0.990001	-0.499919	-1.12553
1597.43	-35563.9	-9096.84	13.615	0.989996	-0.500306	-1.13967
1597.45	-35563.7	-9096.9	13.6325	0.990014	-0.497608	-1.153
1597.46	-35563.5	-9096.95	13.6495	0.989943	-0.494137	-1.16354
1597.48	-35563.3	-9097.01	13.666	0.990213	-0.490553	-1.17094
1597.5	-35563	-9097.07	13.6835	0.987568	-0.489866	-1.17416
1597.51	-35562.8	-9097.12	13.7007	0.981295	-0.490169	-1.1736
1597.53	-35562.6	-9097.18	13.7141	0.974295	-0.487598	-1.17057
1597.55	-35562.4	-9097.23	13.7312	0.970348	-0.480858	-1.16708
1597.56	-35562.2	-9097.28	13.7481	0.967088	-0.474135	-1.16298
1597.58	-35561.9	-9097.35	13.7646	0.961362	-0.467307	-1.15495
1597.6	-35561.7	-9097.41	13.7823	0.944499	-0.463509	-1.14047
1597.62	-35561.5	-9097.46	13.799	0.924592	-0.460201	-1.12103
1597.63	-35561.2	-9097.53	13.8157	0.901411	-0.456862	-1.09945
1597.65	-35561	-9097.58	13.83	0.876667	-0.453333	-1.07298
1597.67	-35560.8	-9097.62	13.8433	0.846667	-0.45	-1.04466
1597.68	-35560.5	-9097.69	13.8567	0.813333	-0.45	-1.01416
1597.7	-35560.3	-9097.74	13.8708	0.781598	-0.449994	-0.983056
1597.72	-35560.1	-9097.79	13.8841	0.75528	-0.450002	-0.957163
1597.73	-35559.8	-9097.85	13.8975	0.731823	-0.45	-0.931989
1597.75	-35559.6	-9097.91	13.9114	0.703147	-0.45	-0.904071
1597.77	-35559.4	-9097.96	13.9211	0.67314	-0.45	-0.875747
1597.79	-35559.2	-9098.03	13.9312	0.64312	-0.45	-0.847463
1597.8	-35558.9	-9098.08	13.9418	0.615873	-0.450002	-0.821589
1597.82	-35558.7	-9098.13	13.9517	0.596945	-0.449993	-0.801896
1597.84	-35558.5	-9098.19	13.9619	0.580578	-0.450026	-0.786041
1597.85	-35558.3	-9098.24	13.9724	0.567393	-0.44987	-0.772801
1597.87	-35558	-9098.29	13.9823	0.557642	-0.450535	-0.76236
1597.89	-35557.8	-9098.35	13.9924	0.547963	-0.454188	-0.752651
1597.9	-35557.6	-9098.4	14.0032	0.542108	-0.457815	-0.743713
1597.92	-35557.3	-9098.46	14.0122	0.539088	-0.46027	-0.736804
1597.94	-35557.1	-9098.52	14.0187	0.535653	-0.459932	-0.731623
1597.95	-35556.9	-9098.57	14.0256	0.531963	-0.46002	-0.727712
1597.97	-35556.6	-9098.62	14.0332	0.52964	-0.459995	-0.726184
1597.99	-35556.4	-9098.69	14.0438	0.530375	-0.460001	-0.724958
1598.01	-35556.2	-9098.73	14.0541	0.528184	-0.46	-0.721251
1598.02	-35555.9	-9098.79	14.0643	0.518583	-0.46	-0.712506
1598.04	-35555.7	-9098.85	14.0732	0.502883	-0.459999	-0.698368
1598.06	-35555.5	-9098.89	14.0799	0.4853	-0.460004	-0.681782
1598.07	-35555.2	-9098.95	14.0862	0.469	-0.459983	-0.665586
1598.09	-35555	-9099.01	14.0947	0.451541	-0.46006	-0.648977
1598.11	-35554.8	-9099.05	14.1057	0.435383	-0.45975	-0.634688
1598.12	-35554.5	-9099.11	14.1137	0.426017	-0.461435	-0.624811
1598.14	-35554.3	-9099.17	14.1204	0.419986	-0.465464	-0.616403
1598.16	-35554.1	-9099.22	14.1273	0.410056	-0.46716	-0.604224
1598.18	-35553.8	-9099.27	14.1338	0.389575	-0.464969	-0.583438
1598.19	-35553.6	-9099.33	14.1411	0.353283	-0.460948	-0.547478
1598.21	-35553.4	-9099.37	14.1457	0.302514	-0.459788	-0.50104
1598.23	-35553.1	-9099.44	14.1487	0.249103	-0.460056	-0.450347
1598.24	-35552.9	-9099.49	14.1523	0.193147	-0.459988	-0.39546
1598.26	-35552.7	-9099.53	14.1556	0.139292	-0.460003	-0.340535
1598.28	-35552.4	-9099.59	14.1593	0.0815398	-0.459999	-0.285871
1598.3	-35552.2	-9099.65	14.1602	0.0202704	-0.46	-0.227655
1598.31	-35552	-9099.7	14.1599	-0.0328642	-0.46	-0.177751
1598.33	-35551.7	-9099.76	14.1603	-0.0721284	-0.46	-0.138533
1598.35	-35551.5	-9099.8	14.1574	-0.102727	-0.46	-0.109642
1598.36	-35551.3	-9099.85	14.154	-0.118048	-0.46	-0.0907914
1598.38	-35551	-9099.91	14.1503	-0.13088	-0.46	-0.077545
1598.4	-35550.8	-9099.96	14.1501	-0.144843	-0.46	-0.0627776
1598.41	-35550.6	-9100	14.1471	-0.161504	-0.46	-0.0484876
1598.43	-35550.3	-9100.06	14.1437	-0.17509	-0.460001	-0.0343151
1598.45	-35550.1	-9100.12	14.1402	-0.189231	-0.459999	-0.0213698
1598.47	-35549.9	-9100.16	14.1369	-0.199552	-0.460005	-0.0114016
1598.48	-35549.6	-9100.22	14.1335	-0.206252	-0.459981	-0.00366032
1598.5	-35549.4	-9100.27	14.13	-0.213333	-0.46	0.00217865
1598.52	-35549.2	-9100.31	14.1267	-0.216667	-0.456667	0.00653595
1598.53	-35548.9	-9100.37	14.1233	-0.22	-0.45	0.0087146
