# Supplementary material for: Extraction of driving behavior primitives considering driver expectation and vehicle dynamics
Source: PLoS One. 2025 Dec 31;20(12):e0340123. doi: 10.1371/journal.pone.0340123 (PMC12755792; doi:10.1371/journal.pone.0340123)
Supplement: S2 File — The dataset utilized in this study is organized into two main folders, categorizing driving scenarios into straight driving and turning maneuvers. These folders contain the raw, unprocessed behavioral data. For a detailed description of the variables and format within the.xlsx files, please refer to the accompanying readme.txt file. (ZIP) [file pone.0340123.s002.zip › DataSetForPimitiveExaction-2/turning/g11_w_36.xlsx]

## Sheet: Sheet1
1599.57	-35534.6	-9103.4	13.9027	-0.21	0.262815	-0.00982775
1599.59	-35534.4	-9103.44	13.8994	-0.21	0.299917	-0.00970763
1599.6	-35534.2	-9103.48	13.896	-0.21	0.341782	-0.00839646
1599.62	-35534	-9103.54	13.8925	-0.21	0.390485	-0.0057865
1599.64	-35533.8	-9103.59	13.8892	-0.21	0.428478	-0.0026306
1599.66	-35533.5	-9103.63	13.886	-0.21	0.45957	-0.000724168
1599.67	-35533.3	-9103.7	13.8815	-0.21	0.48455	8.21508e-05
1599.69	-35533.1	-9103.74	13.8754	-0.21	0.517182	-2.19173e-05
1599.71	-35532.8	-9103.79	13.8724	-0.21	0.561068	5.50571e-06
1599.72	-35532.6	-9103.85	13.8687	-0.21	0.608858	-1.64187e-06
1599.74	-35532.4	-9103.89	13.8658	-0.21	0.645367	4.38813e-07
1599.76	-35532.1	-9103.94	13.8608	-0.21	0.678206	-1.12855e-07
1599.77	-35531.9	-9104	13.8555	-0.21	0.698313	5.22232e-08
1599.79	-35531.7	-9104.05	13.8543	-0.21	0.711055	7.94691e-09
1599.81	-35531.4	-9104.11	13.8493	-0.21	0.748588	1.97003e-09
1599.83	-35531.2	-9104.15	13.8493	-0.21	0.779477	-1.35971e-09
1599.84	-35531	-9104.2	13.8454	-0.21	0.820772	3.46882e-09
1599.86	-35530.7	-9104.27	13.8421	-0.21	0.853636	-1.22253e-08
1599.88	-35530.5	-9104.31	13.8386	-0.21	0.872434	5.30206e-08
1599.89	-35530.3	-9104.36	13.8352	-0.21	0.88772	-1.93136e-07
1599.91	-35530.1	-9104.42	13.8317	-0.209999	0.911773	8.18482e-07
1599.93	-35529.9	-9104.47	13.8285	-0.210005	0.942035	-3.07779e-06
1599.94	-35529.6	-9104.53	13.825	-0.20998	0.974632	1.09939e-05
1599.96	-35529.4	-9104.59	13.8216	-0.210081	0.996408	-4.56243e-05
1599.98	-35529.2	-9104.63	13.8182	-0.209695	1.01143	0.000333029
1600	-35528.9	-9104.7	13.8151	-0.211667	1.03205	0.00265137
1600.01	-35528.7	-9104.76	13.8093	-0.215323	1.0615	0.00739859
1600.03	-35528.5	-9104.81	13.8044	-0.218798	1.0862	0.0132648
1600.05	-35528.2	-9104.87	13.8013	-0.220537	1.10238	0.0169354
1600.06	-35528	-9104.92	13.7978	-0.217686	1.11249	0.0176645
1600.08	-35527.8	-9104.97	13.7945	-0.21653	1.12902	0.01658
1600.1	-35527.6	-9105.04	13.7912	-0.216342	1.1495	0.0169038
1600.11	-35527.3	-9105.1	13.7877	-0.219039	1.17089	0.0181883
1600.13	-35527.1	-9105.14	13.7843	-0.220231	1.18664	0.0193742
1600.15	-35526.9	-9105.21	13.7808	-0.219951	1.19781	0.0196515
1600.16	-35526.6	-9105.27	13.7774	-0.220013	1.20517	0.0195957
1600.18	-35526.5	-9105.31	13.7741	-0.219996	1.21203	0.0196124
1600.2	-35526.2	-9105.4	13.7706	-0.220001	1.21593	0.0196029
1600.22	-35526	-9105.45	13.7672	-0.22	1.22211	0.0196251
1600.23	-35525.8	-9105.5	13.7639	-0.22	1.22859	0.019544
1600.25	-35525.5	-9105.57	13.7604	-0.22	1.2387	0.020509
1600.27	-35525.3	-9105.63	13.757	-0.22	1.24885	0.022545
1600.28	-35525.1	-9105.68	13.754	-0.22	1.25882	0.0257779
1600.3	-35524.8	-9105.76	13.747	-0.22	1.2693	0.0282204
1600.32	-35524.6	-9105.82	13.7435	-0.22	1.28254	0.0293846
1600.34	-35524.4	-9105.87	13.7402	-0.22	1.29585	0.0294188
1600.35	-35524.2	-9105.93	13.7367	-0.22	1.31	0.0294118
1600.37	-35523.9	-9106	13.7333	-0.22	1.32	0.0294118
1600.39	-35523.8	-9106.06	13.73	-0.22	1.32333	0.0294118
1600.4	-35523.5	-9106.13	13.7265	-0.22	1.32694	0.0294117
1600.42	-35523.3	-9106.19	13.7231	-0.22	1.33394	0.0294118
1600.44	-35523.1	-9106.25	13.7198	-0.22	1.34758	0.0294118
1600.45	-35522.9	-9106.31	13.7163	-0.22	1.36117	0.0294118
1600.47	-35522.6	-9106.39	13.713	-0.22	1.36725	0.0294118
1600.49	-35522.4	-9106.45	13.7096	-0.22	1.36987	0.0294117
1600.51	-35522.1	-9106.53	13.7061	-0.22	1.36598	0.0294119
1600.52	-35521.9	-9106.59	13.7027	-0.22	1.3627	0.0294113
1600.54	-35521.7	-9106.64	13.6997	-0.219998	1.35972	0.0294134
1600.56	-35521.5	-9106.71	13.698	-0.219992	1.35983	0.0294196
1600.57	-35521.3	-9106.77	13.693	-0.219994	1.36002	0.0294182
1600.59	-35521	-9106.86	13.6896	-0.220059	1.35977	0.0293493
1600.61	-35520.8	-9106.92	13.6863	-0.219767	1.35623	0.0281331
1600.62	-35520.6	-9106.98	13.6829	-0.216231	1.35293	0.0257647
1600.64	-35520.4	-9107.06	13.6794	-0.212648	1.34939	0.0223664
1600.66	-35520.2	-9107.12	13.6761	-0.20979	1.34609	0.0204312
1600.68	-35520	-9107.2	13.6727	-0.210054	1.34272	0.0195529
1600.69	-35519.7	-9107.28	13.6692	-0.209982	1.33914	0.019626
1600.71	-35519.5	-9107.33	13.6659	-0.210005	1.33609	0.019603
1600.73	-35519.3	-9107.4	13.6625	-0.209999	1.33174	0.0196091
1600.74	-35519	-9107.49	13.659	-0.21	1.3255	0.0196075
1600.76	-35518.9	-9107.54	13.6557	-0.21	1.32159	0.0196079
1600.78	-35518.6	-9107.62	13.6523	-0.21	1.31528	0.0196078
1600.79	-35518.4	-9107.71	13.6487	-0.21	1.31226	0.0196079
1600.81	-35518.2	-9107.76	13.6457	-0.21	1.3087	0.0196078
1600.83	-35518	-9107.84	13.6406	-0.21	1.30544	0.0196078
1600.85	-35517.7	-9107.92	13.635	-0.21	1.30111	0.0196078
1600.86	-35517.5	-9107.98	13.632	-0.21	1.29268	0.0196078
1600.88	-35517.3	-9108.06	13.6284	-0.21	1.28065	0.0196079
1600.9	-35517.1	-9108.14	13.6251	-0.21	1.26666	0.0196078
1600.91	-35516.9	-9108.2	13.6218	-0.21	1.2554	0.0196082
1600.93	-35516.6	-9108.29	13.6183	-0.210001	1.24358	0.0196067
1600.95	-35516.4	-9108.36	13.6149	-0.209994	1.22969	0.0196127
1600.96	-35516.2	-9108.42	13.6116	-0.210022	1.2149	0.0195895
1600.98	-35516	-9108.51	13.6081	-0.209922	1.19728	0.0196724
1601	-35515.7	-9108.59	13.6048	-0.210316	1.17915	0.0191227
1601.02	-35515.6	-9108.65	13.6009	-0.208089	1.15366	0.0173044
1601.03	-35515.3	-9108.74	13.6001	-0.204517	1.12584	0.014194
1601.05	-35515.1	-9108.82	13.5981	-0.200905	1.09952	0.011523
1601.07	-35514.9	-9108.89	13.5943	-0.199831	1.07207	0.010023
1601.08	-35514.7	-9108.97	13.591	-0.200046	1.04023	0.00975331
1601.1	-35514.4	-9109.05	13.5876	-0.199988	1.00454	0.00981747
1601.12	-35514.3	-9109.11	13.5843	-0.200003	0.965063	0.00980032
1601.13	-35514	-9109.21	13.5808	-0.199999	0.927445	0.00980471
1601.15	-35513.8	-9109.28	13.5774	-0.2	0.901054	0.00980362
1601.17	-35513.6	-9109.34	13.5741	-0.2	0.884421	0.00980433
1601.18	-35513.3	-9109.44	13.5706	-0.200001	0.859444	0.00980285
1601.2	-35513.1	-9109.51	13.5672	-0.199996	0.820465	0.00980806
1601.22	-35513	-9109.57	13.5639	-0.200015	0.782842	0.00978845
1601.24	-35512.7	-9109.68	13.5604	-0.199959	0.749881	0.00984547
1601.25	-35512.5	-9109.75	13.5571	-0.200158	0.726271	0.00889441
1601.27	-35512.3	-9109.82	13.5537	-0.19712	0.69694	0.00688333
1601.29	-35512	-9109.91	13.5502	-0.193553	0.6683	0.00345384
1601.3	-35511.9	-9109.99	13.5469	-0.190108	0.641395	0.00118265
1601.32	-35511.7	-9110.05	13.5435	-0.189972	0.62109	2.88854e-05
1601.34	-35511.4	-9110.15	13.54	-0.19	0.603333	1.6349e-15
1601.36	-35511.2	-9110.22	13.5367	-0.19	0.59	0
1601.37	-35511	-9110.29	13.5333	-0.19	0.576667	0
1601.39	-35510.7	-9110.4	13.5299	-0.19	0.562493	-1.24475e-07
1601.41	-35510.6	-9110.46	13.5299	-0.19	0.549338	3.32771e-08
1601.42	-35510.4	-9110.54	13.5264	-0.19	0.539405	-8.63291e-09
1601.44	-35510.1	-9110.63	13.5229	-0.19	0.528784	4.28412e-09
1601.46	-35509.9	-9110.7	13.5196	-0.19	0.5188	-1.14481e-09
1601.47	-35509.7	-9110.77	13.5163	-0.19	0.508962	2.95059e-10
1601.49	-35509.4	-9110.88	13.5127	-0.19	0.502552	-1.0985e-10
1601.51	-35509.3	-9110.94	13.5094	-0.19	0.499464	2.93403e-11
1601.53	-35509.1	-9111.02	13.506	-0.19	0.496061	-7.50621e-12
1601.54	-35508.8	-9111.12	13.5025	-0.19	0.492402	2.48485e-12
1601.56	-35508.6	-9111.18	13.4992	-0.19	0.489759	-6.63335e-13
1601.58	-35508.4	-9111.26	13.4958	-0.19	0.490051	1.68271e-13
1601.59	-35508.2	-9111.36	13.4923	-0.19	0.490031	-5.22422e-14
1601.61	-35508	-9111.43	13.489	-0.19	0.489817	1.39406e-14
1601.63	-35507.8	-9111.51	13.4856	-0.19	0.490794	-3.51192e-15
1601.64	-35507.5	-9111.6	13.4821	-0.19	0.494554	1.09234e-15
1601.66	-35507.4	-9111.67	13.4788	-0.19	0.498023	-4.60873e-16
1601.68	-35507.1	-9111.75	13.4754	-0.19	0.500266	7.35033e-16
1601.7	-35506.9	-9111.84	13.4719	-0.19	0.499927	-2.91502e-15
1601.71	-35506.7	-9111.91	13.4686	-0.19	0.500004	1.09032e-14
1601.73	-35506.5	-9112	13.4653	-0.19	0.500054	-3.93884e-14
1601.75	-35506.2	-9112.09	13.4614	-0.19	0.499749	1.66829e-13
1601.76	-35506.1	-9112.16	13.46	-0.19	0.501295	-6.27314e-13
1601.78	-35505.8	-9112.25	13.4586	-0.19	0.505	2.24076e-12
1601.8	-35505.6	-9112.34	13.4548	-0.19	0.508703	-9.29908e-12
1601.81	-35505.4	-9112.4	13.4516	-0.19	0.510257	3.49332e-11
1601.83	-35505.2	-9112.5	13.4481	-0.19	0.509925	-1.22902e-10
1601.85	-35505	-9112.59	13.4447	-0.19	0.510081	5.01697e-10
1601.87	-35504.8	-9112.65	13.4414	-0.19	0.509755	-1.88311e-09
1601.88	-35504.5	-9112.74	13.4379	-0.19	0.511645	6.49327e-09
1601.9	-35504.3	-9112.84	13.4345	-0.19	0.517461	-2.61472e-08
1601.92	-35504.2	-9112.9	13.4312	-0.19	0.524535	9.80698e-08
1601.93	-35503.9	-9113	13.4278	-0.19	0.529376	-3.66132e-07
1601.95	-35503.7	-9113.07	13.4246	-0.19	0.52985	1.36646e-06
1601.97	-35503.5	-9113.16	13.4208	-0.19	0.531978	-5.0997e-06
1601.98	-35503.3	-9113.25	13.4201	-0.19	0.535408	1.70978e-05
1602	-35503.1	-9113.32	13.4179	-0.19	0.541286	-6.80626e-05
1602.02	-35502.8	-9113.42	13.4143	-0.19	0.547761	0.00063825
1602.04	-35502.6	-9113.5	13.4108	-0.19	0.557312	0.00260303
1602.05	-35502.4	-9113.57	13.4074	-0.19	0.567984	0.00580438
1602.07	-35502.2	-9113.67	13.4041	-0.19	0.575139	0.00830732
1602.09	-35502	-9113.76	13.4006	-0.19	0.582168	0.00968875
1602.1	-35501.8	-9113.83	13.3972	-0.19	0.588481	0.009833
1602.12	-35501.6	-9113.92	13.3939	-0.19	0.600572	0.00979625
1602.14	-35501.4	-9114.01	13.3904	-0.19	0.61768	0.00980525
1602.15	-35501.2	-9114.08	13.3871	-0.19	0.637952	0.00980357
1602.17	-35500.9	-9114.18	13.3837	-0.19	0.65182	0.00980402
1602.19	-35500.7	-9114.27	13.3802	-0.19	0.665874	0.00980391
1602.2	-35500.5	-9114.34	13.3769	-0.19	0.679062	0.00980392
1602.22	-35500.3	-9114.44	13.3736	-0.19	0.698728	0.00980392
1602.24	-35500.1	-9114.52	13.37	-0.19	0.72	0.00980392
1602.26	-35499.9	-9114.6	13.37	-0.19	0.74	0.00980392
1602.27	-35499.7	-9114.7	13.3667	-0.19	0.756667	0.00980392
1602.29	-35499.5	-9114.78	13.3631	-0.19	0.774322	0.00980337
1602.31	-35499.3	-9114.86	13.3598	-0.19	0.791098	0.00980602
1602.32	-35499	-9114.97	13.3565	-0.19	0.811125	0.00979607
1602.34	-35498.8	-9115.04	13.3529	-0.19	0.828711	0.00986712
1602.36	-35498.7	-9115.12	13.3496	-0.19	0.845001	0.0110824
1602.38	-35498.4	-9115.22	13.3463	-0.19	0.858406	0.013451
1602.39	-35498.2	-9115.3	13.3427	-0.19	0.871618	0.0168493
1602.41	-35498	-9115.39	13.3394	-0.19	0.87801	0.0187845
1602.43	-35497.8	-9115.49	13.3361	-0.19	0.888815	0.0196628
1602.44	-35497.6	-9115.57	13.3324	-0.19	0.904427	0.0195896
1602.46	-35497.4	-9115.65	13.3299	-0.19	0.924336	0.0196127
1602.48	-35497.2	-9115.76	13.3295	-0.19	0.940234	0.0196065
1602.49	-35497	-9115.84	13.3256	-0.19	0.953334	0.0196085
1602.51	-35496.8	-9115.92	13.3224	-0.19	0.962589	0.0196066
1602.53	-35496.5	-9116.03	13.319	-0.19	0.974061	0.0196119
1602.55	-35496.3	-9116.11	13.3154	-0.19	0.987365	0.0195868
1602.56	-35496.1	-9116.21	13.3121	-0.19	0.99534	0.0195356
1602.58	-35495.9	-9116.3	13.3088	-0.19	1.00305	0.0197121
1602.6	-35495.7	-9116.38	13.3055	-0.19	1.0134	0.020247
1602.61	-35495.5	-9116.47	13.3018	-0.19	1.02455	0.0210611
1602.63	-35495.3	-9116.57	13.2981	-0.19	1.03498	0.0221502
1602.65	-35495.1	-9116.67	13.2958	-0.19	1.04412	0.0236162
1602.66	-35494.9	-9116.76	13.2943	-0.19	1.0523	0.0253062
1602.68	-35494.7	-9116.85	13.292	-0.19	1.06072	0.0267945
1602.7	-35494.5	-9116.93	13.2885	-0.19	1.06945	0.0279031
1602.72	-35494.3	-9117.02	13.2847	-0.19	1.07736	0.0287314
1602.73	-35494.1	-9117.12	13.2814	-0.19	1.08412	0.0292852
1602.75	-35493.9	-9117.22	13.2781	-0.19	1.09012	0.0294834
1602.77	-35493.6	-9117.31	13.2747	-0.19	1.0951	0.0294384
1602.78	-35493.5	-9117.4	13.2713	-0.19	1.09831	0.0294049
1602.8	-35493.3	-9117.49	13.2679	-0.19	1.09977	0.0294203
1602.82	-35493.1	-9117.58	13.2644	-0.19	1.10017	0.0293657
1602.83	-35492.8	-9117.69	13.261	-0.19	1.10006	0.0293617
1602.85	-35492.6	-9117.79	13.2577	-0.19	1.0999	0.0296688
1602.87	-35492.4	-9117.88	13.2544	-0.19	1.09994	0.0302842
1602.89	-35492.2	-9117.97	13.2507	-0.19	1.10022	0.0310847
1602.9	-35492	-9118.06	13.2473	-0.19	1.10017	0.0322913
1602.92	-35491.8	-9118.16	13.2453	-0.19	1.09896	0.0342451
1602.94	-35491.6	-9118.26	13.2437	-0.19	1.09701	0.0366226
1602.95	-35491.4	-9118.37	13.241	-0.19	1.09521	0.0388597
1602.97	-35491.2	-9118.46	13.2373	-0.19	1.09362	0.041003
1602.99	-35491	-9118.55	13.2337	-0.19	1.09196	0.043291
1603	-35490.8	-9118.64	13.2304	-0.19	1.09021	0.0455131
1603.02	-35490.6	-9118.74	13.2271	-0.19	1.08845	0.0473489
1603.04	-35490.4	-9118.84	13.2236	-0.19	1.08676	0.0489285
1603.06	-35490.2	-9118.95	13.2198	-0.19	1.08517	0.0505081
1603.07	-35490	-9119.05	13.2168	-0.19	1.08345	0.0521849
1603.09	-35489.8	-9119.14	13.2152	-0.19	1.08147	0.0539544
1603.11	-35489.6	-9119.23	13.2133	-0.19	1.08	0.0555556
1603.12	-35489.4	-9119.34	13.2099	-0.19	1.07972	0.0567624
1603.14	-35489.2	-9119.45	13.2065	-0.19	1.08002	0.0577962
1603.16	-35489	-9119.55	13.2048	-0.19	1.08014	0.0588944
1603.17	-35488.8	-9119.65	13.2032	-0.19	1.07998	0.0599731
1603.19	-35488.6	-9119.74	13.2	-0.19	1.07975	0.0609899
1603.21	-35488.4	-9119.83	13.1962	-0.19	1.0801	0.0622683
1603.22	-35488.2	-9119.94	13.1927	-0.19	1.08153	0.0639751
1603.24	-35488	-9120.05	13.1894	-0.19	1.08377	0.0656186
1603.26	-35487.8	-9120.16	13.1861	-0.19	1.08668	0.0668094
1603.28	-35487.6	-9120.26	13.1827	-0.19	1.09086	0.0676764
1603.29	-35487.4	-9120.35	13.1793	-0.19	1.09622	0.0683324
1603.31	-35487.2	-9120.44	13.1758	-0.19	1.10095	0.0686723
1603.33	-35487	-9120.55	13.1724	-0.19	1.10424	0.0686852
1603.34	-35486.8	-9120.66	13.169	-0.19	1.10789	0.0686125
1603.36	-35486.6	-9120.77	13.1658	-0.190002	1.11288	0.0686101
1603.38	-35486.4	-9120.87	13.1622	-0.189998	1.11821	0.0686332
1603.39	-35486.2	-9120.96	13.1585	-0.189994	1.1233	0.068638
1603.41	-35486	-9121.06	13.156	-0.190007	1.12858	0.0686173
1603.43	-35485.8	-9121.17	13.1545	-0.19002	1.13392	0.0686017
1603.45	-35485.6	-9121.29	13.1521	-0.189967	1.13829	0.0686679
1603.46	-35485.4	-9121.39	13.1485	-0.189922	1.14154	0.0687237
1603.48	-35485.2	-9121.49	13.1458	-0.190122	1.14466	0.0684667
1603.5	-35485	-9121.59	13.1443	-0.190273	1.14812	0.067873
1603.51	-35484.8	-9121.69	13.142	-0.189429	1.15165	0.0672754
1603.53	-35484.6	-9121.81	13.1385	-0.187585	1.15508	0.0667437
1603.55	-35484.4	-9121.92	13.1348	-0.185749	1.15844	0.0660603
1603.57	-35484.2	-9122.03	13.1315	-0.184154	1.16177	0.0654447
1603.58	-35484	-9122.13	13.1283	-0.182298	1.16509	0.0655013
1603.6	-35483.8	-9122.23	13.1248	-0.180484	1.16851	0.0661633
1603.62	-35483.7	-9122.33	13.1211	-0.179718	1.1722	0.0667689
1603.63	-35483.4	-9122.45	13.1176	-0.179897	1.17568	0.0672862
1603.65	-35483.2	-9122.56	13.1155	-0.18008	1.17803	0.0681598
1603.67	-35483	-9122.67	13.114	-0.180027	1.1795	0.0693194
1603.68	-35482.8	-9122.77	13.1115	-0.179979	1.18104	0.0703782
1603.7	-35482.7	-9122.87	13.1078	-0.179994	1.18282	0.0714854
1603.72	-35482.5	-9122.98	13.1041	-0.180006	1.18451	0.0731335
1603.74	-35482.3	-9123.1	13.1008	-0.180001	1.18622	0.0755595
1603.75	-35482.1	-9123.22	13.0976	-0.179998	1.18822	0.0789509
1603.77	-35481.9	-9123.33	13.0942	-0.18	1.18981	0.0843408
1603.79	-35481.7	-9123.43	13.0904	-0.18	1.19006	0.0931847
1603.8	-35481.5	-9123.53	13.0871	-0.18	1.18992	0.106965
1603.82	-35481.3	-9123.64	13.0853	-0.18	1.19102	0.126913
1603.84	-35481.1	-9123.76	13.0836	-0.18	1.19308	0.152461
1603.85	-35480.9	-9123.87	13.0804	-0.18	1.19509	0.18237
1603.87	-35480.7	-9123.99	13.077	-0.18	1.19655	0.215889
1603.89	-35480.5	-9124.09	13.0751	-0.18	1.19715	0.252267
1603.91	-35480.4	-9124.19	13.0735	-0.18	1.19673	0.289745
1603.92	-35480.2	-9124.31	13.0704	-0.18	1.19526	0.32645
1603.94	-35479.9	-9124.43	13.0667	-0.18	1.19333	0.361656
1603.96	-35479.7	-9124.55	13.0632	-0.18	1.19157	0.395236
1603.97	-35479.6	-9124.66	13.06	-0.18	1.19	0.428105
1603.99	-35479.4	-9124.76	13.0567	-0.18	1.18847	0.461026
1604.01	-35479.2	-9124.87	13.0531	-0.18	1.18653	0.493128
1604.02	-35479	-9124.99	13.0493	-0.180001	1.18369	0.523308
1604.04	-35478.8	-9125.11	13.0464	-0.179999	1.1794	0.551056
1604.06	-35478.6	-9125.23	13.0448	-0.179994	1.17332	0.576269
1604.08	-35478.4	-9125.34	13.043	-0.180002	1.1657	0.599628
1604.09	-35478.3	-9125.45	13.0398	-0.180021	1.15647	0.62182
1604.11	-35478.1	-9125.56	13.036	-0.179987	1.14421	0.643143
1604.13	-35477.9	-9125.68	13.0325	-0.179923	1.12799	0.663431
1604.14	-35477.7	-9125.8	13.0292	-0.180064	1.10851	0.681571
1604.16	-35477.5	-9125.92	13.026	-0.1803	1.08694	0.696884
1604.18	-35477.3	-9126.04	13.0224	-0.179752	1.06483	0.70984
1604.19	-35477.1	-9126.14	13.0187	-0.178064	1.04282	0.720904
1604.21	-35476.9	-9126.25	13.0161	-0.17613	1.01965	0.730252
1604.23	-35476.7	-9126.38	13.0146	-0.174459	0.994304	0.738526
1604.25	-35476.5	-9126.5	13.0123	-0.172657	0.966631	0.747218
1604.26	-35476.3	-9126.63	13.0087	-0.170805	0.93682	0.757329
1604.28	-35476.2	-9126.74	13.0059	-0.169792	0.905458	0.769009
1604.3	-35476	-9126.84	13.0045	-0.169833	0.872951	0.781938
1604.31	-35475.8	-9126.96	13.0021	-0.170061	0.839428	0.795197
1604.33	-35475.6	-9127.08	12.9983	-0.17004	0.806314	0.80775
1604.35	-35475.4	-9127.21	12.9957	-0.169982	0.776593	0.818501
1604.36	-35475.2	-9127.33	12.9944	-0.169989	0.7503	0.827182
1604.38	-35475	-9127.44	12.9919	-0.170005	0.724289	0.834435
1604.4	-35474.9	-9127.55	12.9882	-0.170003	0.698189	0.841062
1604.41	-35474.7	-9127.66	12.9855	-0.169998	0.674697	0.847975
1604.43	-35474.5	-9127.79	12.9841	-0.169999	0.654421	0.85585
1604.45	-35474.3	-9127.92	12.9818	-0.170001	0.635896	0.865129
1604.47	-35474.1	-9128.04	12.9782	-0.170001	0.617704	0.876154
1604.48	-35473.9	-9128.15	12.9746	-0.169996	0.598651	0.889135
1604.5	-35473.8	-9128.26	12.9712	-0.169996	0.579597	0.903406
1604.52	-35473.6	-9128.38	12.9679	-0.170014	0.562921	0.917642
1604.53	-35473.4	-9128.5	12.9644	-0.170014	0.549801	0.930972
1604.55	-35473.2	-9128.63	12.9607	-0.169943	0.540494	0.942903
1604.57	-35473	-9128.76	12.9574	-0.169946	0.534559	0.953505
1604.59	-35472.8	-9128.87	12.9555	-0.170213	0.531195	0.963196
1604.6	-35472.6	-9128.97	12.9539	-0.170167	0.52999	0.972661
1604.62	-35472.5	-9129.09	12.9508	-0.168947	0.530721	0.982683
1604.64	-35472.3	-9129.22	12.9472	-0.167002	0.532861	0.99361
1604.65	-35472.1	-9129.35	12.9452	-0.165278	0.535791	1.00554
1604.67	-35471.9	-9129.47	12.9437	-0.163653	0.539317	1.01836
1604.69	-35471.7	-9129.58	12.9406	-0.161713	0.543523	1.0318
1604.7	-35471.5	-9129.69	12.937	-0.160114	0.549188	1.04529
1604.72	-35471.4	-9129.81	12.9351	-0.159717	0.557069	1.05805
1604.74	-35471.2	-9129.94	12.9335	-0.159985	0.566132	1.06914
1604.76	-35471	-9130.07	12.9302	-0.160073	0.575259	1.07781
1604.77	-35470.8	-9130.18	12.9268	-0.160003	0.585941	1.08461
1604.79	-35470.6	-9130.29	12.9251	-0.16	0.59957	1.09027
1604.81	-35470.4	-9130.41	12.9233	-0.16	0.613333	1.09477
1604.82	-35470.2	-9130.54	12.9199	-0.159927	0.624279	1.09799
1604.84	-35470	-9130.67	12.9165	-0.160015	0.63391	1.10034
1604.86	-35469.9	-9130.77	12.9149	-0.160306	0.644054	1.10223
1604.87	-35469.7	-9130.88	12.9132	-0.159942	0.653878	1.10354
1604.89	-35469.5	-9131	12.9097	-0.15834	0.662539	1.10402
1604.91	-35469.3	-9131.14	12.9064	-0.156476	0.671035	1.10333
1604.93	-35469.1	-9131.26	12.9048	-0.155016	0.679992	1.10136
1604.94	-35468.9	-9131.39	12.9029	-0.152834	0.687906	1.09862
1604.96	-35468.8	-9131.52	12.8993	-0.149377	0.693542	1.09552
1604.98	-35468.6	-9131.64	12.8963	-0.14621	0.697188	1.09191
1604.99	-35468.4	-9131.74	12.8948	-0.144382	0.699282	1.08787
1605.01	-35468.2	-9131.86	12.8927	-0.142981	0.700087	1.08417
1605.03	-35468	-9132	12.889	-0.141275	0.700052	1.08127
1605.04	-35467.9	-9132.12	12.886	-0.139482	0.700054	1.07882
1605.06	-35467.7	-9132.23	12.8846	-0.137801	0.700283	1.07659
1605.08	-35467.5	-9132.34	12.8825	-0.136201	0.699665	1.07462
1605.1	-35467.3	-9132.47	12.8788	-0.13455	0.697884	1.07292
1605.11	-35467.2	-9132.61	12.8759	-0.132599	0.69612	1.07133
1605.13	-35467	-9132.73	12.8744	-0.130663	0.694623	1.06968
1605.15	-35466.8	-9132.86	12.8722	-0.12988	0.692088	1.06783
1605.16	-35466.6	-9133	12.8686	-0.130115	0.688521	1.06569
1605.18	-35466.4	-9133.12	12.8657	-0.12958	0.685702	1.0632
1605.2	-35466.2	-9133.22	12.864	-0.127753	0.684112	1.0604
1605.21	-35466.1	-9133.34	12.8626	-0.125805	0.6825	1.0574
1605.23	-35465.9	-9133.48	12.8608	-0.124153	0.680655	1.05454
1605.25	-35465.7	-9133.6	12.8591	-0.122317	0.679585	1.05229
1605.27	-35465.5	-9133.71	12.8574	-0.120541	0.679653	1.05072
1605.28	-35465.4	-9133.83	12.8558	-0.119742	0.680588	1.04947
1605.3	-35465.2	-9133.96	12.854	-0.119885	0.682336	1.04836
1605.32	-35465	-9134.1	12.8523	-0.120072	0.685055	1.04734
1605.33	-35464.8	-9134.23	12.8506	-0.120026	0.688612	1.04623
1605.35	-35464.6	-9134.34	12.8489	-0.119979	0.692704	1.04473
1605.37	-35464.5	-9134.46	12.8472	-0.119993	0.697787	1.04304
1605.38	-35464.3	-9134.58	12.8458	-0.120006	0.704772	1.04161
1605.4	-35464.1	-9134.71	12.8441	-0.120002	0.71373	1.04056
1605.42	-35463.9	-9134.85	12.841	-0.119995	0.724236	1.03977
1605.43	-35463.7	-9134.98	12.8374	-0.119997	0.736691	1.03927
1605.45	-35463.6	-9135.1	12.835	-0.120016	0.751637	1.03918
1605.47	-35463.4	-9135.21	12.8336	-0.120012	0.766799	1.03923
1605.49	-35463.2	-9135.34	12.8321	-0.119942	0.778939	1.03901
1605.5	-35463	-9135.48	12.8303	-0.119966	0.788435	1.03831
1605.52	-35462.8	-9135.62	12.8285	-0.120229	0.797231	1.03702
1605.54	-35462.7	-9135.75	12.8268	-0.120088	0.805704	1.03512
1605.55	-35462.5	-9135.86	12.8255	-0.118795	0.813747	1.03264
1605.57	-35462.3	-9135.97	12.8236	-0.116886	0.822246	1.02976
1605.59	-35462.2	-9136.1	12.8203	-0.115172	0.832145	1.02678
1605.61	-35462	-9136.24	12.8168	-0.113447	0.842719	1.0241
1605.62	-35461.8	-9136.38	12.8147	-0.111407	0.852578	1.02211
1605.64	-35461.6	-9136.51	12.8133	-0.11	0.86	1.0207
1605.66	-35461.4	-9136.62	12.8118	-0.110001	0.863963	1.01961
1605.67	-35461.3	-9136.74	12.81	-0.11	0.866667	1.01852
1605.69	-35461.1	-9136.87	12.8083	-0.108589	0.870259	1.01712
1605.71	-35460.9	-9137.01	12.8066	-0.106554	0.873474	1.01511
1605.72	-35460.7	-9137.15	12.8049	-0.104843	0.875102	1.01205
1605.74	-35460.5	-9137.28	12.8031	-0.103107	0.87698	1.00687
1605.76	-35460.4	-9137.4	12.8012	-0.100564	0.880446	0.998341
1605.78	-35460.2	-9137.51	12.7999	-0.0959782	0.883612	0.985075
1605.79	-35460	-9137.64	12.7998	-0.087774	0.885187	0.965523
1605.81	-35459.9	-9137.79	12.8	-0.0736336	0.887151	0.937781
1605.83	-35459.7	-9137.93	12.8	-0.0518372	0.89072	0.901307
1605.84	-35459.5	-9138.06	12.8	-0.0224072	0.893936	0.858964
1605.86	-35459.4	-9138.17	12.8	0.0134583	0.895615	0.813293
1605.88	-35459.2	-9138.29	12.8	0.0526981	0.89707	0.765191
1605.89	-35459	-9138.43	12.7998	0.0925201	0.89899	0.715967
1605.91	-35458.8	-9138.57	12.8003	0.13114	0.90021	0.668155
1605.93	-35458.6	-9138.71	12.8018	0.167556	0.900206	0.623671
1605.95	-35458.5	-9138.84	12.8043	0.201912	0.899942	0.583089
1605.96	-35458.3	-9138.96	12.8075	0.23506	0.899963	0.54561
1605.98	-35458.1	-9139.09	12.8115	0.26869	0.899991	0.508636
1606	-35458	-9139.22	12.8165	0.30322	0.899942	0.470934
1606.01	-35457.8	-9139.37	12.8227	0.337086	0.900109	0.433466
1606.03	-35457.6	-9139.51	12.8297	0.368438	0.900253	0.396519
1606.05	-35457.4	-9139.64	12.8364	0.395359	0.899463	0.359332
1606.06	-35457.3	-9139.75	12.8429	0.418355	0.89769	0.321695
1606.08	-35457.1	-9139.88	12.8504	0.440481	0.895836	0.28407
1606.1	-35456.9	-9140.03	12.8592	0.462928	0.894176	0.246971
1606.12	-35456.7	-9140.18	12.8679	0.48475	0.892288	0.210966
1606.13	-35456.6	-9140.32	12.8763	0.505302	0.890482	0.17727
1606.15	-35456.4	-9140.44	12.8855	0.524285	0.889712	0.147557
1606.17	-35456.2	-9140.56	12.8957	0.54085	0.88988	0.121371
1606.18	-35456.1	-9140.69	12.9063	0.553809	0.890073	0.0966038
1606.2	-35455.9	-9140.84	12.9166	0.563623	0.890026	0.0719623
1606.22	-35455.7	-9140.99	12.9257	0.572049	0.889984	0.0468556
1606.23	-35455.5	-9141.13	12.9341	0.580601	0.889999	0.0209027
1606.25	-35455.4	-9141.26	12.9434	0.590551	0.889987	-0.00611621
1606.27	-35455.2	-9141.38	12.9537	0.60264	0.889984	-0.0341065
1606.29	-35455	-9141.52	12.9637	0.617163	0.890069	-0.0627043
1606.3	-35454.9	-9141.66	12.974	0.632974	0.890054	-0.0906574
1606.32	-35454.7	-9141.81	12.9859	0.648154	0.889721	-0.116318
1606.34	-35454.5	-9141.96	12.998	0.661308	0.889838	-0.139017
1606.35	-35454.3	-9142.08	13.0084	0.671476	0.891359	-0.158742
1606.37	-35454.2	-9142.21	13.0181	0.678913	0.893143	-0.176645
1606.39	-35454	-9142.35	13.0295	0.684452	0.893529	-0.194344
1606.4	-35453.8	-9142.5	13.0419	0.689389	0.893313	-0.213307
1606.42	-35453.6	-9142.66	13.0538	0.695153	0.893815	-0.234756
1606.44	-35453.5	-9142.8	13.0659	0.702804	0.893439	-0.258853
1606.45	-35453.3	-9142.92	13.0793	0.713089	0.890387	-0.2855
1606.47	-35453.1	-9143.04	13.0926	0.725848	0.886821	-0.315143
1606.49	-35453	-9143.18	13.1046	0.740609	0.88515	-0.347992
1606.51	-35452.8	-9143.34	13.1167	0.756667	0.883333	-0.382353
1606.52	-35452.6	-9143.5	13.1302	0.772977	0.878902	-0.416055
1606.54	-35452.4	-9143.65	13.1441	0.787422	0.87298	-0.44727
1606.56	-35452.3	-9143.77	13.1572	0.798428	0.866876	-0.474789
1606.57	-35452.1	-9143.9	13.1709	0.807147	0.859503	-0.499187
1606.59	-35451.9	-9144.05	13.1863	0.81529	0.849823	-0.52129
1606.61	-35451.7	-9144.21	13.2018	0.824531	0.838646	-0.541507
1606.62	-35451.6	-9144.36	13.2158	0.835964	0.826852	-0.56027
1606.64	-35451.4	-9144.5	13.2289	0.849066	0.814418	-0.578335
1606.66	-35451.2	-9144.63	13.2419	0.863447	0.801264	-0.596085
1606.68	-35451.1	-9144.76	13.2559	0.879701	0.787547	-0.612883
1606.69	-35450.9	-9144.92	13.2713	0.897413	0.773631	-0.628304
1606.71	-35450.7	-9145.08	13.287	0.913438	0.760282	-0.642784
1606.73	-35450.5	-9145.24	13.3022	0.925898	0.747181	-0.656546
1606.74	-35450.4	-9145.38	13.3182	0.936271	0.731717	-0.669134
1606.76	-35450.2	-9145.51	13.3351	0.945246	0.713212	-0.68114
1606.78	-35450	-9145.64	13.3513	0.951457	0.694777	-0.695085
1606.8	-35449.9	-9145.8	13.3664	0.954832	0.677829	-0.712212
1606.81	-35449.7	-9145.96	13.3826	0.957843	0.66025	-0.731254
1606.83	-35449.5	-9146.11	13.4001	0.961493	0.641225	-0.751679
1606.85	-35449.3	-9146.26	13.4164	0.964284	0.622314	-0.774387
1606.86	-35449.2	-9146.39	13.4311	0.965831	0.602967	-0.799439
1606.88	-35449	-9146.53	13.4467	0.967379	0.579836	-0.825709
1606.9	-35448.8	-9146.68	13.464	0.969233	0.553424	-0.852586
1606.91	-35448.6	-9146.85	13.4816	0.970408	0.529169	-0.880157
1606.93	-35448.4	-9147.01	13.4988	0.970394	0.508872	-0.90737
1606.95	-35448.3	-9147.15	13.5154	0.969296	0.490136	-0.931979
1606.97	-35448.1	-9147.28	13.532	0.967533	0.47179	-0.953527
1606.98	-35448	-9147.42	13.5492	0.965759	0.453921	-0.973216
1607	-35447.8	-9147.58	13.5665	0.964086	0.435223	-0.99116
1607.02	-35447.6	-9147.75	13.5826	0.962161	0.413342	-1.00646
1607.03	-35447.4	-9147.92	13.5978	0.960394	0.390514	-1.01901
1607.05	-35447.2	-9148.06	13.614	0.95972	0.372189	-1.02932
1607.07	-35447.1	-9148.18	13.6309	0.959914	0.35809	-1.03775
1607.08	-35446.9	-9148.33	13.6467	0.960026	0.344275	-1.04448
1607.1	-35446.7	-9148.49	13.6619	0.959973	0.330427	-1.04983
1607.12	-35446.5	-9148.66	13.6788	0.960179	0.318558	-1.05419
1607.14	-35446.3	-9148.82	13.6961	0.960152	0.308776	-1.05797
1607.15	-35446.2	-9148.97	13.7117	0.95901	0.300286	-1.06161
1607.17	-35446	-9149.1	13.7264	0.957116	0.294196	-1.06548
1607.19	-35445.9	-9149.24	13.7427	0.955341	0.292204	-1.06987
1607.2	-35445.7	-9149.41	13.7602	0.953657	0.293082	-1.07519
1607.22	-35445.5	-9149.58	13.7776	0.951722	0.294487	-1.08178
1607.24	-35445.3	-9149.74	13.7947	0.950121	0.296371	-1.08946
1607.25	-35445.1	-9149.88	13.8116	0.949636	0.299415	-1.09785
1607.27	-35445	-9150.01	13.8281	0.949944	0.302941	-1.10677
1607.29	-35444.8	-9150.17	13.8438	0.950331	0.306091	-1.11597
1607.31	-35444.6	-9150.34	13.8591	0.950053	0.309738	-1.12478
1607.32	-35444.4	-9150.51	13.8747	0.948605	0.31486	-1.1324
1607.34	-35444.2	-9150.67	13.89	0.946667	0.32	-1.13834
1607.36	-35444.1	-9150.81	13.9046	0.945007	0.323608	-1.14237
1607.37	-35443.9	-9150.95	13.92	0.943333	0.326667	-1.14488
1607.39	-35443.7	-9151.11	13.9372	0.941368	0.330279	-1.14639
1607.41	-35443.5	-9151.28	13.9543	0.939952	0.333484	-1.14708
1607.42	-35443.3	-9151.45	13.9698	0.939764	0.335364	-1.14715
1607.44	-35443.2	-9151.61	13.9852	0.940017	0.336867	-1.14706
1607.46	-35443	-9151.75	14.002	0.93999	0.338745	-1.14711
1607.47	-35442.8	-9151.89	14.0185	0.940024	0.340093	-1.14703
1607.49	-35442.7	-9152.05	14.0338	0.940272	0.340237	-1.14658
1607.51	-35442.5	-9152.22	14.0496	0.939823	0.339968	-1.14582
1607.53	-35442.3	-9152.4	14.067	0.938175	0.339961	-1.1448
1607.54	-35442.1	-9152.55	14.0838	0.936244	0.339994	-1.14343
1607.56	-35441.9	-9152.69	14.0988	0.934629	0.339931	-1.14175
1607.58	-35441.8	-9152.84	14.1135	0.932882	0.340066	-1.14019
1607.59	-35441.6	-9153	14.1289	0.930945	0.340304	-1.139
1607.61	-35441.4	-9153.17	14.1446	0.92981	0.339661	-1.1381
1607.63	-35441.2	-9153.35	14.1602	0.929826	0.337879	-1.13746
1607.64	-35441	-9153.5	14.1752	0.930032	0.336121	-1.13722
1607.66	-35440.9	-9153.65	14.1899	0.929969	0.334671	-1.13728
1607.68	-35440.7	-9153.8	14.2059	0.930093	0.332335	-1.13716
1607.7	-35440.5	-9153.97	14.2233	0.930284	0.328815	-1.13662
1607.71	-35440.3	-9154.14	14.2399	0.929497	0.32528	-1.13579
1607.73	-35440.1	-9154.32	14.2551	0.927653	0.32199	-1.1343
1607.75	-35439.9	-9154.47	14.271	0.925903	0.317942	-1.13114
1607.76	-35439.8	-9154.6	14.2879	0.923127	0.312878	-1.12575
1607.78	-35439.6	-9154.76	14.3041	0.915784	0.307431	-1.11814
1607.8	-35439.4	-9154.93	14.3194	0.903401	0.302216	-1.1081
1607.82	-35439.2	-9155.12	14.335	0.88886	0.297773	-1.09521
1607.83	-35439	-9155.29	14.3506	0.8734	0.294396	-1.08032
1607.85	-35438.8	-9155.44	14.3648	0.856674	0.292133	-1.06536
1607.87	-35438.7	-9155.58	14.3779	0.839792	0.290594	-1.05127
1607.88	-35438.5	-9155.73	14.3912	0.824989	0.289076	-1.0382
1607.9	-35438.3	-9155.91	14.4051	0.813336	0.287322	-1.02655
1607.92	-35438.1	-9156.09	14.419	0.804866	0.285453	-1.01685
1607.93	-35437.9	-9156.26	14.4327	0.798443	0.283748	-1.00938
1607.95	-35437.7	-9156.41	14.4461	0.792404	0.282626	-1.00414
1607.97	-35437.6	-9156.56	14.4594	0.787547	0.282862	-1.00011
1607.99	-35437.4	-9156.72	14.473	0.785668	0.28528	-0.995741
1608	-35437.2	-9156.9	14.4868	0.784182	0.289089	-0.990477
1608.02	-35437	-9157.08	14.5004	0.778506	0.292731	-0.984181
1608.04	-35436.8	-9157.25	14.5142	0.768662	0.296067	-0.975703
1608.05	-35436.6	-9157.4	14.5283	0.756618	0.299559	-0.963748
1608.07	-35436.5	-9157.55	14.5418	0.741961	0.302963	-0.949449
1608.09	-35436.3	-9157.71	14.5539	0.723919	0.305962	-0.93471
1608.1	-35436.1	-9157.89	14.5653	0.705358	0.309487	-0.920025
1608.12	-35435.9	-9158.07	14.5774	0.689822	0.314514	-0.905493
1608.14	-35435.7	-9158.24	14.5893	0.677333	0.319732	-0.891825
1608.16	-35435.5	-9158.4	14.6001	0.666671	0.323523	-0.879651
1608.17	-35435.4	-9158.55	14.61	0.656667	0.326667	-0.868192
1608.19	-35435.2	-9158.71	14.6199	0.646079	0.3302	-0.856312
1608.21	-35435	-9158.89	14.63	0.633333	0.333333	-0.843137
1608.22	-35434.8	-9159.08	14.6402	0.617291	0.33524	-0.828105
1608.24	-35434.6	-9159.25	14.6506	0.598877	0.336769	-0.81164
1608.26	-35434.4	-9159.4	14.661	0.579613	0.338689	-0.794549
1608.27	-35434.3	-9159.55	14.6712	0.561285	0.340099	-0.778098
1608.29	-35434.1	-9159.72	14.6811	0.545306	0.340273	-0.763298
1608.31	-35433.9	-9159.91	14.6912	0.531887	0.339973	-0.750172
1608.33	-35433.7	-9160.1	14.7018	0.520899	0.339926	-0.738529
1608.34	-35433.5	-9160.27	14.7116	0.511853	0.340014	-0.728075
1608.36	-35433.3	-9160.41	14.72	0.503816	0.340042	-0.718333
1608.38	-35433.2	-9160.56	14.7282	0.494959	0.339984	-0.708443
1608.39	-35433	-9160.73	14.7367	0.483939	0.339908	-0.697559
1608.41	-35432.8	-9160.91	14.7446	0.470901	0.340052	-0.684997
1608.43	-35432.6	-9161.1	14.7512	0.456041	0.340314	-0.67037
1608.44	-35432.4	-9161.27	14.7586	0.439172	0.339733	-0.653945
1608.46	-35432.2	-9161.42	14.7674	0.420458	0.337977	-0.636156
1608.48	-35432.1	-9161.58	14.7755	0.400879	0.336226	-0.617583
1608.5	-35431.9	-9161.75	14.7821	0.381014	0.334835	-0.598605
1608.51	-35431.7	-9161.93	14.7887	0.360579	0.332445	-0.579229
1608.53	-35431.5	-9162.12	14.7958	0.339775	0.328799	-0.559878
1608.55	-35431.3	-9162.29	14.802	0.319787	0.325805	-0.541746
1608.56	-35431.1	-9162.44	14.8071	0.302048	0.324183	-0.525725
1608.58	-35431	-9162.6	14.8121	0.288176	0.322608	-0.512153
1608.6	-35430.8	-9162.78	14.8173	0.278192	0.320759	-0.501083
1608.61	-35430.6	-9162.97	14.8216	0.270119	0.319757	-0.492271
1608.63	-35430.4	-9163.15	14.825	0.263082	0.319843	-0.485456
1608.65	-35430.2	-9163.32	14.8283	0.257736	0.320062	-0.480393
1608.66	-35430	-9163.47	14.8318	0.254337	0.320022	-0.47701
1608.68	-35429.8	-9163.63	14.835	0.252622	0.320017	-0.4754
1608.7	-35429.7	-9163.8	14.8382	0.252632	0.320051	-0.475021
1608.72	-35429.5	-9163.99	14.8424	0.254613	0.319867	-0.474746
1608.73	-35429.3	-9164.18	14.8477	0.256685	0.319793	-0.473638
1608.75	-35429.1	-9164.34	14.8533	0.255181	0.320662	-0.470943
1608.77	-35428.9	-9164.49	14.8585	0.249406	0.322536	-0.465665
1608.78	-35428.7	-9164.66	14.8624	0.240891	0.324932	-0.456708
1608.8	-35428.5	-9164.84	14.8655	0.228862	0.328339	-0.444138
1608.82	-35428.3	-9165.03	14.869	0.211243	0.33381	-0.42873
1608.84	-35428.1	-9165.21	14.8725	0.18976	0.341047	-0.410276
1608.85	-35428	-9165.37	14.8748	0.168264	0.34895	-0.388069
1608.87	-35427.8	-9165.53	14.8763	0.145822	0.357711	-0.363268
1608.89	-35427.6	-9165.7	14.8781	0.119264	0.368174	-0.337847
1608.9	-35427.4	-9165.88	14.8798	0.0901383	0.380293	-0.3115
1608.92	-35427.2	-9166.07	14.8803	0.0619352	0.39358	-0.283122
1608.94	-35427	-9166.25	14.88	0.034794	0.407514	-0.254349
1608.95	-35426.9	-9166.41	14.8799	0.00765459	0.421556	-0.227858
1608.97	-35426.7	-9166.56	14.88	-0.0173579	0.435128	-0.204151
1608.99	-35426.5	-9166.73	14.88	-0.0375565	0.447669	-0.182901
1609.01	-35426.3	-9166.92	14.88	-0.0546967	0.458798	-0.164305
1609.02	-35426.1	-9167.11	14.8802	-0.0713696	0.468268	-0.148658
1609.04	-35425.9	-9167.29	14.88	-0.0859418	0.476238	-0.135758
1609.06	-35425.8	-9167.45	14.8787	-0.0960477	0.483092	-0.125259
1609.07	-35425.6	-9167.6	14.8768	-0.102974	0.489608	-0.116979
1609.09	-35425.4	-9167.77	14.875	-0.108703	0.49647	-0.110682
1609.11	-35425.2	-9167.96	14.8733	-0.113333	0.503333	-0.105664
1609.12	-35425	-9168.15	14.8717	-0.116752	0.509884	-0.101157
1609.14	-35424.8	-9168.33	14.8699	-0.120236	0.517137	-0.0966802
1609.16	-35424.7	-9168.49	14.8681	-0.124975	0.525776	-0.0918672
1609.18	-35424.5	-9168.65	14.8665	-0.130708	0.534258	-0.0864744
1609.19	-35424.3	-9168.82	14.8651	-0.137065	0.541257	-0.0802995
1609.21	-35424.1	-9169.01	14.863	-0.144227	0.54737	-0.0731831
1609.23	-35423.9	-9169.2	14.8597	-0.152419	0.55303	-0.0650591
1609.24	-35423.7	-9169.38	14.856	-0.161725	0.557255	-0.056103
1609.26	-35423.6	-9169.54	14.8525	-0.171974	0.559381	-0.0465947
1609.28	-35423.4	-9169.7	14.8492	-0.182441	0.560083	-0.036961
1609.29	-35423.2	-9169.88	14.8459	-0.192559	0.560114	-0.0275737
1609.31	-35423	-9170.06	14.8425	-0.202233	0.559977	-0.0186502
1609.33	-35422.8	-9170.25	14.839	-0.211187	0.559966	-0.0104862
1609.35	-35422.6	-9170.43	14.8357	-0.218668	0.560013	-0.00357177
1609.36	-35422.5	-9170.59	14.8325	-0.224166	0.560029	0.00176092
1609.38	-35422.3	-9170.75	14.8283	-0.227692	0.559968	0.00549488
1609.4	-35422.1	-9170.93	14.8231	-0.229499	0.559912	0.00779934
1609.41	-35421.9	-9171.12	14.8186	-0.230117	0.560111	0.00907091
1609.43	-35421.7	-9171.31	14.8152	-0.230094	0.560304	0.00966418
1609.45	-35421.6	-9171.49	14.8119	-0.229966	0.559481	0.00984399
1609.46	-35421.4	-9171.64	14.8084	-0.229977	0.557625	0.00983037
1609.48	-35421.2	-9171.8	14.8052	-0.23001	0.555996	0.00979212
1609.5	-35421.1	-9171.99	14.8021	-0.230006	0.554548	0.00979684
1609.52	-35420.9	-9172.18	14.7977	-0.229997	0.551809	0.00980699
1609.53	-35420.7	-9172.37	14.7923	-0.229999	0.548094	0.00980559
1609.55	-35420.5	-9172.54	14.7878	-0.230001	0.545613	0.00980305
1609.57	-35420.3	-9172.69	14.7846	-0.23	0.544188	0.00980353
1609.58	-35420.2	-9172.86	14.7814	-0.23	0.54151	0.00980417
1609.6	-35420	-9173.04	14.778	-0.23	0.537876	0.00980403
1609.62	-35419.8	-9173.24	14.7749	-0.23	0.535545	0.00980386
1609.63	-35419.6	-9173.43	14.7715	-0.23	0.534108	0.0098039
1609.65	-35419.4	-9173.6	14.7667	-0.23	0.531225	0.00980394
1609.67	-35419.3	-9173.75	14.7614	-0.23	0.527523	0.00980393
1609.68	-35419.1	-9173.92	14.7573	-0.23	0.525368	0.00980392
1609.7	-35418.9	-9174.1	14.7542	-0.23	0.523978	0.00980392
1609.72	-35418.7	-9174.3	14.7509	-0.23	0.521036	0.00980392
1609.74	-35418.5	-9174.49	14.7474	-0.23	0.517354	0.00980392
1609.75	-35418.4	-9174.65	14.7444	-0.23	0.515209	0.00980392
1609.77	-35418.2	-9174.8	14.741	-0.23	0.513806	0.00980392
1609.79	-35418	-9174.97	14.7361	-0.23	0.511104	0.00980392
1609.8	-35417.8	-9175.17	14.7308	-0.23	0.507339	0.00980392
1609.82	-35417.6	-9175.36	14.7268	-0.23	0.50372	0.00980392
1609.84	-35417.5	-9175.55	14.7237	-0.23	0.500388	0.00980392
1609.86	-35417.3	-9175.71	14.7203	-0.23	0.49705	0.00980392
1609.87	-35417.1	-9175.87	14.7169	-0.23	0.493547	0.00980392
1609.89	-35417	-9176.05	14.7138	-0.23	0.489904	0.00980392
1609.91	-35416.8	-9176.24	14.7103	-0.23	0.486812	0.00980392
1609.92	-35416.6	-9176.43	14.7052	-0.23	0.484876	0.00980392
1609.94	-35416.4	-9176.61	14.7	-0.23	0.483333	0.00980392
1609.96	-35416.2	-9176.78	14.6962	-0.23	0.481414	0.00980392
1609.97	-35416.1	-9176.94	14.6931	-0.23	0.479948	0.00980392
1609.99	-35415.9	-9177.11	14.6898	-0.23	0.479718	0.00980392
1610.01	-35415.7	-9177.3	14.6865	-0.23	0.480014	0.00980392
1610.03	-35415.5	-9177.5	14.6833	-0.23	0.480071	0.00980392
1610.04	-35415.4	-9177.68	14.6795	-0.23	0.479993	0.00980392
1610.06	-35415.2	-9177.84	14.6745	-0.23	0.479982	0.00980392
1610.08	-35415	-9178	14.669	-0.23	0.480003	0.00980392
1610.09	-35414.9	-9178.18	14.6638	-0.23	0.480005	0.00980392
1610.11	-35414.7	-9178.37	14.6593	-0.23	0.479999	0.00980392
1610.13	-35414.5	-9178.57	14.6558	-0.23	0.479999	0.00980392
1610.14	-35414.3	-9178.75	14.6526	-0.23	0.48	0.00980392
1610.16	-35414.1	-9178.91	14.6491	-0.23	0.48	0.00980392
1610.18	-35414	-9179.07	14.6457	-0.23	0.48	0.00980392
1610.2	-35413.8	-9179.25	14.6423	-0.23	0.48	0.00980392
1610.21	-35413.6	-9179.45	14.639	-0.23	0.48	0.00980392
1610.23	-35413.4	-9179.64	14.6356	-0.23	0.48	0.00980392
1610.25	-35413.3	-9179.81	14.6321	-0.23	0.48	0.00980392
1610.26	-35413.1	-9179.97	14.6286	-0.23	0.48	0.00980392
1610.28	-35413	-9180.14	14.6254	-0.23	0.48	0.00980392
1610.3	-35412.8	-9180.33	14.6223	-0.23	0.48	0.00980392
1610.31	-35412.6	-9180.52	14.618	-0.23	0.48	0.00980392
1610.33	-35412.4	-9180.71	14.6126	-0.23	0.48	0.00980392
1610.35	-35412.2	-9180.88	14.6081	-0.23	0.48	0.00980392
1610.37	-35412.1	-9181.04	14.6048	-0.23	0.48	0.00980392
1610.38	-35411.9	-9181.21	14.6016	-0.23	0.48	0.00980392
1610.4	-35411.7	-9181.4	14.5982	-0.23	0.48	0.00980392
1610.42	-35411.5	-9181.59	14.595	-0.23	0.479999	0.00980392
1610.43	-35411.4	-9181.79	14.5916	-0.23	0.479999	0.00980392
1610.45	-35411.2	-9181.96	14.5873	-0.23	0.480003	0.00980392
1610.47	-35411	-9182.11	14.582	-0.23	0.480004	0.00980392
1610.48	-35410.9	-9182.28	14.5765	-0.23	0.479986	0.00980392
1610.5	-35410.7	-9182.47	14.5715	-0.23	0.479984	0.00980392
1610.52	-35410.5	-9182.67	14.5676	-0.23	0.480053	0.00980392
1610.54	-35410.3	-9182.86	14.5643	-0.23	0.480053	0.00980392
1610.55	-35410.2	-9183.03	14.561	-0.23	0.479786	0.00980392
1610.57	-35410	-9183.19	14.5575	-0.23	0.479832	0.00980392
1610.59	-35409.9	-9183.36	14.5541	-0.23	0.481058	0.00980391
1610.6	-35409.7	-9183.55	14.5508	-0.23	0.482931	0.00980392
1610.62	-35409.5	-9183.75	14.5474	-0.23	0.484429	0.00980395
1610.64	-35409.3	-9183.94	14.544	-0.23	0.48621	0.00980394
1610.65	-35409.2	-9184.1	14.5404	-0.23	0.489437	0.00980381
1610.67	-35409	-9184.26	14.537	-0.23	0.49299	0.00980388
1610.69	-35408.8	-9184.44	14.534	-0.23	0.495179	0.00980437
1610.7	-35408.7	-9184.63	14.5305	-0.23	0.496507	0.00980408
1610.72	-35408.5	-9184.82	14.5255	-0.230001	0.498071	0.00980228
1610.74	-35408.3	-9185.01	14.5203	-0.23	0.499892	0.00980361
1610.76	-35408.1	-9185.18	14.5164	-0.229995	0.501667	0.0098103
1610.77	-35408	-9185.34	14.5133	-0.23	0.503333	0.00980392
1610.79	-35407.8	-9185.52	14.51	-0.230019	0.504938	0.00977868
1610.81	-35407.6	-9185.71	14.5067	-0.23	0.506667	0.00980392
1610.82	-35407.5	-9185.91	14.5036	-0.22993	0.508574	0.00989621
1610.84	-35407.3	-9186.09	14.4997	-0.230014	0.510062	0.00978572
1610.86	-35407.1	-9186.26	14.4945	-0.230267	0.510524	0.00927468
1610.88	-35407	-9186.42	14.4895	-0.229892	0.509865	0.00864711
1610.89	-35406.8	-9186.6	14.486	-0.228371	0.508281	0.00813556
1610.91	-35406.6	-9186.79	14.483	-0.226452	0.506467	0.00754262
1610.93	-35406.4	-9186.99	14.4795	-0.224767	0.504863	0.00681994
1610.94	-35406.3	-9187.17	14.4761	-0.222993	0.502942	0.00655133
1610.96	-35406.1	-9187.33	14.4729	-0.221048	0.500747	0.00705885
1610.98	-35406	-9187.5	14.4689	-0.219832	0.500086	0.00777816
1610.99	-35405.8	-9187.68	14.4638	-0.219772	0.501712	0.00831137
1611.01	-35405.6	-9187.88	14.459	-0.220044	0.503733	0.00885786
1611.03	-35405.4	-9188.08	14.4556	-0.220056	0.505176	0.00948816
1611.05	-35405.3	-9188.26	14.4523	-0.219986	0.507566	0.00986926
1611.06	-35405.1	-9188.42	14.4488	-0.219986	0.511258	0.00986921
1611.08	-35405	-9188.59	14.4456	-0.220004	0.514111	0.00978372
1611.1	-35404.8	-9188.77	14.4425	-0.220004	0.51554	0.00978636
1611.11	-35404.6	-9188.97	14.4383	-0.219999	0.517589	0.00980921
1611.13	-35404.4	-9189.16	14.4329	-0.219999	0.521091	0.00980816
1611.15	-35404.3	-9189.34	14.4283	-0.22	0.524811	0.00980237
1611.16	-35404.1	-9189.5	14.425	-0.22	0.528187	0.0098029
1611.18	-35404	-9189.67	14.4218	-0.22	0.531688	0.00980438
1611.2	-35403.8	-9189.87	14.4184	-0.22	0.535153	0.0098042
1611.22	-35403.6	-9190.06	14.4152	-0.22	0.53771	0.0098038
1611.23	-35403.5	-9190.26	14.4119	-0.22	0.539318	0.00980386
1611.25	-35403.3	-9190.43	14.4074	-0.22	0.540848	0.00980396
1611.27	-35403.2	-9190.59	14.402	-0.22	0.542605	0.00980394
1611.28	-35403	-9190.76	14.3977	-0.22	0.544337	0.00980391
1611.3	-35402.8	-9190.95	14.3946	-0.22	0.545987	0.00980392
1611.32	-35402.6	-9191.15	14.3914	-0.22	0.547657	0.00980392
1611.33	-35402.5	-9191.35	14.3879	-0.22	0.549383	0.00980392
1611.35	-35402.3	-9191.52	14.3846	-0.22	0.551135	0.00980392
1611.37	-35402.2	-9191.68	14.3812	-0.22	0.552849	0.00980392
1611.39	-35402	-9191.85	14.3766	-0.22	0.554459	0.00980392
1611.4	-35401.8	-9192.04	14.3714	-0.22	0.556124	0.00980392
1611.42	-35401.7	-9192.24	14.3673	-0.22	0.55806	0.00980392
1611.44	-35401.5	-9192.44	14.3641	-0.22	0.559744	0.00980392
1611.45	-35401.3	-9192.61	14.3607	-0.22	0.560346	0.00980392
1611.47	-35401.2	-9192.77	14.3572	-0.22	0.560082	0.00980392
1611.49	-35401	-9192.95	14.3542	-0.22	0.559679	0.00980392
1611.5	-35400.9	-9193.14	14.3508	-0.22	0.559855	0.00980392
1611.52	-35400.7	-9193.34	14.3458	-0.22	0.561168	0.00980392
1611.54	-35400.5	-9193.53	14.3405	-0.22	0.563108	0.00980392
1611.56	-35400.4	-9193.7	14.3366	-0.22	0.564877	0.00980392
1611.57	-35400.2	-9193.86	14.3335	-0.22	0.566562	0.00980392
1611.59	-35400.1	-9194.04	14.3302	-0.22	0.568409	0.00980392
1611.61	-35399.9	-9194.24	14.3269	-0.22	0.569935	0.00980392
1611.62	-35399.7	-9194.44	14.3238	-0.22	0.570527	0.00980392
1611.64	-35399.6	-9194.63	14.32	-0.22	0.57	0.00980392
1611.66	-35399.4	-9194.8	14.3148	-0.22	0.568446	0.00980392
1611.67	-35399.3	-9194.96	14.3097	-0.22	0.566562	0.00980392
1611.69	-35399.1	-9195.14	14.3062	-0.22	0.564926	0.00980392
1611.71	-35398.9	-9195.34	14.3031	-0.22	0.563222	0.00980392
1611.72	-35398.8	-9195.54	14.2997	-0.22	0.561261	0.00980392
1611.74	-35398.6	-9195.72	14.2963	-0.22	0.559907	0.00980392
1611.76	-35398.5	-9195.89	14.2931	-0.22	0.559758	0.00980392
1611.78	-35398.3	-9196.06	14.2892	-0.22	0.560036	0.00980392
1611.79	-35398.2	-9196.25	14.2841	-0.22	0.560067	0.00980392
1611.81	-35398	-9196.44	14.2792	-0.22	0.55999	0.00980392
1611.83	-35397.8	-9196.64	14.2757	-0.22	0.559978	0.00980393
1611.84	-35397.6	-9196.82	14.2726	-0.22	0.560008	0.00980392
1611.86	-35397.5	-9196.99	14.2691	-0.22	0.560025	0.0098039
1611.88	-35397.4	-9197.16	14.2657	-0.22	0.559977	0.00980395
1611.89	-35397.2	-9197.35	14.2623	-0.22	0.559918	0.00980402
1611.91	-35397	-9197.55	14.259	-0.22	0.560084	0.00980382
1611.93	-35396.9	-9197.75	14.2556	-0.22	0.560289	0.00980356
1611.95	-35396.7	-9197.93	14.2521	-0.22	0.559598	0.0098044
1611.96	-35396.6	-9198.09	14.2486	-0.22	0.55782	0.00980525
1611.98	-35396.4	-9198.26	14.2454	-0.22	0.555944	0.00980178
1612	-35396.2	-9198.45	14.2423	-0.22	0.554346	0.00979881
1612.01	-35396.1	-9198.65	14.238	-0.22	0.552534	0.00981193
1612.03	-35395.9	-9198.85	14.2326	-0.22	0.550662	0.00982179
1612.05	-35395.8	-9199.03	14.2281	-0.22	0.549738	0.00976961
1612.07	-35395.6	-9199.19	14.2248	-0.22	0.549854	0.00974058
1612.08	-35395.5	-9199.36	14.2216	-0.22	0.550087	0.00997017
1612.1	-35395.3	-9199.56	14.2182	-0.22	0.550057	0.0105343
1612.12	-35395.1	-9199.76	14.215	-0.22	0.549938	0.0113596
1612.13	-35395	-9199.95	14.2117	-0.22	0.549926	0.0124859
1612.15	-35394.8	-9200.13	14.2071	-0.22	0.550183	0.0140394
1612.17	-35394.7	-9200.3	14.2017	-0.22	0.550223	0.0157803
1612.18	-35394.5	-9200.48	14.1975	-0.22	0.549151	0.0172076
1612.2	-35394.4	-9200.67	14.1944	-0.22	0.547293	0.018224
1612.22	-35394.2	-9200.87	14.1912	-0.22	0.5457	0.0189976
1612.24	-35394	-9201.07	14.1877	-0.22	0.544028	0.0195207
1612.25	-35393.9	-9201.24	14.1844	-0.22	0.541137	0.0196859
1612.27	-35393.8	-9201.41	14.181	-0.22	0.537485	0.0196254
1612.29	-35393.6	-9201.59	14.1762	-0.22	0.534263	0.0195861
1612.3	-35393.4	-9201.78	14.1711	-0.22	0.530944	0.0196032
1612.32	-35393.3	-9201.98	14.1671	-0.22	0.526348	0.0196134
1612.34	-35393.1	-9202.18	14.1639	-0.22	0.520942	0.0196088
1612.35	-35393	-9202.35	14.1606	-0.22	0.515808	0.0196064
1612.37	-35392.8	-9202.52	14.1571	-0.22	0.510649	0.0196077
1612.39	-35392.7	-9202.7	14.1537	-0.22	0.504673	0.0196083
1612.41	-35392.5	-9202.9	14.1504	-0.22	0.49758	0.0196079
1612.42	-35392.4	-9203.1	14.147	-0.22	0.489348	0.0196077
1612.44	-35392.2	-9203.29	14.1435	-0.22	0.480522	0.0196078
1612.46	-35392	-9203.46	14.14	-0.22	0.471765	0.0196079
1612.47	-35391.9	-9203.63	14.1367	-0.22	0.463333	0.0196078
1612.49	-35391.8	-9203.81	14.1337	-0.22	0.455195	0.0196078
1612.51	-35391.6	-9204.01	14.13	-0.22	0.446667	0.0196078
1612.52	-35391.4	-9204.21	14.1249	-0.22	0.437015	0.0196078
1612.54	-35391.3	-9204.4	14.1197	-0.22	0.425976	0.0196078
1612.56	-35391.1	-9204.57	14.116	-0.22	0.413795	0.0196078
1612.58	-35391	-9204.74	14.113	-0.22	0.40203	0.0196078
1612.59	-35390.8	-9204.93	14.1096	-0.22	0.3918	0.0196078
1612.61	-35390.7	-9205.12	14.1063	-0.22	0.382195	0.0196078
1612.63	-35390.5	-9205.32	14.1032	-0.22	0.372178	0.0196078
1612.64	-35390.4	-9205.51	14.0992	-0.22	0.361351	0.0196078
1612.66	-35390.2	-9205.68	14.0939	-0.22	0.349562	0.0196079
1612.68	-35390.1	-9205.85	14.089	-0.22	0.336979	0.0196078
1612.69	-35389.9	-9206.04	14.0856	-0.22	0.323781	0.0196077
1612.71	-35389.8	-9206.24	14.0826	-0.22	0.310065	0.0196079
1612.73	-35389.6	-9206.44	14.0792	-0.22	0.296159	0.0196083
1612.75	-35389.5	-9206.63	14.0756	-0.22	0.282871	0.0196073
1612.76	-35389.3	-9206.79	14.0722	-0.220001	0.270692	0.0196061
1612.78	-35389.2	-9206.96	14.0688	-0.219998	0.259471	0.0196102
1612.8	-35389	-9207.16	14.0655	-0.219994	0.24924	0.0196146
1612.81	-35388.9	-9207.36	14.0621	-0.220007	0.240397	0.0195992
1612.83	-35388.7	-9207.56	14.0586	-0.22002	0.233285	0.0195841
1612.85	-35388.6	-9207.74	14.0554	-0.219968	0.228115	0.0196459
1612.86	-35388.4	-9207.91	14.0521	-0.219928	0.224685	0.0196932
1612.88	-35388.3	-9208.08	14.0478	-0.220139	0.222299	0.0194287
1612.9	-35388.1	-9208.27	14.0425	-0.220277	0.220603	0.0188463
1612.91	-35388	-9208.47	14.0381	-0.219432	0.219651	0.0182589
1612.93	-35387.8	-9208.67	14.0348	-0.217594	0.219618	0.0177261
1612.95	-35387.7	-9208.85	14.0316	-0.215723	0.22075	0.0170387
1612.97	-35387.5	-9209.02	14.0281	-0.214063	0.222608	0.016423
1612.98	-35387.4	-9209.2	14.0247	-0.212196	0.224193	0.0164787
1613	-35387.2	-9209.39	14.0214	-0.210457	0.225746	0.0171313
1613.02	-35387.1	-9209.59	14.018	-0.209735	0.228428	0.0177894
1613.03	-35386.9	-9209.78	14.0146	-0.209904	0.232059	0.0183182
1613.05	-35386.8	-9209.96	14.011	-0.210073	0.235487	0.0189304
1613.07	-35386.6	-9210.13	14.0076	-0.210021	0.238863	0.0195006
1613.09	-35386.5	-9210.31	14.0046	-0.20998	0.243154	0.0197075
1613.1	-35386.3	-9210.5	14.0012	-0.209994	0.24837	0.0196354
1613.12	-35386.2	-9210.7	13.9965	-0.210005	0.25393	0.0195822
1613.14	-35386	-9210.9	13.9911	-0.210001	0.25899	0.0196022
1613.15	-35385.9	-9211.07	13.987	-0.209999	0.262751	0.0196144
1613.17	-35385.7	-9211.24	13.9839	-0.21	0.26602	0.0196088
1613.19	-35385.6	-9211.42	13.9807	-0.21	0.270227	0.0196072
1613.2	-35385.4	-9211.61	13.9773	-0.21	0.275613	0.0196083
1613.22	-35385.3	-9211.82	13.9738	-0.21	0.281941	0.0196035
1613.24	-35385.1	-9212.01	13.9704	-0.21	0.289105	0.019606
1613.26	-35385	-9212.18	13.967	-0.21	0.297089	0.0196266
1613.27	-35384.8	-9212.35	13.9635	-0.21	0.306099	0.0196115
1613.29	-35384.7	-9212.53	13.9601	-0.21	0.316164	0.0195326
1613.31	-35384.5	-9212.73	13.9568	-0.21	0.326117	0.019594
1613.32	-35384.4	-9212.93	13.9538	-0.21	0.334859	0.0200082
1613.34	-35384.2	-9213.12	13.95	-0.21	0.343333	0.0206972
1613.36	-35384.1	-9213.29	13.9448	-0.21	0.352431	0.0215885
1613.37	-35384	-9213.46	13.9397	-0.21	0.360394	0.0229783
1613.39	-35383.8	-9213.64	13.9361	-0.21	0.365759	0.0250587
1613.41	-35383.7	-9213.84	13.9332	-0.21	0.370287	0.0273642
1613.43	-35383.5	-9214.05	13.9298	-0.21	0.375586	0.0295176
1613.44	-35383.3	-9214.24	13.9263	-0.21	0.380503	0.0318999
1613.46	-35383.2	-9214.4	13.9228	-0.21	0.384042	0.0347525
1613.48	-35383.1	-9214.57	13.9194	-0.21	0.387277	0.0374762
1613.49	-35382.9	-9214.76	13.9161	-0.21	0.390884	0.0396745
1613.51	-35382.8	-9214.97	13.9127	-0.21	0.393717	0.0417842
1613.53	-35382.6	-9215.17	13.9093	-0.21	0.395285	0.0440879
1613.54	-35382.5	-9215.35	13.9059	-0.21	0.397274	0.0462112
1613.56	-35382.3	-9215.52	13.9024	-0.21	0.400666	0.0479236
1613.58	-35382.2	-9215.69	13.899	-0.21	0.404388	0.0494782
1613.6	-35382.1	-9215.88	13.8957	-0.21	0.40772	0.0510893
1613.61	-35381.9	-9216.08	13.8923	-0.21	0.410971	0.0528035
1613.63	-35381.7	-9216.28	13.8889	-0.21	0.414388	0.0545417
1613.65	-35381.6	-9216.46	13.8854	-0.21	0.417922	0.0560415
1613.66	-35381.5	-9216.63	13.882	-0.21	0.421414	0.0571832
1613.68	-35381.3	-9216.81	13.8786	-0.21	0.424593	0.0580809
1613.7	-35381.2	-9217	13.8753	-0.21	0.42775	0.0586958
1613.71	-35381	-9217.2	13.8719	-0.21	0.431869	0.0587777
1613.73	-35380.9	-9217.4	13.8684	-0.21	0.437102	0.0582341
1613.75	-35380.7	-9217.58	13.8652	-0.21	0.44251	0.0571801
1613.77	-35380.6	-9217.75	13.8619	-0.21	0.447642	0.0555336
1613.78	-35380.5	-9217.93	13.8575	-0.21	0.452638	0.0530037
1613.8	-35380.3	-9218.12	13.8522	-0.21	0.457628	0.0496635
1613.82	-35380.2	-9218.32	13.8479	-0.21	0.462699	0.0459226
1613.83	-35380	-9218.51	13.8446	-0.21	0.467861	0.0419839
1613.85	-35379.9	-9218.69	13.8414	-0.21	0.473057	0.0378683
1613.87	-35379.7	-9218.86	13.8379	-0.21	0.478209	0.0339199
1613.88	-35379.6	-9219.04	13.8345	-0.21	0.48324	0.0306941
1613.9	-35379.5	-9219.24	13.8312	-0.21	0.488221	0.0280987
1613.92	-35379.3	-9219.44	13.8278	-0.21	0.493311	0.0256438
1613.93	-35379.2	-9219.64	13.8244	-0.21	0.498484	0.023417
1613.95	-35379	-9219.81	13.8209	-0.210001	0.503612	0.0218533
1613.97	-35378.9	-9219.98	13.8175	-0.210001	0.508764	0.0208803
1613.99	-35378.7	-9220.16	13.8141	-0.209996	0.514054	0.0201639
1614	-35378.6	-9220.36	13.8108	-0.209997	0.518981	0.019676
1614.02	-35378.4	-9220.57	13.8074	-0.210016	0.522866	0.0195171
1614.04	-35378.3	-9220.76	13.8039	-0.210009	0.526096	0.0195869
1614.05	-35378.2	-9220.93	13.8005	-0.209936	0.529463	0.019687
1614.07	-35378	-9221.1	13.7971	-0.209975	0.532936	0.0196327
1614.09	-35377.9	-9221.29	13.7937	-0.210257	0.536226	0.0192727
1614.11	-35377.7	-9221.49	13.7904	-0.210094	0.539581	0.018613
1614.12	-35377.6	-9221.69	13.787	-0.208741	0.543258	0.0176932
1614.14	-35377.4	-9221.88	13.7835	-0.206779	0.546512	0.0164278
1614.16	-35377.3	-9222.05	13.7801	-0.205039	0.548543	0.0147704
1614.17	-35377.2	-9222.22	13.7767	-0.203333	0.55	0.0130719
1614.19	-35377.1	-9222.41	13.7733	-0.201411	0.551691	0.0117349
1614.21	-35376.9	-9222.61	13.77	-0.2	0.553333	0.0108932
1614.22	-35376.7	-9222.82	13.7666	-0.199749	0.554696	0.0106096
1614.24	-35376.6	-9223.01	13.7631	-0.200012	0.556839	0.0109295
1614.26	-35376.5	-9223.18	13.7597	-0.200065	0.560415	0.0118549
1614.28	-35376.4	-9223.35	13.7563	-0.199994	0.563616	0.0132563
1614.29	-35376.2	-9223.53	13.7529	-0.199982	0.565198	0.0149254
1614.31	-35376.1	-9223.73	13.7496	-0.200002	0.566958	0.0165096
1614.33	-35375.9	-9223.94	13.7462	-0.200004	0.570285	0.0177412
1614.34	-35375.8	-9224.13	13.7427	-0.199999	0.573924	0.0186628
1614.36	-35375.6	-9224.3	13.7393	-0.199999	0.577074	0.0193225
1614.38	-35375.5	-9224.47	13.7359	-0.2	0.581115	0.0196513
1614.39	-35375.4	-9224.66	13.7326	-0.2	0.586442	0.0196669
1614.41	-35375.2	-9224.87	13.7292	-0.2	0.590812	0.0195964
1614.43	-35375.1	-9225.07	13.7258	-0.2	0.592826	0.0195933
1614.45	-35374.9	-9225.26	13.7223	-0.2	0.593438	0.0196115
1614.46	-35374.8	-9225.43	13.7189	-0.2	0.593498	0.0196114
1614.48	-35374.7	-9225.6	13.7155	-0.2	0.593196	0.0196067
1614.5	-35374.5	-9225.8	13.7122	-0.2	0.592985	0.0196069
1614.51	-35374.4	-9226	13.7088	-0.2	0.593781	0.0196081
1614.53	-35374.3	-9226.21	13.7054	-0.2	0.595621	0.0196081
1614.55	-35374.1	-9226.39	13.7019	-0.2	0.597194	0.0196078
1614.56	-35374	-9226.56	13.6985	-0.2	0.597382	0.0196078
1614.58	-35373.9	-9226.74	13.6951	-0.2	0.595488	0.0196079
1614.6	-35373.7	-9226.93	13.6918	-0.2	0.591963	0.0196079
1614.62	-35373.6	-9227.14	13.6884	-0.2	0.588416	0.0196078
1614.63	-35373.4	-9227.34	13.685	-0.2	0.58513	0.0196078
1614.65	-35373.3	-9227.52	13.6815	-0.2	0.580945	0.0196078
1614.67	-35373.2	-9227.69	13.6781	-0.2	0.575658	0.0196078
1614.68	-35373.1	-9227.87	13.6747	-0.2	0.569941	0.0196079
1614.7	-35372.9	-9228.07	13.6714	-0.2	0.563319	0.0196079
1614.72	-35372.8	-9228.27	13.668	-0.2	0.554487	0.0196078
1614.73	-35372.6	-9228.47	13.6646	-0.2	0.543852	0.0196078
1614.75	-35372.5	-9228.65	13.6611	-0.2	0.533112	0.0196081
1614.77	-35372.4	-9228.82	13.6577	-0.2	0.522911	0.0196081
1614.79	-35372.2	-9229	13.6543	-0.200001	0.513108	0.0196068
1614.8	-35372.1	-9229.2	13.651	-0.200001	0.503105	0.0196069
1614.82	-35372	-9229.41	13.6476	-0.199996	0.492094	0.0196118
1614.84	-35371.8	-9229.61	13.6441	-0.199997	0.479763	0.0196109
1614.85	-35371.7	-9229.79	13.6407	-0.200016	0.466195	0.0195921
1614.87	-35371.6	-9229.96	13.6373	-0.200009	0.452363	0.0195987
1614.89	-35371.4	-9230.14	13.6339	-0.199934	0.439338	0.0196712
1614.9	-35371.3	-9230.34	13.6306	-0.199964	0.425909	0.0196425
1614.92	-35371.2	-9230.55	13.6272	-0.200243	0.410439	0.0192908
1614.94	-35371	-9230.75	13.6237	-0.200093	0.394984	0.0186151
1614.95	-35370.9	-9230.92	13.6203	-0.198734	0.38234	0.0176832
1614.97	-35370.8	-9231.09	13.6169	-0.196777	0.370724	0.0164264
1614.99	-35370.6	-9231.28	13.6135	-0.195092	0.35754	0.0148064
1615.01	-35370.5	-9231.48	13.6102	-0.193442	0.344081	0.01316
1615.02	-35370.4	-9231.68	13.6068	-0.191486	0.332101	0.0118574
1615.04	-35370.2	-9231.88	13.6033	-0.19	0.32	0.0108932
1615.06	-35370.1	-9232.06	13.5999	-0.189732	0.306127	0.0101851
1615.07	-35370	-9232.23	13.5965	-0.190013	0.292602	0.00979109
1615.09	-35369.8	-9232.42	13.5931	-0.190073	0.281675	0.00973484
1615.11	-35369.7	-9232.62	13.5898	-0.189996	0.272854	0.00980712
1615.12	-35369.6	-9232.83	13.5865	-0.189982	0.26536	0.00981771
1615.14	-35369.4	-9233.02	13.5829	-0.190002	0.259389	0.00980373
1615.16	-35369.3	-9233.19	13.5791	-0.190004	0.255264	0.00981394
1615.18	-35369.2	-9233.36	13.5763	-0.19	0.253096	0.00979569
1615.19	-35369.1	-9233.55	13.5748	-0.19	0.25274	0.00974839
1615.21	-35368.9	-9233.76	13.5729	-0.189999	0.253521	0.00983811
1615.23	-35368.8	-9233.96	13.5696	-0.189994	0.254975	0.0102507
1615.24	-35368.6	-9234.15	13.5658	-0.190005	0.257311	0.0111612
1615.26	-35368.5	-9234.32	13.5623	-0.190022	0.260616	0.012693
1615.28	-35368.4	-9234.49	13.559	-0.189976	0.264524	0.014867
1615.3	-35368.3	-9234.69	13.5557	-0.189913	0.26913	0.0175663
1615.31	-35368.1	-9234.89	13.5523	-0.190091	0.275415	0.0204582
1615.33	-35368	-9235.1	13.5489	-0.19031	0.283793	0.0232907
1615.35	-35367.8	-9235.28	13.5454	-0.189569	0.29355	0.0259841
1615.36	-35367.7	-9235.45	13.542	-0.187741	0.303909	0.0283412
1615.38	-35367.6	-9235.64	13.5387	-0.186072	0.31418	0.029979
1615.4	-35367.5	-9235.84	13.5354	-0.184653	0.324141	0.030995
1615.41	-35367.3	-9236.02	13.5318	-0.182021	0.334151	0.0320919
1615.43	-35367.2	-9236.19	13.5281	-0.178305	0.344436	0.0333285
1615.45	-35367.1	-9236.37	13.5258	-0.175694	0.354999	0.0339307
1615.47	-35367	-9236.57	13.5243	-0.174261	0.365407	0.0338373
1615.48	-35366.8	-9236.77	13.5217	-0.171773	0.37481	0.0337821
1615.5	-35366.7	-9236.97	13.5181	-0.168168	0.383049	0.0338504
1615.52	-35366.5	-9237.17	13.5156	-0.165421	0.390606	0.0335204
1615.53	-35366.4	-9237.37	13.5142	-0.163891	0.397478	0.0328788
1615.55	-35366.3	-9237.55	13.5114	-0.162414	0.403246	0.03256
1615.57	-35366.2	-9237.73	13.5077	-0.160637	0.408244	0.0326336
1615.58	-35366	-9237.92	13.5055	-0.158878	0.413334	0.0327241
1615.6	-35365.9	-9238.11	13.5041	-0.157233	0.418382	0.032704
1615.62	-35365.8	-9238.29	13.5012	-0.155626	0.422614	0.0326294
1615.64	-35365.7	-9238.46	13.4975	-0.153897	0.425862	0.0326355
1615.65	-35365.5	-9238.65	13.4953	-0.151901	0.428338	0.0329028
1615.67	-35365.4	-9238.87	13.4939	-0.150234	0.429838	0.0335517
1615.69	-35365.3	-9239.08	13.4909	-0.149757	0.430058	0.0346795
1615.7	-35365.1	-9239.27	13.4873	-0.149974	0.429919	0.0364861
1615.72	-35365	-9239.44	13.4852	-0.149887	0.430804	0.0391982
1615.74	-35364.9	-9239.61	13.4837	-0.149903	0.432877	0.0428396
1615.75	-35364.8	-9239.8	13.4809	-0.150979	0.43576	0.0473421
1615.77	-35364.6	-9240.01	13.4771	-0.153048	0.439495	0.0526915
1615.79	-35364.5	-9240.21	13.4736	-0.155744	0.444195	0.0588616
1615.81	-35364.4	-9240.4	13.4704	-0.159464	0.449388	0.0656274
1615.82	-35364.2	-9240.57	13.4671	-0.164575	0.454511	0.0728365
1615.84	-35364.1	-9240.75	13.4636	-0.169736	0.459686	0.081155
1615.86	-35364	-9240.94	13.4598	-0.173487	0.46509	0.0913727
1615.87	-35363.9	-9241.15	13.4567	-0.176667	0.47	0.103486
1615.89	-35363.7	-9241.36	13.4549	-0.180309	0.473733	0.117444
1615.91	-35363.6	-9241.55	13.4532	-0.183482	0.476848	0.133956
1615.92	-35363.5	-9241.72	13.4502	-0.185311	0.480059	0.153567
1615.94	-35363.4	-9241.89	13.4464	-0.186766	0.483547	0.175643
1615.96	-35363.2	-9242.09	13.4429	-0.188676	0.487203	0.199358
1615.97	-35363.1	-9242.29	13.4396	-0.1901	0.49031	0.224073
1615.99	-35363	-9242.5	13.4364	-0.190275	0.492308	0.249193
1616.01	-35362.8	-9242.69	13.4329	-0.189974	0.493432	0.274151
1616.03	-35362.7	-9242.86	13.4292	-0.189931	0.493844	0.298515
1616.04	-35362.6	-9243.03	13.4263	-0.19001	0.493093	0.322217
1616.06	-35362.5	-9243.23	13.4247	-0.190017	0.491236	0.345086
1616.08	-35362.3	-9243.44	13.4228	-0.189997	0.489781	0.366549
1616.09	-35362.2	-9243.64	13.4195	-0.189997	0.489646	0.386647
1616.11	-35362.1	-9243.84	13.4158	-0.19	0.490118	0.406782
1616.13	-35362	-9244.04	13.4124	-0.189996	0.490358	0.42793
1616.14	-35361.8	-9244.23	13.409	-0.190006	0.489662	0.449869
1616.16	-35361.7	-9244.41	13.4055	-0.19002	0.487927	0.472283
1616.18	-35361.6	-9244.59	13.4021	-0.189973	0.48604	0.494934
1616.2	-35361.5	-9244.79	13.3988	-0.189921	0.484424	0.517424
1616.21	-35361.3	-9244.97	13.3955	-0.190102	0.482677	0.539108
1616.23	-35361.2	-9245.15	13.392	-0.190279	0.480829	0.559144
1616.25	-35361.1	-9245.33	13.3886	-0.189521	0.479637	0.576447
1616.26	-35361	-9245.53	13.3852	-0.187714	0.479568	0.590593
1616.28	-35360.8	-9245.74	13.3815	-0.185823	0.480642	0.602027
1616.3	-35360.7	-9245.94	13.378	-0.184163	0.482456	0.611458
1616.32	-35360.6	-9246.12	13.3757	-0.182312	0.484223	0.619833
1616.33	-35360.5	-9246.29	13.3742	-0.180539	0.485823	0.628386
1616.35	-35360.4	-9246.47	13.3719	-0.179744	0.487737	0.638549
1616.37	-35360.2	-9246.67	13.3682	-0.179886	0.489562	0.650529
1616.38	-35360.1	-9246.89	13.3645	-0.180071	0.49016	0.6634
1616.4	-35360	-9247.09	13.3611	-0.180026	0.489952	0.676359
1616.42	-35359.9	-9247.27	13.3579	-0.17998	0.490534	0.688747
1616.43	-35359.8	-9247.44	13.3546	-0.179993	0.49241	0.700051
1616.45	-35359.6	-9247.62	13.3509	-0.180005	0.495314	0.709869
1616.47	-35359.5	-9247.83	13.3474	-0.180002	0.498884	0.71799
1616.49	-35359.4	-9248.04	13.3454	-0.179999	0.502679	0.724344
1616.5	-35359.2	-9248.25	13.3438	-0.18	0.506029	0.728989
1616.52	-35359.1	-9248.42	13.3412	-0.18	0.508258	0.732075
1616.54	-35359	-9248.58	13.3375	-0.18	0.50969	0.733912
1616.55	-35358.9	-9248.77	13.3339	-0.18	0.511104	0.734878
1616.57	-35358.8	-9248.98	13.3306	-0.18	0.512944	0.735267
1616.59	-35358.7	-9249.19	13.3274	-0.18	0.515501	0.735326
1616.6	-35358.5	-9249.38	13.324	-0.18	0.519195	0.735293
1616.62	-35358.4	-9249.55	13.3202	-0.18	0.524274	0.735344
1616.64	-35358.3	-9249.73	13.317	-0.18	0.52947	0.735317
1616.66	-35358.2	-9249.93	13.3151	-0.18	0.533275	0.73495
1616.67	-35358.1	-9250.14	13.3135	-0.18	0.536464	0.734254
1616.69	-35357.9	-9250.35	13.3104	-0.18	0.540167	0.733305
1616.71	-35357.8	-9250.54	13.3067	-0.18	0.543333	0.732026
1616.72	-35357.7	-9250.71	13.3032	-0.18	0.54494	0.730392
1616.74	-35357.6	-9250.88	13.3	-0.18	0.546667	0.728758
1616.76	-35357.5	-9251.08	13.2967	-0.18	0.550066	0.727479
1616.77	-35357.3	-9251.29	13.2931	-0.18	0.553492	0.726531
1616.79	-35357.2	-9251.5	13.2893	-0.18	0.55535	0.725839
1616.81	-35357.1	-9251.69	13.2864	-0.18	0.556891	0.725466
1616.83	-35357	-9251.86	13.2848	-0.18	0.559021	0.725424
1616.84	-35356.9	-9252.03	13.283	-0.18	0.559981	0.725496
1616.86	-35356.8	-9252.23	13.2798	-0.18	0.558544	0.725505
1616.88	-35356.6	-9252.45	13.276	-0.18	0.556303	0.725489
1616.89	-35356.5	-9252.66	13.2725	-0.18	0.554585	0.725491
1616.91	-35356.4	-9252.85	13.2692	-0.18	0.552903	0.725486
1616.93	-35356.3	-9253.02	13.266	-0.18	0.551034	0.72547
1616.94	-35356.2	-9253.19	13.2625	-0.18	0.549824	0.725507
1616.96	-35356.1	-9253.39	13.2587	-0.18	0.549723	0.725567
1616.98	-35355.9	-9253.6	13.256	-0.18	0.550129	0.725404
1617	-35355.8	-9253.81	13.2545	-0.18	0.550322	0.724885
1617.01	-35355.7	-9254	13.2524	-0.18	0.549606	0.7241
1617.03	-35355.6	-9254.17	13.2491	-0.18	0.547906	0.723073
1617.05	-35355.5	-9254.35	13.2454	-0.18	0.546041	0.721685
1617.06	-35355.4	-9254.55	13.242	-0.18	0.544378	0.719983
1617.08	-35355.2	-9254.77	13.2386	-0.18	0.542526	0.718271
1617.1	-35355.1	-9254.97	13.2352	-0.180001	0.540662	0.717023
1617.11	-35355	-9255.15	13.2316	-0.179998	0.539728	0.716897
1617.13	-35354.9	-9255.32	13.2281	-0.179996	0.539823	0.718428
1617.15	-35354.8	-9255.5	13.2258	-0.180007	0.540104	0.722011
1617.16	-35354.7	-9255.71	13.2244	-0.180013	0.540103	0.728118
1617.18	-35354.5	-9255.92	13.2216	-0.17997	0.539831	0.737257
1617.2	-35354.4	-9256.13	13.2179	-0.179954	0.539764	0.748778
1617.22	-35354.3	-9256.31	13.2155	-0.180126	0.540718	0.761003
1617.23	-35354.2	-9256.48	13.2141	-0.180176	0.542545	0.77299
1617.25	-35354.1	-9256.66	13.2117	-0.179437	0.544359	0.784379
1617.27	-35354	-9256.87	13.208	-0.17759	0.546026	0.794391
1617.28	-35353.8	-9257.09	13.2043	-0.174637	0.547948	0.801984
1617.3	-35353.7	-9257.29	13.2009	-0.171057	0.549678	0.807132
1617.32	-35353.6	-9257.47	13.1977	-0.167582	0.550299	0.810525
1617.34	-35353.5	-9257.64	13.1944	-0.164302	0.550083	0.813023
1617.35	-35353.4	-9257.83	13.1907	-0.160953	0.549923	0.815579
1617.37	-35353.3	-9258.04	13.1873	-0.157489	0.549983	0.819163
1617.39	-35353.2	-9258.26	13.1853	-0.153999	0.550022	0.824637
1617.4	-35353	-9258.46	13.1837	-0.150586	0.550004	0.831907
1617.42	-35352.9	-9258.63	13.1807	-0.147318	0.549989	0.840374
1617.44	-35352.8	-9258.8	13.1772	-0.143962	0.549996	0.849228
1617.45	-35352.7	-9258.99	13.1749	-0.140291	0.55002	0.857466
1617.47	-35352.6	-9259.2	13.1735	-0.136983	0.550007	0.863384
1617.49	-35352.5	-9259.42	13.1719	-0.134861	0.549928	0.865263
1617.51	-35352.4	-9259.62	13.1701	-0.133418	0.549986	0.862998
1617.52	-35352.3	-9259.79	13.1683	-0.13184	0.550285	0.857075
1617.54	-35352.2	-9259.96	13.1667	-0.130103	0.550052	0.848104
1617.56	-35352.1	-9260.16	13.1654	-0.128378	0.548576	0.836843
1617.57	-35351.9	-9260.37	13.1633	-0.126667	0.546667	0.824619
1617.59	-35351.8	-9260.58	13.1599	-0.124937	0.545162	0.812801
1617.61	-35351.7	-9260.78	13.1565	-0.123235	0.54318	0.802261
1617.62	-35351.6	-9260.95	13.1546	-0.121587	0.539947	0.793483
1617.64	-35351.5	-9261.12	13.1533	-0.119897	0.536481	0.786085
1617.66	-35351.4	-9261.32	13.1516	-0.118124	0.533495	0.779599
1617.68	-35351.3	-9261.54	13.1498	-0.116491	0.529393	0.773873
1617.69	-35351.2	-9261.75	13.148	-0.115001	0.522944	0.768747
1617.71	-35351	-9261.94	13.1464	-0.112871	0.515298	0.763837
1617.73	-35350.9	-9262.11	13.1447	-0.109655	0.507331	0.758893
1617.74	-35350.9	-9262.28	13.143	-0.106036	0.498282	0.754069
1617.76	-35350.7	-9262.49	13.1413	-0.102584	0.4879	0.749508
1617.78	-35350.6	-9262.71	13.1396	-0.0991996	0.477712	0.745192
1617.79	-35350.5	-9262.92	13.1378	-0.0957651	0.468861	0.741151
1617.81	-35350.4	-9263.11	13.1362	-0.0923247	0.461175	0.737561
1617.83	-35350.3	-9263.28	13.1346	-0.0889535	0.454374	0.734062
1617.85	-35350.2	-9263.46	13.1328	-0.0857307	0.448266	0.729342
1617.86	-35350.1	-9263.66	13.1308	-0.0814924	0.442891	0.722459
1617.88	-35350	-9263.88	13.1298	-0.0729798	0.438659	0.713255
1617.9	-35349.8	-9264.09	13.1298	-0.0593038	0.435344	0.701368
1617.91	-35349.7	-9264.27	13.1301	-0.0433035	0.43176	0.686037
1617.93	-35349.6	-9264.45	13.13	-0.0255864	0.428081	0.667152
1617.95	-35349.5	-9264.63	13.13	-0.00364366	0.426245	0.645461
1617.96	-35349.4	-9264.84	13.13	0.0224246	0.426451	0.621454
1617.98	-35349.3	-9265.05	13.1299	0.04906	0.426632	0.595271
1618	-35349.2	-9265.26	13.1298	0.0747059	0.426431	0.568065
1618.02	-35349.1	-9265.44	13.1305	0.100158	0.4274	0.542033
1618.03	-35349	-9265.61	13.1321	0.125277	0.42932	0.5177
1618.05	-35348.9	-9265.79	13.135	0.148993	0.430321	0.494047
1618.07	-35348.8	-9266.01	13.1385	0.171156	0.430131	0.470995
1618.08	-35348.6	-9266.23	13.1421	0.19246	0.429955	0.449322
1618.1	-35348.5	-9266.43	13.1455	0.213004	0.430025	0.428765
1618.12	-35348.4	-9266.61	13.1489	0.232524	0.429832	0.408234
1618.13	-35348.3	-9266.79	13.1523	0.252416	0.429786	0.386913
1618.15	-35348.2	-9266.98	13.1552	0.274976	0.430838	0.364252
1618.17	-35348.1	-9267.19	13.1586	0.299488	0.432756	0.340449
1618.18	-35348	-9267.4	13.1642	0.32341	0.434578	0.316211
1618.2	-35347.9	-9267.6	13.1713	0.346523	0.436182	0.292276
1618.22	-35347.8	-9267.78	13.178	0.369761	0.437899	0.26941
1618.24	-35347.7	-9267.96	13.1848	0.391891	0.439629	0.248527
1618.25	-35347.6	-9268.16	13.1932	0.410563	0.441119	0.230613
1618.27	-35347.5	-9268.37	13.202	0.424683	0.442914	0.216598
1618.29	-35347.4	-9268.58	13.2089	0.434194	0.445788	0.207216
1618.3	-35347.3	-9268.78	13.2154	0.441871	0.449361	0.202062
1618.32	-35347.2	-9268.96	13.2236	0.451162	0.452875	0.200284
1618.34	-35347.1	-9269.14	13.2324	0.462023	0.456265	0.201255
1618.36	-35347	-9269.34	13.2396	0.473296	0.459714	0.204296
1618.37	-35346.8	-9269.56	13.2462	0.485854	0.463137	0.207873
1618.39	-35346.7	-9269.77	13.2542	0.500677	0.466424	0.210381
1618.41	-35346.6	-9269.97	13.2628	0.515825	0.469793	0.211326
1618.42	-35346.5	-9270.15	13.2712	0.528962	0.473402	0.210566
1618.44	-35346.4	-9270.33	13.28	0.54	0.476667	0.208061
1618.46	-35346.3	-9270.54	13.2901	0.549391	0.478916	0.20396
1618.47	-35346.2	-9270.75	13.3006	0.557067	0.480035	0.199052
1618.49	-35346.1	-9270.96	13.3107	0.562878	0.480187	0.193942
1618.51	-35346	-9271.16	13.3206	0.566851	0.479992	0.188073
1618.53	-35345.9	-9271.34	13.3307	0.569117	0.479972	0.180638
1618.54	-35345.8	-9271.53	13.3413	0.570055	0.479997	0.170805
1618.56	-35345.7	-9271.74	13.3519	0.570141	0.479936	0.158121
1618.58	-35345.6	-9271.96	13.3616	0.569982	0.480045	0.143213
1618.59	-35345.4	-9272.17	13.37	0.569981	0.480295	0.126739
1618.61	-35345.3	-9272.36	13.3781	0.569994	0.479821	0.108985
1618.63	-35345.3	-9272.55	13.3867	0.569936	0.478181	0.0904049
1618.64	-35345.2	-9272.74	13.3953	0.570059	0.476234	0.0719873
1618.66	-35345	-9272.95	13.4037	0.570272	0.474556	0.0541405
1618.68	-35344.9	-9273.16	13.4128	0.569696	0.472772	0.0359412
1618.7	-35344.8	-9273.38	13.4227	0.568034	0.470899	0.0163315
1618.71	-35344.7	-9273.58	13.433	0.566139	0.469816	-0.00569549
1618.73	-35344.6	-9273.76	13.4433	0.564476	0.469816	-0.0305708
1618.75	-35344.5	-9273.95	13.4536	0.562641	0.470056	-0.0577314
1618.76	-35344.4	-9274.17	13.4639	0.560747	0.470045	-0.086009
1618.78	-35344.3	-9274.39	13.4742	0.55976	0.469983	-0.113507
1618.8	-35344.2	-9274.61	13.4845	0.559842	0.469988	-0.13894
1618.81	-35344.1	-9274.8	13.4949	0.56007	0.470008	-0.161892
1618.83	-35344	-9274.97	13.505	0.560042	0.470008	-0.182546
1618.85	-35343.9	-9275.17	13.5142	0.559982	0.469989	-0.201671
1618.87	-35343.8	-9275.39	13.5227	0.559991	0.469981	-0.220092
1618.88	-35343.7	-9275.62	13.5312	0.560002	0.470042	-0.238593
1618.9	-35343.5	-9275.84	13.5399	0.559998	0.470064	-0.25668
1618.92	-35343.4	-9276.03	13.5481	0.56001	0.469823	-0.272735
1618.93	-35343.4	-9276.2	13.5563	0.560016	0.469754	-0.286099
1618.95	-35343.3	-9276.4	13.5657	0.559956	0.470751	-0.29689
1618.97	-35343.1	-9276.62	13.5762	0.559945	0.472643	-0.305013
1618.98	-35343	-9276.85	13.5868	0.56018	0.474475	-0.310287
1619	-35342.9	-9277.06	13.5971	0.560181	0.476139	-0.31382
1619.02	-35342.8	-9277.25	13.607	0.559116	0.478033	-0.317527
1619.04	-35342.7	-9277.43	13.617	0.557242	0.479696	-0.322691
1619.05	-35342.6	-9277.64	13.6275	0.555387	0.480274	-0.330116
1619.07	-35342.5	-9277.86	13.6378	0.553721	0.480061	-0.339601
1619.09	-35342.4	-9278.08	13.6467	0.552052	0.479928	-0.350403
1619.1	-35342.3	-9278.29	13.6547	0.550382	0.479987	-0.36208
1619.12	-35342.2	-9278.49	13.6632	0.548982	0.480004	-0.374329
1619.14	-35342.1	-9278.68	13.6718	0.549525	0.479994	-0.386723
1619.15	-35342	-9278.88	13.6802	0.554032	0.480056	-0.398898
1619.17	-35341.9	-9279.1	13.6889	0.562193	0.480023	-0.411335
1619.19	-35341.8	-9279.33	13.6989	0.572873	0.479761	-0.42465
1619.2	-35341.7	-9279.55	13.7094	0.585832	0.479954	-0.438215
1619.22	-35341.6	-9279.73	13.7192	0.600798	0.481304	-0.451136
1619.24	-35341.5	-9279.92	13.7294	0.615832	0.483224	-0.463352
1619.26	-35341.4	-9280.13	13.741	0.628912	0.484943	-0.474858
1619.27	-35341.2	-9280.36	13.7533	0.64	0.486667	-0.484749
1619.29	-35341.1	-9280.59	13.7654	0.64948	0.488633	-0.492248
1619.31	-35341	-9280.8	13.7774	0.657051	0.490049	-0.498145
1619.32	-35340.9	-9280.98	13.7893	0.662556	0.490268	-0.503516
1619.34	-35340.9	-9281.17	13.8006	0.666912	0.489987	-0.509056
1619.36	-35340.7	-9281.39	13.8111	0.671367	0.489937	-0.515508
1619.38	-35340.6	-9281.63	13.8212	0.677536	0.490005	-0.524025
1619.39	-35340.5	-9281.86	13.8313	0.686712	0.489998	-0.535241
1619.41	-35340.4	-9282.06	13.8419	0.699079	0.490009	-0.548073
1619.43	-35340.3	-9282.25	13.8532	0.713989	0.490071	-0.5613
1619.44	-35340.2	-9282.44	13.8656	0.729291	0.489956	-0.574084
1619.46	-35340.1	-9282.66	13.8792	0.742614	0.48973	-0.585273
1619.48	-35340	-9282.9	13.8934	0.751605	0.490232	-0.592852
1619.49	-35339.9	-9283.13	13.9074	0.754697	0.491869	-0.59555
1619.51	-35339.8	-9283.34	13.9203	0.751928	0.493939	-0.59386
1619.53	-35339.7	-9283.52	13.9319	0.744145	0.49576	-0.588468
1619.55	-35339.6	-9283.71	13.9434	0.733262	0.496915	-0.580036
1619.56	-35339.5	-9283.94	13.9554	0.721126	0.497112	-0.569777
1619.58	-35339.4	-9284.17	13.9676	0.709272	0.496227	-0.559854
1619.6	-35339.3	-9284.41	13.9797	0.698749	0.494482	-0.552092
1619.61	-35339.2	-9284.61	13.9915	0.689926	0.492568	-0.547672
1619.63	-35339.1	-9284.8	14.0031	0.683057	0.490885	-0.547291
1619.65	-35339	-9285	14.0149	0.678296	0.489413	-0.551096
1619.66	-35338.9	-9285.22	14.0269	0.675016	0.48781	-0.558829
1619.68	-35338.8	-9285.46	14.039	0.671661	0.485382	-0.56976
1619.7	-35338.7	-9285.7	14.051	0.668058	0.481909	-0.582829
1619.72	-35338.6	-9285.9	14.063	0.665523	0.477687	-0.596712
1619.73	-35338.5	-9286.09	14.0747	0.66404	0.472702	-0.611317
1619.75	-35338.4	-9286.29	14.0857	0.662356	0.46665	-0.627648
1619.77	-35338.3	-9286.52	14.0959	0.66051	0.459674	-0.645788
1619.78	-35338.1	-9286.76	14.1059	0.659702	0.45236	-0.664914
1619.8	-35338	-9287	14.1163	0.659891	0.445484	-0.684064
1619.82	-35337.9	-9287.19	14.127	0.660083	0.439862	-0.702229
1619.83	-35337.9	-9287.38	14.1388	0.660027	0.435066	-0.718903
1619.85	-35337.8	-9287.59	14.1523	0.659985	0.429938	-0.733877
1619.87	-35337.6	-9287.83	14.1662	0.66	0.424714	-0.746401
1619.89	-35337.5	-9288.06	14.1781	0.659976	0.420479	-0.755511
1619.9	-35337.4	-9288.28	14.1881	0.659936	0.417182	-0.761811
1619.92	-35337.3	-9288.49	14.1977	0.659971	0.414104	-0.766818
1619.94	-35337.2	-9288.7	14.2081	0.660146	0.410622	-0.771931
1619.95	-35337.1	-9288.92	14.2195	0.660285	0.406968	-0.777483
1619.97	-35337	-9289.14	14.2313	0.660091	0.403794	-0.78328
1619.99	-35336.9	-9289.36	14.2428	0.659323	0.401666	-0.789145
1620	-35336.8	-9289.58	14.254	0.658128	0.400521	-0.795051
1620.02	-35336.7	-9289.8	14.2653	0.656815	0.40003	-0.801033
1620.04	-35336.6	-9290.03	14.2768	0.65564	0.399887	-0.807127
1620.06	-35336.5	-9290.25	14.2883	0.654556	0.399919	-0.813388
1620.07	-35336.4	-9290.47	14.2994	0.653406	0.399997	-0.819872
1620.09	-35336.3	-9290.69	14.3097	0.652101	0.400018	-0.826592
1620.11	-35336.2	-9290.91	14.3197	0.650861	0.400001	-0.833347
1620.12	-35336.1	-9291.13	14.33	0.65	0.4	-0.839869
1620.14	-35336	-9291.35	14.341	0.649728	0.400045	-0.845935
1620.16	-35335.9	-9291.57	14.3525	0.649835	0.400071	-0.851482
1620.17	-35335.8	-9291.79	14.364	0.650006	0.399991	-0.856488
1620.19	-35335.7	-9292.01	14.3754	0.650021	0.399793	-0.860905
1620.21	-35335.6	-9292.24	14.3866	0.649972	0.399721	-0.864589
1620.22	-35335.5	-9292.46	14.398	0.650015	0.400073	-0.867379
1620.24	-35335.4	-9292.68	14.4096	0.650198	0.401003	-0.869185
1620.26	-35335.3	-9292.9	14.421	0.650261	0.402266	-0.870129
1620.28	-35335.2	-9293.12	14.4319	0.649889	0.403547	-0.870368
1620.29	-35335.1	-9293.34	14.4421	0.648937	0.404664	-0.870029
1620.31	-35335	-9293.57	14.4521	0.647662	0.405749	-0.86917
1620.33	-35334.9	-9293.79	14.4625	0.64638	0.406977	-0.867839
1620.34	-35334.8	-9294.02	14.4737	0.64526	0.408351	-0.86612
1620.36	-35334.7	-9294.24	14.4852	0.644172	0.409517	-0.86417
1620.38	-35334.6	-9294.47	14.4967	0.642953	0.410083	-0.862155
1620.39	-35334.5	-9294.69	14.508	0.641616	0.410007	-0.860204
1620.41	-35334.4	-9294.92	14.5193	0.640474	0.409851	-0.858382
1620.43	-35334.3	-9295.14	14.5307	0.639864	0.410229	-0.856749
1620.45	-35334.1	-9295.36	14.5423	0.63983	0.411315	-0.855486
1620.46	-35334	-9295.59	14.5536	0.639987	0.412646	-0.854948
1620.48	-35333.9	-9295.81	14.5643	0.639937	0.413716	-0.855501
1620.5	-35333.8	-9296.04	14.5744	0.64002	0.41452	-0.857356
1620.51	-35333.7	-9296.27	14.5845	0.641515	0.415681	-0.86053
1620.53	-35333.6	-9296.5	14.5951	0.645716	0.417841	-0.865028
1620.55	-35333.5	-9296.72	14.6064	0.652845	0.421077	-0.870914
1620.57	-35333.4	-9296.94	14.6179	0.661968	0.424859	-0.878312
1620.58	-35333.3	-9297.17	14.6293	0.67212	0.428657	-0.887327
1620.6	-35333.2	-9297.4	14.6405	0.682975	0.432621	-0.897617
1620.62	-35333.1	-9297.63	14.6518	0.69479	0.437523	-0.908429
1620.63	-35333	-9297.85	14.6638	0.70778	0.444097	-0.919018
1620.65	-35332.9	-9298.08	14.6763	0.721102	0.452093	-0.928972
1620.67	-35332.8	-9298.31	14.6889	0.733079	0.460478	-0.938148
1620.68	-35332.7	-9298.54	14.7013	0.742132	0.468259	-0.946409
1620.7	-35332.6	-9298.76	14.7136	0.748219	0.47519	-0.953558
1620.72	-35332.5	-9298.99	14.7262	0.752344	0.481537	-0.959365
1620.74	-35332.4	-9299.22	14.7395	0.75547	0.487558	-0.96363
1620.75	-35332.3	-9299.45	14.7532	0.75793	0.493316	-0.96646
1620.77	-35332.2	-9299.69	14.7669	0.759691	0.498767	-0.968147
1620.79	-35332.1	-9299.91	14.7799	0.760714	0.503861	-0.968948
1620.8	-35332	-9300.14	14.7923	0.760922	0.508522	-0.968839
1620.82	-35331.9	-9300.37	14.8045	0.760224	0.512663	-0.967654
1620.84	-35331.8	-9300.6	14.8168	0.758501	0.516242	-0.965229
1620.85	-35331.7	-9300.83	14.8293	0.755449	0.519526	-0.961416
1620.87	-35331.6	-9301.06	14.8419	0.75069	0.52291	-0.956073
1620.89	-35331.5	-9301.29	14.8543	0.743892	0.526664	-0.949101
1620.91	-35331.4	-9301.52	14.8668	0.734996	0.530332	-0.940634
1620.92	-35331.3	-9301.76	14.8793	0.724041	0.533204	-0.930891
1620.94	-35331.2	-9301.99	14.8919	0.711201	0.53479	-0.920103
1620.96	-35331.1	-9302.23	14.9044	0.697294	0.535652	-0.908546
1620.97	-35331	-9302.46	14.9167	0.683333	0.536667	-0.896514
1620.99	-35330.9	-9302.69	14.9285	0.670135	0.538493	-0.884276
1621.01	-35330.8	-9302.92	14.9398	0.657739	0.54091	-0.872006
1621.02	-35330.7	-9303.15	14.9506	0.645991	0.543481	-0.859858
1621.04	-35330.6	-9303.39	14.961	0.634688	0.545871	-0.847875
1621.06	-35330.5	-9303.62	14.9711	0.623472	0.548098	-0.835748
1621.08	-35330.4	-9303.86	14.9812	0.611949	0.550253	-0.823089
1621.09	-35330.3	-9304.09	14.9915	0.599672	0.552424	-0.809569
1621.11	-35330.2	-9304.33	15.0018	0.586034	0.554685	-0.79501
1621.13	-35330.1	-9304.56	15.0117	0.570403	0.557109	-0.779264
1621.14	-35330	-9304.8	15.0211	0.552467	0.559647	-0.762279
1621.16	-35329.9	-9305.03	15.0301	0.532685	0.561958	-0.744232
1621.18	-35329.8	-9305.27	15.0387	0.511628	0.563661	-0.725337
1621.19	-35329.7	-9305.5	15.0469	0.489908	0.564697	-0.70592
1621.21	-35329.6	-9305.73	15.0547	0.468228	0.565662	-0.686541
1621.23	-35329.5	-9305.97	15.0621	0.447296	0.567224	-0.667783
1621.25	-35329.4	-9306.21	15.069	0.427757	0.569564	-0.650034
1621.26	-35329.3	-9306.45	15.0757	0.410137	0.572024	-0.633335
1621.28	-35329.2	-9306.68	15.0824	0.394937	0.573877	-0.617695
1621.3	-35329.1	-9306.92	15.0891	0.382004	0.57495	-0.603076
1621.31	-35329	-9307.15	15.0959	0.370216	0.57589	-0.589375
1621.33	-35328.9	-9307.39	15.1029	0.358392	0.577393	-0.576478
1621.35	-35328.8	-9307.62	15.1098	0.346007	0.579629	-0.564176
1621.36	-35328.7	-9307.86	15.1166	0.333354	0.582107	-0.552136
1621.38	-35328.6	-9308.1	15.1229	0.320773	0.58431	-0.540031
1621.4	-35328.5	-9308.34	15.1288	0.308353	0.586268	-0.527895
1621.41	-35328.4	-9308.58	15.1342	0.295914	0.588594	-0.516154
1621.43	-35328.3	-9308.82	15.1393	0.2833	0.591905	-0.505246
1621.45	-35328.2	-9309.05	15.1441	0.271049	0.596265	-0.495436
1621.47	-35328.1	-9309.29	15.1484	0.260343	0.601225	-0.48683
1621.48	-35328	-9309.53	15.1521	0.252327	0.606351	-0.479523
1621.5	-35327.9	-9309.77	15.1553	0.247122	0.611686	-0.473515
1621.52	-35327.8	-9310.01	15.1587	0.244044	0.617658	-0.468731
1621.53	-35327.7	-9310.24	15.1626	0.242384	0.624662	-0.465073
1621.55	-35327.6	-9310.48	15.1672	0.241417	0.632566	-0.462166
1621.57	-35327.5	-9310.72	15.1719	0.240411	0.640881	-0.45945
1621.59	-35327.4	-9310.96	15.1766	0.238656	0.64914	-0.456379
1621.6	-35327.3	-9311.2	15.1811	0.235711	0.657153	-0.452605
1621.62	-35327.2	-9311.44	15.1856	0.231287	0.664889	-0.447893
1621.64	-35327.1	-9311.68	15.1902	0.225141	0.672312	-0.442045
1621.65	-35327.1	-9311.92	15.1949	0.217399	0.679285	-0.435133
1621.67	-35327	-9312.16	15.1993	0.20837	0.685627	-0.427369
1621.69	-35326.9	-9312.4	15.2032	0.198392	0.691168	-0.418981
1621.7	-35326.8	-9312.64	15.2067	0.188003	0.69584	-0.410332
1621.72	-35326.7	-9312.88	15.2097	0.177822	0.699616	-0.401841
1621.74	-35326.6	-9313.12	15.2122	0.16844	0.702506	-0.393898
1621.76	-35326.5	-9313.36	15.2144	0.160271	0.704726	-0.38673
1621.77	-35326.4	-9313.61	15.2165	0.153666	0.706564	-0.380507
1621.79	-35326.3	-9313.85	15.2187	0.148864	0.708222	-0.375365
1621.81	-35326.2	-9314.09	15.221	0.145571	0.709481	-0.371283
1621.82	-35326.1	-9314.33	15.2233	0.143333	0.71	-0.368192
1621.84	-35326	-9314.57	15.2256	0.141753	0.709543	-0.366009
1621.86	-35325.9	-9314.8	15.2279	0.140667	0.708297	-0.364596
1621.87	-35325.8	-9315.04	15.2301	0.139968	0.706556	-0.363802
1621.89	-35325.7	-9315.29	15.2324	0.139588	0.704546	-0.363485
1621.91	-35325.6	-9315.53	15.2346	0.139596	0.702269	-0.363545
1621.93	-35325.5	-9315.78	15.2369	0.140086	0.699677	-0.363886
1621.94	-35325.4	-9316.02	15.2393	0.141068	0.69671	-0.364441
1621.96	-35325.3	-9316.26	15.2416	0.14231	0.693267	-0.36521
1621.98	-35325.3	-9316.5	15.2437	0.143537	0.689243	-0.366206
1621.99	-35325.2	-9316.74	15.2457	0.144607	0.684688	-0.367379
1622.01	-35325.1	-9316.99	15.2479	0.145691	0.680019	-0.368538
1622.03	-35325	-9317.23	15.2507	0.147007	0.675709	-0.369469
1622.04	-35324.9	-9317.47	15.2542	0.148522	0.672019	-0.370046
1622.06	-35324.8	-9317.71	15.2577	0.149698	0.668788	-0.37032
1622.08	-35324.7	-9317.95	15.2608	0.149943	0.665804	-0.370363
1622.1	-35324.6	-9318.19	15.2633	0.149077	0.66306	-0.370196
1622.11	-35324.5	-9318.43	15.2653	0.14763	0.660904	-0.369751
1622.13	-35324.4	-9318.68	15.2674	0.146197	0.659708	-0.368957
1622.15	-35324.3	-9318.92	15.2697	0.145052	0.6595	-0.367857
1622.16	-35324.2	-9319.17	15.272	0.144002	0.659798	-0.366665
1622.18	-35324.2	-9319.41	15.2742	0.142818	0.660088	-0.365606
1622.2	-35324.1	-9319.66	15.2762	0.141514	0.660134	-0.36478
1622.21	-35324	-9319.9	15.2785	0.1404	0.66005	-0.36413
1622.23	-35323.9	-9320.14	15.2815	0.139796	0.659971	-0.363591
1622.25	-35323.8	-9320.38	15.285	0.13973	0.659956	-0.363146
1622.27	-35323.7	-9320.63	15.2885	0.139914	0.659982	-0.362834
1622.28	-35323.6	-9320.87	15.2915	0.140054	0.660021	-0.362693
1622.3	-35323.5	-9321.11	15.2938	0.140056	0.660045	-0.36269
1622.32	-35323.4	-9321.36	15.2958	0.14001	0.660027	-0.362735
1622.33	-35323.3	-9321.6	15.2979	0.140007	0.659943	-0.362738
1622.35	-35323.3	-9321.85	15.3002	0.140042	0.65986	-0.362704
1622.37	-35323.2	-9322.09	15.3025	0.140031	0.659919	-0.362715
1622.38	-35323.1	-9322.34	15.3048	0.139904	0.66023	-0.36284
1622.4	-35323	-9322.58	15.3071	0.139776	0.66052	-0.362966
1622.42	-35322.9	-9322.83	15.3094	0.139887	0.66026	-0.362857
1622.43	-35322.8	-9323.07	15.3115	0.140413	0.658968	-0.362279
1622.45	-35322.7	-9323.32	15.3138	0.140863	0.656741	-0.361047
1622.47	-35322.6	-9323.56	15.3161	0.140355	0.654004	-0.359004
1622.49	-35322.5	-9323.81	15.3186	0.13808	0.651129	-0.355991
1622.5	-35322.5	-9324.05	15.3211	0.133875	0.647967	-0.351849
1622.52	-35322.4	-9324.3	15.3231	0.127895	0.644115	-0.34642
1622.54	-35322.3	-9324.54	15.3243	0.120304	0.639244	-0.339584
1622.55	-35322.2	-9324.79	15.3252	0.111336	0.633538	-0.331505
1622.57	-35322.1	-9325.03	15.3265	0.101248	0.627399	-0.322464
1622.59	-35322	-9325.28	15.3285	0.0903143	0.621133	-0.312719
1622.61	-35321.9	-9325.52	15.331	0.0788854	0.614516	-0.302379
1622.62	-35321.8	-9325.77	15.3332	0.0673412	0.607134	-0.291505
1622.64	-35321.8	-9326.01	15.3347	0.0559801	0.598694	-0.280181
1622.66	-35321.7	-9326.26	15.3356	0.0447125	0.589493	-0.268623
1622.67	-35321.6	-9326.51	15.3367	0.0333333	0.58	-0.257081
1622.69	-35321.5	-9326.76	15.3381	0.021614	0.570625	-0.245887
1622.71	-35321.4	-9327	15.3395	0.00923292	0.561534	-0.235694
1622.72	-35321.3	-9327.24	15.34	-0.00415486	0.552834	-0.227232
1622.74	-35321.2	-9327.49	15.3393	-0.0186681	0.544588	-0.221274
1622.76	-35321.2	-9327.74	15.3379	-0.0336668	0.536718	-0.218722
1622.78	-35321.1	-9327.99	15.3365	-0.0483522	0.529116	-0.220509
1622.79	-35321	-9328.23	15.3355	-0.0620425	0.521775	-0.227449
1622.81	-35320.9	-9328.48	15.3345	-0.0743864	0.514971	-0.240021
1622.83	-35320.8	-9328.72	15.333	-0.0850907	0.509028	-0.258646
1622.84	-35320.7	-9328.97	15.3307	-0.0940486	0.504075	-0.283412
1622.86	-35320.6	-9329.22	15.3282	-0.101597	0.499772	-0.313614
1622.88	-35320.6	-9329.47	15.3263	-0.108135	0.495713	-0.348434
1622.89	-35320.5	-9329.71	15.3251	-0.114023	0.491775	-0.387077
1622.91	-35320.4	-9329.96	15.3242	-0.119532	0.488412	-0.428796
1622.93	-35320.3	-9330.2	15.3228	-0.124921	0.486138	-0.472851
1622.95	-35320.2	-9330.45	15.3207	-0.130405	0.484984	-0.518467
1622.96	-35320.1	-9330.69	15.3182	-0.13612	0.484137	-0.564803
1622.98	-35320.1	-9330.94	15.3159	-0.142191	0.482717	-0.611018
1623	-35320	-9331.18	15.3138	-0.148703	0.480449	-0.656502
1623.01	-35319.9	-9331.43	15.3115	-0.155676	0.477957	-0.700982
1623.03	-35319.8	-9331.68	15.3088	-0.163125	0.475924	-0.744217
1623.05	-35319.7	-9331.93	15.3055	-0.170974	0.474608	-0.78608
1623.06	-35319.6	-9332.18	15.3019	-0.179041	0.473729	-0.826589
1623.08	-35319.6	-9332.43	15.2983	-0.187135	0.472974	-0.865766
1623.1	-35319.5	-9332.67	15.2949	-0.195139	0.472072	-0.903569
1623.12	-35319.4	-9332.92	15.2916	-0.203015	0.470795	-0.939885
1623.13	-35319.3	-9333.16	15.2882	-0.210716	0.468934	-0.974611
1623.15	-35319.2	-9333.4	15.2847	-0.217989	0.466605	-1.00792
1623.17	-35319.1	-9333.65	15.2814	-0.22439	0.464227	-1.04025
1623.18	-35319.1	-9333.9	15.2781	-0.229491	0.46219	-1.072
1623.2	-35319	-9334.14	15.2749	-0.23325	0.46028	-1.10301
1623.22	-35318.9	-9334.39	15.2714	-0.235928	0.457807	-1.13267
1623.23	-35318.8	-9334.64	15.2673	-0.237792	0.454131	-1.16041
1623.25	-35318.7	-9334.88	15.2628	-0.239042	0.44948	-1.18629
1623.27	-35318.7	-9335.13	15.258	-0.239832	0.444662	-1.21083
1623.29	-35318.6	-9335.37	15.2534	-0.240303	0.440394	-1.23447
1623.3	-35318.5	-9335.62	15.2489	-0.240441	0.436302	-1.25695
1623.32	-35318.4	-9335.87	15.2444	-0.240144	0.431386	-1.27761
1623.34	-35318.3	-9336.12	15.2397	-0.239336	0.424774	-1.29587
1623.35	-35318.3	-9336.36	15.2351	-0.238164	0.416752	-1.31176
1623.37	-35318.2	-9336.61	15.2307	-0.236884	0.408173	-1.32562
1623.39	-35318.1	-9336.85	15.2269	-0.235717	0.399813	-1.33777
1623.4	-35318	-9337.1	15.2236	-0.234629	0.391849	-1.34812
1623.42	-35317.9	-9337.35	15.2204	-0.233479	0.384213	-1.35646
1623.44	-35317.8	-9337.6	15.217	-0.232179	0.376866	-1.36263
1623.45	-35317.8	-9337.84	15.2136	-0.230929	0.369952	-1.36678
1623.47	-35317.7	-9338.09	15.2102	-0.230035	0.363678	-1.36919
1623.49	-35317.6	-9338.33	15.207	-0.229718	0.358227	-1.37004
1623.51	-35317.5	-9338.57	15.2037	-0.229804	0.35366	-1.3691
1623.52	-35317.4	-9338.82	15.2	-0.23	0.35	-1.36601
1623.54	-35317.4	-9339.07	15.1957	-0.230076	0.347217	-1.36046
1623.56	-35317.3	-9339.32	15.1911	-0.23005	0.345061	-1.35227
1623.57	-35317.2	-9339.56	15.1864	-0.229998	0.343229	-1.34133
1623.59	-35317.1	-9339.81	15.1818	-0.229979	0.341557	-1.32759
1623.61	-35317	-9340.05	15.1774	-0.229988	0.340351	-1.31134
1623.62	-35317	-9340.3	15.1728	-0.230001	0.340019	-1.29294
1623.64	-35316.9	-9340.54	15.1681	-0.230006	0.340748	-1.2729
1623.66	-35316.8	-9340.79	15.1635	-0.230003	0.342112	-1.25216
1623.68	-35316.7	-9341.03	15.1593	-0.23	0.343576	-1.23177
1623.69	-35316.7	-9341.28	15.1557	-0.229999	0.344793	-1.21257
1623.71	-35316.6	-9341.52	15.1524	-0.229999	0.345857	-1.19504
1623.73	-35316.5	-9341.77	15.1492	-0.23	0.346927	-1.17957
1623.74	-35316.4	-9342.01	15.1459	-0.23	0.348083	-1.16642
1623.76	-35316.3	-9342.26	15.1425	-0.23	0.349239	-1.15555
1623.78	-35316.3	-9342.5	15.139	-0.23	0.350295	-1.14693
1623.8	-35316.2	-9342.75	15.1355	-0.23	0.351271	-1.14035
1623.81	-35316.1	-9343	15.1321	-0.23	0.352401	-1.13542
1623.83	-35316	-9343.25	15.1289	-0.23	0.353936	-1.1317
1623.85	-35316	-9343.49	15.1257	-0.23	0.35598	-1.12882
1623.86	-35315.9	-9343.74	15.1222	-0.23	0.358426	-1.1265
1623.88	-35315.8	-9343.98	15.1183	-0.23	0.361149	-1.12444
1623.9	-35315.7	-9344.22	15.1138	-0.23	0.364189	-1.12252
1623.91	-35315.7	-9344.47	15.1091	-0.23	0.367785	-1.12072
1623.93	-35315.6	-9344.72	15.1045	-0.23	0.372184	-1.11907
1623.95	-35315.5	-9344.97	15.1	-0.23	0.377471	-1.11755
1623.97	-35315.4	-9345.21	15.0955	-0.23	0.383556	-1.11612
1623.98	-35315.3	-9345.46	15.0908	-0.23	0.390344	-1.11473
1624	-35315.3	-9345.71	15.0861	-0.23	0.397865	-1.11332
1624.02	-35315.2	-9345.95	15.0817	-0.23	0.406257	-1.11179
1624.03	-35315.1	-9346.19	15.0778	-0.23	0.415645	-1.11006
1624.05	-35315	-9346.44	15.0744	-0.23	0.42582	-1.10787
1624.07	-35315	-9346.68	15.0711	-0.23	0.436311	-1.10484
1624.08	-35314.9	-9346.93	15.0678	-0.23	0.446672	-1.10054
1624.1	-35314.8	-9347.17	15.0644	-0.23	0.456833	-1.09443
1624.12	-35314.7	-9347.42	15.061	-0.23	0.466987	-1.08587
1624.14	-35314.7	-9347.66	15.0577	-0.23	0.477298	-1.07422
1624.15	-35314.6	-9347.91	15.0545	-0.23	0.487637	-1.05902
1624.17	-35314.5	-9348.15	15.0509	-0.23	0.497704	-1.03995
1624.19	-35314.4	-9348.4	15.0468	-0.23	0.507235	-1.01664
1624.2	-35314.4	-9348.64	15.0422	-0.23	0.516296	-0.988601
1624.22	-35314.3	-9348.89	15.0375	-0.23	0.525117	-0.955274
1624.24	-35314.2	-9349.13	15.0329	-0.23	0.533851	-0.916199
1624.25	-35314.1	-9349.38	15.0284	-0.23	0.542104	-0.871611
1624.27	-35314.1	-9349.62	15.0239	-0.23	0.549259	-0.822039
1624.29	-35314	-9349.87	15.0192	-0.23	0.554844	-0.76804
1624.31	-35313.9	-9350.11	15.0145	-0.23	0.559235	-0.710314
1624.32	-35313.8	-9350.36	15.0102	-0.23	0.563107	-0.649616
1624.34	-35313.8	-9350.6	15.0065	-0.23	0.566972	-0.586888
1624.36	-35313.7	-9350.85	15.0032	-0.23	0.570551	-0.523968
1624.37	-35313.6	-9351.09	15	-0.23	0.573333	-0.462963
1624.39	-35313.6	-9351.33	14.9966	-0.23	0.574988	-0.40564
1624.41	-35313.5	-9351.58	14.9932	-0.23	0.575921	-0.352407
1624.42	-35313.4	-9351.82	14.9898	-0.23	0.57672	-0.30333
1624.44	-35313.3	-9352.07	14.9866	-0.23	0.577805	-0.258501
1624.46	-35313.3	-9352.31	14.9833	-0.23	0.579025	-0.218097
1624.47	-35313.2	-9352.56	14.9795	-0.23	0.580113	-0.18231
1624.49	-35313.1	-9352.8	14.9752	-0.23	0.580974	-0.150974
1624.51	-35313.1	-9353.05	14.9705	-0.23	0.582009	-0.122913
1624.53	-35313	-9353.29	14.9658	-0.23	0.583701	-0.0967762
1624.54	-35312.9	-9353.54	14.9613	-0.23	0.586377	-0.0717338
1624.56	-35312.8	-9353.78	14.9568	-0.23	0.589994	-0.0481995
1624.58	-35312.8	-9354.03	14.9522	-0.23	0.594453	-0.0267667
1624.59	-35312.7	-9354.27	14.9475	-0.23	0.599657	-0.00776828
1624.61	-35312.6	-9354.52	14.943	-0.23	0.605517	0.00898902
1624.63	-35312.6	-9354.76	14.9389	-0.23	0.611943	0.0237602
1624.64	-35312.5	-9355	14.9353	-0.23	0.618763	0.0366515
1624.66	-35312.4	-9355.24	14.9321	-0.23	0.625656	0.0475129
1624.68	-35312.4	-9355.49	14.9288	-0.23	0.632293	0.0561739
1624.7	-35312.3	-9355.73	14.9255	-0.23	0.63841	0.0627011
1624.71	-35312.2	-9355.98	14.922	-0.23	0.643847	0.0675108
1624.73	-35312.2	-9356.22	14.9186	-0.23	0.648456	0.0710443
1624.75	-35312.1	-9356.47	14.9151	-0.23	0.652219	0.0736384
1624.76	-35312	-9356.71	14.9117	-0.23	0.655279	0.0754982
1624.78	-35311.9	-9356.96	14.9085	-0.23	0.657779	0.076818
1624.8	-35311.9	-9357.2	14.9053	-0.23	0.659578	0.077726
1624.82	-35311.8	-9357.44	14.9018	-0.23	0.660226	0.0782789
1624.83	-35311.7	-9357.69	14.8978	-0.23	0.659292	0.0785311
1624.85	-35311.7	-9357.93	14.8933	-0.23	0.657033	0.0785626
1624.87	-35311.6	-9358.18	14.8886	-0.23	0.654348	0.0784766
1624.88	-35311.5	-9358.42	14.884	-0.23	0.652097	0.0783753
1624.9	-35311.5	-9358.67	14.8795	-0.23	0.650192	0.0783287
1624.92	-35311.4	-9358.91	14.875	-0.23	0.647793	0.0783811
1624.93	-35311.3	-9359.16	14.8703	-0.23	0.64412	0.0785731
1624.95	-35311.3	-9359.4	14.8656	-0.23	0.639417	0.0789084
1624.97	-35311.2	-9359.64	14.8612	-0.23	0.634622	0.079366
1624.99	-35311.2	-9359.88	14.8573	-0.23	0.630599	0.0799279
1625	-35311.1	-9360.13	14.854	-0.23	0.627293	0.0806148
1625.02	-35311	-9360.37	14.8508	-0.23	0.624123	0.0814693
1625.04	-35310.9	-9360.62	14.8475	-0.23	0.620589	0.0825201
1625.05	-35310.9	-9360.86	14.8441	-0.23	0.616939	0.0836761
1625.07	-35310.8	-9361.11	14.8406	-0.23	0.61379	0.0847872
1625.09	-35310.8	-9361.35	14.8371	-0.23	0.611676	0.0857211
1625.1	-35310.7	-9361.59	14.8337	-0.23	0.61053	0.0864705
1625.12	-35310.6	-9361.83	14.8304	-0.23	0.610031	0.0870811
1625.14	-35310.6	-9362.08	14.8272	-0.23	0.609881	0.0875897
1625.16	-35310.5	-9362.32	14.8239	-0.23	0.609911	0.0879821
1625.17	-35310.4	-9362.57	14.8202	-0.23	0.609996	0.0882262
1625.19	-35310.4	-9362.81	14.816	-0.23	0.610033	0.088306
1625.21	-35310.3	-9363.06	14.8114	-0.23	0.610024	0.0882814
1625.22	-35310.2	-9363.3	14.8067	-0.23	0.61	0.0882353
1625.24	-35310.2	-9363.55	14.8021	-0.23	0.609988	0.0882297
1625.26	-35310.1	-9363.79	14.7976	-0.23	0.609989	0.0882432
1625.27	-35310.1	-9364.03	14.7931	-0.23	0.610001	0.0882333
1625.29	-35310	-9364.28	14.7884	-0.23	0.610017	0.0881833
1625.31	-35309.9	-9364.52	14.7837	-0.23	0.610021	0.0881617
1625.33	-35309.9	-9364.76	14.7795	-0.23	0.609995	0.088255
1625.34	-35309.8	-9365	14.7759	-0.23	0.609942	0.0885189
1625.36	-35309.8	-9365.25	14.7726	-0.23	0.609928	0.0889216
1625.38	-35309.7	-9365.49	14.7694	-0.23	0.610029	0.0894167
1625.39	-35309.6	-9365.74	14.7661	-0.23	0.610224	0.0899969
1625.41	-35309.6	-9365.98	14.7627	-0.23	0.61026	0.0907492
1625.43	-35309.5	-9366.23	14.7592	-0.23	0.609849	0.0917739
1625.44	-35309.4	-9366.47	14.7557	-0.230001	0.608882	0.0931103
1625.46	-35309.4	-9366.71	14.7523	-0.230001	0.607602	0.0946739
1625.48	-35309.3	-9366.95	14.7491	-0.229999	0.606296	0.0963661
1625.5	-35309.3	-9367.2	14.7459	-0.229995	0.605123	0.0981361
1625.51	-35309.2	-9367.44	14.7424	-0.229995	0.604031	0.100015
1625.53	-35309.1	-9367.69	14.7386	-0.230005	0.602947	0.102041
1625.55	-35309.1	-9367.93	14.7341	-0.23002	0.601829	0.104216
1625.56	-35309	-9368.17	14.7294	-0.230018	0.600683	0.106487
1625.58	-35309	-9368.41	14.7248	-0.229978	0.599519	0.108794
1625.6	-35308.9	-9368.66	14.7203	-0.229924	0.598359	0.111077
1625.61	-35308.9	-9368.9	14.7158	-0.229937	0.597235	0.113273
1625.63	-35308.8	-9369.14	14.7111	-0.230095	0.596179	0.115325
1625.65	-35308.7	-9369.39	14.7064	-0.23029	0.595139	0.117349
1625.66	-35308.7	-9369.63	14.7019	-0.230217	0.59397	0.119648
1625.68	-35308.6	-9369.87	14.698	-0.229598	0.592542	0.122544
1625.7	-35308.6	-9370.11	14.6945	-0.228896	0.591075	0.126503
1625.72	-35308.5	-9370.36	14.6913	-0.229263	0.590116	0.132131
1625.73	-35308.4	-9370.6	14.6881	-0.231874	0.590189	0.140038
1625.75	-35308.4	-9370.84	14.6848	-0.237868	0.591244	0.15082
1625.77	-35308.3	-9371.08	14.6813	-0.248353	0.592775	0.165062
1625.78	-35308.3	-9371.33	14.6775	-0.264383	0.594288	0.18334
1625.8	-35308.2	-9371.57	14.6732	-0.286325	0.595541	0.20612
1625.82	-35308.2	-9371.82	14.6683	-0.31408	0.596466	0.233792
1625.84	-35308.1	-9372.06	14.6625	-0.347505	0.597003	0.266675
1625.85	-35308	-9372.3	14.6559	-0.386123	0.59712	0.304342
1625.87	-35308	-9372.54	14.6485	-0.429265	0.596805	0.345942
1625.89	-35307.9	-9372.78	14.6405	-0.476226	0.596056	0.390717
1625.9	-35307.9	-9373.02	14.6318	-0.526061	0.594962	0.438739
1625.92	-35307.8	-9373.26	14.6224	-0.577702	0.593656	0.490495
1625.94	-35307.8	-9373.5	14.612	-0.630173	0.592281	0.546356
1625.95	-35307.7	-9373.75	14.6008	-0.683249	0.591027	0.605733
1625.97	-35307.7	-9373.99	14.5888	-0.737078	0.59011	0.667564
1625.99	-35307.6	-9374.23	14.5763	-0.791707	0.589709	0.730911
1626.01	-35307.6	-9374.47	14.5629	-0.846473	0.58973	0.79574
1626.02	-35307.5	-9374.71	14.5485	-0.900419	0.589967	0.862393
1626.04	-35307.5	-9374.95	14.5326	-0.952666	0.590219	0.93111
1626.06	-35307.4	-9375.2	14.5156	-1.00281	0.5903	1.00154
1626.07	-35307.3	-9375.44	14.4977	-1.0506	0.590031	1.07311
1626.09	-35307.3	-9375.67	14.4792	-1.096	0.589277	1.14528
1626.11	-35307.2	-9375.91	14.46	-1.13986	0.58811	1.21763
1626.12	-35307.2	-9376.15	14.44	-1.18333	0.586667	1.28976
1626.14	-35307.1	-9376.39	14.419	-1.22703	0.584998	1.36122
1626.16	-35307.1	-9376.63	14.3974	-1.26953	0.582826	1.43139
1626.18	-35307	-9376.87	14.3754	-1.30886	0.579791	1.49959
1626.19	-35307	-9377.11	14.3532	-1.34385	0.575708	1.56514
1626.21	-35306.9	-9377.35	14.3306	-1.37591	0.570973	1.62727
1626.23	-35306.9	-9377.59	14.3072	-1.407	0.566104	1.68522
1626.24	-35306.8	-9377.83	14.2828	-1.43818	0.561467	1.73855
1626.26	-35306.8	-9378.06	14.2577	-1.46793	0.556994	1.78778
1626.28	-35306.7	-9378.3	14.2321	-1.49433	0.552543	1.83357
1626.29	-35306.7	-9378.54	14.2064	-1.51646	0.548023	1.87632
1626.31	-35306.6	-9378.77	14.1803	-1.53585	0.543471	1.91573
1626.33	-35306.6	-9379.01	14.1537	-1.55438	0.538938	1.95139
1626.35	-35306.5	-9379.24	14.1266	-1.57283	0.534441	1.98322
1626.36	-35306.5	-9379.47	14.0993	-1.58981	0.529916	2.01185
1626.38	-35306.4	-9379.71	14.072	-1.60365	0.525293	2.03796
1626.4	-35306.4	-9379.94	14.0447	-1.61357	0.520606	2.06189
1626.41	-35306.3	-9380.18	14.0176	-1.62029	0.516073	2.08339
1626.43	-35306.3	-9380.41	13.9904	-1.62467	0.511928	2.10215
1626.45	-35306.2	-9380.64	13.9632	-1.62746	0.508281	2.11811
1626.46	-35306.2	-9380.87	13.936	-1.62922	0.505062	2.13152
1626.48	-35306.1	-9381.1	13.9088	-1.63049	0.502187	2.14268
1626.5	-35306.1	-9381.34	13.8816	-1.63128	0.499655	2.15148
1626.52	-35306	-9381.57	13.8544	-1.63091	0.497562	2.15734
1626.53	-35306	-9381.8	13.8272	-1.62866	0.496004	2.15966
1626.55	-35306	-9382.03	13.8001	-1.62377	0.494878	2.15817
1626.57	-35305.9	-9382.26	13.7728	-1.61539	0.493865	2.15295
1626.58	-35305.9	-9382.49	13.7455	-1.60273	0.492654	2.14413
1626.6	-35305.8	-9382.72	13.7182	-1.58587	0.491312	2.13212
1626.62	-35305.8	-9382.95	13.6911	-1.56571	0.490253	2.11763
1626.63	-35305.7	-9383.17	13.6644	-1.54319	0.489872	2.1014
1626.65	-35305.7	-9383.4	13.6381	-1.5193	0.490017	2.08454
1626.67	-35305.6	-9383.63	13.6124	-1.49509	0.490098	2.06843
1626.68	-35305.6	-9383.86	13.5869	-1.47162	0.489563	2.0544
1626.7	-35305.5	-9384.09	13.5618	-1.45	0.488419	2.04309
1626.72	-35305.5	-9384.31	13.5372	-1.43139	0.487053	2.03461
1626.74	-35305.5	-9384.54	13.513	-1.41685	0.485827	2.02908
1626.75	-35305.4	-9384.76	13.4892	-1.40612	0.48475	2.0263
1626.77	-35305.4	-9384.99	13.4656	-1.39822	0.483626	2.02592
1626.79	-35305.3	-9385.21	13.4419	-1.39222	0.482301	2.02757
1626.8	-35305.3	-9385.44	13.4181	-1.38756	0.48099	2.03059
1626.82	-35305.2	-9385.66	13.3942	-1.3839	0.480087	2.03421
1626.84	-35305.2	-9385.88	13.3702	-1.38093	0.479897	2.03773
1626.86	-35305.2	-9386.1	13.3463	-1.37856	0.480084	2.04081
1626.87	-35305.1	-9386.32	13.3227	-1.37683	0.480047	2.04332
1626.89	-35305.1	-9386.55	13.2997	-1.37569	0.479302	2.04514
1626.91	-35305	-9386.77	13.2772	-1.37474	0.478051	2.04629
1626.92	-35305	-9387	13.2547	-1.37343	0.476736	2.04683
1626.94	-35304.9	-9387.22	13.232	-1.37138	0.475687	2.04686
1626.96	-35304.9	-9387.44	13.2093	-1.36893	0.474682	2.04673
1626.97	-35304.9	-9387.66	13.1867	-1.36667	0.473333	2.04684
1626.99	-35304.8	-9387.88	13.1642	-1.36503	0.471373	2.04756
1627.01	-35304.8	-9388.09	13.1416	-1.36397	0.468999	2.04903
1627.03	-35304.7	-9388.31	13.1186	-1.3633	0.466524	2.05136
1627.04	-35304.7	-9388.53	13.0951	-1.36276	0.464184	2.05456
1627.06	-35304.7	-9388.76	13.0712	-1.36177	0.46195	2.0584
1627.08	-35304.6	-9388.98	13.0472	-1.35968	0.459738	2.06259
1627.09	-35304.6	-9389.19	13.0231	-1.3559	0.457489	2.06662
1627.11	-35304.5	-9389.41	12.9993	-1.35002	0.455212	2.06934
1627.13	-35304.5	-9389.63	12.9759	-1.34166	0.452932	2.0695
1627.14	-35304.5	-9389.85	12.9529	-1.33028	0.450661	2.06609
1627.16	-35304.4	-9390.06	12.9304	-1.31496	0.448398	2.05868
1627.18	-35304.4	-9390.28	12.9081	-1.29476	0.446134	2.04694
1627.2	-35304.3	-9390.5	12.8861	-1.26908	0.443866	2.03048
1627.21	-35304.3	-9390.71	12.8647	-1.23816	0.441598	2.00884
1627.23	-35304.3	-9390.92	12.844	-1.20228	0.439335	1.98156
1627.25	-35304.2	-9391.14	12.8242	-1.1613	0.437074	1.94865
1627.26	-35304.2	-9391.35	12.8052	-1.11422	0.434808	1.91099
1627.28	-35304.2	-9391.57	12.7869	-1.05999	0.432526	1.86951
1627.3	-35304.1	-9391.78	12.7693	-0.998916	0.430235	1.82491
1627.31	-35304.1	-9391.99	12.7526	-0.933199	0.427971	1.77748
1627.33	-35304	-9392.21	12.7371	-0.865204	0.425768	1.72751
1627.35	-35304	-9392.42	12.7228	-0.796708	0.423588	1.67594
1627.37	-35304	-9392.64	12.7097	-0.728752	0.4213	1.62455
1627.38	-35303.9	-9392.85	12.6979	-0.662367	0.418782	1.57513
1627.4	-35303.9	-9393.06	12.6873	-0.599545	0.416204	1.52857
1627.42	-35303.9	-9393.27	12.6776	-0.543309	0.414053	1.48481
1627.43	-35303.8	-9393.48	12.6687	-0.496563	0.412815	1.44373
1627.45	-35303.8	-9393.7	12.6604	-0.458758	0.412569	1.40551
1627.47	-35303.8	-9393.91	12.6528	-0.426152	0.413018	1.37061
1627.48	-35303.7	-9394.13	12.6462	-0.395056	0.413863	1.3394
1627.5	-35303.7	-9394.34	12.6404	-0.364573	0.414938	1.31143
1627.52	-35303.7	-9394.55	12.6351	-0.336023	0.416191	1.28555
1627.54	-35303.6	-9394.76	12.6301	-0.310649	0.417562	1.26065
1627.55	-35303.6	-9394.97	12.6255	-0.287981	0.418862	1.23668
1627.57	-35303.6	-9395.18	12.6212	-0.266388	0.419822	1.21426
1627.59	-35303.5	-9395.39	12.6174	-0.244432	0.420205	1.19401
1627.6	-35303.5	-9395.61	12.614	-0.222904	0.420149	1.17605
1627.62	-35303.4	-9395.82	12.6108	-0.203884	0.420007	1.16027
1627.64	-35303.4	-9396.03	12.6075	-0.18922	0.420083	1.14656
1627.65	-35303.4	-9396.24	12.6041	-0.178707	0.42023	1.13495
1627.67	-35303.3	-9396.45	12.6006	-0.171126	0.420084	1.12559
1627.69	-35303.3	-9396.66	12.597	-0.165333	0.419341	1.11856
1627.7	-35303.3	-9396.87	12.5935	-0.160755	0.418142	1.1136
1627.72	-35303.2	-9397.09	12.5903	-0.157059	0.416816	1.11032
1627.74	-35303.2	-9397.3	12.5877	-0.153972	0.415635	1.10832
1627.76	-35303.2	-9397.51	12.5856	-0.151571	0.414552	1.10726
1627.77	-35303.1	-9397.72	12.5835	-0.150057	0.413406	1.10677
1627.79	-35303.1	-9397.93	12.5812	-0.149538	0.412102	1.10656
1627.81	-35303.1	-9398.14	12.5789	-0.149675	0.410861	1.10656
1627.82	-35303	-9398.35	12.5767	-0.15	0.41	1.10675
1627.84	-35303	-9398.56	12.5746	-0.150139	0.409729	1.10712
1627.86	-35303	-9398.77	12.5725	-0.150101	0.409836	1.10753
1627.88	-35302.9	-9398.98	12.5698	-0.149994	0.410006	1.10786
1627.89	-35302.9	-9399.19	12.5665	-0.149911	0.410017	1.10799
1627.91	-35302.9	-9399.4	12.5629	-0.149905	0.409966	1.10796
1627.93	-35302.8	-9399.62	12.5597	-0.150021	0.410016	1.10782
1627.94	-35302.8	-9399.83	12.5571	-0.150228	0.410216	1.1076
1627.96	-35302.8	-9400.04	12.555	-0.150277	0.410283	1.10723
1627.98	-35302.7	-9400.26	12.553	-0.149887	0.40988	1.10663
1627.99	-35302.7	-9400.47	12.5508	-0.148931	0.408869	1.10575
1628.01	-35302.7	-9400.68	12.5485	-0.14766	0.407584	1.10458
1628.03	-35302.7	-9400.89	12.5461	-0.14638	0.406426	1.10311
1628.05	-35302.6	-9401.1	12.5438	-0.145255	0.405523	1.10137
1628.06	-35302.6	-9401.31	12.5416	-0.144165	0.404454	1.09945
1628.08	-35302.6	-9401.52	12.5393	-0.142959	0.402734	1.09745
1628.1	-35302.5	-9401.73	12.5371	-0.141644	0.400313	1.09547
1628.11	-35302.5	-9401.94	12.5348	-0.140502	0.397883	1.09364
1628.13	-35302.5	-9402.15	12.5325	-0.139837	0.396198	1.09208
1628.15	-35302.4	-9402.37	12.5302	-0.139722	0.395332	1.09085
1628.16	-35302.4	-9402.58	12.5279	-0.139889	0.39436	1.08984
1628.18	-35302.4	-9402.79	12.5258	-0.140048	0.392299	1.08898
1628.2	-35302.3	-9403	12.5238	-0.140068	0.388968	1.0882
1628.22	-35302.3	-9403.21	12.5215	-0.140022	0.3852	1.08749
1628.23	-35302.3	-9403.42	12.5185	-0.139992	0.381856	1.08685
1628.25	-35302.2	-9403.63	12.515	-0.140001	0.378925	1.08621
1628.27	-35302.2	-9403.84	12.5115	-0.140009	0.375446	1.08542
1628.28	-35302.2	-9404.05	12.5085	-0.139976	0.370459	1.08436
1628.3	-35302.2	-9404.26	12.5062	-0.139928	0.363884	1.08299
1628.32	-35302.1	-9404.47	12.5042	-0.13995	0.356458	1.08135
1628.33	-35302.1	-9404.68	12.5021	-0.140117	0.348908	1.07949
1628.35	-35302.1	-9404.89	12.4998	-0.140293	0.341286	1.0774
1628.37	-35302	-9405.1	12.4975	-0.140172	0.333111	1.07501
1628.39	-35302	-9405.31	12.4952	-0.139474	0.323927	1.07223
1628.4	-35302	-9405.52	12.4929	-0.138301	0.313804	1.06904
1628.42	-35302	-9405.73	12.4906	-0.137014	0.303165	1.06542
1628.44	-35301.9	-9405.94	12.4885	-0.135934	0.292436	1.06136
1628.45	-35301.9	-9406.15	12.4862	-0.134952	0.281992	1.05695
1628.47	-35301.9	-9406.36	12.4839	-0.133705	0.27218	1.05231
1628.49	-35301.8	-9406.57	12.4814	-0.131878	0.2633	1.04757
1628.5	-35301.8	-9406.78	12.479	-0.129574	0.255293	1.04277
1628.52	-35301.8	-9406.99	12.477	-0.127098	0.24792	1.0379
1628.54	-35301.7	-9407.2	12.4756	-0.124723	0.24102	1.03298
1628.56	-35301.7	-9407.41	12.4747	-0.122471	0.234978	1.0281
1628.57	-35301.7	-9407.63	12.4735	-0.120261	0.230412	1.02341
1628.59	-35301.7	-9407.84	12.4717	-0.118023	0.227791	1.01902
1628.61	-35301.6	-9408.05	12.4693	-0.115752	0.226757	1.01493
1628.62	-35301.6	-9408.26	12.4668	-0.113468	0.226657	1.01111
1628.64	-35301.6	-9408.47	12.4645	-0.111186	0.226988	1.0075
1628.66	-35301.6	-9408.67	12.4623	-0.108917	0.227961	1.00388
1628.67	-35301.5	-9408.88	12.46	-0.106667	0.23	1
1628.69	-35301.5	-9409.09	12.4576	-0.104434	0.233417	0.995605
1628.71	-35301.5	-9409.3	12.4552	-0.102181	0.238066	0.990466
1628.72	-35301.4	-9409.51	12.4532	-0.0998608	0.243686	0.984359
1628.74	-35301.4	-9409.72	12.4519	-0.0974705	0.250036	0.97708
1628.76	-35301.4	-9409.93	12.4509	-0.0951603	0.256932	0.968482
1628.78	-35301.4	-9410.14	12.4499	-0.0931118	0.264203	0.958433
1628.79	-35301.3	-9410.36	12.4487	-0.0914893	0.271754	0.946946
1628.81	-35301.3	-9410.57	12.4476	-0.0904083	0.279706	0.934448
1628.83	-35301.3	-9410.78	12.4465	-0.0899748	0.288215	0.921435
1628.84	-35301.2	-9410.98	12.4456	-0.0901035	0.297275	0.908326
1628.86	-35301.2	-9411.19	12.4445	-0.0902519	0.306481	0.895343
1628.88	-35301.2	-9411.4	12.4429	-0.0898123	0.315374	0.88268
1628.89	-35301.2	-9411.61	12.4406	-0.0883541	0.323671	0.870394
1628.91	-35301.1	-9411.82	12.4381	-0.0858051	0.33144	0.85827
1628.93	-35301.1	-9412.03	12.4362	-0.0821329	0.338792	0.846058
1628.95	-35301.1	-9412.24	12.4349	-0.0770233	0.345805	0.833517
1628.96	-35301.1	-9412.45	12.434	-0.0696771	0.352499	0.820422
1628.98	-35301	-9412.66	12.4329	-0.0592607	0.358886	0.806543
1629	-35301	-9412.87	12.4317	-0.0456723	0.364909	0.791491
1629.01	-35301	-9413.08	12.4305	-0.0298858	0.37041	0.774635
1629.03	-35300.9	-9413.29	12.4298	-0.0129277	0.375229	0.755341
1629.05	-35300.9	-9413.5	12.4296	0.00539238	0.379558	0.733462
1629.07	-35300.9	-9413.71	12.4298	0.0267974	0.384024	0.709466
1629.08	-35300.9	-9413.92	12.4303	0.0530369	0.389254	0.683846
1629.1	-35300.8	-9414.13	12.4311	0.0839654	0.395171	0.656697
1629.12	-35300.8	-9414.34	12.4324	0.117392	0.400929	0.627687
1629.13	-35300.8	-9414.55	12.4346	0.151088	0.405683	0.596492
1629.15	-35300.8	-9414.76	12.4376	0.1841	0.409277	0.563418
1629.17	-35300.8	-9414.96	12.4415	0.21666	0.412203	0.529353
1629.18	-35300.7	-9415.17	12.4462	0.248994	0.414943	0.49516
1629.2	-35300.7	-9415.38	12.4517	0.280562	0.417502	0.460974
1629.22	-35300.7	-9415.6	12.4577	0.310212	0.419501	0.426353
1629.24	-35300.6	-9415.81	12.4643	0.336851	0.420581	0.390876
1629.25	-35300.6	-9416.02	12.471	0.360305	0.420744	0.354615
1629.27	-35300.6	-9416.23	12.478	0.381025	0.420239	0.317977
1629.29	-35300.6	-9416.44	12.4849	0.399499	0.419313	0.281356
1629.3	-35300.5	-9416.65	12.4917	0.416467	0.41816	0.244957
1629.32	-35300.5	-9416.86	12.4984	0.432814	0.416944	0.208871
1629.34	-35300.5	-9417.07	12.5051	0.449298	0.415808	0.173164
1629.35	-35300.5	-9417.28	12.5118	0.465589	0.414718	0.13768
1629.37	-35300.5	-9417.49	12.5187	0.480821	0.413555	0.102154
1629.39	-35300.4	-9417.71	12.5262	0.4943	0.412239	0.0663402
1629.41	-35300.4	-9417.92	12.534	0.506538	0.41097	0.0301255
1629.42	-35300.4	-9418.13	12.5423	0.518554	0.410067	-0.00654626
1629.44	-35300.4	-9418.35	12.551	0.531153	0.409771	-0.0438453
1629.46	-35300.3	-9418.56	12.56	0.543917	0.409871	-0.0825915
1629.47	-35300.3	-9418.77	12.5694	0.555996	0.409999	-0.123835
1629.49	-35300.3	-9418.98	12.5794	0.566659	0.40989	-0.168318
1629.51	-35300.3	-9419.2	12.5896	0.575762	0.409766	-0.215304
1629.52	-35300.2	-9419.41	12.6	0.583333	0.41	-0.263617
1629.54	-35300.2	-9419.62	12.6103	0.589389	0.410845	-0.312243
1629.56	-35300.2	-9419.83	12.6204	0.593892	0.412091	-0.360821
1629.58	-35300.2	-9420.04	12.6306	0.596792	0.413407	-0.40915
1629.59	-35300.2	-9420.26	12.6408	0.598238	0.414562	-0.4568
1629.61	-35300.1	-9420.47	12.651	0.599049	0.415645	-0.50257
1629.63	-35300.1	-9420.69	12.6612	0.600181	0.416814	-0.545096
1629.64	-35300.1	-9420.9	12.6715	0.602405	0.418119	-0.583451
1629.66	-35300.1	-9421.11	12.6817	0.605963	0.419313	-0.617935
1629.68	-35300	-9421.33	12.6918	0.611004	0.420095	-0.649062
1629.69	-35300	-9421.54	12.7018	0.61764	0.420316	-0.67716
1629.71	-35300	-9421.76	12.7119	0.625904	0.420181	-0.70211
1629.73	-35300	-9421.97	12.7226	0.635812	0.41995	-0.723735
1629.75	-35300	-9422.19	12.7338	0.647066	0.419818	-0.742131
1629.76	-35299.9	-9422.41	12.7453	0.658732	0.41985	-0.757956
1629.78	-35299.9	-9422.62	12.7567	0.669805	0.4201	-0.771934
1629.8	-35299.9	-9422.84	12.7678	0.679659	0.420713	-0.784483
1629.81	-35299.9	-9423.05	12.7791	0.688321	0.421996	-0.795502
1629.83	-35299.9	-9423.27	12.7909	0.69588	0.424263	-0.804839
1629.85	-35299.8	-9423.48	12.8032	0.702338	0.427494	-0.812559
1629.86	-35299.8	-9423.7	12.8159	0.707562	0.431178	-0.819042
1629.88	-35299.8	-9423.92	12.8285	0.711415	0.434771	-0.824685
1629.9	-35299.8	-9424.14	12.841	0.714026	0.438098	-0.829639
1629.91	-35299.8	-9424.35	12.8534	0.715853	0.441445	-0.833744
1629.93	-35299.7	-9424.57	12.8658	0.717364	0.445111	-0.836833
1629.95	-35299.7	-9424.79	12.8783	0.718713	0.44892	-0.839085
1629.97	-35299.7	-9425.01	12.8908	0.719711	0.452186	-0.841055
1629.98	-35299.7	-9425.22	12.9033	0.720185	0.454241	-0.843307
1630	-35299.6	-9425.44	12.9158	0.720626	0.455243	-0.846218
1630.02	-35299.6	-9425.66	12.9282	0.722137	0.456119	-0.849997
1630.03	-35299.6	-9425.88	12.9406	0.725794	0.457767	-0.854843
1630.05	-35299.6	-9426.1	12.9529	0.731876	0.460174	-0.860936
1630.07	-35299.6	-9426.32	12.9654	0.74003	0.462609	-0.868442
1630.09	-35299.5	-9426.54	12.9786	0.749883	0.464373	-0.877491
1630.1	-35299.5	-9426.76	12.9922	0.761028	0.465468	-0.887779
1630.12	-35299.5	-9426.99	13.006	0.773034	0.466369	-0.898711
1630.14	-35299.5	-9427.21	13.0197	0.785434	0.467506	-0.909715
1630.15	-35299.5	-9427.43	13.0332	0.797393	0.468791	-0.920537
1630.17	-35299.5	-9427.65	13.0468	0.807866	0.469833	-0.931108
1630.19	-35299.4	-9427.87	13.0604	0.815991	0.470289	-0.941373
1630.2	-35299.4	-9428.09	13.074	0.822474	0.470253	-0.951381
1630.22	-35299.4	-9428.31	13.0876	0.828791	0.470034	-0.961233
1630.24	-35299.4	-9428.53	13.1011	0.836272	0.469909	-0.97106
1630.26	-35299.4	-9428.76	13.1146	0.845194	0.469914	-0.981208
1630.27	-35299.3	-9428.98	13.1284	0.855391	0.469989	-0.992111
1630.29	-35299.3	-9429.21	13.1426	0.866712	0.470072	-1.00409
1630.31	-35299.3	-9429.43	13.1572	0.879096	0.470099	-1.01682
1630.32	-35299.3	-9429.66	13.1724	0.892513	0.47001	-1.02975
1630.34	-35299.3	-9429.88	13.1881	0.906757	0.469794	-1.04235
1630.36	-35299.3	-9430.11	13.204	0.920792	0.469688	-1.0543
1630.37	-35299.2	-9430.33	13.22	0.933333	0.47	-1.06536
1630.39	-35299.2	-9430.55	13.2359	0.943386	0.470924	-1.07527
1630.41	-35299.2	-9430.78	13.2517	0.951113	0.472187	-1.08381
1630.43	-35299.2	-9431	13.2676	0.956967	0.473396	-1.09078
1630.44	-35299.2	-9431.23	13.2835	0.961363	0.474331	-1.09606
1630.46	-35299.2	-9431.45	13.2994	0.964587	0.47534	-1.09992
1630.48	-35299.1	-9431.68	13.3152	0.9669	0.476892	-1.10267
1630.49	-35299.1	-9431.9	13.3309	0.968519	0.479185	-1.10463
1630.51	-35299.1	-9432.12	13.3467	0.969545	0.481656	-1.10597
1630.53	-35299.1	-9432.35	13.3629	0.970057	0.483611	-1.10689
1630.54	-35299.1	-9432.58	13.3797	0.970168	0.484741	-1.10751
1630.56	-35299.1	-9432.81	13.3968	0.970077	0.485654	-1.10782
1630.58	-35299	-9433.03	13.414	0.969991	0.487088	-1.10781
1630.6	-35299	-9433.26	13.4311	0.970015	0.489343	-1.10752
1630.61	-35299	-9433.49	13.4481	0.970045	0.491825	-1.10707
1630.63	-35299	-9433.72	13.465	0.969954	0.493838	-1.10663
1630.65	-35299	-9433.95	13.4819	0.969766	0.495096	-1.10626
1630.66	-35299	-9434.18	13.4989	0.969761	0.496019	-1.10591
1630.68	-35298.9	-9434.41	13.5161	0.970242	0.497088	-1.10551
1630.7	-35298.9	-9434.64	13.5333	0.971273	0.498417	-1.10507
1630.71	-35298.9	-9434.87	13.5502	0.972571	0.499582	-1.10471
1630.73	-35298.9	-9435.09	13.5667	0.973829	0.500123	-1.10453
1630.75	-35298.9	-9435.33	13.5826	0.974937	0.500039	-1.10455
1630.77	-35298.9	-9435.56	13.5983	0.976036	0.499894	-1.10459
1630.78	-35298.9	-9435.79	13.6141	0.977272	0.500277	-1.10451
1630.8	-35298.8	-9436.02	13.63	0.97858	0.501325	-1.10422
1630.82	-35298.8	-9436.25	13.6459	0.979659	0.502688	-1.10376
1630.83	-35298.8	-9436.48	13.6617	0.980216	0.504007	-1.10315
1630.85	-35298.8	-9436.71	13.6773	0.980257	0.505156	-1.10243
1630.87	-35298.8	-9436.94	13.6933	0.980072	0.506226	-1.10164
1630.88	-35298.8	-9437.18	13.7098	0.979946	0.507312	-1.10082
1630.9	-35298.8	-9437.41	13.7267	0.979952	0.508444	-1.10003
1630.92	-35298.7	-9437.65	13.7439	0.979995	0.509594	-1.09934
1630.93	-35298.7	-9437.88	13.7611	0.979984	0.510739	-1.09881
1630.95	-35298.7	-9438.11	13.7781	0.979941	0.511872	-1.09843
1630.97	-35298.7	-9438.34	13.795	0.979966	0.513001	-1.09812
1630.99	-35298.7	-9438.57	13.812	0.980133	0.514133	-1.09783
1631	-35298.7	-9438.81	13.829	0.980284	0.515267	-1.09749
1631.02	-35298.7	-9439.04	13.846	0.980118	0.5164	-1.09707
1631.04	-35298.6	-9439.28	13.863	0.979381	0.51753	-1.09652
1631.05	-35298.6	-9439.52	13.88	0.978199	0.51866	-1.09583
1631.07	-35298.6	-9439.76	13.897	0.976888	0.519798	-1.09495
1631.09	-35298.6	-9439.99	13.914	0.975716	0.520948	-1.09387
1631.11	-35298.6	-9440.23	13.931	0.97464	0.522092	-1.0927
1631.12	-35298.6	-9440.46	13.948	0.973483	0.523206	-1.09162
1631.14	-35298.6	-9440.7	13.965	0.972133	0.524275	-1.09075
1631.16	-35298.6	-9440.94	13.9819	0.97085	0.52537	-1.09004
1631.17	-35298.6	-9441.18	13.999	0.970026	0.526589	-1.08937
1631.19	-35298.5	-9441.41	14.0162	0.969913	0.527965	-1.08863
1631.21	-35298.5	-9441.65	14.0333	0.970105	0.529224	-1.08786
1631.22	-35298.5	-9441.89	14.05	0.97	0.53	-1.08715
1631.24	-35298.5	-9442.13	14.0661	0.969169	0.530085	-1.08651
1631.26	-35298.5	-9442.37	14.0819	0.967886	0.529901	-1.08583
1631.28	-35298.5	-9442.6	14.0976	0.966599	0.530026	-1.0849
1631.29	-35298.5	-9442.84	14.1135	0.965588	0.530852	-1.08362
1631.31	-35298.5	-9443.09	14.1294	0.964566	0.532131	-1.08208
1631.33	-35298.5	-9443.33	14.1452	0.96313	0.533484	-1.08041
1631.34	-35298.4	-9443.57	14.1608	0.961056	0.534655	-1.0787
1631.36	-35298.4	-9443.81	14.1766	0.958641	0.535736	-1.07686
1631.38	-35298.4	-9444.05	14.1929	0.956267	0.536879	-1.07477
1631.39	-35298.4	-9444.29	14.2099	0.954125	0.538135	-1.07236
1631.41	-35298.4	-9444.54	14.2271	0.95193	0.539306	-1.06969
1631.43	-35298.4	-9444.78	14.2439	0.949336	0.540161	-1.06686
1631.45	-35298.4	-9445.02	14.26	0.946169	0.540535	-1.06394
1631.46	-35298.4	-9445.26	14.2756	0.942616	0.540403	-1.06095
1631.48	-35298.4	-9445.5	14.2913	0.938906	0.539756	-1.05794
1631.5	-35298.4	-9445.75	14.3071	0.935265	0.538683	-1.05493
1631.51	-35298.3	-9445.99	14.323	0.931912	0.537437	-1.05198
1631.53	-35298.3	-9446.24	14.339	0.929064	0.536286	-1.04911
1631.55	-35298.3	-9446.48	14.3548	0.926728	0.535283	-1.04639
1631.56	-35298.3	-9446.72	14.3707	0.924609	0.534163	-1.04386
1631.58	-35298.3	-9446.96	14.3865	0.922391	0.532642	-1.04158
1631.6	-35298.3	-9447.2	14.4023	0.920014	0.530601	-1.03958
1631.62	-35298.3	-9447.45	14.4182	0.917737	0.528122	-1.03785
1631.63	-35298.3	-9447.7	14.4343	0.915833	0.525301	-1.03637
1631.65	-35298.3	-9447.94	14.4504	0.914444	0.52214	-1.035
1631.67	-35298.3	-9448.18	14.4661	0.913569	0.518541	-1.0335
1631.68	-35298.3	-9448.43	14.4812	0.913176	0.514412	-1.03163
1631.7	-35298.3	-9448.68	14.4958	0.912721	0.509867	-1.02912
1631.72	-35298.3	-9448.93	14.5104	0.911187	0.50521	-1.0257
1631.73	-35298.2	-9449.17	14.5258	0.907582	0.500731	-1.02111
1631.75	-35298.2	-9449.42	14.5418	0.901578	0.496362	-1.0151
1631.77	-35298.2	-9449.66	14.5578	0.893378	0.491752	-1.00748
1631.79	-35298.2	-9449.91	14.5732	0.883195	0.486574	-0.99805
1631.8	-35298.2	-9450.16	14.5879	0.871218	0.480893	-0.98711
1631.82	-35298.2	-9450.41	14.6024	0.857617	0.475039	-0.975252
1631.84	-35298.2	-9450.66	14.6171	0.84264	0.469316	-0.963066
1631.85	-35298.2	-9450.91	14.6319	0.827296	0.463713	-0.951003
1631.87	-35298.2	-9451.16	14.6466	0.813039	0.458035	-0.939431
1631.89	-35298.2	-9451.41	14.6608	0.80118	0.452133	-0.928708
1631.9	-35298.2	-9451.66	14.6745	0.791821	0.44626	-0.919113
1631.92	-35298.2	-9451.91	14.6877	0.784462	0.440868	-0.91088
1631.94	-35298.2	-9452.15	14.7004	0.778626	0.436362	-0.904197
1631.95	-35298.2	-9452.4	14.7129	0.774008	0.432836	-0.89892
1631.97	-35298.2	-9452.65	14.7252	0.770374	0.430245	-0.894764
1631.99	-35298.2	-9452.9	14.7377	0.767501	0.428521	-0.891463
1632.01	-35298.2	-9453.15	14.7502	0.765231	0.427436	-0.888855
1632.02	-35298.2	-9453.41	14.7626	0.763428	0.426705	-0.886815
1632.04	-35298.1	-9453.66	14.7749	0.761972	0.426137	-0.885238
1632.06	-35298.1	-9453.91	14.7873	0.760832	0.425993	-0.88411
1632.07	-35298.1	-9454.16	14.8	0.76	0.426667	-0.883442
1632.09	-35298.1	-9454.41	14.8133	0.759498	0.428402	-0.883173
1632.11	-35298.1	-9454.66	14.8269	0.759461	0.430844	-0.882937
1632.12	-35298.1	-9454.91	14.8408	0.760055	0.433485	-0.882296
1632.14	-35298.1	-9455.17	14.8547	0.761128	0.435931	-0.880887
1632.16	-35298.1	-9455.42	14.8683	0.761464	0.438162	-0.878603
1632.18	-35298.1	-9455.67	14.8815	0.759624	0.440238	-0.875389
1632.19	-35298.1	-9455.92	14.8942	0.754707	0.442266	-0.871058
1632.21	-35298.1	-9456.18	14.9065	0.74732	0.444493	-0.865046
1632.23	-35298.1	-9456.44	14.9189	0.738335	0.447188	-0.856724
1632.24	-35298.1	-9456.69	14.9314	0.728051	0.450454	-0.845772
1632.26	-35298.1	-9456.95	14.944	0.715397	0.453995	-0.832599
1632.28	-35298.1	-9457.2	14.9562	0.699112	0.457456	-0.817725
1632.3	-35298.1	-9457.45	14.9678	0.678886	0.460703	-0.801537
1632.31	-35298.1	-9457.7	14.979	0.656327	0.464048	-0.784165
1632.33	-35298.1	-9457.95	14.9898	0.633272	0.467853	-0.765706
1632.35	-35298.1	-9458.21	15.0003	0.610987	0.472245	-0.746265
1632.36	-35298.1	-9458.46	15.0103	0.589755	0.476944	-0.725961
1632.38	-35298.1	-9458.72	15.02	0.56975	0.481637	-0.704908
1632.4	-35298.1	-9458.98	15.0294	0.550379	0.486177	-0.683056
1632.41	-35298.1	-9459.24	15.0383	0.529928	0.490667	-0.660108
1632.43	-35298.1	-9459.5	15.0468	0.506622	0.495225	-0.635741
1632.45	-35298.1	-9459.75	15.0549	0.479762	0.499846	-0.60938
1632.47	-35298.1	-9460.01	15.0627	0.450006	0.50437	-0.580139
1632.48	-35298.1	-9460.26	15.0701	0.418049	0.508624	-0.547137
1632.5	-35298.1	-9460.51	15.0772	0.383347	0.512412	-0.510317
1632.52	-35298.1	-9460.77	15.0838	0.344008	0.515511	-0.470504
1632.53	-35298.1	-9461.03	15.0897	0.298222	0.517709	-0.428559
1632.55	-35298.1	-9461.29	15.0948	0.247109	0.519046	-0.385166
1632.57	-35298.1	-9461.54	15.0988	0.194506	0.519796	-0.340842
1632.58	-35298.1	-9461.8	15.1013	0.144203	0.520227	-0.29614
1632.6	-35298.1	-9462.05	15.1025	0.097663	0.520394	-0.252248
1632.62	-35298.1	-9462.31	15.1032	0.0545055	0.520186	-0.210859
1632.64	-35298	-9462.57	15.1037	0.0143952	0.519497	-0.173595
1632.65	-35298	-9462.83	15.1041	-0.0217878	0.518397	-0.141036
1632.67	-35298	-9463.08	15.1037	-0.0523375	0.517072	-0.113048
1632.69	-35298.1	-9463.34	15.102	-0.0757347	0.515708	-0.0894871
1632.7	-35298.1	-9463.59	15.0996	-0.0925122	0.514469	-0.0702422
1632.72	-35298.1	-9463.85	15.0971	-0.104394	0.513504	-0.055219
1632.74	-35298.1	-9464.11	15.0956	-0.11301	0.512952	-0.0442549
1632.75	-35298.1	-9464.37	15.0946	-0.11908	0.512859	-0.0366146
1632.77	-35298.1	-9464.62	15.0936	-0.122879	0.513222	-0.03128
1632.79	-35298.1	-9464.88	15.0918	-0.124753	0.514028	-0.0273078
1632.81	-35298.1	-9465.13	15.0895	-0.12559	0.51517	-0.0242833
1632.82	-35298.1	-9465.39	15.087	-0.126503	0.516504	-0.0220129
1632.84	-35298.1	-9465.65	15.0846	-0.128386	0.517878	-0.020296
1632.86	-35298.1	-9465.91	15.0823	-0.13089	0.519101	-0.0188846
1632.87	-35298.1	-9466.16	15.0801	-0.133219	0.519965	-0.0175142
1632.89	-35298.1	-9466.42	15.0779	-0.134758	0.520317	-0.015988
1632.91	-35298.1	-9466.68	15.0756	-0.135744	0.520267	-0.0144328
1632.92	-35298.1	-9466.93	15.0733	-0.136667	0.52	-0.0130719
1632.94	-35298.1	-9467.18	15.0711	-0.13787	0.519713	-0.0120723
1632.96	-35298.1	-9467.44	15.0688	-0.13912	0.519643	-0.0113754
1632.97	-35298.1	-9467.7	15.0665	-0.140038	0.520041	-0.0108665
1632.99	-35298.1	-9467.95	15.0643	-0.140367	0.521026	-0.0104492
1633.01	-35298.1	-9468.21	15.062	-0.140262	0.522294	-0.0100897
1633.03	-35298.1	-9468.47	15.0597	-0.139963	0.523451	-0.00976721
1633.04	-35298.1	-9468.73	15.0575	-0.139702	0.524319	-0.00945205
1633.06	-35298.1	-9468.98	15.0552	-0.139686	0.525335	-0.00908981
1633.08	-35298.1	-9469.23	15.0529	-0.140117	0.527041	-0.00862175
1633.09	-35298.1	-9469.49	15.0506	-0.141073	0.529568	-0.00800464
1633.11	-35298.1	-9469.74	15.0483	-0.142331	0.532064	-0.00723214
1633.13	-35298.1	-9470	15.0462	-0.143629	0.533539	-0.00630341
1633.14	-35298.1	-9470.26	15.0442	-0.144804	0.533636	-0.00523708
1633.16	-35298.1	-9470.51	15.0419	-0.145901	0.533276	-0.00409099
1633.18	-35298.1	-9470.76	15.0391	-0.14699	0.53353	-0.00292753
1633.2	-35298.1	-9471.02	15.0356	-0.14811	0.534765	-0.00179007
1633.21	-35298.1	-9471.27	15.0321	-0.149254	0.536145	-0.000689266
1633.23	-35298.1	-9471.53	15.029	-0.150407	0.536731	0.000368198
1633.25	-35298.1	-9471.79	15.0266	-0.151556	0.536399	0.00141386
1633.26	-35298.2	-9472.05	15.0245	-0.152685	0.536224	0.0025355
1633.28	-35298.2	-9472.31	15.0224	-0.153779	0.537348	0.00382311
1633.3	-35298.2	-9472.56	15.0201	-0.154863	0.539838	0.00528342
1633.32	-35298.2	-9472.82	15.0178	-0.156009	0.542408	0.00681829
1633.33	-35298.2	-9473.07	15.0157	-0.157286	0.543732	0.00832594
1633.35	-35298.2	-9473.32	15.0136	-0.158597	0.543652	0.00978516
1633.37	-35298.2	-9473.58	15.0113	-0.159664	0.543278	0.0112617
1633.38	-35298.2	-9473.84	15.0083	-0.160214	0.543727	0.0128197
1633.4	-35298.2	-9474.09	15.0048	-0.160259	0.545061	0.0144008
1633.42	-35298.2	-9474.35	15.0013	-0.160075	0.546363	0.0158339
1633.43	-35298.2	-9474.6	14.9984	-0.159937	0.546748	0.0169532
1633.45	-35298.2	-9474.85	14.9961	-0.159928	0.546409	0.0177496
1633.47	-35298.2	-9475.11	14.9941	-0.15998	0.546394	0.0183382
1633.49	-35298.2	-9475.37	14.9919	-0.160026	0.547682	0.0188303
1633.5	-35298.3	-9475.62	14.9896	-0.160037	0.550098	0.0192469
1633.52	-35298.3	-9475.88	14.9873	-0.160014	0.552683	0.0195476
1633.54	-35298.3	-9476.13	14.9852	-0.159959	0.554547	0.0196958
1633.55	-35298.3	-9476.38	14.983	-0.15992	0.555655	0.0197085
[truncated: 725 more rows]
