# Supplementary material for: Extraction of driving behavior primitives considering driver expectation and vehicle dynamics
Source: PLoS One. 2025 Dec 31;20(12):e0340123. doi: 10.1371/journal.pone.0340123 (PMC12755792; doi:10.1371/journal.pone.0340123)
Supplement: S2 File — The dataset utilized in this study is organized into two main folders, categorizing driving scenarios into straight driving and turning maneuvers. These folders contain the raw, unprocessed behavioral data. For a detailed description of the variables and format within the.xlsx files, please refer to the accompanying readme.txt file. (ZIP) [file pone.0340123.s002.zip › DataSetForPimitiveExaction-2/turning/g11_w_37.xlsx]

## Sheet: Sheet1
1671.12	-35503.2	-9958.77	13.8337	-0.21	-0.310545	0.992115
1671.14	-35503.3	-9958.98	13.8303	-0.21	-0.333434	0.994925
1671.16	-35503.4	-9959.21	13.8269	-0.21	-0.355375	0.999644
1671.17	-35503.5	-9959.44	13.8234	-0.21	-0.377565	1.00692
1671.19	-35503.6	-9959.65	13.82	-0.21	-0.4	1.01634
1671.21	-35503.7	-9959.83	13.8167	-0.21	-0.422632	1.02725
1671.22	-35503.8	-9960.01	13.8133	-0.21	-0.446667	1.03922
1671.24	-35503.9	-9960.22	13.8099	-0.21	-0.473212	1.05173
1671.26	-35504.1	-9960.45	13.8065	-0.21	-0.501713	1.06386
1671.28	-35504.2	-9960.68	13.803	-0.21	-0.531105	1.07469
1671.29	-35504.3	-9960.89	13.7996	-0.21	-0.559991	1.08375
1671.31	-35504.4	-9961.08	13.7963	-0.21	-0.58728	1.09088
1671.33	-35504.5	-9961.26	13.7929	-0.21	-0.612939	1.09645
1671.34	-35504.6	-9961.48	13.7894	-0.21	-0.637241	1.10082
1671.36	-35504.7	-9961.71	13.7861	-0.21	-0.660798	1.10394
1671.38	-35504.8	-9961.94	13.7829	-0.21	-0.683705	1.10586
1671.39	-35504.9	-9962.15	13.7789	-0.21	-0.704692	1.10697
1671.41	-35505	-9962.33	13.7738	-0.210001	-0.723247	1.10761
1671.43	-35505.1	-9962.52	13.769	-0.209999	-0.740786	1.10788
1671.45	-35505.2	-9962.74	13.7655	-0.209995	-0.758179	1.10789
1671.46	-35505.3	-9962.97	13.7624	-0.210006	-0.774735	1.10783
1671.48	-35505.5	-9963.2	13.7589	-0.21002	-0.790197	1.10781
1671.5	-35505.6	-9963.4	13.7555	-0.209974	-0.805377	1.10787
1671.51	-35505.6	-9963.58	13.7522	-0.209924	-0.820533	1.10792
1671.53	-35505.7	-9963.77	13.7488	-0.210098	-0.834973	1.10773
1671.55	-35505.9	-9963.99	13.7453	-0.210267	-0.848624	1.1072
1671.57	-35506	-9964.22	13.7419	-0.209541	-0.86241	1.1064
1671.58	-35506.1	-9964.44	13.7386	-0.207798	-0.876079	1.10536
1671.6	-35506.2	-9964.64	13.7353	-0.205945	-0.887855	1.10394
1671.62	-35506.3	-9964.83	13.7318	-0.204296	-0.897861	1.10222
1671.63	-35506.4	-9965.03	13.7284	-0.202369	-0.90866	1.10053
1671.65	-35506.5	-9965.25	13.7249	-0.200499	-0.920882	1.09889
1671.67	-35506.6	-9965.48	13.7215	-0.199881	-0.932971	1.09697
1671.68	-35506.7	-9965.7	13.7181	-0.200108	-0.944849	1.09468
1671.7	-35506.8	-9965.9	13.7147	-0.199361	-0.957876	1.09221
1671.72	-35506.9	-9966.09	13.7114	-0.197485	-0.973012	1.08949
1671.74	-35507	-9966.29	13.7081	-0.195632	-0.990759	1.08628
1671.75	-35507.1	-9966.52	13.7046	-0.193981	-1.00998	1.08285
1671.77	-35507.2	-9966.75	13.7009	-0.192007	-1.02839	1.07978
1671.79	-35507.3	-9966.97	13.6974	-0.190273	-1.04527	1.07705
1671.8	-35507.4	-9967.16	13.6954	-0.189907	-1.06099	1.07427
1671.82	-35507.5	-9967.34	13.6939	-0.190111	-1.0758	1.07154
1671.84	-35507.6	-9967.55	13.6913	-0.189148	-1.08985	1.06921
1671.85	-35507.7	-9967.78	13.6876	-0.187153	-1.10348	1.06702
1671.87	-35507.8	-9968.02	13.6839	-0.185244	-1.11708	1.06439
1671.89	-35507.9	-9968.23	13.6806	-0.183613	-1.13087	1.0615
1671.91	-35508	-9968.42	13.6774	-0.182006	-1.14483	1.05878
1671.92	-35508.1	-9968.61	13.674	-0.180312	-1.1579	1.05607
1671.94	-35508.2	-9968.82	13.6702	-0.178515	-1.1689	1.05298
1671.96	-35508.3	-9969.05	13.667	-0.17684	-1.17882	1.04946
1671.97	-35508.4	-9969.28	13.6652	-0.175443	-1.18918	1.04549
1671.99	-35508.5	-9969.5	13.6635	-0.173491	-1.19943	1.04063
1672.01	-35508.6	-9969.69	13.6602	-0.170216	-1.20846	1.03427
1672.02	-35508.6	-9969.88	13.6568	-0.166831	-1.21624	1.02565
1672.04	-35508.7	-9970.1	13.6551	-0.164727	-1.22313	1.01415
1672.06	-35508.8	-9970.33	13.6533	-0.163333	-1.23	1
1672.08	-35508.9	-9970.56	13.6499	-0.161724	-1.2378	0.983765
1672.09	-35509	-9970.77	13.6465	-0.15989	-1.24728	0.966273
1672.11	-35509.1	-9970.96	13.6449	-0.158075	-1.25868	0.948153
1672.13	-35509.2	-9971.15	13.6432	-0.156595	-1.27069	0.929131
1672.14	-35509.3	-9971.37	13.6397	-0.155365	-1.28181	0.908684
1672.16	-35509.4	-9971.61	13.6364	-0.152927	-1.29094	0.886096
1672.18	-35509.5	-9971.84	13.6348	-0.148236	-1.29721	0.860965
1672.19	-35509.6	-9972.04	13.6329	-0.142235	-1.3003	0.833896
1672.21	-35509.7	-9972.23	13.6294	-0.135781	-1.30058	0.805236
1672.23	-35509.7	-9972.43	13.6262	-0.128687	-1.2999	0.774292
1672.25	-35509.8	-9972.65	13.6244	-0.120563	-1.29976	0.739933
1672.26	-35509.9	-9972.89	13.6229	-0.110891	-1.30012	0.700358
1672.28	-35510	-9973.12	13.621	-0.0993146	-1.30043	0.653684
1672.3	-35510.1	-9973.33	13.6198	-0.0858387	-1.29954	0.598071
1672.31	-35510.2	-9973.51	13.6198	-0.0699985	-1.29664	0.531048
1672.33	-35510.3	-9973.71	13.6201	-0.0504584	-1.29164	0.449103
1672.35	-35510.4	-9973.94	13.6201	-0.0268282	-1.28392	0.351866
1672.36	-35510.5	-9974.17	13.6199	-0.000493855	-1.27177	0.244581
1672.38	-35510.6	-9974.41	13.6197	0.0270759	-1.25482	0.133679
1672.4	-35510.7	-9974.61	13.6205	0.0545958	-1.23484	0.0264507
1672.41	-35510.7	-9974.8	13.6223	0.0824571	-1.21209	-0.0724963
1672.43	-35510.8	-9975	13.624	0.11307	-1.18477	-0.162032
1672.45	-35510.9	-9975.22	13.6255	0.14614	-1.15352	-0.241311
1672.47	-35511	-9975.46	13.6281	0.177889	-1.12203	-0.309605
1672.48	-35511.1	-9975.69	13.6316	0.206905	-1.09137	-0.367233
1672.5	-35511.2	-9975.89	13.6351	0.234524	-1.0596	-0.415666
1672.52	-35511.2	-9976.08	13.6383	0.261219	-1.02612	-0.457087
1672.53	-35511.3	-9976.28	13.6423	0.286554	-0.991731	-0.494208
1672.55	-35511.4	-9976.52	13.6475	0.31048	-0.957306	-0.528278
1672.57	-35511.5	-9976.76	13.6539	0.333338	-0.923717	-0.55918
1672.59	-35511.6	-9976.99	13.6609	0.355555	-0.891236	-0.586856
1672.6	-35511.7	-9977.19	13.6675	0.377566	-0.859731	-0.611414
1672.62	-35511.7	-9977.38	13.674	0.399216	-0.829895	-0.633877
1672.64	-35511.8	-9977.59	13.6821	0.420027	-0.802823	-0.655765
1672.65	-35511.9	-9977.82	13.6909	0.440523	-0.777483	-0.677032
1672.67	-35512	-9978.06	13.6984	0.461688	-0.751664	-0.69662
1672.69	-35512.1	-9978.29	13.705	0.482215	-0.72585	-0.714077
1672.7	-35512.2	-9978.49	13.7127	0.499707	-0.701805	-0.729321
1672.72	-35512.3	-9978.67	13.7213	0.513783	-0.678805	-0.74235
1672.74	-35512.3	-9978.89	13.7297	0.525135	-0.655118	-0.753291
1672.76	-35512.4	-9979.13	13.7384	0.534976	-0.63091	-0.76302
1672.77	-35512.5	-9979.37	13.7482	0.544715	-0.607317	-0.772716
1672.79	-35512.6	-9979.6	13.7588	0.555325	-0.585683	-0.783038
1672.81	-35512.7	-9979.79	13.7689	0.567516	-0.566908	-0.794464
1672.82	-35512.8	-9979.99	13.7788	0.581555	-0.548885	-0.807664
1672.84	-35512.8	-9980.21	13.7891	0.597542	-0.529008	-0.823235
1672.86	-35512.9	-9980.45	13.7994	0.615544	-0.507908	-0.84095
1672.87	-35513	-9980.69	13.8095	0.635486	-0.48708	-0.860229
1672.89	-35513.1	-9980.91	13.82	0.656667	-0.466667	-0.880174
1672.91	-35513.2	-9981.11	13.8315	0.678298	-0.446487	-0.899958
1672.93	-35513.2	-9981.3	13.8433	0.7	-0.426667	-0.91939
1672.94	-35513.3	-9981.52	13.855	0.721318	-0.407412	-0.938203
1672.96	-35513.4	-9981.76	13.8674	0.741097	-0.388939	-0.955169
1672.98	-35513.5	-9982.01	13.8814	0.75809	-0.371401	-0.969204
1672.99	-35513.6	-9982.23	13.8948	0.771335	-0.354751	-0.980506
1673.01	-35513.7	-9982.43	13.9064	0.780581	-0.3391	-0.989479
1673.03	-35513.7	-9982.63	13.9181	0.787405	-0.325136	-0.996348
1673.04	-35513.8	-9982.86	13.9316	0.793101	-0.313025	-1.00136
1673.06	-35513.9	-9983.1	13.9458	0.797258	-0.301182	-1.00489
1673.08	-35514	-9983.34	13.9597	0.799461	-0.288787	-1.00735
1673.1	-35514.1	-9983.56	13.9731	0.8	-0.277577	-1.00907
1673.11	-35514.2	-9983.75	13.9864	0.799711	-0.268777	-1.01054
1673.13	-35514.2	-9983.96	13.9999	0.800318	-0.261824	-1.01255
1673.15	-35514.3	-9984.2	14.0136	0.80315	-0.256277	-1.01593
1673.16	-35514.4	-9984.44	14.0273	0.808521	-0.252374	-1.02153
1673.18	-35514.5	-9984.69	14.0409	0.8166	-0.250325	-1.02964
1673.2	-35514.6	-9984.9	14.0551	0.827509	-0.250151	-1.03965
1673.21	-35514.7	-9985.09	14.0701	0.840778	-0.251666	-1.05098
1673.23	-35514.7	-9985.3	14.0854	0.855077	-0.254413	-1.06322
1673.25	-35514.8	-9985.54	14.1009	0.869072	-0.257871	-1.07572
1673.27	-35514.9	-9985.79	14.1164	0.881552	-0.261459	-1.08747
1673.28	-35515	-9986.03	14.1319	0.891942	-0.264889	-1.09772
1673.3	-35515.1	-9986.25	14.1471	0.900451	-0.268239	-1.10608
1673.32	-35515.2	-9986.44	14.162	0.90718	-0.27157	-1.1126
1673.33	-35515.2	-9986.65	14.1772	0.912076	-0.274906	-1.11774
1673.35	-35515.3	-9986.89	14.1927	0.91543	-0.278324	-1.12168
1673.37	-35515.4	-9987.14	14.2083	0.917892	-0.281939	-1.12435
1673.38	-35515.5	-9987.39	14.2237	0.919598	-0.285432	-1.12592
1673.4	-35515.6	-9987.6	14.2389	0.920236	-0.288106	-1.12685
1673.42	-35515.7	-9987.8	14.2538	0.920099	-0.289669	-1.12735
1673.43	-35515.7	-9988.01	14.269	0.919939	-0.290187	-1.12751
1673.45	-35515.8	-9988.26	14.2845	0.919978	-0.290068	-1.12747
1673.47	-35515.9	-9988.51	14.3002	0.920017	-0.289947	-1.12744
1673.49	-35516	-9988.76	14.3156	0.920005	-0.289983	-1.12745
1673.5	-35516.1	-9988.96	14.3303	0.919996	-0.290021	-1.12745
1673.52	-35516.2	-9989.16	14.3453	0.92	-0.29001	-1.12745
1673.54	-35516.2	-9989.38	14.362	0.919997	-0.289971	-1.12745
1673.55	-35516.3	-9989.64	14.3794	0.919997	-0.28998	-1.12745
1673.57	-35516.4	-9989.89	14.3953	0.920016	-0.290101	-1.12744
1673.59	-35516.5	-9990.13	14.4105	0.920009	-0.290058	-1.12744
1673.61	-35516.6	-9990.34	14.427	0.919935	-0.289597	-1.12751
1673.62	-35516.7	-9990.54	14.4438	0.919965	-0.289779	-1.12748
1673.64	-35516.7	-9990.77	14.4594	0.920238	-0.291997	-1.12714
1673.66	-35516.8	-9991.02	14.4748	0.920092	-0.296098	-1.12646
1673.67	-35516.9	-9991.28	14.4918	0.918753	-0.301556	-1.12551
1673.69	-35517	-9991.52	14.509	0.91678	-0.309427	-1.12427
1673.71	-35517.1	-9991.72	14.5245	0.915019	-0.320968	-1.12272
1673.72	-35517.2	-9991.93	14.5391	0.913428	-0.33572	-1.12102
1673.74	-35517.2	-9992.16	14.5543	0.911755	-0.35298	-1.11932
1673.76	-35517.3	-9992.42	14.57	0.91	-0.373333	-1.11765
1673.78	-35517.4	-9992.68	14.5856	0.908241	-0.397022	-1.11598
1673.79	-35517.5	-9992.91	14.6009	0.906573	-0.421392	-1.11428
1673.81	-35517.6	-9993.12	14.6159	0.905	-0.444353	-1.11255
1673.83	-35517.7	-9993.32	14.6309	0.903216	-0.468145	-1.11103
1673.84	-35517.7	-9993.57	14.6463	0.901177	-0.494905	-1.10986
1673.86	-35517.8	-9993.83	14.6618	0.899937	-0.523375	-1.1088
1673.88	-35517.9	-9994.09	14.6774	0.900029	-0.55224	-1.10766
1673.89	-35518	-9994.32	14.6927	0.899869	-0.582027	-1.10657
1673.91	-35518.1	-9994.53	14.7076	0.89834	-0.613282	-1.10556
1673.93	-35518.2	-9994.74	14.7227	0.896327	-0.645822	-1.10432
1673.95	-35518.3	-9994.98	14.7381	0.894595	-0.678881	-1.10267
1673.96	-35518.3	-9995.24	14.7537	0.89293	-0.710558	-1.10089
1673.98	-35518.4	-9995.5	14.7692	0.891172	-0.739926	-1.09892
1674	-35518.5	-9995.73	14.7844	0.889541	-0.768347	-1.09589
1674.01	-35518.6	-9995.94	14.7993	0.887117	-0.795876	-1.09098
1674.03	-35518.7	-9996.16	14.8146	0.88096	-0.819869	-1.08359
1674.05	-35518.7	-9996.41	14.8302	0.869565	-0.84013	-1.0734
1674.06	-35518.8	-9996.67	14.8451	0.85425	-0.861079	-1.06052
1674.08	-35518.9	-9996.93	14.8588	0.836899	-0.88395	-1.04544
1674.1	-35519	-9997.16	14.8723	0.819763	-0.904719	-1.02917
1674.12	-35519.1	-9997.37	14.8858	0.803346	-0.922612	-1.01232
1674.13	-35519.1	-9997.6	14.8983	0.785944	-0.941415	-0.994969
1674.15	-35519.2	-9997.85	14.9101	0.766986	-0.962289	-0.976664
1674.17	-35519.3	-9998.12	14.923	0.747455	-0.98277	-0.956417
1674.18	-35519.4	-9998.38	14.937	0.727062	-1.00161	-0.934814
1674.2	-35519.5	-9998.6	14.9499	0.704131	-1.01914	-0.914109
1674.22	-35519.6	-9998.81	14.9613	0.678835	-1.03574	-0.895161
1674.23	-35519.6	-9999.04	14.973	0.653063	-1.05176	-0.87747
1674.25	-35519.7	-9999.3	14.9851	0.627382	-1.06721	-0.8607
1674.27	-35519.8	-9999.57	14.9966	0.600888	-1.08179	-0.84461
1674.29	-35519.9	-9999.83	15.0067	0.569833	-1.0954	-0.827282
1674.3	-35520	-10000.1	15.0157	0.528427	-1.10814	-0.805516
1674.32	-35520	-10000.3	15.0239	0.473169	-1.11966	-0.776841
1674.34	-35520.1	-10000.5	15.0316	0.402382	-1.12945	-0.739626
1674.35	-35520.2	-10000.8	15.0383	0.317289	-1.13774	-0.696219
1674.37	-35520.3	-10001	15.0433	0.221629	-1.14522	-0.651657
1674.39	-35520.4	-10001.3	15.0463	0.124875	-1.15191	-0.610902
1674.4	-35520.4	-10001.5	15.0473	0.0388808	-1.15751	-0.57856
1674.42	-35520.5	-10001.7	15.0469	-0.0321647	-1.16227	-0.556835
1674.44	-35520.6	-10002	15.0458	-0.0880857	-1.1666	-0.54655
1674.45	-35520.6	-10002.2	15.0438	-0.130426	-1.16969	-0.546889
1674.47	-35520.7	-10002.5	15.0406	-0.161612	-1.17045	-0.556053
1674.49	-35520.8	-10002.8	15.0371	-0.184403	-1.17003	-0.571009
1674.51	-35520.9	-10003	15.034	-0.201573	-1.17011	-0.588672
1674.52	-35520.9	-10003.2	15.0305	-0.215209	-1.17008	-0.608596
1674.54	-35521	-10003.4	15.0255	-0.22684	-1.16879	-0.630985
1674.56	-35521.1	-10003.7	15.0203	-0.236205	-1.16678	-0.654407
1674.57	-35521.2	-10004	15.0164	-0.242652	-1.16498	-0.677071
1674.59	-35521.2	-10004.2	15.0133	-0.246667	-1.16333	-0.698257
1674.61	-35521.3	-10004.4	15.01	-0.248989	-1.16162	-0.717514
1674.62	-35521.4	-10004.6	15.0067	-0.25	-1.16	-0.734205
1674.64	-35521.4	-10004.9	15.0035	-0.250085	-1.15852	-0.747846
1674.66	-35521.5	-10005.2	14.9997	-0.250006	-1.15652	-0.758744
1674.68	-35521.6	-10005.4	14.9948	-0.250227	-1.1534	-0.767377
1674.69	-35521.7	-10005.7	14.9894	-0.249896	-1.14952	-0.774129
1674.71	-35521.7	-10005.9	14.984	-0.248381	-1.14505	-0.779401
1674.73	-35521.8	-10006.1	14.9795	-0.246451	-1.13921	-0.783696
1674.74	-35521.9	-10006.4	14.976	-0.244764	-1.13131	-0.787351
1674.76	-35521.9	-10006.6	14.9727	-0.242993	-1.12147	-0.790191
1674.78	-35522	-10006.9	14.9692	-0.24105	-1.1099	-0.792088
1674.8	-35522.1	-10007.2	14.9659	-0.239831	-1.09678	-0.793248
1674.81	-35522.1	-10007.4	14.9629	-0.239766	-1.08218	-0.793888
1674.83	-35522.2	-10007.6	14.9589	-0.240049	-1.06607	-0.794153
1674.85	-35522.3	-10007.8	14.9536	-0.240077	-1.04883	-0.794177
1674.86	-35522.4	-10008.1	14.9487	-0.239964	-1.03172	-0.794087
1674.88	-35522.4	-10008.4	14.9453	-0.23991	-1.01493	-0.794037
1674.9	-35522.5	-10008.6	14.9422	-0.240106	-0.996549	-0.794221
1674.91	-35522.5	-10008.8	14.9388	-0.240299	-0.976306	-0.794731
1674.93	-35522.6	-10009.1	14.9355	-0.239599	-0.956571	-0.795508
1674.95	-35522.7	-10009.3	14.9323	-0.237829	-0.937971	-0.79657
1674.97	-35522.8	-10009.6	14.9281	-0.235925	-0.918313	-0.798054
1674.98	-35522.8	-10009.9	14.9229	-0.234263	-0.897387	-0.799804
1675	-35522.9	-10010.1	14.9174	-0.232427	-0.877694	-0.80129
1675.02	-35522.9	-10010.3	14.9123	-0.230624	-0.859619	-0.802352
1675.03	-35523	-10010.5	14.9082	-0.229756	-0.841145	-0.803243
1675.05	-35523.1	-10010.8	14.9049	-0.229868	-0.822035	-0.803864
1675.07	-35523.1	-10011.1	14.9015	-0.230069	-0.804015	-0.803749
1675.08	-35523.2	-10011.3	14.898	-0.230031	-0.787067	-0.803082
1675.1	-35523.3	-10011.5	14.8949	-0.22998	-0.769548	-0.802576
1675.12	-35523.3	-10011.8	14.8917	-0.229992	-0.751069	-0.801596
1675.14	-35523.4	-10012	14.8871	-0.230005	-0.732263	-0.79848
1675.15	-35523.5	-10012.3	14.8817	-0.230002	-0.713372	-0.792525
1675.17	-35523.5	-10012.5	14.8774	-0.229999	-0.69433	-0.783673
1675.19	-35523.6	-10012.8	14.8742	-0.23	-0.675444	-0.770064
1675.2	-35523.7	-10013	14.871	-0.23	-0.657168	-0.74887
1675.22	-35523.7	-10013.2	14.8676	-0.23	-0.638889	-0.719984
1675.24	-35523.8	-10013.5	14.8645	-0.23	-0.61945	-0.684728
1675.25	-35523.8	-10013.7	14.861	-0.23	-0.59848	-0.642786
1675.27	-35523.9	-10014	14.8561	-0.23	-0.576193	-0.593321
1675.29	-35524	-10014.3	14.8508	-0.23	-0.553825	-0.539122
1675.31	-35524	-10014.5	14.8469	-0.23	-0.532888	-0.484105
1675.32	-35524.1	-10014.7	14.8439	-0.23	-0.513353	-0.427551
1675.34	-35524.2	-10014.9	14.8406	-0.23	-0.494526	-0.367395
1675.36	-35524.2	-10015.2	14.8371	-0.23	-0.475605	-0.305666
1675.37	-35524.3	-10015.5	14.8338	-0.23	-0.45611	-0.246008
1675.39	-35524.3	-10015.7	14.8302	-0.23	-0.437668	-0.191444
1675.41	-35524.4	-10015.9	14.8257	-0.23	-0.421979	-0.144288
1675.42	-35524.5	-10016.2	14.8203	-0.23	-0.407531	-0.104521
1675.44	-35524.5	-10016.4	14.8149	-0.23	-0.39271	-0.071596
1675.46	-35524.6	-10016.7	14.81	-0.23	-0.38	-0.0457516
1675.47	-35524.7	-10016.9	14.8063	-0.23	-0.371932	-0.0269946
1675.49	-35524.7	-10017.2	14.8031	-0.23	-0.366347	-0.0134689
1675.51	-35524.8	-10017.4	14.7999	-0.23	-0.360887	-0.00317925
1675.53	-35524.8	-10017.6	14.7965	-0.23	-0.356464	0.00477227
1675.54	-35524.9	-10017.9	14.793	-0.23	-0.35415	0.0109741
1675.56	-35525	-10018.1	14.7896	-0.23	-0.35327	0.0157464
1675.58	-35525	-10018.4	14.7862	-0.23	-0.353047	0.0193822
1675.59	-35525.1	-10018.6	14.7827	-0.23	-0.353457	0.0222548
1675.61	-35525.1	-10018.9	14.7793	-0.23	-0.354706	0.0246193
1675.63	-35525.2	-10019.1	14.7761	-0.23	-0.357221	0.0264148
1675.64	-35525.3	-10019.3	14.7729	-0.23	-0.360839	0.027635
1675.66	-35525.3	-10019.6	14.769	-0.23	-0.363914	0.0285111
1675.68	-35525.4	-10019.9	14.7639	-0.23	-0.365618	0.0291675
1675.7	-35525.4	-10020.1	14.7584	-0.23	-0.367202	0.0294436
1675.71	-35525.5	-10020.3	14.7532	-0.23	-0.369133	0.0293909
1675.73	-35525.5	-10020.5	14.7488	-0.23	-0.370109	0.0294825
1675.75	-35525.6	-10020.8	14.7454	-0.23	-0.369892	0.0299981
1675.76	-35525.7	-10021.1	14.7421	-0.23	-0.370363	0.0308143
1675.78	-35525.7	-10021.3	14.7386	-0.23	-0.372188	0.0318837
1675.8	-35525.8	-10021.6	14.7354	-0.23	-0.373983	0.0333225
1675.82	-35525.8	-10021.8	14.7323	-0.23	-0.375448	0.0350112
1675.83	-35525.9	-10022	14.728	-0.23	-0.377836	0.0365226
1675.85	-35526	-10022.3	14.7226	-0.23	-0.381381	0.0376512
1675.87	-35526	-10022.5	14.7181	-0.23	-0.384951	0.0384926
1675.88	-35526.1	-10022.8	14.7148	-0.23	-0.388289	0.0390644
1675.9	-35526.1	-10023	14.7116	-0.23	-0.392167	0.039288
1675.92	-35526.2	-10023.2	14.7082	-0.23	-0.397162	0.039252
1675.93	-35526.2	-10023.5	14.705	-0.23	-0.40364	0.0391969
1675.95	-35526.3	-10023.7	14.7017	-0.23	-0.412268	0.0392073
1675.97	-35526.4	-10024	14.6971	-0.23	-0.423908	0.0392208
1675.99	-35526.4	-10024.3	14.6917	-0.23	-0.438048	0.0392175
1676	-35526.5	-10024.5	14.6875	-0.23	-0.453118	0.0392146
1676.02	-35526.5	-10024.7	14.6844	-0.229999	-0.468144	0.0392156
1676.04	-35526.6	-10024.9	14.6812	-0.230002	-0.482595	0.0392146
1676.05	-35526.7	-10025.2	14.6777	-0.230002	-0.496185	0.0392143
1676.07	-35526.7	-10025.5	14.6744	-0.229993	-0.508816	0.0392217
1676.09	-35526.8	-10025.7	14.671	-0.229995	-0.520638	0.0392204
1676.1	-35526.8	-10025.9	14.6662	-0.230027	-0.532	0.039191
1676.12	-35526.9	-10026.1	14.6611	-0.23002	-0.543736	0.0391975
1676.14	-35526.9	-10026.4	14.6571	-0.229901	-0.556767	0.039307
1676.16	-35527	-10026.7	14.6539	-0.229943	-0.570815	0.0392685
1676.17	-35527	-10026.9	14.6505	-0.23039	-0.585008	0.0388548
1676.19	-35527.1	-10027.2	14.647	-0.23015	-0.598498	0.0390768
1676.21	-35527.2	-10027.4	14.6439	-0.228437	-0.610652	0.0413155
1676.22	-35527.2	-10027.6	14.6405	-0.22943	-0.622006	0.0461002
1676.24	-35527.3	-10027.9	14.6358	-0.237943	-0.633174	0.0537998
1676.26	-35527.3	-10028.1	14.6303	-0.252382	-0.642853	0.0655959
1676.27	-35527.4	-10028.4	14.625	-0.269612	-0.649842	0.082517
1676.29	-35527.4	-10028.7	14.62	-0.29	-0.656667	0.103486
1676.31	-35527.5	-10028.9	14.6153	-0.314636	-0.666	0.12729
1676.33	-35527.5	-10029.1	14.61	-0.343333	-0.676667	0.154684
1676.34	-35527.6	-10029.3	14.6034	-0.375759	-0.687008	0.186691
1676.36	-35527.6	-10029.6	14.5963	-0.41227	-0.697282	0.223422
1676.38	-35527.7	-10029.9	14.5895	-0.4533	-0.707844	0.264416
1676.39	-35527.8	-10030.1	14.5825	-0.498943	-0.717761	0.30804
1676.41	-35527.8	-10030.3	14.5745	-0.548507	-0.726333	0.352861
1676.43	-35527.8	-10030.5	14.5656	-0.599267	-0.734264	0.398691
1676.44	-35527.9	-10030.8	14.5556	-0.648499	-0.742468	0.445107
1676.46	-35528	-10031	14.5447	-0.694478	-0.751749	0.490397
1676.48	-35528	-10031.3	14.5328	-0.736479	-0.762196	0.532963
1676.5	-35528.1	-10031.6	14.5203	-0.775733	-0.772231	0.572026
1676.51	-35528.1	-10031.8	14.5073	-0.813072	-0.780801	0.607759
1676.53	-35528.2	-10032	14.4933	-0.847953	-0.788403	0.642019
1676.55	-35528.2	-10032.2	14.4781	-0.880575	-0.795446	0.675677
1676.56	-35528.3	-10032.5	14.4617	-0.912942	-0.801774	0.707206
1676.58	-35528.3	-10032.8	14.4445	-0.944885	-0.807152	0.735357
1676.6	-35528.4	-10033	14.4274	-0.972158	-0.811323	0.75985
1676.61	-35528.4	-10033.2	14.4108	-0.992737	-0.814567	0.780565
1676.63	-35528.4	-10033.4	14.394	-1.00845	-0.817927	0.797472
1676.65	-35528.5	-10033.7	14.3768	-1.02079	-0.821562	0.81073
1676.66	-35528.6	-10033.9	14.3597	-1.03024	-0.824258	0.820764
1676.68	-35528.6	-10034.2	14.3426	-1.0372	-0.825844	0.828119
1676.7	-35528.6	-10034.4	14.3248	-1.04204	-0.827555	0.833454
1676.72	-35528.7	-10034.6	14.3063	-1.04531	-0.829418	0.837269
1676.73	-35528.7	-10034.8	14.2884	-1.04775	-0.830117	0.839874
1676.75	-35528.8	-10035.1	14.2713	-1.04952	-0.82988	0.841532
1676.77	-35528.8	-10035.4	14.2543	-1.05023	-0.830589	0.842469
1676.78	-35528.9	-10035.6	14.237	-1.0501	-0.832502	0.842973
1676.8	-35528.9	-10035.8	14.2201	-1.04994	-0.834363	0.843388
1676.82	-35529	-10036	14.2035	-1.04997	-0.835947	0.843935
1676.84	-35529	-10036.3	14.1869	-1.05002	-0.837829	0.844734
1676.85	-35529.1	-10036.5	14.1697	-1.05001	-0.839613	0.845892
1676.87	-35529.1	-10036.8	14.1512	-1.05	-0.840234	0.847481
1676.89	-35529.1	-10037	14.1322	-1.05	-0.840028	0.849213
1676.9	-35529.2	-10037.2	14.1139	-1.05	-0.840148	0.850604
1676.92	-35529.2	-10037.5	14.0957	-1.05	-0.840192	0.851603
1676.94	-35529.3	-10037.7	14.0758	-1.05	-0.83901	0.852389
1676.95	-35529.3	-10038	14.057	-1.05	-0.837077	0.852889
1676.97	-35529.4	-10038.2	14.0437	-1.04999	-0.835642	0.852938
1676.99	-35529.4	-10038.3	14.0323	-1.04999	-0.834526	0.852823
1677.01	-35529.4	-10038.6	14.015	-1.05001	-0.832842	0.853052
1677.02	-35529.5	-10038.9	13.9908	-1.05001	-0.830414	0.853853
1677.04	-35529.5	-10039.1	13.9698	-1.04991	-0.828357	0.854917
1677.06	-35529.6	-10039.4	13.9521	-1.04997	-0.826827	0.856071
1677.07	-35529.6	-10039.6	13.9337	-1.05035	-0.825445	0.857234
1677.09	-35529.7	-10039.9	13.9145	-1.05007	-0.823485	0.858327
1677.11	-35529.7	-10040.1	13.8957	-1.04825	-0.820376	0.859103
1677.12	-35529.7	-10040.3	13.8777	-1.04669	-0.816862	0.858495
1677.14	-35529.8	-10040.5	13.8605	-1.04669	-0.813719	0.855396
1677.16	-35529.8	-10040.8	13.8433	-1.04333	-0.81	0.849673
1677.18	-35529.9	-10041	13.8258	-1.03189	-0.804837	0.840965
1677.19	-35529.9	-10041.2	13.8091	-1.01568	-0.79974	0.826855
1677.21	-35529.9	-10041.4	13.7939	-0.996963	-0.796131	0.805273
1677.23	-35530	-10041.7	13.7791	-0.967817	-0.793152	0.777049
1677.24	-35530	-10041.9	13.7635	-0.922603	-0.789807	0.742974
1677.26	-35530	-10042.2	13.7483	-0.870595	-0.78625	0.701681
1677.28	-35530.1	-10042.4	13.7344	-0.81995	-0.782777	0.652911
1677.29	-35530.1	-10042.6	13.7209	-0.766868	-0.779413	0.600793
1677.31	-35530.2	-10042.8	13.7072	-0.707921	-0.776105	0.548217
1677.33	-35530.2	-10043	13.6946	-0.645557	-0.772726	0.493296
1677.35	-35530.2	-10043.3	13.684	-0.582209	-0.769248	0.435283
1677.36	-35530.3	-10043.5	13.6744	-0.518233	-0.765905	0.37782
1677.38	-35530.3	-10043.8	13.6654	-0.455088	-0.762643	0.324572
1677.4	-35530.3	-10044	13.6582	-0.397069	-0.758743	0.277954
1677.41	-35530.4	-10044.2	13.6532	-0.34798	-0.753847	0.239327
1677.43	-35530.4	-10044.4	13.6486	-0.31016	-0.74835	0.208503
1677.45	-35530.4	-10044.7	13.6434	-0.283413	-0.742946	0.185587
1677.46	-35530.5	-10044.9	13.6382	-0.263454	-0.738684	0.17144
1677.48	-35530.5	-10045.1	13.633	-0.247505	-0.735469	0.166134
1677.5	-35530.5	-10045.3	13.6278	-0.235589	-0.7315	0.168495
1677.52	-35530.6	-10045.6	13.6227	-0.227201	-0.726343	0.178091
1677.53	-35530.6	-10045.8	13.6184	-0.220903	-0.721408	0.195535
1677.55	-35530.7	-10046.1	13.615	-0.215725	-0.716582	0.220964
1677.57	-35530.7	-10046.3	13.6118	-0.21138	-0.70976	0.253785
1677.58	-35530.7	-10046.5	13.6083	-0.207905	-0.700894	0.292283
1677.6	-35530.7	-10046.7	13.6049	-0.205605	-0.692201	0.333639
1677.62	-35530.8	-10046.9	13.6015	-0.204082	-0.684053	0.376208
1677.63	-35530.8	-10047.2	13.5983	-0.202332	-0.675052	0.419432
1677.65	-35530.8	-10047.4	13.5948	-0.200497	-0.664636	0.461698
1677.67	-35530.9	-10047.6	13.5911	-0.19972	-0.653099	0.500481
1677.68	-35530.9	-10047.9	13.5876	-0.199909	-0.640964	0.534724
1677.7	-35530.9	-10048.1	13.5855	-0.20003	-0.628894	0.564601
1677.72	-35531	-10048.3	13.584	-0.199968	-0.617283	0.59068
1677.74	-35531	-10048.6	13.5815	-0.200175	-0.606332	0.61377
1677.75	-35531	-10048.8	13.5778	-0.20019	-0.596165	0.634675
1677.77	-35531.1	-10049	13.5741	-0.199055	-0.586852	0.654084
1677.79	-35531.1	-10049.2	13.5708	-0.197118	-0.578486	0.67163
1677.8	-35531.1	-10049.4	13.5675	-0.195369	-0.571148	0.686466
1677.82	-35531.2	-10049.7	13.5641	-0.193755	-0.564731	0.69887
1677.84	-35531.2	-10049.9	13.5607	-0.191829	-0.559057	0.709588
1677.86	-35531.2	-10050.2	13.5573	-0.190179	-0.554121	0.718644
1677.87	-35531.3	-10050.4	13.5538	-0.189711	-0.550021	0.725875
1677.89	-35531.3	-10050.6	13.5504	-0.189969	-0.546949	0.732334
1677.91	-35531.3	-10050.8	13.547	-0.190076	-0.544998	0.739444
1677.92	-35531.3	-10051.1	13.5435	-0.190004	-0.543435	0.747826
1677.94	-35531.4	-10051.3	13.5402	-0.189979	-0.54154	0.75778
1677.96	-35531.4	-10051.5	13.5369	-0.189999	-0.54005	0.769415
1677.97	-35531.4	-10051.8	13.5334	-0.190005	-0.539797	0.782596
1677.99	-35531.5	-10052	13.53	-0.19	-0.54	0.796296
1678.01	-35531.5	-10052.2	13.5266	-0.189999	-0.539811	0.809321
1678.03	-35531.5	-10052.4	13.5231	-0.19	-0.540048	0.82089
1678.04	-35531.6	-10052.7	13.5195	-0.19	-0.541498	0.830479
1678.06	-35531.6	-10052.9	13.5165	-0.19	-0.543443	0.838085
1678.08	-35531.6	-10053.1	13.5149	-0.19	-0.54515	0.843831
1678.09	-35531.6	-10053.3	13.5131	-0.19	-0.546888	0.847891
1678.11	-35531.7	-10053.6	13.5099	-0.19	-0.548801	0.850494
1678.13	-35531.7	-10053.8	13.5062	-0.19	-0.550088	0.851981
1678.14	-35531.7	-10054	13.5028	-0.19	-0.550227	0.852701
1678.16	-35531.8	-10054.3	13.4994	-0.19	-0.549967	0.852969
1678.18	-35531.8	-10054.5	13.496	-0.19	-0.549944	0.853019
1678.2	-35531.8	-10054.7	13.4925	-0.19	-0.55001	0.8529
1678.21	-35531.8	-10054.9	13.4892	-0.19	-0.55001	0.852773
1678.23	-35531.9	-10055.2	13.4859	-0.19	-0.550001	0.853077
1678.25	-35531.9	-10055.4	13.4824	-0.19	-0.550016	0.854352
1678.26	-35531.9	-10055.6	13.479	-0.19	-0.54998	0.857284
1678.28	-35531.9	-10055.8	13.4756	-0.19	-0.549928	0.862434
1678.3	-35532	-10056.1	13.472	-0.19	-0.550096	0.87012
1678.31	-35532	-10056.3	13.4685	-0.19	-0.55028	0.880249
1678.33	-35532	-10056.5	13.466	-0.19	-0.549619	0.892165
1678.35	-35532	-10056.8	13.4645	-0.19	-0.547919	0.905201
1678.37	-35532.1	-10057	13.4624	-0.19	-0.546035	0.918744
1678.38	-35532.1	-10057.2	13.4589	-0.19	-0.544367	0.93228
1678.4	-35532.1	-10057.4	13.4552	-0.19	-0.54254	0.945447
1678.42	-35532.1	-10057.6	13.4519	-0.19	-0.540711	0.958397
1678.43	-35532.2	-10057.9	13.4486	-0.19	-0.539773	0.971914
1678.45	-35532.2	-10058.1	13.4452	-0.19	-0.539851	0.986449
1678.47	-35532.2	-10058.3	13.4417	-0.19	-0.540065	1.00197
1678.48	-35532.2	-10058.6	13.4383	-0.19	-0.540036	1.01783
1678.5	-35532.3	-10058.8	13.4349	-0.19	-0.539981	1.03281
1678.52	-35532.3	-10059	13.4316	-0.19	-0.53999	1.04637
1678.54	-35532.3	-10059.3	13.4283	-0.19	-0.540005	1.05859
1678.55	-35532.4	-10059.5	13.4248	-0.19	-0.540002	1.06921
1678.57	-35532.4	-10059.7	13.4211	-0.19	-0.539999	1.0777
1678.59	-35532.4	-10059.9	13.4176	-0.19	-0.539999	1.08415
1678.6	-35532.4	-10060.1	13.4154	-0.19	-0.540001	1.08914
1678.62	-35532.4	-10060.4	13.4139	-0.19	-0.54	1.09285
1678.64	-35532.5	-10060.6	13.4113	-0.19	-0.539999	1.09521
1678.65	-35532.5	-10060.9	13.4078	-0.19	-0.539999	1.09662
1678.67	-35532.5	-10061.1	13.4042	-0.190001	-0.540004	1.09771
1678.69	-35532.5	-10061.3	13.4008	-0.190001	-0.540003	1.09884
1678.71	-35532.6	-10061.5	13.3974	-0.189996	-0.539984	1.1002
1678.72	-35532.6	-10061.7	13.3939	-0.189998	-0.539991	1.10202
1678.74	-35532.6	-10062	13.3906	-0.190017	-0.540065	1.10443
1678.76	-35532.6	-10062.2	13.3873	-0.190009	-0.540035	1.10731
1678.77	-35532.6	-10062.4	13.3838	-0.189939	-0.539762	1.11036
1678.79	-35532.7	-10062.6	13.3804	-0.189976	-0.539909	1.11303
1678.81	-35532.7	-10062.9	13.377	-0.19024	-0.541247	1.11473
1678.82	-35532.7	-10063.1	13.3735	-0.190046	-0.54322	1.11545
1678.84	-35532.7	-10063.3	13.3699	-0.188698	-0.544982	1.11535
1678.86	-35532.7	-10063.6	13.3668	-0.186777	-0.546572	1.11446
1678.88	-35532.8	-10063.8	13.365	-0.18505	-0.548239	1.11284
1678.89	-35532.8	-10064	13.3633	-0.183333	-0.55	1.11111
1678.91	-35532.8	-10064.2	13.3603	-0.181403	-0.551769	1.10984
1678.93	-35532.8	-10064.5	13.3567	-0.18	-0.553333	1.10893
1678.94	-35532.9	-10064.7	13.3531	-0.179768	-0.554692	1.10822
1678.96	-35532.9	-10064.9	13.3498	-0.180009	-0.556837	1.10783
1678.98	-35532.9	-10065.1	13.3465	-0.179992	-0.560352	1.10786
1678.99	-35532.9	-10065.3	13.3429	-0.180023	-0.563643	1.10782
1679.01	-35532.9	-10065.6	13.3391	-0.180256	-0.565482	1.10734
1679.03	-35533	-10065.8	13.3363	-0.179833	-0.566968	1.10662
1679.05	-35533	-10066.1	13.3348	-0.17826	-0.568859	1.10572
1679.06	-35533	-10066.3	13.3329	-0.176348	-0.570122	1.10425
1679.08	-35533	-10066.5	13.3296	-0.174684	-0.570157	1.10205
1679.1	-35533	-10066.7	13.3258	-0.172865	-0.570016	1.09968
1679.11	-35533	-10066.9	13.3223	-0.170891	-0.570216	1.09749
1679.13	-35533.1	-10067.2	13.3191	-0.169861	-0.56971	1.09512
1679.15	-35533.1	-10067.4	13.3158	-0.17	-0.568049	1.09239
1679.16	-35533.1	-10067.6	13.3122	-0.16982	-0.566135	1.08961
1679.18	-35533.1	-10067.8	13.3085	-0.168309	-0.564471	1.08687
1679.2	-35533.1	-10068	13.306	-0.165581	-0.562644	1.08385
1679.22	-35533.2	-10068.3	13.3045	-0.162091	-0.560752	1.08045
1679.23	-35533.2	-10068.5	13.3021	-0.158615	-0.559754	1.07705
1679.25	-35533.2	-10068.8	13.2985	-0.15536	-0.559823	1.07379
1679.27	-35533.2	-10069	13.2958	-0.151806	-0.560064	1.07056
1679.28	-35533.2	-10069.2	13.2944	-0.148187	-0.560042	1.06722
1679.3	-35533.2	-10069.4	13.2919	-0.145697	-0.559982	1.06364
1679.32	-35533.3	-10069.6	13.2882	-0.144182	-0.559991	1.05972
1679.33	-35533.3	-10069.9	13.2854	-0.142019	-0.560002	1.05537
1679.35	-35533.3	-10070.1	13.2839	-0.138599	-0.559997	1.05047
1679.37	-35533.3	-10070.3	13.2825	-0.134303	-0.560011	1.04487
1679.39	-35533.3	-10070.5	13.2808	-0.129135	-0.560018	1.03863
1679.4	-35533.3	-10070.8	13.2789	-0.122773	-0.55995	1.03204
1679.42	-35533.4	-10071	13.2772	-0.115746	-0.559937	1.02528
1679.44	-35533.4	-10071.2	13.2756	-0.109148	-0.560209	1.0184
1679.45	-35533.4	-10071.5	13.274	-0.102579	-0.56024	1.01074
1679.47	-35533.4	-10071.7	13.272	-0.0946114	-0.5591	1.00111
1679.49	-35533.4	-10071.9	13.2703	-0.0838759	-0.557186	0.988254
1679.5	-35533.4	-10072.1	13.2697	-0.0690648	-0.555643	0.970877
1679.52	-35533.4	-10072.4	13.2699	-0.0489597	-0.553927	0.948345
1679.54	-35533.5	-10072.6	13.2701	-0.022454	-0.55079	0.920397
1679.56	-35533.5	-10072.8	13.2701	0.0110579	-0.547299	0.886765
1679.57	-35533.5	-10073	13.2698	0.0517339	-0.545317	0.847332
1679.59	-35533.5	-10073.2	13.2699	0.0980751	-0.543757	0.803311
1679.61	-35533.5	-10073.5	13.2711	0.147682	-0.540555	0.756676
1679.62	-35533.5	-10073.7	13.2731	0.19759	-0.536986	0.710125
1679.64	-35533.5	-10074	13.2755	0.244906	-0.535126	0.666271
1679.66	-35533.6	-10074.2	13.2794	0.288478	-0.533609	0.625522
1679.67	-35533.6	-10074.4	13.2856	0.327698	-0.530426	0.587636
1679.69	-35533.6	-10074.6	13.2929	0.361536	-0.526839	0.553109
1679.71	-35533.6	-10074.8	13.2996	0.389381	-0.524721	0.522523
1679.73	-35533.6	-10075.1	13.3067	0.413333	-0.523333	0.495643
1679.74	-35533.6	-10075.3	13.315	0.435735	-0.521571	0.471837
1679.76	-35533.6	-10075.5	13.3233	0.456667	-0.52	0.449891
1679.78	-35533.7	-10075.7	13.3302	0.475923	-0.519442	0.428879
1679.79	-35533.7	-10075.9	13.3371	0.494422	-0.52007	0.409613
1679.81	-35533.7	-10076.2	13.3456	0.512596	-0.521705	0.39279
1679.83	-35533.7	-10076.4	13.3543	0.528299	-0.523527	0.377279
1679.84	-35533.7	-10076.7	13.3624	0.539706	-0.525025	0.361388
1679.86	-35533.7	-10076.9	13.3711	0.547415	-0.526946	0.342938
1679.88	-35533.7	-10077.1	13.3812	0.552708	-0.529994	0.31882
1679.89	-35533.7	-10077.3	13.3919	0.557592	-0.534137	0.283562
1679.91	-35533.7	-10077.5	13.4023	0.563816	-0.539149	0.232792
1679.93	-35533.8	-10077.8	13.4124	0.572204	-0.544654	0.165755
1679.95	-35533.8	-10078	13.4223	0.5832	-0.550792	0.0815915
1679.96	-35533.8	-10078.2	13.4324	0.596739	-0.558779	-0.0218044
1679.98	-35533.8	-10078.5	13.4426	0.612184	-0.568986	-0.142929
1680	-35533.8	-10078.7	13.4531	0.627865	-0.579811	-0.272666
1680.01	-35533.8	-10078.9	13.4635	0.642145	-0.590155	-0.401205
1680.03	-35533.8	-10079.2	13.4734	0.653689	-0.600192	-0.519178
1680.05	-35533.8	-10079.4	13.4832	0.662207	-0.610168	-0.620478
1680.07	-35533.8	-10079.6	13.494	0.668892	-0.620244	-0.703749
1680.08	-35533.8	-10079.8	13.506	0.6743	-0.630521	-0.769007
1680.1	-35533.9	-10080	13.5184	0.677891	-0.641007	-0.817743
1680.12	-35533.9	-10080.3	13.5304	0.679615	-0.651412	-0.852318
1680.13	-35533.9	-10080.5	13.5422	0.680146	-0.661088	-0.876032
1680.15	-35533.9	-10080.8	13.5538	0.680095	-0.669509	-0.892153
1680.17	-35533.9	-10081	13.5656	0.679943	-0.676319	-0.903777
1680.18	-35533.9	-10081.2	13.5776	0.679943	-0.681443	-0.912264
1680.2	-35533.9	-10081.4	13.5898	0.680096	-0.685139	-0.917162
1680.22	-35533.9	-10081.7	13.6018	0.680134	-0.688398	-0.919079
1680.24	-35533.9	-10081.9	13.6135	0.679639	-0.692766	-0.919657
1680.25	-35533.9	-10082.2	13.6252	0.679501	-0.697992	-0.920121
1680.27	-35533.9	-10082.4	13.637	0.681612	-0.70246	-0.921334
1680.29	-35533.9	-10082.6	13.6491	0.687132	-0.705715	-0.924275
1680.3	-35534	-10082.8	13.6612	0.696535	-0.708207	-0.929936
1680.32	-35534	-10083.1	13.6732	0.709191	-0.70979	-0.938303
1680.34	-35534	-10083.3	13.685	0.723741	-0.710033	-0.948678
1680.35	-35534	-10083.6	13.6966	0.738922	-0.709872	-0.960423
1680.37	-35534	-10083.8	13.7082	0.753584	-0.710869	-0.972969
1680.39	-35534	-10084	13.7203	0.767049	-0.712851	-0.985992
1680.41	-35534	-10084.2	13.7337	0.779103	-0.714746	-0.999322
1680.42	-35534	-10084.5	13.7476	0.791073	-0.716383	-1.01285
1680.44	-35534	-10084.7	13.7608	0.804799	-0.718016	-1.02656
1680.46	-35534	-10085	13.7742	0.820423	-0.7197	-1.04092
1680.47	-35534	-10085.2	13.789	0.837331	-0.721406	-1.0564
1680.49	-35534	-10085.4	13.8048	0.854648	-0.723129	-1.07224
1680.51	-35534	-10085.6	13.8205	0.871322	-0.724865	-1.08725
1680.52	-35534	-10085.9	13.8358	0.885908	-0.726569	-1.10059
1680.54	-35534	-10086.1	13.8507	0.897243	-0.728211	-1.11167
1680.56	-35534	-10086.4	13.8658	0.906184	-0.729896	-1.12047
1680.58	-35534	-10086.6	13.8812	0.91388	-0.731695	-1.12713
1680.59	-35534	-10086.8	13.8967	0.92	-0.733333	-1.13181
1680.61	-35534	-10087	13.9119	0.92407	-0.734712	-1.13469
1680.63	-35534.1	-10087.3	13.9276	0.926809	-0.736835	-1.13623
1680.64	-35534.1	-10087.5	13.9443	0.928915	-0.74031	-1.13694
1680.66	-35534.1	-10087.8	13.9609	0.930027	-0.743473	-1.13727
1680.68	-35534.1	-10088	13.9765	0.929987	-0.745093	-1.13767
1680.69	-35534.1	-10088.2	13.9918	0.930066	-0.746982	-1.13847
1680.71	-35534.1	-10088.5	14.0074	0.931391	-0.750481	-1.13993
1680.73	-35534.1	-10088.7	14.0226	0.933829	-0.753807	-1.14203
1680.75	-35534.1	-10089	14.0374	0.937032	-0.755617	-1.14466
1680.76	-35534.1	-10089.2	14.0529	0.940654	-0.756918	-1.14759
1680.78	-35534.1	-10089.4	14.0699	0.944273	-0.758596	-1.15052
1680.8	-35534.1	-10089.6	14.0874	0.94729	-0.760424	-1.15304
1680.81	-35534.1	-10089.9	14.1046	0.949268	-0.762153	-1.15488
1680.83	-35534.1	-10090.2	14.1217	0.950144	-0.763822	-1.15606
1680.85	-35534.1	-10090.4	14.1385	0.950154	-0.765484	-1.15667
1680.86	-35534.1	-10090.6	14.1547	0.949962	-0.767163	-1.1569
1680.88	-35534.1	-10090.9	14.1701	0.949963	-0.768874	-1.1569
1680.9	-35534.1	-10091.1	14.1855	0.950011	-0.77062	-1.15685
1680.91	-35534.1	-10091.3	14.201	0.950009	-0.772359	-1.15685
1680.93	-35534.1	-10091.6	14.2161	0.949997	-0.773983	-1.15687
1680.95	-35534.1	-10091.9	14.2309	0.949999	-0.775588	-1.15686
1680.97	-35534.1	-10092.1	14.2468	0.949999	-0.777514	-1.15686
1680.98	-35534.1	-10092.3	14.264	0.949995	-0.779418	-1.15687
1681	-35534.1	-10092.5	14.2815	0.95001	-0.780125	-1.15685
1681.02	-35534.1	-10092.8	14.2986	0.950018	-0.779899	-1.15684
1681.03	-35534.1	-10093.1	14.3157	0.949957	-0.780539	-1.1569
1681.05	-35534.1	-10093.3	14.3325	0.949929	-0.782372	-1.15693
1681.07	-35534.1	-10093.5	14.3481	0.95016	-0.784322	-1.15669
1681.09	-35534.1	-10093.8	14.3634	0.950242	-0.785994	-1.1561
1681.1	-35534	-10094	14.3801	0.949245	-0.787658	-1.15524
1681.12	-35534.1	-10094.3	14.3975	0.947349	-0.78939	-1.15409
1681.14	-35534	-10094.5	14.4132	0.94556	-0.791101	-1.15256
1681.15	-35534	-10094.8	14.4278	0.943959	-0.792759	-1.15087
1681.17	-35534	-10095	14.4442	0.942058	-0.794382	-1.14946
1681.19	-35534	-10095.2	14.4617	0.940319	-0.796108	-1.14841
1681.2	-35534	-10095.5	14.4778	0.939723	-0.798086	-1.14761
1681.22	-35534	-10095.7	14.493	0.939946	-0.799757	-1.14711
1681.24	-35534	-10096	14.5093	0.94002	-0.800291	-1.14704
1681.26	-35534	-10096.3	14.5261	0.939972	-0.800061	-1.14709
1681.27	-35534	-10096.5	14.5421	0.940208	-0.799937	-1.14679
1681.29	-35534	-10096.7	14.5573	0.940129	-0.799995	-1.14612
1681.31	-35534	-10097	14.5727	0.938847	-0.799969	-1.14519
1681.32	-35534	-10097.2	14.5882	0.936889	-0.799982	-1.14396
1681.34	-35534	-10097.5	14.6034	0.935185	-0.800201	-1.14236
1681.36	-35534	-10097.7	14.6183	0.933548	-0.800075	-1.1407
1681.37	-35534	-10098	14.6332	0.931595	-0.798929	-1.13938
1681.39	-35534	-10098.2	14.649	0.930054	-0.796815	-1.13839
1681.41	-35534	-10098.5	14.6664	0.929742	-0.793934	-1.13765
1681.43	-35533.9	-10098.7	14.6833	0.93	-0.79	-1.13725
1681.44	-35533.9	-10099	14.6983	0.93	-0.784924	-1.13725
1681.46	-35533.9	-10099.2	14.7133	0.93	-0.78	-1.13725
1681.48	-35533.9	-10099.5	14.7304	0.930258	-0.776362	-1.13686
1681.49	-35533.9	-10099.7	14.7476	0.929946	-0.77313	-1.13612
1681.51	-35533.9	-10100	14.7631	0.928405	-0.769468	-1.13513
1681.53	-35533.9	-10100.2	14.7785	0.926452	-0.766377	-1.13381
1681.54	-35533.9	-10100.5	14.7952	0.924815	-0.764608	-1.13216
1681.56	-35533.9	-10100.7	14.8119	0.923111	-0.763132	-1.13055
1681.58	-35533.9	-10101	14.8275	0.921153	-0.761216	-1.1293
1681.6	-35533.9	-10101.2	14.8427	0.919871	-0.759857	-1.1284
1681.61	-35533.9	-10101.5	14.8582	0.919792	-0.759736	-1.12778
1681.63	-35533.8	-10101.7	14.8736	0.920028	-0.760067	-1.12737
1681.65	-35533.8	-10102	14.8885	0.919981	-0.760152	-1.12721
1681.66	-35533.8	-10102.3	14.9036	0.920053	-0.759917	-1.12761
1681.68	-35533.8	-10102.5	14.919	0.920275	-0.759672	-1.12895
1681.7	-35533.8	-10102.7	14.9346	0.919682	-0.760349	-1.13171
1681.71	-35533.8	-10103	14.9501	0.917947	-0.762141	-1.13635
1681.73	-35533.8	-10103.3	14.9654	0.916034	-0.763856	-1.14322
1681.75	-35533.8	-10103.5	14.9804	0.914418	-0.765267	-1.15229
1681.77	-35533.8	-10103.8	14.9952	0.912679	-0.767745	-1.16295
1681.78	-35533.7	-10104	15.0105	0.910832	-0.771401	-1.17467
1681.8	-35533.7	-10104.2	15.027	0.909634	-0.774342	-1.18706
1681.82	-35533.7	-10104.5	15.0445	0.909562	-0.775951	-1.19873
1681.83	-35533.7	-10104.8	15.0607	0.910566	-0.777399	-1.20703
1681.85	-35533.7	-10105.1	15.0755	0.909789	-0.779127	-1.21006
1681.87	-35533.7	-10105.3	15.0905	0.90148	-0.780696	-1.20665
1681.88	-35533.7	-10105.5	15.1062	0.882574	-0.782301	-1.19378
1681.9	-35533.7	-10105.8	15.1211	0.852925	-0.784836	-1.1665
1681.92	-35533.6	-10106.1	15.1347	0.809691	-0.788394	-1.1228
1681.93	-35533.6	-10106.3	15.1473	0.747578	-0.792288	-1.0634
1681.95	-35533.6	-10106.6	15.1589	0.664034	-0.795658	-0.987504
1681.97	-35533.6	-10106.8	15.1693	0.559008	-0.797553	-0.893421
1681.99	-35533.6	-10107.1	15.1777	0.436279	-0.797327	-0.785125
1682	-35533.6	-10107.3	15.1831	0.303067	-0.794707	-0.671139
1682.02	-35533.5	-10107.6	15.186	0.172258	-0.790972	-0.560189
1682.04	-35533.5	-10107.9	15.1883	0.0594386	-0.78827	-0.460589
1682.05	-35533.5	-10108.1	15.1899	-0.0308154	-0.786917	-0.375949
1682.07	-35533.5	-10108.4	15.1895	-0.100336	-0.786242	-0.30703
1682.09	-35533.5	-10108.6	15.1874	-0.150754	-0.786425	-0.253423
1682.11	-35533.5	-10108.9	15.1842	-0.184057	-0.787962	-0.213898
1682.12	-35533.5	-10109.2	15.1806	-0.206527	-0.789787	-0.185902
1682.14	-35533.4	-10109.4	15.1772	-0.225512	-0.790345	-0.166298
1682.16	-35533.4	-10109.7	15.1739	-0.241142	-0.790048	-0.152382
1682.17	-35533.4	-10109.9	15.1705	-0.251022	-0.789964	-0.141918
1682.19	-35533.4	-10110.2	15.1671	-0.256241	-0.790012	-0.134614
1682.21	-35533.4	-10110.4	15.1639	-0.259051	-0.789804	-0.130795
1682.22	-35533.3	-10110.7	15.1602	-0.260003	-0.789959	-0.129641
1682.24	-35533.3	-10111	15.1556	-0.259124	-0.79122	-0.130069
1682.26	-35533.3	-10111.2	15.1503	-0.256834	-0.793209	-0.131681
1682.28	-35533.3	-10111.5	15.1452	-0.253649	-0.795231	-0.134231
1682.29	-35533.3	-10111.7	15.14	-0.25	-0.796667	-0.137255
1682.31	-35533.2	-10112	15.1346	-0.246321	-0.797074	-0.14025
1682.33	-35533.2	-10112.2	15.1298	-0.243174	-0.796622	-0.142836
1682.34	-35533.2	-10112.5	15.1262	-0.241033	-0.795459	-0.144752
1682.36	-35533.2	-10112.8	15.1231	-0.239967	-0.793157	-0.146029
1682.38	-35533.2	-10113	15.1197	-0.239827	-0.789629	-0.146764
1682.39	-35533.2	-10113.2	15.1163	-0.240017	-0.786352	-0.147078
1682.41	-35533.1	-10113.5	15.1131	-0.240047	-0.784442	-0.147112
1682.43	-35533.1	-10113.8	15.1092	-0.239991	-0.783084	-0.147049
1682.45	-35533.1	-10114.1	15.1041	-0.239975	-0.781478	-0.147031
1682.46	-35533.1	-10114.3	15.0993	-0.240009	-0.779675	-0.14707
1682.48	-35533	-10114.5	15.0958	-0.24005	-0.777876	-0.147116
1682.5	-35533	-10114.8	15.0925	-0.239961	-0.776342	-0.147013
1682.51	-35533	-10115.1	15.0889	-0.239826	-0.774892	-0.146856
1682.53	-35533	-10115.3	15.0859	-0.24017	-0.772449	-0.147285
1682.55	-35533	-10115.5	15.0817	-0.239363	-0.768978	-0.148619
1682.56	-35532.9	-10115.8	15.0759	-0.236151	-0.766339	-0.15078
1682.58	-35532.9	-10116.1	15.0733	-0.233333	-0.763333	-0.153595
1682.6	-35532.9	-10116.3	15.0698	-0.229898	-0.756377	-0.155876
1682.62	-35532.9	-10116.6	15.0665	-0.230027	-0.753037	-0.156884
1682.63	-35532.8	-10116.8	15.063	-0.229993	-0.746344	-0.156857
1682.65	-35532.8	-10117.1	15.056	-0.230004	-0.742996	-0.156865
1682.67	-35532.8	-10117.4	15.053	-0.229999	-0.739559	-0.156862
1682.68	-35532.8	-10117.6	15.0493	-0.23	-0.73617	-0.156863
1682.7	-35532.7	-10117.8	15.0462	-0.23	-0.732334	-0.156863
1682.72	-35532.7	-10118.1	15.0423	-0.23	-0.725574	-0.156863
1682.73	-35532.7	-10118.4	15.0358	-0.23	-0.718289	-0.156863
1682.75	-35532.7	-10118.6	15.0326	-0.23	-0.707919	-0.156863
1682.77	-35532.6	-10118.9	15.0292	-0.23	-0.702384	-0.156863
1682.79	-35532.6	-10119.1	15.0257	-0.23	-0.698972	-0.156863
1682.8	-35532.6	-10119.4	15.0224	-0.23	-0.695936	-0.156863
1682.82	-35532.6	-10119.7	15.0189	-0.23	-0.691309	-0.156863
1682.84	-35532.6	-10119.9	15.0157	-0.23	-0.685271	-0.156863
1682.85	-35532.5	-10120.1	15.0111	-0.23	-0.681393	-0.156863
1682.87	-35532.5	-10120.4	15.0051	-0.23	-0.674117	-0.156863
1682.89	-35532.5	-10120.6	15.0021	-0.23	-0.667067	-0.156863
1682.9	-35532.4	-10120.9	14.9985	-0.23	-0.661466	-0.156863
1682.92	-35532.4	-10121.2	14.9955	-0.23	-0.659747	-0.156863
1682.94	-35532.4	-10121.4	14.9902	-0.23	-0.660326	-0.156863
1682.96	-35532.4	-10121.7	14.9848	-0.23	-0.658616	-0.156863
1682.97	-35532.3	-10122	14.9817	-0.23	-0.655269	-0.156863
1682.99	-35532.3	-10122.2	14.9782	-0.23	-0.649696	-0.156863
1683.01	-35532.3	-10122.4	14.9749	-0.23	-0.644938	-0.156862
1683.02	-35532.3	-10122.7	14.9716	-0.230001	-0.639815	-0.156864
1683.04	-35532.2	-10122.9	14.968	-0.229995	-0.634732	-0.156859
1683.06	-35532.2	-10123.2	14.9651	-0.23002	-0.629762	-0.156879
1683.07	-35532.2	-10123.5	14.9591	-0.229929	-0.6224	-0.156807
1683.09	-35532.1	-10123.7	14.9542	-0.230286	-0.615765	-0.157086
1683.11	-35532.1	-10124	14.9513	-0.228927	-0.608675	-0.154843
1683.12	-35532.1	-10124.2	14.9476	-0.237932	-0.604474	-0.145255
1683.14	-35532.1	-10124.4	14.9447	-0.258882	-0.598764	-0.125736
1683.16	-35532	-10124.7	14.9385	-0.287955	-0.592158	-0.10128
1683.18	-35532	-10125	14.9342	-0.314645	-0.582926	-0.0752889
1683.19	-35532	-10125.2	14.9284	-0.33588	-0.569596	-0.0550116
1683.21	-35531.9	-10125.5	14.9215	-0.350554	-0.558965	-0.0400374
1683.23	-35531.9	-10125.7	14.9147	-0.361723	-0.548452	-0.0288301
1683.24	-35531.9	-10126	14.9075	-0.368957	-0.538788	-0.0208347
1683.26	-35531.8	-10126.2	14.9041	-0.375367	-0.523266	-0.0141764
1683.28	-35531.8	-10126.5	14.8976	-0.382679	-0.505243	-0.00825399
1683.3	-35531.8	-10126.7	14.8908	-0.386304	-0.491332	-0.00366353
1683.31	-35531.8	-10127	14.8841	-0.389747	-0.481137	-0.00127448
1683.33	-35531.7	-10127.2	14.8775	-0.390065	-0.471183	-6.42422e-05
1683.35	-35531.7	-10127.5	14.8704	-0.389992	-0.460699	7.97215e-06
1683.36	-35531.7	-10127.8	14.8637	-0.390002	-0.447472	-2.09166e-06
1683.38	-35531.6	-10128	14.8567	-0.39	-0.433333	0
1683.4	-35531.6	-10128.2	14.85	-0.39	-0.416667	3.20095e-17
1683.41	-35531.6	-10128.5	14.8433	-0.39	-0.403333	-8.7101e-18
1683.43	-35531.6	-10128.7	14.8367	-0.39	-0.39	0
1683.45	-35531.5	-10129	14.8296	-0.39	-0.379423	-1.29526e-08
1683.47	-35531.5	-10129.3	14.8229	-0.39	-0.369386	4.07423e-08
1683.48	-35531.4	-10129.5	14.8159	-0.39	-0.358778	-3.14627e-07
1683.5	-35531.4	-10129.7	14.8092	-0.39	-0.348864	1.19483e-06
