# Supplementary material for: Extraction of driving behavior primitives considering driver expectation and vehicle dynamics
Source: PLoS One. 2025 Dec 31;20(12):e0340123. doi: 10.1371/journal.pone.0340123 (PMC12755792; doi:10.1371/journal.pone.0340123)
Supplement: S2 File — The dataset utilized in this study is organized into two main folders, categorizing driving scenarios into straight driving and turning maneuvers. These folders contain the raw, unprocessed behavioral data. For a detailed description of the variables and format within the.xlsx files, please refer to the accompanying readme.txt file. (ZIP) [file pone.0340123.s002.zip › DataSetForPimitiveExaction-2/turning/g11_w_38.xlsx]

## Sheet: Sheet1
1757.31	-35343.7	-11175	14.9397	0.369772	0.341354	-0.588483
1757.33	-35343.6	-11175.2	14.9467	0.37	0.356667	-0.588235
1757.35	-35343.6	-11175.5	14.9538	0.370877	0.369618	-0.586686
1757.36	-35343.5	-11175.7	14.9603	0.369827	0.380611	-0.583659
1757.38	-35343.4	-11176	14.9656	0.364567	0.390645	-0.578895
1757.4	-35343.4	-11176.2	14.9703	0.356111	0.400599	-0.571353
1757.41	-35343.3	-11176.4	14.9754	0.345488	0.410984	-0.560416
1757.43	-35343.3	-11176.7	14.9806	0.33145	0.421157	-0.547446
1757.45	-35343.2	-11177	14.9858	0.31391	0.430311	-0.533932
1757.47	-35343.1	-11177.2	14.9909	0.297389	0.437858	-0.520546
1757.48	-35343.1	-11177.4	14.9959	0.285054	0.443447	-0.507738
1757.5	-35343	-11177.7	15.0009	0.274918	0.447206	-0.495783
1757.52	-35342.9	-11177.9	15.006	0.264828	0.449337	-0.484358
1757.53	-35342.9	-11178.2	15.0113	0.254031	0.450055	-0.471788
1757.55	-35342.8	-11178.5	15.0167	0.241365	0.449923	-0.456728
1757.57	-35342.7	-11178.7	15.0212	0.224437	0.450199	-0.438909
1757.59	-35342.7	-11178.9	15.0244	0.201992	0.451669	-0.418247
1757.6	-35342.6	-11179.2	15.0277	0.174997	0.454154	-0.394769
1757.62	-35342.6	-11179.4	15.0313	0.145482	0.457458	-0.369031
1757.64	-35342.5	-11179.7	15.0342	0.116888	0.461518	-0.342484
1757.65	-35342.4	-11180	15.0358	0.0909881	0.466482	-0.316437
1757.67	-35342.4	-11180.2	15.0374	0.0668964	0.472789	-0.291835
1757.69	-35342.3	-11180.4	15.0392	0.0436327	0.48089	-0.268555
1757.7	-35342.3	-11180.7	15.0404	0.0203713	0.491194	-0.245187
1757.72	-35342.2	-11180.9	15.0404	-0.00355922	0.503316	-0.22145
1757.74	-35342.1	-11181.2	15.0394	-0.0285716	0.515886	-0.198574
1757.76	-35342	-11181.5	15.0376	-0.0530597	0.527952	-0.177703
1757.77	-35342	-11181.7	15.0357	-0.0733678	0.539096	-0.159758
1757.79	-35341.9	-11181.9	15.0341	-0.0881033	0.549072	-0.145157
1757.81	-35341.9	-11182.1	15.0325	-0.0980885	0.557824	-0.133857
1757.82	-35341.8	-11182.4	15.0307	-0.104608	0.566231	-0.125652
1757.84	-35341.7	-11182.7	15.0289	-0.109233	0.575912	-0.120169
1757.86	-35341.7	-11182.9	15.0272	-0.11253	0.586454	-0.116541
1757.87	-35341.6	-11183.2	15.0258	-0.114363	0.595941	-0.113575
1757.89	-35341.6	-11183.4	15.0242	-0.115851	0.604016	-0.11088
1757.91	-35341.5	-11183.6	15.0212	-0.118787	0.611373	-0.108577
1757.93	-35341.5	-11183.9	15.0176	-0.122462	0.618152	-0.106376
1757.94	-35341.4	-11184.2	15.0151	-0.124733	0.624109	-0.103764
1757.96	-35341.3	-11184.4	15.0136	-0.1262	0.62902	-0.100879
1757.98	-35341.3	-11184.7	15.0122	-0.128819	0.632758	-0.0981716
1757.99	-35341.2	-11184.9	15.0104	-0.132457	0.635909	-0.095462
1758.01	-35341.2	-11185.2	15.0086	-0.136045	0.639294	-0.0923241
1758.03	-35341.1	-11185.4	15.0069	-0.139409	0.642761	-0.088855
1758.04	-35341	-11185.7	15.0056	-0.142794	0.645866	-0.0853864
1758.06	-35341	-11185.9	15.0036	-0.146255	0.649476	-0.0820748
1758.08	-35340.9	-11186.1	15.0004	-0.149737	0.654847	-0.0789346
1758.1	-35340.9	-11186.4	14.997	-0.152982	0.662316	-0.0755933
1758.11	-35340.8	-11186.6	14.9951	-0.155895	0.671802	-0.0715922
1758.13	-35340.8	-11186.9	14.9935	-0.159711	0.682669	-0.0667604
1758.15	-35340.7	-11187.2	14.9904	-0.165732	0.694252	-0.0610446
1758.16	-35340.6	-11187.4	14.9867	-0.173333	0.706667	-0.0544662
1758.18	-35340.6	-11187.6	14.9832	-0.181506	0.720006	-0.0471086
1758.2	-35340.5	-11187.9	14.98	-0.19	0.733333	-0.0392157
1758.21	-35340.5	-11188.1	14.9766	-0.198687	0.745725	-0.0311444
1758.23	-35340.4	-11188.4	14.9731	-0.20715	0.757335	-0.023544
1758.25	-35340.4	-11188.6	14.9696	-0.214778	0.76828	-0.0169635
1758.27	-35340.3	-11188.9	14.9663	-0.220547	0.777651	-0.0113709
1758.28	-35340.3	-11189.1	14.9633	-0.224078	0.784834	-0.00666207
1758.3	-35340.2	-11189.3	14.9595	-0.227054	0.790648	-0.00287148
1758.32	-35340.1	-11189.6	14.9542	-0.230677	0.795928	7.42117e-05
1758.33	-35340.1	-11189.9	14.9492	-0.233773	0.800844	0.00262108
1758.35	-35340	-11190.1	14.9457	-0.235544	0.805714	0.00502153
1758.37	-35340	-11190.4	14.9426	-0.237073	0.811494	0.00691201
1758.38	-35339.9	-11190.6	14.9392	-0.238944	0.818352	0.00809414
1758.4	-35339.9	-11190.8	14.9359	-0.240172	0.824684	0.00888479
1758.42	-35339.8	-11191.1	14.9327	-0.240233	0.82975	0.00950883
1758.43	-35339.8	-11191.4	14.9287	-0.239925	0.834977	0.00987982
1758.45	-35339.7	-11191.6	14.9236	-0.239871	0.840582	0.0099298
1758.47	-35339.7	-11191.9	14.9181	-0.240118	0.844282	0.00968715
1758.49	-35339.6	-11192.1	14.9129	-0.240309	0.84569	0.00917917
1758.5	-35339.6	-11192.3	14.9086	-0.239595	0.847542	0.00841635
1758.52	-35339.5	-11192.6	14.9052	-0.237826	0.851049	0.00735281
1758.54	-35339.4	-11192.9	14.9019	-0.235926	0.854833	0.00586934
1758.55	-35339.4	-11193.1	14.8984	-0.234263	0.858216	0.00412381
1758.57	-35339.3	-11193.4	14.8952	-0.232426	0.861645	0.00261859
1758.59	-35339.3	-11193.6	14.8921	-0.230624	0.865073	0.00154293
1758.61	-35339.3	-11193.8	14.8877	-0.229756	0.867857	0.000729389
1758.62	-35339.2	-11194.1	14.8823	-0.229868	0.869588	0.000150685
1758.64	-35339.1	-11194.3	14.8778	-0.230069	0.870163	-6.19258e-05
1758.66	-35339.1	-11194.6	14.8746	-0.230031	0.870036	-1.5953e-05
1758.67	-35339	-11194.8	14.8714	-0.22998	0.870088	-2.51541e-05
1758.69	-35339	-11195.1	14.868	-0.229992	0.870177	-5.52602e-05
1758.71	-35339	-11195.3	14.8648	-0.230005	0.869383	0.00019635
1758.72	-35338.9	-11195.6	14.8614	-0.230002	0.867511	0.000807516
1758.74	-35338.9	-11195.8	14.857	-0.229999	0.864911	0.001682
1758.76	-35338.8	-11196.1	14.8516	-0.23	0.861334	0.00285072
1758.78	-35338.8	-11196.3	14.8462	-0.23	0.856153	0.00440094
1758.79	-35338.7	-11196.5	14.8413	-0.23	0.849103	0.00608181
1758.81	-35338.7	-11196.8	14.8374	-0.23	0.840151	0.00747861
1758.83	-35338.6	-11197.1	14.8341	-0.23	0.829425	0.00851181
1758.84	-35338.6	-11197.3	14.8307	-0.23	0.817082	0.00928179
1758.86	-35338.5	-11197.6	14.8272	-0.23	0.802774	0.00975774
1758.88	-35338.5	-11197.8	14.8242	-0.23	0.785998	0.00987722
1758.89	-35338.4	-11198	14.8208	-0.23	0.76691	0.00981363
1758.91	-35338.4	-11198.3	14.8158	-0.23	0.745877	0.00980086
1758.93	-35338.3	-11198.5	14.8105	-0.23	0.722851	0.00980829
1758.95	-35338.3	-11198.8	14.8066	-0.23	0.697772	0.00974313
1758.96	-35338.3	-11199.1	14.8035	-0.23	0.671551	0.00979145
1758.98	-35338.2	-11199.3	14.8002	-0.23	0.645165	0.010179
1759	-35338.2	-11199.5	14.7969	-0.23	0.618279	0.0108481
1759.01	-35338.1	-11199.8	14.7938	-0.23	0.590535	0.0117264
1759.03	-35338.1	-11200	14.79	-0.23	0.563333	0.0130719
1759.05	-35338	-11200.3	14.7848	-0.23	0.538238	0.0151147
1759.06	-35338	-11200.6	14.7797	-0.23	0.51538	0.0175786
1759.08	-35337.9	-11200.8	14.7762	-0.23	0.494548	0.0201827
1759.1	-35337.9	-11201	14.7731	-0.23	0.475602	0.0230561
1759.12	-35337.9	-11201.2	14.7697	-0.23	0.458207	0.0263265
1759.13	-35337.8	-11201.5	14.7663	-0.23	0.441339	0.0298283
1759.15	-35337.8	-11201.8	14.7631	-0.23	0.424824	0.0333123
1759.17	-35337.7	-11202	14.7592	-0.23	0.411298	0.0364667
1759.18	-35337.7	-11202.3	14.7541	-0.23	0.402287	0.0391876
1759.2	-35337.6	-11202.5	14.7493	-0.23	0.395512	0.0418913
1759.22	-35337.6	-11202.7	14.7457	-0.23	0.389537	0.0447857
1759.23	-35337.5	-11203	14.7425	-0.23	0.386255	0.047404
1759.25	-35337.5	-11203.3	14.739	-0.23	0.38627	0.0495814
1759.27	-35337.5	-11203.5	14.7358	-0.23	0.386618	0.0519582
1759.29	-35337.4	-11203.7	14.7327	-0.23	0.38612	0.0547608
1759.3	-35337.4	-11204	14.7286	-0.23	0.387381	0.0573408
1759.32	-35337.3	-11204.2	14.7233	-0.23	0.391105	0.059498
1759.34	-35337.3	-11204.5	14.7185	-0.23	0.394114	0.061942
1759.35	-35337.2	-11204.8	14.7151	-0.23	0.395475	0.0648386
1759.37	-35337.2	-11205	14.712	-0.23	0.398064	0.0674365
1759.39	-35337.2	-11205.2	14.7086	-0.23	0.403085	0.0695473
1759.4	-35337.1	-11205.4	14.7054	-0.23	0.409274	0.0717689
1759.42	-35337.1	-11205.7	14.7022	-0.23	0.416036	0.0741228
1759.44	-35337	-11206	14.6977	-0.23	0.423806	0.0758669
1759.46	-35337	-11206.2	14.6923	-0.23	0.432482	0.0769084
1759.47	-35336.9	-11206.5	14.6879	-0.23	0.441384	0.0778868
1759.49	-35336.9	-11206.7	14.6848	-0.23	0.451186	0.079008
1759.51	-35336.9	-11206.9	14.6816	-0.23	0.463773	0.0800592
1759.52	-35336.8	-11207.2	14.6781	-0.23	0.479515	0.0811455
1759.54	-35336.8	-11207.5	14.6748	-0.23	0.497355	0.0826468
1759.56	-35336.7	-11207.7	14.6714	-0.23	0.51643	0.0844004
1759.57	-35336.7	-11207.9	14.6671	-0.23	0.536111	0.0858407
1759.59	-35336.7	-11208.2	14.6619	-0.23	0.556163	0.0868534
1759.61	-35336.6	-11208.4	14.6564	-0.23	0.576599	0.0876236
1759.62	-35336.6	-11208.7	14.6513	-0.23	0.597257	0.0881477
1759.64	-35336.5	-11208.9	14.6473	-0.23	0.617875	0.0883137
1759.66	-35336.5	-11209.2	14.6441	-0.23	0.638471	0.088253
1759.68	-35336.5	-11209.4	14.6409	-0.23	0.659114	0.0882134
1759.69	-35336.4	-11209.6	14.6375	-0.23	0.678934	0.0882306
1759.71	-35336.4	-11209.9	14.634	-0.23	0.696832	0.0882409
1759.73	-35336.4	-11210.1	14.6306	-0.23	0.713668	0.0882362
1759.74	-35336.3	-11210.4	14.6272	-0.23	0.730957	0.088234
1759.76	-35336.3	-11210.7	14.6237	-0.23	0.748069	0.0882352
1759.78	-35336.2	-11210.9	14.6203	-0.23	0.763751	0.0882351
1759.8	-35336.2	-11211.1	14.617	-0.23	0.778319	0.0882351
1759.81	-35336.2	-11211.3	14.6139	-0.23	0.792472	0.0882375
1759.83	-35336.1	-11211.6	14.6102	-0.23	0.805912	0.0882357
1759.85	-35336.1	-11211.9	14.6055	-0.23	0.81821	0.0882262
1759.86	-35336.1	-11212.1	14.6	-0.23	0.83	0.0882353
1759.88	-35336	-11212.3	14.5946	-0.23	0.841919	0.0882714
1759.9	-35336	-11212.6	14.59	-0.23	0.853333	0.0882353
1759.91	-35336	-11212.8	14.5864	-0.23	0.863684	0.0881032
1759.93	-35335.9	-11213.1	14.5831	-0.23	0.87396	0.0882614
1759.95	-35335.9	-11213.4	14.5796	-0.23	0.884795	0.0890933
1759.97	-35335.8	-11213.6	14.5763	-0.23	0.894306	0.09063
1759.98	-35335.8	-11213.8	14.5733	-0.23	0.901219	0.0929291
1760	-35335.8	-11214	14.5695	-0.23	0.907443	0.0963304
1760.02	-35335.7	-11214.3	14.5642	-0.23	0.914473	0.101036
1760.03	-35335.7	-11214.6	14.5592	-0.23	0.921054	0.106722
1760.05	-35335.7	-11214.8	14.5557	-0.23	0.926275	0.113402
1760.07	-35335.6	-11215.1	14.5526	-0.23	0.9312	0.122125
1760.08	-35335.6	-11215.3	14.5492	-0.23	0.936412	0.134043
1760.1	-35335.6	-11215.5	14.5459	-0.23	0.940949	0.150212
1760.12	-35335.5	-11215.8	14.5428	-0.23	0.944378	0.171688
1760.14	-35335.5	-11216	14.5386	-0.23	0.947694	0.199538
1760.15	-35335.5	-11216.3	14.5332	-0.23	0.951292	0.233365
1760.17	-35335.4	-11216.5	14.5285	-0.23	0.954236	0.270271
1760.19	-35335.4	-11216.7	14.5253	-0.23	0.95601	0.308279
1760.2	-35335.4	-11217	14.5222	-0.23	0.9569	0.347121
1760.22	-35335.4	-11217.2	14.5187	-0.23	0.95703	0.385746
1760.24	-35335.3	-11217.5	14.5154	-0.23	0.956194	0.421792
1760.25	-35335.3	-11217.8	14.5121	-0.23	0.954463	0.453969
1760.27	-35335.3	-11218	14.5078	-0.23	0.952291	0.482488
1760.29	-35335.2	-11218.2	14.5025	-0.23	0.950458	0.508023
1760.31	-35335.2	-11218.4	14.4981	-0.23	0.950002	0.53163
1760.32	-35335.2	-11218.7	14.4948	-0.23	0.950294	0.554038
1760.34	-35335.1	-11219	14.4915	-0.23	0.948977	0.575589
1760.36	-35335.1	-11219.2	14.488	-0.23	0.94532	0.596324
1760.37	-35335.1	-11219.5	14.4849	-0.23	0.940132	0.616053
1760.39	-35335.1	-11219.7	14.4817	-0.23	0.933393	0.634998
1760.41	-35335	-11219.9	14.4771	-0.23	0.924458	0.65366
1760.42	-35335	-11220.2	14.4717	-0.23	0.913861	0.671612
1760.44	-35335	-11220.5	14.4674	-0.23	0.903035	0.687722
1760.46	-35335	-11220.7	14.4642	-0.23	0.892824	0.701321
1760.48	-35334.9	-11220.9	14.461	-0.23	0.883477	0.712114
1760.49	-35334.9	-11221.1	14.4576	-0.23	0.873452	0.720265
1760.51	-35334.9	-11221.4	14.4545	-0.23	0.860392	0.726194
1760.53	-35334.9	-11221.6	14.451	-0.23	0.844157	0.730232
1760.54	-35334.8	-11221.9	14.4461	-0.23	0.825897	0.73268
1760.56	-35334.8	-11222.2	14.4408	-0.23	0.806728	0.734035
1760.58	-35334.8	-11222.4	14.4369	-0.230001	0.787711	0.734836
1760.59	-35334.8	-11222.6	14.4339	-0.230001	0.769688	0.735257
1760.61	-35334.7	-11222.9	14.4305	-0.229995	0.753292	0.735344
1760.63	-35334.7	-11223.1	14.4271	-0.229998	0.738352	0.735296
1760.64	-35334.7	-11223.4	14.4239	-0.230018	0.724359	0.735323
1760.66	-35334.7	-11223.6	14.4203	-0.230004	0.710796	0.735302
1760.68	-35334.6	-11223.9	14.4153	-0.229927	0.69728	0.735007
1760.7	-35334.6	-11224.1	14.4103	-0.229987	0.684089	0.734266
1760.71	-35334.6	-11224.3	14.4065	-0.230268	0.671631	0.732937
1760.73	-35334.6	-11224.6	14.4033	-0.23	0.66	0.730937
1760.75	-35334.5	-11224.9	14.3999	-0.228514	0.649227	0.728281
1760.76	-35334.5	-11225.1	14.3965	-0.226558	0.639456	0.725315
1760.78	-35334.5	-11225.3	14.3935	-0.224908	0.63076	0.72243
1760.8	-35334.5	-11225.5	14.3897	-0.223223	0.622887	0.71991
1760.82	-35334.4	-11225.8	14.3845	-0.221265	0.615651	0.717968
1760.83	-35334.4	-11226.1	14.3795	-0.219907	0.609312	0.716654
1760.85	-35334.4	-11226.3	14.3759	-0.219758	0.603991	0.715937
1760.87	-35334.4	-11226.6	14.3728	-0.220035	0.599153	0.715662
1760.88	-35334.4	-11226.8	14.3694	-0.22006	0.59426	0.715645
1760.9	-35334.3	-11227	14.3661	-0.219994	0.589048	0.71569
1760.92	-35334.3	-11227.2	14.363	-0.220005	0.583651	0.715683
1760.93	-35334.3	-11227.5	14.3589	-0.219985	0.579041	0.715696
1760.95	-35334.3	-11227.8	14.3535	-0.219923	0.575609	0.715739
1760.97	-35334.3	-11228	14.3488	-0.220086	0.572312	0.715624
1760.99	-35334.2	-11228.2	14.3454	-0.220312	0.568764	0.715178
1761	-35334.2	-11228.4	14.3424	-0.219663	0.565997	0.714278
1761.02	-35334.2	-11228.7	14.339	-0.217897	0.564338	0.71276
1761.04	-35334.2	-11229	14.3354	-0.216094	0.562678	0.710372
1761.05	-35334.2	-11229.2	14.332	-0.214546	0.560764	0.707065
1761.07	-35334.1	-11229.5	14.3286	-0.212215	0.559776	0.703098
1761.09	-35334.1	-11229.7	14.3253	-0.208826	0.559896	0.698735
1761.1	-35334.1	-11229.9	14.3219	-0.205193	0.559939	0.69421
1761.12	-35334.1	-11230.2	14.3185	-0.201764	0.559757	0.689703
1761.14	-35334	-11230.4	14.315	-0.198438	0.560579	0.685334
1761.16	-35334	-11230.7	14.3116	-0.195031	0.562456	0.681358
1761.17	-35334	-11230.9	14.3083	-0.191345	0.564139	0.678154
1761.19	-35334	-11231.1	14.305	-0.187886	0.565654	0.675531
1761.21	-35334	-11231.4	14.3013	-0.18573	0.568206	0.672796
1761.22	-35334	-11231.6	14.2978	-0.184256	0.571808	0.669925
1761.24	-35333.9	-11231.9	14.2955	-0.181415	0.575383	0.667486
1761.26	-35333.9	-11232.1	14.294	-0.177705	0.578753	0.665324
1761.27	-35333.9	-11232.4	14.2915	-0.175458	0.582519	0.662759
1761.29	-35333.9	-11232.6	14.288	-0.17409	0.587644	0.659952
1761.31	-35333.9	-11232.8	14.2844	-0.171246	0.595159	0.657573
1761.33	-35333.9	-11233.1	14.281	-0.167537	0.604102	0.655403
1761.34	-35333.8	-11233.4	14.2777	-0.165314	0.612435	0.652662
1761.36	-35333.8	-11233.6	14.2742	-0.163845	0.621007	0.649099
1761.38	-35333.8	-11233.8	14.2705	-0.160939	0.631946	0.644708
1761.39	-35333.8	-11234	14.2672	-0.157364	0.643991	0.638915
1761.41	-35333.8	-11234.3	14.2654	-0.155066	0.654611	0.630881
1761.43	-35333.8	-11234.5	14.2638	-0.153621	0.664734	0.619928
1761.44	-35333.7	-11234.8	14.2605	-0.151719	0.676502	0.605586
1761.46	-35333.7	-11235.1	14.257	-0.150098	0.688667	0.588256
1761.48	-35333.7	-11235.3	14.2551	-0.14994	0.6991	0.56857
1761.5	-35333.7	-11235.5	14.2536	-0.150061	0.708808	0.54637
1761.51	-35333.7	-11235.7	14.2504	-0.148822	0.719386	0.521464
1761.53	-35333.7	-11236	14.2468	-0.146783	0.729474	0.495031
1761.55	-35333.6	-11236.3	14.2447	-0.145018	0.737205	0.468637
1761.56	-35333.6	-11236.5	14.2433	-0.143333	0.743333	0.443355
1761.58	-35333.6	-11236.7	14.2418	-0.141417	0.748945	0.419834
1761.6	-35333.6	-11236.9	14.24	-0.14	0.753333	0.397603
1761.61	-35333.6	-11237.2	14.2382	-0.139747	0.755704	0.376184
1761.63	-35333.6	-11237.4	14.2366	-0.140013	0.756706	0.356176
1761.65	-35333.6	-11237.7	14.2352	-0.140065	0.757061	0.338145
1761.66	-35333.5	-11238	14.233	-0.139994	0.756548	0.321647
1761.68	-35333.5	-11238.2	14.2295	-0.139982	0.755019	0.306125
1761.7	-35333.5	-11238.4	14.2264	-0.140002	0.753115	0.291316
1761.72	-35333.5	-11238.6	14.2249	-0.140004	0.751378	0.276864
1761.73	-35333.5	-11238.9	14.2228	-0.139999	0.749698	0.262025
1761.75	-35333.5	-11239.2	14.2192	-0.139999	0.747955	0.246623
1761.77	-35333.5	-11239.4	14.2161	-0.14	0.746291	0.232006
1761.78	-35333.5	-11239.6	14.2147	-0.14	0.744706	0.219117
1761.8	-35333.5	-11239.8	14.2127	-0.140001	0.742856	0.207645
1761.82	-35333.4	-11240.1	14.209	-0.140002	0.740865	0.197557
1761.84	-35333.4	-11240.4	14.206	-0.139997	0.739884	0.189689
1761.85	-35333.4	-11240.6	14.2045	-0.139991	0.740073	0.184361
1761.87	-35333.4	-11240.8	14.2024	-0.140012	0.739688	0.18082
1761.89	-35333.4	-11241.1	14.1988	-0.140035	0.737992	0.178494
1761.9	-35333.4	-11241.3	14.1958	-0.139954	0.735995	0.177215
1761.92	-35333.4	-11241.5	14.1941	-0.139875	0.734289	0.176317
1761.94	-35333.4	-11241.8	14.1927	-0.140201	0.732649	0.174347
1761.95	-35333.4	-11242.1	14.191	-0.14045	0.730929	0.170107
1761.97	-35333.4	-11242.3	14.1891	-0.139043	0.729174	0.16279
1761.99	-35333.3	-11242.5	14.1874	-0.135616	0.727484	0.151585
1762.01	-35333.3	-11242.7	14.1861	-0.131177	0.725991	0.135686
1762.02	-35333.3	-11243	14.1845	-0.12608	0.724372	0.115322
1762.04	-35333.3	-11243.3	14.1816	-0.119928	0.72184	0.0918312
1762.06	-35333.3	-11243.5	14.1779	-0.112935	0.718294	0.0663806
1762.07	-35333.3	-11243.7	14.1754	-0.105721	0.714227	0.0398587
1762.09	-35333.3	-11243.9	14.1739	-0.0959075	0.709245	0.0120627
1762.11	-35333.3	-11244.2	14.1723	-0.0789512	0.702298	-0.018064
1762.12	-35333.3	-11244.4	14.1705	-0.0538201	0.693423	-0.0515057
1762.14	-35333.3	-11244.7	14.1696	-0.0222547	0.683506	-0.0890605
1762.16	-35333.3	-11245	14.1698	0.0147856	0.673105	-0.130158
1762.18	-35333.3	-11245.2	14.1707	0.0567013	0.662576	-0.1734
1762.19	-35333.3	-11245.4	14.1726	0.100635	0.65266	-0.218415
1762.21	-35333.2	-11245.6	14.1756	0.142661	0.644114	-0.265287
1762.23	-35333.2	-11245.9	14.1792	0.181369	0.635605	-0.312588
1762.24	-35333.2	-11246.1	14.1825	0.216749	0.624895	-0.358098
1762.26	-35333.2	-11246.4	14.1859	0.248243	0.612299	-0.400366
1762.28	-35333.2	-11246.6	14.1905	0.275288	0.599218	-0.43855
1762.29	-35333.2	-11246.8	14.1958	0.299258	0.585774	-0.473394
1762.31	-35333.2	-11247.1	14.2007	0.322099	0.571741	-0.506137
1762.33	-35333.2	-11247.3	14.206	0.344142	0.558161	-0.536846
1762.35	-35333.2	-11247.6	14.2125	0.365145	0.546456	-0.565165
1762.36	-35333.2	-11247.8	14.2196	0.385479	0.537137	-0.591134
1762.38	-35333.2	-11248.1	14.2264	0.40562	0.530086	-0.614972
1762.4	-35333.2	-11248.3	14.233	0.425509	0.523729	-0.637087
1762.41	-35333.2	-11248.5	14.2394	0.444891	0.516618	-0.657768
1762.43	-35333.2	-11248.8	14.2467	0.463333	0.51	-0.676471
1762.45	-35333.2	-11249	14.2551	0.480173	0.505524	-0.692487
1762.46	-35333.2	-11249.3	14.2638	0.494039	0.503255	-0.705468
1762.48	-35333.2	-11249.5	14.2719	0.503878	0.502776	-0.715329
1762.5	-35333.2	-11249.7	14.2806	0.5103	0.503386	-0.722589
1762.52	-35333.2	-11250	14.2909	0.514295	0.504624	-0.727806
1762.53	-35333.1	-11250.2	14.3011	0.516944	0.507035	-0.731259
1762.55	-35333.1	-11250.5	14.31	0.518984	0.510691	-0.733256
1762.57	-35333.1	-11250.7	14.3181	0.520112	0.513731	-0.734362
1762.58	-35333.1	-11251	14.3264	0.520201	0.515208	-0.735027
1762.6	-35333.1	-11251.2	14.3348	0.519974	0.517148	-0.735319
1762.62	-35333.1	-11251.4	14.3434	0.519969	0.520708	-0.735324
1762.63	-35333.1	-11251.7	14.352	0.519993	0.523944	-0.735301
1762.65	-35333.1	-11252	14.3607	0.519936	0.525676	-0.735353
1762.67	-35333.1	-11252.2	14.3691	0.520079	0.527165	-0.735217
1762.68	-35333.1	-11252.4	14.3774	0.520296	0.529019	-0.734726
1762.7	-35333.1	-11252.6	14.3858	0.519679	0.530221	-0.733954
1762.72	-35333.1	-11252.9	14.3944	0.517948	0.530272	-0.732911
1762.74	-35333.1	-11253.2	14.403	0.516026	0.529843	-0.73146
1762.75	-35333.1	-11253.4	14.4116	0.514361	0.529685	-0.729716
1762.77	-35333.1	-11253.7	14.4202	0.512542	0.530477	-0.728183
1762.79	-35333.1	-11253.9	14.4285	0.510713	0.532215	-0.727086
1762.8	-35333.1	-11254.1	14.4367	0.509772	0.53405	-0.726264
1762.82	-35333.1	-11254.4	14.4451	0.50985	0.5357	-0.725671
1762.84	-35333.1	-11254.7	14.4548	0.510065	0.537634	-0.725421
1762.86	-35333.1	-11254.9	14.4653	0.510035	0.539505	-0.725453
1762.87	-35333.1	-11255.1	14.4748	0.509982	0.54011	-0.725509
1762.89	-35333.1	-11255.4	14.4829	0.509992	0.539862	-0.725499
1762.91	-35333.1	-11255.6	14.4911	0.510002	0.540617	-0.725488
1762.92	-35333.1	-11255.9	14.4997	0.509998	0.54254	-0.725493
1762.94	-35333.1	-11256.1	14.5085	0.510011	0.544267	-0.725479
1762.96	-35333.1	-11256.4	14.517	0.510015	0.545884	-0.725474
1762.97	-35333.1	-11256.6	14.5254	0.509948	0.548562	-0.725544
1762.99	-35333.1	-11256.8	14.5337	0.509939	0.552097	-0.725552
1763.01	-35333.1	-11257.1	14.5422	0.510196	0.555434	-0.725249
1763.03	-35333.1	-11257.3	14.5508	0.510196	0.558825	-0.724623
1763.04	-35333.1	-11257.6	14.5592	0.509049	0.563304	-0.723802
1763.06	-35333.1	-11257.9	14.5678	0.507117	0.568695	-0.7226
1763.08	-35333.1	-11258.1	14.5776	0.505371	0.574139	-0.720718
1763.09	-35333.1	-11258.3	14.5877	0.503756	0.578998	-0.718412
1763.11	-35333.1	-11258.6	14.5968	0.501829	0.582848	-0.716153
1763.13	-35333.1	-11258.8	14.6052	0.500179	0.586095	-0.71392
1763.14	-35333.1	-11259.1	14.6137	0.499711	0.589452	-0.711525
1763.16	-35333.1	-11259.4	14.6223	0.499969	0.59293	-0.70936
1763.18	-35333.1	-11259.6	14.6307	0.50008	0.596293	-0.707936
1763.2	-35333.1	-11259.8	14.639	0.500008	0.599606	-0.707059
1763.21	-35333.1	-11260.1	14.6475	0.49998	0.603007	-0.706362
1763.23	-35333.1	-11260.3	14.6562	0.499999	0.606464	-0.705898
1763.25	-35333.1	-11260.6	14.6648	0.500005	0.609899	-0.705804
1763.26	-35333.1	-11260.9	14.6733	0.5	0.613333	-0.705882
1763.28	-35333.1	-11261.1	14.6817	0.499998	0.616767	-0.705902
1763.3	-35333.1	-11261.3	14.69	0.5	0.62	-0.705882
1763.31	-35333.1	-11261.6	14.6985	0.500001	0.623044	-0.705885
1763.33	-35333.2	-11261.8	14.7072	0.5	0.626943	-0.705881
1763.35	-35333.2	-11262.1	14.7158	0.499998	0.632269	-0.705675
1763.37	-35333.2	-11262.4	14.7243	0.5	0.637139	-0.704596
1763.38	-35333.2	-11262.6	14.7327	0.499426	0.640319	-0.702006
1763.4	-35333.2	-11262.8	14.741	0.496042	0.643851	-0.697645
1763.42	-35333.2	-11263.1	14.7495	0.488399	0.649125	-0.691035
1763.43	-35333.2	-11263.3	14.7582	0.478072	0.654066	-0.680902
1763.45	-35333.2	-11263.6	14.7671	0.465749	0.65737	-0.666605
1763.47	-35333.2	-11263.9	14.7751	0.448757	0.661011	-0.64934
1763.48	-35333.2	-11264.1	14.7817	0.426014	0.666101	-0.629916
1763.5	-35333.2	-11264.3	14.7883	0.40065	0.671056	-0.607817
1763.52	-35333.2	-11264.6	14.7954	0.375023	0.674707	-0.583217
1763.54	-35333.2	-11264.8	14.8017	0.348911	0.677379	-0.557996
1763.55	-35333.2	-11265.1	14.8068	0.322719	0.679292	-0.533629
1763.57	-35333.2	-11265.4	14.8118	0.298436	0.680181	-0.510525
1763.59	-35333.2	-11265.6	14.817	0.276722	0.680157	-0.488663
1763.6	-35333.2	-11265.8	14.8214	0.256061	0.679953	-0.46755
1763.62	-35333.2	-11266.1	14.8248	0.235445	0.679962	-0.44714
1763.64	-35333.3	-11266.4	14.828	0.214901	0.680013	-0.428093
1763.65	-35333.3	-11266.6	14.8315	0.195575	0.680008	-0.410655
1763.67	-35333.3	-11266.9	14.8349	0.179799	0.679999	-0.394486
1763.69	-35333.3	-11267.1	14.8382	0.166947	0.680003	-0.379248
1763.71	-35333.3	-11267.3	14.8417	0.153211	0.679991	-0.364645
1763.72	-35333.3	-11267.6	14.8452	0.137505	0.679982	-0.350146
1763.74	-35333.3	-11267.9	14.848	0.121772	0.680042	-0.335027
1763.76	-35333.3	-11268.1	14.8497	0.106448	0.680064	-0.319725
1763.77	-35333.3	-11268.4	14.85	0.0905651	0.679823	-0.305697
1763.79	-35333.3	-11268.6	14.8498	0.0753596	0.679755	-0.293361
1763.81	-35333.3	-11268.8	14.8507	0.0636826	0.680751	-0.282322
1763.82	-35333.4	-11269.1	14.8526	0.0556694	0.682643	-0.272913
1763.84	-35333.4	-11269.4	14.8545	0.0493876	0.684475	-0.265976
1763.86	-35333.4	-11269.7	14.8561	0.0444374	0.686139	-0.261375
1763.88	-35333.4	-11269.9	14.858	0.0414207	0.688034	-0.258329
1763.89	-35333.4	-11270.1	14.8597	0.0401424	0.689696	-0.256388
1763.91	-35333.4	-11270.3	14.8603	0.0399256	0.69027	-0.255256
1763.93	-35333.4	-11270.6	14.8601	0.0400188	0.690058	-0.254172
1763.94	-35333.4	-11270.9	14.8599	0.0395803	0.689942	-0.252122
1763.96	-35333.4	-11271.2	14.86	0.0373548	0.689997	-0.24822
1763.98	-35333.4	-11271.4	14.86	0.0319309	0.689956	-0.241675
1763.99	-35333.5	-11271.6	14.86	0.0222275	0.689968	-0.231933
1764.01	-35333.5	-11271.9	14.8599	0.00756094	0.690233	-0.218671
1764.03	-35333.5	-11272.2	14.86	-0.0109819	0.690091	-0.202486
1764.05	-35333.5	-11272.4	14.8602	-0.0315493	0.688755	-0.184496
1764.06	-35333.5	-11272.7	14.86	-0.0521626	0.686781	-0.166583
1764.08	-35333.5	-11272.9	14.8587	-0.0708548	0.685015	-0.150591
1764.1	-35333.5	-11273.1	14.8568	-0.0859274	0.683427	-0.1369
1764.11	-35333.5	-11273.4	14.855	-0.0962855	0.68177	-0.125496
1764.13	-35333.6	-11273.7	14.8533	-0.103333	0.68	-0.116558
1764.15	-35333.6	-11274	14.8517	-0.108907	0.678184	-0.109972
1764.16	-35333.6	-11274.2	14.8499	-0.113589	0.676584	-0.104227
1764.18	-35333.6	-11274.4	14.8481	-0.11804	0.6752	-0.0978401
1764.2	-35333.6	-11274.7	14.8465	-0.124223	0.67299	-0.0906112
1764.22	-35333.6	-11274.9	14.8451	-0.133491	0.669476	-0.0824547
1764.23	-35333.6	-11275.2	14.843	-0.144702	0.666395	-0.07285
1764.25	-35333.7	-11275.5	14.8397	-0.1566	0.664818	-0.0617026
1764.27	-35333.7	-11275.7	14.836	-0.168844	0.662855	-0.0503331
1764.28	-35333.7	-11275.9	14.8327	-0.180955	0.659367	-0.0397881
1764.3	-35333.7	-11276.2	14.8294	-0.191756	0.656241	-0.0298696
1764.32	-35333.7	-11276.4	14.826	-0.200621	0.654613	-0.0205136
1764.33	-35333.7	-11276.7	14.8225	-0.208485	0.652773	-0.0124063
1764.35	-35333.8	-11277	14.819	-0.215773	0.649505	-0.00595009
1764.37	-35333.8	-11277.2	14.8158	-0.221425	0.645429	-0.00075437
1764.39	-35333.8	-11277.5	14.8125	-0.225009	0.640656	0.00340695
1764.4	-35333.8	-11277.7	14.8083	-0.227469	0.634066	0.00631741
1764.42	-35333.8	-11277.9	14.8031	-0.229305	0.625627	0.00802254
1764.44	-35333.8	-11278.2	14.7985	-0.230175	0.617071	0.00901462
1764.45	-35333.9	-11278.5	14.7952	-0.230141	0.608788	0.00961842
1764.47	-35333.9	-11278.7	14.792	-0.229947	0.599028	0.00986183
1764.49	-35333.9	-11278.9	14.7886	-0.229962	0.587298	0.00984558
1764.5	-35333.9	-11279.2	14.7854	-0.230014	0.574868	0.00978881
1764.52	-35333.9	-11279.4	14.7822	-0.230009	0.561524	0.00979399
1764.54	-35333.9	-11279.7	14.7777	-0.229996	0.545122	0.00980826
1764.56	-35334	-11280	14.7723	-0.229998	0.525883	0.00980627
1764.57	-35334	-11280.2	14.7678	-0.230001	0.506596	0.0098027
1764.59	-35334	-11280.5	14.7646	-0.23	0.487884	0.00980337
1764.61	-35334	-11280.7	14.7614	-0.23	0.468349	0.00980427
1764.62	-35334	-11281	14.758	-0.23	0.448159	0.00980407
1764.64	-35334	-11281.2	14.7549	-0.23	0.428706	0.00980383
1764.66	-35334.1	-11281.5	14.7515	-0.23	0.409981	0.00980389
1764.67	-35334.1	-11281.7	14.7467	-0.23	0.390957	0.00980395
1764.69	-35334.1	-11282	14.7414	-0.23	0.372021	0.00980393
1764.71	-35334.1	-11282.2	14.7373	-0.23	0.35441	0.00980391
1764.73	-35334.1	-11282.5	14.7342	-0.23	0.338039	0.00980392
1764.74	-35334.2	-11282.7	14.731	-0.23	0.322127	0.00980392
