# Supplementary material for: Extraction of driving behavior primitives considering driver expectation and vehicle dynamics
Source: PLoS One. 2025 Dec 31;20(12):e0340123. doi: 10.1371/journal.pone.0340123 (PMC12755792; doi:10.1371/journal.pone.0340123)
Supplement: S2 File — The dataset utilized in this study is organized into two main folders, categorizing driving scenarios into straight driving and turning maneuvers. These folders contain the raw, unprocessed behavioral data. For a detailed description of the variables and format within the.xlsx files, please refer to the accompanying readme.txt file. (ZIP) [file pone.0340123.s002.zip › DataSetForPimitiveExaction-2/turning/g11_w_39.xlsx]

## Sheet: Sheet1
1779.6	-35349.1	-11490.2	12.8541	-0.841999	0.207949	0.508516
1779.62	-35349.1	-11490.4	12.8391	-0.835579	0.221527	0.551863
1779.63	-35349.1	-11490.6	12.8248	-0.832671	0.238269	0.579133
1779.65	-35349.1	-11490.8	12.8189	-0.830216	0.247626	0.592232
1779.67	-35349.1	-11491	12.7951	-0.829563	0.301263	0.623565
1779.68	-35349.1	-11491.2	12.784	-0.825832	0.325032	0.632379
1779.7	-35349.2	-11491.5	12.7699	-0.8224	0.348542	0.641578
1779.72	-35349.2	-11491.7	12.756	-0.819691	0.36993	0.648877
1779.74	-35349.2	-11491.9	12.7427	-0.820083	0.393608	0.65389
1779.75	-35349.2	-11492.1	12.7295	-0.819978	0.416814	0.657876
1779.77	-35349.2	-11492.3	12.7158	-0.820006	0.440353	0.661171
1779.79	-35349.2	-11492.5	12.7019	-0.819998	0.466425	0.664334
1779.8	-35349.3	-11492.8	12.6884	-0.82	0.499139	0.666103
1779.82	-35349.3	-11492.9	12.6744	-0.82	0.53303	0.666754
1779.84	-35349.3	-11493.2	12.6613	-0.82	0.561543	0.666639
1779.86	-35349.3	-11493.4	12.6475	-0.82	0.585625	0.666688
1779.87	-35349.3	-11493.6	12.6336	-0.82	0.607519	0.6666
1779.89	-35349.4	-11493.8	12.6205	-0.82	0.630469	0.667024
1779.91	-35349.4	-11494	12.6067	-0.82	0.656979	0.668673
1779.92	-35349.4	-11494.2	12.5928	-0.82	0.680985	0.671755
1779.94	-35349.4	-11494.5	12.58	-0.820001	0.702248	0.674077
1779.96	-35349.4	-11494.7	12.5646	-0.819995	0.723995	0.674062
1779.97	-35349.5	-11494.8	12.5489	-0.820019	0.745102	0.67139
1779.99	-35349.5	-11495.1	12.5356	-0.819923	0.761453	0.668549
1780.01	-35349.5	-11495.3	12.5217	-0.820267	0.776509	0.666394
1780.03	-35349.5	-11495.5	12.5079	-0.818023	0.796241	0.664258
1780.04	-35349.5	-11495.7	12.4948	-0.814554	0.816287	0.661292
1780.06	-35349.6	-11495.9	12.4807	-0.810795	0.83556	0.658501
1780.08	-35349.6	-11496.1	12.4676	-0.809811	0.847143	0.657043
1780.09	-35349.6	-11496.4	12.4515	-0.810051	0.859194	0.656842
1780.11	-35349.6	-11496.6	12.4371	-0.809987	0.872638	0.656792
1780.13	-35349.6	-11496.8	12.4234	-0.810003	0.886965	0.657585
1780.14	-35349.7	-11497	12.4097	-0.809999	0.897618	0.659494
1780.16	-35349.7	-11497.2	12.3966	-0.81	0.909881	0.662649
1780.18	-35349.7	-11497.4	12.3825	-0.81	0.924398	0.665259
1780.2	-35349.7	-11497.6	12.3691	-0.81	0.935142	0.666572
1780.21	-35349.8	-11497.8	12.355	-0.81	0.942716	0.666682
1780.23	-35349.8	-11498	12.3415	-0.81	0.94629	0.666663
1780.25	-35349.8	-11498.3	12.3283	-0.81	0.949766	0.666668
1780.26	-35349.8	-11498.4	12.3142	-0.81	0.950006	0.666666
1780.28	-35349.9	-11498.6	12.3008	-0.81	0.950086	0.666667
1780.3	-35349.9	-11498.9	12.2875	-0.81	0.94687	0.666665
1780.31	-35349.9	-11499.1	12.2733	-0.81	0.943333	0.666667
1780.33	-35349.9	-11499.3	12.26	-0.81	0.936667	0.666667
1780.35	-35350	-11499.5	12.2467	-0.81	0.933333	0.667756
1780.37	-35350	-11499.7	12.2325	-0.809982	0.929786	0.66883
1780.38	-35350	-11499.9	12.2192	-0.806111	0.926485	0.665129
1780.4	-35350	-11500.1	12.2059	-0.788572	0.923097	0.651329
1780.42	-35350.1	-11500.3	12.1917	-0.759694	0.91984	0.626459
1780.43	-35350.1	-11500.5	12.1787	-0.730146	0.919991	0.600695
1780.45	-35350.1	-11500.7	12.1688	-0.707841	0.920203	0.579293
1780.47	-35350.2	-11500.9	12.1582	-0.689662	0.924277	0.560003
1780.48	-35350.2	-11501.1	12.1483	-0.665691	0.931589	0.540811
1780.5	-35350.2	-11501.3	12.1381	-0.637429	0.94182	0.514514
1780.52	-35350.2	-11501.5	12.1276	-0.602323	0.952848	0.481867
1780.54	-35350.3	-11501.7	12.1177	-0.566832	0.966872	0.442088
1780.55	-35350.3	-11502	12.1074	-0.512079	0.984745	0.389927
1780.57	-35350.3	-11502.1	12.0978	-0.44138	1.00621	0.323734
1780.59	-35350.3	-11502.3	12.0912	-0.371041	1.02521	0.260679
1780.6	-35350.4	-11502.6	12.0856	-0.313449	1.04113	0.202794
1780.62	-35350.4	-11502.7	12.0811	-0.265155	1.05406	0.156378
1780.64	-35350.4	-11503	12.0751	-0.233236	1.0625	0.123738
1780.65	-35350.5	-11503.2	12.0722	-0.20839	1.06917	0.100523
1780.67	-35350.5	-11503.4	12.0686	-0.190612	1.07586	0.0848877
1780.69	-35350.5	-11503.6	12.0654	-0.177867	1.08399	0.0743322
1780.71	-35350.6	-11503.8	12.0616	-0.165175	1.09334	0.064637
1780.72	-35350.6	-11504	12.06	-0.156341	1.09899	0.0564907
1780.74	-35350.6	-11504.2	12.0588	-0.151589	1.09884	0.0510579
1780.76	-35350.7	-11504.4	12.055	-0.148364	1.09521	0.0477751
1780.77	-35350.7	-11504.6	12.0513	-0.144942	1.08972	0.0459751
1780.79	-35350.7	-11504.8	12.0497	-0.141298	1.0849	0.0465285
1780.81	-35350.8	-11505	12.0503	-0.139775	1.07987	0.0500601
1780.82	-35350.8	-11505.2	12.0482	-0.140064	1.07268	0.0565175
1780.84	-35350.8	-11505.4	12.0447	-0.139977	1.06592	0.0649442
1780.86	-35350.9	-11505.6	12.041	-0.140025	1.06078	0.0741219
1780.88	-35350.9	-11505.8	12.0397	-0.139912	1.05984	0.0826008
1780.89	-35350.9	-11506	12.0404	-0.140325	1.06003	0.0884693
1780.91	-35351	-11506.2	12.0378	-0.137828	1.06005	0.0947878
1780.93	-35351	-11506.4	12.0344	-0.134412	1.05978	0.102593
1780.94	-35351	-11506.6	12.0306	-0.13041	1.06199	0.115793
1780.96	-35351.1	-11506.8	12.0301	-0.132259	1.06784	0.134562
1780.98	-35351.1	-11507	12.0276	-0.135896	1.07975	0.155493
1780.99	-35351.1	-11507.2	12.0242	-0.139449	1.09591	0.173586
1781.01	-35351.2	-11507.4	12.0204	-0.1401	1.11357	0.190257
1781.03	-35351.2	-11507.6	12.0198	-0.139973	1.1305	0.202027
1781.05	-35351.3	-11507.8	12.0203	-0.140007	1.14679	0.211077
1781.06	-35351.3	-11508	12.0171	-0.14	1.16731	0.217274
1781.08	-35351.3	-11508.2	12.0137	-0.139997	1.1906	0.22182
1781.1	-35351.4	-11508.4	12.0102	-0.140011	1.2138	0.224204
1781.11	-35351.4	-11508.6	12.0099	-0.139977	1.23863	0.225479
1781.13	-35351.5	-11508.8	12.0101	-0.140088	1.25895	0.224501
1781.15	-35351.5	-11509	12.0069	-0.136892	1.27574	0.222398
1781.16	-35351.5	-11509.2	12.0033	-0.133333	1.29	0.218954
1781.18	-35351.6	-11509.4	12	-0.13	1.3	0.216776
1781.2	-35351.6	-11509.6	12	-0.13	1.31	0.215686
1781.22	-35351.7	-11509.8	11.9999	-0.129994	1.31696	0.215693
1781.23	-35351.7	-11510	11.9965	-0.130002	1.3201	0.215685
1781.25	-35351.8	-11510.2	11.9931	-0.13	1.31985	0.215687
1781.27	-35351.8	-11510.4	11.9898	-0.130001	1.31631	0.215686
1781.28	-35351.8	-11510.6	11.9901	-0.129999	1.31264	0.215687
1781.3	-35351.9	-11510.8	11.9897	-0.130005	1.30614	0.215682
1781.32	-35351.9	-11511	11.986	-0.129971	1.30233	0.21571
1781.33	-35352	-11511.2	11.9827	-0.130109	1.29582	0.21559
1781.35	-35352	-11511.4	11.9798	-0.129575	1.29271	0.214279
1781.37	-35352	-11511.6	11.9802	-0.125832	1.28959	0.211668
1781.39	-35352.1	-11511.8	11.9794	-0.122434	1.29053	0.208515
1781.4	-35352.2	-11512	11.9758	-0.119771	1.29453	0.206598
1781.42	-35352.2	-11512.2	11.9722	-0.120025	1.30349	0.205842
1781.44	-35352.2	-11512.4	11.9697	-0.120169	1.31728	0.20572
1781.45	-35352.3	-11512.6	11.97	-0.11921	1.33093	0.204236
1781.47	-35352.3	-11512.8	11.9702	-0.115445	1.34398	0.201471
1781.49	-35352.4	-11513	11.9691	-0.111978	1.35319	0.198424
1781.5	-35352.4	-11513.2	11.9654	-0.109733	1.36461	0.196639
1781.52	-35352.5	-11513.4	11.9617	-0.110077	1.37981	0.195993
1781.54	-35352.5	-11513.6	11.9597	-0.109979	1.3981	0.196101
1781.56	-35352.6	-11513.8	11.96	-0.110005	1.41771	0.196073
1781.57	-35352.6	-11514	11.9602	-0.11	1.43369	0.196079
1781.59	-35352.7	-11514.2	11.9588	-0.109995	1.44379	0.196083
1781.61	-35352.7	-11514.4	11.9554	-0.110019	1.44799	0.196062
1781.62	-35352.8	-11514.6	11.952	-0.109939	1.45143	0.196129
1781.64	-35352.8	-11514.8	11.9497	-0.110226	1.45327	0.195842
1781.66	-35352.9	-11515	11.9501	-0.109	1.45472	0.194315
1781.67	-35352.9	-11515.2	11.9499	-0.105258	1.45563	0.191466
1781.69	-35353	-11515.3	11.9503	-0.101752	1.45337	0.188485
1781.71	-35353	-11515.5	11.9488	-0.0997327	1.45106	0.186763
1781.73	-35353.1	-11515.8	11.9451	-0.100094	1.44327	0.186171
1781.74	-35353.1	-11515.9	11.9415	-0.099906	1.43706	0.186377
1781.76	-35353.2	-11516.1	11.9398	-0.10027	1.42965	0.185846
1781.78	-35353.3	-11516.4	11.9401	-0.0984046	1.42497	0.184244
1781.79	-35353.3	-11516.5	11.94	-0.0951734	1.41978	0.180934
1781.81	-35353.4	-11516.7	11.9399	-0.0897584	1.41482	0.175769
1781.83	-35353.4	-11516.9	11.9403	-0.0828839	1.40941	0.168903
1781.84	-35353.5	-11517.1	11.9383	-0.074519	1.4045	0.16057
1781.86	-35353.5	-11517.3	11.9346	-0.0634125	1.40106	0.151346
1781.88	-35353.6	-11517.5	11.9309	-0.0554732	1.39976	0.142964
1781.89	-35353.6	-11517.7	11.9298	-0.048988	1.40006	0.13645
1781.91	-35353.7	-11517.9	11.93	-0.0425297	1.39999	0.128288
1781.93	-35353.8	-11518.1	11.93	-0.0310491	1.4	0.117145
1781.95	-35353.8	-11518.3	11.93	-0.0154707	1.4	0.10318
1781.96	-35353.9	-11518.5	11.9301	0.00517388	1.4	0.0912287
1781.98	-35353.9	-11518.7	11.9298	0.0229187	1.39998	0.0861102
1782	-35354	-11518.9	11.9324	0.0395634	1.40007	0.0883023
1782.01	-35354.1	-11519.1	11.936	0.0541862	1.39979	0.0927384
1782.03	-35354.1	-11519.3	11.9396	0.0680958	1.40267	0.099048
1782.05	-35354.2	-11519.4	11.9401	0.0755844	1.40603	0.105467
1782.07	-35354.2	-11519.7	11.94	0.0826415	1.40974	0.11352
1782.08	-35354.3	-11519.8	11.9398	0.0863127	1.41007	0.119227
1782.1	-35354.4	-11520	11.9429	0.0897489	1.40998	0.124679
1782.12	-35354.4	-11520.2	11.9464	0.0900314	1.41	0.129319
1782.13	-35354.5	-11520.4	11.9499	0.0899916	1.41001	0.135755
1782.15	-35354.5	-11520.6	11.95	0.0900022	1.40998	0.144164
1782.17	-35354.6	-11520.8	11.95	0.09	1.41	0.160131
1782.18	-35354.7	-11521	11.95	0.09	1.40667	0.178649
1782.2	-35354.7	-11521.2	11.9533	0.09	1.40333	0.198257
1782.22	-35354.8	-11521.4	11.9569	0.09	1.39992	0.21548
1782.24	-35354.9	-11521.6	11.9601	0.09	1.39995	0.228353
1782.25	-35354.9	-11521.8	11.96	0.09	1.39634	0.23915
1782.27	-35355	-11522	11.96	0.09	1.38893	0.248269
1782.29	-35355.1	-11522.1	11.9602	0.09	1.37881	0.255656
1782.3	-35355.1	-11522.3	11.9638	0.09	1.36878	0.260863
1782.32	-35355.2	-11522.6	11.9674	0.09	1.35817	0.263968
1782.34	-35355.3	-11522.7	11.9702	0.09	1.34827	0.264747
1782.35	-35355.3	-11522.9	11.97	0.09	1.33814	0.264672
1782.37	-35355.4	-11523.1	11.9699	0.09	1.32761	0.264853
1782.39	-35355.5	-11523.3	11.9705	0.09	1.31758	0.266211
1782.41	-35355.5	-11523.5	11.9742	0.09	1.30798	0.270741
1782.42	-35355.6	-11523.7	11.9778	0.09	1.30211	0.281264
1782.44	-35355.7	-11523.9	11.9803	0.09	1.29908	0.29543
1782.46	-35355.7	-11524.1	11.98	0.09	1.2957	0.312093
1782.47	-35355.8	-11524.3	11.9798	0.09	1.29174	0.327717
1782.49	-35355.9	-11524.4	11.9809	0.09	1.29062	0.341009
1782.51	-35355.9	-11524.6	11.9846	0.09	1.29467	0.352563
1782.52	-35356	-11524.9	11.9883	0.09	1.29823	0.361442
1782.54	-35356.1	-11525	11.9903	0.09	1.30036	0.367265
1782.56	-35356.2	-11525.2	11.99	0.09	1.29964	0.372201
1782.58	-35356.2	-11525.4	11.9898	0.09	1.30131	0.376714
1782.59	-35356.3	-11525.6	11.9913	0.09	1.30462	0.380616
1782.61	-35356.4	-11525.8	11.995	0.09	1.31	0.384635
1782.63	-35356.5	-11526	11.9987	0.09	1.3154	0.392462
1782.64	-35356.5	-11526.2	12.0002	0.09	1.31861	0.404533
1782.66	-35356.6	-11526.4	12	0.09	1.32025	0.420935
1782.68	-35356.7	-11526.6	11.9997	0.09	1.31993	0.437398
1782.69	-35356.7	-11526.7	12.0017	0.09	1.32002	0.451339
1782.71	-35356.8	-11526.9	12.0053	0.09	1.31999	0.462695
1782.73	-35356.9	-11527.1	12.0088	0.09	1.32002	0.470084
1782.75	-35357	-11527.3	12.0103	0.09	1.31993	0.475925
1782.76	-35357.1	-11527.5	12.0097	0.09	1.32028	0.480845
1782.78	-35357.1	-11527.7	12.0117	0.09	1.31826	0.485255
1782.8	-35357.2	-11527.9	12.0154	0.09	1.31462	0.488511
1782.81	-35357.3	-11528.1	12.0191	0.09	1.31079	0.489857
1782.83	-35357.4	-11528.2	12.0202	0.09	1.31019	0.490872
1782.85	-35357.4	-11528.4	12.02	0.0899998	1.3077	0.492353
1782.86	-35357.5	-11528.6	12.0198	0.0900005	1.30679	0.496929
1782.88	-35357.6	-11528.8	12.0222	0.0899979	1.30419	0.504529
1782.9	-35357.7	-11529	12.0258	0.0900068	1.30339	0.51724
1782.91	-35357.8	-11529.2	12.0295	0.0899731	1.30097	0.531524
1782.93	-35357.8	-11529.4	12.0301	0.0901008	1.29738	0.545829
1782.95	-35357.9	-11529.6	12.03	0.0896236	1.2942	0.557826
1782.97	-35358	-11529.8	12.0298	0.0947126	1.29048	0.564011
1782.98	-35358.1	-11529.9	12.0326	0.109866	1.28966	0.561442
1783	-35358.2	-11530.2	12.0363	0.130798	1.29289	0.549554
1783.02	-35358.2	-11530.3	12.0396	0.1512	1.29625	0.536391
1783.03	-35358.3	-11530.5	12.0429	0.167992	1.29977	0.523259
1783.05	-35358.4	-11530.7	12.0465	0.185705	1.30003	0.511559
1783.07	-35358.5	-11530.9	12.0498	0.199324	1.29999	0.500578
1783.09	-35358.6	-11531.1	12.0531	0.209515	1.3	0.49179
1783.1	-35358.7	-11531.3	12.0567	0.216667	1.3	0.48366
1783.12	-35358.7	-11531.5	12.06	0.223333	1.3	0.479303
1783.14	-35358.8	-11531.6	12.0633	0.226667	1.3	0.474946
1783.15	-35358.9	-11531.9	12.067	0.237349	1.29997	0.46776
1783.17	-35359	-11532	12.0736	0.251121	1.30011	0.452062
1783.19	-35359.1	-11532.2	12.077	0.274738	1.30355	0.4311
1783.2	-35359.2	-11532.4	12.0839	0.2955	1.30712	0.408256
1783.22	-35359.2	-11532.6	12.0873	0.311749	1.31016	0.391551
1783.24	-35359.3	-11532.7	12.0939	0.324619	1.30996	0.378787
1783.26	-35359.4	-11533	12.0972	0.334543	1.31001	0.368158
1783.27	-35359.5	-11533.1	12.1042	0.344262	1.31	0.359616
1783.29	-35359.6	-11533.3	12.1108	0.350824	1.31	0.352147
1783.31	-35359.7	-11533.5	12.1179	0.357616	1.31	0.346729
1783.32	-35359.8	-11533.7	12.1245	0.360141	1.30999	0.343902
1783.34	-35359.8	-11533.9	12.1312	0.359957	1.31003	0.343092
1783.36	-35360	-11534.1	12.1384	0.360048	1.30987	0.34318
1783.37	-35360	-11534.2	12.1442	0.359858	1.31054	0.343008
1783.39	-35360.1	-11534.4	12.148	0.360565	1.31419	0.341552
1783.41	-35360.2	-11534.6	12.1554	0.364627	1.31781	0.336761
1783.43	-35360.3	-11534.8	12.1619	0.374085	1.32027	0.326716
1783.44	-35360.4	-11535	12.1687	0.391988	1.31993	0.312058
1783.46	-35360.5	-11535.2	12.1757	0.4095	1.32002	0.294957
1783.48	-35360.6	-11535.3	12.1823	0.424863	1.31998	0.280332
1783.49	-35360.7	-11535.5	12.1892	0.438412	1.32005	0.266507
1783.51	-35360.8	-11535.7	12.1959	0.451334	1.31977	0.254839
1783.53	-35360.9	-11535.9	12.2037	0.459882	1.32111	0.246231
1783.54	-35360.9	-11536.1	12.2147	0.464718	1.32474	0.238539
1783.56	-35361.1	-11536.3	12.2235	0.46975	1.32874	0.230515
1783.58	-35361.1	-11536.5	12.2297	0.475213	1.32897	0.223281
1783.6	-35361.2	-11536.7	12.2364	0.478334	1.32495	0.217744
1783.61	-35361.3	-11536.9	12.2451	0.481449	1.32123	0.213144
1783.63	-35361.4	-11537	12.2553	0.487428	1.32005	0.205768
1783.65	-35361.5	-11537.2	12.2656	0.502439	1.31838	0.192836
1783.66	-35361.6	-11537.4	12.2759	0.519813	1.31473	0.176723
1783.68	-35361.7	-11537.6	12.2862	0.537262	1.31094	0.160192
1783.7	-35361.8	-11537.8	12.2968	0.552502	1.31005	0.145857
1783.71	-35361.9	-11538	12.3045	0.563399	1.3081	0.13476
1783.73	-35362	-11538.1	12.311	0.57174	1.30438	0.128299
1783.75	-35362.1	-11538.3	12.3203	0.575499	1.30071	0.12741
1783.77	-35362.2	-11538.5	12.3304	0.581458	1.29983	0.134212
1783.78	-35362.3	-11538.7	12.3403	0.585818	1.30004	0.145235
1783.8	-35362.4	-11538.8	12.3509	0.589342	1.29999	0.16068
1783.82	-35362.5	-11539.1	12.361	0.590231	1.30001	0.175402
1783.83	-35362.6	-11539.2	12.3715	0.589744	1.29999	0.189428
1783.85	-35362.7	-11539.4	12.3817	0.592752	1.30006	0.200203
1783.87	-35362.8	-11539.6	12.3913	0.595737	1.29979	0.205466
1783.88	-35362.9	-11539.8	12.4045	0.604494	1.30265	0.205543
1783.9	-35363	-11540	12.4153	0.618133	1.30623	0.198282
1783.92	-35363.1	-11540.2	12.4285	0.63484	1.30977	0.188613
1783.93	-35363.2	-11540.3	12.4389	0.648457	1.31005	0.17687
1783.95	-35363.3	-11540.5	12.4494	0.662491	1.31002	0.164141
1783.97	-35363.4	-11540.7	12.4594	0.675948	1.3099	0.152071
1783.99	-35363.5	-11540.9	12.47	0.686667	1.31333	0.142702
1784	-35363.6	-11541.1	12.4833	0.693333	1.31667	0.138344
1784.02	-35363.7	-11541.3	12.4967	0.696667	1.32333	0.136166
1784.04	-35363.8	-11541.4	12.5107	0.703655	1.32684	0.13381
1784.05	-35363.9	-11541.6	12.5206	0.706856	1.33021	0.13055
1784.07	-35364	-11541.8	12.5306	0.710096	1.33352	0.128443
1784.09	-35364.1	-11542	12.5407	0.709982	1.33691	0.127443
1784.11	-35364.2	-11542.2	12.555	0.709957	1.34012	0.127341
1784.12	-35364.4	-11542.4	12.5683	0.710213	1.34018	0.124872
1784.14	-35364.5	-11542.5	12.5813	0.713832	1.3438	0.120229
1784.16	-35364.6	-11542.7	12.5921	0.716971	1.34725	0.11475
1784.17	-35364.7	-11542.9	12.6057	0.716264	1.35059	0.113299
1784.19	-35364.8	-11543.1	12.6192	0.71258	1.35392	0.114776
1784.21	-35364.9	-11543.3	12.6327	0.709738	1.35764	0.116963
1784.22	-35365	-11543.5	12.6421	0.71007	1.36009	0.1177
1784.24	-35365.1	-11543.7	12.6531	0.709982	1.36054	0.117634
1784.26	-35365.2	-11543.8	12.6674	0.710006	1.36439	0.117651
1784.28	-35365.3	-11544.1	12.6807	0.709999	1.36777	0.117646
1784.29	-35365.4	-11544.2	12.6934	0.71	1.37031	0.117647
1784.31	-35365.6	-11544.4	12.7032	0.71	1.3697	0.117647
1784.33	-35365.7	-11544.6	12.7147	0.71	1.37102	0.117647
1784.34	-35365.8	-11544.8	12.7289	0.71	1.37473	0.117647
1784.36	-35365.9	-11545	12.7424	0.71	1.37827	0.117646
1784.38	-35366	-11545.1	12.7544	0.71	1.3802	0.117652
1784.39	-35366.1	-11545.3	12.766	0.71	1.3802	0.117627
1784.41	-35366.2	-11545.5	12.7795	0.71	1.37865	0.117724
1784.43	-35366.4	-11545.7	12.7936	0.71	1.37526	0.117236
1784.45	-35366.5	-11545.9	12.8056	0.71	1.3697	0.115565
1784.46	-35366.6	-11546.1	12.8152	0.710002	1.36492	0.112658
1784.48	-35366.7	-11546.3	12.8254	0.709994	1.35981	0.10973
1784.5	-35366.8	-11546.4	12.8377	0.710023	1.35291	0.108154
1784.51	-35366.9	-11546.6	12.8512	0.709914	1.34436	0.107715
1784.53	-35367.1	-11546.8	12.8647	0.71032	1.33412	0.108344
1784.55	-35367.2	-11547	12.8765	0.708084	1.32376	0.110146
1784.56	-35367.3	-11547.2	12.8865	0.704539	1.31347	0.113245
1784.58	-35367.4	-11547.4	12.8966	0.700798	1.30338	0.116003
1784.6	-35367.5	-11547.5	12.9093	0.69981	1.29067	0.117469
1784.62	-35367.7	-11547.7	12.9227	0.700051	1.27738	0.117666
1784.63	-35367.8	-11547.9	12.9364	0.699986	1.26333	0.11772
1784.65	-35367.9	-11548.1	12.9474	0.700003	1.25501	0.116919
1784.67	-35368	-11548.3	12.96	0.699997	1.24565	0.115041
1784.68	-35368.2	-11548.5	12.9741	0.700007	1.23599	0.111687
1784.7	-35368.3	-11548.6	12.988	0.699975	1.21438	0.109234
1784.72	-35368.4	-11548.8	12.9977	0.700117	1.19189	0.107382
1784.73	-35368.5	-11549	13.0094	0.699517	1.16889	0.102993
1784.75	-35368.6	-11549.2	13.0227	0.704041	1.15429	0.0891816
1784.77	-35368.7	-11549.4	13.0363	0.715068	1.13416	0.063274
1784.79	-35368.9	-11549.6	13.0477	0.735076	1.10942	0.0265028
1784.8	-35369	-11549.8	13.0574	0.752951	1.08228	-0.00972464
1784.82	-35369.1	-11549.9	13.07	0.769532	1.06355	-0.040978
1784.84	-35369.3	-11550.1	13.0842	0.784262	1.04669	-0.0695321
1784.85	-35369.4	-11550.3	13.0977	0.797806	1.02698	-0.0923969
1784.87	-35369.5	-11550.5	13.111	0.808529	1.0047	-0.110508
1784.89	-35369.6	-11550.7	13.1248	0.815845	0.974042	-0.124824
1784.9	-35369.8	-11550.9	13.1415	0.82272	0.940253	-0.137866
1784.92	-35369.9	-11551	13.1551	0.826279	0.913052	-0.15258
1784.94	-35370	-11551.2	13.1692	0.829874	0.887873	-0.17302
1784.96	-35370.1	-11551.4	13.1826	0.830027	0.871073	-0.193811
1784.97	-35370.3	-11551.6	13.1957	0.830015	0.848161	-0.213458
1784.99	-35370.4	-11551.8	13.2133	0.83	0.823333	-0.232026
1785.01	-35370.5	-11552	13.2267	0.833333	0.8	-0.247277
1785.02	-35370.6	-11552.1	13.2433	0.836667	0.776667	-0.261438
1785.04	-35370.8	-11552.4	13.2574	0.8401	0.748337	-0.274085
1785.06	-35370.9	-11552.5	13.2708	0.839973	0.721842	-0.283713
1785.07	-35371	-11552.7	13.2842	0.840009	0.698841	-0.291285
1785.09	-35371.2	-11552.9	13.2983	0.839978	0.681236	-0.299593
1785.11	-35371.3	-11553.1	13.3116	0.84007	0.660614	-0.310836
1785.12	-35371.4	-11553.2	13.3249	0.839736	0.632891	-0.325522
1785.14	-35371.6	-11553.5	13.3396	0.836031	0.596595	-0.344409
1785.16	-35371.7	-11553.6	13.3559	0.832666	0.561102	-0.365831
1785.18	-35371.8	-11553.8	13.3691	0.829794	0.530947	-0.394737
1785.19	-35372	-11554	13.3833	0.830068	0.500797	-0.431591
1785.21	-35372.1	-11554.2	13.3962	0.829982	0.476597	-0.469811
1785.23	-35372.2	-11554.4	13.4107	0.830005	0.441209	-0.511857
1785.24	-35372.4	-11554.6	13.4275	0.829999	0.400683	-0.562022
