# Supplementary material for: Extraction of driving behavior primitives considering driver expectation and vehicle dynamics
Source: PLoS One. 2025 Dec 31;20(12):e0340123. doi: 10.1371/journal.pone.0340123 (PMC12755792; doi:10.1371/journal.pone.0340123)
Supplement: S2 File — The dataset utilized in this study is organized into two main folders, categorizing driving scenarios into straight driving and turning maneuvers. These folders contain the raw, unprocessed behavioral data. For a detailed description of the variables and format within the.xlsx files, please refer to the accompanying readme.txt file. (ZIP) [file pone.0340123.s002.zip › DataSetForPimitiveExaction-2/turning/g11_w_4.xlsx]

## Sheet: Sheet1
816.941	-35429.8	-12340.7	14.9668	0.153222	-0.31476	-0.0686285
816.958	-35429.7	-12340.5	14.97	0.151261	-0.339845	-0.0686337
816.975	-35429.5	-12340.3	14.9738	0.149907	-0.366566	-0.0686264
816.992	-35429.3	-12340.1	14.9773	0.149758	-0.395064	-0.068621
817.009	-35429.2	-12339.9	14.9806	0.150036	-0.425527	-0.0686308
817.026	-35429	-12339.7	14.9838	0.150067	-0.45813	-0.068648
817.043	-35428.9	-12339.6	14.9873	0.14999	-0.492984	-0.0686155
817.06	-35428.7	-12339.4	14.991	0.149978	-0.52939	-0.0685547
817.077	-35428.5	-12339.1	14.9938	0.150008	-0.56475	-0.06869
817.094	-35428.4	-12338.9	14.9954	0.150025	-0.598445	-0.0691787
817.111	-35428.2	-12338.7	14.9974	0.149977	-0.63437	-0.069982
817.128	-35428.1	-12338.6	15.0007	0.149918	-0.673403	-0.0710362
817.145	-35427.9	-12338.4	15.0044	0.150084	-0.710316	-0.0722734
817.162	-35427.7	-12338.2	15.0078	0.150288	-0.742839	-0.0734934
817.179	-35427.6	-12337.9	15.0112	0.149599	-0.774803	-0.0742724
817.196	-35427.4	-12337.7	15.0146	0.147822	-0.807799	-0.0743507
817.213	-35427.2	-12337.5	15.0182	0.145942	-0.839302	-0.0737471
817.23	-35427.1	-12337.4	15.0217	0.144341	-0.868961	-0.0726402
817.247	-35427	-12337.2	15.0241	0.142542	-0.899539	-0.0713801
817.264	-35426.8	-12337	15.0256	0.14068	-0.932211	-0.0702311
817.281	-35426.6	-12336.7	15.028	0.139703	-0.965887	-0.0693335
817.298	-35426.4	-12336.5	15.0316	0.13979	-0.998788	-0.0687695
817.315	-35426.3	-12336.3	15.0352	0.140233	-1.02871	-0.06856
817.332	-35426.2	-12336.2	15.0385	0.140301	-1.05655	-0.0685935
817.349	-35426	-12336	15.0417	0.139322	-1.08592	-0.0686452
817.366	-35425.8	-12335.8	15.0451	0.137466	-1.1172	-0.0686357
817.383	-35425.7	-12335.5	15.0489	0.13563	-1.14777	-0.0686215
817.4	-35425.5	-12335.3	15.0524	0.133966	-1.17673	-0.0686243
817.417	-35425.4	-12335.1	15.0544	0.132076	-1.20457	-0.0686335
817.434	-35425.2	-12335	15.0559	0.130374	-1.23109	-0.0686333
817.451	-35425.1	-12334.8	15.0588	0.129743	-1.25571	-0.0686098
817.468	-35424.9	-12334.5	15.0625	0.129935	-1.27951	-0.06861
817.485	-35424.7	-12334.3	15.0646	0.130019	-1.30423	-0.0686983
817.502	-35424.6	-12334.1	15.066	0.129968	-1.32748	-0.0686936
817.519	-35424.4	-12333.9	15.069	0.130191	-1.34493	-0.0683127
817.536	-35424.3	-12333.7	15.0726	0.130161	-1.35738	-0.0676829
817.553	-35424.1	-12333.5	15.0748	0.128959	-1.3681	-0.0671238
817.57	-35424	-12333.3	15.0763	0.127007	-1.37586	-0.0665667
817.587	-35423.8	-12333.1	15.0791	0.125238	-1.37771	-0.0658373
817.604	-35423.6	-12332.9	15.0829	0.123551	-1.37404	-0.0653662
817.621	-35423.5	-12332.7	15.0865	0.121594	-1.36666	-0.0656802
817.638	-35423.4	-12332.5	15.0898	0.120055	-1.35725	-0.0664079
817.655	-35423.2	-12332.3	15.093	0.11971	-1.34692	-0.0669915
817.672	-35423	-12332.1	15.0965	0.119985	-1.3342	-0.0675046
817.689	-35422.9	-12331.9	15.1002	0.120077	-1.31745	-0.0681227
817.706	-35422.7	-12331.6	15.1032	0.120004	-1.29786	-0.0686105
817.723	-35422.6	-12331.5	15.1048	0.11998	-1.27691	-0.0687085
817.74	-35422.4	-12331.3	15.1067	0.12	-1.25333	-0.0686275
817.757	-35422.3	-12331.1	15.1101	0.120005	-1.22611	-0.0686295
817.774	-35422.1	-12330.8	15.1135	0.12	-1.19843	-0.0686237
817.791	-35422	-12330.6	15.1151	0.119999	-1.17346	-0.0685388
817.808	-35421.8	-12330.4	15.117	0.12	-1.15074	-0.068665
817.825	-35421.7	-12330.2	15.1204	0.12	-1.12909	-0.0691868
817.842	-35421.5	-12330	15.1236	0.12	-1.10741	-0.0697762
817.859	-35421.4	-12329.8	15.1252	0.120001	-1.08443	-0.0702347
817.876	-35421.2	-12329.6	15.1272	0.119999	-1.05846	-0.0709812
817.893	-35421.1	-12329.4	15.1308	0.119995	-1.02923	-0.0721827
817.91	-35421	-12329.2	15.1339	0.120004	-0.999967	-0.0731508
817.927	-35420.8	-12329	15.1353	0.12002	-0.972164	-0.0736
817.944	-35420.6	-12328.8	15.1373	0.119983	-0.942758	-0.0743099
817.961	-35420.5	-12328.5	15.141	0.119927	-0.911035	-0.0755637
817.978	-35420.3	-12328.3	15.144	0.120078	-0.882096	-0.0763895
817.995	-35420.2	-12328.1	15.1455	0.12027	-0.858108	-0.0763633
818.012	-35420	-12327.9	15.1477	0.119623	-0.835042	-0.076256
818.029	-35419.9	-12327.7	15.1513	0.117923	-0.812225	-0.0763553
818.046	-35419.8	-12327.5	15.1541	0.116032	-0.794763	-0.0760749
818.063	-35419.6	-12327.3	15.1555	0.11436	-0.784374	-0.0753917
818.08	-35419.4	-12327	15.1579	0.112551	-0.777176	-0.0751965
818.097	-35419.3	-12326.8	15.1615	0.110737	-0.771656	-0.0757758
818.114	-35419.1	-12326.6	15.1642	0.109732	-0.769795	-0.0765668
818.131	-35419	-12326.4	15.1656	0.109759	-0.771683	-0.0771598
818.148	-35418.9	-12326.2	15.1681	0.110241	-0.77481	-0.0774136
818.165	-35418.7	-12326	15.1719	0.11036	-0.778147	-0.0773837
818.182	-35418.5	-12325.8	15.1744	0.109169	-0.782481	-0.0773133
818.199	-35418.4	-12325.5	15.1758	0.107228	-0.789312	-0.0773193
818.216	-35418.2	-12325.3	15.1785	0.106379	-0.800514	-0.0774163
818.233	-35418.1	-12325.2	15.1822	0.10661	-0.814869	-0.0779887
818.25	-35418	-12325	15.1848	0.106535	-0.828913	-0.0796388
818.267	-35417.8	-12324.7	15.1862	0.106436	-0.842017	-0.0819884
818.284	-35417.7	-12324.5	15.1876	0.107617	-0.855183	-0.0840514
818.301	-35417.5	-12324.3	15.1894	0.109548	-0.865203	-0.0856326
818.318	-35417.4	-12324.1	15.1913	0.110566	-0.866701	-0.0870353
818.335	-35417.2	-12323.9	15.193	0.11024	-0.86153	-0.0880876
818.352	-35417.1	-12323.7	15.1943	0.108897	-0.855192	-0.0884132
818.369	-35416.9	-12323.5	15.196	0.107088	-0.848473	-0.0882733
818.386	-35416.8	-12323.2	15.1993	0.105389	-0.840515	-0.0881907
818.403	-35416.6	-12323	15.2029	0.103673	-0.836393	-0.0882285
818.42	-35416.5	-12322.8	15.2048	0.101633	-0.842597	-0.0882429
818.437	-35416.4	-12322.6	15.2064	0.100089	-0.855159	-0.0882348
818.454	-35416.2	-12322.4	15.2096	0.0999642	-0.866731	-0.0882502
818.471	-35416.1	-12322.2	15.213	0.100064	-0.875751	-0.0882416
818.488	-35415.9	-12322	15.2149	0.098816	-0.882236	-0.088169
818.505	-35415.8	-12321.8	15.2165	0.0967826	-0.8835	-0.0882224
818.522	-35415.7	-12321.5	15.2198	0.0950197	-0.877136	-0.08862
818.539	-35415.5	-12321.3	15.2233	0.0933333	-0.866667	-0.0893246
818.556	-35415.4	-12321.1	15.2254	0.0914164	-0.85681	-0.0902607
818.573	-35415.2	-12320.9	15.2267	0.09	-0.85	-0.0915033
818.59	-35415.1	-12320.6	15.2283	0.0897475	-0.847308	-0.0931045
818.607	-35414.9	-12320.4	15.2301	0.0900125	-0.846631	-0.0948757
818.624	-35414.8	-12320.2	15.2319	0.090065	-0.846046	-0.096607
818.641	-35414.7	-12320	15.2335	0.0899936	-0.846909	-0.0982216
818.658	-35414.5	-12319.8	15.2348	0.0899824	-0.850165	-0.0997636
818.675	-35414.4	-12319.6	15.237	0.0900017	-0.853673	-0.10154
818.692	-35414.2	-12319.4	15.2405	0.090004	-0.855653	-0.103736
818.709	-35414.1	-12319.2	15.2438	0.0899996	-0.856882	-0.106071
818.726	-35414	-12319	15.2457	0.0900003	-0.85837	-0.108314
818.743	-35413.8	-12318.7	15.247	0.0899991	-0.86062	-0.110556
818.76	-35413.7	-12318.5	15.2486	0.0899949	-0.863807	-0.112807
818.777	-35413.5	-12318.3	15.2504	0.0900043	-0.867587	-0.114816
818.794	-35413.4	-12318	15.2522	0.0900194	-0.871322	-0.116495
818.811	-35413.2	-12317.8	15.2537	0.0899792	-0.873907	-0.118151
818.828	-35413.1	-12317.6	15.2552	0.0899283	-0.8744	-0.119892
818.845	-35413	-12317.4	15.2577	0.0900953	-0.87224	-0.1214
818.862	-35412.8	-12317.2	15.2613	0.0902776	-0.86745	-0.122518
818.879	-35412.7	-12317	15.2642	0.089623	-0.860864	-0.123374
818.896	-35412.5	-12316.7	15.2658	0.0879297	-0.853835	-0.123991
818.913	-35412.4	-12316.5	15.2672	0.0860202	-0.848381	-0.124203
818.93	-35412.3	-12316.3	15.269	0.0842915	-0.846164	-0.124137
818.947	-35412.1	-12316.1	15.2708	0.0824154	-0.848176	-0.124349
818.964	-35412	-12315.9	15.2725	0.0806181	-0.853499	-0.124945
818.981	-35411.8	-12315.7	15.2741	0.0797566	-0.859278	-0.125514
818.998	-35411.7	-12315.5	15.2759	0.0798646	-0.864334	-0.126025
819.015	-35411.6	-12315.2	15.2776	0.0800793	-0.869304	-0.126869
819.032	-35411.4	-12315	15.2793	0.0800478	-0.87294	-0.128046
819.049	-35411.3	-12314.8	15.281	0.0799327	-0.872394	-0.1292
819.066	-35411.1	-12314.6	15.2827	0.0799254	-0.868432	-0.130265
819.083	-35411	-12314.3	15.2841	0.0801833	-0.864556	-0.131403
819.1	-35410.8	-12314.1	15.2858	0.0802232	-0.861326	-0.132543
819.117	-35410.7	-12313.9	15.2888	0.0791474	-0.857166	-0.133434
819.134	-35410.6	-12313.7	15.2924	0.0772325	-0.853678	-0.133928
819.151	-35410.5	-12313.5	15.2949	0.0754647	-0.854283	-0.133987
819.168	-35410.3	-12313.2	15.2963	0.0738571	-0.858485	-0.133942
819.185	-35410.2	-12313	15.2978	0.071946	-0.863654	-0.134277
819.202	-35410.1	-12312.8	15.2996	0.0702499	-0.868797	-0.134922
819.219	-35409.9	-12312.6	15.3013	0.0697039	-0.873695	-0.135521
819.236	-35409.8	-12312.4	15.303	0.0699498	-0.876564	-0.136064
819.253	-35409.6	-12312.1	15.3047	0.0700976	-0.875299	-0.136671
819.27	-35409.5	-12311.9	15.3064	0.0700218	-0.87092	-0.137192
819.287	-35409.4	-12311.7	15.3081	0.0699179	-0.865612	-0.137393
819.304	-35409.2	-12311.5	15.3098	0.0699743	-0.860546	-0.137283
819.321	-35409.1	-12311.3	15.3115	0.0702459	-0.856399	-0.136937
819.338	-35409	-12311	15.3132	0.0700466	-0.853465	-0.136223
819.355	-35408.8	-12310.8	15.3148	0.0686942	-0.8517	-0.134956
819.372	-35408.7	-12310.6	15.3166	0.0667764	-0.850115	-0.133033
819.389	-35408.6	-12310.4	15.3186	0.0650573	-0.847924	-0.130439
819.406	-35408.4	-12310.1	15.32	0.0633333	-0.846667	-0.127451
819.423	-35408.3	-12309.9	15.32	0.0613687	-0.847857	-0.124448
819.44	-35408.2	-12309.7	15.32	0.0599503	-0.850126	-0.121873
819.457	-35408	-12309.4	15.3214	0.0597253	-0.852408	-0.120024
819.474	-35407.9	-12309.2	15.3234	0.0600141	-0.857061	-0.118664
819.491	-35407.7	-12309	15.3252	0.0600878	-0.865585	-0.117498
819.508	-35407.6	-12308.7	15.3269	0.0599853	-0.874193	-0.116437
819.525	-35407.5	-12308.5	15.3286	0.0599063	-0.879758	-0.115386
819.542	-35407.4	-12308.3	15.3303	0.0600494	-0.884136	-0.114133
819.559	-35407.2	-12308.1	15.332	0.0603035	-0.888436	-0.112557
819.576	-35407.1	-12307.9	15.3336	0.0598202	-0.889914	-0.110794
819.593	-35407	-12307.7	15.3352	0.0581794	-0.886989	-0.109039
819.61	-35406.8	-12307.5	15.3372	0.0562347	-0.882198	-0.107518
819.627	-35406.7	-12307.2	15.3391	0.0545566	-0.877322	-0.106347
819.644	-35406.6	-12307	15.3401	0.052772	-0.871427	-0.105402
819.661	-35406.4	-12306.7	15.3399	0.0508988	-0.864462	-0.104716
819.678	-35406.3	-12306.5	15.3403	0.0498161	-0.85846	-0.104634
819.695	-35406.2	-12306.3	15.342	0.0498183	-0.854711	-0.105199
819.712	-35406.1	-12306.1	15.344	0.0500533	-0.852874	-0.105888
819.729	-35405.9	-12305.9	15.3456	0.0500381	-0.852671	-0.106431
819.746	-35405.8	-12305.6	15.3475	0.0499944	-0.85415	-0.107005
819.763	-35405.6	-12305.4	15.3494	0.0500147	-0.857339	-0.107601
819.78	-35405.5	-12305.2	15.3501	0.0499625	-0.862177	-0.107929
819.797	-35405.4	-12305	15.3499	0.0499095	-0.86763	-0.107915
819.814	-35405.3	-12304.8	15.3505	0.0501781	-0.8715	-0.107778
819.831	-35405.1	-12304.5	15.3524	0.0503304	-0.873091	-0.107751
819.848	-35405	-12304.3	15.3543	0.0491752	-0.873401	-0.108054
819.865	-35404.9	-12304	15.3558	0.0472384	-0.873314	-0.108641
819.882	-35404.7	-12303.8	15.3577	0.0465559	-0.873544	-0.109231
819.899	-35404.6	-12303.6	15.3596	0.0468435	-0.875213	-0.109773
819.916	-35404.5	-12303.4	15.3601	0.0457886	-0.879722	-0.110418
819.933	-35404.4	-12303.1	15.3599	0.0437832	-0.887001	-0.111
819.95	-35404.2	-12302.9	15.3607	0.0431958	-0.895875	-0.111143
819.967	-35404.1	-12302.7	15.3626	0.0434926	-0.906043	-0.11107
819.984	-35404	-12302.5	15.3645	0.0423602	-0.917726	-0.111365
820.001	-35403.9	-12302.2	15.3661	0.0403746	-0.929919	-0.112008
820.018	-35403.7	-12302	15.3681	0.0398132	-0.940954	-0.112603
820.035	-35403.6	-12301.8	15.3698	0.0400695	-0.950987	-0.113145
820.052	-35403.5	-12301.5	15.3701	0.0391119	-0.961086	-0.113808
820.069	-35403.3	-12301.3	15.3699	0.0371375	-0.971081	-0.114329
820.086	-35403.2	-12301.1	15.371	0.0353148	-0.980471	-0.114333
820.103	-35403.1	-12300.9	15.373	0.0336527	-0.991102	-0.114315
820.12	-35403	-12300.6	15.3748	0.0317291	-1.00537	-0.115058
820.137	-35402.8	-12300.4	15.3765	0.030122	-1.02148	-0.116389
820.154	-35402.7	-12300.1	15.3784	0.0296333	-1.03653	-0.117842
820.171	-35402.6	-12299.9	15.3799	0.0299441	-1.05148	-0.119584
820.188	-35402.5	-12299.7	15.3803	0.0303331	-1.06814	-0.121857
820.205	-35402.4	-12299.5	15.38	0.0300534	-1.08565	-0.124073
820.222	-35402.2	-12299.3	15.38	0.0286003	-1.10262	-0.125526
820.239	-35402.1	-12299	15.38	0.0266667	-1.12	-0.126362
820.256	-35402	-12298.8	15.3797	0.0250245	-1.1387	-0.12694
820.273	-35401.8	-12298.5	15.38	0.0233333	-1.15667	-0.127451
820.29	-35401.7	-12298.3	15.3815	0.0213039	-1.17218	-0.128007
820.307	-35401.6	-12298.1	15.3834	0.0199645	-1.18764	-0.128572
820.324	-35401.5	-12297.9	15.3852	0.0200109	-1.20562	-0.12911
820.341	-35401.4	-12297.6	15.3869	0.0199176	-1.22579	-0.129706
820.358	-35401.2	-12297.4	15.3888	0.0184409	-1.24782	-0.130358
820.375	-35401.1	-12297.2	15.3901	0.0164446	-1.27322	-0.130737
820.392	-35401	-12296.9	15.3902	0.0147469	-1.30236	-0.130696
820.409	-35400.9	-12296.7	15.39	0.0129973	-1.33166	-0.130768
820.426	-35400.8	-12296.5	15.39	0.0110638	-1.35816	-0.131304
820.443	-35400.6	-12296.2	15.39	0.00982137	-1.38211	-0.131945
820.46	-35400.5	-12296	15.3898	0.00971355	-1.40426	-0.132398
820.477	-35400.4	-12295.8	15.3898	0.0100137	-1.42535	-0.132711
820.494	-35400.3	-12295.5	15.3902	0.00986004	-1.44612	-0.132974
820.511	-35400.2	-12295.3	15.3912	0.00887312	-1.46744	-0.133177
820.528	-35400	-12295.1	15.3925	0.00750458	-1.49041	-0.13314
820.545	-35399.9	-12294.8	15.3938	0.00628075	-1.51611	-0.132672
820.562	-35399.8	-12294.6	15.3949	0.00533879	-1.54442	-0.131724
820.579	-35399.7	-12294.4	15.396	0.00424334	-1.57343	-0.130454
820.596	-35399.6	-12294.1	15.3972	0.00252585	-1.60114	-0.12904
820.613	-35399.5	-12293.9	15.3985	0.000176564	-1.62707	-0.127581
820.63	-35399.3	-12293.7	15.3996	-0.00223649	-1.65269	-0.126082
820.647	-35399.2	-12293.4	15.4002	-0.00412529	-1.67954	-0.124545
820.664	-35399.1	-12293.2	15.4003	-0.00534908	-1.70789	-0.123008
820.681	-35399	-12293	15.4001	-0.00625004	-1.73665	-0.12155
820.698	-35398.9	-12292.7	15.3999	-0.00718348	-1.76471	-0.120249
820.715	-35398.8	-12292.5	15.3999	-0.00828589	-1.79188	-0.119109
820.732	-35398.7	-12292.2	15.4	-0.0094911	-1.81881	-0.118065
820.749	-35398.5	-12292	15.4	-0.0107254	-1.84616	-0.11705
820.766	-35398.4	-12291.8	15.4	-0.0119166	-1.87375	-0.115995
820.783	-35398.3	-12291.5	15.4	-0.0129937	-1.90076	-0.11483
820.8	-35398.2	-12291.3	15.4	-0.0139051	-1.92641	-0.11349
820.817	-35398.1	-12291.1	15.4	-0.014841	-1.95056	-0.112006
820.834	-35398	-12290.8	15.4	-0.0161558	-1.97346	-0.11047
820.851	-35397.9	-12290.6	15.4	-0.0181526	-1.99537	-0.108968
820.868	-35397.8	-12290.3	15.4	-0.0205825	-2.01619	-0.107502
820.885	-35397.7	-12290.1	15.4	-0.0228757	-2.03565	-0.106021
820.902	-35397.6	-12289.9	15.4	-0.0245287	-2.05354	-0.104486
820.919	-35397.5	-12289.6	15.4	-0.0256173	-2.07037	-0.102956
820.936	-35397.3	-12289.4	15.4	-0.0265038	-2.08702	-0.101538
820.953	-35397.2	-12289.1	15.4	-0.0275094	-2.10418	-0.100318
820.97	-35397.1	-12288.9	15.4	-0.0286607	-2.12149	-0.0992356
820.987	-35397	-12288.7	15.4	-0.0298602	-2.13813	-0.0981693
821.004	-35396.9	-12288.4	15.4	-0.0310245	-2.15345	-0.0970249
821.021	-35396.8	-12288.2	15.4	-0.0321514	-2.16793	-0.0958694
821.038	-35396.7	-12287.9	15.4	-0.0332674	-2.18246	-0.0948264
821.055	-35396.6	-12287.7	15.4	-0.0343944	-2.19762	-0.0939865
821.072	-35396.5	-12287.5	15.4	-0.0355305	-2.21273	-0.0932807
821.089	-35396.4	-12287.2	15.4	-0.0366667	-2.22667	-0.0925926
821.106	-35396.3	-12287	15.4	-0.0377971	-2.23873	-0.0918394
821.123	-35396.2	-12286.7	15.4	-0.0389277	-2.24968	-0.0910724
821.14	-35396.1	-12286.5	15.4	-0.0400675	-2.26067	-0.0903765
821.157	-35396	-12286.2	15.4	-0.0412181	-2.27239	-0.0897757
821.174	-35395.9	-12286	15.4	-0.0423579	-2.28403	-0.0890896
821.191	-35395.8	-12285.8	15.4	-0.0434602	-2.29446	-0.0880951
821.208	-35395.7	-12285.5	15.4	-0.0445273	-2.30306	-0.0866891
821.225	-35395.6	-12285.3	15.4	-0.0456427	-2.31058	-0.0851063
821.242	-35395.5	-12285	15.4	-0.0469038	-2.31802	-0.0836405
821.259	-35395.4	-12284.8	15.4	-0.0482844	-2.32597	-0.0824575
821.276	-35395.3	-12284.5	15.4	-0.0494625	-2.33405	-0.0814195
821.293	-35395.2	-12284.3	15.4	-0.0500754	-2.34175	-0.0803447
821.31	-35395.2	-12284	15.4	-0.0500476	-2.34879	-0.0791619
821.327	-35395.1	-12283.8	15.4	-0.0498844	-2.35541	-0.0780227
821.344	-35395	-12283.6	15.4	-0.050157	-2.36192	-0.0771042
821.361	-35394.9	-12283.3	15.4	-0.0511133	-2.36854	-0.0764265
821.378	-35394.8	-12283.1	15.4	-0.0524441	-2.37539	-0.0757408
821.395	-35394.7	-12282.8	15.4	-0.0537882	-2.38258	-0.0747749
821.412	-35394.6	-12282.6	15.4	-0.0549612	-2.39021	-0.0734203
821.429	-35394.5	-12282.3	15.4	-0.0560387	-2.39832	-0.0718106
821.446	-35394.4	-12282.1	15.4	-0.0571155	-2.40696	-0.0700958
821.463	-35394.3	-12281.8	15.4	-0.0582372	-2.41603	-0.0683281
821.48	-35394.3	-12281.6	15.4	-0.059387	-2.42521	-0.0664372
821.497	-35394.2	-12281.3	15.4	-0.0605443	-2.43417	-0.0643488
821.514	-35394.1	-12281.1	15.4	-0.061692	-2.4426	-0.0620989
821.531	-35394	-12280.8	15.4	-0.0628162	-2.45016	-0.0598421
821.548	-35393.9	-12280.6	15.4	-0.0639057	-2.45655	-0.057734
821.565	-35393.8	-12280.4	15.4	-0.064993	-2.46163	-0.0558249
821.582	-35393.7	-12280.1	15.4	-0.0661514	-2.46545	-0.0540679
821.599	-35393.7	-12279.9	15.4	-0.0674438	-2.46806	-0.0524158
821.616	-35393.6	-12279.6	15.3999	-0.0687406	-2.46956	-0.0508699
821.633	-35393.5	-12279.3	15.4	-0.06976	-2.47005	-0.0494707
821.65	-35393.4	-12279.1	15.4001	-0.0702417	-2.46965	-0.0482532
821.667	-35393.3	-12278.9	15.4003	-0.0702478	-2.4686	-0.0471725
821.684	-35393.3	-12278.6	15.4002	-0.0700594	-2.46719	-0.0461295
821.701	-35393.2	-12278.4	15.3995	-0.0699448	-2.46566	-0.0450322
821.718	-35393.1	-12278.1	15.3984	-0.0699556	-2.46327	-0.0438917
821.735	-35393	-12277.9	15.397	-0.0699965	-2.45865	-0.0427889
821.752	-35393	-12277.6	15.3958	-0.069981	-2.45048	-0.0418039
821.769	-35392.9	-12277.4	15.3947	-0.0699396	-2.43811	-0.0409948
821.786	-35392.8	-12277.1	15.3936	-0.0699712	-2.42129	-0.0404065
821.803	-35392.7	-12276.9	15.3923	-0.0701455	-2.39981	-0.0400801
821.82	-35392.7	-12276.6	15.3911	-0.0702853	-2.37359	-0.0400261
821.837	-35392.6	-12276.4	15.3901	-0.0700915	-2.34262	-0.0402399
821.854	-35392.5	-12276.1	15.3897	-0.0693209	-2.30701	-0.0407146
821.871	-35392.5	-12275.9	15.3898	-0.0681235	-2.2675	-0.0414302
821.888	-35392.4	-12275.6	15.39	-0.0668136	-2.22513	-0.0423612
821.905	-35392.3	-12275.4	15.3901	-0.0656501	-2.18077	-0.0434676
821.922	-35392.2	-12275.1	15.3901	-0.0645728	-2.13454	-0.0446286
821.939	-35392.2	-12274.8	15.39	-0.0634083	-2.08624	-0.045695
821.956	-35392.1	-12274.6	15.3899	-0.0620596	-2.03568	-0.0465533
821.973	-35392	-12274.3	15.3899	-0.060797	-1.98259	-0.0472619
821.99	-35392	-12274.1	15.39	-0.06	-1.92667	-0.0479303
822.007	-35391.9	-12273.8	15.3902	-0.0598917	-1.86789	-0.0486445
822.024	-35391.8	-12273.6	15.3903	-0.0600702	-1.80736	-0.0493962
822.041	-35391.8	-12273.3	15.39	-0.059977	-1.74643	-0.050153
822.058	-35391.7	-12273.1	15.3891	-0.0592201	-1.68612	-0.0508931
822.075	-35391.6	-12272.8	15.3878	-0.0579643	-1.62622	-0.0516281
822.092	-35391.6	-12272.6	15.3865	-0.0564913	-1.56626	-0.052377
822.109	-35391.5	-12272.3	15.3854	-0.0550679	-1.50637	-0.0531442
822.126	-35391.4	-12272.1	15.3843	-0.0539193	-1.44831	-0.0538934
822.143	-35391.4	-12271.8	15.3831	-0.0532624	-1.39414	-0.0545812
822.16	-35391.3	-12271.6	15.3818	-0.053158	-1.34455	-0.0551484
822.177	-35391.2	-12271.3	15.3806	-0.0532944	-1.29696	-0.0554982
822.194	-35391.2	-12271.1	15.3799	-0.053307	-1.24831	-0.0555292
822.211	-35391.1	-12270.8	15.3797	-0.0530842	-1.19768	-0.0552306
822.228	-35391	-12270.5	15.3799	-0.0530255	-1.14846	-0.0547756
822.245	-35391	-12270.3	15.38	-0.0535872	-1.10449	-0.0543578
822.262	-35390.9	-12270	15.38	-0.0548284	-1.06698	-0.054047
822.279	-35390.9	-12269.8	15.38	-0.0561244	-1.03251	-0.0536992
822.296	-35390.8	-12269.5	15.3801	-0.0567933	-0.997252	-0.0531522
822.313	-35390.7	-12269.3	15.3802	-0.0567009	-0.960006	-0.0523866
822.33	-35390.7	-12269	15.3802	-0.0565189	-0.923393	-0.0515937
822.347	-35390.6	-12268.8	15.3797	-0.056967	-0.890283	-0.0509771
822.364	-35390.5	-12268.5	15.3787	-0.0581666	-0.861312	-0.0505882
822.381	-35390.5	-12268.3	15.3774	-0.0594856	-0.834306	-0.050286
822.398	-35390.4	-12268	15.3761	-0.0602627	-0.806995	-0.0499228
822.415	-35390.4	-12267.7	15.375	-0.0603399	-0.779371	-0.0494891
822.432	-35390.3	-12267.5	15.3739	-0.0601028	-0.75387	-0.0491249
822.449	-35390.2	-12267.2	15.3727	-0.0599491	-0.732947	-0.0489696
822.466	-35390.2	-12267	15.3714	-0.0599802	-0.716997	-0.0489998
822.483	-35390.1	-12266.7	15.3703	-0.0600223	-0.704507	-0.0490413
822.5	-35390.1	-12266.5	15.3697	-0.059909	-0.693969	-0.0489223
822.517	-35390	-12266.2	15.3697	-0.0597432	-0.685055	-0.0485977
822.534	-35389.9	-12266	15.3699	-0.0598417	-0.678373	-0.0481229
822.551	-35389.9	-12265.7	15.3702	-0.0604983	-0.674487	-0.0475509
822.568	-35389.8	-12265.5	15.3704	-0.0616433	-0.673062	-0.0468725
822.585	-35389.8	-12265.2	15.3702	-0.0629601	-0.673156	-0.0460356
822.602	-35389.7	-12264.9	15.3694	-0.0641564	-0.673917	-0.0449996
822.619	-35389.6	-12264.7	15.3683	-0.0652354	-0.675551	-0.0438457
822.636	-35389.6	-12264.4	15.367	-0.0663718	-0.678881	-0.0427257
822.653	-35389.5	-12264.2	15.3658	-0.0677005	-0.684671	-0.0417776
822.67	-35389.5	-12263.9	15.3647	-0.0690087	-0.693178	-0.0410177
822.687	-35389.4	-12263.7	15.3636	-0.0699117	-0.704404	-0.040402
822.704	-35389.4	-12263.4	15.3622	-0.0701138	-0.71827	-0.0398926
822.721	-35389.3	-12263.2	15.3609	-0.0699358	-0.734171	-0.0394957
822.738	-35389.2	-12262.9	15.3601	-0.0699574	-0.75128	-0.0392361
822.755	-35389.2	-12262.7	15.3599	-0.070651	-0.769151	-0.0391293
822.772	-35389.1	-12262.4	15.3601	-0.0718715	-0.789535	-0.0391392
822.789	-35389.1	-12262.1	15.36	-0.0732547	-0.81496	-0.0392107
822.806	-35389	-12261.9	15.3593	-0.0744995	-0.847077	-0.0392881
822.823	-35389	-12261.6	15.358	-0.0756066	-0.883351	-0.0393106
822.84	-35388.9	-12261.4	15.3567	-0.0766667	-0.92	-0.0392157
822.857	-35388.8	-12261.1	15.3554	-0.0777555	-0.954531	-0.0389595
822.874	-35388.8	-12260.9	15.3543	-0.0788896	-0.98961	-0.0385708
822.891	-35388.7	-12260.6	15.3533	-0.0800708	-1.02919	-0.038097
822.908	-35388.7	-12260.4	15.3522	-0.0812812	-1.07531	-0.0375507
822.925	-35388.6	-12260.1	15.351	-0.082437	-1.12356	-0.0368298
822.942	-35388.6	-12259.9	15.3499	-0.0834404	-1.16821	-0.0358078
822.959	-35388.5	-12259.6	15.3487	-0.0843067	-1.20598	-0.0344345
822.976	-35388.5	-12259.3	15.3475	-0.0853693	-1.24052	-0.0328739
822.993	-35388.4	-12259.1	15.3465	-0.0870162	-1.27672	-0.0313271
823.01	-35388.4	-12258.8	15.3456	-0.0893515	-1.31697	-0.029897
823.027	-35388.3	-12258.6	15.3445	-0.0918011	-1.35779	-0.0284517
823.044	-35388.3	-12258.3	15.3429	-0.0936956	-1.39482	-0.0268262
823.061	-35388.2	-12258.1	15.3406	-0.0947935	-1.42626	-0.0249687
823.078	-35388.2	-12257.8	15.3382	-0.0957199	-1.45538	-0.023057
823.095	-35388.1	-12257.6	15.3362	-0.0971983	-1.48607	-0.0212951
823.112	-35388.1	-12257.3	15.3348	-0.0994694	-1.51996	-0.0197673
823.129	-35388	-12257	15.3339	-0.101942	-1.55482	-0.018352
823.146	-35388	-12256.8	15.333	-0.103951	-1.58807	-0.0169087
823.163	-35387.9	-12256.5	15.3319	-0.10524	-1.61852	-0.0153923
823.18	-35387.9	-12256.3	15.3307	-0.10615	-1.64704	-0.0138979
823.197	-35387.8	-12256	15.3295	-0.107068	-1.67466	-0.0125301
823.214	-35387.8	-12255.8	15.3283	-0.108169	-1.70198	-0.0113379
823.231	-35387.7	-12255.5	15.3272	-0.109364	-1.72907	-0.0102998
823.248	-35387.7	-12255.2	15.3263	-0.110553	-1.75597	-0.00939064
823.265	-35387.6	-12255	15.3254	-0.111692	-1.78249	-0.00859536
823.282	-35387.6	-12254.7	15.3241	-0.112808	-1.80826	-0.00791035
823.299	-35387.5	-12254.5	15.3222	-0.113928	-1.83286	-0.00733355
823.316	-35387.5	-12254.2	15.3198	-0.115061	-1.85612	-0.00688338
823.333	-35387.5	-12254	15.3174	-0.116199	-1.87803	-0.00659721
823.35	-35387.4	-12253.7	15.3159	-0.117333	-1.89859	-0.00650678
823.367	-35387.4	-12253.5	15.3149	-0.118463	-1.91757	-0.00654414
823.384	-35387.3	-12253.2	15.3139	-0.119597	-1.93456	-0.00656216
823.401	-35387.3	-12252.9	15.312	-0.120742	-1.94916	-0.00642034
823.418	-35387.3	-12252.7	15.3095	-0.121886	-1.96126	-0.00608795
823.435	-35387.2	-12252.4	15.3072	-0.12301	-1.97094	-0.00560886
823.452	-35387.2	-12252.2	15.3057	-0.124097	-1.97831	-0.00502385
823.469	-35387.1	-12251.9	15.3048	-0.125191	-1.98399	-0.00432791
823.486	-35387.1	-12251.7	15.3037	-0.126369	-1.98887	-0.00348944
823.503	-35387.1	-12251.4	15.3018	-0.12768	-1.99374	-0.00248501
823.52	-35387	-12251.1	15.2993	-0.12895	-1.99852	-0.00136188
823.537	-35387	-12250.9	15.297	-0.12989	-2.0027	-0.000202229
823.554	-35386.9	-12250.6	15.2956	-0.130267	-2.00592	0.000923003
823.571	-35386.9	-12250.4	15.2947	-0.130214	-2.00889	0.00202157
823.588	-35386.9	-12250.1	15.2935	-0.130019	-2.01277	0.00313425
823.605	-35386.8	-12249.8	15.2915	-0.129927	-2.01844	0.00428794
823.622	-35386.8	-12249.6	15.289	-0.129945	-2.02547	0.00542984
823.639	-35386.8	-12249.3	15.2868	-0.129998	-2.0329	0.00647887
823.656	-35386.8	-12249.1	15.2855	-0.13002	-2.03996	0.00736888
823.673	-35386.7	-12248.8	15.2846	-0.130014	-2.04668	0.00810523
823.69	-35386.7	-12248.5	15.2833	-0.13	-2.05333	0.0087146
823.707	-35386.7	-12248.3	15.2812	-0.129995	-2.06012	0.00921493
823.724	-35386.6	-12248	15.2787	-0.129997	-2.06696	0.00958938
823.741	-35386.6	-12247.8	15.2766	-0.13	-2.07373	0.00981239
823.758	-35386.6	-12247.5	15.2754	-0.130001	-2.08036	0.00987841
823.775	-35386.5	-12247.3	15.2745	-0.130001	-2.08709	0.00984894
823.792	-35386.5	-12247	15.2731	-0.13	-2.0942	0.00979951
823.809	-35386.5	-12246.7	15.2709	-0.13	-2.10187	0.00978357
823.826	-35386.5	-12246.5	15.2684	-0.13	-2.10992	0.00979225
823.843	-35386.4	-12246.2	15.2664	-0.13	-2.11811	0.00980581
823.86	-35386.4	-12246	15.2652	-0.129999	-2.12625	0.00981073
823.877	-35386.4	-12245.7	15.2643	-0.129998	-2.13418	0.00980839
823.894	-35386.4	-12245.4	15.2629	-0.130001	-2.14174	0.00980236
823.911	-35386.3	-12245.2	15.2606	-0.130006	-2.14885	0.0097968
823.928	-35386.3	-12244.9	15.2581	-0.130006	-2.15553	0.00979713
823.945	-35386.3	-12244.7	15.2562	-0.129995	-2.16181	0.00980877
823.962	-35386.3	-12244.4	15.2551	-0.129978	-2.16771	0.00982634
823.979	-35386.3	-12244.2	15.2541	-0.129978	-2.17326	0.00982592
823.996	-35386.2	-12243.9	15.2528	-0.130022	-2.17847	0.0097826
824.013	-35386.2	-12243.6	15.2506	-0.130087	-2.18331	0.00971883
824.03	-35386.2	-12243.4	15.2482	-0.130079	-2.18769	0.0097266
824.047	-35386.2	-12243.1	15.2457	-0.129904	-2.1915	0.00990112
824.064	-35386.2	-12242.9	15.2433	-0.129667	-2.19486	0.0102509
824.081	-35386.1	-12242.6	15.2411	-0.129724	-2.19815	0.0106752
824.098	-35386.1	-12242.3	15.239	-0.13043	-2.20175	0.0110696
824.115	-35386.1	-12242.1	15.2368	-0.131691	-2.20553	0.0114142
824.132	-35386.1	-12241.8	15.2345	-0.13293	-2.20882	0.0117808
824.149	-35386.1	-12241.6	15.232	-0.133571	-2.21096	0.0122387
824.166	-35386.1	-12241.3	15.2295	-0.133568	-2.21206	0.0127214
824.183	-35386.1	-12241.1	15.2274	-0.133366	-2.21288	0.0130367
824.2	-35386.1	-12240.8	15.2259	-0.133397	-2.21419	0.0130011
824.217	-35386	-12240.5	15.225	-0.133598	-2.21579	0.012641
824.234	-35386	-12240.3	15.2239	-0.133516	-2.21669	0.01215
824.251	-35386	-12240	15.222	-0.132737	-2.21601	0.0117136
824.268	-35386	-12239.8	15.2195	-0.131447	-2.21382	0.0113595
824.285	-35386	-12239.5	15.2172	-0.130247	-2.21089	0.011008
824.302	-35386	-12239.2	15.2157	-0.129686	-2.20787	0.0105899
824.319	-35386	-12239	15.2148	-0.129719	-2.20415	0.0101604
824.336	-35386	-12238.7	15.2137	-0.129957	-2.19844	0.00984691
824.353	-35386	-12238.5	15.2118	-0.130049	-2.18955	0.00975528
824.37	-35386	-12238.2	15.2093	-0.129999	-2.17748	0.00980381
824.387	-35386	-12238	15.207	-0.129985	-2.16281	0.00981813
824.404	-35386	-12237.7	15.2056	-0.130139	-2.14606	0.00964489
824.421	-35386	-12237.4	15.2047	-0.130273	-2.1272	0.00927945
824.438	-35386	-12237.2	15.2035	-0.130062	-2.10599	0.00877956
824.455	-35386	-12236.9	15.2015	-0.129259	-2.08218	0.00819003
824.472	-35386	-12236.7	15.1991	-0.128041	-2.05539	0.00748068
824.489	-35386	-12236.4	15.1968	-0.126739	-2.02522	0.00659477
824.506	-35385.9	-12236.1	15.1952	-0.125606	-1.99169	0.00550691
824.523	-35385.9	-12235.9	15.1942	-0.124541	-1.95684	0.00434159
824.54	-35385.9	-12235.6	15.1933	-0.123333	-1.92333	0.00326797
824.557	-35385.9	-12235.4	15.1924	-0.121893	-1.89273	0.00240934
824.574	-35385.9	-12235.1	15.1913	-0.120609	-1.8622	0.00170547
824.591	-35386	-12234.9	15.1899	-0.119991	-1.8278	0.00105024
824.608	-35386	-12234.6	15.1883	-0.120162	-1.7878	0.000408856
824.625	-35385.9	-12234.3	15.1866	-0.119951	-1.74777	-1.43102e-05
824.642	-35385.9	-12234.1	15.1848	-0.118439	-1.71203	-7.41962e-05
824.659	-35386	-12233.9	15.1831	-0.116445	-1.67542	7.27134e-06
824.676	-35386	-12233.6	15.1814	-0.114751	-1.63342	1.89644e-05
824.693	-35386	-12233.3	15.1797	-0.112995	-1.58877	-2.82479e-06
824.71	-35386	-12233	15.178	-0.111052	-1.54495	-5.15809e-06
824.727	-35386	-12232.8	15.1763	-0.109831	-1.50408	1.2719e-06
824.744	-35386	-12232.5	15.1746	-0.109771	-1.46693	2.79477e-06
824.761	-35386	-12232.3	15.1729	-0.110044	-1.43182	-1.46459e-06
824.778	-35386	-12232	15.1712	-0.110056	-1.39738	-5.71301e-06
824.795	-35386	-12231.7	15.1695	-0.109986	-1.36338	5.84277e-06
824.812	-35386	-12231.5	15.1677	-0.109986	-1.33027	1.9951e-05
824.829	-35386	-12231.2	15.1661	-0.110004	-1.29949	-2.6436e-05
824.846	-35386	-12231	15.1645	-0.110004	-1.27219	-7.69248e-05
824.863	-35386	-12230.8	15.1626	-0.109999	-1.24897	0.00010564
824.88	-35386	-12230.5	15.1607	-0.109999	-1.22978	0.000640232
824.897	-35386	-12230.2	15.1599	-0.11	-1.21368	0.00145282
824.914	-35386	-12229.9	15.1601	-0.11	-1.19987	0.00254213
824.931	-35386.1	-12229.7	15.1595	-0.11	-1.18792	0.00400841
824.948	-35386.1	-12229.5	15.1577	-0.11	-1.17781	0.0056983
824.965	-35386.1	-12229.2	15.1558	-0.11	-1.16993	0.00718681
824.982	-35386.1	-12228.9	15.1541	-0.11	-1.16472	0.00829563
824.999	-35386.1	-12228.6	15.1524	-0.11	-1.16262	0.00912277
825.016	-35386.1	-12228.4	15.1507	-0.11	-1.16292	0.00967612
825.033	-35386.1	-12228.1	15.149	-0.11	-1.16396	0.00987894
825.05	-35386.1	-12227.9	15.1474	-0.11	-1.16559	0.00983526
825.067	-35386.1	-12227.7	15.1457	-0.11	-1.16871	0.00978449
825.084	-35386.1	-12227.4	15.1439	-0.11	-1.17238	0.00979687
825.101	-35386.2	-12227.1	15.1422	-0.11	-1.17436	0.00980924
825.118	-35386.2	-12226.8	15.1405	-0.11	-1.17582	0.00980546
825.135	-35386.2	-12226.6	15.1388	-0.11	-1.18001	0.00980249
825.152	-35386.2	-12226.4	15.1371	-0.11	-1.18739	0.00980357
825.169	-35386.2	-12226.1	15.1355	-0.11	-1.197	0.00980404
825.186	-35386.2	-12225.8	15.1338	-0.11	-1.20969	0.0098038
825.203	-35386.2	-12225.6	15.1317	-0.109999	-1.22713	0.00980489
825.22	-35386.2	-12225.3	15.1301	-0.109999	-1.24908	0.00980453
825.237	-35386.3	-12225.1	15.1299	-0.110005	-1.27435	0.00979963
825.254	-35386.3	-12224.8	15.1301	-0.110003	-1.30171	0.00980156
825.271	-35386.3	-12224.6	15.1289	-0.109983	-1.33012	0.00981986
825.288	-35386.3	-12224.3	15.1269	-0.109993	-1.35974	0.00981004
825.305	-35386.3	-12224	15.125	-0.110068	-1.39088	0.00974147
825.322	-35386.3	-12223.8	15.1234	-0.110013	-1.4216	0.00979188
825.339	-35386.4	-12223.5	15.1218	-0.109731	-1.45001	0.0101661
825.356	-35386.4	-12223.3	15.1201	-0.109951	-1.47827	0.0108456
825.373	-35386.4	-12223	15.1184	-0.111367	-1.50886	0.0117786
825.39	-35386.4	-12222.8	15.1167	-0.113333	-1.54	0.0130719
825.407	-35386.4	-12222.5	15.1149	-0.115057	-1.56903	0.0147634
825.424	-35386.5	-12222.2	15.1132	-0.116776	-1.59474	0.0164273
825.441	-35386.5	-12222	15.1116	-0.118696	-1.61697	0.0176658
825.458	-35386.5	-12221.8	15.1099	-0.120046	-1.63791	0.0185654
825.475	-35386.5	-12221.5	15.1082	-0.12024	-1.65919	0.0192506
825.492	-35386.5	-12221.2	15.1065	-0.119976	-1.6788	0.0196328
825.509	-35386.6	-12220.9	15.1047	-0.119939	-1.69565	0.019673
825.526	-35386.6	-12220.7	15.103	-0.120009	-1.71338	0.0195981
825.543	-35386.6	-12220.5	15.1014	-0.120017	-1.73458	0.0195898
825.56	-35386.6	-12220.2	15.0997	-0.119997	-1.75736	0.0196106
825.577	-35386.6	-12220	15.098	-0.119994	-1.77986	0.0196137
825.594	-35386.7	-12219.7	15.0963	-0.120002	-1.80176	0.0196057
825.611	-35386.7	-12219.4	15.0945	-0.120006	-1.82276	0.0196012
825.628	-35386.7	-12219.2	15.0928	-0.119994	-1.84216	0.0196141
825.645	-35386.8	-12218.9	15.0912	-0.119979	-1.85936	0.0196299
825.662	-35386.8	-12218.7	15.0895	-0.120021	-1.87405	0.0195852
825.679	-35386.8	-12218.4	15.0878	-0.120073	-1.88729	0.0195305
825.696	-35386.8	-12218.1	15.0861	-0.119904	-1.90242	0.0197167
825.713	-35386.9	-12217.9	15.0843	-0.119734	-1.92002	0.0202583
825.73	-35386.9	-12217.6	15.0826	-0.120457	-1.93631	0.0210427
825.747	-35386.9	-12217.4	15.081	-0.122198	-1.94963	0.0220775
825.764	-35387	-12217.2	15.0793	-0.124061	-1.96144	0.0235359
825.781	-35387	-12216.9	15.0776	-0.125718	-1.97203	0.0252833
825.798	-35387	-12216.6	15.0759	-0.127604	-1.98003	0.0267967
825.815	-35387.1	-12216.3	15.0741	-0.12945	-1.98508	0.0278925
825.832	-35387.1	-12216.1	15.0724	-0.130235	-1.98801	0.0287665
825.849	-35387.1	-12215.9	15.0708	-0.130068	-1.98957	0.0293422
825.866	-35387.1	-12215.6	15.0691	-0.130088	-1.99033	0.029292
825.883	-35387.2	-12215.4	15.0674	-0.13021	-1.99033	0.0286597
825.9	-35387.2	-12215.1	15.0656	-0.129265	-1.98917	0.0278145
825.917	-35387.3	-12214.8	15.0639	-0.127357	-1.98729	0.0266879
825.934	-35387.3	-12214.6	15.0623	-0.125553	-1.98571	0.0248983
825.951	-35387.3	-12214.4	15.0606	-0.123955	-1.98412	0.0226111
825.968	-35387.4	-12214.1	15.0589	-0.122064	-1.98141	0.0203329
825.985	-35387.4	-12213.8	15.0572	-0.120324	-1.97776	0.018111
826.002	-35387.4	-12213.6	15.0554	-0.119708	-1.97419	0.0157288
826.019	-35387.5	-12213.3	15.0537	-0.119934	-1.97081	0.0135042
826.036	-35387.5	-12213.1	15.0521	-0.120082	-1.96731	0.0119883
826.053	-35387.6	-12212.8	15.0504	-0.120017	-1.96401	0.0110701
826.07	-35387.6	-12212.6	15.0487	-0.119979	-1.96153	0.0103573
826.087	-35387.6	-12212.3	15.047	-0.119997	-1.96013	0.00985535
826.104	-35387.7	-12212	15.0452	-0.120006	-1.95979	0.00972112
826.121	-35387.7	-12211.8	15.0435	-0.120001	-1.95998	0.00979511
826.138	-35387.8	-12211.6	15.0419	-0.119998	-1.96007	0.00982677
826.155	-35387.8	-12211.3	15.0402	-0.12	-1.96001	0.00980626
826.172	-35387.8	-12211.1	15.0385	-0.12	-1.95994	0.0097981
826.189	-35387.9	-12210.8	15.0368	-0.12	-1.95999	0.00980362
826.206	-35387.9	-12210.5	15.035	-0.12	-1.9602	0.00980545
826.223	-35388	-12210.3	15.0333	-0.12	-1.96	0.00980392
826.24	-35388	-12210.1	15.0317	-0.12	-1.95882	0.0098035
826.257	-35388.1	-12209.8	15.03	-0.12	-1.95667	0.00980392
826.274	-35388.1	-12209.6	15.0283	-0.12	-1.95366	0.00980403
826.291	-35388.2	-12209.3	15.0266	-0.12	-1.94974	0.00980392
826.308	-35388.2	-12209	15.0248	-0.12	-1.9449	0.0098039
826.325	-35388.3	-12208.8	15.0231	-0.12	-1.93931	0.00980392
826.342	-35388.3	-12208.5	15.0215	-0.12	-1.93304	0.00980392
826.359	-35388.4	-12208.3	15.0198	-0.12	-1.92574	0.00980392
826.376	-35388.4	-12208.1	15.0181	-0.12	-1.9173	0.00980395
826.393	-35388.5	-12207.8	15.0164	-0.12	-1.90845	0.00980391
826.41	-35388.5	-12207.5	15.0147	-0.12	-1.89981	0.00980382
826.427	-35388.6	-12207.3	15.0129	-0.12	-1.89136	0.009804
826.444	-35388.6	-12207	15.0109	-0.12	-1.88301	0.0098043
826.461	-35388.7	-12206.8	15.0099	-0.12	-1.87472	0.00980361
826.478	-35388.7	-12206.6	15.0101	-0.120001	-1.86629	0.00980255
826.495	-35388.8	-12206.3	15.0097	-0.119998	-1.85724	0.00980539
826.512	-35388.8	-12206	15.008	-0.119995	-1.84717	0.00980897
826.529	-35388.9	-12205.8	15.006	-0.120007	-1.83585	0.00979721
826.546	-35388.9	-12205.6	15.0044	-0.120021	-1.8229	0.00978438
826.563	-35389	-12205.3	15.0028	-0.119973	-1.80766	0.00982909
826.58	-35389	-12205.1	15.001	-0.119925	-1.79041	0.00987288
826.597	-35389.1	-12204.8	14.9993	-0.120121	-1.7728	0.00968343
826.614	-35389.2	-12204.5	14.9976	-0.120289	-1.75488	0.00915523
826.631	-35389.2	-12204.3	14.996	-0.119517	-1.73452	0.00835764
826.648	-35389.3	-12204.1	14.9942	-0.117709	-1.71063	0.00727345
826.665	-35389.3	-12203.8	14.9925	-0.115828	-1.68359	0.0057737
826.682	-35389.4	-12203.6	14.9908	-0.114172	-1.65425	0.00403007
826.699	-35389.5	-12203.3	14.9891	-0.11229	-1.62382	0.00253072
826.716	-35389.5	-12203	14.9873	-0.110483	-1.59288	0.00144663
826.733	-35389.6	-12202.8	14.9857	-0.109712	-1.56155	0.000647763
826.75	-35389.6	-12202.6	14.9841	-0.109881	-1.53141	0.000119205
826.767	-35389.7	-12202.3	14.9821	-0.110071	-1.50504	-6.55042e-05
826.784	-35389.8	-12202.1	14.9803	-0.110023	-1.48158	-2.08918e-05
826.801	-35389.8	-12201.8	14.9799	-0.109993	-1.45774	5.4277e-06
826.818	-35389.9	-12201.5	14.9801	-0.110008	-1.43352	-8.00944e-06
826.835	-35389.9	-12201.3	14.9792	-0.109948	-1.411	4.98708e-05
826.852	-35390	-12201.1	14.9773	-0.109948	-1.38967	5.01191e-05
826.869	-35390.1	-12200.9	14.9754	-0.110211	-1.36773	-0.000255704
826.886	-35390.1	-12200.6	14.9737	-0.110166	-1.34524	-0.000899137
826.903	-35390.2	-12200.3	14.972	-0.108947	-1.32339	-0.00180083
826.92	-35390.3	-12200.1	14.9703	-0.107002	-1.30328	-0.00301297
826.937	-35390.3	-12199.8	14.9686	-0.105278	-1.28574	-0.00460072
826.954	-35390.4	-12199.6	14.967	-0.103653	-1.26954	-0.00626741
826.971	-35390.4	-12199.4	14.9653	-0.101713	-1.25286	-0.00761711
826.988	-35390.5	-12199.1	14.9636	-0.100115	-1.23542	-0.00861493
827.005	-35390.6	-12198.8	14.9615	-0.0997156	-1.21771	-0.00935365
827.022	-35390.7	-12198.6	14.96	-0.0999852	-1.20093	-0.00978967
827.039	-35390.7	-12198.4	14.96	-0.100078	-1.18595	-0.00987904
827.056	-35390.8	-12198.2	14.96	-0.100004	-1.17094	-0.00980769
827.073	-35390.8	-12197.9	14.9587	-0.0999802	-1.154	-0.00978486
827.09	-35390.9	-12197.6	14.9567	-0.1	-1.13667	-0.00980392
827.107	-35391	-12197.4	14.9549	-0.100005	-1.12084	-0.00980888
827.124	-35391	-12197.2	14.9532	-0.0999997	-1.10578	-0.00980367
827.141	-35391.1	-12196.9	14.9516	-0.0999986	-1.09053	-0.00980254
827.158	-35391.2	-12196.7	14.9499	-0.1	-1.07584	-0.00980399
827.175	-35391.2	-12196.4	14.9482	-0.1	-1.06219	-0.00980436
827.192	-35391.3	-12196.2	14.9465	-0.1	-1.0483	-0.00980385
827.209	-35391.4	-12195.9	14.9448	-0.0999999	-1.03307	-0.00980345
827.226	-35391.5	-12195.6	14.943	-0.1	-1.01719	-0.00980417
827.243	-35391.5	-12195.4	14.941	-0.1	-1.00102	-0.00980544
827.26	-35391.6	-12195.2	14.9399	-0.1	-0.983393	-0.00980303
827.277	-35391.7	-12195	14.9401	-0.1	-0.96415	-0.00979851
827.294	-35391.7	-12194.7	14.9398	-0.1	-0.945978	-0.00980843
827.311	-35391.8	-12194.4	14.9381	-0.1	-0.930381	-0.00982404
827.328	-35391.9	-12194.2	14.9361	-0.1	-0.915631	-0.00978235
827.345	-35391.9	-12194	14.9344	-0.1	-0.900567	-0.00972585
827.362	-35392	-12193.7	14.9329	-0.1	-0.885666	-0.00988877
827.379	-35392.1	-12193.5	14.9311	-0.1	-0.870646	-0.0104045
827.396	-35392.2	-12193.2	14.9294	-0.1	-0.853682	-0.0112017
827.413	-35392.2	-12193	14.9276	-0.1	-0.834586	-0.0122711
827.43	-35392.3	-12192.7	14.926	-0.1	-0.815785	-0.0137181
827.447	-35392.4	-12192.5	14.9244	-0.1	-0.798899	-0.0154094
827.464	-35392.4	-12192.3	14.9225	-0.1	-0.78426	-0.0169063
827.481	-35392.5	-12192	14.9206	-0.1	-0.772074	-0.0180251
827.498	-35392.6	-12191.8	14.9199	-0.1	-0.762488	-0.0189194
827.515	-35392.7	-12191.5	14.9201	-0.1	-0.755611	-0.0195204
827.532	-35392.7	-12191.3	14.9194	-0.1	-0.751503	-0.0195128
827.549	-35392.8	-12191.1	14.9176	-0.1	-0.749962	-0.018912
827.566	-35392.9	-12190.8	14.9157	-0.1	-0.750531	-0.0180374
827.583	-35392.9	-12190.6	14.9141	-0.1	-0.752423	-0.0169235
827.6	-35393	-12190.3	14.9122	-0.1	-0.754658	-0.0153633
827.617	-35393.1	-12190	14.9104	-0.1	-0.757905	-0.0136543
827.634	-35393.2	-12189.8	14.9099	-0.1	-0.764036	-0.012472
827.651	-35393.2	-12189.6	14.9101	-0.1	-0.773064	-0.0120101
827.668	-35393.3	-12189.4	14.9092	-0.1	-0.783631	-0.0120888
827.685	-35393.4	-12189.1	14.9073	-0.1	-0.795894	-0.0127428
827.702	-35393.5	-12188.8	14.9054	-0.1	-0.810908	-0.0141118
827.719	-35393.5	-12188.6	14.9038	-0.1	-0.828091	-0.0158499
827.736	-35393.6	-12188.4	14.9022	-0.0999999	-0.846068	-0.0173597
827.753	-35393.7	-12188.2	14.9004	-0.0999999	-0.865188	-0.0183649
827.77	-35393.8	-12187.9	14.8986	-0.1	-0.886568	-0.0187856
827.787	-35393.8	-12187.6	14.897	-0.1	-0.909318	-0.0186099
827.804	-35393.9	-12187.4	14.8954	-0.0999987	-0.931939	-0.0178635
827.821	-35394	-12187.1	14.8937	-0.0999993	-0.95556	-0.0166084
827.838	-35394.1	-12186.9	14.8916	-0.100005	-0.981981	-0.0149561
827.855	-35394.2	-12186.7	14.8901	-0.100002	-1.01004	-0.0132546
827.872	-35394.2	-12186.5	14.89	-0.0999819	-1.03769	-0.0118937
827.889	-35394.3	-12186.2	14.89	-0.0999965	-1.06505	-0.0109379
827.906	-35394.4	-12186	14.8887	-0.100071	-1.0927	-0.0103097
827.923	-35394.5	-12185.8	14.8867	-0.1	-1.12	-0.00980392
827.94	-35394.5	-12185.5	14.8849	-0.0997203	-1.14641	-0.00924331
827.957	-35394.6	-12185.3	14.8833	-0.1	-1.17333	-0.0087146
827.974	-35394.7	-12185	14.8817	-0.101478	-1.20209	-0.00827113
827.991	-35394.8	-12184.8	14.8799	-0.103444	-1.23174	-0.0075689
828.008	-35394.9	-12184.5	14.8782	-0.105154	-1.26112	-0.00640107
828.025	-35395	-12184.2	14.8765	-0.106888	-1.29005	-0.00535386
828.042	-35395	-12184	14.8748	-0.1088	-1.31857	-0.0048327
828.059	-35395.1	-12183.8	14.8731	-0.110088	-1.3466	-0.00426391
828.076	-35395.2	-12183.6	14.8714	-0.110228	-1.37417	-0.00319154
828.093	-35395.3	-12183.3	14.8697	-0.109967	-1.40148	-0.00197519
828.11	-35395.4	-12183.1	14.8679	-0.109942	-1.42809	-0.000892946
828.127	-35395.4	-12182.9	14.8663	-0.110011	-1.4519	0.000311632
828.144	-35395.5	-12182.6	14.8647	-0.110016	-1.47215	0.00185883
828.161	-35395.6	-12182.4	14.8629	-0.109997	-1.49117	0.00373799
828.178	-35395.7	-12182.1	14.8609	-0.109996	-1.51037	0.00591703
828.195	-35395.8	-12181.9	14.8599	-0.110001	-1.52844	0.00837714
828.212	-35395.8	-12181.7	14.8601	-0.110001	-1.54431	0.0111231
828.229	-35395.9	-12181.5	14.8597	-0.11	-1.55784	0.0141946
828.246	-35396	-12181.2	14.858	-0.11	-1.56951	0.0174941
828.263	-35396.1	-12181	14.856	-0.11	-1.58057	0.0207169
828.28	-35396.2	-12180.7	14.8543	-0.11	-1.5912	0.0235963
828.297	-35396.3	-12180.5	14.8526	-0.11	-1.59997	0.0259487
828.314	-35396.4	-12180.3	14.8509	-0.11	-1.60671	0.0276704
828.331	-35396.5	-12180	14.8492	-0.11	-1.61296	0.0287539
828.348	-35396.5	-12179.8	14.8475	-0.11	-1.61835	0.0292881
828.365	-35396.6	-12179.5	14.8459	-0.11	-1.62042	0.0294587
828.382	-35396.7	-12179.3	14.8441	-0.11	-1.61852	0.0294405
828.399	-35396.8	-12179.1	14.8424	-0.11	-1.61412	0.0293883
828.416	-35396.9	-12178.8	14.8407	-0.11	-1.60878	0.0293895
828.433	-35397	-12178.6	14.839	-0.11	-1.60392	0.0294614
828.45	-35397.1	-12178.4	14.8373	-0.11	-1.59909	0.0294772
828.467	-35397.2	-12178.1	14.8357	-0.11	-1.59257	0.0292091
828.484	-35397.3	-12177.9	14.834	-0.11	-1.5854	0.028602
828.501	-35397.4	-12177.6	14.832	-0.11	-1.5806	0.0277314
828.518	-35397.4	-12177.4	14.8303	-0.11	-1.57763	0.0265615
828.535	-35397.5	-12177.2	14.8299	-0.11	-1.57386	0.0250107
828.552	-35397.6	-12177	14.8301	-0.11	-1.57045	0.0233302
828.569	-35397.7	-12176.7	14.8291	-0.11	-1.57037	0.0219319
828.586	-35397.8	-12176.5	14.8272	-0.11	-1.57275	0.0208989
828.603	-35397.9	-12176.2	14.8253	-0.11	-1.57481	0.0201355
828.62	-35398	-12176	14.8236	-0.11	-1.57636	0.0196572
828.637	-35398.1	-12175.7	14.822	-0.11	-1.57828	0.0195123
828.654	-35398.2	-12175.5	14.8203	-0.11	-1.57986	0.019586
828.671	-35398.3	-12175.3	14.8186	-0.11	-1.58005	0.0196929
828.688	-35398.4	-12175.1	14.8169	-0.11	-1.57994	0.019635
828.705	-35398.5	-12174.8	14.8151	-0.11	-1.58114	0.019245
828.722	-35398.6	-12174.6	14.8134	-0.11	-1.58321	0.0185651
828.739	-35398.7	-12174.4	14.8118	-0.11	-1.58513	0.0176687
828.756	-35398.8	-12174.2	14.8101	-0.11	-1.5866	0.0164276
828.773	-35398.9	-12173.9	14.8084	-0.11	-1.58738	0.0147575
828.79	-35399	-12173.7	14.8067	-0.11	-1.58667	0.0130719
828.807	-35399.1	-12173.4	14.8051	-0.11	-1.58388	0.0118066
828.824	-35399.2	-12173.2	14.8033	-0.11	-1.58	0.0108932
828.841	-35399.3	-12173	14.8013	-0.11	-1.57624	0.0101933
828.858	-35399.4	-12172.8	14.8	-0.11	-1.57318	0.00979099
828.875	-35399.5	-12172.5	14.8	-0.11	-1.57111	0.00974052
828.892	-35399.6	-12172.3	14.7999	-0.11	-1.56989	0.00980862
828.909	-35399.7	-12172	14.7985	-0.11	-1.56945	0.00980197
828.926	-35399.8	-12171.8	14.7964	-0.11	-1.57016	0.00981008
828.943	-35399.9	-12171.6	14.7947	-0.11	-1.57196	0.00987394
828.96	-35400	-12171.4	14.793	-0.11	-1.57352	0.00975814
828.977	-35400.1	-12171.1	14.7913	-0.11	-1.5738	0.00928224
828.994	-35400.2	-12170.9	14.7896	-0.11	-1.57311	0.00851194
829.011	-35400.3	-12170.7	14.7879	-0.11	-1.57167	0.00747968
829.028	-35400.4	-12170.5	14.7862	-0.11	-1.56911	0.0060805
829.045	-35400.5	-12170.3	14.7845	-0.11	-1.56565	0.00439606
829.062	-35400.6	-12170	14.7828	-0.11	-1.56253	0.00285583
829.079	-35400.7	-12169.8	14.7811	-0.11	-1.56062	0.00169952
829.096	-35400.8	-12169.5	14.7794	-0.11	-1.55985	0.000784324
829.113	-35400.9	-12169.3	14.7776	-0.11	-1.55988	0.000132481
829.13	-35401	-12169.1	14.776	-0.11	-1.56005	5.72271e-05
829.147	-35401.2	-12168.9	14.7744	-0.11	-1.56003	0.000604471
829.164	-35401.3	-12168.6	14.7725	-0.11	-1.55999	0.00146012
829.181	-35401.4	-12168.4	14.7706	-0.11	-1.55999	0.00253504
829.198	-35401.5	-12168.2	14.7699	-0.11	-1.56001	0.00403773
829.215	-35401.6	-12168	14.7701	-0.11	-1.56002	0.00579397
829.232	-35401.7	-12167.8	14.7695	-0.109999	-1.55997	0.0072213
829.249	-35401.8	-12167.5	14.7676	-0.109999	-1.55994	0.00824934
829.266	-35401.9	-12167.3	14.7657	-0.110003	-1.56013	0.00928583
829.283	-35402	-12167.1	14.764	-0.110005	-1.56019	0.0104336
829.3	-35402.2	-12166.8	14.7623	-0.109987	-1.55938	0.0115139
829.317	-35402.3	-12166.6	14.7606	-0.109984	-1.55752	0.0126179
829.334	-35402.4	-12166.4	14.7589	-0.110053	-1.55488	0.0140341
829.351	-35402.5	-12166.2	14.7573	-0.110061	-1.55144	0.0157259
829.368	-35402.6	-12165.9	14.7556	-0.109804	-1.54702	0.0174453
829.385	-35402.7	-12165.7	14.7538	-0.109804	-1.5417	0.0191181
829.402	-35402.8	-12165.5	14.7521	-0.110952	-1.53569	0.020788
829.419	-35402.9	-12165.3	14.7504	-0.112884	-1.52859	0.0224755
829.436	-35403	-12165.1	14.7487	-0.114625	-1.51969	0.0241756
829.453	-35403.2	-12164.8	14.7471	-0.116241	-1.50926	0.0257913
829.47	-35403.3	-12164.6	14.7454	-0.118188	-1.49796	0.0271799
829.487	-35403.4	-12164.4	14.7436	-0.11983	-1.48565	0.0281938
829.504	-35403.5	-12164.2	14.7419	-0.120224	-1.47202	0.0286748
829.521	-35403.6	-12164	14.7402	-0.120006	-1.45822	0.0284129
829.538	-35403.7	-12163.7	14.7385	-0.120182	-1.44575	0.0272359
829.555	-35403.8	-12163.5	14.7369	-0.120087	-1.43459	0.0253156
829.572	-35404	-12163.3	14.7352	-0.118744	-1.42418	0.0229855
829.589	-35404.1	-12163	14.7334	-0.116776	-1.41394	0.0208069
829.606	-35404.2	-12162.8	14.7317	-0.115104	-1.40347	0.0194372
829.623	-35404.3	-12162.6	14.73	-0.113333	-1.39333	0.0196078
829.64	-35404.4	-12162.4	14.7283	-0.111134	-1.38386	0.0218923
829.657	-35404.6	-12162.2	14.7267	-0.11	-1.37333	0.0261438
829.674	-35404.7	-12161.9	14.725	-0.111221	-1.36022	0.0319453
829.691	-35404.8	-12161.7	14.7232	-0.113457	-1.34582	0.0385189
829.708	-35404.9	-12161.5	14.7215	-0.115239	-1.33176	0.045024
829.725	-35405	-12161.3	14.7198	-0.116873	-1.31848	0.0507124
829.742	-35405.1	-12161.1	14.7181	-0.118703	-1.30623	0.0552342
829.759	-35405.3	-12160.9	14.7165	-0.12012	-1.2955	0.0593093
829.776	-35405.4	-12160.6	14.7149	-0.120522	-1.28588	0.0638564
829.793	-35405.5	-12160.4	14.713	-0.119787	-1.27434	0.0698262
829.81	-35405.6	-12160.2	14.711	-0.118113	-1.25917	0.0780197
829.827	-35405.7	-12160	14.7099	-0.116256	-1.2429	0.0888677
829.844	-35405.9	-12159.8	14.7101	-0.114643	-1.22687	0.102707
829.861	-35406	-12159.5	14.7098	-0.112882	-1.20874	0.119792
829.878	-35406.1	-12159.3	14.7081	-0.110954	-1.18785	0.140023
829.895	-35406.3	-12159.1	14.7061	-0.109797	-1.1677	0.162605
829.912	-35406.4	-12158.9	14.7044	-0.109779	-1.14938	0.186349
829.929	-35406.5	-12158.7	14.7028	-0.110095	-1.12895	0.209544
829.946	-35406.6	-12158.5	14.7011	-0.110152	-1.10328	0.231066
829.963	-35406.7	-12158.2	14.6994	-0.109856	-1.07128	0.250723
829.98	-35406.9	-12158	14.6977	-0.109635	-1.03469	0.268025
829.997	-35407	-12157.8	14.696	-0.110601	-0.999152	0.281956
830.014	-35407.1	-12157.6	14.6942	-0.112552	-0.965538	0.292184
830.031	-35407.2	-12157.4	14.6925	-0.113624	-0.928542	0.299288
830.048	-35407.3	-12157.2	14.6909	-0.113457	-0.887847	0.303698
830.065	-35407.5	-12156.9	14.6892	-0.113384	-0.848715	0.305625
830.082	-35407.6	-12156.7	14.6875	-0.113537	-0.810182	0.305537
830.099	-35407.7	-12156.5	14.6857	-0.112719	-0.764714	0.304165
830.116	-35407.9	-12156.3	14.684	-0.110845	-0.713671	0.301868
830.133	-35408	-12156.1	14.6824	-0.108886	-0.666425	0.298657
830.15	-35408.1	-12155.9	14.6807	-0.107255	-0.624044	0.294749
830.167	-35408.2	-12155.6	14.679	-0.105867	-0.581022	0.290514
830.184	-35408.4	-12155.4	14.6773	-0.104173	-0.535991	0.286006
830.201	-35408.5	-12155.2	14.6756	-0.101359	-0.490904	0.281064
