# Supplementary material for: Extraction of driving behavior primitives considering driver expectation and vehicle dynamics
Source: PLoS One. 2025 Dec 31;20(12):e0340123. doi: 10.1371/journal.pone.0340123 (PMC12755792; doi:10.1371/journal.pone.0340123)
Supplement: S2 File — The dataset utilized in this study is organized into two main folders, categorizing driving scenarios into straight driving and turning maneuvers. These folders contain the raw, unprocessed behavioral data. For a detailed description of the variables and format within the.xlsx files, please refer to the accompanying readme.txt file. (ZIP) [file pone.0340123.s002.zip › DataSetForPimitiveExaction-2/turning/g11_w_40.xlsx]

## Sheet: Sheet1
1789	-35402.7	-11596.9	13.605	-0.190077	-0.291943	-0.00988307
1789.02	-35402.8	-11597.1	13.6018	-0.189744	-0.322967	-0.00942815
1789.04	-35403	-11597.3	13.5984	-0.191297	-0.361734	-0.00787818
1789.05	-35403.1	-11597.5	13.595	-0.195	-0.403767	-0.00490158
1789.07	-35403.2	-11597.7	13.5915	-0.198705	-0.44202	-0.00192741
1789.09	-35403.3	-11597.8	13.5883	-0.200252	-0.472585	-0.000369853
1789.1	-35403.5	-11598	13.5848	-0.19994	-0.502899	5.53237e-05
1789.12	-35403.6	-11598.2	13.5813	-0.200016	-0.538497	5.88155e-06
1789.14	-35403.7	-11598.4	13.5781	-0.199996	-0.571509	-8.08386e-05
1789.15	-35403.9	-11598.6	13.5746	-0.200001	-0.6005	0.000559097
1789.17	-35404	-11598.8	13.5712	-0.2	-0.624868	0.00234646
1789.19	-35404.2	-11598.9	13.5679	-0.2	-0.653103	0.00539117
1789.21	-35404.3	-11599.2	13.5644	-0.2	-0.696026	0.00816353
1789.22	-35404.4	-11599.4	13.561	-0.2	-0.741506	0.00961917
1789.24	-35404.5	-11599.5	13.5577	-0.2	-0.777903	0.00984552
1789.26	-35404.7	-11599.7	13.5542	-0.2	-0.804733	0.00979511
1789.27	-35404.8	-11599.9	13.5508	-0.2	-0.82548	0.0098063
1789.29	-35404.9	-11600.1	13.5475	-0.2	-0.845045	0.00980329
1789.31	-35405.1	-11600.3	13.544	-0.2	-0.866583	0.00980405
1789.32	-35405.2	-11600.5	13.5406	-0.2	-0.883534	0.00980389
1789.34	-35405.3	-11600.6	13.5373	-0.2	-0.905333	0.00980393
1789.36	-35405.5	-11600.9	13.5337	-0.2	-0.933272	0.00980392
1789.38	-35405.6	-11601.1	13.5304	-0.2	-0.96057	0.00980392
1789.39	-35405.7	-11601.2	13.5271	-0.2	-0.981041	0.00980392
1789.41	-35405.9	-11601.5	13.5236	-0.2	-1.00203	0.00980392
1789.43	-35406	-11601.6	13.5201	-0.2	-1.02518	0.00980392
1789.44	-35406.1	-11601.8	13.5201	-0.2	-1.05179	0.00980392
1789.46	-35406.3	-11602	13.5167	-0.2	-1.07667	0.00980392
1789.48	-35406.4	-11602.2	13.5133	-0.2	-1.1	0.00980392
1789.49	-35406.5	-11602.4	13.51	-0.2	-1.12	0.00980392
1789.51	-35406.6	-11602.6	13.5065	-0.2	-1.13764	0.00980392
1789.53	-35406.8	-11602.8	13.5031	-0.2	-1.15441	0.00980392
1789.55	-35406.9	-11602.9	13.4998	-0.2	-1.17458	0.00980392
1789.56	-35407	-11603.2	13.4963	-0.2	-1.19582	0.00980392
1789.58	-35407.1	-11603.3	13.4929	-0.2	-1.2154	0.00980391
1789.6	-35407.2	-11603.5	13.4896	-0.2	-1.23207	0.00980395
1789.61	-35407.4	-11603.8	13.4861	-0.2	-1.24941	0.00980377
1789.63	-35407.5	-11603.9	13.4828	-0.2	-1.26196	0.00980448
1789.65	-35407.6	-11604.1	13.4794	-0.2	-1.27148	0.00980185
1789.66	-35407.8	-11604.3	13.4759	-0.2	-1.27782	0.00981448
1789.68	-35407.9	-11604.5	13.4726	-0.2	-1.28019	0.00976401
1789.7	-35408	-11604.7	13.4692	-0.2	-1.27992	0.00996848
1789.72	-35408.1	-11604.9	13.4657	-0.2	-1.28018	0.01141
1789.73	-35408.2	-11605.1	13.4624	-0.2	-1.2793	0.0139972
1789.75	-35408.4	-11605.3	13.459	-0.2	-1.27556	0.0171574
1789.77	-35408.5	-11605.5	13.4555	-0.2	-1.27217	0.0190475
1789.78	-35408.6	-11605.6	13.4522	-0.2	-1.26877	0.0196786
1789.8	-35408.7	-11605.8	13.4488	-0.2	-1.26569	0.0195903
1789.82	-35408.9	-11606.1	13.4453	-0.2	-1.26054	0.0196129
1789.83	-35409	-11606.2	13.442	-0.2	-1.25528	0.0196065
1789.85	-35409.1	-11606.4	13.4385	-0.2	-1.25054	0.0196082
1789.87	-35409.2	-11606.6	13.4351	-0.2	-1.24467	0.0196077
1789.89	-35409.3	-11606.8	13.4318	-0.2	-1.2419	0.0196079
1789.9	-35409.5	-11607	13.4283	-0.2	-1.23829	0.0196078
1789.92	-35409.6	-11607.2	13.425	-0.2	-1.23496	0.0196078
1789.94	-35409.7	-11607.4	13.4212	-0.2	-1.23129	0.0196078
1789.95	-35409.8	-11607.6	13.42	-0.2	-1.22977	0.0196078
1789.97	-35409.9	-11607.8	13.4183	-0.2	-1.23008	0.0196078
1789.99	-35410	-11608	13.4146	-0.2	-1.2299	0.0196078
1790	-35410.2	-11608.2	13.4113	-0.2	-1.23029	0.0196078
1790.02	-35410.3	-11608.4	13.4078	-0.2	-1.22793	0.0196078
1790.04	-35410.4	-11608.6	13.4045	-0.2	-1.22489	0.0196079
1790.06	-35410.5	-11608.8	13.401	-0.2	-1.21857	0.0196077
1790.07	-35410.6	-11609	13.3976	-0.2	-1.21442	0.0196083
1790.09	-35410.7	-11609.1	13.3943	-0.200001	-1.20854	0.0196063
1790.11	-35410.9	-11609.4	13.3908	-0.199995	-1.20417	0.0196129
1790.12	-35411	-11609.6	13.3874	-0.200018	-1.19859	0.0195878
1790.14	-35411.1	-11609.7	13.3841	-0.199932	-1.18937	0.019683
1790.16	-35411.2	-11610	13.3806	-0.200206	-1.17611	0.0187967
1790.17	-35411.3	-11610.2	13.3772	-0.197334	-1.15956	0.0168268
1790.19	-35411.4	-11610.3	13.374	-0.193969	-1.14328	0.0136277
1790.21	-35411.6	-11610.6	13.3702	-0.190264	-1.12245	0.0111014
1790.23	-35411.7	-11610.8	13.3701	-0.189931	-1.10491	0.00986293
1790.24	-35411.8	-11610.9	13.3671	-0.190018	-1.09426	0.00978977
1790.26	-35411.9	-11611.2	13.3635	-0.189998	-1.08711	0.00980388
1790.28	-35412	-11611.3	13.3602	-0.190001	-1.07741	0.00981101
1790.29	-35412.1	-11611.5	13.3569	-0.19	-1.0612	0.00977562
1790.31	-35412.2	-11611.8	13.3533	-0.19	-1.04	0.0108932
1790.33	-35412.3	-11611.9	13.35	-0.19	-1.02667	0.0130719
1790.34	-35412.4	-11612.1	13.3467	-0.19	-1.02	0.0174292
1790.36	-35412.6	-11612.4	13.3431	-0.19	-1.02006	0.0220934
1790.38	-35412.7	-11612.5	13.3398	-0.19	-1.01991	0.0275193
1790.39	-35412.8	-11612.7	13.3365	-0.19	-1.01633	0.031858
1790.41	-35412.9	-11612.9	13.3329	-0.19	-1.00911	0.036409
1790.43	-35413	-11613.1	13.3296	-0.19	-1.00274	0.039571
1790.45	-35413.1	-11613.3	13.3263	-0.19	-0.999885	0.0429081
1790.46	-35413.2	-11613.5	13.3226	-0.19	-1.00004	0.0462424
1790.48	-35413.3	-11613.7	13.3199	-0.19	-0.999996	0.0482078
1790.5	-35413.4	-11613.9	13.3196	-0.19	-0.999976	0.0490473
1790.51	-35413.5	-11614.1	13.3158	-0.19	-1.00014	0.049149
1790.53	-35413.6	-11614.3	13.3126	-0.19	-0.999436	0.0505035
1790.55	-35413.7	-11614.5	13.3092	-0.19	-0.995919	0.0530698
1790.57	-35413.9	-11614.7	13.3057	-0.19	-0.991594	0.0563679
1790.58	-35414	-11614.9	13.3024	-0.19	-0.984841	0.0581637
1790.6	-35414.1	-11615.1	13.2989	-0.19	-0.977176	0.0588938
1790.62	-35414.2	-11615.3	13.2955	-0.19	-0.966264	0.0587992
1790.63	-35414.3	-11615.5	13.2919	-0.190001	-0.956725	0.0588426
1790.65	-35414.4	-11615.7	13.2899	-0.189996	-0.94547	0.0587728
1790.67	-35414.5	-11615.9	13.289	-0.190017	-0.929896	0.0591144
1790.68	-35414.6	-11616.1	13.2852	-0.189937	-0.913233	0.0607012
1790.7	-35414.7	-11616.3	13.2819	-0.190228	-0.89593	0.0631679
1790.72	-35414.8	-11616.5	13.2784	-0.188688	-0.879264	0.0646196
1790.74	-35414.9	-11616.7	13.2751	-0.185112	-0.859413	0.063402
1790.75	-35415	-11616.9	13.2717	-0.181442	-0.836431	0.0609081
1790.77	-35415.1	-11617.1	13.2682	-0.179713	-0.815459	0.0591808
1790.79	-35415.2	-11617.3	13.265	-0.180076	-0.799334	0.0586767
1790.8	-35415.3	-11617.5	13.2611	-0.179982	-0.785455	0.0593417
1790.82	-35415.4	-11617.7	13.26	-0.180005	-0.775401	0.0609465
1790.84	-35415.5	-11617.9	13.2584	-0.179999	-0.769935	0.0645557
1790.85	-35415.7	-11618.1	13.2545	-0.18	-0.760526	0.0689825
1790.87	-35415.8	-11618.3	13.2512	-0.18	-0.750258	0.0754331
1790.89	-35415.8	-11618.5	13.2479	-0.18	-0.739642	0.0847434
1790.91	-35416	-11618.7	13.2444	-0.18	-0.734108	0.100723
1790.92	-35416.1	-11618.9	13.241	-0.18	-0.730768	0.122408
1790.94	-35416.1	-11619.1	13.2376	-0.18	-0.729887	0.149468
1790.96	-35416.3	-11619.3	13.2342	-0.18	-0.729804	0.184929
1790.97	-35416.4	-11619.5	13.2305	-0.18	-0.732408	0.222361
1790.99	-35416.5	-11619.7	13.2301	-0.18	-0.735903	0.258477
1791.01	-35416.6	-11619.9	13.2274	-0.18	-0.739368	0.293674
1791.02	-35416.7	-11620.1	13.2239	-0.18	-0.742779	0.324985
1791.04	-35416.8	-11620.3	13.2206	-0.18	-0.745987	0.353241
1791.06	-35416.9	-11620.5	13.2171	-0.18	-0.749782	0.383306
1791.08	-35417	-11620.7	13.2138	-0.18	-0.74991	0.409886
1791.09	-35417.1	-11620.9	13.2102	-0.18	-0.752862	0.435066
1791.11	-35417.2	-11621.1	13.2101	-0.18	-0.756449	0.457424
1791.13	-35417.3	-11621.3	13.2069	-0.18	-0.759892	0.475165
1791.14	-35417.4	-11621.5	13.2035	-0.18	-0.760028	0.487431
1791.16	-35417.5	-11621.7	13.2	-0.18	-0.76	0.495643
1791.18	-35417.6	-11621.9	13.1967	-0.18	-0.76	0.5
1791.19	-35417.7	-11622.1	13.1933	-0.18	-0.76	0.503268
1791.21	-35417.8	-11622.3	13.1899	-0.18	-0.76	0.505529
1791.23	-35417.9	-11622.5	13.1899	-0.18	-0.76	0.505335
1791.25	-35418	-11622.7	13.1864	-0.179999	-0.759999	0.503227
1791.26	-35418.1	-11622.9	13.1829	-0.180005	-0.760004	0.506199
1791.28	-35418.2	-11623.1	13.1796	-0.179982	-0.759985	0.518394
1791.3	-35418.3	-11623.3	13.1763	-0.180068	-0.760058	0.541133
1791.31	-35418.4	-11623.6	13.1727	-0.179589	-0.759648	0.566173
1791.33	-35418.5	-11623.7	13.1694	-0.176169	-0.755946	0.584177
1791.35	-35418.6	-11623.9	13.1661	-0.172184	-0.753058	0.593959
1791.36	-35418.7	-11624.2	13.1624	-0.165679	-0.753891	0.600646
1791.38	-35418.7	-11624.3	13.1599	-0.161985	-0.757629	0.609353
1791.4	-35418.8	-11624.5	13.1595	-0.155518	-0.760255	0.625469
1791.41	-35419	-11624.8	13.1556	-0.152431	-0.759769	0.646713
1791.43	-35419	-11624.9	13.1522	-0.149	-0.760714	0.664906
1791.45	-35419.1	-11625.1	13.1497	-0.145681	-0.764433	0.677429
1791.47	-35419.2	-11625.4	13.1503	-0.14193	-0.767847	0.688396
1791.48	-35419.3	-11625.5	13.1491	-0.13974	-0.771174	0.704883
1791.5	-35419.4	-11625.7	13.1454	-0.140016	-0.774526	0.730124
1791.52	-35419.5	-11626	13.1417	-0.140208	-0.778295	0.757621
1791.53	-35419.6	-11626.1	13.14	-0.138916	-0.780258	0.778058
1791.55	-35419.7	-11626.4	13.1389	-0.1352	-0.779992	0.795937
1791.57	-35419.8	-11626.6	13.135	-0.13151	-0.779767	0.816715
1791.59	-35419.9	-11626.7	13.1316	-0.129729	-0.781292	0.842625
1791.6	-35420	-11627	13.1297	-0.130066	-0.784996	0.870465
1791.62	-35420.1	-11627.2	13.1303	-0.129977	-0.788724	0.892738
1791.64	-35420.2	-11627.3	13.1285	-0.130024	-0.790178	0.906126
1791.65	-35420.3	-11627.6	13.1248	-0.12993	-0.790203	0.914769
1791.67	-35420.4	-11627.8	13.1211	-0.13028	-0.788266	0.919789
1791.69	-35420.5	-11628	13.1197	-0.12827	-0.784737	0.925197
1791.7	-35420.6	-11628.2	13.1203	-0.124597	-0.781001	0.937776
1791.72	-35420.7	-11628.4	13.118	-0.120893	-0.779774	0.958895
1791.74	-35420.7	-11628.6	13.1146	-0.119804	-0.78006	0.982427
1791.76	-35420.8	-11628.8	13.1108	-0.120039	-0.779987	1.00288
1791.77	-35420.9	-11629	13.1097	-0.12001	-0.780004	1.01594
1791.79	-35421	-11629.2	13.1104	-0.119922	-0.779999	1.02349
1791.81	-35421.1	-11629.4	13.1076	-0.120261	-0.779999	1.02766
1791.82	-35421.2	-11629.6	13.1041	-0.117477	-0.780005	1.03012
1791.84	-35421.3	-11629.8	13.1005	-0.114492	-0.779983	1.03129
1791.86	-35421.4	-11630	13.0999	-0.107658	-0.780053	1.03269
1791.87	-35421.5	-11630.2	13.1	-0.104356	-0.779794	1.03029
1791.89	-35421.5	-11630.4	13.1002	-0.0928838	-0.782632	1.02362
1791.91	-35421.7	-11630.6	13.0971	-0.075644	-0.786274	1.00975
1791.93	-35421.7	-11630.8	13.0937	-0.0530505	-0.7896	0.988776
1791.94	-35421.8	-11631	13.0903	-0.0240356	-0.792971	0.959558
1791.96	-35421.9	-11631.3	13.0899	0.0142601	-0.796376	0.919641
1791.98	-35422	-11631.4	13.0931	0.0544117	-0.802917	0.880233
1791.99	-35422.1	-11631.6	13.0964	0.0911967	-0.809603	0.84306
1792.01	-35422.2	-11631.9	13.1	0.126667	-0.816667	0.809368
1792.03	-35422.3	-11632	13.1	0.156667	-0.823333	0.781046
1792.04	-35422.3	-11632.2	13.1033	0.186667	-0.83	0.757081
1792.06	-35422.5	-11632.5	13.1069	0.215102	-0.840518	0.73173
1792.08	-35422.5	-11632.7	13.1102	0.244868	-0.84706	0.710031
1792.1	-35422.6	-11632.8	13.1135	0.268103	-0.853596	0.687139
1792.11	-35422.7	-11633.1	13.1173	0.292434	-0.85732	0.666594
1792.13	-35422.8	-11633.3	13.1242	0.308376	-0.863915	0.649668
1792.15	-35422.9	-11633.5	13.1308	0.321175	-0.867084	0.637
1792.16	-35423	-11633.7	13.138	0.327403	-0.870254	0.626991
1792.18	-35423.1	-11633.9	13.144	0.330528	-0.869932	0.619814
1792.2	-35423.1	-11634.1	13.1477	0.334016	-0.870017	0.614706
1792.21	-35423.2	-11634.3	13.1547	0.337158	-0.869994	0.611726
1792.23	-35423.3	-11634.5	13.1577	0.337481	-0.870006	0.610964
1792.25	-35423.4	-11634.7	13.1611	0.336376	-0.869986	0.611173
1792.27	-35423.5	-11634.9	13.1679	0.334915	-0.86993	0.611009
1792.28	-35423.6	-11635.1	13.1755	0.332478	-0.870078	0.609288
1792.3	-35423.7	-11635.4	13.1823	0.329935	-0.87027	0.605232
1792.32	-35423.8	-11635.6	13.1891	0.331035	-0.869622	0.598726
1792.33	-35423.8	-11635.7	13.196	0.33737	-0.867919	0.58947
1792.35	-35423.9	-11635.9	13.2019	0.346955	-0.866037	0.576808
1792.37	-35424	-11636.2	13.2068	0.358633	-0.864376	0.561101
1792.38	-35424.1	-11636.4	13.2126	0.372846	-0.862525	0.54424
1792.4	-35424.2	-11636.6	13.2196	0.38864	-0.860658	0.527796
1792.42	-35424.3	-11636.8	13.2264	0.403188	-0.859737	0.512767
1792.44	-35424.3	-11637	13.2328	0.414935	-0.859842	0.499644
1792.45	-35424.4	-11637.2	13.2406	0.423858	-0.860069	0.488406
1792.47	-35424.5	-11637.4	13.2495	0.430581	-0.860038	0.478898
1792.49	-35424.6	-11637.7	13.2571	0.4363	-0.85998	0.470836
1792.5	-35424.7	-11637.9	13.2637	0.441448	-0.85999	0.463664
1792.52	-35424.8	-11638.1	13.2714	0.445817	-0.860009	0.456595
1792.54	-35424.8	-11638.3	13.28	0.450648	-0.860007	0.448967
1792.55	-35424.9	-11638.5	13.2875	0.458233	-0.859986	0.440234
1792.57	-35425	-11638.7	13.2941	0.468986	-0.859984	0.429973
1792.59	-35425.1	-11638.9	13.302	0.48182	-0.860052	0.417932
1792.61	-35425.2	-11639.1	13.3108	0.495792	-0.860052	0.40477
1792.62	-35425.3	-11639.3	13.3191	0.510041	-0.859788	0.391704
1792.64	-35425.3	-11639.5	13.3273	0.523226	-0.859802	0.379308
1792.66	-35425.4	-11639.7	13.3371	0.533862	-0.860946	0.367778
1792.67	-35425.5	-11640	13.3476	0.541794	-0.862877	0.357372
1792.69	-35425.6	-11640.2	13.357	0.547678	-0.864669	0.348245
1792.71	-35425.7	-11640.4	13.3653	0.552505	-0.866346	0.339357
1792.72	-35425.7	-11640.6	13.3733	0.557548	-0.868264	0.32913
1792.74	-35425.8	-11640.8	13.3817	0.564933	-0.869834	0.316332
1792.76	-35425.9	-11641	13.3913	0.576669	-0.870254	0.300028
1792.78	-35426	-11641.2	13.402	0.591505	-0.870022	0.2803
1792.79	-35426.1	-11641.5	13.4137	0.607076	-0.869996	0.257849
1792.81	-35426.1	-11641.7	13.4259	0.622445	-0.870009	0.234473
1792.83	-35426.2	-11641.9	13.438	0.637016	-0.869749	0.211911
1792.84	-35426.3	-11642.1	13.4494	0.649377	-0.869951	0.189765
1792.86	-35426.4	-11642.3	13.4599	0.658537	-0.871367	0.167138
1792.88	-35426.5	-11642.5	13.47	0.666667	-0.873333	0.143791
1792.89	-35426.5	-11642.8	13.4801	0.676261	-0.875039	0.119477
1792.91	-35426.6	-11643	13.4906	0.68735	-0.87678	0.093144
1792.93	-35426.7	-11643.2	13.5018	0.699702	-0.878772	0.0638663
1792.95	-35426.8	-11643.4	13.5141	0.714273	-0.880032	0.031814
1792.96	-35426.8	-11643.6	13.5276	0.731412	-0.879961	-0.00247121
1792.98	-35426.9	-11643.8	13.5416	0.748588	-0.880089	-0.0379722
1793	-35427	-11644.1	13.5555	0.763356	-0.881632	-0.0734071
1793.01	-35427.1	-11644.3	13.569	0.775205	-0.883674	-0.107031
1793.03	-35427.2	-11644.5	13.5823	0.784218	-0.885374	-0.138171
1793.05	-35427.2	-11644.7	13.5957	0.791092	-0.886953	-0.168901
1793.06	-35427.3	-11644.9	13.6094	0.796522	-0.888656	-0.201727
1793.08	-35427.4	-11645.1	13.6233	0.800986	-0.890412	-0.239224
1793.1	-35427.5	-11645.4	13.6371	0.804684	-0.892139	-0.28315
1793.12	-35427.6	-11645.6	13.6506	0.807309	-0.893825	-0.333593
1793.13	-35427.6	-11645.8	13.6639	0.808954	-0.895487	-0.39109
1793.15	-35427.7	-11646	13.6773	0.810506	-0.897164	-0.457278
1793.17	-35427.8	-11646.2	13.691	0.813291	-0.89888	-0.531851
1793.18	-35427.9	-11646.4	13.7049	0.819244	-0.900612	-0.610967
1793.2	-35427.9	-11646.7	13.7188	0.829227	-0.902335	-0.690316
1793.22	-35428	-11646.9	13.7321	0.842428	-0.904023	-0.76546
1793.23	-35428.1	-11647.1	13.7452	0.857558	-0.905683	-0.833687
1793.25	-35428.1	-11647.3	13.7594	0.8729	-0.907364	-0.89446
1793.27	-35428.2	-11647.5	13.775	0.886906	-0.909083	-0.946828
1793.29	-35428.3	-11647.8	13.7906	0.898306	-0.910815	-0.989214
1793.3	-35428.4	-11648	13.8059	0.906801	-0.912535	-1.02201
1793.32	-35428.5	-11648.2	13.8221	0.913124	-0.91422	-1.04778
1793.34	-35428.5	-11648.4	13.839	0.918007	-0.915881	-1.06868
1793.35	-35428.6	-11648.6	13.8549	0.922102	-0.917561	-1.08645
1793.37	-35428.7	-11648.9	13.8701	0.925533	-0.919281	-1.10201
1793.39	-35428.8	-11649.1	13.8867	0.927961	-0.921035	-1.11561
1793.4	-35428.8	-11649.4	13.9041	0.929541	-0.922756	-1.12718
1793.42	-35428.9	-11649.6	13.9201	0.930838	-0.924349	-1.13646
1793.44	-35429	-11649.8	13.9348	0.932515	-0.926	-1.14375
1793.46	-35429	-11650	13.9498	0.935234	-0.928008	-1.14966
1793.47	-35429.1	-11650.2	13.9654	0.938859	-0.929732	-1.15452
1793.49	-35429.2	-11650.5	13.9808	0.94271	-0.930086	-1.15848
1793.51	-35429.3	-11650.7	13.9963	0.946042	-0.929907	-1.16166
1793.52	-35429.4	-11650.9	14.0125	0.94821	-0.930921	-1.1642
1793.54	-35429.4	-11651.1	14.0293	0.949658	-0.932872	-1.16624
1793.56	-35429.5	-11651.3	14.0464	0.951263	-0.934658	-1.16796
1793.57	-35429.6	-11651.6	14.0636	0.953035	-0.936334	-1.16963
1793.59	-35429.6	-11651.8	14.0811	0.954646	-0.938353	-1.17144
1793.61	-35429.7	-11652.1	14.0981	0.956419	-0.939909	-1.17305
1793.62	-35429.8	-11652.3	14.1137	0.958661	-0.940049	-1.17397
1793.64	-35429.8	-11652.5	14.1291	0.959992	-0.93997	-1.17429
1793.66	-35429.9	-11652.7	14.1457	0.958982	-0.941198	-1.17418
1793.68	-35430	-11653	14.1624	0.956791	-0.943214	-1.17329
1793.69	-35430.1	-11653.2	14.1779	0.954981	-0.945066	-1.17129
1793.71	-35430.1	-11653.5	14.1933	0.953333	-0.946667	-1.16885
1793.73	-35430.2	-11653.7	14.21	0.951408	-0.948211	-1.16667
1793.74	-35430.3	-11653.9	14.2267	0.95	-0.95	-1.16449
1793.76	-35430.3	-11654.1	14.242	0.94982	-0.952077	-1.16203
1793.78	-35430.4	-11654.3	14.2576	0.949998	-0.953363	-1.16004
1793.8	-35430.5	-11654.6	14.275	0.949779	-0.953221	-1.15918
1793.81	-35430.6	-11654.8	14.2919	0.950109	-0.953455	-1.15904
1793.83	-35430.6	-11655	14.3068	0.951691	-0.955268	-1.15927
1793.85	-35430.7	-11655.2	14.3219	0.95352	-0.956744	-1.16032
1793.86	-35430.8	-11655.5	14.3388	0.95495	-0.956594	-1.16245
1793.88	-35430.8	-11655.7	14.3564	0.957185	-0.956855	-1.16491
1793.9	-35430.9	-11656	14.3735	0.960771	-0.958744	-1.16714
1793.91	-35431	-11656.2	14.3908	0.963931	-0.96016	-1.1694
1793.93	-35431	-11656.5	14.4082	0.965657	-0.960013	-1.17177
1793.95	-35431.1	-11656.7	14.4247	0.967173	-0.960227	-1.17368
1793.97	-35431.2	-11656.9	14.4397	0.969038	-0.961869	-1.17483
1793.98	-35431.3	-11657.2	14.4543	0.970204	-0.963902	-1.17559
1794	-35431.3	-11657.4	14.4696	0.970218	-0.965622	-1.1762
1794.02	-35431.4	-11657.6	14.4859	0.969913	-0.967248	-1.17656
1794.03	-35431.4	-11657.9	14.5032	0.969877	-0.96896	-1.17659
1794.05	-35431.5	-11658.1	14.5202	0.970138	-0.970736	-1.17633
1794.07	-35431.6	-11658.3	14.5368	0.970301	-0.97245	-1.17581
1794.08	-35431.7	-11658.6	14.5538	0.969513	-0.973879	-1.17503
1794.1	-35431.7	-11658.8	14.5712	0.96771	-0.975414	-1.17394
1794.12	-35431.8	-11659.1	14.5875	0.965823	-0.978172	-1.17244
1794.14	-35431.9	-11659.3	14.6027	0.96416	-0.981837	-1.17069
1794.15	-35431.9	-11659.5	14.6185	0.962319	-0.984568	-1.1692
1794.17	-35432	-11659.8	14.6353	0.960552	-0.986059	-1.16814
1794.19	-35432	-11660	14.6524	0.959713	-0.987461	-1.16739
1794.2	-35432.1	-11660.3	14.6695	0.959838	-0.989225	-1.16685
1794.22	-35432.2	-11660.5	14.687	0.960201	-0.991103	-1.16642
1794.24	-35432.2	-11660.7	14.7042	0.960188	-0.992818	-1.16586
1794.25	-35432.3	-11661	14.7201	0.95933	-0.994165	-1.16486
1794.27	-35432.4	-11661.2	14.7348	0.957514	-0.995794	-1.16313
1794.29	-35432.4	-11661.5	14.7496	0.954847	-0.998793	-1.16049
1794.31	-35432.5	-11661.7	14.7652	0.951259	-1.00243	-1.15695
1794.32	-35432.6	-11662	14.782	0.946605	-1.00492	-1.15273
1794.34	-35432.6	-11662.2	14.7993	0.941276	-1.00635	-1.14815
1794.36	-35432.7	-11662.4	14.8161	0.935945	-1.00784	-1.14358
1794.37	-35432.8	-11662.7	14.8327	0.931052	-1.00958	-1.13929
1794.39	-35432.8	-11662.9	14.85	0.926913	-1.01135	-1.13549
1794.41	-35432.9	-11663.2	14.8671	0.923769	-1.01305	-1.1323
1794.42	-35432.9	-11663.4	14.8827	0.921734	-1.01464	-1.12978
1794.44	-35433	-11663.6	14.8974	0.920263	-1.01633	-1.12777
1794.46	-35433.1	-11663.9	14.9125	0.918641	-1.01831	-1.12604
1794.48	-35433.1	-11664.1	14.9282	0.916871	-1.01989	-1.12438
1794.49	-35433.2	-11664.4	14.9438	0.915186	-1.02028	-1.12264
1794.51	-35433.3	-11664.7	14.9591	0.913444	-1.02001	-1.121
1794.53	-35433.3	-11664.9	14.9741	0.911523	-1.01992	-1.11971
1794.54	-35433.4	-11665.1	14.9891	0.910054	-1.02	-1.11878
1794.56	-35433.4	-11665.4	15.0045	0.909674	-1.02002	-1.11813
1794.58	-35433.5	-11665.6	15.02	0.91	-1.02	-1.11765
1794.59	-35433.6	-11665.9	15.0355	0.910335	-1.02	-1.11717
1794.61	-35433.6	-11666.2	15.0509	0.909944	-1.02	-1.11651
1794.63	-35433.7	-11666.4	15.0665	0.908414	-1.02	-1.11551
1794.64	-35433.7	-11666.6	15.0818	0.906442	-1.02	-1.11421
1794.66	-35433.8	-11666.9	15.0967	0.904701	-1.02002	-1.11267
1794.68	-35433.9	-11667.1	15.1118	0.903157	-1.01999	-1.11089
1794.7	-35433.9	-11667.4	15.1272	0.901587	-1.01994	-1.10882
1794.71	-35434	-11667.7	15.1427	0.8996	-1.02004	-1.10625
1794.73	-35434	-11667.9	15.158	0.896675	-1.02024	-1.10281
1794.75	-35434.1	-11668.1	15.1738	0.892055	-1.01979	-1.09776
1794.76	-35434.2	-11668.4	15.1897	0.885565	-1.01828	-1.09113
1794.78	-35434.2	-11668.6	15.2026	0.878265	-1.01613	-1.08463
1794.8	-35434.3	-11668.9	15.2131	0.869486	-1.01324	-1.07746
1794.82	-35434.3	-11669.2	15.2291	0.85481	-1.00823	-1.06341
1794.83	-35434.4	-11669.4	15.2481	0.833204	-1.00122	-1.04072
1794.85	-35434.4	-11669.6	15.2613	0.806442	-0.994269	-1.01444
1794.87	-35434.5	-11669.9	15.2747	0.775906	-0.987699	-0.984249
1794.88	-35434.6	-11670.1	15.2883	0.737885	-0.980801	-0.946531
1794.9	-35434.6	-11670.4	15.3025	0.691589	-0.974041	-0.904039
1794.92	-35434.7	-11670.7	15.3143	0.649177	-0.966414	-0.861412
1794.93	-35434.7	-11670.9	15.3242	0.603901	-0.954617	-0.812967
1794.95	-35434.8	-11671.2	15.335	0.538378	-0.938812	-0.740832
1794.97	-35434.8	-11671.5	15.3433	0.463649	-0.922931	-0.664737
1794.99	-35434.9	-11671.7	15.348	0.402398	-0.909551	-0.609543
1795	-35434.9	-11671.9	15.3525	0.337609	-0.89594	-0.551306
1795.02	-35435	-11672.2	15.3577	0.263252	-0.880846	-0.481828
1795.04	-35435.1	-11672.4	15.3622	0.185399	-0.864697	-0.409734
1795.05	-35435.1	-11672.7	15.3655	0.109566	-0.849044	-0.340702
1795.07	-35435.2	-11673	15.3682	0.0402783	-0.836272	-0.277094
1795.09	-35435.2	-11673.2	15.3699	-0.0188093	-0.826439	-0.221175
1795.1	-35435.3	-11673.4	15.3694	-0.0650238	-0.817808	-0.175046
1795.12	-35435.3	-11673.7	15.3674	-0.099732	-0.809537	-0.138444
1795.14	-35435.4	-11674	15.3656	-0.126856	-0.801399	-0.109508
1795.16	-35435.4	-11674.3	15.364	-0.148146	-0.792765	-0.0864926
1795.17	-35435.5	-11674.5	15.3612	-0.16404	-0.782872	-0.0677959
1795.19	-35435.5	-11674.7	15.3575	-0.176988	-0.772389	-0.0522945
1795.21	-35435.6	-11675	15.354	-0.190224	-0.762573	-0.0391512
1795.22	-35435.7	-11675.2	15.3508	-0.203663	-0.75258	-0.0276132
1795.24	-35435.7	-11675.5	15.3474	-0.215657	-0.740866	-0.0170848
1795.26	-35435.8	-11675.8	15.344	-0.225264	-0.728671	-0.00794137
1795.27	-35435.8	-11676	15.3404	-0.232017	-0.718125	-0.000932553
1795.29	-35435.9	-11676.3	15.337	-0.236293	-0.707962	0.00391597
1795.31	-35435.9	-11676.5	15.334	-0.238778	-0.696163	0.00691746
1795.33	-35436	-11676.8	15.3305	-0.239934	-0.684542	0.00858022
1795.34	-35436	-11677.1	15.3257	-0.240163	-0.675516	0.00943969
1795.36	-35436.1	-11677.3	15.3203	-0.240008	-0.667206	0.00979421
1795.38	-35436.1	-11677.6	15.3151	-0.239957	-0.657067	0.00985334
1795.39	-35436.2	-11677.8	15.31	-0.24	-0.646667	0.00980392
1795.41	-35436.2	-11678	15.3047	-0.240013	-0.638017	0.00978907
1795.43	-35436.3	-11678.3	15.3	-0.24	-0.63	0.00980392
1795.44	-35436.3	-11678.6	15.2964	-0.239992	-0.621291	0.00981254
1795.46	-35436.4	-11678.9	15.2931	-0.240001	-0.612874	0.00980272
1795.48	-35436.4	-11679.1	15.2896	-0.240021	-0.605775	0.00978308
1795.5	-35436.5	-11679.3	15.2863	-0.239992	-0.59922	0.00981202
1795.51	-35436.5	-11679.6	15.2833	-0.23992	-0.592466	0.00988251
1795.53	-35436.6	-11679.9	15.2795	-0.240031	-0.585928	0.00977343
1795.55	-35436.6	-11680.1	15.2742	-0.24029	-0.579605	0.00931198
1795.56	-35436.7	-11680.4	15.2692	-0.239821	-0.571747	0.00856734
1795.58	-35436.7	-11680.6	15.2657	-0.238171	-0.561512	0.00756976
1795.6	-35436.8	-11680.8	15.2626	-0.236244	-0.55094	0.00615752
1795.61	-35436.8	-11681.1	15.2592	-0.234629	-0.541178	0.00441834
1795.63	-35436.9	-11681.4	15.2559	-0.232883	-0.530716	0.00299944
1795.65	-35436.9	-11681.7	15.2527	-0.230951	-0.518732	0.00231645
1795.66	-35437	-11681.9	15.2487	-0.229804	-0.506429	0.00218242
1795.68	-35437	-11682.1	15.2436	-0.229804	-0.494491	0.00256891
1795.7	-35437.1	-11682.4	15.2381	-0.230061	-0.482278	0.00383874
1795.72	-35437.1	-11682.6	15.2329	-0.230053	-0.469162	0.00600531
1795.73	-35437.1	-11682.9	15.2286	-0.229984	-0.454743	0.00851826
1795.75	-35437.2	-11683.2	15.2252	-0.229987	-0.439221	0.0112138
