# Supplementary material for: Extraction of driving behavior primitives considering driver expectation and vehicle dynamics
Source: PLoS One. 2025 Dec 31;20(12):e0340123. doi: 10.1371/journal.pone.0340123 (PMC12755792; doi:10.1371/journal.pone.0340123)
Supplement: S2 File — The dataset utilized in this study is organized into two main folders, categorizing driving scenarios into straight driving and turning maneuvers. These folders contain the raw, unprocessed behavioral data. For a detailed description of the variables and format within the.xlsx files, please refer to the accompanying readme.txt file. (ZIP) [file pone.0340123.s002.zip › DataSetForPimitiveExaction-2/turning/g11_w_41.xlsx]

## Sheet: Sheet1
1814.54	-35487	-11956.9	12.7274	-2.06511	-0.246131	2.12673
1814.55	-35487	-11957.1	12.693	-2.08896	-0.276162	2.14922
1814.57	-35487.1	-11957.4	12.6583	-2.11244	-0.304319	2.16947
1814.59	-35487.1	-11957.6	12.6233	-2.13446	-0.328843	2.18736
1814.6	-35487.1	-11957.8	12.5878	-2.15168	-0.352727	2.20298
1814.62	-35487.2	-11958	12.5517	-2.16323	-0.376898	2.21632
1814.64	-35487.2	-11958.2	12.5152	-2.17055	-0.400245	2.22732
1814.65	-35487.3	-11958.4	12.4791	-2.17529	-0.422407	2.23602
1814.67	-35487.3	-11958.6	12.4442	-2.17907	-0.443736	2.24259
1814.69	-35487.3	-11958.8	12.4094	-2.18235	-0.465341	2.24776
1814.71	-35487.4	-11959	12.3726	-2.18483	-0.488659	2.25256
1814.72	-35487.4	-11959.2	12.3344	-2.18638	-0.512975	2.25702
1814.74	-35487.4	-11959.4	12.2973	-2.18703	-0.536276	2.26052
1814.76	-35487.5	-11959.6	12.2616	-2.18683	-0.558271	2.2631
1814.77	-35487.5	-11959.9	12.2266	-2.18582	-0.579507	2.26519
1814.79	-35487.5	-11960.1	12.1917	-2.18393	-0.599123	2.26737
1814.81	-35487.6	-11960.3	12.1559	-2.18123	-0.615835	2.27032
1814.82	-35487.6	-11960.4	12.1197	-2.17986	-0.630725	2.27465
1814.84	-35487.6	-11960.6	12.0837	-2.18256	-0.645809	2.28093
1814.86	-35487.7	-11960.9	12.0476	-2.18905	-0.661468	2.28964
1814.88	-35487.7	-11961.1	12.0109	-2.19798	-0.677238	2.30123
1814.89	-35487.7	-11961.3	11.9743	-2.20865	-0.69178	2.3161
1814.91	-35487.8	-11961.5	11.9384	-2.22085	-0.703992	2.33453
1814.93	-35487.8	-11961.6	11.9022	-2.23568	-0.715908	2.35596
1814.94	-35487.8	-11961.9	11.8645	-2.25401	-0.72975	2.37964
1814.96	-35487.9	-11962.1	11.8267	-2.27333	-0.743333	2.40523
1814.98	-35487.9	-11962.3	11.7902	-2.29126	-0.754527	2.43244
1814.99	-35487.9	-11962.5	11.7533	-2.31	-0.766667	2.46078
1815.01	-35487.9	-11962.7	11.7144	-2.33135	-0.782556	2.48977
1815.03	-35488	-11962.8	11.6743	-2.351	-0.79739	2.51917
1815.05	-35488	-11963	11.6345	-2.36481	-0.806804	2.54846
1815.06	-35488	-11963.3	11.5955	-2.37432	-0.814277	2.57609
1815.08	-35488.1	-11963.5	11.5572	-2.38167	-0.823587	2.6007
1815.1	-35488.1	-11963.7	11.5188	-2.38723	-0.834714	2.6222
1815.11	-35488.1	-11963.8	11.4795	-2.39113	-0.846829	2.64068
1815.13	-35488.1	-11964	11.4396	-2.39371	-0.858682	2.65608
1815.15	-35488.2	-11964.2	11.3998	-2.39545	-0.86934	2.66829
1815.16	-35488.2	-11964.4	11.361	-2.39708	-0.878782	2.67716
1815.18	-35488.2	-11964.6	11.323	-2.3989	-0.886466	2.68303
1815.2	-35488.2	-11964.8	11.2839	-2.40023	-0.890531	2.68716
1815.22	-35488.3	-11965	11.2428	-2.4005	-0.890646	2.69033
1815.23	-35488.3	-11965.2	11.2011	-2.39962	-0.889875	2.69204
1815.25	-35488.3	-11965.3	11.1597	-2.39788	-0.889987	2.69215
1815.27	-35488.3	-11965.6	11.1191	-2.39607	-0.889843	2.69142
1815.28	-35488.4	-11965.7	11.079	-2.39448	-0.889435	2.69037
1815.3	-35488.4	-11965.9	11.0394	-2.39262	-0.890813	2.68904
1815.32	-35488.4	-11966.1	10.9999	-2.39067	-0.894401	2.68739
1815.33	-35488.4	-11966.3	10.9603	-2.38988	-0.89804	2.68543
1815.35	-35488.4	-11966.5	10.9207	-2.39012	-0.90122	2.68318
1815.37	-35488.5	-11966.7	10.8819	-2.3895	-0.905687	2.68077
1815.39	-35488.5	-11966.9	10.8437	-2.38766	-0.91107	2.67851
1815.4	-35488.5	-11967	10.805	-2.38596	-0.914638	2.67695
1815.42	-35488.5	-11967.2	10.7654	-2.38442	-0.916064	2.67684
1815.44	-35488.6	-11967.4	10.7256	-2.38164	-0.917629	2.67912
1815.45	-35488.6	-11967.6	10.686	-2.37797	-0.919539	2.68433
1815.47	-35488.6	-11967.8	10.6474	-2.37531	-0.920099	2.6926
1815.49	-35488.6	-11967.9	10.6092	-2.37387	-0.919819	2.70377
1815.5	-35488.6	-11968.1	10.5704	-2.37244	-0.920858	2.71755
1815.52	-35488.7	-11968.3	10.5307	-2.37066	-0.922851	2.73355
1815.54	-35488.7	-11968.4	10.4909	-2.3688	-0.923589	2.75135
1815.56	-35488.7	-11968.6	10.4514	-2.3671	-0.923321	2.77008
1815.57	-35488.7	-11968.8	10.4129	-2.36571	-0.923728	2.78859
1815.59	-35488.7	-11969	10.3747	-2.36403	-0.923772	2.8058
1815.61	-35488.7	-11969.2	10.3358	-2.361	-0.921184	2.82062
1815.62	-35488.8	-11969.3	10.2961	-2.35525	-0.917362	2.83153
1815.64	-35488.8	-11969.5	10.256	-2.34527	-0.915328	2.83689
1815.66	-35488.8	-11969.7	10.2167	-2.32998	-0.913805	2.83624
1815.67	-35488.8	-11969.9	10.1795	-2.30871	-0.909907	2.8297
1815.69	-35488.8	-11970.1	10.1432	-2.2819	-0.904327	2.81752
1815.71	-35488.8	-11970.2	10.1057	-2.25015	-0.898992	2.80003
1815.73	-35488.8	-11970.4	10.0678	-2.21175	-0.893943	2.77748
1815.74	-35488.9	-11970.5	10.0308	-2.16492	-0.888624	2.75019
1815.76	-35488.9	-11970.7	9.99536	-2.11309	-0.883599	2.71874
1815.78	-35488.9	-11970.9	9.96161	-2.06049	-0.879664	2.68267
1815.79	-35488.9	-11971.1	9.92861	-2.00659	-0.876807	2.63612
1815.81	-35488.9	-11971.2	9.89552	-1.94672	-0.874775	2.57246
1815.83	-35488.9	-11971.4	9.86333	-1.86333	-0.873333	2.48911
1815.84	-35488.9	-11971.6	9.83324	-1.74221	-0.872519	2.38451
1815.86	-35489	-11971.7	9.80505	-1.59793	-0.873462	2.25648
1815.88	-35489	-11971.9	9.77867	-1.44383	-0.876739	2.10479
1815.89	-35489	-11972.1	9.75541	-1.2651	-0.880155	1.93641
1815.91	-35489	-11972.2	9.73652	-1.05362	-0.881386	1.7592
1815.93	-35489	-11972.4	9.7218	-0.84338	-0.879621	1.57905
1815.95	-35489	-11972.6	9.71065	-0.663822	-0.874926	1.40361
1815.96	-35489	-11972.7	9.70192	-0.506554	-0.868932	1.2466
1815.98	-35489	-11972.9	9.69476	-0.36372	-0.863363	1.11672
1816	-35489	-11973.1	9.68912	-0.244518	-0.859494	1.0082
1816.01	-35489	-11973.2	9.68513	-0.155276	-0.858422	0.916192
1816.03	-35489.1	-11973.4	9.68302	-0.0895508	-0.860954	0.843041
1816.05	-35489.1	-11973.5	9.68276	-0.0403855	-0.866389	0.789326
1816.07	-35489.1	-11973.7	9.68369	-0.00355441	-0.871078	0.749899
1816.08	-35489.1	-11973.9	9.68527	0.0243313	-0.872974	0.720173
1816.1	-35489.1	-11974	9.6873	0.0457736	-0.8734	0.697732
1816.12	-35489.1	-11974.2	9.68927	0.062189	-0.873447	0.680751
1816.13	-35489.1	-11974.3	9.6901	0.0733015	-0.873232	0.668054
1816.15	-35489.1	-11974.5	9.68988	0.0801036	-0.873081	0.658767
1816.17	-35489.1	-11974.7	9.69043	0.0856442	-0.873754	0.652358
1816.18	-35489.1	-11974.9	9.69223	0.0909701	-0.875437	0.648023
1816.2	-35489.1	-11975	9.69396	0.09444	-0.877546	0.644607
1816.22	-35489.1	-11975.2	9.69547	0.0959571	-0.879391	0.641687
1816.24	-35489.1	-11975.3	9.69815	0.0975201	-0.880237	0.639777
1816.25	-35489.1	-11975.5	9.70182	0.0994401	-0.880129	0.638758
1816.27	-35489.2	-11975.7	9.70458	0.100151	-0.879931	0.637801
1816.29	-35489.2	-11975.9	9.70606	0.0998922	-0.879965	0.636666
1816.3	-35489.2	-11976	9.70746	0.100577	-0.880018	0.635666
1816.32	-35489.2	-11976.2	9.70922	0.102488	-0.880008	0.634604
1816.34	-35489.2	-11976.3	9.7111	0.104399	-0.879994	0.632834
1816.35	-35489.2	-11976.5	9.71282	0.106047	-0.879997	0.63047
1816.37	-35489.2	-11976.7	9.71416	0.107909	-0.880006	0.628191
1816.39	-35489.2	-11976.9	9.71579	0.109615	-0.880006	0.626059
1816.41	-35489.2	-11977	9.71879	0.110287	-0.879982	0.623748
1816.42	-35489.2	-11977.2	9.72243	0.110093	-0.879982	0.621484
1816.44	-35489.2	-11977.3	9.72492	0.109869	-0.880072	0.619826
1816.46	-35489.2	-11977.5	9.72635	0.109938	-0.880056	0.618876
1816.47	-35489.2	-11977.7	9.72782	0.110253	-0.879709	0.618479
1816.49	-35489.2	-11977.8	9.72957	0.110176	-0.879786	0.61862
1816.51	-35489.2	-11978	9.7314	0.10893	-0.881281	0.619342
1816.52	-35489.2	-11978.2	9.73307	0.106996	-0.883128	0.620632
1816.54	-35489.2	-11978.3	9.73447	0.105303	-0.883592	0.622379
1816.56	-35489.2	-11978.5	9.73636	0.103575	-0.883334	0.624029
1816.58	-35489.2	-11978.7	9.73957	0.101354	-0.883625	0.624966
1816.59	-35489.2	-11978.8	9.743	0.100007	-0.883466	0.625264
1816.61	-35489.2	-11979	9.74518	0.10106	-0.88161	0.625147
1816.63	-35489.2	-11979.1	9.74658	0.103221	-0.880019	0.62427
1816.64	-35489.2	-11979.3	9.74818	0.104766	-0.881028	0.622289
1816.66	-35489.2	-11979.5	9.75	0.106667	-0.883333	0.619826
1816.68	-35489.2	-11979.7	9.75179	0.110036	-0.885095	0.617586
1816.69	-35489.2	-11979.8	9.75333	0.113333	-0.886667	0.615468
1816.71	-35489.2	-11980	9.75467	0.115093	-0.888601	0.613394
1816.73	-35489.2	-11980.1	9.75684	0.116806	-0.89005	0.61217
1816.75	-35489.2	-11980.3	9.76044	0.11999	-0.890262	0.6126
1816.76	-35489.2	-11980.5	9.76361	0.123763	-0.889974	0.61471
1816.78	-35489.2	-11980.7	9.76512	0.127157	-0.889929	0.618423
1816.8	-35489.2	-11980.8	9.76699	0.130384	-0.890007	0.623819
1816.81	-35489.2	-11981	9.77056	0.133759	-0.890018	0.630798
1816.83	-35489.2	-11981.1	9.77375	0.137303	-0.889997	0.638676
1816.85	-35489.2	-11981.3	9.7753	0.140867	-0.889994	0.646699
1816.86	-35489.2	-11981.5	9.77731	0.144014	-0.890002	0.654185
1816.88	-35489.2	-11981.7	9.78086	0.146943	-0.890007	0.660822
1816.9	-35489.2	-11981.8	9.78387	0.151213	-0.889995	0.667023
1816.91	-35489.2	-11982	9.78541	0.157741	-0.889979	0.67317
1816.93	-35489.2	-11982.1	9.78745	0.165815	-0.890022	0.67941
1816.95	-35489.2	-11982.3	9.79095	0.174504	-0.890076	0.68567
1816.97	-35489.2	-11982.5	9.7945	0.182861	-0.889899	0.691546
1816.98	-35489.2	-11982.7	9.79762	0.19092	-0.889705	0.696637
1817	-35489.2	-11982.8	9.80157	0.200159	-0.8904	0.70059
1817.02	-35489.2	-11983	9.80676	0.211785	-0.892169	0.703066
1817.03	-35489.1	-11983.1	9.81221	0.226412	-0.894078	0.703765
1817.05	-35489.1	-11983.3	9.81735	0.243664	-0.895743	0.703092
1817.07	-35489.1	-11983.5	9.82234	0.262004	-0.897563	0.702312
1817.09	-35489.1	-11983.7	9.82733	0.280392	-0.899355	0.702253
1817.1	-35489.1	-11983.8	9.8324	0.298357	-0.900284	0.703205
1817.12	-35489.1	-11984	9.83756	0.314177	-0.900206	0.705421
1817.14	-35489.1	-11984.1	9.84274	0.324926	-0.899763	0.709112
1817.15	-35489.1	-11984.3	9.84789	0.331173	-0.899713	0.713764
1817.17	-35489.1	-11984.5	9.853	0.336583	-0.900811	0.718269
1817.19	-35489.1	-11984.7	9.858	0.341739	-0.90266	0.722538
1817.2	-35489.1	-11984.8	9.86282	0.34482	-0.904063	0.727301
1817.22	-35489.1	-11985	9.86794	0.346191	-0.905661	0.733011
1817.24	-35489.1	-11985.1	9.87421	0.347834	-0.909393	0.739917
1817.26	-35489.1	-11985.3	9.88127	0.349655	-0.914953	0.748613
1817.27	-35489	-11985.5	9.88808	0.350278	-0.920722	0.759848
1817.29	-35489	-11985.7	9.89467	0.350039	-0.927495	0.773437
1817.31	-35489	-11985.8	9.90164	0.350126	-0.937121	0.788643
1817.32	-35489	-11986	9.90852	0.350146	-0.947773	0.804546
1817.34	-35489	-11986.1	9.91432	0.348974	-0.955969	0.820125
1817.36	-35489	-11986.3	9.91919	0.347008	-0.962237	0.834321
1817.37	-35489	-11986.5	9.9238	0.345255	-0.968776	0.846124
1817.39	-35489	-11986.7	9.92897	0.343643	-0.975529	0.85498
1817.41	-35489	-11986.8	9.93536	0.342029	-0.981794	0.860555
1817.43	-35488.9	-11987	9.94249	0.342901	-0.988986	0.862718
1817.44	-35488.9	-11987.2	9.94951	0.349115	-0.998795	0.861416
1817.46	-35488.9	-11987.3	9.95627	0.359334	-1.00942	0.856603
1817.48	-35488.9	-11987.5	9.96291	0.371332	-1.01841	0.848353
1817.49	-35488.9	-11987.7	9.9696	0.385715	-1.02622	0.837319
1817.51	-35488.9	-11987.8	9.97649	0.403469	-1.03375	0.824231
1817.53	-35488.9	-11988	9.98333	0.423333	-1.04	0.809368
1817.54	-35488.9	-11988.2	9.98998	0.443741	-1.04394	0.792971
1817.56	-35488.8	-11988.4	9.99712	0.464575	-1.04684	0.775657
1817.58	-35488.8	-11988.5	10.0053	0.486008	-1.05007	0.7581
1817.6	-35488.8	-11988.7	10.0138	0.507971	-1.05354	0.740831
1817.61	-35488.8	-11988.9	10.0222	0.529749	-1.05693	0.724252
1817.63	-35488.8	-11989	10.0311	0.548639	-1.06042	0.708414
1817.65	-35488.8	-11989.2	10.0413	0.563027	-1.06403	0.6934
1817.66	-35488.7	-11989.4	10.0518	0.575557	-1.06715	0.679584
1817.68	-35488.7	-11989.6	10.0618	0.588661	-1.06922	0.666766
1817.7	-35488.7	-11989.7	10.0718	0.602485	-1.07005	0.653257
1817.71	-35488.7	-11989.9	10.0821	0.617269	-1.06994	0.637895
1817.73	-35488.7	-11990	10.0924	0.634266	-1.07015	0.621305
1817.75	-35488.7	-11990.2	10.1025	0.653429	-1.07161	0.604347
1817.77	-35488.6	-11990.4	10.1133	0.671801	-1.0742	0.587824
1817.78	-35488.6	-11990.5	10.125	0.687339	-1.07753	0.572316
1817.8	-35488.6	-11990.7	10.1367	0.700189	-1.081	0.558026
1817.82	-35488.6	-11990.9	10.1483	0.710774	-1.08436	0.545278
1817.83	-35488.6	-11991.1	10.1617	0.719619	-1.08802	0.534657
1817.85	-35488.5	-11991.3	10.1762	0.726796	-1.0917	0.526517
1817.87	-35488.5	-11991.4	10.1872	0.731734	-1.09408	0.520793
1817.88	-35488.5	-11991.6	10.1959	0.734898	-1.09542	0.516255
1817.9	-35488.5	-11991.8	10.2105	0.738084	-1.09801	0.510325
1817.92	-35488.5	-11991.9	10.2268	0.741624	-1.10165	0.503342
1817.94	-35488.4	-11992.1	10.2393	0.744805	-1.10478	0.497236
1817.95	-35488.4	-11992.3	10.2537	0.748578	-1.10865	0.492707
1817.97	-35488.4	-11992.5	10.2654	0.750281	-1.10999	0.49003
1817.99	-35488.4	-11992.6	10.2767	0.749925	-1.11152	0.488108
1818	-35488.3	-11992.8	10.2908	0.750018	-1.11493	0.485071
1818.02	-35488.3	-11993	10.3049	0.749995	-1.12075	0.482269
1818.04	-35488.3	-11993.2	10.3157	0.750001	-1.12515	0.480213
1818.05	-35488.3	-11993.3	10.3281	0.750001	-1.13091	0.478042
1818.07	-35488.3	-11993.5	10.342	0.749995	-1.13551	0.474965
1818.09	-35488.2	-11993.7	10.3556	0.75002	-1.14075	0.47241
1818.11	-35488.2	-11993.9	10.3668	0.749932	-1.14767	0.470097
1818.12	-35488.2	-11994	10.3793	0.75027	-1.15717	0.468716
1818.14	-35488.1	-11994.2	10.3926	0.747815	-1.16492	0.467449
1818.16	-35488.1	-11994.4	10.407	0.744188	-1.17148	0.468117
1818.17	-35488.1	-11994.5	10.4176	0.740536	-1.18056	0.46852
1818.19	-35488.1	-11994.7	10.43	0.739868	-1.19368	0.46776
1818.21	-35488	-11994.9	10.4435	0.740035	-1.20444	0.464913
1818.22	-35488	-11995.1	10.4572	0.739991	-1.2144	0.461488
1818.24	-35488	-11995.2	10.4674	0.740002	-1.22386	0.458455
1818.26	-35488	-11995.4	10.4807	0.740001	-1.23783	0.453249
1818.28	-35487.9	-11995.6	10.4944	0.739994	-1.24576	0.445919
1818.29	-35487.9	-11995.7	10.5075	0.740024	-1.25204	0.43659
1818.31	-35487.9	-11995.9	10.5218	0.739935	-1.25923	0.424994
1818.33	-35487.8	-11996.1	10.5327	0.741617	-1.26487	0.416444
1818.34	-35487.8	-11996.3	10.5421	0.745971	-1.26946	0.40945
1818.36	-35487.8	-11996.4	10.5543	0.753091	-1.27433	0.399758
1818.38	-35487.8	-11996.6	10.5691	0.762699	-1.27967	0.387478
1818.39	-35487.7	-11996.8	10.5848	0.774267	-1.28518	0.374128
1818.41	-35487.7	-11997	10.6	0.786667	-1.29	0.360566
1818.43	-35487.7	-11997.2	10.6136	0.798752	-1.29351	0.347324
1818.45	-35487.6	-11997.4	10.6267	0.81	-1.29667	0.334423
1818.46	-35487.6	-11997.5	10.6403	0.82031	-1.30036	0.321676
1818.48	-35487.6	-11997.7	10.6541	0.830629	-1.30347	0.308577
1818.5	-35487.5	-11997.9	10.6677	0.842006	-1.30515	0.29474
1818.51	-35487.5	-11998.1	10.6817	0.85495	-1.30695	0.280443
1818.53	-35487.5	-11998.2	10.6965	0.869573	-1.31014	0.265926
1818.55	-35487.4	-11998.4	10.7118	0.885197	-1.31373	0.250921
1818.56	-35487.4	-11998.6	10.7272	0.900956	-1.31695	0.23528
1818.58	-35487.4	-11998.8	10.7428	0.915857	-1.32078	0.219434
1818.6	-35487.3	-11999	10.7583	0.929557	-1.32585	0.203723
1818.62	-35487.3	-11999.1	10.7735	0.943321	-1.33123	0.188014
1818.63	-35487.2	-11999.3	10.7883	0.958101	-1.33624	0.171957
1818.65	-35487.2	-11999.5	10.8038	0.973746	-1.34118	0.154907
1818.67	-35487.2	-11999.7	10.8206	0.990407	-1.34632	0.136843
1818.68	-35487.1	-11999.9	10.8388	1.00909	-1.35153	0.119069
1818.7	-35487.1	-12000	10.8578	1.02881	-1.3567	0.102552
1818.72	-35487	-12000.2	10.8765	1.04507	-1.36178	0.0874088
1818.73	-35487	-12000.4	10.8947	1.05657	-1.36678	0.0739409
1818.75	-35487	-12000.6	10.9134	1.06725	-1.37177	0.0628362
1818.77	-35486.9	-12000.8	10.9325	1.07821	-1.37687	0.0538925
1818.79	-35486.9	-12000.9	10.9506	1.0859	-1.38225	0.0455747
1818.8	-35486.8	-12001.1	10.9676	1.09044	-1.38756	0.0371116
1818.82	-35486.8	-12001.3	10.985	1.09693	-1.39182	0.0287884
1818.84	-35486.8	-12001.5	11.0035	1.10715	-1.39503	0.0198332
1818.85	-35486.7	-12001.6	11.0221	1.119	-1.39823	0.00832475
1818.87	-35486.7	-12001.8	11.0408	1.13245	-1.40173	-0.00591876
1818.89	-35486.6	-12002	11.0607	1.14969	-1.40504	-0.0211724
1818.9	-35486.6	-12002.2	11.0815	1.16918	-1.40839	-0.036351
1818.92	-35486.5	-12002.4	11.1019	1.18603	-1.41266	-0.051038
1818.94	-35486.5	-12002.6	11.1218	1.19887	-1.41781	-0.0646246
1818.96	-35486.4	-12002.8	11.142	1.20914	-1.42307	-0.0763722
1818.97	-35486.4	-12002.9	11.1627	1.2175	-1.42819	-0.0862165
1818.99	-35486.4	-12003.1	11.1835	1.22397	-1.43334	-0.0946055
1819.01	-35486.3	-12003.3	11.204	1.22881	-1.4385	-0.101672
1819.02	-35486.3	-12003.5	11.2241	1.23253	-1.44354	-0.107365
1819.04	-35486.2	-12003.7	11.2441	1.23573	-1.44852	-0.112029
1819.06	-35486.2	-12003.8	11.2645	1.23902	-1.45361	-0.116207
1819.07	-35486.1	-12004.1	11.2851	1.2425	-1.45878	-0.120061
1819.09	-35486.1	-12004.3	11.3057	1.24601	-1.46394	-0.12356
1819.11	-35486	-12004.4	11.3263	1.24942	-1.46909	-0.126867
1819.12	-35486	-12004.6	11.3476	1.25268	-1.47426	-0.130198
1819.14	-35485.9	-12004.8	11.3694	1.25604	-1.47919	-0.133442
1819.16	-35485.9	-12005	11.3915	1.25973	-1.48344	-0.136393
1819.18	-35485.8	-12005.2	11.414	1.26302	-1.48643	-0.139119
1819.19	-35485.7	-12005.4	11.4368	1.26507	-1.48759	-0.141707
1819.21	-35485.7	-12005.6	11.4588	1.26657	-1.48678	-0.143705
1819.23	-35485.6	-12005.7	11.4788	1.26842	-1.48411	-0.144644
1819.24	-35485.6	-12005.9	11.4988	1.26994	-1.48025	-0.144876
1819.26	-35485.5	-12006.1	11.5209	1.27029	-1.47614	-0.144914
1819.28	-35485.5	-12006.3	11.5433	1.27	-1.47333	-0.14488
1819.3	-35485.4	-12006.5	11.5641	1.26986	-1.47292	-0.144814
1819.31	-35485.4	-12006.7	11.5846	1.27002	-1.47334	-0.144893
1819.33	-35485.3	-12006.9	11.6064	1.27031	-1.47315	-0.145287
1819.35	-35485.3	-12007	11.6279	1.26994	-1.47339	-0.146022
1819.36	-35485.2	-12007.2	11.6479	1.2684	-1.47499	-0.146889
1819.38	-35485.1	-12007.4	11.6694	1.26645	-1.47685	-0.147
1819.4	-35485.1	-12007.6	11.6938	1.26477	-1.47821	-0.145896
1819.41	-35485	-12007.8	11.7172	1.26299	-1.48057	-0.144732
1819.43	-35484.9	-12008	11.7371	1.26102	-1.48509	-0.144264
1819.45	-35484.9	-12008.2	11.7571	1.25992	-1.49114	-0.143616
1819.47	-35484.8	-12008.4	11.7795	1.26008	-1.49795	-0.142335
1819.48	-35484.8	-12008.6	11.8017	1.25979	-1.50498	-0.141534
1819.5	-35484.7	-12008.8	11.8222	1.25811	-1.51189	-0.141666
1819.52	-35484.7	-12009	11.8429	1.25613	-1.51863	-0.141417
1819.53	-35484.6	-12009.1	11.8647	1.25452	-1.52527	-0.14052
1819.55	-35484.5	-12009.3	11.8862	1.25278	-1.532	-0.140879
1819.57	-35484.5	-12009.5	11.9068	1.25088	-1.53887	-0.143811
1819.58	-35484.4	-12009.7	11.9273	1.24975	-1.54576	-0.149259
1819.6	-35484.3	-12009.9	11.9481	1.24975	-1.55261	-0.157289
1819.62	-35484.3	-12010.1	11.9681	1.25019	-1.55953	-0.168329
1819.64	-35484.2	-12010.3	11.9878	1.25034	-1.56632	-0.181978
1819.65	-35484.2	-12010.5	12.009	1.2495	-1.57236	-0.196761
1819.67	-35484.1	-12010.7	12.0316	1.2477	-1.57748	-0.21147
1819.69	-35484	-12010.9	12.0533	1.24584	-1.58221	-0.225318
1819.7	-35483.9	-12011.1	12.0736	1.24418	-1.58726	-0.237711
1819.72	-35483.9	-12011.3	12.0947	1.24227	-1.59346	-0.248246
1819.74	-35483.8	-12011.4	12.1166	1.24047	-1.60034	-0.256874
1819.75	-35483.7	-12011.6	12.1376	1.2399	-1.60629	-0.263855
1819.77	-35483.7	-12011.8	12.158	1.24013	-1.61125	-0.269372
1819.79	-35483.6	-12012.1	12.1796	1.23932	-1.61654	-0.273512
1819.81	-35483.5	-12012.3	12.2022	1.23738	-1.62181	-0.27616
1819.82	-35483.4	-12012.5	12.2238	1.23552	-1.6255	-0.277105
1819.84	-35483.4	-12012.6	12.2441	1.23387	-1.62871	-0.276849
1819.86	-35483.3	-12012.8	12.264	1.23191	-1.63411	-0.276315
1819.87	-35483.2	-12013	12.284	1.23025	-1.64123	-0.275775
1819.89	-35483.1	-12013.2	12.3045	1.22994	-1.64808	-0.275143
1819.91	-35483.1	-12013.4	12.3252	1.23011	-1.6549	-0.274592
1819.92	-35483	-12013.6	12.3456	1.22902	-1.66303	-0.274406
1819.94	-35482.9	-12013.8	12.3663	1.22701	-1.67183	-0.274489
1819.96	-35482.9	-12014	12.3878	1.22527	-1.67999	-0.274575
1819.98	-35482.8	-12014.2	12.4096	1.22366	-1.68836	-0.274535
1819.99	-35482.7	-12014.4	12.4305	1.22166	-1.69838	-0.274359
1820.01	-35482.6	-12014.6	12.4509	1.22009	-1.70885	-0.274454
1820.03	-35482.5	-12014.8	12.4715	1.21995	-1.71791	-0.275383
1820.04	-35482.5	-12015	12.4921	1.22003	-1.72617	-0.277599
1820.06	-35482.4	-12015.2	12.5123	1.21879	-1.73474	-0.281585
1820.08	-35482.3	-12015.4	12.5322	1.21678	-1.74289	-0.288182
1820.09	-35482.2	-12015.6	12.5522	1.21496	-1.7498	-0.298043
1820.11	-35482.1	-12015.8	12.5733	1.21333	-1.75667	-0.310458
1820.13	-35482	-12016	12.5958	1.21167	-1.76485	-0.324311
1820.14	-35482	-12016.2	12.6179	1.20989	-1.77387	-0.338517
1820.16	-35481.9	-12016.4	12.6381	1.20807	-1.78326	-0.352111
1820.18	-35481.8	-12016.6	12.6579	1.2066	-1.79403	-0.364523
1820.2	-35481.7	-12016.8	12.6786	1.20543	-1.80707	-0.375519
1820.21	-35481.6	-12017	12.699	1.2029	-1.82179	-0.385715
1820.23	-35481.5	-12017.2	12.7179	1.198	-1.83727	-0.395769
1820.25	-35481.5	-12017.4	12.7367	1.19239	-1.85268	-0.405956
1820.26	-35481.4	-12017.6	12.7566	1.1874	-1.8676	-0.41656
1820.28	-35481.3	-12017.8	12.7769	1.18241	-1.88272	-0.428034
1820.3	-35481.2	-12018	12.7974	1.17706	-1.89833	-0.440421
1820.32	-35481.1	-12018.2	12.8183	1.17234	-1.91346	-0.452714
1820.33	-35481	-12018.4	12.8393	1.16883	-1.92742	-0.463861
1820.35	-35480.9	-12018.5	12.8589	1.16576	-1.9404	-0.473039
1820.37	-35480.8	-12018.7	12.8769	1.1625	-1.9524	-0.479922
1820.38	-35480.7	-12019	12.8957	1.15891	-1.9629	-0.484997
1820.4	-35480.6	-12019.2	12.9163	1.15528	-1.97169	-0.488622
1820.42	-35480.5	-12019.4	12.9374	1.15251	-1.9792	-0.490808
1820.43	-35480.5	-12019.6	12.958	1.15083	-1.98602	-0.492254
1820.45	-35480.4	-12019.7	12.9784	1.14936	-1.99286	-0.494696
1820.47	-35480.3	-12019.9	12.9985	1.14767	-1.9997	-0.49897
1820.49	-35480.2	-12020.2	13.0179	1.14599	-2.00559	-0.504687
1820.5	-35480.1	-12020.4	13.0367	1.14433	-2.01057	-0.51222
1820.52	-35480	-12020.6	13.0556	1.14236	-2.01602	-0.522942
1820.54	-35479.9	-12020.7	13.0745	1.14049	-2.02147	-0.536649
1820.55	-35479.8	-12020.9	13.0931	1.13988	-2.02458	-0.551468
1820.57	-35479.7	-12021.1	13.1114	1.14013	-2.02582	-0.567594
1820.59	-35479.6	-12021.4	13.1299	1.13941	-2.02825	-0.587124
1820.6	-35479.5	-12021.6	13.1488	1.13751	-2.03201	-0.610473
1820.62	-35479.4	-12021.8	13.1679	1.1356	-2.03461	-0.636475
1820.64	-35479.3	-12021.9	13.1868	1.13396	-2.03605	-0.664779
1820.66	-35479.2	-12022.1	13.205	1.13209	-2.03817	-0.69563
1820.67	-35479.1	-12022.3	13.2233	1.13038	-2.03998	-0.728116
1820.69	-35479	-12022.6	13.2429	1.12973	-2.0388	-0.760605
1820.71	-35478.9	-12022.8	13.2638	1.12992	-2.03476	-0.792476
1820.72	-35478.8	-12023	13.2847	1.13007	-2.02967	-0.82369
1820.74	-35478.7	-12023.1	13.3052	1.13002	-2.02236	-0.853044
1820.76	-35478.6	-12023.3	13.3255	1.12998	-2.01049	-0.879002
1820.77	-35478.5	-12023.5	13.3454	1.13	-1.99644	-0.902883
1820.79	-35478.3	-12023.8	13.3646	1.13001	-1.98407	-0.927088
1820.81	-35478.2	-12024	13.3833	1.13	-1.96989	-0.951221
1820.83	-35478.1	-12024.2	13.4023	1.12999	-1.94819	-0.973706
1820.84	-35478	-12024.3	13.4211	1.13	-1.92285	-0.994395
1820.86	-35477.9	-12024.5	13.4395	1.13002	-1.90012	-1.0136
1820.88	-35477.8	-12024.7	13.4578	1.13001	-1.87649	-1.03082
1820.89	-35477.7	-12025	13.4765	1.12994	-1.8467	-1.04538
1820.91	-35477.6	-12025.2	13.4955	1.12999	-1.81508	-1.05713
1820.93	-35477.5	-12025.4	13.5146	1.13025	-1.7878	-1.06619
1820.94	-35477.4	-12025.5	13.5333	1.13	-1.76333	-1.07298
1820.96	-35477.3	-12025.7	13.5517	1.12859	-1.73902	-1.07815
1820.98	-35477.1	-12026	13.57	1.12667	-1.71667	-1.08279
1821	-35477	-12026.2	13.5887	1.12496	-1.69787	-1.08797
1821.01	-35476.9	-12026.4	13.6078	1.12322	-1.67878	-1.09407
1821.03	-35476.8	-12026.6	13.6269	1.12126	-1.65573	-1.10113
1821.05	-35476.7	-12026.7	13.6455	1.11991	-1.6303	-1.10875
1821.06	-35476.6	-12026.9	13.6635	1.11974	-1.60424	-1.11646
1821.08	-35476.4	-12027.2	13.6823	1.12002	-1.57663	-1.12395
1821.1	-35476.3	-12027.4	13.7026	1.12006	-1.5478	-1.13096
1821.11	-35476.2	-12027.6	13.7237	1.11999	-1.52278	-1.1372
1821.13	-35476.1	-12027.8	13.7447	1.11999	-1.50393	-1.14252
1821.15	-35476	-12028	13.7645	1.12	-1.48524	-1.14693
1821.16	-35475.9	-12028.2	13.7828	1.11998	-1.46091	-1.15044
1821.18	-35475.7	-12028.4	13.801	1.12002	-1.42804	-1.15303
1821.2	-35475.6	-12028.6	13.8199	1.12009	-1.38704	-1.1548
1821.22	-35475.5	-12028.8	13.8389	1.11991	-1.34429	-1.15615
1821.23	-35475.4	-12029	13.8576	1.11968	-1.30142	-1.15733
1821.25	-35475.3	-12029.2	13.8769	1.12044	-1.25079	-1.15823
1821.27	-35475.1	-12029.4	13.897	1.12227	-1.1925	-1.15879
1821.28	-35475	-12029.6	13.9169	1.1237	-1.13914	-1.15915
1821.3	-35474.9	-12029.8	13.9359	1.12383	-1.09183	-1.15924
1821.32	-35474.7	-12030	13.954	1.12276	-1.03386	-1.15874
1821.34	-35474.6	-12030.2	13.9712	1.12095	-0.964375	-1.15761
1821.35	-35474.5	-12030.4	13.9877	1.11926	-0.903641	-1.15618
1821.37	-35474.4	-12030.6	14.0043	1.11772	-0.854271	-1.15499
1821.39	-35474.3	-12030.8	14.0217	1.11552	-0.798856	-1.15469
1821.4	-35474.2	-12031	14.0406	1.11349	-0.733797	-1.15532
1821.42	-35474	-12031.2	14.061	1.11406	-0.671094	-1.15631
1821.44	-35473.9	-12031.4	14.0818	1.11626	-0.615162	-1.15742
1821.45	-35473.8	-12031.6	14.1011	1.11617	-0.562637	-1.15878
1821.47	-35473.6	-12031.8	14.1191	1.114	-0.509609	-1.15994
