# Supplementary material for: Extraction of driving behavior primitives considering driver expectation and vehicle dynamics
Source: PLoS One. 2025 Dec 31;20(12):e0340123. doi: 10.1371/journal.pone.0340123 (PMC12755792; doi:10.1371/journal.pone.0340123)
Supplement: S2 File — The dataset utilized in this study is organized into two main folders, categorizing driving scenarios into straight driving and turning maneuvers. These folders contain the raw, unprocessed behavioral data. For a detailed description of the variables and format within the.xlsx files, please refer to the accompanying readme.txt file. (ZIP) [file pone.0340123.s002.zip › DataSetForPimitiveExaction-2/turning/g11_w_42.xlsx]

## Sheet: Sheet1
1829.95	-35406.1	-12137.6	14.1513	-0.269834	0.315024	-0.0488137
1829.97	-35406	-12137.8	14.1478	-0.269792	0.328252	-0.0482028
1829.99	-35405.8	-12138	14.1447	-0.270804	0.343802	-0.0473685
1830.01	-35405.7	-12138.2	14.1414	-0.272657	0.360971	-0.0462495
1830.02	-35405.6	-12138.4	14.137	-0.274459	0.376059	-0.0446918
1830.04	-35405.4	-12138.6	14.1316	-0.27613	0.389337	-0.042952
1830.06	-35405.3	-12138.8	14.1263	-0.278065	0.403595	-0.0415267
1830.07	-35405.2	-12139	14.1212	-0.279752	0.419446	-0.0405037
1830.09	-35405.1	-12139.2	14.1162	-0.280299	0.43618	-0.0397487
1830.11	-35404.9	-12139.4	14.1112	-0.280064	0.452862	-0.0392761
1830.12	-35404.8	-12139.6	14.1061	-0.279927	0.468615	-0.0391487
1830.14	-35404.7	-12139.8	14.1009	-0.27999	0.483924	-0.0392065
1830.16	-35404.5	-12140	14.0957	-0.280003	0.499682	-0.0392179
1830.18	-35404.4	-12140.2	14.0906	-0.279995	0.514976	-0.0392113
1830.19	-35404.3	-12140.4	14.0856	-0.280064	0.528568	-0.0392774
1830.21	-35404.2	-12140.6	14.0806	-0.280025	0.541716	-0.0392396
1830.23	-35404	-12140.9	14.0755	-0.279745	0.556263	-0.0388683
1830.24	-35403.9	-12141.1	14.0703	-0.279951	0.572349	-0.0381751
1830.26	-35403.8	-12141.3	14.0651	-0.281375	0.589442	-0.0372268
1830.28	-35403.7	-12141.5	14.06	-0.283333	0.606667	-0.0359477
1830.29	-35403.5	-12141.7	14.055	-0.285	0.623346	-0.0343138
1830.31	-35403.4	-12141.9	14.05	-0.286667	0.64	-0.0326797
1830.33	-35403.3	-12142.1	14.0449	-0.288625	0.657175	-0.0314001
1830.35	-35403.2	-12142.3	14.0397	-0.290049	0.674327	-0.0304524
1830.36	-35403	-12142.5	14.0345	-0.290257	0.690584	-0.0297608
1830.38	-35402.9	-12142.7	14.0294	-0.289974	0.704878	-0.0293872
1830.4	-35402.8	-12142.9	14.0244	-0.289929	0.716815	-0.0293433
1830.41	-35402.7	-12143.1	14.0194	-0.290007	0.728008	-0.0294188
1830.43	-35402.5	-12143.3	14.0143	-0.290023	0.739862	-0.0294338
1830.45	-35402.4	-12143.5	14.0091	-0.289994	0.752189	-0.029406
1830.46	-35402.3	-12143.7	14.0039	-0.289975	0.76445	-0.0293874
1830.48	-35402.2	-12143.9	13.9988	-0.290018	0.775925	-0.0294294
1830.5	-35402.1	-12144.1	13.9938	-0.290083	0.786184	-0.0294912
1830.52	-35401.9	-12144.3	13.9888	-0.289934	0.795435	-0.0293464
1830.53	-35401.8	-12144.5	13.9837	-0.289708	0.804039	-0.0288502
1830.55	-35401.7	-12144.7	13.9785	-0.290323	0.812505	-0.0280672
1830.57	-35401.6	-12144.9	13.9733	-0.292062	0.821107	-0.0270157
1830.58	-35401.5	-12145.1	13.9682	-0.293957	0.829673	-0.0255952
1830.6	-35401.3	-12145.3	13.9632	-0.295559	0.838049	-0.02391
1830.62	-35401.2	-12145.5	13.9582	-0.29735	0.846153	-0.022379
1830.63	-35401.1	-12145.8	13.9531	-0.299245	0.853379	-0.02123
1830.65	-35401	-12146	13.9479	-0.300242	0.858393	-0.0203736
1830.67	-35400.8	-12146.2	13.9427	-0.30016	0.86155	-0.0197837
1830.69	-35400.7	-12146.4	13.9376	-0.299929	0.865337	-0.0195392
1830.7	-35400.6	-12146.6	13.9327	-0.299957	0.870491	-0.0195665
1830.72	-35400.5	-12146.8	13.9276	-0.300019	0.875745	-0.0196259
1830.74	-35400.4	-12147	13.9224	-0.30001	0.880793	-0.0196178
1830.75	-35400.2	-12147.2	13.9172	-0.299994	0.886395	-0.0196021
1830.77	-35400.1	-12147.4	13.9121	-0.299996	0.891742	-0.0196044
1830.79	-35400	-12147.6	13.9071	-0.300005	0.894706	-0.0196124
1830.8	-35399.9	-12147.8	13.9021	-0.300005	0.895961	-0.0196128
1830.82	-35399.8	-12148	13.897	-0.299987	0.898294	-0.0195958
1830.84	-35399.7	-12148.2	13.8918	-0.299984	0.90201	-0.0195932
1830.86	-35399.5	-12148.4	13.8866	-0.300052	0.905526	-0.0196557
1830.87	-35399.4	-12148.6	13.8815	-0.300052	0.908876	-0.0196558
1830.89	-35399.3	-12148.8	13.8765	-0.299788	0.913132	-0.0193643
1830.91	-35399.2	-12149	13.8715	-0.299802	0.918356	-0.018749
1830.92	-35399.1	-12149.3	13.8664	-0.300946	0.923978	-0.0178794
1830.94	-35399	-12149.5	13.8612	-0.302877	0.929025	-0.0166847
1830.96	-35398.8	-12149.7	13.856	-0.30467	0.932571	-0.0150639
1830.97	-35398.7	-12149.8	13.8509	-0.306346	0.935916	-0.0133448
1830.99	-35398.6	-12150	13.8459	-0.308259	0.940949	-0.012
1831.01	-35398.5	-12150.3	13.8409	-0.309831	0.946009	-0.0110375
1831.03	-35398.4	-12150.5	13.8358	-0.310272	0.948511	-0.0103
1831.04	-35398.3	-12150.7	13.8306	-0.310029	0.949792	-0.00983461
1831.06	-35398.2	-12150.9	13.8254	-0.309928	0.952083	-0.00972783
1831.08	-35398.1	-12151.1	13.8203	-0.309996	0.953365	-0.00979996
1831.09	-35398	-12151.3	13.8153	-0.31002	0.951032	-0.00982482
1831.11	-35397.8	-12151.5	13.8103	-0.310001	0.946899	-0.00980497
1831.13	-35397.7	-12151.7	13.8052	-0.309995	0.943442	-0.00979862
1831.14	-35397.6	-12151.9	13.8	-0.31	0.94	-0.00980392
1831.16	-35397.5	-12152.1	13.7948	-0.310001	0.935336	-0.0098053
1831.18	-35397.4	-12152.3	13.7897	-0.31	0.929647	-0.00980385
1831.2	-35397.3	-12152.5	13.7847	-0.31	0.923328	-0.00980354
1831.21	-35397.2	-12152.7	13.7797	-0.31	0.916222	-0.00980394
1831.23	-35397.1	-12153	13.7746	-0.31	0.908097	-0.00980404
1831.25	-35396.9	-12153.2	13.7694	-0.31	0.898852	-0.0098039
1831.26	-35396.8	-12153.4	13.7642	-0.31	0.888627	-0.00980379
1831.28	-35396.7	-12153.6	13.7591	-0.31	0.878177	-0.00980399
1831.3	-35396.6	-12153.8	13.7541	-0.31	0.868086	-0.00980434
1831.31	-35396.5	-12154	13.7491	-0.31	0.858284	-0.00980368
1831.33	-35396.4	-12154.2	13.7442	-0.31	0.848482	-0.00980239
1831.35	-35396.3	-12154.4	13.7391	-0.31	0.8381	-0.00980482
1831.37	-35396.2	-12154.6	13.7338	-0.31	0.827174	-0.00980919
1831.38	-35396.1	-12154.8	13.7285	-0.31	0.817307	-0.00979809
1831.4	-35396	-12155	13.7234	-0.31	0.809057	-0.0097827
1831.42	-35395.9	-12155.2	13.7186	-0.31	0.800807	-0.009826
1831.43	-35395.8	-12155.4	13.7137	-0.309999	0.791973	-0.00987963
1831.45	-35395.7	-12155.6	13.7078	-0.310002	0.784089	-0.00969722
1831.47	-35395.5	-12155.8	13.7008	-0.310005	0.777431	-0.00915931
1831.48	-35395.4	-12156	13.6939	-0.309992	0.770142	-0.00835968
1831.5	-35395.3	-12156.3	13.6873	-0.30998	0.761676	-0.00731183
1831.52	-35395.2	-12156.5	13.6804	-0.310031	0.753305	-0.00591092
1831.54	-35395.1	-12156.7	13.6734	-0.310069	0.744995	-0.00420682
1831.55	-35395	-12156.9	13.6673	-0.309868	0.734964	-0.00244912
1831.57	-35394.9	-12157.1	13.6623	-0.309756	0.722798	-0.000767947
1831.59	-35394.8	-12157.3	13.6574	-0.310624	0.709657	0.000851834
1831.6	-35394.7	-12157.5	13.6524	-0.312427	0.696288	0.00247431
1831.62	-35394.6	-12157.7	13.6473	-0.314262	0.682947	0.00419243
1831.64	-35394.5	-12157.9	13.6421	-0.315925	0.669273	0.00590173
1831.65	-35394.4	-12158.1	13.6369	-0.31783	0.65443	0.0073272
1831.67	-35394.3	-12158.3	13.6318	-0.3196	0.638791	0.00840084
1831.69	-35394.2	-12158.5	13.6268	-0.320295	0.623598	0.00921344
1831.71	-35394.1	-12158.7	13.6218	-0.320101	0.608715	0.00972232
1831.72	-35394	-12159	13.6167	-0.319924	0.593182	0.00982064
1831.74	-35393.8	-12159.2	13.6115	-0.319978	0.577647	0.00977155
1831.76	-35393.8	-12159.4	13.6063	-0.320021	0.563778	0.0100488
1831.77	-35393.7	-12159.6	13.6012	-0.320005	0.552322	0.0107048
1831.79	-35393.6	-12159.8	13.5962	-0.319994	0.543309	0.0115743
1831.81	-35393.5	-12160	13.5912	-0.319999	0.535303	0.0127349
1831.82	-35393.4	-12160.2	13.5861	-0.320001	0.526499	0.0143317
1831.84	-35393.3	-12160.4	13.5809	-0.32	0.517959	0.0160607
1831.86	-35393.2	-12160.6	13.5757	-0.32	0.51176	0.0174523
1831.88	-35393.1	-12160.8	13.5706	-0.32	0.507186	0.0184273
1831.89	-35392.9	-12161	13.5658	-0.32	0.502837	0.0190795
1831.91	-35392.8	-12161.2	13.5607	-0.32	0.500105	0.0195557
1831.93	-35392.7	-12161.4	13.5542	-0.32	0.500769	0.0200223
1831.94	-35392.6	-12161.6	13.5471	-0.32	0.503196	0.0206514
1831.96	-35392.5	-12161.8	13.5402	-0.32	0.505078	0.0215923
1831.98	-35392.4	-12162	13.5333	-0.32	0.506667	0.0228758
1831.99	-35392.3	-12162.3	13.5264	-0.32	0.5086	0.0244587
1832.01	-35392.2	-12162.5	13.52	-0.32	0.51	0.0261438
1832.03	-35392.1	-12162.7	13.5146	-0.32	0.510091	0.0277759
1832.05	-35392	-12162.9	13.5097	-0.32	0.510021	0.0295221
1832.06	-35391.9	-12163.1	13.5046	-0.32	0.51112	0.0315944
1832.08	-35391.8	-12163.3	13.4994	-0.32	0.513721	0.0340862
1832.1	-35391.7	-12163.5	13.4944	-0.32	0.517984	0.037092
1832.11	-35391.6	-12163.7	13.4894	-0.32	0.52417	0.0407801
1832.13	-35391.5	-12163.9	13.4843	-0.32	0.532307	0.0451724
1832.15	-35391.4	-12164.1	13.4791	-0.32	0.541719	0.0498416
1832.16	-35391.3	-12164.3	13.4739	-0.32	0.551829	0.0543979
1832.18	-35391.2	-12164.5	13.4688	-0.32	0.562594	0.058729
1832.2	-35391.1	-12164.7	13.4638	-0.32	0.574057	0.0627067
1832.22	-35391	-12164.9	13.4588	-0.32	0.586284	0.0660896
1832.23	-35391	-12165.1	13.4537	-0.32	0.599572	0.0688885
1832.25	-35390.9	-12165.3	13.4484	-0.32	0.614673	0.0716458
1832.27	-35390.8	-12165.5	13.4432	-0.32	0.631727	0.0745475
1832.28	-35390.6	-12165.8	13.4383	-0.32	0.649729	0.0770643
1832.3	-35390.5	-12166	13.4335	-0.32	0.668017	0.0791447
1832.32	-35390.4	-12166.2	13.4278	-0.32	0.686592	0.0815336
1832.33	-35390.4	-12166.4	13.4209	-0.32	0.70546	0.0844179
1832.35	-35390.3	-12166.6	13.4138	-0.32	0.72451	0.0870935
1832.37	-35390.2	-12166.8	13.407	-0.32	0.742244	0.0897052
1832.39	-35390.1	-12167	13.4001	-0.32	0.755561	0.0935398
1832.4	-35390	-12167.2	13.3933	-0.32	0.765007	0.0994352
1832.42	-35389.9	-12167.4	13.3874	-0.32	0.775022	0.107676
1832.44	-35389.8	-12167.6	13.3823	-0.32	0.785868	0.1188
1832.45	-35389.7	-12167.8	13.3773	-0.32	0.793319	0.133579
1832.47	-35389.6	-12168	13.3721	-0.32	0.797833	0.151336
1832.49	-35389.5	-12168.3	13.367	-0.32	0.804153	0.170091
1832.5	-35389.4	-12168.5	13.3621	-0.32	0.81295	0.188635
1832.52	-35389.3	-12168.7	13.357	-0.32	0.821679	0.206394
1832.54	-35389.2	-12168.8	13.3518	-0.32	0.830114	0.222545
1832.56	-35389.1	-12169	13.3466	-0.32	0.839783	0.236114
1832.57	-35389	-12169.3	13.3415	-0.32	0.850317	0.246822
1832.59	-35388.9	-12169.5	13.3365	-0.32	0.860082	0.254904
1832.61	-35388.8	-12169.7	13.3315	-0.32	0.868077	0.260991
1832.62	-35388.8	-12169.9	13.3264	-0.32	0.87385	0.265866
1832.64	-35388.7	-12170.1	13.3212	-0.32	0.878728	0.26952
1832.66	-35388.6	-12170.3	13.316	-0.32	0.884803	0.27157
1832.67	-35388.5	-12170.5	13.3109	-0.32	0.892024	0.272295
1832.69	-35388.4	-12170.7	13.3058	-0.32	0.899532	0.272235
1832.71	-35388.3	-12170.9	13.3009	-0.32	0.908221	0.271462
1832.73	-35388.2	-12171.1	13.296	-0.32	0.919372	0.269932
1832.74	-35388.1	-12171.3	13.2907	-0.32	0.931872	0.268163
1832.76	-35388	-12171.5	13.2842	-0.32	0.943963	0.266798
1832.78	-35387.9	-12171.8	13.2771	-0.32	0.955943	0.265843
1832.79	-35387.8	-12172	13.2704	-0.32	0.968705	0.265129
1832.81	-35387.8	-12172.2	13.2637	-0.32	0.98249	0.264718
1832.83	-35387.7	-12172.4	13.2567	-0.32	0.997347	0.264672
1832.84	-35387.6	-12172.6	13.25	-0.32	1.01333	0.264706
1832.86	-35387.5	-12172.8	13.2445	-0.32	1.03035	0.264589
1832.88	-35387.4	-12173	13.2397	-0.32	1.04768	0.264732
1832.89	-35387.3	-12173.2	13.2348	-0.32	1.0646	0.265717
1832.91	-35387.2	-12173.4	13.2297	-0.32	1.08094	0.26817
1832.93	-35387.1	-12173.6	13.2246	-0.32	1.09666	0.272705
1832.95	-35387.1	-12173.8	13.2194	-0.32	1.11174	0.279862
1832.96	-35387	-12174	13.2142	-0.32	1.12599	0.28982
1832.98	-35386.9	-12174.3	13.2091	-0.32	1.13879	0.301776
1833	-35386.8	-12174.5	13.2041	-0.32	1.15021	0.314793
1833.01	-35386.7	-12174.7	13.1991	-0.32	1.16227	0.328021
1833.03	-35386.6	-12174.9	13.194	-0.32	1.17606	0.340702
1833.05	-35386.6	-12175.1	13.1888	-0.32	1.18978	0.352265
1833.07	-35386.5	-12175.3	13.1836	-0.32	1.20205	0.362251
1833.08	-35386.4	-12175.5	13.1785	-0.32	1.21318	0.370373
1833.1	-35386.3	-12175.7	13.1735	-0.32	1.22342	0.376631
1833.12	-35386.2	-12175.9	13.1685	-0.32	1.23257	0.381487
1833.13	-35386.1	-12176.1	13.1634	-0.32	1.24098	0.385454
1833.15	-35386.1	-12176.3	13.1582	-0.32	1.25	0.389068
1833.17	-35386	-12176.5	13.153	-0.32	1.26026	0.392872
1833.18	-35385.9	-12176.8	13.1479	-0.32	1.27122	0.397435
1833.2	-35385.8	-12177	13.1428	-0.32	1.28162	0.403615
1833.22	-35385.7	-12177.2	13.1381	-0.32	1.28948	0.412603
1833.24	-35385.7	-12177.4	13.1331	-0.32	1.2945	0.424439
1833.25	-35385.6	-12177.6	13.1268	-0.32	1.29857	0.437697
1833.27	-35385.5	-12177.8	13.1197	-0.32	1.30215	0.451245
1833.29	-35385.4	-12178	13.1139	-0.32	1.30415	0.46437
1833.3	-35385.3	-12178.2	13.1092	-0.32	1.30548	0.476394
1833.32	-35385.3	-12178.4	13.1032	-0.320001	1.30882	0.486692
1833.34	-35385.2	-12178.6	13.096	-0.320001	1.31431	0.49549
1833.35	-35385.1	-12178.8	13.0901	-0.319997	1.31977	0.503773
1833.37	-35385	-12179	13.0853	-0.319996	1.3248	0.512186
1833.39	-35384.9	-12179.3	13.0792	-0.320013	1.33031	0.521086
1833.41	-35384.9	-12179.5	13.0723	-0.320015	1.33539	0.530998
1833.42	-35384.8	-12179.7	13.0663	-0.319951	1.33794	0.542482
1833.44	-35384.7	-12179.9	13.0614	-0.319951	1.33737	0.555076
1833.46	-35384.7	-12180.1	13.0564	-0.3202	1.33408	0.567643
1833.47	-35384.6	-12180.3	13.0512	-0.320157	1.32835	0.579215
1833.49	-35384.5	-12180.5	13.0461	-0.319003	1.32051	0.588983
1833.51	-35384.4	-12180.7	13.0412	-0.317114	1.31193	0.596582
1833.52	-35384.4	-12180.9	13.0361	-0.315347	1.30428	0.601911
1833.54	-35384.3	-12181.1	13.0309	-0.31366	1.29775	0.605248
1833.56	-35384.2	-12181.3	13.0257	-0.311704	1.29187	0.607055
1833.58	-35384.1	-12181.6	13.0206	-0.310114	1.28711	0.607803
1833.59	-35384.1	-12181.8	13.0156	-0.309705	1.28392	0.607946
1833.61	-35384	-12182	13.0106	-0.30997	1.28053	0.607854
1833.63	-35383.9	-12182.2	13.0055	-0.310076	1.27482	0.607816
1833.64	-35383.9	-12182.4	13.0003	-0.310004	1.26715	0.607842
1833.66	-35383.8	-12182.6	12.9951	-0.309976	1.25865	0.607855
1833.68	-35383.7	-12182.8	12.99	-0.31	1.25	0.607843
1833.69	-35383.6	-12183	12.985	-0.310024	1.24162	0.607821
1833.71	-35383.6	-12183.2	12.98	-0.31	1.23333	0.607843
1833.73	-35383.5	-12183.4	12.9749	-0.309929	1.22489	0.607916
1833.75	-35383.5	-12183.6	12.9697	-0.310014	1.21614	0.607829
1833.76	-35383.4	-12183.8	12.9645	-0.310267	1.20671	0.607389
1833.78	-35383.3	-12184.1	12.9594	-0.309892	1.19514	0.606656
1833.8	-35383.2	-12184.3	12.9544	-0.308372	1.18065	0.60569
1833.81	-35383.2	-12184.5	12.9494	-0.306451	1.16479	0.604404
1833.83	-35383.1	-12184.7	12.9443	-0.304762	1.14913	0.60277
1833.85	-35383	-12184.9	12.9391	-0.302996	1.13406	0.600995
1833.86	-35383	-12185.1	12.9339	-0.301068	1.11988	0.599274
1833.88	-35382.9	-12185.3	12.9288	-0.299815	1.10717	0.597677
1833.9	-35382.8	-12185.6	12.9238	-0.299692	1.09573	0.596127
1833.91	-35382.8	-12185.8	12.9188	-0.300109	1.08366	0.594298
1833.93	-35382.7	-12186	12.9137	-0.300343	1.06998	0.59206
1833.95	-35382.7	-12186.2	12.9085	-0.299668	1.05591	0.589748
1833.97	-35382.6	-12186.4	12.9033	-0.29794	1.04222	0.587533
1833.98	-35382.5	-12186.6	12.8982	-0.296025	1.02841	0.585215
1834	-35382.5	-12186.8	12.8932	-0.294381	1.01473	0.582903
1834.02	-35382.4	-12187	12.8882	-0.292732	1.0027	0.581212
1834.03	-35382.3	-12187.2	12.8831	-0.290979	0.99252	0.580534
1834.05	-35382.3	-12187.4	12.8779	-0.289365	0.982393	0.580874
1834.07	-35382.2	-12187.6	12.8727	-0.287748	0.971881	0.58242
1834.09	-35382.1	-12187.9	12.8676	-0.285477	0.962439	0.585605
1834.1	-35382.1	-12188.1	12.8626	-0.282178	0.95426	0.590506
1834.12	-35382	-12188.3	12.8576	-0.277817	0.946071	0.596788
1834.14	-35382	-12188.5	12.8525	-0.27261	0.93742	0.604119
1834.15	-35381.9	-12188.7	12.8471	-0.267038	0.9288	0.612165
1834.17	-35381.8	-12188.9	12.8419	-0.261824	0.920258	0.620127
1834.19	-35381.8	-12189.1	12.8378	-0.257828	0.911358	0.626834
1834.2	-35381.7	-12189.3	12.8346	-0.254688	0.901346	0.632099
1834.22	-35381.7	-12189.5	12.8314	-0.25117	0.889286	0.636475
1834.24	-35381.6	-12189.7	12.8279	-0.247623	0.875257	0.639769
1834.26	-35381.6	-12189.9	12.8246	-0.245492	0.860129	0.641276
1834.27	-35381.5	-12190.2	12.8212	-0.243992	0.844578	0.641556
1834.29	-35381.4	-12190.4	12.8168	-0.241074	0.829124	0.641877
1834.31	-35381.4	-12190.6	12.8116	-0.237496	0.814219	0.64187
1834.32	-35381.3	-12190.8	12.8061	-0.23537	0.800198	0.640368
1834.34	-35381.3	-12191	12.801	-0.23387	0.786581	0.637843
1834.36	-35381.2	-12191.2	12.7971	-0.230828	0.772596	0.635487
1834.37	-35381.1	-12191.4	12.7939	-0.227185	0.758936	0.632526
1834.39	-35381.1	-12191.6	12.7906	-0.224788	0.746757	0.627428
1834.41	-35381	-12191.9	12.7873	-0.22111	0.735371	0.620188
1834.43	-35381	-12192	12.7839	-0.212349	0.723524	0.611243
1834.44	-35380.9	-12192.2	12.7804	-0.198545	0.711407	0.599648
1834.46	-35380.9	-12192.4	12.7767	-0.181234	0.699907	0.584296
1834.48	-35380.8	-12192.7	12.7735	-0.161247	0.690457	0.566443
1834.49	-35380.7	-12192.9	12.7715	-0.139426	0.684224	0.547933
1834.51	-35380.7	-12193.1	12.7701	-0.117873	0.680203	0.529407
1834.53	-35380.6	-12193.3	12.7684	-0.0988187	0.677253	0.511272
1834.54	-35380.6	-12193.5	12.7667	-0.0833333	0.676667	0.494553
1834.56	-35380.5	-12193.7	12.765	-0.0717526	0.67957	0.480297
1834.58	-35380.5	-12193.9	12.7632	-0.0628555	0.683537	0.468913
1834.6	-35380.4	-12194.2	12.7613	-0.055446	0.686461	0.460399
1834.61	-35380.4	-12194.4	12.76	-0.0497183	0.690302	0.453904
1834.63	-35380.3	-12194.6	12.7598	-0.0458544	0.696808	0.448724
1834.65	-35380.3	-12194.8	12.76	-0.0430197	0.70416	0.445229
1834.66	-35380.2	-12195	12.7601	-0.0407255	0.710808	0.443675
1834.68	-35380.1	-12195.2	12.76	-0.0400587	0.718071	0.443348
1834.7	-35380.1	-12195.4	12.7599	-0.0415398	0.726651	0.443654
1834.71	-35380	-12195.6	12.7601	-0.0436826	0.734587	0.444688
1834.73	-35380	-12195.8	12.7603	-0.0453788	0.741039	0.446385
1834.75	-35379.9	-12196	12.7598	-0.0471141	0.748764	0.448068
1834.77	-35379.9	-12196.2	12.7581	-0.0490447	0.759121	0.449266
1834.78	-35379.8	-12196.5	12.7561	-0.0501979	0.769598	0.450116
1834.8	-35379.8	-12196.7	12.7545	-0.0502035	0.779178	0.450727
1834.82	-35379.7	-12196.9	12.7528	-0.0499594	0.79021	0.451036
1834.83	-35379.7	-12197.1	12.7509	-0.0499889	0.803834	0.451053
1834.85	-35379.6	-12197.3	12.7498	-0.0499613	0.818533	0.450934
1834.87	-35379.6	-12197.5	12.7498	-0.0498623	0.832621	0.45088
1834.88	-35379.5	-12197.7	12.7501	-0.050238	0.844624	0.451137
1834.9	-35379.5	-12198	12.75	-0.0505776	0.855621	0.451708
1834.92	-35379.4	-12198.1	12.75	-0.0489965	0.869785	0.452296
1834.94	-35379.4	-12198.3	12.75	-0.0441239	0.887469	0.452826
1834.95	-35379.3	-12198.5	12.75	-0.035384	0.904117	0.453508
1834.97	-35379.3	-12198.8	12.75	-0.0231925	0.919091	0.454147
1834.99	-35379.2	-12199	12.75	-0.00896743	0.936122	0.454124
1835	-35379.2	-12199.2	12.75	0.00615003	0.954984	0.453483
1835.02	-35379.1	-12199.4	12.75	0.0212966	0.971716	0.452872
1835.04	-35379.1	-12199.6	12.75	0.0351181	0.985113	0.452362
1835.05	-35379	-12199.8	12.75	0.0459258	0.996596	0.451501
1835.07	-35379	-12200	12.7501	0.0540643	1.00676	0.450311
1835.09	-35378.9	-12200.3	12.7498	0.0613694	1.0154	0.449183
1835.11	-35378.9	-12200.5	12.7498	0.0680048	1.02181	0.448121
1835.12	-35378.8	-12200.7	12.7508	0.07302	1.02507	0.446859
1835.14	-35378.8	-12200.9	12.7528	0.076106	1.02631	0.445101
1835.16	-35378.7	-12201.1	12.7546	0.0775599	1.02786	0.44254
1835.17	-35378.7	-12201.3	12.7563	0.0792615	1.02968	0.438932
1835.19	-35378.6	-12201.5	12.758	0.0837302	1.03053	0.434005
1835.21	-35378.6	-12201.8	12.7596	0.0912239	1.03021	0.426932
1835.22	-35378.5	-12201.9	12.7611	0.101051	1.02904	0.416804
1835.24	-35378.5	-12202.1	12.7629	0.113959	1.02709	0.404303
1835.26	-35378.5	-12202.4	12.7659	0.130791	1.02431	0.390834
1835.28	-35378.4	-12202.6	12.7696	0.148161	1.02052	0.377365
1835.29	-35378.4	-12202.8	12.773	0.161766	1.01566	0.364632
1835.31	-35378.3	-12203	12.7763	0.172205	1.01056	0.35311
1835.33	-35378.3	-12203.2	12.7797	0.181467	1.0063	0.343042
1835.34	-35378.2	-12203.4	12.7831	0.189574	1.00345	0.333864
1835.36	-35378.2	-12203.6	12.7866	0.196272	1.00239	0.32473
1835.38	-35378.2	-12203.9	12.79	0.203333	1.00333	0.314815
1835.39	-35378.1	-12204.1	12.7934	0.212635	1.00625	0.303527
1835.41	-35378.1	-12204.3	12.7969	0.224052	1.01024	0.291195
1835.43	-35378	-12204.5	12.8003	0.236975	1.01465	0.278292
1835.45	-35378	-12204.7	12.8035	0.250831	1.0204	0.265005
1835.46	-35378	-12204.9	12.8067	0.264925	1.02832	0.251678
1835.48	-35377.9	-12205.1	12.8105	0.278135	1.03784	0.239389
1835.5	-35377.9	-12205.4	12.8153	0.28938	1.04812	0.229089
1835.51	-35377.8	-12205.6	12.8211	0.29796	1.05847	0.220941
1835.53	-35377.8	-12205.8	12.8277	0.303645	1.06851	0.214674
1835.55	-35377.7	-12206	12.8345	0.30717	1.07842	0.209312
1835.56	-35377.7	-12206.2	12.8414	0.309234	1.08854	0.203906
1835.58	-35377.7	-12206.4	12.8483	0.310112	1.09927	0.197822
1835.6	-35377.6	-12206.7	12.8552	0.310152	1.1108	0.190325
1835.62	-35377.6	-12206.9	12.8613	0.309971	1.12287	0.180401
1835.63	-35377.6	-12207.1	12.8665	0.309963	1.13505	0.16778
1835.65	-35377.5	-12207.3	12.8715	0.310009	1.14664	0.153777
1835.67	-35377.5	-12207.5	12.8766	0.310009	1.15717	0.139615
1835.68	-35377.4	-12207.7	12.8818	0.309997	1.16648	0.126037
1835.7	-35377.4	-12208	12.8868	0.309997	1.17481	0.113727
1835.72	-35377.4	-12208.2	12.8918	0.310001	1.18285	0.103348
1835.73	-35377.3	-12208.4	12.8967	0.310002	1.19111	0.0950214
1835.75	-35377.3	-12208.6	12.9018	0.309998	1.19978	0.0880811
1835.77	-35377.3	-12208.8	12.9069	0.309995	1.20855	0.0822596
1835.79	-35377.2	-12209	12.9122	0.310008	1.2164	0.0779568
1835.8	-35377.2	-12209.3	12.9174	0.310018	1.22317	0.0751556
1835.82	-35377.1	-12209.5	12.9222	0.309964	1.22985	0.0732616
1835.84	-35377.1	-12209.6	12.927	0.309929	1.23662	0.0721025
1835.85	-35377.1	-12209.9	12.9332	0.310133	1.24277	0.0719806
1835.87	-35377.1	-12210.1	12.9403	0.310245	1.24792	0.072646
1835.89	-35377	-12210.3	12.9461	0.309375	1.25209	0.0732639
1835.9	-35377	-12210.6	12.9508	0.307571	1.25538	0.0737333
1835.92	-35377	-12210.8	12.9568	0.305742	1.25793	0.0746261
1835.94	-35376.9	-12210.9	12.964	0.304083	1.25963	0.0758371
1835.96	-35376.9	-12211.2	12.9699	0.302151	1.26019	0.0766586
1835.97	-35376.9	-12211.4	12.9747	0.300376	1.26004	0.0771342
1835.99	-35376.8	-12211.6	12.9809	0.299785	1.26008	0.0778462
1836.01	-35376.8	-12211.9	12.9881	0.299987	1.26013	0.0784312
1836.02	-35376.8	-12212.1	12.9939	0.299792	1.25928	0.0779321
1836.04	-35376.7	-12212.3	12.9986	0.299753	1.25738	0.0760017
1836.06	-35376.7	-12212.5	13.0035	0.301368	1.25468	0.0725949
1836.07	-35376.7	-12212.7	13.0087	0.305355	1.25104	0.0670728
1836.09	-35376.6	-12213	13.0141	0.311967	1.24619	0.0586183
1836.11	-35376.6	-12213.2	13.0191	0.321373	1.24089	0.0478084
1836.12	-35376.6	-12213.4	13.0239	0.333559	1.23612	0.0358032
1836.14	-35376.6	-12213.6	13.029	0.347476	1.23104	0.0230243
1836.16	-35376.5	-12213.8	13.0354	0.361696	1.22444	0.00971403
1836.18	-35376.5	-12214	13.0425	0.375172	1.21742	-0.00297622
1836.19	-35376.5	-12214.3	13.0492	0.387002	1.21172	-0.0137253
1836.21	-35376.5	-12214.5	13.0562	0.396226	1.20694	-0.0224214
1836.23	-35376.4	-12214.7	13.0645	0.402263	1.20209	-0.0293448
1836.24	-35376.4	-12214.9	13.0729	0.406438	1.19697	-0.0346001
1836.26	-35376.4	-12215.1	13.0801	0.410255	1.19172	-0.0383626
1836.28	-35376.3	-12215.4	13.0867	0.413333	1.18667	-0.0413943
1836.3	-35376.3	-12215.6	13.0936	0.415141	1.18191	-0.0443769
1836.31	-35376.3	-12215.8	13.1004	0.416786	1.17629	-0.0469724
1836.33	-35376.3	-12216	13.1068	0.419013	1.1692	-0.0489609
1836.35	-35376.3	-12216.2	13.1138	0.419979	1.16305	-0.0513752
1836.36	-35376.2	-12216.4	13.1221	0.418379	1.15956	-0.055233
1836.38	-35376.2	-12216.7	13.1311	0.416537	1.15616	-0.0606233
1836.4	-35376.2	-12216.9	13.14	0.416393	1.15089	-0.0676521
1836.41	-35376.2	-12217.2	13.148	0.416665	1.14594	-0.0770212
1836.43	-35376.1	-12217.4	13.1547	0.416413	1.14276	-0.0890201
1836.45	-35376.1	-12217.6	13.1612	0.416863	1.13924	-0.102706
1836.47	-35376.1	-12217.8	13.1681	0.418654	1.13405	-0.116937
1836.48	-35376.1	-12218	13.1749	0.420271	1.1289	-0.130529
1836.5	-35376.1	-12218.3	13.1815	0.420542	1.12518	-0.14239
1836.52	-35376	-12218.5	13.189	0.419628	1.12272	-0.151641
1836.53	-35376	-12218.7	13.1976	0.417961	1.12105	-0.158025
1836.55	-35376	-12218.9	13.2054	0.416157	1.11953	-0.162319
1836.57	-35376	-12219.1	13.212	0.414492	1.1178	-0.165573
1836.58	-35376	-12219.4	13.2196	0.412637	1.11607	-0.169127
1836.6	-35375.9	-12219.6	13.2285	0.410746	1.1144	-0.173959
1836.62	-35375.9	-12219.8	13.2363	0.409756	1.11253	-0.180462
1836.64	-35375.9	-12220	13.2426	0.409825	1.1107	-0.188953
1836.65	-35375.9	-12220.3	13.25	0.410064	1.10978	-0.19969
1836.67	-35375.9	-12220.5	13.2588	0.410042	1.10985	-0.212158
1836.69	-35375.8	-12220.7	13.2669	0.409982	1.11006	-0.224882
1836.7	-35375.8	-12221	13.2737	0.40999	1.11004	-0.236742
1836.72	-35375.8	-12221.2	13.2801	0.410006	1.10998	-0.247084
1836.74	-35375.8	-12221.4	13.2868	0.410004	1.10999	-0.255721
1836.75	-35375.8	-12221.6	13.2937	0.409996	1.11001	-0.262864
1836.77	-35375.8	-12221.8	13.3006	0.409996	1.11002	-0.268418
1836.79	-35375.7	-12222.1	13.3072	0.410011	1.10996	-0.272006
1836.81	-35375.7	-12222.3	13.314	0.410013	1.10995	-0.273437
1836.82	-35375.7	-12222.5	13.322	0.409956	1.11015	-0.272637
1836.84	-35375.7	-12222.7	13.3305	0.40995	1.11017	-0.269014
1836.86	-35375.7	-12223	13.3381	0.410162	1.10933	-0.26175
1836.87	-35375.7	-12223.2	13.3447	0.410162	1.10741	-0.25162
1836.89	-35375.6	-12223.4	13.3515	0.409346	1.10457	-0.240467
1836.91	-35375.6	-12223.7	13.3584	0.409487	1.10095	-0.229907
1836.92	-35375.6	-12223.9	13.3649	0.413401	1.09666	-0.2214
1836.94	-35375.6	-12224.1	13.3716	0.421114	1.09143	-0.216268
1836.96	-35375.6	-12224.3	13.3796	0.431397	1.08487	-0.215596
1836.98	-35375.6	-12224.6	13.3884	0.444132	1.07785	-0.219074
1836.99	-35375.6	-12224.8	13.3972	0.45941	1.07143	-0.225677
1837.01	-35375.6	-12225.1	13.4057	0.474969	1.06432	-0.234219
1837.03	-35375.6	-12225.3	13.4141	0.488063	1.05481	-0.243519
1837.04	-35375.5	-12225.5	13.4224	0.498832	1.04448	-0.252761
1837.06	-35375.5	-12225.7	13.4306	0.508254	1.03554	-0.261296
1837.08	-35375.5	-12225.9	13.4394	0.51625	1.02718	-0.268673
1837.09	-35375.5	-12226.2	13.4495	0.522428	1.01812	-0.274561
1837.11	-35375.5	-12226.4	13.46	0.526667	1.01	-0.278867
1837.13	-35375.5	-12226.6	13.47	0.529033	1.00449	-0.281641
1837.14	-35375.5	-12226.8	13.48	0.53	1	-0.283224
1837.16	-35375.5	-12227.1	13.4905	0.530139	0.994787	-0.284013
1837.18	-35375.5	-12227.3	13.5006	0.529993	0.989735	-0.284324
1837.2	-35375.4	-12227.6	13.5094	0.529966	0.985942	-0.284401
1837.21	-35375.4	-12227.8	13.5176	0.530003	0.983011	-0.284292
1837.23	-35375.4	-12228	13.526	0.530004	0.980695	-0.284128
1837.25	-35375.4	-12228.2	13.5343	0.530001	0.980053	-0.284383
1837.26	-35375.4	-12228.4	13.5426	0.530018	0.981595	-0.28557
1837.28	-35375.4	-12228.7	13.5517	0.529988	0.983643	-0.288161
1837.3	-35375.4	-12228.9	13.5619	0.529923	0.985125	-0.292578
1837.32	-35375.4	-12229.2	13.5725	0.530065	0.987334	-0.299136
1837.33	-35375.4	-12229.4	13.5827	0.530304	0.990819	-0.307917
1837.35	-35375.4	-12229.6	13.5921	0.529749	0.993937	-0.318549
1837.37	-35375.4	-12229.8	13.6008	0.528052	0.995718	-0.330362
1837.38	-35375.4	-12230.1	13.6091	0.526144	0.997095	-0.342192
1837.4	-35375.4	-12230.3	13.6175	0.524536	0.998746	-0.35325
1837.42	-35375.4	-12230.5	13.6258	0.522767	1.00052	-0.363497
1837.43	-35375.4	-12230.8	13.6342	0.52085	1.00226	-0.372763
1837.45	-35375.3	-12231	13.6434	0.51978	1.0039	-0.380541
1837.47	-35375.3	-12231.2	13.6537	0.519824	1.00556	-0.386773
1837.49	-35375.3	-12231.5	13.6644	0.520063	1.00752	-0.392113
1837.5	-35375.3	-12231.7	13.6749	0.520038	1.00941	-0.397126
1837.52	-35375.3	-12231.9	13.6842	0.51999	1.01014	-0.402199
1837.54	-35375.3	-12232.1	13.6924	0.520007	1.00992	-0.407611
1837.55	-35375.3	-12232.4	13.7006	0.519922	1.01042	-0.41353
1837.57	-35375.3	-12232.6	13.7093	0.518489	1.01223	-0.419771
1837.59	-35375.3	-12232.9	13.7178	0.51341	1.01468	-0.425739
1837.6	-35375.3	-12233.1	13.7263	0.504435	1.01806	-0.430291
1837.62	-35375.3	-12233.3	13.7357	0.493164	1.02346	-0.431884
1837.64	-35375.3	-12233.5	13.7459	0.479738	1.03042	-0.430428
1837.66	-35375.3	-12233.8	13.7555	0.463264	1.0373	-0.426986
1837.67	-35375.3	-12234	13.7639	0.445683	1.04407	-0.422323
1837.69	-35375.3	-12234.3	13.7713	0.430937	1.05188	-0.417015
1837.71	-35375.3	-12234.5	13.7781	0.419603	1.06068	-0.412585
1837.72	-35375.3	-12234.7	13.7847	0.410065	1.06977	-0.411048
1837.74	-35375.3	-12234.9	13.7913	0.402015	1.07991	-0.412848
1837.76	-35375.3	-12235.2	13.7981	0.395843	1.09251	-0.417532
1837.77	-35375.3	-12235.4	13.805	0.391042	1.10668	-0.424898
1837.79	-35375.3	-12235.7	13.812	0.386762	1.12048	-0.434756
1837.81	-35375.3	-12235.9	13.8188	0.383655	1.13416	-0.445786
1837.83	-35375.3	-12236.1	13.8255	0.382814	1.14884	-0.456285
1837.84	-35375.3	-12236.4	13.8321	0.38326	1.16402	-0.465755
1837.86	-35375.3	-12236.6	13.8389	0.383394	1.17859	-0.474131
1837.88	-35375.3	-12236.8	13.8459	0.383318	1.19188	-0.480838
1837.89	-35375.3	-12237.1	13.8528	0.3836	1.20342	-0.485278
1837.91	-35375.3	-12237.3	13.8596	0.38339	1.21285	-0.487902
1837.93	-35375.3	-12237.5	13.8663	0.381788	1.22008	-0.489442
1837.94	-35375.3	-12237.8	13.8729	0.380064	1.2263	-0.490175
1837.96	-35375.4	-12238	13.8797	0.37969	1.23285	-0.490289
1837.98	-35375.4	-12238.3	13.8867	0.38	1.24	-0.490196
1838	-35375.4	-12238.5	13.8936	0.380012	1.24786	-0.490234
1838.01	-35375.4	-12238.8	13.9004	0.38001	1.25728	-0.490184
1838.03	-35375.4	-12239	13.9071	0.380265	1.2687	-0.489779
1838.05	-35375.4	-12239.2	13.9137	0.379946	1.28069	-0.489057
1838.06	-35375.4	-12239.4	13.9206	0.378415	1.29221	-0.488079
1838.08	-35375.4	-12239.7	13.9275	0.376447	1.30497	-0.48675
1838.1	-35375.4	-12239.9	13.9344	0.374748	1.32021	-0.485068
1838.11	-35375.4	-12240.2	13.9412	0.373	1.33608	-0.48338
1838.13	-35375.4	-12240.4	13.9478	0.371097	1.35113	-0.482064
1838.15	-35375.4	-12240.6	13.9545	0.369876	1.36598	-0.481432
1838.16	-35375.4	-12240.8	13.9614	0.369787	1.3813	-0.481471
1838.18	-35375.5	-12241.1	13.9683	0.370041	1.39708	-0.481414
1838.2	-35375.5	-12241.4	13.9752	0.370049	1.41285	-0.480565
1838.22	-35375.5	-12241.6	13.982	0.369991	1.42744	-0.478583
1838.23	-35375.5	-12241.8	13.9886	0.370004	1.44065	-0.474866
1838.25	-35375.5	-12242	13.9953	0.369985	1.45406	-0.468297
1838.27	-35375.5	-12242.3	14.0021	0.369939	1.46811	-0.458524
1838.28	-35375.5	-12242.5	14.0092	0.370084	1.48093	-0.446601
1838.3	-35375.5	-12242.8	14.0163	0.370233	1.49143	-0.433637
1838.32	-35375.6	-12243	14.0222	0.369595	1.49998	-0.420613
1838.34	-35375.6	-12243.2	14.0269	0.367927	1.50682	-0.408053
1838.35	-35375.6	-12243.4	14.0325	0.365713	1.51184	-0.395925
1838.37	-35375.6	-12243.7	14.0395	0.362566	1.51527	-0.384138
1838.39	-35375.6	-12244	14.0466	0.356979	1.51776	-0.372565
1838.4	-35375.6	-12244.2	14.0535	0.348337	1.51952	-0.360851
1838.42	-35375.6	-12244.4	14.0603	0.337072	1.52023	-0.348424
1838.44	-35375.7	-12244.6	14.0671	0.323629	1.52011	-0.335271
1838.45	-35375.7	-12244.9	14.0729	0.308459	1.51994	-0.321912
1838.47	-35375.7	-12245.1	14.078	0.2928	1.51997	-0.308968
1838.49	-35375.7	-12245.4	14.083	0.278559	1.52002	-0.29714
1838.51	-35375.7	-12245.6	14.0882	0.266811	1.52001	-0.287208
1838.52	-35375.8	-12245.9	14.0932	0.257904	1.51999	-0.279925
1838.54	-35375.8	-12246.1	14.0982	0.251663	1.52	-0.274886
1838.56	-35375.8	-12246.3	14.1035	0.247523	1.52	-0.270914
1838.57	-35375.8	-12246.6	14.1087	0.244323	1.52	-0.267038
1838.59	-35375.8	-12246.8	14.1127	0.240534	1.51998	-0.26245
1838.61	-35375.9	-12247.1	14.1159	0.234994	1.51999	-0.256539
1838.62	-35375.9	-12247.3	14.1191	0.226862	1.52006	-0.248826
1838.64	-35375.9	-12247.5	14.1225	0.216171	1.52005	-0.239018
1838.66	-35375.9	-12247.7	14.126	0.203405	1.51977	-0.226961
1838.68	-35376	-12248	14.1294	0.18925	1.51987	-0.212897
1838.69	-35376	-12248.3	14.1328	0.174624	1.52116	-0.197277
1838.71	-35376	-12248.5	14.1362	0.161367	1.52311	-0.180645
1838.73	-35376	-12248.7	14.14	0.15131	1.52481	-0.163507
1838.74	-35376	-12248.9	14.1431	0.144057	1.52645	-0.145899
1838.76	-35376.1	-12249.2	14.1448	0.138462	1.52842	-0.12792
1838.78	-35376.1	-12249.4	14.1465	0.133613	1.52995	-0.11095
1838.79	-35376.1	-12249.7	14.1499	0.12912	1.53022	-0.0966705
1838.81	-35376.2	-12250	14.1533	0.126667	1.53	-0.0860566
1838.83	-35376.2	-12250.2	14.1551	0.128085	1.53015	-0.0798146
1838.85	-35376.2	-12250.4	14.1567	0.133333	1.53	-0.0784314
1838.86	-35376.2	-12250.6	14.1597	0.142008	1.52873	-0.0820775
1838.88	-35376.3	-12250.9	14.1636	0.154146	1.52652	-0.0898781
1838.9	-35376.3	-12251.1	14.1671	0.169312	1.52358	-0.100578
1838.91	-35376.3	-12251.4	14.1704	0.18514	1.51943	-0.112525
1838.93	-35376.4	-12251.6	14.1737	0.199378	1.51352	-0.124087
1838.95	-35376.4	-12251.8	14.1771	0.211259	1.50563	-0.133924
1838.96	-35376.4	-12252.1	14.1806	0.220554	1.49578	-0.140861
1838.98	-35376.5	-12252.3	14.1839	0.227836	1.48464	-0.144046
1839	-35376.5	-12252.6	14.1871	0.233531	1.47279	-0.142981
1839.02	-35376.5	-12252.8	14.191	0.237393	1.46036	-0.137895
1839.03	-35376.5	-12253	14.1959	0.239383	1.4473	-0.129556
1839.05	-35376.6	-12253.2	14.2012	0.240083	1.43325	-0.11961
1839.07	-35376.6	-12253.5	14.2064	0.240106	1.41802	-0.109419
1839.08	-35376.7	-12253.8	14.2115	0.239973	1.40181	-0.0995618
1839.1	-35376.7	-12254	14.2167	0.239973	1.38478	-0.0907308
1839.12	-35376.7	-12254.2	14.2217	0.240009	1.36695	-0.0839635
1839.13	-35376.7	-12254.5	14.2267	0.24001	1.34857	-0.0794879
1839.15	-35376.8	-12254.7	14.2319	0.239993	1.33025	-0.0763003
1839.17	-35376.8	-12254.9	14.2372	0.239986	1.31278	-0.0738928
1839.19	-35376.9	-12255.2	14.2416	0.24002	1.29721	-0.0726236
1839.2	-35376.9	-12255.4	14.2449	0.240047	1.28382	-0.072578
1839.22	-35376.9	-12255.7	14.248	0.239928	1.27189	-0.0734058
1839.24	-35377	-12255.9	14.2515	0.239839	1.26138	-0.0746041
1839.25	-35377	-12256.1	14.2549	0.24031	1.25306	-0.0755153
1839.27	-35377	-12256.4	14.2582	0.240571	1.24642	-0.0755685
1839.29	-35377.1	-12256.6	14.2623	0.238497	1.23963	-0.0742894
1839.3	-35377.1	-12256.9	14.2674	0.233334	1.23275	-0.0710504
1839.32	-35377.2	-12257.1	14.2729	0.225633	1.22755	-0.0651132
1839.34	-35377.2	-12257.3	14.2782	0.215249	1.22434	-0.0564734
1839.36	-35377.2	-12257.5	14.2822	0.201475	1.22202	-0.0458103
1839.37	-35377.3	-12257.8	14.2855	0.185582	1.22035	-0.033826
1839.39	-35377.3	-12258.1	14.289	0.170308	1.21974	-0.021232
1839.41	-35377.4	-12258.3	14.2925	0.156896	1.21991	-0.00888911
1839.42	-35377.4	-12258.5	14.2948	0.145498	1.22014	0.00227941
1839.44	-35377.4	-12258.8	14.2963	0.135885	1.22009	0.0117449
1839.46	-35377.5	-12259	14.2978	0.127684	1.21972	0.0192531
1839.47	-35377.5	-12259.3	14.2996	0.1212	1.21979	0.0249989
1839.49	-35377.6	-12259.5	14.3014	0.116947	1.22127	0.0294468
1839.51	-35377.6	-12259.7	14.3031	0.113886	1.22312	0.0331486
1839.53	-35377.7	-12259.9	14.3044	0.110256	1.22364	0.0367677
1839.54	-35377.7	-12260.2	14.3062	0.10463	1.22336	0.0414468
1839.56	-35377.7	-12260.4	14.3095	0.0959554	1.22346	0.0482843
1839.58	-35377.8	-12260.7	14.313	0.0847607	1.22341	0.0566999
1839.59	-35377.8	-12260.9	14.3151	0.0721119	1.22218	0.0654234
1839.61	-35377.9	-12261.2	14.3165	0.058354	1.22023	0.0732637
1839.63	-35377.9	-12261.4	14.3183	0.0438658	1.21842	0.0790611
1839.64	-35378	-12261.6	14.3199	0.0306792	1.21676	0.0816696
1839.66	-35378	-12261.9	14.3203	0.0208022	1.21506	0.0803467
1839.68	-35378.1	-12262.1	14.32	0.0133333	1.21333	0.0762527
1839.7	-35378.1	-12262.4	14.3199	0.00668568	1.21167	0.0710888
1839.71	-35378.2	-12262.6	14.32	0	1.21	0.0664488
1839.73	-35378.2	-12262.8	14.32	-0.00754319	1.20828	0.0638256
1839.75	-35378.3	-12263.1	14.32	-0.017332	1.20657	0.0644136
1839.76	-35378.3	-12263.3	14.3203	-0.0302658	1.20491	0.0688462
1839.78	-35378.4	-12263.6	14.3199	-0.045128	1.20311	0.0761237
1839.8	-35378.4	-12263.8	14.3184	-0.0604024	1.20118	0.0850526
1839.81	-35378.5	-12264	14.3164	-0.0749781	1.19991	0.094858
1839.83	-35378.5	-12264.3	14.3147	-0.0878762	1.19978	0.104745
1839.85	-35378.5	-12264.5	14.313	-0.0982907	1.20003	0.113654
1839.87	-35378.6	-12264.7	14.3113	-0.105836	1.20006	0.120848
1839.88	-35378.7	-12265	14.3096	-0.111055	1.19999	0.126466
1839.9	-35378.7	-12265.2	14.3078	-0.114626	1.19998	0.130668
1839.92	-35378.8	-12265.5	14.3064	-0.117225	1.2	0.133407
1839.93	-35378.8	-12265.7	14.3049	-0.119187	1.2	0.134758
1839.95	-35378.9	-12265.9	14.3024	-0.120162	1.2	0.135091
1839.97	-35378.9	-12266.2	14.2988	-0.120162	1.2	0.134665
1839.98	-35379	-12266.4	14.2958	-0.11995	1.2	0.133487
1840	-35379	-12266.7	14.2942	-0.119957	1.2	0.131797
1840.02	-35379.1	-12266.9	14.2928	-0.120012	1.2	0.130206
1840.04	-35379.1	-12267.1	14.2911	-0.120008	1.19999	0.129054
1840.05	-35379.2	-12267.3	14.2893	-0.12	1.20001	0.128236
1840.07	-35379.2	-12267.6	14.2876	-0.120007	1.20002	0.127664
1840.09	-35379.3	-12267.8	14.2859	-0.119983	1.19996	0.127314
1840.1	-35379.4	-12268.1	14.2842	-0.119964	1.19993	0.127276
1840.12	-35379.4	-12268.3	14.2825	-0.120068	1.20014	0.127767
1840.14	-35379.5	-12268.5	14.2808	-0.120126	1.20026	0.129343
1840.15	-35379.5	-12268.8	14.279	-0.119711	1.19935	0.132885
1840.17	-35379.6	-12269	14.2773	-0.11956	1.19748	0.13866
1840.19	-35379.6	-12269.2	14.2759	-0.121295	1.19563	0.146311
1840.21	-35379.7	-12269.5	14.2742	-0.123324	1.19397	0.154929
1840.22	-35379.7	-12269.7	14.2713	-0.12175	1.19207	0.163168
1840.24	-35379.8	-12269.9	14.2677	-0.116019	1.19037	0.169528
1840.26	-35379.8	-12270.2	14.2653	-0.107774	1.18977	0.172506
1840.27	-35379.9	-12270.4	14.2638	-0.0970889	1.18996	0.171834
1840.29	-35380	-12270.7	14.262	-0.0831817	1.18991	0.168103
1840.31	-35380	-12270.9	14.2603	-0.0677237	1.18986	0.162158
1840.32	-35380.1	-12271.1	14.2597	-0.0536555	1.19076	0.154986
1840.34	-35380.1	-12271.3	14.2599	-0.0422593	1.19275	0.147618
1840.36	-35380.2	-12271.6	14.2601	-0.0337523	1.19553	0.141052
1840.38	-35380.3	-12271.8	14.26	-0.0275825	1.19923	0.135833
1840.39	-35380.3	-12272.1	14.26	-0.022974	1.20405	0.1322
1840.41	-35380.4	-12272.3	14.26	-0.0201781	1.20938	0.129847
1840.43	-35380.4	-12272.5	14.26	-0.0195915	1.21442	0.128309
1840.44	-35380.5	-12272.8	14.26	-0.0199754	1.21939	0.127497
1840.46	-35380.6	-12273	14.26	-0.0198799	1.2247	0.127479
1840.48	-35380.6	-12273.2	14.26	-0.0199599	1.22973	0.128448
1840.49	-35380.7	-12273.5	14.26	-0.0212712	1.2337	0.130694
1840.51	-35380.8	-12273.7	14.26	-0.0232218	1.23653	0.134766
1840.53	-35380.8	-12273.9	14.26	-0.0249515	1.23844	0.141227
1840.55	-35380.9	-12274.2	14.26	-0.0266667	1.24	0.150327
1840.56	-35381	-12274.4	14.2599	-0.0286289	1.24171	0.161976
1840.58	-35381	-12274.7	14.26	-0.0300498	1.24343	0.175079
1840.6	-35381.1	-12274.9	14.2603	-0.0302734	1.24502	0.188352
1840.61	-35381.1	-12275.1	14.2599	-0.029967	1.24692	0.200721
1840.63	-35381.2	-12275.3	14.2584	-0.0298548	1.24911	0.211335
1840.65	-35381.3	-12275.6	14.2564	-0.0300361	1.24997	0.219836
1840.66	-35381.4	-12275.8	14.2547	-0.0302936	1.24851	0.225906
1840.68	-35381.4	-12276	14.253	-0.0298238	1.24631	0.229089
1840.7	-35381.5	-12276.2	14.2512	-0.0275613	1.24466	0.229046
1840.72	-35381.5	-12276.5	14.2498	-0.0220638	1.24301	0.225768
1840.73	-35381.6	-12276.7	14.2495	-0.0125953	1.24107	0.21934
1840.75	-35381.7	-12277	14.2503	-0.00023717	1.23983	0.209958
1840.77	-35381.8	-12277.2	14.252	0.0135776	1.23976	0.198292
1840.78	-35381.8	-12277.5	14.2538	0.027243	1.24008	0.185934
1840.8	-35381.9	-12277.7	14.2554	0.0394221	1.24014	0.174205
1840.82	-35382	-12277.9	14.2573	0.0492833	1.2399	0.163763
1840.83	-35382	-12278.1	14.2592	0.0565085	1.23971	0.155024
1840.85	-35382.1	-12278.3	14.2601	0.0615789	1.24039	0.148088
1840.87	-35382.2	-12278.6	14.2599	0.0650832	1.24215	0.142885
1840.89	-35382.2	-12278.8	14.2604	0.0676398	1.24411	0.139132
1840.9	-35382.3	-12279	14.2622	0.0694513	1.24581	0.136366
1840.92	-35382.4	-12279.3	14.2642	0.0702133	1.24742	0.133929
1840.94	-35382.5	-12279.5	14.2658	0.0701257	1.24908	0.131271
1840.95	-35382.5	-12279.7	14.2674	0.069998	1.25085	0.127968
1840.97	-35382.6	-12280	14.2691	0.0714309	1.25261	0.123542
1840.99	-35382.7	-12280.2	14.271	0.0767253	1.25405	0.117461
1841	-35382.8	-12280.4	14.2727	0.0857549	1.25566	0.109488
1841.02	-35382.8	-12280.6	14.2741	0.09624	1.25858	0.0996953
1841.04	-35382.9	-12280.9	14.2756	0.107887	1.26216	0.0886116
1841.06	-35383	-12281.1	14.2786	0.121833	1.26445	0.0771072
1841.07	-35383.1	-12281.4	14.2823	0.135905	1.26591	0.0658821
1841.09	-35383.1	-12281.6	14.2845	0.14566	1.26869	0.0554871
1841.11	-35383.2	-12281.9	14.2859	0.151505	1.2723	0.0463933
1841.12	-35383.3	-12282.1	14.2887	0.156925	1.2746	0.0389786
1841.14	-35383.3	-12282.3	14.2925	0.162137	1.27607	0.0330994
1841.16	-35383.4	-12282.5	14.2947	0.165287	1.27874	0.0282544
1841.17	-35383.5	-12282.8	14.2962	0.166515	1.28246	0.0238936
1841.19	-35383.6	-12283	14.2989	0.167003	1.28594	0.0194284
1841.21	-35383.7	-12283.2	14.3027	0.16681	1.28934	0.0141468
1841.23	-35383.7	-12283.4	14.3062	0.16555	1.29349	0.00731974
1841.24	-35383.8	-12283.7	14.3094	0.16367	1.29889	-0.00148554
1841.26	-35383.9	-12283.9	14.3127	0.16187	1.3057	-0.0124309
1841.28	-35384	-12284.1	14.3162	0.160199	1.3126	-0.0246762
1841.29	-35384.1	-12284.4	14.32	0.158472	1.31809	-0.0369994
1841.31	-35384.1	-12284.6	14.3232	0.156763	1.32302	-0.0483977
1841.33	-35384.2	-12284.8	14.3249	0.155166	1.32857	-0.058096
1841.34	-35384.3	-12285	14.3265	0.153445	1.33315	-0.0660335
1841.36	-35384.4	-12285.3	14.3295	0.151463	1.33514	-0.0723743
1841.38	-35384.5	-12285.5	14.3333	0.15	1.33667	-0.077342
1841.39	-35384.6	-12285.7	14.3369	0.149757	1.34	-0.0811652
1841.41	-35384.6	-12285.9	14.3402	0.150009	1.3435	-0.0840223
1841.43	-35384.7	-12286.2	14.3434	0.149994	1.34537	-0.0860369
1841.45	-35384.8	-12286.4	14.3469	0.150011	1.34677	-0.087189
1841.46	-35384.9	-12286.7	14.3507	0.150265	1.34874	-0.087478
1841.48	-35385	-12286.9	14.3536	0.149888	1.35007	-0.0870679
1841.5	-35385.1	-12287.1	14.3551	0.148295	1.34995	-0.0861184
1841.51	-35385.1	-12287.3	14.3572	0.146344	1.35016	-0.0846796
1841.53	-35385.2	-12287.5	14.3607	0.144707	1.35183	-0.0829444
1841.55	-35385.3	-12287.8	14.3637	0.143006	1.35357	-0.08149
1841.57	-35385.4	-12288	14.3652	0.141105	1.35475	-0.0805022
1841.58	-35385.5	-12288.3	14.3673	0.139785	1.35763	-0.0791001
1841.6	-35385.6	-12288.5	14.371	0.138737	1.36298	-0.0765719
1841.62	-35385.6	-12288.7	14.374	0.135194	1.36787	-0.0728558
1841.63	-35385.7	-12288.9	14.3754	0.127506	1.37097	-0.0675102
1841.65	-35385.8	-12289.2	14.3775	0.116465	1.3746	-0.059318
1841.67	-35385.9	-12289.4	14.3812	0.102996	1.37984	-0.0481778
1841.68	-35386	-12289.6	14.3842	0.0878462	1.38508	-0.0360327
1841.7	-35386.1	-12289.9	14.3858	0.0723963	1.38982	-0.0244
1841.72	-35386.2	-12290.1	14.3873	0.0589563	1.39557	-0.0138809
1841.74	-35386.3	-12290.3	14.3892	0.048508	1.40262	-0.00546895
1841.75	-35386.4	-12290.5	14.3903	0.0399891	1.40921	-0.000816958
1841.77	-35386.5	-12290.8	14.3902	0.0329501	1.4144	-0.00063938
1841.79	-35386.6	-12291	14.3899	0.0278942	1.41845	-0.00439912
1841.8	-35386.7	-12291.2	14.39	0.0246482	1.42175	-0.0114712
1841.82	-35386.7	-12291.5	14.39	0.0222677	1.42472	-0.021208
1841.84	-35386.8	-12291.7	14.39	0.0204872	1.42805	-0.032596
1841.85	-35386.9	-12291.9	14.39	0.01978	1.43259	-0.0442599
1841.87	-35387	-12292.1	14.3901	0.0199141	1.43794	-0.0554638
1841.89	-35387.1	-12292.4	14.3898	0.0200174	1.44254	-0.0660875
1841.91	-35387.2	-12292.6	14.3898	0.019965	1.4458	-0.076115
1841.92	-35387.3	-12292.8	14.3908	0.0201762	1.44795	-0.0856451
1841.94	-35387.4	-12293	14.3927	0.0202173	1.44949	-0.0954095
1841.96	-35387.5	-12293.3	14.3945	0.0191586	1.45101	-0.106458
1841.97	-35387.6	-12293.5	14.3961	0.017242	1.45277	-0.11847
1841.99	-35387.7	-12293.7	14.3981	0.0154234	1.45471	-0.130257
1842.01	-35387.8	-12293.9	14.3998	0.0137556	1.45639	-0.141309
1842.02	-35387.9	-12294.1	14.4003	0.0118638	1.45716	-0.151493
1842.04	-35388	-12294.4	14.4001	0.0102421	1.45688	-0.160438
1842.06	-35388.1	-12294.6	14.3999	0.0096882	1.45563	-0.167714
1842.08	-35388.2	-12294.8	14.4	0.00993364	1.45371	-0.173421
1842.09	-35388.3	-12295	14.4	0.0102212	1.45158	-0.177917
1842.11	-35388.4	-12295.2	14.4	0.0100648	1.45009	-0.181534
1842.13	-35388.5	-12295.5	14.4	0.00938643	1.44993	-0.184749
1842.14	-35388.6	-12295.7	14.4	0.00978143	1.45005	-0.188913
1842.16	-35388.7	-12295.9	14.4001	0.0131283	1.449	-0.195635
1842.18	-35388.8	-12296.2	14.4	0.0195385	1.44682	-0.206205
1842.19	-35388.9	-12296.4	14.3997	0.0285556	1.44391	-0.221474
1842.21	-35389	-12296.6	14.4	0.04	1.44	-0.240741
1842.23	-35389.1	-12296.8	14.4015	0.0533854	1.43494	-0.262828
1842.25	-35389.2	-12297	14.4033	0.0666667	1.43	-0.286492
1842.26	-35389.3	-12297.3	14.4047	0.0779075	1.42633	-0.310332
1842.28	-35389.4	-12297.5	14.4068	0.0871664	1.42314	-0.332362
1842.3	-35389.5	-12297.7	14.4104	0.09481	1.4196	-0.350843
1842.31	-35389.6	-12297.9	14.4136	0.100566	1.41632	-0.365325
1842.33	-35389.7	-12298.1	14.4152	0.104344	1.41352	-0.375849
1842.35	-35389.8	-12298.4	14.417	0.106942	1.40937	-0.383052
1842.36	-35389.9	-12298.6	14.4205	0.108976	1.40274	-0.387661
1842.38	-35390	-12298.8	14.4238	0.110115	1.39543	-0.390339
1842.4	-35390.1	-12299	14.4257	0.110211	1.38873	-0.391696
1842.41	-35390.2	-12299.2	14.427	0.109947	1.38151	-0.392236
1842.43	-35390.3	-12299.5	14.4286	0.10988	1.37314	-0.392322
1842.45	-35390.4	-12299.7	14.4304	0.110065	1.36476	-0.392074
1842.47	-35390.6	-12299.9	14.4322	0.110255	1.35664	-0.39184
1842.48	-35390.7	-12300.2	14.4337	0.109738	1.34682	-0.392498
1842.5	-35390.8	-12300.4	14.4352	0.109105	1.33471	-0.394868
1842.52	-35390.9	-12300.6	14.4378	0.111259	1.32247	-0.399569
1842.53	-35391	-12300.8	14.4414	0.117579	1.311	-0.407515
1842.55	-35391.1	-12301	14.4441	0.126873	1.29889	-0.420069
1842.57	-35391.2	-12301.3	14.4456	0.138517	1.28529	-0.437636
1842.59	-35391.3	-12301.5	14.4478	0.152975	1.2704	-0.459142
1842.6	-35391.4	-12301.7	14.4514	0.168902	1.25484	-0.482914
1842.62	-35391.5	-12301.9	14.4548	0.182654	1.23956	-0.50671
1842.64	-35391.6	-12302.1	14.4579	0.192641	1.22467	-0.529136
1842.65	-35391.8	-12302.4	14.4623	0.199658	1.20938	-0.549751
1842.67	-35391.9	-12302.6	14.4677	0.204689	1.19378	-0.567834
1842.69	-35392	-12302.8	14.4722	0.208747	1.179	-0.582364
1842.7	-35392.1	-12303	14.4754	0.212173	1.16537	-0.593294
1842.72	-35392.2	-12303.2	14.4786	0.214693	1.15246	-0.601463
1842.74	-35392.3	-12303.4	14.482	0.216262	1.13922	-0.607247
1842.76	-35392.4	-12303.7	14.4852	0.217021	1.12432	-0.610654
1842.77	-35392.6	-12303.9	14.4886	0.216934	1.10859	-0.612058
1842.79	-35392.7	-12304.1	14.493	0.215846	1.09441	-0.612123
1842.81	-35392.8	-12304.3	14.4983	0.213968	1.08094	-0.611403
1842.82	-35392.9	-12304.5	14.5039	0.2118	1.06553	-0.610351
1842.84	-35393	-12304.8	14.509	0.210186	1.04991	-0.609204
1842.86	-35393.1	-12305	14.5128	0.209952	1.03783	-0.608068
1842.87	-35393.2	-12305.2	14.5159	0.21011	1.02869	-0.606994
1842.89	-35393.3	-12305.4	14.5193	0.209014	1.02	-0.605984
1842.91	-35393.4	-12305.6	14.5228	0.207013	1.01144	-0.604821
1842.93	-35393.6	-12305.8	14.5258	0.20526	1.00375	-0.603259
1842.94	-35393.7	-12306.1	14.5292	0.20365	0.997558	-0.601578
1842.96	-35393.8	-12306.3	14.5342	0.201714	0.993307	-0.600221
1842.98	-35393.9	-12306.5	14.5395	0.200113	0.990321	-0.599227
1842.99	-35394	-12306.7	14.5434	0.199732	0.987776	-0.598496
1843.01	-35394.2	-12306.9	14.5465	0.199989	0.986654	-0.598055
1843.03	-35394.3	-12307.1	14.5498	0.200007	0.987978	-0.597829
1843.04	-35394.4	-12307.4	14.5531	0.199991	0.989923	-0.597036
1843.06	-35394.5	-12307.6	14.5562	0.200242	0.990386	-0.594752
1843.08	-35394.6	-12307.8	14.56	0.2	0.99	-0.590414
1843.1	-35394.8	-12308	14.5652	0.198542	0.989904	-0.583666
1843.11	-35394.9	-12308.2	14.5703	0.196554	0.990004	-0.574566
1843.13	-35395	-12308.5	14.5739	0.194815	0.990008	-0.563334
1843.15	-35395.1	-12308.7	14.5768	0.193241	0.990002	-0.550399
1843.16	-35395.2	-12308.9	14.5802	0.191598	0.990065	-0.536198
1843.18	-35395.4	-12309.1	14.5838	0.189772	0.989972	-0.521055
1843.2	-35395.5	-12309.3	14.5872	0.187226	0.98973	-0.505135
1843.21	-35395.6	-12309.5	14.5906	0.182173	0.990169	-0.488213
1843.23	-35395.7	-12309.8	14.5938	0.173296	0.99174	-0.469866
1843.25	-35395.8	-12310	14.5973	0.160921	0.993654	-0.449346
1843.27	-35396	-12310.2	14.6011	0.145845	0.99533	-0.426302
1843.28	-35396.1	-12310.4	14.6038	0.129427	0.997123	-0.401441
1843.3	-35396.2	-12310.6	14.6053	0.113337	0.999053	-0.375903
1843.32	-35396.3	-12310.8	14.6075	0.0996949	1.0002	-0.351381
1843.33	-35396.4	-12311	14.611	0.089368	1.00022	-0.32908
1843.35	-35396.6	-12311.3	14.614	0.0809777	0.999944	-0.309246
1843.37	-35396.7	-12311.5	14.6157	0.0737529	0.999933	-0.291965
1843.38	-35396.8	-12311.7	14.6173	0.0683395	1.00004	-0.277212
1843.4	-35396.9	-12311.9	14.6193	0.0648457	1.00007	-0.264715
1843.42	-35397	-12312.1	14.6201	0.0623964	0.999908	-0.253847
1843.44	-35397.2	-12312.3	14.6199	0.0606089	0.999787	-0.243667
1843.45	-35397.3	-12312.6	14.6204	0.059808	1.00036	-0.232887
1843.47	-35397.5	-12312.8	14.6222	0.0598701	1.00202	-0.221064
1843.49	-35397.6	-12313	14.6242	0.0600646	1.00475	-0.20884
1843.5	-35397.7	-12313.2	14.6258	0.0600483	1.00826	-0.196965
1843.52	-35397.8	-12313.4	14.6277	0.0599413	1.01193	-0.186187
1843.54	-35397.9	-12313.6	14.6295	0.0599206	1.01529	-0.176498
1843.55	-35398.1	-12313.9	14.6301	0.0601643	1.01799	-0.167192
1843.57	-35398.2	-12314.1	14.6299	0.0602446	1.01968	-0.157679
1843.59	-35398.3	-12314.3	14.6307	0.0592432	1.02007	-0.1475
1843.61	-35398.4	-12314.5	14.6326	0.0573478	1.0199	-0.136173
1843.62	-35398.6	-12314.7	14.6344	0.0555636	1.02065	-0.123282
1843.64	-35398.7	-12314.9	14.636	0.0539626	1.02252	-0.109441
1843.66	-35398.8	-12315.2	14.638	0.0520456	1.02496	-0.095904
1843.67	-35399	-12315.4	14.6397	0.0503068	1.02854	-0.0831388
1843.69	-35399.1	-12315.6	14.6401	0.0497746	1.03439	-0.0710529
1843.71	-35399.2	-12315.8	14.6399	0.0499864	1.04165	-0.0593738
1843.72	-35399.3	-12316	14.6409	0.0496256	1.04847	-0.0476002
1843.74	-35399.5	-12316.2	14.6429	0.0475293	1.05503	-0.0341425
1843.76	-35399.6	-12316.4	14.6447	0.0427116	1.06228	-0.0170931
1843.78	-35399.7	-12316.7	14.6463	0.0349838	1.06903	0.00364341
1843.79	-35399.9	-12316.8	14.6483	0.0245552	1.07344	0.027141
1843.81	-35400	-12317	14.6499	0.0116664	1.07634	0.0516207
1843.83	-35400.1	-12317.2	14.6502	-0.00320673	1.0794	0.0751287
1843.84	-35400.3	-12317.5	14.65	-0.0183103	1.0829	0.0967374
1843.86	-35400.4	-12317.7	14.6502	-0.0316823	1.08689	0.115888
1843.88	-35400.5	-12317.9	14.65	-0.0427552	1.09288	0.132051
1843.89	-35400.7	-12318.1	14.6487	-0.0517165	1.10224	0.144859
1843.91	-35400.8	-12318.3	14.6467	-0.06	1.11333	0.154684
1843.93	-35400.9	-12318.5	14.6449	-0.0691913	1.12397	0.162117
1843.95	-35401.1	-12318.7	14.6433	-0.08	1.13333	0.167756
1843.96	-35401.2	-12319	14.6417	-0.092811	1.14105	0.17199
1843.98	-35401.3	-12319.2	14.6399	-0.107588	1.14696	0.174369
1844	-35401.5	-12319.4	14.6381	-0.123609	1.15106	0.17451
1844.01	-35401.6	-12319.6	14.6365	-0.138212	1.15355	0.172956
1844.03	-35401.7	-12319.8	14.6351	-0.149384	1.15503	0.170364
1844.05	-35401.9	-12320	14.6328	-0.158087	1.15717	0.167164
1844.06	-35402	-12320.2	14.6293	-0.165307	1.1607	0.163781
1844.08	-35402.1	-12320.4	14.6263	-0.170837	1.16374	0.160728
1844.1	-35402.3	-12320.6	14.6247	-0.174598	1.16528	0.158334
1844.12	-35402.4	-12320.8	14.6227	-0.177218	1.16731	0.156458
1844.13	-35402.5	-12321	14.6191	-0.179126	1.17083	0.155102
1844.15	-35402.7	-12321.3	14.6161	-0.180155	1.17391	0.154702
1844.17	-35402.8	-12321.5	14.6146	-0.181116	1.1764	0.155832
1844.18	-35403	-12321.7	14.6126	-0.184925	1.18236	0.159231
1844.2	-35403.1	-12321.9	14.609	-0.193068	1.19291	0.165437
1844.22	-35403.2	-12322.1	14.6055	-0.204145	1.20338	0.174597
1844.23	-35403.3	-12322.3	14.6024	-0.217175	1.21156	0.186393
1844.25	-35403.5	-12322.5	14.5984	-0.232188	1.21965	0.199879
1844.27	-35403.6	-12322.7	14.5932	-0.248076	1.22738	0.214025
1844.29	-35403.8	-12322.9	14.5878	-0.261971	1.23044	0.227754
1844.3	-35403.9	-12323.1	14.5826	-0.272399	1.22831	0.239841
1844.32	-35404	-12323.3	14.5777	-0.279823	1.22559	0.248916
1844.34	-35404.2	-12323.5	14.5727	-0.284815	1.22412	0.254417
1844.35	-35404.3	-12323.7	14.5676	-0.287936	1.22242	0.256656
1844.37	-35404.5	-12324	14.5624	-0.289619	1.2205	0.25559
1844.39	-35404.6	-12324.2	14.5573	-0.290174	1.22004	0.250791
1844.4	-35404.7	-12324.3	14.5521	-0.290079	1.2219	0.242633
1844.42	-35404.9	-12324.5	14.547	-0.289947	1.226	0.232224
1844.44	-35405	-12324.8	14.5418	-0.289976	1.23141	0.220237
1844.46	-35405.2	-12325	14.5368	-0.290035	1.23664	0.206969
1844.47	-35405.3	-12325.2	14.5318	-0.29003	1.24155	0.192642
1844.49	-35405.5	-12325.4	14.5267	-0.289916	1.24665	0.177431
1844.51	-35405.6	-12325.5	14.5215	-0.289919	1.24993	0.161595
1844.52	-35405.7	-12325.7	14.5163	-0.290485	1.24803	0.145535
1844.54	-35405.9	-12326	14.5112	-0.292517	1.24176	0.130598
1844.56	-35406	-12326.2	14.5062	-0.297085	1.23409	0.118562
1844.57	-35406.2	-12326.4	14.5012	-0.30451	1.22554	0.110288
1844.59	-35406.3	-12326.6	14.4961	-0.31472	1.21561	0.106086
1844.61	-35406.4	-12326.8	14.4909	-0.3275	1.20512	0.105468
1844.62	-35406.6	-12327	14.4858	-0.342365	1.19556	0.107473
1844.64	-35406.7	-12327.2	14.4809	-0.357486	1.1878	0.110581
1844.66	-35406.9	-12327.4	14.476	-0.370758	1.18223	0.113068
1844.68	-35407	-12327.6	14.4707	-0.382092	1.17731	0.113448
1844.69	-35407.2	-12327.8	14.4641	-0.392006	1.17109	0.110603
1844.71	-35407.3	-12327.9	14.4571	-0.39965	1.16378	0.104972
1844.73	-35407.5	-12328.2	14.4504	-0.404131	1.15598	0.0975449
1844.74	-35407.6	-12328.4	14.4433	-0.406667	1.14667	0.0893246
1844.76	-35407.8	-12328.6	14.435	-0.408691	1.13462	0.0812603
1844.78	-35407.9	-12328.8	14.4267	-0.41	1.12	0.0740741
1844.8	-35408	-12329	14.4195	-0.410225	1.10338	0.0683143
1844.81	-35408.2	-12329.1	14.4129	-0.409989	1.08561	0.064061
1844.83	-35408.3	-12329.3	14.4061	-0.409942	1.06724	0.0612611
1844.85	-35408.5	-12329.6	14.3992	-0.410006	1.04759	0.0598079
1844.86	-35408.6	-12329.8	14.3924	-0.410016	1.02561	0.0595138
1844.88	-35408.8	-12330	14.3859	-0.409999	1.00011	0.0599965
1844.9	-35408.9	-12330.1	14.3794	-0.409997	0.9704	0.06095
1844.91	-35409.1	-12330.3	14.3719	-0.41	0.937291	0.062381
1844.93	-35409.2	-12330.5	14.3631	-0.409999	0.901742	0.0641521
1844.95	-35409.4	-12330.7	14.3549	-0.410001	0.864429	0.0656552
1844.97	-35409.5	-12330.9	14.3481	-0.410007	0.82609	0.0666675
1844.98	-35409.7	-12331.1	14.3418	-0.409994	0.787663	0.0678847
1845	-35409.8	-12331.3	14.335	-0.409974	0.748927	0.0699005
1845.02	-35409.9	-12331.5	14.3279	-0.410028	0.707318	0.0728787
1845.03	-35410.1	-12331.7	14.3209	-0.410097	0.663376	0.0770563
1845.05	-35410.3	-12331.9	14.3144	-0.409853	0.623387	0.0828717
1845.07	-35410.4	-12332.1	14.308	-0.408594	0.588918	0.0900446
1845.08	-35410.5	-12332.3	14.3004	-0.405108	0.553824	0.0972106
1845.1	-35410.7	-12332.5	14.2916	-0.398608	0.515664	0.103133
1845.12	-35410.8	-12332.6	14.2835	-0.389013	0.478301	0.106907
1845.14	-35411	-12332.8	14.2768	-0.376929	0.443892	0.108142
1845.15	-35411.1	-12333.1	14.2701	-0.363741	0.411908	0.107092
1845.17	-35411.3	-12333.3	14.2633	-0.350366	0.384392	0.104714
1845.19	-35411.4	-12333.4	14.2573	-0.33718	0.366193	0.102659
1845.2	-35411.6	-12333.6	14.2523	-0.325003	0.358073	0.102044
1845.22	-35411.7	-12333.8	14.2473	-0.315074	0.356224	0.103335
1845.24	-35411.9	-12334	14.2421	-0.306798	0.356699	0.106315
1845.25	-35412	-12334.2	14.2371	-0.297957	0.355701	0.110165
1845.27	-35412.2	-12334.4	14.2321	-0.287797	0.350487	0.114051
1845.29	-35412.3	-12334.6	14.2268	-0.276733	0.339313	0.117211
1845.31	-35412.4	-12334.8	14.2216	-0.264631	0.323064	0.11989
1845.32	-35412.6	-12335	14.2175	-0.251025	0.304592	0.123122
1845.34	-35412.8	-12335.2	14.2142	-0.237131	0.285574	0.127837
1845.36	-35412.9	-12335.4	14.2111	-0.225157	0.266803	0.134853
1845.37	-35413.1	-12335.6	14.2077	-0.215692	0.248583	0.144677
1845.39	-35413.2	-12335.7	14.2042	-0.208289	0.230944	0.157488
1845.41	-35413.3	-12335.9	14.2008	-0.201646	0.213915	0.171968
1845.42	-35413.5	-12336.1	14.1974	-0.194106	0.197579	0.185969
1845.44	-35413.6	-12336.3	14.194	-0.185083	0.182479	0.197652
1845.46	-35413.8	-12336.5	14.1903	-0.174523	0.169319	0.205562
1845.48	-35413.9	-12336.7	14.1871	-0.16233	0.158365	0.209812
1845.49	-35414.1	-12336.9	14.185	-0.148599	0.149735	0.211255
1845.51	-35414.2	-12337.1	14.1835	-0.134853	0.143826	0.211332
1845.53	-35414.4	-12337.3	14.1819	-0.123004	0.140925	0.211646
1845.54	-35414.5	-12337.5	14.1801	-0.113787	0.140022	0.213344
1845.56	-35414.7	-12337.7	14.1784	-0.107056	0.139835	0.217077
1845.58	-35414.8	-12337.8	14.1768	-0.100449	0.139983	0.221931
1845.59	-35415	-12338	14.1751	-0.0914549	0.140639	0.226567
1845.61	-35415.1	-12338.2	14.1733	-0.08	0.143333	0.229847
1845.63	-35415.2	-12338.4	14.1714	-0.066758	0.14932	0.230907
1845.64	-35415.4	-12338.6	14.17	-0.0524785	0.157139	0.229719
1845.66	-35415.6	-12338.8	14.1697	-0.0382246	0.165214	0.226546
1845.68	-35415.7	-12339	14.17	-0.0260482	0.173872	0.22192
