# Supplementary material for: Extraction of driving behavior primitives considering driver expectation and vehicle dynamics
Source: PLoS One. 2025 Dec 31;20(12):e0340123. doi: 10.1371/journal.pone.0340123 (PMC12755792; doi:10.1371/journal.pone.0340123)
Supplement: S2 File — The dataset utilized in this study is organized into two main folders, categorizing driving scenarios into straight driving and turning maneuvers. These folders contain the raw, unprocessed behavioral data. For a detailed description of the variables and format within the.xlsx files, please refer to the accompanying readme.txt file. (ZIP) [file pone.0340123.s002.zip › DataSetForPimitiveExaction-2/turning/g11_w_43.xlsx]

## Sheet: Sheet1
1850.97	-35462.3	-12396.7	13.5435	-0.331967	-0.253819	0.329952
1850.98	-35462.4	-12396.8	13.5386	-0.333861	-0.267256	0.338184
1851	-35462.6	-12397	13.5337	-0.335525	-0.280735	0.348659
1851.02	-35462.7	-12397.2	13.5278	-0.337357	-0.295356	0.360462
1851.03	-35462.8	-12397.3	13.5208	-0.339249	-0.311049	0.372808
1851.05	-35463	-12397.5	13.5139	-0.340246	-0.325918	0.385326
1851.07	-35463.1	-12397.7	13.5073	-0.340177	-0.340345	0.39748
1851.09	-35463.3	-12397.9	13.5004	-0.339935	-0.357692	0.408488
1851.1	-35463.4	-12398.1	13.4934	-0.339956	-0.378566	0.418058
1851.12	-35463.6	-12398.2	13.4873	-0.340022	-0.399934	0.426522
1851.14	-35463.7	-12398.4	13.4823	-0.340017	-0.420446	0.433868
1851.15	-35463.9	-12398.6	13.4774	-0.339978	-0.440715	0.439693
1851.17	-35464	-12398.8	13.4724	-0.339969	-0.459377	0.443965
1851.19	-35464.1	-12399	13.4673	-0.340065	-0.473314	0.447021
1851.2	-35464.3	-12399.1	13.4621	-0.340096	-0.483009	0.449187
1851.22	-35464.4	-12399.3	13.4569	-0.339738	-0.492205	0.450723
1851.24	-35464.6	-12399.5	13.4517	-0.339674	-0.502659	0.451224
1851.26	-35464.7	-12399.7	13.4469	-0.341084	-0.514476	0.449809
1851.27	-35464.9	-12399.9	13.442	-0.341247	-0.528027	0.446209
1851.29	-35465	-12400	13.4359	-0.33523	-0.543694	0.440527
1851.31	-35465.1	-12400.2	13.4288	-0.32375	-0.559314	0.432255
1851.32	-35465.3	-12400.4	13.4216	-0.310991	-0.571433	0.420676
1851.34	-35465.4	-12400.6	13.4148	-0.29704	-0.581047	0.407264
1851.36	-35465.6	-12400.8	13.409	-0.280147	-0.591461	0.394578
1851.37	-35465.7	-12401	13.4043	-0.263351	-0.603593	0.383585
1851.39	-35465.8	-12401.1	13.4005	-0.251468	-0.61729	0.374438
1851.41	-35466	-12401.3	13.3972	-0.244308	-0.633452	0.367121
1851.43	-35466.1	-12401.5	13.3938	-0.239251	-0.653074	0.361462
1851.44	-35466.3	-12401.7	13.3904	-0.234051	-0.674224	0.356746
1851.46	-35466.4	-12401.8	13.3871	-0.226927	-0.694052	0.351912
1851.48	-35466.5	-12402	13.3838	-0.217838	-0.711465	0.345226
1851.49	-35466.7	-12402.2	13.38	-0.207168	-0.726211	0.335308
1851.51	-35466.8	-12402.4	13.3768	-0.194192	-0.739256	0.324156
1851.53	-35466.9	-12402.5	13.3751	-0.178532	-0.751712	0.313792
1851.54	-35467.1	-12402.7	13.3733	-0.163333	-0.763333	0.300654
1851.56	-35467.2	-12402.9	13.37	-0.15176	-0.773777	0.283931
1851.58	-35467.4	-12403.1	13.3665	-0.142847	-0.783946	0.280503
1851.6	-35467.5	-12403.3	13.3646	-0.135244	-0.794938	0.303823
1851.61	-35467.6	-12403.4	13.3633	-0.129758	-0.807456	0.341024
1851.63	-35467.8	-12403.6	13.3616	-0.126634	-0.821471	0.379791
1851.65	-35467.9	-12403.8	13.3598	-0.122706	-0.834777	0.428143
1851.66	-35468.1	-12404	13.3581	-0.11766	-0.846706	0.486224
1851.68	-35468.2	-12404.2	13.3565	-0.121236	-0.862198	0.519928
1851.7	-35468.3	-12404.4	13.3548	-0.137763	-0.884185	0.506296
1851.71	-35468.4	-12404.5	13.353	-0.151347	-0.907156	0.470718
1851.73	-35468.6	-12404.7	13.3513	-0.151689	-0.926619	0.435142
1851.75	-35468.7	-12404.9	13.3496	-0.150228	-0.944027	0.393178
1851.77	-35468.9	-12405.1	13.3478	-0.152756	-0.960114	0.344398
1851.78	-35469	-12405.3	13.3463	-0.147294	-0.972413	0.308735
1851.8	-35469.1	-12405.4	13.3449	-0.130067	-0.98065	0.296411
1851.82	-35469.3	-12405.6	13.3424	-0.118111	-0.989741	0.293112
1851.83	-35469.4	-12405.8	13.3388	-0.119851	-1.00293	0.288785
1851.85	-35469.5	-12406	13.3358	-0.124643	-1.0195	0.285792
1851.87	-35469.7	-12406.2	13.3341	-0.126178	-1.03832	0.285357
1851.88	-35469.8	-12406.4	13.3327	-0.127257	-1.05829	0.285264
1851.9	-35469.9	-12406.6	13.331	-0.129143	-1.07842	0.284581
1851.92	-35470.1	-12406.8	13.3293	-0.13028	-1.09791	0.284325
1851.94	-35470.2	-12406.9	13.3276	-0.130184	-1.11671	0.284915
1851.95	-35470.3	-12407.1	13.3259	-0.129919	-1.13563	0.285865
1851.97	-35470.5	-12407.3	13.3241	-0.129956	-1.15464	0.286969
1851.99	-35470.6	-12407.5	13.3224	-0.130023	-1.17276	0.288364
1852	-35470.7	-12407.7	13.3208	-0.130012	-1.1894	0.290028
1852.02	-35470.9	-12407.9	13.3191	-0.129994	-1.2044	0.291772
1852.04	-35471	-12408.1	13.3174	-0.129997	-1.218	0.293459
1852.05	-35471.1	-12408.2	13.3157	-0.130002	-1.23074	0.295021
1852.07	-35471.2	-12408.4	13.314	-0.130001	-1.24238	0.296627
1852.09	-35471.3	-12408.6	13.3123	-0.13	-1.25218	0.298614
1852.11	-35471.5	-12408.8	13.3106	-0.13	-1.26051	0.300922
1852.12	-35471.6	-12409	13.3089	-0.13	-1.26848	0.303201
1852.14	-35471.8	-12409.2	13.3072	-0.13	-1.27524	0.305427
1852.16	-35471.9	-12409.3	13.3055	-0.13	-1.2788	0.307757
1852.17	-35472	-12409.5	13.3038	-0.13	-1.27985	0.309925
1852.19	-35472.1	-12409.7	13.3021	-0.13	-1.2804	0.31147
1852.21	-35472.3	-12409.9	13.3004	-0.13	-1.28028	0.312449
1852.22	-35472.4	-12410.1	13.2987	-0.13	-1.2782	0.313185
1852.24	-35472.5	-12410.3	13.297	-0.13	-1.27419	0.313676
1852.26	-35472.6	-12410.5	13.2953	-0.13	-1.26882	0.313804
1852.28	-35472.7	-12410.6	13.2936	-0.13	-1.26155	0.313736
1852.29	-35472.9	-12410.8	13.2919	-0.13	-1.25175	0.313723
1852.31	-35473	-12411	13.2902	-0.13	-1.24117	0.31373
1852.33	-35473.1	-12411.2	13.2885	-0.130001	-1.23205	0.31366
1852.34	-35473.3	-12411.4	13.2868	-0.13	-1.22382	0.313712
1852.36	-35473.4	-12411.6	13.285	-0.129995	-1.21523	0.314127
1852.38	-35473.5	-12411.8	13.2833	-0.13	-1.20667	0.314815
1852.39	-35473.6	-12412	13.2817	-0.130019	-1.19863	0.31568
1852.41	-35473.8	-12412.2	13.28	-0.13	-1.19	0.316993
1852.43	-35473.9	-12412.4	13.2783	-0.12993	-1.17984	0.318857
1852.45	-35474	-12412.6	13.2766	-0.130014	-1.16941	0.320314
1852.46	-35474.1	-12412.7	13.2748	-0.130267	-1.15966	0.32039
1852.48	-35474.2	-12412.9	13.2731	-0.129892	-1.14853	0.318919
1852.5	-35474.4	-12413.1	13.2715	-0.12837	-1.13432	0.315643
1852.51	-35474.5	-12413.3	13.2698	-0.126452	-1.11802	0.30956
1852.53	-35474.6	-12413.5	13.2681	-0.124768	-1.10092	0.30017
1852.55	-35474.7	-12413.7	13.2664	-0.122993	-1.08362	0.288759
1852.56	-35474.8	-12413.9	13.2646	-0.121047	-1.06646	0.27655
1852.58	-35475	-12414.1	13.2629	-0.119833	-1.04927	0.263868
1852.6	-35475.1	-12414.2	13.2613	-0.119776	-1.03147	0.250864
1852.62	-35475.2	-12414.4	13.2596	-0.120041	-1.0118	0.237593
1852.63	-35475.3	-12414.7	13.2579	-0.120043	-0.989738	0.223301
1852.65	-35475.5	-12414.9	13.2562	-0.120001	-0.96642	0.205641
1852.67	-35475.6	-12415	13.2544	-0.120036	-0.942562	0.182969
1852.68	-35475.7	-12415.2	13.2527	-0.119938	-0.917804	0.155183
1852.7	-35475.8	-12415.4	13.2511	-0.11981	-0.892531	0.121571
1852.72	-35475.9	-12415.6	13.2494	-0.120249	-0.86834	0.0803326
1852.73	-35476	-12415.8	13.2477	-0.120683	-0.844854	0.0313797
1852.75	-35476.2	-12416	13.246	-0.118808	-0.818752	-0.0227218
1852.77	-35476.3	-12416.2	13.2443	-0.113694	-0.790544	-0.0791309
1852.79	-35476.4	-12416.4	13.2424	-0.106275	-0.765726	-0.134956
1852.8	-35476.5	-12416.6	13.2406	-0.0965204	-0.745989	-0.188051
1852.82	-35476.6	-12416.8	13.2398	-0.0832944	-0.728649	-0.237073
1852.84	-35476.7	-12417	13.2399	-0.0674693	-0.712991	-0.280489
1852.85	-35476.9	-12417.2	13.2401	-0.0520606	-0.700615	-0.316577
1852.87	-35477	-12417.3	13.24	-0.0384575	-0.692283	-0.344691
1852.89	-35477.1	-12417.5	13.24	-0.0264842	-0.687834	-0.365254
1852.9	-35477.2	-12417.7	13.24	-0.0165813	-0.686545	-0.37977
1852.92	-35477.3	-12417.9	13.24	-0.00962359	-0.68729	-0.390525
1852.94	-35477.4	-12418.1	13.24	-0.00486696	-0.689185	-0.399187
1852.96	-35477.6	-12418.3	13.2401	-0.000350431	-0.69139	-0.406903
1852.97	-35477.7	-12418.5	13.2401	0.00492406	-0.691136	-0.414737
1852.99	-35477.8	-12418.7	13.2398	0.0113522	-0.68467	-0.423623
1853.01	-35477.9	-12418.9	13.2398	0.0200903	-0.671565	-0.433686
1853.02	-35478	-12419.1	13.241	0.0324467	-0.653369	-0.444577
1853.04	-35478.1	-12419.3	13.2429	0.0467304	-0.631952	-0.455916
1853.06	-35478.2	-12419.5	13.2444	0.0598362	-0.609521	-0.467249
1853.07	-35478.3	-12419.6	13.2462	0.0713839	-0.589605	-0.477651
1853.09	-35478.5	-12419.8	13.2494	0.0821752	-0.575802	-0.486177
1853.11	-35478.6	-12420	13.2529	0.0918183	-0.567673	-0.493345
1853.12	-35478.7	-12420.2	13.2548	0.0995908	-0.563121	-0.500083
1853.14	-35478.8	-12420.4	13.2564	0.105964	-0.560299	-0.50595
1853.16	-35478.9	-12420.6	13.2596	0.111688	-0.557568	-0.510116
1853.18	-35479	-12420.8	13.263	0.116251	-0.553871	-0.512821
1853.19	-35479.1	-12421	13.2648	0.118886	-0.548157	-0.514577
1853.21	-35479.3	-12421.2	13.2664	0.119945	-0.538232	-0.515257
1853.23	-35479.4	-12421.4	13.2697	0.120141	-0.522424	-0.514634
1853.24	-35479.5	-12421.6	13.2732	0.120008	-0.50435	-0.513169
1853.26	-35479.6	-12421.8	13.275	0.119944	-0.488355	-0.511487
1853.28	-35479.7	-12422	13.2767	0.12	-0.473333	-0.509804
1853.3	-35479.8	-12422.2	13.28	0.120091	-0.457977	-0.508179
1853.31	-35479.9	-12422.4	13.2833	0.12	-0.446667	-0.506536
1853.33	-35480.1	-12422.6	13.285	0.1197	-0.443197	-0.504816
1853.35	-35480.2	-12422.8	13.2868	0.120059	-0.443329	-0.503178
1853.36	-35480.3	-12423	13.2903	0.121677	-0.442747	-0.501837
1853.38	-35480.4	-12423.1	13.2936	0.123517	-0.443626	-0.50103
1853.4	-35480.5	-12423.3	13.2952	0.124882	-0.447471	-0.500872
1853.41	-35480.6	-12423.5	13.297	0.127007	-0.450074	-0.501132
1853.43	-35480.7	-12423.8	13.3005	0.130577	-0.448535	-0.501605
1853.45	-35480.8	-12424	13.3038	0.133773	-0.446469	-0.502327
1853.47	-35481	-12424.1	13.3054	0.13546	-0.44655	-0.503116
1853.48	-35481.1	-12424.3	13.3072	0.137165	-0.446485	-0.503171
1853.5	-35481.2	-12424.5	13.3105	0.139392	-0.44478	-0.502398
1853.52	-35481.3	-12424.7	13.3142	0.139804	-0.443019	-0.502294
1853.53	-35481.4	-12424.9	13.3175	0.138598	-0.443464	-0.502395
1853.55	-35481.5	-12425.1	13.3211	0.141674	-0.448903	-0.497981
1853.57	-35481.6	-12425.3	13.3248	0.1459	-0.454563	-0.492435
1853.58	-35481.7	-12425.5	13.3274	0.132104	-0.443205	-0.503741
1853.6	-35481.8	-12425.7	13.3289	0.116976	-0.431797	-0.537441
1853.62	-35481.9	-12425.8	13.3308	0.171002	-0.488102	-0.57881
1853.64	-35481.9	-12425.8	13.3342	0.295792	-0.608421	-0.621432
1853.65	-35482	-12426	13.3386	0.387273	-0.680353	-0.672977
1853.67	-35482.2	-12426.4	13.3437	0.410647	-0.676134	-0.722328
1853.69	-35482.4	-12426.7	13.3494	0.426762	-0.682481	-0.734424
1853.7	-35482.5	-12426.9	13.3546	0.437058	-0.705118	-0.704183
1853.72	-35482.6	-12427.1	13.3579	0.375211	-0.658002	-0.660001
1853.74	-35482.7	-12427.3	13.3594	0.254603	-0.550981	-0.615652
1853.75	-35482.9	-12427.5	13.3608	0.1746	-0.497626	-0.567855
1853.77	-35483	-12427.7	13.3626	0.160691	-0.517396	-0.523815
1853.79	-35483.1	-12427.9	13.3642	0.167449	-0.540826	-0.500106
1853.81	-35483.2	-12428.1	13.3657	0.172371	-0.545793	-0.49556
1853.82	-35483.3	-12428.3	13.3684	0.173449	-0.549752	-0.495183
1853.84	-35483.4	-12428.5	13.3721	0.171201	-0.559227	-0.492593
1853.86	-35483.5	-12428.7	13.3755	0.16765	-0.571246	-0.488556
1853.87	-35483.6	-12428.9	13.3788	0.164194	-0.583363	-0.483929
1853.89	-35483.7	-12429.1	13.3832	0.1617	-0.594054	-0.479483
1853.91	-35483.8	-12429.3	13.3884	0.160268	-0.605711	-0.475808
1853.92	-35484	-12429.5	13.3936	0.159601	-0.622557	-0.473337
1853.94	-35484.1	-12429.7	13.3988	0.159794	-0.644421	-0.471914
1853.96	-35484.2	-12429.9	13.4042	0.161087	-0.668803	-0.471074
1853.98	-35484.3	-12430.1	13.4092	0.162996	-0.695124	-0.47063
1853.99	-35484.4	-12430.3	13.413	0.164778	-0.723475	-0.470516
1854.01	-35484.5	-12430.5	13.4161	0.166384	-0.751867	-0.470575
1854.03	-35484.6	-12430.7	13.4194	0.16803	-0.77776	-0.470626
1854.04	-35484.7	-12430.9	13.4229	0.169786	-0.800787	-0.470598
1854.06	-35484.8	-12431.1	13.4264	0.171617	-0.821354	-0.470504
1854.08	-35484.9	-12431.3	13.4298	0.173251	-0.839062	-0.470573
1854.09	-35485	-12431.5	13.4331	0.174561	-0.853548	-0.471022
1854.11	-35485.1	-12431.7	13.4365	0.176505	-0.865966	-0.471643
1854.13	-35485.2	-12431.9	13.4399	0.179901	-0.877427	-0.47218
1854.14	-35485.4	-12432.1	13.4433	0.183333	-0.886667	-0.472767
1854.16	-35485.5	-12432.3	13.4468	0.18532	-0.892507	-0.4735
1854.18	-35485.6	-12432.5	13.4502	0.186763	-0.896938	-0.473854
1854.2	-35485.7	-12432.7	13.4535	0.188624	-0.901959	-0.473425
1854.21	-35485.8	-12432.9	13.4569	0.19005	-0.906937	-0.472732
1854.23	-35485.9	-12433.1	13.4604	0.190257	-0.91144	-0.472239
1854.25	-35486	-12433.3	13.4637	0.189975	-0.917554	-0.471573
1854.26	-35486.1	-12433.5	13.4669	0.189939	-0.926989	-0.470449
1854.28	-35486.2	-12433.7	13.4708	0.190006	-0.938891	-0.469326
1854.3	-35486.3	-12433.9	13.4759	0.189997	-0.952765	-0.46841
1854.32	-35486.4	-12434.1	13.4807	0.19001	-0.970034	-0.467
1854.33	-35486.5	-12434.4	13.4843	0.190071	-0.991515	-0.464749
1854.35	-35486.6	-12434.6	13.4874	0.189938	-1.01592	-0.462477
1854.37	-35486.7	-12434.7	13.4909	0.18972	-1.04172	-0.460747
1854.38	-35486.8	-12434.9	13.4943	0.190312	-1.0675	-0.459262
1854.4	-35486.9	-12435.1	13.4974	0.191995	-1.09254	-0.457982
1854.42	-35487	-12435.4	13.5013	0.193832	-1.11727	-0.457484
1854.43	-35487.1	-12435.6	13.5064	0.195425	-1.14161	-0.457668
1854.45	-35487.2	-12435.8	13.512	0.19749	-1.16452	-0.457179
1854.47	-35487.3	-12436	13.5173	0.199615	-1.18534	-0.455122
1854.49	-35487.4	-12436.2	13.5216	0.199597	-1.20421	-0.451447
1854.5	-35487.5	-12436.4	13.5249	0.196419	-1.22109	-0.445785
1854.52	-35487.6	-12436.6	13.528	0.190721	-1.23574	-0.43729
1854.54	-35487.7	-12436.8	13.5315	0.182448	-1.24793	-0.426037
1854.55	-35487.8	-12437	13.5349	0.170622	-1.25751	-0.413271
1854.57	-35487.9	-12437.2	13.5383	0.156451	-1.26438	-0.399781
1854.59	-35488	-12437.4	13.5419	0.14342	-1.26851	-0.385769
1854.6	-35488.1	-12437.6	13.5453	0.132072	-1.27006	-0.371094
1854.62	-35488.2	-12437.8	13.5478	0.120161	-1.26943	-0.35527
1854.64	-35488.3	-12438.1	13.5494	0.106343	-1.26751	-0.336812
1854.66	-35488.4	-12438.3	13.5509	0.0900933	-1.2656	-0.313405
1854.67	-35488.5	-12438.5	13.5527	0.0691751	-1.26395	-0.284075
1854.69	-35488.6	-12438.7	13.5545	0.0401616	-1.26209	-0.248884
1854.71	-35488.7	-12438.9	13.5562	0.00211096	-1.26038	-0.207149
1854.72	-35488.8	-12439.1	13.5573	-0.0441388	-1.25972	-0.157884
1854.74	-35488.9	-12439.3	13.5571	-0.0969012	-1.25991	-0.102828
1854.76	-35489	-12439.5	13.5549	-0.153762	-1.26012	-0.0455795
1854.77	-35489.1	-12439.7	13.5511	-0.210546	-1.26005	0.0103053
1854.79	-35489.2	-12439.9	13.5463	-0.262394	-1.25981	0.0615463
1854.81	-35489.3	-12440.1	13.5412	-0.307219	-1.25987	0.106814
1854.83	-35489.4	-12440.4	13.5363	-0.344278	-1.26082	0.145681
1854.84	-35489.5	-12440.6	13.531	-0.372642	-1.26286	0.177206
1854.86	-35489.6	-12440.8	13.5246	-0.391583	-1.26592	0.200463
1854.88	-35489.7	-12441	13.5175	-0.402476	-1.26956	0.216393
1854.89	-35489.7	-12441.2	13.5107	-0.407644	-1.27319	0.226664
1854.91	-35489.8	-12441.4	13.5041	-0.40981	-1.27634	0.232637
1854.93	-35489.9	-12441.6	13.4974	-0.411493	-1.27866	0.235531
1854.94	-35490	-12441.8	13.4904	-0.413233	-1.27996	0.236377
1854.96	-35490.1	-12442	13.4834	-0.414917	-1.28023	0.235961
1854.98	-35490.2	-12442.2	13.4767	-0.416667	-1.28	0.234205
1855	-35490.3	-12442.4	13.4704	-0.41853	-1.27986	0.230929
1855.01	-35490.4	-12442.7	13.4633	-0.42	-1.28	0.22658
1855.03	-35490.5	-12442.9	13.4547	-0.420525	-1.28033	0.221681
1855.05	-35490.6	-12443.1	13.4462	-0.419933	-1.27994	0.216462
1855.06	-35490.7	-12443.3	13.4394	-0.418332	-1.27826	0.211184
1855.08	-35490.7	-12443.5	13.4324	-0.41646	-1.27651	0.206469
1855.1	-35490.8	-12443.7	13.4241	-0.414852	-1.27535	0.202818
1855.11	-35490.9	-12443.9	13.4158	-0.413102	-1.27291	0.200171
1855.13	-35491	-12444.1	13.4087	-0.411083	-1.26797	0.198325
1855.15	-35491.1	-12444.4	13.4022	-0.409912	-1.26241	0.196941
1855.16	-35491.2	-12444.6	13.3953	-0.410041	-1.25752	0.195762
1855.18	-35491.3	-12444.7	13.3884	-0.409815	-1.25183	0.194775
1855.2	-35491.4	-12445	13.3818	-0.40823	-1.24485	0.193826
1855.22	-35491.5	-12445.2	13.3751	-0.406212	-1.23878	0.192406
1855.23	-35491.5	-12445.4	13.3682	-0.404479	-1.23503	0.190248
1855.25	-35491.6	-12445.6	13.3613	-0.402848	-1.23275	0.187675
1855.27	-35491.7	-12445.8	13.3544	-0.401142	-1.23104	0.184916
1855.28	-35491.8	-12446	13.3476	-0.399369	-1.22941	0.181916
1855.3	-35491.9	-12446.2	13.341	-0.397645	-1.2277	0.178665
1855.32	-35492	-12446.5	13.3343	-0.396197	-1.22615	0.175256
1855.34	-35492.1	-12446.7	13.3275	-0.3947	-1.22458	0.171846
1855.35	-35492.1	-12446.9	13.3203	-0.392031	-1.22222	0.168669
1855.37	-35492.2	-12447.1	13.3133	-0.388368	-1.21878	0.165848
1855.39	-35492.3	-12447.3	13.3075	-0.385551	-1.21467	0.163351
1855.4	-35492.4	-12447.5	13.3028	-0.384022	-1.20979	0.161161
1855.42	-35492.5	-12447.7	13.2971	-0.382621	-1.20346	0.159287
1855.44	-35492.5	-12447.9	13.2901	-0.380861	-1.19495	0.157629
1855.45	-35492.6	-12448.2	13.283	-0.37906	-1.18362	0.15598
1855.47	-35492.7	-12448.3	13.2762	-0.377355	-1.16964	0.154285
1855.49	-35492.8	-12448.5	13.2692	-0.375686	-1.15393	0.15263
1855.51	-35492.8	-12448.8	13.2625	-0.37402	-1.13713	0.151007
1855.52	-35492.9	-12449	13.2569	-0.37235	-1.11962	0.149333
1855.54	-35493	-12449.2	13.252	-0.370632	-1.10066	0.147639
1855.56	-35493.1	-12449.4	13.2459	-0.368811	-1.07881	0.146025
1855.57	-35493.2	-12449.6	13.2387	-0.367095	-1.05423	0.144344
1855.59	-35493.2	-12449.8	13.2319	-0.36577	-1.02815	0.142319
1855.61	-35493.3	-12450	13.2253	-0.36409	-1.00131	0.140079
1855.62	-35493.4	-12450.3	13.2184	-0.360926	-0.974106	0.137941
1855.64	-35493.5	-12450.5	13.2115	-0.357326	-0.946556	0.135683
1855.66	-35493.6	-12450.7	13.2057	-0.355253	-0.918588	0.132884
1855.68	-35493.6	-12450.9	13.2008	-0.353729	-0.89129	0.130058
1855.69	-35493.7	-12451.1	13.196	-0.350741	-0.865702	0.12803
1855.71	-35493.8	-12451.3	13.1909	-0.347191	-0.838637	0.126599
1855.73	-35493.9	-12451.5	13.1857	-0.344892	-0.806355	0.125251
1855.74	-35493.9	-12451.7	13.1806	-0.343496	-0.77352	0.12425
1855.76	-35494	-12451.9	13.1757	-0.341926	-0.746529	0.124039
1855.78	-35494.1	-12452.1	13.1703	-0.340109	-0.721564	0.12418
1855.79	-35494.1	-12452.3	13.164	-0.338315	-0.692765	0.123997
1855.81	-35494.2	-12452.6	13.1571	-0.336748	-0.661805	0.123167
1855.83	-35494.3	-12452.8	13.1502	-0.335398	-0.631569	0.121601
1855.85	-35494.4	-12453	13.1433	-0.333333	-0.6	0.119826
1855.86	-35494.5	-12453.2	13.1362	-0.32988	-0.56516	0.118445
1855.88	-35494.5	-12453.4	13.1297	-0.326506	-0.531493	0.117614
1855.9	-35494.6	-12453.6	13.1244	-0.324567	-0.503238	0.117528
1855.91	-35494.7	-12453.8	13.1197	-0.32325	-0.478596	0.118869
1855.93	-35494.7	-12454.1	13.1146	-0.321611	-0.454841	0.121977
1855.95	-35494.8	-12454.3	13.1094	-0.319788	-0.430374	0.125693
1855.96	-35494.9	-12454.5	13.1042	-0.318047	-0.404573	0.12904
1855.98	-35495	-12454.7	13.0991	-0.316373	-0.378887	0.132442
1856	-35495	-12454.9	13.0941	-0.314713	-0.354129	0.136478
1856.02	-35495.1	-12455.1	13.0891	-0.313035	-0.328721	0.141494
1856.03	-35495.2	-12455.3	13.084	-0.311322	-0.302269	0.148022
1856.05	-35495.2	-12455.5	13.0788	-0.309592	-0.278019	0.157108
1856.07	-35495.3	-12455.7	13.0736	-0.307867	-0.258266	0.169095
1856.08	-35495.4	-12455.9	13.0685	-0.306173	-0.242299	0.182762
1856.1	-35495.5	-12456.1	13.0635	-0.30451	-0.228849	0.196974
1856.12	-35495.5	-12456.3	13.0585	-0.302838	-0.216321	0.211067
1856.13	-35495.6	-12456.5	13.0534	-0.301128	-0.20404	0.224321
1856.15	-35495.7	-12456.7	13.0482	-0.299379	-0.192964	0.23584
1856.17	-35495.8	-12457	13.043	-0.29764	-0.184015	0.245083
1856.19	-35495.8	-12457.2	13.0379	-0.296018	-0.177807	0.252058
1856.2	-35495.9	-12457.4	13.0329	-0.294414	-0.174356	0.257039
1856.22	-35496	-12457.6	13.0279	-0.292483	-0.172961	0.260571
1856.24	-35496	-12457.8	13.0228	-0.290576	-0.172959	0.262908
1856.25	-35496.1	-12458	13.0176	-0.289888	-0.173816	0.263927
1856.27	-35496.2	-12458.2	13.0124	-0.290124	-0.175478	0.263852
1856.29	-35496.3	-12458.4	13.0073	-0.289408	-0.178413	0.263284
1856.3	-35496.3	-12458.7	13.0024	-0.28754	-0.183364	0.262243
1856.32	-35496.4	-12458.9	12.9973	-0.285876	-0.191242	0.260222
1856.34	-35496.5	-12459	12.9921	-0.284306	-0.201823	0.257304
1856.36	-35496.5	-12459.2	12.9869	-0.28143	-0.213821	0.254103
1856.37	-35496.6	-12459.5	12.9818	-0.277764	-0.225937	0.250737
1856.39	-35496.7	-12459.7	12.9768	-0.275223	-0.236968	0.246958
1856.41	-35496.8	-12459.9	12.9718	-0.27381	-0.246748	0.243085
1856.42	-35496.8	-12460.1	12.9667	-0.272286	-0.255785	0.239787
1856.44	-35496.9	-12460.3	12.9615	-0.270493	-0.264276	0.237108
1856.46	-35497	-12460.5	12.9564	-0.268933	-0.272143	0.234699
1856.47	-35497.1	-12460.7	12.9512	-0.267201	-0.278739	0.2325
1856.49	-35497.1	-12461	12.9459	-0.264473	-0.283241	0.230618
1856.51	-35497.2	-12461.2	12.941	-0.260897	-0.28611	0.229074
1856.53	-35497.3	-12461.4	12.9371	-0.257109	-0.288322	0.227836
1856.54	-35497.3	-12461.5	12.9339	-0.25381	-0.289843	0.226765
1856.56	-35497.4	-12461.7	12.9305	-0.251595	-0.290265	0.22569
1856.58	-35497.5	-12462	12.927	-0.250151	-0.290033	0.224542
1856.59	-35497.5	-12462.2	12.9239	-0.248801	-0.289862	0.223243
1856.61	-35497.6	-12462.4	12.9205	-0.246945	-0.289968	0.221407
1856.63	-35497.7	-12462.6	12.9158	-0.244096	-0.290273	0.218612
1856.64	-35497.8	-12462.8	12.9103	-0.240253	-0.29005	0.214846
1856.66	-35497.8	-12463	12.9048	-0.235556	-0.288622	0.210226
1856.68	-35497.9	-12463.2	12.9	-0.23	-0.286667	0.204793
1856.7	-35498	-12463.4	12.8964	-0.223607	-0.284996	0.198719
1856.71	-35498	-12463.6	12.8933	-0.216667	-0.283333	0.19281
1856.73	-35498.1	-12463.9	12.89	-0.209587	-0.281394	0.187996
1856.75	-35498.2	-12464.1	12.8865	-0.202968	-0.279947	0.18508
1856.76	-35498.2	-12464.3	12.883	-0.197347	-0.27967	0.184819
1856.78	-35498.3	-12464.5	12.8796	-0.192868	-0.280055	0.187927
1856.8	-35498.4	-12464.7	12.8764	-0.189405	-0.280358	0.194625
1856.81	-35498.5	-12464.9	12.8729	-0.186294	-0.279881	0.203773
1856.83	-35498.5	-12465.1	12.8692	-0.182959	-0.278302	0.214197
1856.85	-35498.6	-12465.3	12.8663	-0.179344	-0.276329	0.225297
1856.87	-35498.7	-12465.5	12.8647	-0.175692	-0.27457	0.236355
1856.88	-35498.7	-12465.7	12.8628	-0.172745	-0.272959	0.246125
1856.9	-35498.8	-12465.9	12.8595	-0.170909	-0.271337	0.254001
1856.92	-35498.9	-12466.1	12.8558	-0.169769	-0.269562	0.26082
1856.93	-35498.9	-12466.3	12.8524	-0.169328	-0.267718	0.267174
1856.95	-35499	-12466.5	12.849	-0.170625	-0.266337	0.272805
1856.97	-35499.1	-12466.7	12.8455	-0.173965	-0.265051	0.277786
1856.98	-35499.1	-12467	12.8421	-0.178181	-0.261884	0.282928
1857	-35499.2	-12467.2	12.8388	-0.182894	-0.256628	0.288469
1857.02	-35499.3	-12467.4	12.8355	-0.189065	-0.251872	0.293702
1857.04	-35499.3	-12467.6	12.832	-0.196287	-0.248591	0.297879
1857.05	-35499.4	-12467.8	12.8286	-0.202035	-0.245104	0.300303
1857.07	-35499.5	-12468	12.8252	-0.205399	-0.241345	0.30007
1857.09	-35499.5	-12468.2	12.8217	-0.207693	-0.239476	0.296048
1857.1	-35499.6	-12468.4	12.8183	-0.209447	-0.239714	0.287914
1857.12	-35499.7	-12468.6	12.8152	-0.210215	-0.240066	0.276238
1857.14	-35499.7	-12468.8	12.8119	-0.21012	-0.239937	0.261588
1857.15	-35499.8	-12469	12.8074	-0.209929	-0.240347	0.244498
1857.17	-35499.9	-12469.2	12.802	-0.209956	-0.242099	0.225787
1857.19	-35500	-12469.5	12.7977	-0.210065	-0.245674	0.206492
1857.21	-35500	-12469.7	12.7946	-0.210074	-0.250882	0.186889
1857.22	-35500.1	-12469.9	12.7914	-0.209817	-0.257037	0.166691
1857.24	-35500.1	-12470.1	12.7879	-0.209777	-0.26398	0.146403
1857.26	-35500.2	-12470.3	12.7844	-0.210853	-0.271937	0.127164
1857.27	-35500.3	-12470.5	12.781	-0.212768	-0.280687	0.110105
1857.29	-35500.3	-12470.7	12.7777	-0.214535	-0.289803	0.0962302
1857.31	-35500.4	-12470.9	12.7743	-0.216143	-0.299958	0.0854647
1857.32	-35500.5	-12471.1	12.7709	-0.218055	-0.312315	0.0771404
1857.34	-35500.5	-12471.3	12.7674	-0.219751	-0.326522	0.0709006
1857.36	-35500.6	-12471.5	12.7643	-0.220292	-0.341267	0.0665424
1857.38	-35500.7	-12471.7	12.7608	-0.220048	-0.354622	0.0635986
1857.39	-35500.7	-12471.9	12.7559	-0.219919	-0.36472	0.06152
1857.41	-35500.8	-12472.2	12.7508	-0.219987	-0.37217	0.0600999
1857.43	-35500.9	-12472.3	12.7469	-0.220021	-0.378363	0.0592631
1857.44	-35500.9	-12472.5	12.7437	-0.220002	-0.382949	0.0588527
1857.46	-35501	-12472.7	12.7403	-0.219995	-0.385219	0.0587041
1857.48	-35501.1	-12473	12.7369	-0.22	-0.38657	0.0588085
1857.49	-35501.1	-12473.2	12.7338	-0.220002	-0.388565	0.0592012
1857.51	-35501.2	-12473.4	12.7303	-0.22	-0.389979	0.059866
1857.53	-35501.3	-12473.6	12.7252	-0.219999	-0.389191	0.0607946
1857.55	-35501.3	-12473.8	12.72	-0.22	-0.386667	0.0620915
1857.56	-35501.4	-12474	12.7162	-0.220002	-0.383371	0.0637828
1857.58	-35501.5	-12474.2	12.7131	-0.22	-0.379788	0.0654471
1857.6	-35501.5	-12474.4	12.7098	-0.219994	-0.376274	0.0666902
1857.61	-35501.6	-12474.6	12.7065	-0.220001	-0.373168	0.0675841
1857.63	-35501.6	-12474.8	12.7034	-0.22002	-0.370868	0.0682518
1857.65	-35501.7	-12475	12.6995	-0.219992	-0.369992	0.0686599
1857.66	-35501.8	-12475.2	12.6942	-0.219924	-0.371031	0.0687629
1857.68	-35501.8	-12475.4	12.6892	-0.220047	-0.373992	0.0685739
1857.7	-35501.9	-12475.7	12.6858	-0.220298	-0.378645	0.0681129
1857.72	-35502	-12475.9	12.6828	-0.219821	-0.384402	0.0673926
1857.73	-35502	-12476	12.6793	-0.218183	-0.390926	0.0663882
1857.75	-35502.1	-12476.2	12.6759	-0.216232	-0.398598	0.0649891
1857.77	-35502.2	-12476.5	12.6727	-0.214547	-0.407299	0.063263
1857.78	-35502.2	-12476.7	12.6686	-0.212782	-0.415691	0.0616615
1857.8	-35502.3	-12476.9	12.6635	-0.210936	-0.423598	0.0604909
1857.82	-35502.3	-12477.1	12.6588	-0.209777	-0.433076	0.0597258
1857.83	-35502.4	-12477.3	12.6553	-0.209685	-0.445007	0.0592003
1857.85	-35502.5	-12477.5	12.6522	-0.21023	-0.457874	0.0585636
1857.87	-35502.5	-12477.7	12.6487	-0.210525	-0.470168	0.0575217
1857.89	-35502.6	-12477.9	12.6453	-0.209151	-0.480757	0.0558868
1857.9	-35502.7	-12478.1	12.6419	-0.20579	-0.489205	0.0533338
1857.92	-35502.7	-12478.3	12.6387	-0.201541	-0.49591	0.0493723
1857.94	-35502.8	-12478.5	12.6353	-0.196594	-0.501144	0.0442216
1857.95	-35502.8	-12478.7	12.6315	-0.189962	-0.504975	0.0389784
1857.97	-35502.9	-12478.9	12.6279	-0.182695	-0.508217	0.0339927
1857.99	-35503	-12479.2	12.6257	-0.177942	-0.51242	0.02875
1858	-35503	-12479.4	12.6243	-0.175139	-0.517613	0.02278
1858.02	-35503.1	-12479.6	12.6217	-0.17029	-0.522404	0.0156761
1858.04	-35503.1	-12479.7	12.6179	-0.161451	-0.525804	0.00668295
1858.06	-35503.2	-12480	12.6155	-0.148737	-0.527292	-0.00519538
1858.07	-35503.3	-12480.2	12.6141	-0.132837	-0.527039	-0.0196188
1858.09	-35503.3	-12480.4	12.6114	-0.114865	-0.525744	-0.0352166
1858.11	-35503.4	-12480.6	12.6078	-0.0963374	-0.523979	-0.0510856
1858.12	-35503.4	-12480.8	12.6052	-0.0789888	-0.522194	-0.0666416
1858.14	-35503.5	-12481	12.6038	-0.0639087	-0.520499	-0.0810758
1858.16	-35503.5	-12481.2	12.602	-0.0516644	-0.518786	-0.0934858
1858.17	-35503.6	-12481.4	12.6003	-0.0419857	-0.517064	-0.103605
1858.19	-35503.7	-12481.6	12.5997	-0.0341703	-0.515399	-0.111553
1858.21	-35503.7	-12481.8	12.5999	-0.0279202	-0.513736	-0.117569
1858.23	-35503.8	-12482	12.6001	-0.0231846	-0.511989	-0.121943
1858.24	-35503.8	-12482.2	12.6	-0.0202837	-0.51028	-0.124888
1858.26	-35503.9	-12482.4	12.6	-0.0195309	-0.50875	-0.1266
1858.28	-35504	-12482.6	12.6	-0.0199452	-0.506932	-0.127399
1858.29	-35504	-12482.9	12.6	-0.0201939	-0.504208	-0.127633
1858.31	-35504.1	-12483.1	12.6	-0.020038	-0.500496	-0.127487
1858.33	-35504.1	-12483.3	12.6	-0.0197132	-0.49589	-0.127074
1858.34	-35504.2	-12483.4	12.6	-0.0199493	-0.490356	-0.126409
1858.36	-35504.2	-12483.7	12.6	-0.0213786	-0.48387	-0.125465
1858.38	-35504.3	-12483.9	12.6	-0.0233333	-0.476667	-0.124183
1858.39	-35504.4	-12484.1	12.6	-0.0250169	-0.468472	-0.122567
1858.41	-35504.4	-12484.3	12.6	-0.0266667	-0.456667	-0.120915
1858.43	-35504.5	-12484.5	12.5999	-0.0285556	-0.439219	-0.119561
1858.45	-35504.5	-12484.7	12.6	-0.030063	-0.418784	-0.118702
1858.46	-35504.6	-12484.9	12.6003	-0.0305232	-0.398273	-0.118458
