# Supplementary material for: Extraction of driving behavior primitives considering driver expectation and vehicle dynamics
Source: PLoS One. 2025 Dec 31;20(12):e0340123. doi: 10.1371/journal.pone.0340123 (PMC12755792; doi:10.1371/journal.pone.0340123)
Supplement: S2 File — The dataset utilized in this study is organized into two main folders, categorizing driving scenarios into straight driving and turning maneuvers. These folders contain the raw, unprocessed behavioral data. For a detailed description of the variables and format within the.xlsx files, please refer to the accompanying readme.txt file. (ZIP) [file pone.0340123.s002.zip › DataSetForPimitiveExaction-2/turning/g11_w_44.xlsx]

## Sheet: Sheet1
1862.85	-35518.5	-12537.2	11.8726	-0.23	-0.182196	-0.00980712
1862.87	-35518.5	-12537.4	11.8691	-0.23	-0.190873	-0.00980799
1862.88	-35518.6	-12537.6	11.8657	-0.23	-0.199077	-0.00980291
1862.9	-35518.6	-12537.8	11.8624	-0.23	-0.207506	-0.00980291
1862.92	-35518.7	-12538	11.8585	-0.23	-0.216688	-0.00980423
1862.93	-35518.7	-12538.2	11.8535	-0.23	-0.226693	-0.00980419
1862.95	-35518.8	-12538.4	11.848	-0.23	-0.236943	-0.00980384
1862.97	-35518.8	-12538.6	11.8427	-0.23	-0.247189	-0.00980386
1862.99	-35518.9	-12538.8	11.8384	-0.23	-0.257716	-0.00980395
1863	-35518.9	-12539	11.835	-0.23	-0.268196	-0.00980394
1863.02	-35519	-12539.2	11.8318	-0.23	-0.277516	-0.00980391
1863.04	-35519	-12539.4	11.8284	-0.23	-0.285694	-0.00980392
1863.05	-35519.1	-12539.6	11.8252	-0.23	-0.293988	-0.00980392
1863.07	-35519.1	-12539.8	11.8219	-0.23	-0.302679	-0.00980392
1863.09	-35519.2	-12540	11.8174	-0.23	-0.310916	-0.00980392
1863.1	-35519.2	-12540.2	11.812	-0.23	-0.317785	-0.00980392
1863.12	-35519.3	-12540.4	11.8077	-0.23	-0.322452	-0.00980392
1863.14	-35519.3	-12540.5	11.8046	-0.23	-0.325492	-0.00980392
1863.16	-35519.4	-12540.7	11.8014	-0.23	-0.32853	-0.00980392
1863.17	-35519.4	-12540.9	11.7979	-0.23	-0.332054	-0.00980391
1863.19	-35519.5	-12541.2	11.7946	-0.23	-0.335643	-0.00980394
1863.21	-35519.5	-12541.4	11.7912	-0.23	-0.33905	-0.00980394
1863.22	-35519.6	-12541.5	11.7868	-0.23	-0.342208	-0.00980383
1863.24	-35519.6	-12541.7	11.7816	-0.23	-0.345547	-0.00980383
1863.26	-35519.6	-12541.9	11.7761	-0.23	-0.349748	-0.00980427
1863.27	-35519.7	-12542.1	11.771	-0.23	-0.355186	-0.00980419
1863.29	-35519.8	-12542.3	11.7671	-0.229999	-0.361919	-0.00980255
1863.31	-35519.8	-12542.5	11.7639	-0.229999	-0.368873	-0.00980312
1863.33	-35519.8	-12542.7	11.7606	-0.230006	-0.374865	-0.00980946
1863.34	-35519.9	-12542.9	11.7572	-0.230003	-0.381779	-0.00980695
1863.36	-35519.9	-12543.1	11.7541	-0.229978	-0.391982	-0.00978348
1863.38	-35520	-12543.3	11.7505	-0.229992	-0.402354	-0.00979608
1863.39	-35520	-12543.5	11.7455	-0.230086	-0.408928	-0.009884
1863.41	-35520.1	-12543.7	11.7403	-0.230017	-0.416072	-0.00981937
1863.43	-35520.1	-12543.9	11.7365	-0.229658	-0.429327	-0.00937164
1863.44	-35520.2	-12544	11.7335	-0.229937	-0.445722	-0.00874938
1863.46	-35520.2	-12544.2	11.7301	-0.231635	-0.460978	-0.00821071
1863.48	-35520.2	-12544.5	11.7267	-0.233333	-0.476667	-0.00762527
1863.5	-35520.3	-12544.6	11.7235	-0.233571	-0.495087	-0.00689782
1863.51	-35520.3	-12544.8	11.7197	-0.233335	-0.514448	-0.0065366
1863.53	-35520.4	-12545	11.7147	-0.233603	-0.532309	-0.00694454
1863.55	-35520.4	-12545.2	11.7097	-0.23327	-0.547467	-0.00766492
1863.56	-35520.5	-12545.4	11.7061	-0.231506	-0.55973	-0.00823639
1863.58	-35520.5	-12545.6	11.7029	-0.229883	-0.571441	-0.00878618
1863.6	-35520.6	-12545.8	11.6995	-0.229695	-0.584053	-0.00942186
1863.61	-35520.6	-12546	11.6961	-0.230045	-0.595007	-0.00984825
1863.63	-35520.6	-12546.2	11.693	-0.230083	-0.60306	-0.0098848
1863.65	-35520.7	-12546.4	11.6892	-0.229988	-0.611768	-0.00979232
1863.66	-35520.7	-12546.6	11.6843	-0.22998	-0.623523	-0.0097842
1863.68	-35520.8	-12546.8	11.6787	-0.230004	-0.636291	-0.00980755
1863.7	-35520.8	-12547	11.6733	-0.230005	-0.648381	-0.00980758
1863.72	-35520.9	-12547.1	11.6688	-0.229999	-0.66011	-0.00980412
1863.73	-35520.9	-12547.3	11.6655	-0.229999	-0.671804	-0.00980788
1863.75	-35520.9	-12547.5	11.6624	-0.23	-0.683395	-0.00979873
1863.77	-35521	-12547.8	11.6589	-0.23	-0.695169	-0.00978533
1863.78	-35521	-12547.9	11.6556	-0.23	-0.708068	-0.00982885
1863.8	-35521.1	-12548.1	11.6523	-0.23	-0.722001	-0.00987275
1863.82	-35521.1	-12548.3	11.6481	-0.23	-0.735285	-0.00968334
1863.84	-35521.1	-12548.5	11.6428	-0.23	-0.747032	-0.00915487
1863.85	-35521.2	-12548.7	11.6383	-0.23	-0.757538	-0.00835828
1863.87	-35521.2	-12548.9	11.635	-0.23	-0.767649	-0.0072749
1863.89	-35521.3	-12549.1	11.6317	-0.23	-0.778761	-0.00577089
1863.9	-35521.3	-12549.3	11.6282	-0.23	-0.79095	-0.00402487
1863.92	-35521.3	-12549.5	11.6251	-0.23	-0.802887	-0.0025436
1863.94	-35521.4	-12549.7	11.6219	-0.23	-0.814424	-0.00148798
1863.95	-35521.4	-12549.9	11.6174	-0.23	-0.826502	-0.000690661
1863.97	-35521.5	-12550.1	11.612	-0.23	-0.838689	-0.000131472
1863.99	-35521.5	-12550.3	11.6076	-0.23	-0.849302	7.55157e-05
1864.01	-35521.5	-12550.4	11.6044	-0.23	-0.857609	2.75681e-05
1864.02	-35521.6	-12550.6	11.6012	-0.23	-0.863723	-2.13962e-05
1864.04	-35521.6	-12550.8	11.5978	-0.23	-0.868438	-7.34798e-06
1864.06	-35521.7	-12551	11.5946	-0.23	-0.872846	5.52764e-06
1864.07	-35521.7	-12551.2	11.5912	-0.23	-0.876183	1.60236e-06
1864.09	-35521.7	-12551.4	11.5867	-0.23	-0.876771	-1.4958e-06
1864.11	-35521.8	-12551.6	11.5813	-0.23	-0.876452	-3.33921e-07
1864.12	-35521.8	-12551.8	11.5759	-0.23	-0.878622	3.9687e-07
1864.14	-35521.8	-12552	11.571	-0.23	-0.882488	7.36935e-08
1864.16	-35521.9	-12552.2	11.5672	-0.23	-0.885609	-2.62134e-08
1864.18	-35521.9	-12552.4	11.5639	-0.23	-0.889121	2.95711e-08
1864.19	-35521.9	-12552.6	11.5605	-0.23	-0.895346	-2.92875e-07
1864.21	-35522	-12552.8	11.557	-0.23	-0.902575	-1.20715e-07
1864.23	-35522	-12552.9	11.554	-0.23	-0.908053	1.27967e-06
1864.24	-35522	-12553.2	11.5505	-0.23	-0.91273	4.68968e-07
1864.26	-35522.1	-12553.4	11.5455	-0.23	-0.918296	-4.7368e-06
1864.28	-35522.1	-12553.6	11.5403	-0.23	-0.923131	-9.11375e-07
1864.29	-35522.1	-12553.7	11.5364	-0.23	-0.925271	1.84031e-05
1864.31	-35522.2	-12553.9	11.5333	-0.23	-0.926667	-8.14642e-16
1864.33	-35522.2	-12554.1	11.53	-0.23	-0.929643	-7.28716e-05
1864.35	-35522.2	-12554.3	11.5267	-0.23	-0.933333	2.31296e-19
1864.36	-35522.3	-12554.5	11.5236	-0.23	-0.936581	0.000415315
1864.38	-35522.3	-12554.7	11.5197	-0.23	-0.940252	0.00113877
1864.4	-35522.3	-12554.9	11.5145	-0.23	-0.945211	0.00211961
1864.41	-35522.4	-12555.1	11.5095	-0.23	-0.950622	0.00344556
1864.43	-35522.4	-12555.3	11.506	-0.23	-0.955668	0.00510256
1864.45	-35522.4	-12555.5	11.503	-0.23	-0.960586	0.00670763
1864.46	-35522.5	-12555.7	11.4995	-0.23	-0.965682	0.00794302
1864.48	-35522.5	-12555.9	11.4961	-0.23	-0.970935	0.00885753
1864.5	-35522.5	-12556.1	11.4929	-0.229999	-0.976189	0.00951319
1864.52	-35522.5	-12556.2	11.4889	-0.230001	-0.981111	0.0098512
1864.53	-35522.6	-12556.4	11.4838	-0.230006	-0.985833	0.00987988
1864.55	-35522.6	-12556.6	11.479	-0.229995	-0.991471	0.00977908
1864.57	-35522.6	-12556.9	11.4755	-0.229979	-0.998399	0.00973
1864.58	-35522.7	-12557	11.4724	-0.230022	-1.00526	0.00987468
1864.6	-35522.7	-12557.2	11.4689	-0.230076	-1.01177	0.0103487
1864.62	-35522.7	-12557.4	11.4656	-0.229899	-1.01979	0.0112845
1864.63	-35522.7	-12557.6	11.4624	-0.229705	-1.02987	0.0128078
1864.65	-35522.8	-12557.8	11.4584	-0.2304	-1.04026	0.0150307
1864.67	-35522.8	-12558	11.4533	-0.23217	-1.05035	0.017846
1864.69	-35522.8	-12558.2	11.4477	-0.234075	-1.06142	0.0208291
1864.7	-35522.8	-12558.4	11.4424	-0.235738	-1.0736	0.0236641
1864.72	-35522.9	-12558.5	11.4382	-0.237573	-1.08547	0.0262075
1864.74	-35522.9	-12558.7	11.435	-0.239376	-1.09694	0.0283949
1864.75	-35522.9	-12559	11.4318	-0.240244	-1.10939	0.0302405
1864.77	-35522.9	-12559.2	11.4282	-0.240132	-1.12322	0.0318904
1864.79	-35523	-12559.4	11.425	-0.239931	-1.13774	0.0336117
1864.8	-35523	-12559.5	11.4217	-0.239969	-1.15315	0.0353315
1864.82	-35523	-12559.7	11.4172	-0.24002	-1.17041	0.0366825
1864.84	-35523	-12559.9	11.4119	-0.240008	-1.18901	0.0377093
1864.86	-35523.1	-12560.1	11.4077	-0.239995	-1.20731	0.0387724
1864.87	-35523.1	-12560.3	11.4045	-0.239998	-1.22436	0.0399191
1864.89	-35523.1	-12560.5	11.4011	-0.240001	-1.23976	0.0409685
1864.91	-35523.1	-12560.7	11.3976	-0.24	-1.25316	0.0420844
1864.92	-35523.1	-12560.9	11.3945	-0.24	-1.26428	0.043611
1864.94	-35523.2	-12561.1	11.3912	-0.24	-1.27391	0.045306
1864.96	-35523.2	-12561.3	11.3865	-0.24	-1.28343	0.0466428
1864.97	-35523.2	-12561.5	11.3811	-0.24	-1.29395	0.0476842
1864.99	-35523.2	-12561.7	11.377	-0.24	-1.3061	0.0487896
1865.01	-35523.2	-12561.8	11.3739	-0.24	-1.31812	0.0499234
1865.03	-35523.3	-12562	11.3706	-0.24	-1.32751	0.0509168
1865.04	-35523.3	-12562.2	11.3672	-0.24	-1.33528	0.0520412
1865.06	-35523.3	-12562.4	11.3641	-0.24	-1.34356	0.0536488
1865.08	-35523.3	-12562.6	11.3605	-0.24	-1.35232	0.0553754
1865.09	-35523.3	-12562.8	11.3558	-0.24	-1.36081	0.0566748
1865.11	-35523.3	-12563	11.3503	-0.24	-1.36947	0.0576766
1865.13	-35523.4	-12563.2	11.3449	-0.24	-1.37897	0.0587021
1865.14	-35523.4	-12563.4	11.3402	-0.24	-1.38936	0.0598418
1865.16	-35523.4	-12563.6	11.3366	-0.24	-1.40026	0.0611894
1865.18	-35523.4	-12563.8	11.3333	-0.24	-1.41	0.0631808
1865.2	-35523.4	-12564	11.3298	-0.24	-1.41729	0.0661918
1865.21	-35523.4	-12564.1	11.3265	-0.24	-1.42373	0.0699509
1865.23	-35523.5	-12564.3	11.3235	-0.24	-1.43077	0.0741244
1865.25	-35523.5	-12564.5	11.3197	-0.24	-1.43697	0.0787142
1865.26	-35523.5	-12564.7	11.3145	-0.24	-1.44095	0.083711
1865.28	-35523.5	-12564.9	11.3095	-0.24	-1.44363	0.0888336
1865.3	-35523.5	-12565.1	11.3059	-0.24	-1.44583	0.0938676
1865.31	-35523.5	-12565.3	11.3028	-0.24	-1.44667	0.0989477
1865.33	-35523.5	-12565.5	11.2994	-0.24	-1.44547	0.104262
1865.35	-35523.5	-12565.7	11.2961	-0.24	-1.44278	0.109978
1865.37	-35523.5	-12565.9	11.293	-0.24	-1.43932	0.116362
1865.38	-35523.6	-12566.1	11.2889	-0.24	-1.43591	0.123912
1865.4	-35523.6	-12566.3	11.2835	-0.24	-1.43272	0.132763
1865.42	-35523.6	-12566.4	11.2788	-0.24	-1.42863	0.142245
1865.43	-35523.6	-12566.6	11.2755	-0.24	-1.42344	0.151949
1865.45	-35523.6	-12566.8	11.2724	-0.24	-1.41879	0.162076
1865.47	-35523.6	-12567.1	11.2689	-0.24	-1.41542	0.17239
1865.48	-35523.6	-12567.2	11.2655	-0.24	-1.41208	0.181799
1865.5	-35523.6	-12567.4	11.2623	-0.24	-1.40844	0.189753
1865.52	-35523.6	-12567.6	11.2581	-0.24	-1.40575	0.196624
1865.54	-35523.6	-12567.8	11.2528	-0.24	-1.4042	0.202679
1865.55	-35523.6	-12568	11.2483	-0.24	-1.40258	0.207981
1865.57	-35523.6	-12568.2	11.245	-0.24	-1.40069	0.212927
1865.59	-35523.6	-12568.4	11.2417	-0.24	-1.39973	0.218338
1865.6	-35523.6	-12568.6	11.2382	-0.24	-1.39985	0.224542
1865.62	-35523.6	-12568.7	11.2351	-0.24	-1.40008	0.231322
1865.64	-35523.6	-12568.9	11.2319	-0.24	-1.40004	0.238897
1865.65	-35523.6	-12569.1	11.2274	-0.24	-1.39997	0.247873
1865.67	-35523.6	-12569.3	11.222	-0.24	-1.39998	0.258125
1865.69	-35523.7	-12569.5	11.2176	-0.240001	-1.40003	0.268853
1865.71	-35523.6	-12569.7	11.2144	-0.240001	-1.40003	0.279526
1865.72	-35523.7	-12569.9	11.2112	-0.239996	-1.3999	0.289852
1865.74	-35523.7	-12570.1	11.2078	-0.239996	-1.39988	0.299582
1865.76	-35523.7	-12570.3	11.2047	-0.240014	-1.40037	0.308522
1865.77	-35523.7	-12570.5	11.2013	-0.240014	-1.40037	0.316808
1865.79	-35523.7	-12570.7	11.1964	-0.239944	-1.39817	0.32478
1865.81	-35523.7	-12570.8	11.1911	-0.239956	-1.39429	0.332599
1865.82	-35523.6	-12571	11.1871	-0.240228	-1.39025	0.340373
1865.84	-35523.7	-12571.2	11.1841	-0.240168	-1.38499	0.348656
1865.86	-35523.6	-12571.4	11.1808	-0.238952	-1.37654	0.358112
1865.88	-35523.6	-12571.6	11.1773	-0.237007	-1.36543	0.368495
1865.89	-35523.6	-12571.8	11.1741	-0.235233	-1.35339	0.379158
1865.91	-35523.6	-12572	11.1705	-0.233548	-1.34138	0.389819
1865.93	-35523.6	-12572.2	11.1656	-0.231629	-1.32987	0.400346
1865.94	-35523.6	-12572.4	11.1605	-0.230108	-1.31812	0.410586
1865.96	-35523.6	-12572.6	11.1567	-0.229733	-1.30513	0.4204
1865.98	-35523.6	-12572.8	11.1535	-0.229986	-1.29087	0.429748
1865.99	-35523.6	-12572.9	11.1502	-0.23007	-1.27568	0.438581
1866.01	-35523.6	-12573.1	11.1467	-0.23	-1.26	0.446623
1866.03	-35523.6	-12573.3	11.1433	-0.229981	-1.24443	0.453623
1866.05	-35523.6	-12573.5	11.14	-0.23	-1.23	0.459695
1866.06	-35523.6	-12573.7	11.1366	-0.230005	-1.21792	0.46503
1866.08	-35523.6	-12573.9	11.1331	-0.23	-1.20965	0.469763
1866.1	-35523.6	-12574.1	11.1296	-0.229999	-1.20565	0.473957
1866.11	-35523.6	-12574.3	11.1263	-0.23	-1.20297	0.477503
1866.13	-35523.6	-12574.4	11.1233	-0.23	-1.19931	0.480368
1866.15	-35523.5	-12574.6	11.1195	-0.23	-1.19645	0.482855
1866.16	-35523.5	-12574.9	11.1142	-0.23	-1.19596	0.485196
1866.18	-35523.5	-12575	11.1092	-0.23	-1.19687	0.487266
1866.2	-35523.5	-12575.2	11.1057	-0.23	-1.1983	0.48899
1866.22	-35523.5	-12575.4	11.1026	-0.23	-1.20068	0.490566
1866.23	-35523.5	-12575.6	11.0993	-0.230002	-1.20406	0.492173
1866.25	-35523.5	-12575.8	11.0959	-0.229999	-1.20738	0.493876
1866.27	-35523.5	-12576	11.0924	-0.229994	-1.20956	0.49562
1866.28	-35523.5	-12576.2	11.089	-0.230006	-1.20985	0.497139
1866.3	-35523.5	-12576.3	11.0856	-0.230021	-1.20821	0.498297
1866.32	-35523.5	-12576.5	11.0821	-0.229973	-1.20579	0.499216
1866.33	-35523.4	-12576.7	11.0787	-0.22992	-1.20281	0.499864
1866.35	-35523.4	-12576.9	11.0756	-0.230103	-1.19803	0.499947
1866.37	-35523.4	-12577.1	11.0724	-0.230282	-1.19116	0.499402
1866.39	-35523.4	-12577.3	11.068	-0.229516	-1.18349	0.498532
1866.4	-35523.4	-12577.5	11.0626	-0.227703	-1.17516	0.497447
1866.42	-35523.4	-12577.6	11.0581	-0.225846	-1.16481	0.495996
1866.44	-35523.4	-12577.8	11.0549	-0.22425	-1.15285	0.494305
1866.45	-35523.4	-12578	11.0518	-0.222416	-1.14158	0.492811
1866.47	-35523.3	-12578.2	11.0483	-0.220572	-1.13148	0.491702
1866.49	-35523.3	-12578.4	11.045	-0.219725	-1.12099	0.490881
1866.5	-35523.3	-12578.6	11.0417	-0.219873	-1.11048	0.490329
1866.52	-35523.3	-12578.8	11.0372	-0.22009	-1.10205	0.490108
1866.54	-35523.3	-12579	11.0319	-0.220049	-1.09572	0.490147
1866.56	-35523.3	-12579.2	11.0277	-0.219935	-1.08993	0.490263
1866.57	-35523.2	-12579.4	11.0244	-0.219936	-1.08475	0.490263
1866.59	-35523.2	-12579.5	11.0212	-0.22019	-1.08149	0.489955
1866.61	-35523.2	-12579.7	11.0177	-0.220187	-1.08015	0.489333
1866.62	-35523.2	-12579.9	11.0143	-0.219095	-1.0799	0.488495
1866.64	-35523.2	-12580.1	11.011	-0.217223	-1.08	0.487352
1866.66	-35523.1	-12580.3	11.0076	-0.215459	-1.07989	0.48575
1866.67	-35523.1	-12580.5	11.0041	-0.213778	-1.07989	0.48402
1866.69	-35523.1	-12580.7	11.0007	-0.211759	-1.08079	0.482695
1866.71	-35523.1	-12580.8	10.9973	-0.210144	-1.08285	0.481665
1866.73	-35523.1	-12581	10.9938	-0.209943	-1.08599	0.48056
1866.74	-35523.1	-12581.2	10.9904	-0.210058	-1.08959	0.479428
1866.76	-35523	-12581.4	10.9871	-0.208874	-1.09295	0.478419
1866.78	-35523	-12581.6	10.9837	-0.206894	-1.09626	0.477284
1866.79	-35523	-12581.8	10.9803	-0.205152	-1.09986	0.475723
1866.81	-35523	-12581.9	10.9769	-0.203446	-1.10317	0.473958
1866.83	-35523	-12582.1	10.9734	-0.201412	-1.10542	0.472298
1866.84	-35522.9	-12582.3	10.97	-0.2	-1.10667	0.470588
1866.86	-35522.9	-12582.5	10.9668	-0.2	-1.1071	0.468584
1866.88	-35522.9	-12582.7	10.9633	-0.2	-1.10667	0.466231
1866.89	-35522.9	-12582.9	10.9596	-0.198587	-1.1053	0.463542
1866.91	-35522.8	-12583	10.9565	-0.196554	-1.10319	0.460607
1866.93	-35522.8	-12583.2	10.9549	-0.194851	-1.1009	0.457621
1866.95	-35522.8	-12583.4	10.9531	-0.193105	-1.10003	0.45508
1866.96	-35522.8	-12583.6	10.9499	-0.191113	-1.10148	0.453299
1866.98	-35522.7	-12583.8	10.9462	-0.189947	-1.10354	0.451911
1867	-35522.7	-12584	10.9429	-0.190102	-1.10497	0.45064
1867.01	-35522.7	-12584.2	10.9393	-0.189829	-1.1072	0.449788
1867.03	-35522.7	-12584.3	10.9356	-0.188073	-1.11088	0.449377
1867.05	-35522.7	-12584.5	10.9329	-0.186363	-1.11383	0.44851
1867.07	-35522.6	-12584.7	10.9315	-0.18522	-1.11516	0.447824
1867.08	-35522.6	-12584.9	10.9293	-0.182404	-1.11743	0.451306
1867.1	-35522.6	-12585.1	10.9256	-0.179807	-1.12087	0.460731
1867.12	-35522.5	-12585.3	10.9224	-0.179528	-1.12498	0.473472
1867.13	-35522.5	-12585.5	10.9189	-0.174926	-1.13214	0.485726
1867.15	-35522.5	-12585.6	10.9155	-0.16665	-1.13906	0.493692
1867.17	-35522.5	-12585.8	10.912	-0.156478	-1.14561	0.49749
1867.18	-35522.4	-12586	10.9097	-0.146234	-1.15264	0.497762
1867.2	-35522.4	-12586.2	10.9103	-0.135988	-1.1586	0.494845
1867.22	-35522.4	-12586.4	10.9089	-0.125	-1.16019	0.488832
1867.24	-35522.3	-12586.6	10.9052	-0.110071	-1.15995	0.480985
1867.25	-35522.3	-12586.7	10.9015	-0.0891697	-1.16001	0.472586
1867.27	-35522.3	-12586.9	10.8997	-0.0668573	-1.16	0.467047
1867.29	-35522.3	-12587.1	10.9001	-0.0476904	-1.16	0.464702
1867.3	-35522.2	-12587.3	10.9	-0.0341415	-1.16	0.466152
1867.32	-35522.2	-12587.5	10.9	-0.0247914	-1.16	0.468702
1867.34	-35522.2	-12587.7	10.9	-0.014809	-1.16	0.469368
1867.35	-35522.1	-12587.8	10.9	-0.000767815	-1.16	0.465716
1867.37	-35522.1	-12588	10.9001	0.017807	-1.16	0.458029
1867.39	-35522.1	-12588.2	10.8997	0.0413158	-1.16	0.44911
1867.41	-35522	-12588.4	10.902	0.0635232	-1.16	0.443917
1867.42	-35522	-12588.6	10.9054	0.0811298	-1.16001	0.443669
1867.44	-35522	-12588.8	10.9093	0.0958459	-1.15998	0.446252
1867.46	-35521.9	-12588.9	10.9099	0.111203	-1.16008	0.444988
1867.47	-35521.9	-12589.1	10.9121	0.132337	-1.15969	0.437251
1867.49	-35521.9	-12589.3	10.9159	0.160161	-1.16239	0.422203
1867.51	-35521.8	-12589.5	10.9192	0.18497	-1.16586	0.407198
1867.52	-35521.8	-12589.7	10.9226	0.205463	-1.16946	0.394832
1867.54	-35521.8	-12589.9	10.9258	0.223817	-1.17008	0.384083
1867.56	-35521.7	-12590	10.9323	0.23792	-1.17004	0.375021
1867.58	-35521.7	-12590.2	10.9362	0.248498	-1.16977	0.368118
1867.59	-35521.7	-12590.4	10.9396	0.255853	-1.17286	0.363162
1867.61	-35521.6	-12590.6	10.943	0.262707	-1.1763	0.360745
1867.63	-35521.6	-12590.8	10.946	0.266324	-1.17959	0.360296
1867.64	-35521.6	-12591	10.953	0.269785	-1.18314	0.365545
1867.66	-35521.5	-12591.1	10.9564	0.27315	-1.18645	0.375137
1867.68	-35521.5	-12591.3	10.963	0.276439	-1.18989	0.388074
1867.69	-35521.4	-12591.5	10.9667	0.28	-1.19	0.401961
1867.71	-35521.4	-12591.7	10.9733	0.28	-1.19	0.415033
1867.73	-35521.4	-12591.9	10.9763	0.279981	-1.19295	0.425877
1867.75	-35521.3	-12592	10.9817	0.280011	-1.19587	0.43488
1867.76	-35521.3	-12592.2	10.9884	0.279997	-1.19952	0.442752
1867.78	-35521.2	-12592.4	10.9953	0.280001	-1.19985	0.449513
1867.8	-35521.2	-12592.6	10.9995	0.28	-1.20261	0.455487
1867.81	-35521.2	-12592.8	11.0028	0.28	-1.20605	0.460131
1867.83	-35521.1	-12593	11.0058	0.28	-1.20966	0.463465
1867.85	-35521.1	-12593.2	11.0127	0.28	-1.20995	0.466954
1867.86	-35521	-12593.3	11.0162	0.28	-1.21272	0.469306
1867.88	-35521	-12593.5	11.0227	0.28	-1.21912	0.470526
1867.9	-35521	-12593.7	11.0264	0.28	-1.22632	0.470596
1867.91	-35520.9	-12593.9	11.033	0.279998	-1.22992	0.470584
1867.93	-35520.9	-12594.1	11.0364	0.280006	-1.23002	0.470596
1867.95	-35520.8	-12594.2	11.043	0.279976	-1.22999	0.470561
1867.97	-35520.8	-12594.4	11.0467	0.28	-1.23	0.471678
1867.98	-35520.7	-12594.6	11.0533	0.276667	-1.23	0.473856
1868	-35520.7	-12594.8	11.057	0.273109	-1.23355	0.477302
1868.02	-35520.6	-12595	11.0636	0.269911	-1.23688	0.479393
1868.03	-35520.6	-12595.2	11.067	0.270027	-1.24009	0.480421
1868.05	-35520.6	-12595.3	11.0739	0.269957	-1.23996	0.480339
1868.07	-35520.5	-12595.5	11.0773	0.27013	-1.24001	0.479033
1868.09	-35520.5	-12595.7	11.0839	0.274178	-1.24	0.474016
1868.1	-35520.4	-12595.9	11.0876	0.286008	-1.24001	0.46286
1868.12	-35520.4	-12596	11.0946	0.302949	-1.23997	0.448192
1868.14	-35520.3	-12596.3	11.1012	0.319849	-1.2401	0.43174
1868.15	-35520.3	-12596.4	11.1085	0.336763	-1.23946	0.415645
1868.17	-35520.2	-12596.6	11.1142	0.349972	-1.23586	0.400955
1868.19	-35520.2	-12596.8	11.118	0.362092	-1.23239	0.387899
1868.2	-35520.1	-12597	11.1254	0.368776	-1.22969	0.376342
1868.22	-35520.1	-12597.1	11.1319	0.374264	-1.23009	0.369647
1868.24	-35520	-12597.4	11.1388	0.379064	-1.22994	0.365064
1868.26	-35520	-12597.5	11.1455	0.391163	-1.23019	0.363345
1868.27	-35519.9	-12597.7	11.1534	0.405476	-1.22916	0.362664
1868.29	-35519.9	-12597.9	11.1628	0.42317	-1.2252	0.362765
1868.31	-35519.8	-12598.1	11.1694	0.439159	-1.22283	0.362742
1868.32	-35519.8	-12598.2	11.1758	0.45224	-1.22442	0.362737
1868.34	-35519.7	-12598.5	11.184	0.464631	-1.2284	0.362778
1868.36	-35519.7	-12598.6	11.1951	0.474771	-1.23029	0.36249
1868.37	-35519.6	-12598.8	11.2033	0.484412	-1.22993	0.360155
1868.39	-35519.6	-12599	11.21	0.496258	-1.23	0.353513
1868.41	-35519.5	-12599.2	11.2167	0.511719	-1.23008	0.341904
1868.43	-35519.4	-12599.4	11.225	0.530577	-1.22969	0.328278
1868.44	-35519.4	-12599.6	11.2357	0.549512	-1.23168	0.312669
1868.46	-35519.3	-12599.7	11.2459	0.567094	-1.23527	0.298123
1868.48	-35519.3	-12599.9	11.2558	0.5795	-1.23898	0.285743
1868.49	-35519.2	-12600.1	11.2663	0.589833	-1.23991	0.275421
1868.51	-35519.2	-12600.3	11.2765	0.597604	-1.24201	0.266612
1868.53	-35519.1	-12600.5	11.2865	0.606366	-1.24515	0.258607
1868.54	-35519.1	-12600.6	11.2966	0.615072	-1.25133	0.251306
1868.56	-35519	-12600.8	11.3093	0.619163	-1.25594	0.246157
1868.58	-35518.9	-12601	11.3226	0.622296	-1.25893	0.242792
1868.6	-35518.9	-12601.2	11.3369	0.625841	-1.26254	0.239378
1868.61	-35518.8	-12601.4	11.3478	0.629249	-1.2658	0.236047
1868.63	-35518.8	-12601.6	11.3575	0.632454	-1.26954	0.232329
1868.65	-35518.7	-12601.8	11.3681	0.638056	-1.26989	0.224152
1868.66	-35518.7	-12601.9	11.3783	0.653509	-1.27264	0.21179
1868.68	-35518.6	-12602.1	11.3879	0.670315	-1.27604	0.194975
1868.7	-35518.5	-12602.3	11.4016	0.688091	-1.27972	0.176463
1868.71	-35518.5	-12602.5	11.4151	0.701833	-1.28012	0.158738
1868.73	-35518.4	-12602.7	11.4286	0.715157	-1.27981	0.144311
1868.75	-35518.3	-12602.9	11.4393	0.726167	-1.2831	0.13043
1868.77	-35518.3	-12603	11.4525	0.732979	-1.28648	0.116411
1868.78	-35518.2	-12603.2	11.4659	0.739563	-1.28979	0.0971946
1868.8	-35518.2	-12603.4	11.48	0.746667	-1.29333	0.0729847
1868.82	-35518.1	-12603.6	11.4933	0.75	-1.29667	0.0501089
1868.83	-35518	-12603.8	11.5067	0.753333	-1.3	0.0283224
1868.85	-35518	-12603.9	11.5208	0.756896	-1.30354	0.00391725
1868.87	-35517.9	-12604.1	11.5341	0.760087	-1.30686	-0.0234497
1868.88	-35517.8	-12604.3	11.5475	0.759977	-1.31021	-0.0543285
1868.9	-35517.8	-12604.5	11.5616	0.760011	-1.31372	-0.0914873
1868.92	-35517.7	-12604.7	11.5749	0.759997	-1.31713	-0.127347
1868.94	-35517.6	-12604.9	11.5883	0.760001	-1.32009	-0.164581
1868.95	-35517.6	-12605.1	11.6024	0.76	-1.32032	-0.202917
1868.97	-35517.5	-12605.2	11.6156	0.76	-1.32399	-0.244147
1868.99	-35517.4	-12605.5	11.6291	0.76	-1.32726	-0.29743
1869	-35517.4	-12605.6	11.6432	0.76	-1.33083	-0.368089
1869.02	-35517.3	-12605.8	11.6564	0.76	-1.33406	-0.444304
1869.04	-35517.2	-12606	11.67	0.76	-1.33766	-0.52864
1869.05	-35517.2	-12606.2	11.684	0.76	-1.34013	-0.620342
1869.07	-35517.1	-12606.4	11.6972	0.76	-1.34063	-0.709032
1869.09	-35517	-12606.6	11.7107	0.760001	-1.34439	-0.796792
1869.11	-35516.9	-12606.7	11.7254	0.759997	-1.34813	-0.877796
1869.12	-35516.9	-12606.9	11.7354	0.760014	-1.34989	-0.928121
1869.14	-35516.8	-12607.1	11.7432	0.760018	-1.34937	-0.956224
1869.16	-35516.7	-12607.3	11.7647	0.760148	-1.35476	-1.00845
1869.17	-35516.7	-12607.5	11.774	0.759106	-1.35775	-1.01782
1869.19	-35516.6	-12607.7	11.7882	0.755461	-1.36119	-1.02416
1869.21	-35516.5	-12607.8	11.8016	0.751987	-1.36457	-1.02599
1869.22	-35516.4	-12608	11.8156	0.749355	-1.36807	-1.03016
1869.24	-35516.4	-12608.2	11.8287	0.75178	-1.37135	-1.03756
1869.26	-35516.3	-12608.4	11.8425	0.761886	-1.37479	-1.05054
1869.28	-35516.2	-12608.6	11.8565	0.777711	-1.37826	-1.06656
1869.29	-35516.1	-12608.8	11.8692	0.79473	-1.38154	-1.0824
1869.31	-35516.1	-12608.9	11.885	0.810165	-1.38501	-1.09769
1869.33	-35516	-12609.1	11.9009	0.824044	-1.38843	-1.11123
1869.34	-35515.9	-12609.3	11.9135	0.835424	-1.39184	-1.12243
1869.36	-35515.8	-12609.5	11.9276	0.845758	-1.39486	-1.13263
1869.38	-35515.7	-12609.7	11.9409	0.854518	-1.40074	-1.14034
1869.39	-35515.7	-12609.9	11.9565	0.858745	-1.40525	-1.14545
1869.41	-35515.6	-12610.1	11.9716	0.862073	-1.41058	-1.14912
1869.43	-35515.5	-12610.3	11.9877	0.865438	-1.41777	-1.15253
1869.45	-35515.4	-12610.5	12.0017	0.869107	-1.42422	-1.15511
1869.46	-35515.4	-12610.6	12.0182	0.870166	-1.43135	-1.15672
1869.48	-35515.3	-12610.8	12.0328	0.869955	-1.43773	-1.15625
1869.5	-35515.2	-12611	12.0481	0.870012	-1.44713	-1.15439
1869.51	-35515.1	-12611.2	12.0658	0.869997	-1.45516	-1.15111
1869.53	-35515	-12611.4	12.0831	0.870001	-1.46182	-1.14854
1869.55	-35514.9	-12611.6	12.0969	0.87	-1.46812	-1.14721
1869.56	-35514.9	-12611.8	12.1109	0.87	-1.47805	-1.14703
1869.58	-35514.8	-12612	12.1242	0.87	-1.48829	-1.14707
1869.6	-35514.7	-12612.2	12.1402	0.87	-1.49819	-1.14706
1869.62	-35514.6	-12612.3	12.1579	0.870001	-1.50873	-1.14706
1869.63	-35514.5	-12612.5	12.1749	0.869997	-1.51901	-1.14706
1869.65	-35514.4	-12612.7	12.1884	0.870011	-1.52589	-1.14705
1869.67	-35514.3	-12612.9	12.2025	0.869977	-1.53296	-1.14708
1869.68	-35514.2	-12613.1	12.2158	0.870089	-1.53944	-1.14606
1869.7	-35514.2	-12613.3	12.2323	0.866889	-1.5525	-1.14397
1869.72	-35514.1	-12613.5	12.25	0.863333	-1.56667	-1.14052
1869.73	-35514	-12613.7	12.2667	0.86	-1.58333	-1.13834
1869.75	-35513.9	-12613.8	12.28	0.86	-1.59333	-1.13508
1869.77	-35513.8	-12614	12.2941	0.852713	-1.60748	-1.12795
1869.79	-35513.7	-12614.2	12.3076	0.838993	-1.6209	-1.11452
1869.8	-35513.6	-12614.4	12.3242	0.818698	-1.6376	-1.09572
1869.82	-35513.5	-12614.6	12.3385	0.797867	-1.65159	-1.07362
1869.84	-35513.4	-12614.8	12.3551	0.781242	-1.6648	-1.05202
1869.85	-35513.4	-12615	12.3683	0.76075	-1.67863	-1.02969
1869.87	-35513.3	-12615.2	12.3821	0.734529	-1.69605	-1.00148
1869.89	-35513.2	-12615.4	12.3916	0.700969	-1.70889	-0.971417
1869.9	-35513.1	-12615.5	12.4023	0.666252	-1.72251	-0.935628
1869.92	-35513	-12615.7	12.4168	0.624063	-1.7365	-0.897363
1869.94	-35512.9	-12615.9	12.4291	0.588219	-1.74993	-0.861046
1869.96	-35512.8	-12616.1	12.4393	0.551262	-1.76257	-0.823768
1869.97	-35512.7	-12616.3	12.4487	0.510087	-1.77375	-0.777636
1869.99	-35512.6	-12616.5	12.4563	0.455808	-1.7869	-0.721635
1870.01	-35512.5	-12616.7	12.4648	0.382702	-1.80236	-0.648807
1870.02	-35512.4	-12616.9	12.4688	0.296756	-1.82399	-0.565369
1870.04	-35512.3	-12617.1	12.4748	0.213986	-1.84377	-0.482622
1870.06	-35512.2	-12617.2	12.478	0.122322	-1.8632	-0.39248
1870.07	-35512.1	-12617.4	12.4803	0.0236071	-1.88014	-0.297192
1870.09	-35512	-12617.6	12.4802	-0.0655201	-1.89718	-0.210079
1870.11	-35511.9	-12617.8	12.4788	-0.144458	-1.91187	-0.130906
1870.12	-35511.8	-12618	12.475	-0.206049	-1.91924	-0.0680941
1870.14	-35511.7	-12618.2	12.4718	-0.247629	-1.91914	-0.0256012
1870.16	-35511.6	-12618.3	12.4682	-0.273405	-1.92523	0.0039251
1870.18	-35511.5	-12618.5	12.4652	-0.284046	-1.94352	0.0226529
1870.19	-35511.4	-12618.7	12.4597	-0.290386	-1.96488	0.0336783
1870.21	-35511.3	-12618.9	12.4549	-0.29514	-1.97852	0.0431668
1870.23	-35511.2	-12619.1	12.4493	-0.300606	-1.98009	0.0513844
1870.24	-35511.1	-12619.3	12.4448	-0.305501	-1.98126	0.0591391
1870.26	-35511	-12619.4	12.4392	-0.308944	-1.9876	0.065143
1870.28	-35510.9	-12619.6	12.4342	-0.310241	-1.99258	0.068145
1870.3	-35510.7	-12619.8	12.4313	-0.309936	-1.99395	0.0687253
1870.31	-35510.7	-12620	12.4276	-0.310014	-1.99059	0.0686216
1870.33	-35510.5	-12620.2	12.4247	-0.309996	-1.99225	0.0685657
1870.35	-35510.4	-12620.4	12.4184	-0.310001	-1.99352	0.0692637
1870.36	-35510.3	-12620.5	12.4143	-0.31	-1.99353	0.0712318
1870.38	-35510.2	-12620.7	12.4081	-0.31	-1.99086	0.0744278
1870.4	-35510.1	-12620.9	12.4043	-0.31	-1.98769	0.0769495
1870.41	-35510	-12621.1	12.3978	-0.310001	-1.9814	0.0782719
1870.43	-35509.9	-12621.3	12.3941	-0.309996	-1.97425	0.079242
1870.45	-35509.8	-12621.5	12.3877	-0.310015	-1.97054	0.0819473
1870.47	-35509.7	-12621.6	12.3839	-0.309959	-1.96704	0.0883554
1870.48	-35509.5	-12621.8	12.3773	-0.310158	-1.96391	0.0978021
1870.5	-35509.4	-12622	12.3739	-0.30712	-1.95736	0.111285
1870.52	-35509.3	-12622.2	12.367	-0.303553	-1.9535	0.131512
1870.53	-35509.2	-12622.4	12.3636	-0.300108	-1.95021	0.157375
1870.55	-35509.1	-12622.5	12.357	-0.299972	-1.94684	0.188552
1870.57	-35509	-12622.7	12.3533	-0.3	-1.94333	0.22658
1870.58	-35508.9	-12622.9	12.3467	-0.3	-1.93667	0.265795
1870.6	-35508.8	-12623.1	12.343	-0.3	-1.93304	0.310945
1870.62	-35508.7	-12623.2	12.3364	-0.3	-1.92628	0.354326
1870.64	-35508.5	-12623.4	12.3332	-0.3	-1.91948	0.394363
1870.65	-35508.4	-12623.6	12.3298	-0.3	-1.9095	0.428926
1870.67	-35508.3	-12623.7	12.3265	-0.3	-1.90293	0.46045
1870.69	-35508.2	-12623.9	12.323	-0.3	-1.89641	0.492059
1870.7	-35508.1	-12624.1	12.3164	-0.3	-1.89302	0.523639
1870.72	-35508	-12624.3	12.3127	-0.3	-1.88588	0.553265
1870.74	-35507.8	-12624.5	12.3061	-0.299999	-1.87894	0.576597
1870.75	-35507.7	-12624.6	12.3023	-0.300008	-1.86813	0.5955
1870.77	-35507.6	-12624.8	12.2958	-0.299971	-1.85824	0.608783
1870.79	-35507.5	-12625	12.2928	-0.300109	-1.84833	0.617815
1870.81	-35507.4	-12625.1	12.2893	-0.299575	-1.83783	0.622619
1870.82	-35507.3	-12625.3	12.286	-0.295832	-1.82283	0.624274
1870.84	-35507.1	-12625.5	12.2818	-0.292437	-1.80613	0.624322
1870.86	-35507	-12625.6	12.2757	-0.28976	-1.78911	0.62556
1870.87	-35506.9	-12625.8	12.2715	-0.290074	-1.77219	0.626738
1870.89	-35506.8	-12626	12.2656	-0.289981	-1.76024	0.627527
1870.91	-35506.6	-12626.1	12.2614	-0.290002	-1.75038	0.627477
1870.92	-35506.5	-12626.3	12.2553	-0.290013	-1.73909	0.627191
1870.94	-35506.4	-12626.5	12.2512	-0.289945	-1.724	0.625815
1870.96	-35506.3	-12626.6	12.2451	-0.2902	-1.70039	0.6227
1870.98	-35506.2	-12626.8	12.2421	-0.288896	-1.67222	0.617991
1870.99	-35506	-12627	12.2385	-0.285298	-1.64516	0.613565
1871.01	-35505.9	-12627.2	12.2355	-0.281669	-1.62189	0.609939
1871.03	-35505.8	-12627.3	12.2301	-0.279714	-1.60577	0.608261
1871.04	-35505.7	-12627.5	12.225	-0.280006	-1.58767	0.607842
1871.06	-35505.5	-12627.7	12.2198	-0.280258	-1.56115	0.607429
1871.08	-35505.4	-12627.8	12.2149	-0.278464	-1.532	0.605767
1871.09	-35505.3	-12628	12.2099	-0.274949	-1.507	0.602831
1871.11	-35505.2	-12628.1	12.2045	-0.271143	-1.48707	0.600007
1871.13	-35505	-12628.3	12.2015	-0.270041	-1.46873	0.597797
1871.14	-35504.9	-12628.5	12.1979	-0.268263	-1.44661	0.595899
1871.16	-35504.8	-12628.6	12.1949	-0.264843	-1.42197	0.59212
1871.18	-35504.7	-12628.8	12.1889	-0.25894	-1.39922	0.588041
1871.2	-35504.5	-12629	12.1843	-0.254279	-1.38643	0.586455
1871.21	-35504.4	-12629.1	12.1811	-0.251092	-1.37653	0.59108
1871.23	-35504.3	-12629.3	12.1775	-0.247621	-1.36632	0.601064
1871.25	-35504.1	-12629.5	12.1745	-0.244229	-1.35566	0.613629
1871.26	-35504	-12629.6	12.1681	-0.240524	-1.3478	0.625035
1871.28	-35503.9	-12629.8	12.1639	-0.239872	-1.3441	0.635049
1871.3	-35503.8	-12630	12.1608	-0.240029	-1.34055	0.643957
1871.32	-35503.6	-12630.1	12.1573	-0.240008	-1.3399	0.652315
1871.33	-35503.5	-12630.3	12.1539	-0.239944	-1.34003	0.658234
1871.35	-35503.4	-12630.5	12.1504	-0.240154	-1.34	0.662056
1871.37	-35503.3	-12630.6	12.147	-0.237111	-1.33999	0.662469
1871.38	-35503.1	-12630.8	12.1439	-0.23375	-1.34005	0.660423
1871.4	-35503	-12630.9	12.1374	-0.230244	-1.33982	0.658159
1871.42	-35502.9	-12631.1	12.1335	-0.229951	-1.34311	0.656909
1871.43	-35502.7	-12631.3	12.1302	-0.230085	-1.34645	0.655887
1871.45	-35502.6	-12631.4	12.1267	-0.226667	-1.35	0.652505
1871.47	-35502.5	-12631.6	12.1233	-0.22	-1.35	0.645969
1871.49	-35502.3	-12631.7	12.12	-0.21	-1.35	0.636166
1871.5	-35502.2	-12631.9	12.1165	-0.192117	-1.35344	0.623415
1871.52	-35502.1	-12632	12.1131	-0.168399	-1.35334	0.610315
1871.54	-35501.9	-12632.2	12.1099	-0.138139	-1.35321	0.596084
1871.55	-35501.8	-12632.4	12.11	-0.104502	-1.34988	0.579465
1871.57	-35501.7	-12632.5	12.11	-0.0653877	-1.35012	0.55712
1871.59	-35501.5	-12632.7	12.11	-0.0248777	-1.34973	0.530088
1871.6	-35501.4	-12632.8	12.11	0.0216537	-1.34601	0.49454
1871.62	-35501.3	-12633	12.11	0.0681173	-1.34276	0.457642
1871.64	-35501.1	-12633.2	12.1099	0.109843	-1.33941	0.423536
1871.66	-35501	-12633.3	12.1105	0.142213	-1.33608	0.393525
1871.67	-35500.9	-12633.5	12.114	0.174297	-1.33236	0.364813
1871.69	-35500.7	-12633.6	12.1182	0.208352	-1.3299	0.336293
1871.71	-35500.6	-12633.8	12.1245	0.242977	-1.32936	0.310386
1871.72	-35500.5	-12633.9	12.1285	0.270618	-1.32564	0.294972
1871.74	-35500.3	-12634.1	12.1345	0.293325	-1.3222	0.28884
1871.76	-35500.2	-12634.2	12.1389	0.312212	-1.31948	0.289231
1871.77	-35500.1	-12634.4	12.1447	0.323751	-1.32098	0.291883
1871.79	-35499.9	-12634.6	12.1488	0.332922	-1.32458	0.295611
1871.81	-35499.8	-12634.7	12.1562	0.338307	-1.32826	0.300666
1871.83	-35499.7	-12634.9	12.1627	0.341299	-1.33033	0.306208
1871.84	-35499.5	-12635	12.1696	0.344747	-1.32975	0.311428
1871.86	-35499.4	-12635.2	12.1765	0.348507	-1.33114	0.315347
1871.88	-35499.2	-12635.3	12.183	0.350261	-1.33594	0.318557
1871.89	-35499.1	-12635.5	12.1903	0.349956	-1.34482	0.321511
1871.91	-35499	-12635.6	12.195	0.349936	-1.35535	0.323112
1871.93	-35498.8	-12635.8	12.2002	0.350302	-1.36551	0.324009
1871.94	-35498.7	-12636	12.2053	0.348327	-1.37396	0.325675
1871.96	-35498.6	-12636.1	12.2103	0.344703	-1.38068	0.328749
1871.98	-35498.4	-12636.2	12.2173	0.341104	-1.38683	0.331496
1872	-35498.3	-12636.4	12.2242	0.3398	-1.39632	0.333057
1872.01	-35498.1	-12636.5	12.231	0.340055	-1.40464	0.333386
1872.03	-35498	-12636.7	12.2376	0.339985	-1.41085	0.333347
1872.05	-35497.8	-12636.9	12.2445	0.340003	-1.41797	0.333236
1872.06	-35497.7	-12637	12.2517	0.339999	-1.42463	0.334502
1872.08	-35497.5	-12637.2	12.2556	0.34	-1.43175	0.339572
1872.1	-35497.4	-12637.3	12.2611	0.34	-1.43543	0.350374
1872.11	-35497.3	-12637.4	12.2684	0.339999	-1.44183	0.369506
1872.13	-35497.1	-12637.6	12.2751	0.340003	-1.44577	0.391443
1872.15	-35497	-12637.8	12.2817	0.339987	-1.45184	0.412091
1872.16	-35496.8	-12637.9	12.2888	0.340038	-1.45611	0.425521
1872.18	-35496.7	-12638.1	12.2954	0.339852	-1.45966	0.431154
1872.2	-35496.5	-12638.2	12.3027	0.342633	-1.4599	0.429658
1872.22	-35496.4	-12638.4	12.3062	0.351761	-1.46291	0.424603
1872.23	-35496.2	-12638.5	12.3124	0.367853	-1.46611	0.415258
1872.25	-35496.1	-12638.7	12.3196	0.385714	-1.47289	0.403727
1872.27	-35496	-12638.8	12.3263	0.399354	-1.47962	0.392763
1872.28	-35495.8	-12639	12.333	0.409383	-1.48626	0.382915
1872.3	-35495.7	-12639.1	12.34	0.42	-1.49333	0.373638
1872.32	-35495.5	-12639.3	12.35	0.426667	-1.5	0.366013
1872.34	-35495.3	-12639.4	12.3567	0.433333	-1.50667	0.360566
1872.35	-35495.2	-12639.6	12.3637	0.436872	-1.51371	0.356012
1872.37	-35495.1	-12639.7	12.3705	0.440093	-1.5205	0.353937
1872.39	-35494.9	-12639.9	12.3805	0.439976	-1.5306	0.352949
1872.4	-35494.8	-12640	12.3874	0.440012	-1.54149	0.354244
1872.42	-35494.6	-12640.1	12.3941	0.439998	-1.5547	0.356549
1872.44	-35494.5	-12640.3	12.401	0.439998	-1.56446	0.359868
1872.45	-35494.3	-12640.4	12.4113	0.440011	-1.57453	0.363148
1872.47	-35494.2	-12640.6	12.4214	0.439933	-1.58546	0.366585
1872.49	-35494	-12640.7	12.4279	0.440275	-1.59928	0.368153
1872.51	-35493.9	-12640.9	12.4348	0.445014	-1.61268	0.364702
1872.52	-35493.7	-12641	12.4421	0.456827	-1.62223	0.35585
1872.54	-35493.5	-12641.2	12.4526	0.474202	-1.63253	0.34335
1872.56	-35493.4	-12641.3	12.4629	0.491787	-1.64285	0.330971
1872.57	-35493.2	-12641.4	12.4731	0.507608	-1.65359	0.320784
1872.59	-35493.1	-12641.6	12.4821	0.520069	-1.66752	0.312506
1872.61	-35492.9	-12641.7	12.4901	0.529598	-1.68158	0.306769
1872.62	-35492.8	-12641.9	12.4991	0.534418	-1.69404	0.304234
1872.64	-35492.6	-12642	12.5067	0.539049	-1.70243	0.302035
1872.66	-35492.5	-12642.2	12.5177	0.545111	-1.71074	0.299681
1872.68	-35492.3	-12642.3	12.5273	0.548002	-1.71966	0.297882
1872.69	-35492.1	-12642.5	12.538	0.551141	-1.72643	0.297159
1872.71	-35492	-12642.6	12.5465	0.557064	-1.73172	0.294349
1872.73	-35491.8	-12642.7	12.5544	0.570495	-1.73589	0.286747
1872.74	-35491.7	-12642.9	12.5644	0.589352	-1.7444	0.275092
1872.76	-35491.5	-12643	12.5764	0.60881	-1.7553	0.261805
1872.78	-35491.3	-12643.2	12.5904	0.624215	-1.76379	0.249982
1872.79	-35491.2	-12643.3	12.6044	0.635808	-1.77036	0.240057
1872.81	-35491	-12643.5	12.6162	0.645811	-1.77724	0.231532
1872.83	-35490.9	-12643.6	12.6259	0.656196	-1.78416	0.225984
1872.85	-35490.7	-12643.8	12.6355	0.664022	-1.78896	0.222151
1872.86	-35490.6	-12643.9	12.6482	0.671074	-1.79162	0.221024
1872.88	-35490.4	-12644	12.6619	0.675642	-1.79899	0.22087
1872.9	-35490.2	-12644.2	12.6761	0.679162	-1.81265	0.223239
1872.91	-35490.1	-12644.3	12.6873	0.6802	-1.82415	0.226662
1872.93	-35489.9	-12644.5	12.697	0.679947	-1.83183	0.23074
1872.95	-35489.7	-12644.6	12.7073	0.680011	-1.83563	0.234555
1872.96	-35489.6	-12644.7	12.7201	0.679997	-1.84195	0.237731
1872.98	-35489.4	-12644.9	12.7334	0.680001	-1.84569	0.241764
1873	-35489.2	-12645	12.7478	0.679998	-1.85217	0.247251
1873.02	-35489.1	-12645.1	12.7582	0.680006	-1.85622	0.253798
1873.03	-35488.9	-12645.3	12.7708	0.679978	-1.8594	0.259443
1873.05	-35488.7	-12645.4	12.785	0.680059	-1.8628	0.264257
1873.07	-35488.6	-12645.5	12.7986	0.679769	-1.86908	0.26677
1873.08	-35488.4	-12645.7	12.8089	0.685444	-1.87618	0.266184
1873.1	-35488.2	-12645.8	12.8193	0.699022	-1.87956	0.259857
1873.12	-35488.1	-12645.9	12.8325	0.718577	-1.88137	0.247043
1873.13	-35487.9	-12646.1	12.8459	0.745171	-1.84438	0.23189
1873.15	-35487.7	-12646.2	12.86	0.766667	-1.85333	0.216776
1873.17	-35487.5	-12646.4	12.8733	0.78	-1.86	0.21024
1873.19	-35487.3	-12646.5	12.8867	0.78	-1.90333	0.208061
1873.2	-35487.2	-12646.6	12.9008	0.783547	-1.89604	0.209137
1873.22	-35487	-12646.8	12.9141	0.786986	-1.8968	0.206796
1873.24	-35486.8	-12646.9	12.9275	0.793642	-1.89674	0.203447
1873.25	-35486.7	-12647	12.9416	0.797076	-1.90049	0.198939
1873.27	-35486.5	-12647.2	12.9548	0.800169	-1.90361	0.197004
1873.29	-35486.3	-12647.3	12.9687	0.799956	-1.90743	0.196033
1873.3	-35486.1	-12647.4	12.9859	0.800016	-1.9141	0.196094
1873.32	-35486	-12647.6	12.9994	0.799995	-1.91767	0.19608
1873.34	-35485.8	-12647.7	13.016	0.800003	-1.92411	0.196056
1873.36	-35485.6	-12647.8	13.0305	0.79999	-1.92804	0.196212
1873.37	-35485.4	-12648	13.0467	0.800036	-1.93445	0.197606
1873.39	-35485.2	-12648.1	13.0599	0.799869	-1.93739	0.199933
1873.41	-35485.1	-12648.2	13.074	0.800705	-1.9411	0.202
1873.42	-35484.9	-12648.4	13.0872	0.804376	-1.94404	0.202677
1873.44	-35484.7	-12648.5	13.1008	0.807679	-1.94871	0.202596
1873.46	-35484.5	-12648.6	13.1149	0.811228	-1.95467	0.20263
1873.47	-35484.3	-12648.7	13.1277	0.814417	-1.95882	0.20257
1873.49	-35484.1	-12648.9	13.1429	0.818166	-1.96494	0.202829
1873.51	-35484	-12649	13.159	0.820068	-1.96796	0.204807
1873.53	-35483.8	-12649.1	13.1734	0.821068	-1.97139	0.208756
1873.54	-35483.6	-12649.3	13.1892	0.824596	-1.97474	0.212831
1873.56	-35483.4	-12649.4	13.2045	0.829779	-1.97843	0.212245
1873.58	-35483.2	-12649.5	13.2199	0.83523	-1.98057	0.205471
1873.59	-35483	-12649.7	13.2333	0.838242	-1.97844	0.195354
1873.61	-35482.9	-12649.8	13.2469	0.84184	-1.97515	0.186718
1873.63	-35482.7	-12649.9	13.2618	0.84497	-1.96991	0.181532
1873.64	-35482.5	-12650	13.2794	0.848877	-1.96358	0.178419
1873.66	-35482.3	-12650.1	13.2969	0.849952	-1.95105	0.176165
1873.68	-35482.1	-12650.3	13.3113	0.851746	-1.93203	0.174828
1873.7	-35481.9	-12650.4	13.325	0.855131	-1.90901	0.172807
1873.71	-35481.8	-12650.5	13.3384	0.861165	-1.88433	0.172078
1873.73	-35481.5	-12650.7	13.3538	0.865325	-1.86404	0.171365
1873.75	-35481.3	-12650.8	13.3714	0.871318	-1.84073	0.171142
1873.76	-35481.2	-12650.9	13.3889	0.875849	-1.81695	0.1695
1873.78	-35481	-12651	13.4024	0.879311	-1.79151	0.168105
1873.8	-35480.8	-12651.2	13.4193	0.879885	-1.76338	0.166138
1873.81	-35480.6	-12651.3	13.4334	0.882477	-1.73414	0.164051
1873.83	-35480.4	-12651.4	13.4495	0.885543	-1.6994	0.160154
1873.85	-35480.2	-12651.5	13.4641	0.892265	-1.65738	0.155566
1873.87	-35480	-12651.6	13.4803	0.895938	-1.61915	0.150125
1873.88	-35479.8	-12651.8	13.497	0.902296	-1.58858	0.145729
1873.9	-35479.6	-12651.9	13.5146	0.906147	-1.55724	0.140079
1873.92	-35479.5	-12652	13.5316	0.912629	-1.52382	0.135563
1873.93	-35479.2	-12652.1	13.5449	0.916347	-1.49331	0.131202
1873.95	-35479	-12652.3	13.5623	0.919777	-1.46514	0.127638
1873.97	-35478.9	-12652.4	13.579	0.923171	-1.42917	0.124389
1873.98	-35478.6	-12652.5	13.5956	0.926363	-1.38278	0.12015
1874	-35478.4	-12652.6	13.6133	0.933333	-1.34	0.11329
1874.02	-35478.3	-12652.7	13.63	0.94	-1.31	0.104575
1874.04	-35478	-12652.9	13.6467	0.946667	-1.28	0.0958606
1874.05	-35477.9	-12653	13.6642	0.950152	-1.23727	0.0889715
1874.07	-35477.7	-12653.1	13.6776	0.953637	-1.19063	0.0835803
1874.09	-35477.4	-12653.2	13.6942	0.96043	-1.1477	0.0780527
1874.1	-35477.3	-12653.4	13.7088	0.967473	-1.11291	0.071112
1874.12	-35477.1	-12653.5	13.7288	0.974087	-1.07873	0.0645097
1874.14	-35476.8	-12653.6	13.7456	0.980884	-1.03005	0.0568763
1874.15	-35476.7	-12653.7	13.7667	0.987506	-0.969152	0.0499577
1874.17	-35476.5	-12653.8	13.7828	0.99052	-0.915236	0.0438189
1874.19	-35476.2	-12654	13.7998	0.993943	-0.876887	0.039336
1874.21	-35476.1	-12654.1	13.8174	0.997596	-0.842573	0.0338375
1874.22	-35475.9	-12654.2	13.8338	1.00024	-0.812873	0.0309705
1874.24	-35475.6	-12654.3	13.8508	0.999938	-0.777263	0.0292629
1874.26	-35475.5	-12654.4	13.8684	1.00002	-0.73377	0.029461
1874.27	-35475.3	-12654.6	13.8848	0.999995	-0.690802	0.0293875
1874.29	-35475	-12654.7	13.9019	1	-0.646483	0.029459
1874.31	-35474.9	-12654.8	13.9191	1	-0.601259	0.0291641
1874.32	-35474.7	-12654.9	13.9369	0.999986	-0.557287	0.0277033
1874.34	-35474.4	-12655.1	13.9566	1.00005	-0.509904	0.0249918
1874.36	-35474.3	-12655.2	13.9736	0.999777	-0.466465	0.0214831
1874.38	-35474	-12655.3	13.9901	1.00107	-0.426431	0.0182917
1874.39	-35473.8	-12655.4	14.0073	1.00486	-0.379646	0.0149096
1874.41	-35473.6	-12655.5	14.0246	1.00824	-0.331886	0.0115127
1874.43	-35473.4	-12655.7	14.0411	1.01155	-0.292061	0.00827354
1874.44	-35473.2	-12655.8	14.058	1.015	-0.257842	0.00496575
